# Supplementary material for: More than one antibody of individual B cells revealed by single-cell immune profiling
Source: Cell Discov. 2019 Dec 10;5:64. doi: 10.1038/s41421-019-0137-3 (PMC6901605; doi:10.1038/s41421-019-0137-3)
Supplement: Supplementary file 2 — Table S1 [file 41421_2019_137_MOESM2_ESM.xlsx]

## Sheet: Donor 1.IGH.vdj.1
Supplementary information, Table S1.1. Ig sequences in single B cells expressing 1 VDJ recombination pattern in donor 1
Sequence	V-DOMAIN Functionality	V-GENE and allele	J-GENE and allele	D-GENE and allele	C-GENE	V-D-J-REGION	V-J-REGION	V-REGION	FR1-IMGT	CDR1-IMGT	FR2-IMGT	CDR2-IMGT	FR3-IMGT	CDR3-IMGT	JUNCTION	J-REGION	FR4-IMGT
AAACCTGCACATCCGG-1	productive	Homsap IGHV1-18*01 F	Homsap IGHJ4*02 F	Homsap IGHD6-13*01 F	IGHD	caggttcagctggtgcagtctggagct...gaggtgaagaagcctggggcctcagtgaaggtctcctgcaaggcttctggttacaccttt............accagctatggtatcagctgggtgcgacaggcccctggacaagggcttgagtggatgggatggatcagcgcttac......aatggtaacacaaactatgcacagaagctccag...ggcagagtcaccatgaccacagacacatccacgagcacagcctacatggagctgaggagcctgagatctgacgacacggccgtgtattactgtgcgagagtttcgggccctatagcagcagccctaggctactggggccagggaaccctggtcaccgtctcctcag		caggttcagctggtgcagtctggagct...gaggtgaagaagcctggggcctcagtgaaggtctcctgcaaggcttctggttacaccttt............accagctatggtatcagctgggtgcgacaggcccctggacaagggcttgagtggatgggatggatcagcgcttac......aatggtaacacaaactatgcacagaagctccag...ggcagagtcaccatgaccacagacacatccacgagcacagcctacatggagctgaggagcctgagatctgacgacacggccgtgtattactgtgcgagag	caggttcagctggtgcagtctggagct...gaggtgaagaagcctggggcctcagtgaaggtctcctgcaaggcttct	ggttacaccttt............accagctatggt	atcagctgggtgcgacaggcccctggacaagggcttgagtggatgggatgg	atcagcgcttac......aatggtaacaca	aactatgcacagaagctccag...ggcagagtcaccatgaccacagacacatccacgagcacagcctacatggagctgaggagcctgagatctgacgacacggccgtgtattactgt	gcgagagtttcgggccctatagcagcagccctaggctac	tgtgcgagagtttcgggccctatagcagcagccctaggctactgg	ctactggggccagggaaccctggtcaccgtctcctcag	tggggccagggaaccctggtcaccgtctcctcag
AAACCTGGTAGGGACT-1	productive	Homsap IGHV4-59*01 F	Homsap IGHJ6*02 F	Homsap IGHD3-16*01 F	IGHD	caggtgcagctgcaggagtcgggccca...ggactggtgaagccttcggagaccctgtccctcacctgcactgtctctggtggctccatc............agtagttactactggagctggatccggcagcccccagggaagggactggagtggattgggtatatctattacagt.........gggagcaccaactacaacccctccctcaag...agtcgagtcaccatatcagtagacacgtccaagaaccagttctccctgaagctgagctctgtgaccgctgcggacacggccgtgtattactgtgcgagagccaaccctgattacgtttgggggaggttactagggggccaaaatatggacgtctggggccaagggaccacggtcaccgtc…		caggtgcagctgcaggagtcgggccca...ggactggtgaagccttcggagaccctgtccctcacctgcactgtctctggtggctccatc............agtagttactactggagctggatccggcagcccccagggaagggactggagtggattgggtatatctattacagt.........gggagcaccaactacaacccctccctcaag...agtcgagtcaccatatcagtagacacgtccaagaaccagttctccctgaagctgagctctgtgaccgctgcggacacggccgtgtattactgtgcgagag	caggtgcagctgcaggagtcgggccca...ggactggtgaagccttcggagaccctgtccctcacctgcactgtctct	ggtggctccatc............agtagttactac	tggagctggatccggcagcccccagggaagggactggagtggattgggtat	atctattacagt.........gggagcacc	aactacaacccctccctcaag...agtcgagtcaccatatcagtagacacgtccaagaaccagttctccctgaagctgagctctgtgaccgctgcggacacggccgtgtattactgt	gcgagagccaaccctgattacgtttgggggaggttactagggggccaaaatatggacgtc	tgtgcgagagccaaccctgattacgtttgggggaggttactagggggccaaaatatggacgtctgg	tatggacgtctggggccaagggaccacggtcaccgtctcctca	tggggccaagggaccacggtcaccgtctcctca
AAACCTGTCACCTCGT-1	productive	Homsap IGHV3-23*01 F, or Homsap IGHV3-23D*01 F	Homsap IGHJ6*02 F	Homsap IGHD2-15*01 F	IGHD	gaggtgcagctgttggagtctggggga...ggcttggtacagcctggggggtccctgagactctcctgtgcagcctctggattcaccttt............agcagctatgccatgagctgggtccgccaggctccagggaaggggctggagtgggtctcagctattagtggtagt......ggtggtagcacatactacgcagactccgtgaag...ggccggttcaccatctccagagacaattccaagaacacgctgtatctgcaaatgaacagcctgagagccgaggacacggccgtatattactgtgcgaaagatctactaggatattgtagtggtggtagctgtttcggtatggacgtctggggccaagggaccacggtcaccgtctcctca		gaggtgcagctgttggagtctggggga...ggcttggtacagcctggggggtccctgagactctcctgtgcagcctctggattcaccttt............agcagctatgccatgagctgggtccgccaggctccagggaaggggctggagtgggtctcagctattagtggtagt......ggtggtagcacatactacgcagactccgtgaag...ggccggttcaccatctccagagacaattccaagaacacgctgtatctgcaaatgaacagcctgagagccgaggacacggccgtatattactgtgcgaaaga	gaggtgcagctgttggagtctggggga...ggcttggtacagcctggggggtccctgagactctcctgtgcagcctct	ggattcaccttt............agcagctatgcc	atgagctgggtccgccaggctccagggaaggggctggagtgggtctcagct	attagtggtagt......ggtggtagcaca	tactacgcagactccgtgaag...ggccggttcaccatctccagagacaattccaagaacacgctgtatctgcaaatgaacagcctgagagccgaggacacggccgtatattactgt	gcgaaagatctactaggatattgtagtggtggtagctgtttcggtatggacgtc	tgtgcgaaagatctactaggatattgtagtggtggtagctgtttcggtatggacgtctgg	cggtatggacgtctggggccaagggaccacggtcaccgtctcctca	tggggccaagggaccacggtcaccgtctcctca
AAACCTGTCACTATTC-1	productive	Homsap IGHV1-2*04 F	Homsap IGHJ4*02 F	Homsap IGHD3-10*01 F	IGHM	caggtgcagctggtgcagtctggggct...gaggtgaagaagcctggggcctcagtgaaggtctcctgcaaggcttctggatacaccttc............accggctactatatgcactgggtgcgacaggcccctggacaagggcttgagtggatgggatggatcaaccctaac......agtggtggcacaaactatgcacagaagtttcag...ggctgggtcaccatgaccagggacacgtccatcagcacagcctacatggagctgagcaggctgagatctgacgacacggccgtgtattactgtgcgagagaaggtggttcggggagatggatagactactggggccagggaaccctggtcaccgtctcctcag		caggtgcagctggtgcagtctggggct...gaggtgaagaagcctggggcctcagtgaaggtctcctgcaaggcttctggatacaccttc............accggctactatatgcactgggtgcgacaggcccctggacaagggcttgagtggatgggatggatcaaccctaac......agtggtggcacaaactatgcacagaagtttcag...ggctgggtcaccatgaccagggacacgtccatcagcacagcctacatggagctgagcaggctgagatctgacgacacggccgtgtattactgtgcgagaga	caggtgcagctggtgcagtctggggct...gaggtgaagaagcctggggcctcagtgaaggtctcctgcaaggcttct	ggatacaccttc............accggctactat	atgcactgggtgcgacaggcccctggacaagggcttgagtggatgggatgg	atcaaccctaac......agtggtggcaca	aactatgcacagaagtttcag...ggctgggtcaccatgaccagggacacgtccatcagcacagcctacatggagctgagcaggctgagatctgacgacacggccgtgtattactgt	gcgagagaaggtggttcggggagatggatagactac	tgtgcgagagaaggtggttcggggagatggatagactactgg	gactactggggccagggaaccctggtcaccgtctcctcag	tggggccagggaaccctggtcaccgtctcctcag
AAACCTGTCCTTAATC-1	productive	Homsap IGHV7-4-1*02 F	Homsap IGHJ4*02 F	Homsap IGHD6-13*01 F	IGHM	caggtgcagctggtgcaatctgggtct...gagttgaagaagcctggggcctcagtgaaggtttcctgcaaggcttctggatacaccttc............actagctatgctatgaattgggtgcgacaggcccctggacaagggcttgagtggatgggatggatcaacaccaac......actgggaacccaacgtatgcccagggcttcaca...ggacggtttgtcttctccttggacacctctgtcagcacggcatatctgcagatcagcagcctaaaggctgaggacactgccgtgtattactgtgcgagaaatggcggctggtacgagaggatttgcgactactggggccagggaaccctggtcaccgtctcctcag		caggtgcagctggtgcaatctgggtct...gagttgaagaagcctggggcctcagtgaaggtttcctgcaaggcttctggatacaccttc............actagctatgctatgaattgggtgcgacaggcccctggacaagggcttgagtggatgggatggatcaacaccaac......actgggaacccaacgtatgcccagggcttcaca...ggacggtttgtcttctccttggacacctctgtcagcacggcatatctgcagatcagcagcctaaaggctgaggacactgccgtgtattactgtgcgaga	caggtgcagctggtgcaatctgggtct...gagttgaagaagcctggggcctcagtgaaggtttcctgcaaggcttct	ggatacaccttc............actagctatgct	atgaattgggtgcgacaggcccctggacaagggcttgagtggatgggatgg	atcaacaccaac......actgggaaccca	acgtatgcccagggcttcaca...ggacggtttgtcttctccttggacacctctgtcagcacggcatatctgcagatcagcagcctaaaggctgaggacactgccgtgtattactgt	gcgagaaatggcggctggtacgagaggatttgcgactac	tgtgcgagaaatggcggctggtacgagaggatttgcgactactgg	gactactggggccagggaaccctggtcaccgtctcctcag	tggggccagggaaccctggtcaccgtctcctcag
AAACCTGTCTTAGCCC-1	productive	Homsap IGHV3-23*01 F, or Homsap IGHV3-23D*01 F	Homsap IGHJ6*02 F	Homsap IGHD1-26*01 F	IGHD	gaggtgcagctgttggagtctggggga...ggcttggtacagcctggggggtccctgagactctcctgtgcagcctctggattcaccttt............agcagctatgccatgagctgggtccgccaggctccagggaaggggctggagtgggtctcagctattagtggtagt......ggtggtagcacatactacgcagactccgtgaag...ggccggttcaccatctccagagacaattccaagaacacgctgtatctgcaaatgaacagcctgagagccgaggacacggccgtatattactgtgcgaaagatataccgtgggagccgatatattactactactactacggtatggacgtctggggccaagggaccacggtcaccgtctcc…		gaggtgcagctgttggagtctggggga...ggcttggtacagcctggggggtccctgagactctcctgtgcagcctctggattcaccttt............agcagctatgccatgagctgggtccgccaggctccagggaaggggctggagtgggtctcagctattagtggtagt......ggtggtagcacatactacgcagactccgtgaag...ggccggttcaccatctccagagacaattccaagaacacgctgtatctgcaaatgaacagcctgagagccgaggacacggccgtatattactgtgcgaaaga	gaggtgcagctgttggagtctggggga...ggcttggtacagcctggggggtccctgagactctcctgtgcagcctct	ggattcaccttt............agcagctatgcc	atgagctgggtccgccaggctccagggaaggggctggagtgggtctcagct	attagtggtagt......ggtggtagcaca	tactacgcagactccgtgaag...ggccggttcaccatctccagagacaattccaagaacacgctgtatctgcaaatgaacagcctgagagccgaggacacggccgtatattactgt	gcgaaagatataccgtgggagccgatatattactactactactacggtatggacgtc	tgtgcgaaagatataccgtgggagccgatatattactactactactacggtatggacgtctgg	attactactactactacggtatggacgtctggggccaagggaccacggtcaccgtctcctca	tggggccaagggaccacggtcaccgtctcctca
AAACGGGAGAATTCCC-1	productive	Homsap IGHV4-4*02 F	Homsap IGHJ4*03 F	Homsap IGHD1-26*01 F	IGHA1	caggtacacttgcaggagtcgggcccc...agactggtgaagcctttggggaccctgtctctcacctgctctgtgtctggtgactccatcacc.........agtaatcactggttaaattggatccggcagtcccccgggaagggcctggagtggattggagaaatcttccatcgt.........gggagtaaaacgtacaatccgtccctcaag...agtcgagtcaccatttcagttgacaagtccaagaacgagttctccctaacgctgacgtctgtgaccgccgcggacacggccatttattactgtgcgcgtcgaagaggcagggcgtgggagctcctagggggggactttgacacctggggccaggggaccctggtcagcgtctcgtcag		caggtacacttgcaggagtcgggcccc...agactggtgaagcctttggggaccctgtctctcacctgctctgtgtctggtgactccatcacc.........agtaatcactggttaaattggatccggcagtcccccgggaagggcctggagtggattggagaaatcttccatcgt.........gggagtaaaacgtacaatccgtccctcaag...agtcgagtcaccatttcagttgacaagtccaagaacgagttctccctaacgctgacgtctgtgaccgccgcggacacggccatttattactgtgcg	caggtacacttgcaggagtcgggcccc...agactggtgaagcctttggggaccctgtctctcacctgctctgtgtct	ggtgactccatcacc.........agtaatcactgg	ttaaattggatccggcagtcccccgggaagggcctggagtggattggagaa	atcttccatcgt.........gggagtaaa	acgtacaatccgtccctcaag...agtcgagtcaccatttcagttgacaagtccaagaacgagttctccctaacgctgacgtctgtgaccgccgcggacacggccatttattactgt	gcgcgtcgaagaggcagggcgtgggagctcctagggggggactttgacacc	tgtgcgcgtcgaagaggcagggcgtgggagctcctagggggggactttgacacctgg	actttgacacctggggccaggggaccctggtcagcgtctcgtcag	tggggccaggggaccctggtcagcgtctcgtcag
AAACGGGAGCAGGTCA-1	productive	Homsap IGHV5-51*01 F	Homsap IGHJ4*02 F	Homsap IGHD3-9*01 F	IGHD	gaggtgcagctggtgcagtctggagca...gaggtgaaaaagcccggggagtctctgaagatctcctgtaagggttctggatacagcttt............accagctactggatcggctgggtgcgccagatgcccgggaaaggcctggagtggatggggatcatctatcctggt......gactctgataccagatacagcccgtccttccaa...ggccaggtcaccatctcagccgacaagtccatcagcaccgcctacctgcagtggagcagcctgaaggcctcggacaccgccatgtattactgtgcgagacggtattacgatattttgactggttctccctactttgactactggggccagggaaccctggtcaccgtctcctcag		gaggtgcagctggtgcagtctggagca...gaggtgaaaaagcccggggagtctctgaagatctcctgtaagggttctggatacagcttt............accagctactggatcggctgggtgcgccagatgcccgggaaaggcctggagtggatggggatcatctatcctggt......gactctgataccagatacagcccgtccttccaa...ggccaggtcaccatctcagccgacaagtccatcagcaccgcctacctgcagtggagcagcctgaaggcctcggacaccgccatgtattactgtgcgagac	gaggtgcagctggtgcagtctggagca...gaggtgaaaaagcccggggagtctctgaagatctcctgtaagggttct	ggatacagcttt............accagctactgg	atcggctgggtgcgccagatgcccgggaaaggcctggagtggatggggatc	atctatcctggt......gactctgatacc	agatacagcccgtccttccaa...ggccaggtcaccatctcagccgacaagtccatcagcaccgcctacctgcagtggagcagcctgaaggcctcggacaccgccatgtattactgt	gcgagacggtattacgatattttgactggttctccctactttgactac	tgtgcgagacggtattacgatattttgactggttctccctactttgactactgg	ctactttgactactggggccagggaaccctggtcaccgtctcctcag	tggggccagggaaccctggtcaccgtctcctcag
AAACGGGCAATGACCT-1	productive	Homsap IGHV4-59*08 F	Homsap IGHJ4*02 F	Homsap IGHD6-19*01 F	IGHM	caggtgcagctgcaggagtcgggccca...ggactggtgaagccttcggagaccctgtccctcacctgcactgtctctggtggctccatc............agtagttactactggagctggatccggcagcccccagggaagggactggagtggattgggtatatctattacagt.........gggagcaccaactacaacccctccctcaag...agtcgagtcaccatatcagtagacacgtccaagaaccagttctccctgaagctgagctctgtgaccgccgcagacacggccgtgtattactgtgcgagacattttcccgattggcagtggctggtaccaccccttgactactggggccagggaaccctggtcaccgtctcctcag		caggtgcagctgcaggagtcgggccca...ggactggtgaagccttcggagaccctgtccctcacctgcactgtctctggtggctccatc............agtagttactactggagctggatccggcagcccccagggaagggactggagtggattgggtatatctattacagt.........gggagcaccaactacaacccctccctcaag...agtcgagtcaccatatcagtagacacgtccaagaaccagttctccctgaagctgagctctgtgaccgccgcagacacggccgtgtattactgtgcgagaca	caggtgcagctgcaggagtcgggccca...ggactggtgaagccttcggagaccctgtccctcacctgcactgtctct	ggtggctccatc............agtagttactac	tggagctggatccggcagcccccagggaagggactggagtggattgggtat	atctattacagt.........gggagcacc	aactacaacccctccctcaag...agtcgagtcaccatatcagtagacacgtccaagaaccagttctccctgaagctgagctctgtgaccgccgcagacacggccgtgtattactgt	gcgagacattttcccgattggcagtggctggtaccaccccttgactac	tgtgcgagacattttcccgattggcagtggctggtaccaccccttgactactgg	ttgactactggggccagggaaccctggtcaccgtctcctcag	tggggccagggaaccctggtcaccgtctcctcag
AAACGGGCACATGACT-1	productive	Homsap IGHV3-30*04 F, or Homsap IGHV3-30-3*03 F	Homsap IGHJ4*02 F	Homsap IGHD2-8*01 F	IGHD	caggtgcagctggtggagtctggggga...ggcgtggtccagcctgggaggtccctgagactctcctgtgcagcctctggattcaccttc............agtagctatgctatgcactgggtccgccaggctccaggcaaggggctggagtgggtggcagttatttcatatgat......ggaagtaataaatactatgcagactccgtgaag...ggccgattcaccatctccagagacaattccaagaacacgctgtatctgcaaatgaacagcctgagagctgaggacacggctgtgtattactgtgcgacagacaacatggctgatactataaactactttgactactggggccagggaaccctggtcaccgtctcctcag		caggtgcagctggtggagtctggggga...ggcgtggtccagcctgggaggtccctgagactctcctgtgcagcctctggattcaccttc............agtagctatgctatgcactgggtccgccaggctccaggcaaggggctggagtgggtggcagttatttcatatgat......ggaagtaataaatactatgcagactccgtgaag...ggccgattcaccatctccagagacaattccaagaacacgctgtatctgcaaatgaacagcctgagagctgaggacacggctgtgtattactgtgcgacaga	caggtgcagctggtggagtctggggga...ggcgtggtccagcctgggaggtccctgagactctcctgtgcagcctct	ggattcaccttc............agtagctatgct	atgcactgggtccgccaggctccaggcaaggggctggagtgggtggcagtt	atttcatatgat......ggaagtaataaa	tactatgcagactccgtgaag...ggccgattcaccatctccagagacaattccaagaacacgctgtatctgcaaatgaacagcctgagagctgaggacacggctgtgtattactgt	gcgacagacaacatggctgatactataaactactttgactac	tgtgcgacagacaacatggctgatactataaactactttgactactgg	actactttgactactggggccagggaaccctggtcaccgtctcctcag	tggggccagggaaccctggtcaccgtctcctcag
AAACGGGCACCCAGTG-1	productive	Homsap IGHV3-48*04 F	Homsap IGHJ1*01 F	Homsap IGHD1-1*01 F	IGHD	gaggtgcagctggtggagtctgggggg...ggcttggtgcagcctggggggtccctgagaatttcctgtgcagcctctggattccctttc............agtagctatagcctgaactgggtccgccaggctccagggaaggggctggactggatttcattcattagtagtagt......ggtagtaccatatactacgcagactctgtgaag...ggccgattcaccatctctagagacaacgccaagaactcactctatctgcaaatgaacagcctgagagccgacgacacggctgtctattactgtgcgacacaacaggggcactggggccagggaaccctggtcaccgtctcctcag		gaggtgcagctggtggagtctgggggg...ggcttggtgcagcctggggggtccctgagaatttcctgtgcagcctctggattccctttc............agtagctatagcctgaactgggtccgccaggctccagggaaggggctggactggatttcattcattagtagtagt......ggtagtaccatatactacgcagactctgtgaag...ggccgattcaccatctctagagacaacgccaagaactcactctatctgcaaatgaacagcctgagagccgacgacacggctgtctattactgtgcga	gaggtgcagctggtggagtctgggggg...ggcttggtgcagcctggggggtccctgagaatttcctgtgcagcctct	ggattccctttc............agtagctatagc	ctgaactgggtccgccaggctccagggaaggggctggactggatttcattc	attagtagtagt......ggtagtaccata	tactacgcagactctgtgaag...ggccgattcaccatctctagagacaacgccaagaactcactctatctgcaaatgaacagcctgagagccgacgacacggctgtctattactgt	gcgacacaacaggggcac	tgtgcgacacaacaggggcactgg	gcactggggccagggaaccctggtcaccgtctcctcag	tggggccagggaaccctggtcaccgtctcctcag
AAACGGGCATCCGCGA-1	productive	Homsap IGHV3-30-3*01 F	Homsap IGHJ6*02 F	Homsap IGHD6-19*01 F	IGHD	caggtgcagctggtggagtctggggga...ggcgtggtccagcctgggaggtccctgagactctcctgtgcagcctctggattcaccttc............agtagctatgctatgcactgggtccgccaggctccaggcaaggggctggagtgggtggcagttatatcatatgat......ggaagcaataaatactacgcagactccgtgaag...ggccgattcaccatctccagagacaattccaagaacacgctgtatctgcaaatgaacagcctgagagctgaggacacggctgtgtattactgtgcgagagatgcaggtagcagtggctggcgatcctactactactactacggtatggacgtctggggccaagggaccacggtcaccgtc…		caggtgcagctggtggagtctggggga...ggcgtggtccagcctgggaggtccctgagactctcctgtgcagcctctggattcaccttc............agtagctatgctatgcactgggtccgccaggctccaggcaaggggctggagtgggtggcagttatatcatatgat......ggaagcaataaatactacgcagactccgtgaag...ggccgattcaccatctccagagacaattccaagaacacgctgtatctgcaaatgaacagcctgagagctgaggacacggctgtgtattactgtgcgagaga	caggtgcagctggtggagtctggggga...ggcgtggtccagcctgggaggtccctgagactctcctgtgcagcctct	ggattcaccttc............agtagctatgct	atgcactgggtccgccaggctccaggcaaggggctggagtgggtggcagtt	atatcatatgat......ggaagcaataaa	tactacgcagactccgtgaag...ggccgattcaccatctccagagacaattccaagaacacgctgtatctgcaaatgaacagcctgagagctgaggacacggctgtgtattactgt	gcgagagatgcaggtagcagtggctggcgatcctactactactactacggtatggacgtc	tgtgcgagagatgcaggtagcagtggctggcgatcctactactactactacggtatggacgtctgg	tactactactactacggtatggacgtctggggccaagggaccacggtcaccgtctcctca	tggggccaagggaccacggtcaccgtctcctca
AAACGGGGTCAAACTC-1	productive	Homsap IGHV4-39*07 F	Homsap IGHJ5*02 F	Homsap IGHD2-21*01 F	IGHA2	caggtgcagttgcaggagtcgggccca...ggactggttaagccttcggagaccctgtccctcacttgctctgtctctgatgactccatcagt......agtagtctttactactggggctggctccgccagcccccagggaagggactggagtggatcgggactatctactctagc.........gggagcccccactatagtccgtccctcagg...actcggctcaacatatcagtcgacacgtccaagaaagagatgtccctgatcttaacctctgtgaccgccgcggacacggccgtgtattactgtgcgagagcaagggggttgggattgtcgtacaattggttcggcccctggggccagggaatcctggtcaccgtctcctcag		caggtgcagttgcaggagtcgggccca...ggactggttaagccttcggagaccctgtccctcacttgctctgtctctgatgactccatcagt......agtagtctttactactggggctggctccgccagcccccagggaagggactggagtggatcgggactatctactctagc.........gggagcccccactatagtccgtccctcagg...actcggctcaacatatcagtcgacacgtccaagaaagagatgtccctgatcttaacctctgtgaccgccgcggacacggccgtgtattactgtgcgagag	caggtgcagttgcaggagtcgggccca...ggactggttaagccttcggagaccctgtccctcacttgctctgtctct	gatgactccatcagt......agtagtctttactac	tggggctggctccgccagcccccagggaagggactggagtggatcgggact	atctactctagc.........gggagcccc	cactatagtccgtccctcagg...actcggctcaacatatcagtcgacacgtccaagaaagagatgtccctgatcttaacctctgtgaccgccgcggacacggccgtgtattactgt	gcgagagcaagggggttgggattgtcgtacaattggttcggcccc	tgtgcgagagcaagggggttgggattgtcgtacaattggttcggcccctgg	acaattggttcggcccctggggccagggaatcctggtcaccgtctcctcag	tggggccagggaatcctggtcaccgtctcctcag
AAACGGGGTGGAAAGA-1	productive	Homsap IGHV3-15*01 F	Homsap IGHJ4*02 F	Homsap IGHD3-16*01 F	IGHD	gaggtgcagctggtggagtctggggga...ggcttggtaaagcctggggggtcccttagactctcctgtgcagcctctggattcactttc............agtaacgcctggatgagctgggtccgccaggctccagggaaggggctggagtgggttggccgtattaaaagcaaaactgatggtgggacaacagactacgctgcacccgtgaaa...ggcagattcaccatctcaagagatgattcaaaaaacacgctgtatctgcaaatgaacagcctgaaaaccgaggacacagccgtgtattactgtaccacagatcggtcggggggaattacccttgactactggggccagggaaccctggtcaccgtctcctcag		gaggtgcagctggtggagtctggggga...ggcttggtaaagcctggggggtcccttagactctcctgtgcagcctctggattcactttc............agtaacgcctggatgagctgggtccgccaggctccagggaaggggctggagtgggttggccgtattaaaagcaaaactgatggtgggacaacagactacgctgcacccgtgaaa...ggcagattcaccatctcaagagatgattcaaaaaacacgctgtatctgcaaatgaacagcctgaaaaccgaggacacagccgtgtattactgtaccacaga	gaggtgcagctggtggagtctggggga...ggcttggtaaagcctggggggtcccttagactctcctgtgcagcctct	ggattcactttc............agtaacgcctgg	atgagctgggtccgccaggctccagggaaggggctggagtgggttggccgt	attaaaagcaaaactgatggtgggacaaca	gactacgctgcacccgtgaaa...ggcagattcaccatctcaagagatgattcaaaaaacacgctgtatctgcaaatgaacagcctgaaaaccgaggacacagccgtgtattactgt	accacagatcggtcggggggaattacccttgactac	tgtaccacagatcggtcggggggaattacccttgactactgg	ttgactactggggccagggaaccctggtcaccgtctcctcag	tggggccagggaaccctggtcaccgtctcctcag
AAACGGGGTTAAGATG-1	productive	Homsap IGHV7-4-1*02 F	Homsap IGHJ5*02 F	Homsap IGHD3-22*01 F	IGHM	caggtgcagctggtgcaatctgggtct...gagttgaagaagcctggggcctcagtgaaggtttcctgcaaggcttctggatacaccttc............actagctatgctatgaattgggtgcgacaggcccctggacaagggcttgagtggatgggatggatcaacaccaac......actgggaacccaacgtatgcccagggcttcaca...ggacggtttgtcttctccttggacacctctgtcagcacggcatatctgcagatcagcagcctaaaggctgaggacactgccgtgtattactgtgcgagagagaggaaaatggttattactcgccgctacaactggttcgacccctggggccagggaaccctggtcaccgtctcctcag		caggtgcagctggtgcaatctgggtct...gagttgaagaagcctggggcctcagtgaaggtttcctgcaaggcttctggatacaccttc............actagctatgctatgaattgggtgcgacaggcccctggacaagggcttgagtggatgggatggatcaacaccaac......actgggaacccaacgtatgcccagggcttcaca...ggacggtttgtcttctccttggacacctctgtcagcacggcatatctgcagatcagcagcctaaaggctgaggacactgccgtgtattactgtgcgagaga	caggtgcagctggtgcaatctgggtct...gagttgaagaagcctggggcctcagtgaaggtttcctgcaaggcttct	ggatacaccttc............actagctatgct	atgaattgggtgcgacaggcccctggacaagggcttgagtggatgggatgg	atcaacaccaac......actgggaaccca	acgtatgcccagggcttcaca...ggacggtttgtcttctccttggacacctctgtcagcacggcatatctgcagatcagcagcctaaaggctgaggacactgccgtgtattactgt	gcgagagagaggaaaatggttattactcgccgctacaactggttcgacccc	tgtgcgagagagaggaaaatggttattactcgccgctacaactggttcgacccctgg	acaactggttcgacccctggggccagggaaccctggtcaccgtctcctcag	tggggccagggaaccctggtcaccgtctcctcag
AAACGGGTCATCGATG-1	unproductive	Homsap IGHV3-13*01 F	Homsap IGHJ4*02 F	Homsap IGHD5-12*01 F	IGHM	gaggtgcagctggtcgagtctggggga...ggcttggtacagcctggggggtccctgagactttcctgtgcagcctctggattcaccttc............agtaactacgacatgcactgggtccgccaagctccaggaaaaggtctggagtgggtctcagctattggtactgtt.........ggtgacacatactatccaggctccgtgaag...ggccgattcaccatctccagagaaaatgccaagaactccttgtatcttcaaatgaacagcctgagagccggggacacggctatttattactgtgtaaggggggggggagtgcctacggctactactttgactactggggccagggaaccctggtcaccgtctcctcag		gaggtgcagctggtcgagtctggggga...ggcttggtacagcctggggggtccctgagactttcctgtgcagcctctggattcaccttc............agtaactacgacatgcactgggtccgccaagctccaggaaaaggtctggagtgggtctcagctattggtactgtt.........ggtgacacatactatccaggctccgtgaag...ggccgattcaccatctccagagaaaatgccaagaactccttgtatcttcaaatgaacagcctgagagccggggacacggctatttattactgtgtaag	gaggtgcagctggtcgagtctggggga...ggcttggtacagcctggggggtccctgagactttcctgtgcagcctct	ggattcaccttc............agtaactacgac	atgcactgggtccgccaagctccaggaaaaggtctggagtgggtctcagct	attggtactgtt.........ggtgacaca	tactatccaggctccgtgaag...ggccgattcaccatctccagagaaaatgccaagaactccttgtatcttcaaatgaacagcctgagagccggggacacggctatttattactgt	gtaaggggggggggagtgcctacggctactactttgactac	tgtgtaaggggggggggagtgcctacggctactactttgactactgg	actactttgactactggggccagggaaccctggtcaccgtctcctcag	tggggccagggaaccctggtcaccgtctcctcag
AAACGGGTCCCAAGAT-1	productive	Homsap IGHV3-15*01 F	Homsap IGHJ6*02 F	Homsap IGHD3-16*01 F	IGHD	gaggtgcagctggtggagtctggggga...ggcttggtaaagcctggggggtcccttagactctcctgtgcagcctctggattcactttc............agtaacgcctggatgagctgggtccgccaggctccagggaaggggctggagtgggttggccgtattaaaagcaaaactgatggtgggacaacagactacgctgcacccgtgaaa...ggcagattcaccatctcaagagatgattcaaaaaacacgctgtatctgcaaatgaacagcctgaaaaccgaggacacagccgtgtattactgtaccacagatgaccttatagggaggcccggtatggacgtctggggccaagggaccacggtcaccgtctcctca		gaggtgcagctggtggagtctggggga...ggcttggtaaagcctggggggtcccttagactctcctgtgcagcctctggattcactttc............agtaacgcctggatgagctgggtccgccaggctccagggaaggggctggagtgggttggccgtattaaaagcaaaactgatggtgggacaacagactacgctgcacccgtgaaa...ggcagattcaccatctcaagagatgattcaaaaaacacgctgtatctgcaaatgaacagcctgaaaaccgaggacacagccgtgtattactgtaccacaga	gaggtgcagctggtggagtctggggga...ggcttggtaaagcctggggggtcccttagactctcctgtgcagcctct	ggattcactttc............agtaacgcctgg	atgagctgggtccgccaggctccagggaaggggctggagtgggttggccgt	attaaaagcaaaactgatggtgggacaaca	gactacgctgcacccgtgaaa...ggcagattcaccatctcaagagatgattcaaaaaacacgctgtatctgcaaatgaacagcctgaaaaccgaggacacagccgtgtattactgt	accacagatgaccttatagggaggcccggtatggacgtc	tgtaccacagatgaccttatagggaggcccggtatggacgtctgg	cggtatggacgtctggggccaagggaccacggtcaccgtctcctca	tggggccaagggaccacggtcaccgtctcctca
AAACGGGTCTGCTGTC-1	productive	Homsap IGHV6-1*01 F	Homsap IGHJ3*02 F	Homsap IGHD6-13*01 F	IGHM	caggtacagctgcaccaatcaggtcca...ggactggtgaagccctcgcagaccctctcactcacctgtgccatctccggggacagtgtctct......agcaacagtgctgcttggaactggatcaggcagtccccatcgagaggccttgagtggctgggaaggacataccacaggtcc...aagtggtataatgattatgcagtatctgtgaaa...agtcgaataaccatcaacccagacacatccaagaaccagttctccctgcagctgaaatctgtgactcccgaggacacggctgtgtattactgtgcaagagatccagcagcagctgatgcttttgatatctggggccaagggacaatggtcattgtctcttcag		caggtacagctgcaccaatcaggtcca...ggactggtgaagccctcgcagaccctctcactcacctgtgccatctccggggacagtgtctct......agcaacagtgctgcttggaactggatcaggcagtccccatcgagaggccttgagtggctgggaaggacataccacaggtcc...aagtggtataatgattatgcagtatctgtgaaa...agtcgaataaccatcaacccagacacatccaagaaccagttctccctgcagctgaaatctgtgactcccgaggacacggctgtgtattactgtgcaagaga	caggtacagctgcaccaatcaggtcca...ggactggtgaagccctcgcagaccctctcactcacctgtgccatctcc	ggggacagtgtctct......agcaacagtgctgct	tggaactggatcaggcagtccccatcgagaggccttgagtggctgggaagg	acataccacaggtcc...aagtggtataat	gattatgcagtatctgtgaaa...agtcgaataaccatcaacccagacacatccaagaaccagttctccctgcagctgaaatctgtgactcccgaggacacggctgtgtattactgt	gcaagagatccagcagcagctgatgcttttgatatc	tgtgcaagagatccagcagcagctgatgcttttgatatctgg	tgatgcttttgatatctggggccaagggacaatggtcattgtctcttcag	tggggccaagggacaatggtcattgtctcttcag
AAACGGGTCTTAGAGC-1	productive	Homsap IGHV4-59*08 F	Homsap IGHJ4*02 F	Homsap IGHD4-23*01 ORF	IGHM	caggtgcagctgcaggagtcgggccca...ggactggtgaagccttcggagaccctgtccctcacctgcactgtctctggtggctccatc............agtagttactactggaactggatccggcagcccccagggaagggactggagtggattggatatatctattacagt.........gggagcaccaactacaacccctccctcaag...agtcgagtcaccatatcgctagacacgtccacgacccagttctccctgaagttgaattctgtgaccgccgcagacacggccgtgtattattgtgcgagacgcggtgcttactccaaggggggctttgactactggggccagggaaccctggtcaccgtctcctctg		caggtgcagctgcaggagtcgggccca...ggactggtgaagccttcggagaccctgtccctcacctgcactgtctctggtggctccatc............agtagttactactggaactggatccggcagcccccagggaagggactggagtggattggatatatctattacagt.........gggagcaccaactacaacccctccctcaag...agtcgagtcaccatatcgctagacacgtccacgacccagttctccctgaagttgaattctgtgaccgccgcagacacggccgtgtattattgtgcgagac	caggtgcagctgcaggagtcgggccca...ggactggtgaagccttcggagaccctgtccctcacctgcactgtctct	ggtggctccatc............agtagttactac	tggaactggatccggcagcccccagggaagggactggagtggattggatat	atctattacagt.........gggagcacc	aactacaacccctccctcaag...agtcgagtcaccatatcgctagacacgtccacgacccagttctccctgaagttgaattctgtgaccgccgcagacacggccgtgtattattgt	gcgagacgcggtgcttactccaaggggggctttgactac	tgtgcgagacgcggtgcttactccaaggggggctttgactactgg	ctttgactactggggccagggaaccctggtcaccgtctcctctg	tggggccagggaaccctggtcaccgtctcctctg
AAAGATGAGCTCCTCT-1	productive	Homsap IGHV4-31*03 F	Homsap IGHJ5*02 F	Homsap IGHD3-22*01 F	IGHM	caggtgcagctgcaggagtcgggccca...ggactggtgaagccttcacagaccctgtccctcacctgcactgtctctggtggctccatcagc......agtggtggttactactggagctggatccgccagcacccagggaagggcctggagtggattgggtacatctattacagt.........gggagcacctactacaacccgtccctcaag...agtcgagttaccatatcagtagacacgtctaagaaccagttctccctgaagctgagctctgtgactgccgcggacacggccgtgtattactgtgcgagagagtcgtattactatgatagtagtggttcgtacaactggttcgacccctggggccagggaaccctggtcaccgtctcctcag		caggtgcagctgcaggagtcgggccca...ggactggtgaagccttcacagaccctgtccctcacctgcactgtctctggtggctccatcagc......agtggtggttactactggagctggatccgccagcacccagggaagggcctggagtggattgggtacatctattacagt.........gggagcacctactacaacccgtccctcaag...agtcgagttaccatatcagtagacacgtctaagaaccagttctccctgaagctgagctctgtgactgccgcggacacggccgtgtattactgtgcgagaga	caggtgcagctgcaggagtcgggccca...ggactggtgaagccttcacagaccctgtccctcacctgcactgtctct	ggtggctccatcagc......agtggtggttactac	tggagctggatccgccagcacccagggaagggcctggagtggattgggtac	atctattacagt.........gggagcacc	tactacaacccgtccctcaag...agtcgagttaccatatcagtagacacgtctaagaaccagttctccctgaagctgagctctgtgactgccgcggacacggccgtgtattactgt	gcgagagagtcgtattactatgatagtagtggttcgtacaactggttcgacccc	tgtgcgagagagtcgtattactatgatagtagtggttcgtacaactggttcgacccctgg	acaactggttcgacccctggggccagggaaccctggtcaccgtctcctcag	tggggccagggaaccctggtcaccgtctcctcag
AAAGATGCAAGGTTTC-1	productive	Homsap IGHV3-15*01 F	Homsap IGHJ6*02 F	Homsap IGHD2-21*02 F	IGHD	gaggtgcagctggtggagtctggggga...ggcttggtaaagcctggggggtcccttagactctcctgtgcagcctctggattcactttc............agtaacgcctggatgagctgggtccgccaggctccagggaaggggctggagtgggttggccgtattaaaagcaaaactgatggtgggacaacagactacgctgcacccgtgaaa...ggcagattcaccatctcaagagatgattcaaaaaacacgctgtatctgcaaatgaacagcctgaaaaccgaggacacagccgtgtattactgtaccacagccgtccggcatattgtggtggtgactgctagcggtatggacgtctggggccaagggaccacggtcaccgtctcctca		gaggtgcagctggtggagtctggggga...ggcttggtaaagcctggggggtcccttagactctcctgtgcagcctctggattcactttc............agtaacgcctggatgagctgggtccgccaggctccagggaaggggctggagtgggttggccgtattaaaagcaaaactgatggtgggacaacagactacgctgcacccgtgaaa...ggcagattcaccatctcaagagatgattcaaaaaacacgctgtatctgcaaatgaacagcctgaaaaccgaggacacagccgtgtattactgtaccacag	gaggtgcagctggtggagtctggggga...ggcttggtaaagcctggggggtcccttagactctcctgtgcagcctct	ggattcactttc............agtaacgcctgg	atgagctgggtccgccaggctccagggaaggggctggagtgggttggccgt	attaaaagcaaaactgatggtgggacaaca	gactacgctgcacccgtgaaa...ggcagattcaccatctcaagagatgattcaaaaaacacgctgtatctgcaaatgaacagcctgaaaaccgaggacacagccgtgtattactgt	accacagccgtccggcatattgtggtggtgactgctagcggtatggacgtc	tgtaccacagccgtccggcatattgtggtggtgactgctagcggtatggacgtctgg	cggtatggacgtctggggccaagggaccacggtcaccgtctcctca	tggggccaagggaccacggtcaccgtctcctca
AAAGATGCAGCTCGCA-1	productive	Homsap IGHV4-39*07 F	Homsap IGHJ4*02 F	Homsap IGHD5-18*01 F	IGHA2	cagctgcagctgcaggagtcgggccca...ggactggtgaagccttcggagaccctgtccctcacctgcactgtctctggtggctccatcagc......agtagtagttactactggggctggatccgccagcccccagggaggggactggagtggattgggagtatctattatagt.........gggagcacctactacaacccgtccctcaag...agtcgagtcaccatgtcagtagacacgtccaagaaccagttctccctgaagctgagctctgtgaccgccgcggacacggccgtatattactgtgcgagaatacgtggatacagctctggtttcggtgactactggggccagggaaccctggtcaccgtctcctcag		cagctgcagctgcaggagtcgggccca...ggactggtgaagccttcggagaccctgtccctcacctgcactgtctctggtggctccatcagc......agtagtagttactactggggctggatccgccagcccccagggaggggactggagtggattgggagtatctattatagt.........gggagcacctactacaacccgtccctcaag...agtcgagtcaccatgtcagtagacacgtccaagaaccagttctccctgaagctgagctctgtgaccgccgcggacacggccgtatattactgtgcgaga	cagctgcagctgcaggagtcgggccca...ggactggtgaagccttcggagaccctgtccctcacctgcactgtctct	ggtggctccatcagc......agtagtagttactac	tggggctggatccgccagcccccagggaggggactggagtggattgggagt	atctattatagt.........gggagcacc	tactacaacccgtccctcaag...agtcgagtcaccatgtcagtagacacgtccaagaaccagttctccctgaagctgagctctgtgaccgccgcggacacggccgtatattactgt	gcgagaatacgtggatacagctctggtttcggtgactac	tgtgcgagaatacgtggatacagctctggtttcggtgactactgg	tgactactggggccagggaaccctggtcaccgtctcctcag	tggggccagggaaccctggtcaccgtctcctcag
AAAGATGGTGTGAAAT-1	productive	Homsap IGHV3-15*01 F	Homsap IGHJ4*02 F	Homsap IGHD3-10*01 F	IGHM	gaggtgcagctggtggagtctggggga...ggcttggtaaagcctggggggtcccttagactctcctgtgcagcctctggattcactttc............agtaacgcctggatgagctgggtccgccaggctccagggaaggggctggagtgggttggccgtattaaaagcaaaactgatggtgggacaacagactacgctgcacccgtgaaa...ggcagattcaccatctcaagagatgattcaaaaaacacgctgtatctgcaaatgaacagcctgaaaaccgaggacacagccgtgtattactgtaccacagatgggttactatggttcggggaatttgactactggggccagggaaccctggtcaccgtctcctcag		gaggtgcagctggtggagtctggggga...ggcttggtaaagcctggggggtcccttagactctcctgtgcagcctctggattcactttc............agtaacgcctggatgagctgggtccgccaggctccagggaaggggctggagtgggttggccgtattaaaagcaaaactgatggtgggacaacagactacgctgcacccgtgaaa...ggcagattcaccatctcaagagatgattcaaaaaacacgctgtatctgcaaatgaacagcctgaaaaccgaggacacagccgtgtattactgtaccacaga	gaggtgcagctggtggagtctggggga...ggcttggtaaagcctggggggtcccttagactctcctgtgcagcctct	ggattcactttc............agtaacgcctgg	atgagctgggtccgccaggctccagggaaggggctggagtgggttggccgt	attaaaagcaaaactgatggtgggacaaca	gactacgctgcacccgtgaaa...ggcagattcaccatctcaagagatgattcaaaaaacacgctgtatctgcaaatgaacagcctgaaaaccgaggacacagccgtgtattactgt	accacagatgggttactatggttcggggaatttgactac	tgtaccacagatgggttactatggttcggggaatttgactactgg	tttgactactggggccagggaaccctggtcaccgtctcctcag	tggggccagggaaccctggtcaccgtctcctcag
AAAGATGTCTACGAGT-1	productive	Homsap IGHV3-15*01 F	Homsap IGHJ4*02 F	Homsap IGHD6-13*01 F	IGHM	gaggtgcagctggtggagtctggggga...ggcttggtaaagcctggggggtcccttagactctcctgtgcagcctctggattcactttc............agtaacgcctggatgagctgggtccgccaggctccagggaaggggctggagtgggttggccgtattaaaagcaaaactgatggtgggacaacagactacgctgcacccgtgaaa...ggcagattcaccatctcaagagatgattcaaaaaacacgctgtatctgcaaatgaacagcctgaaaaccgaggacacagccgtgtattactgtaccactgaattaatagcagcagctggtaccgacggggactactggggccagggaaccctggtcaccgtctcctcag		gaggtgcagctggtggagtctggggga...ggcttggtaaagcctggggggtcccttagactctcctgtgcagcctctggattcactttc............agtaacgcctggatgagctgggtccgccaggctccagggaaggggctggagtgggttggccgtattaaaagcaaaactgatggtgggacaacagactacgctgcacccgtgaaa...ggcagattcaccatctcaagagatgattcaaaaaacacgctgtatctgcaaatgaacagcctgaaaaccgaggacacagccgtgtattactgtaccac	gaggtgcagctggtggagtctggggga...ggcttggtaaagcctggggggtcccttagactctcctgtgcagcctct	ggattcactttc............agtaacgcctgg	atgagctgggtccgccaggctccagggaaggggctggagtgggttggccgt	attaaaagcaaaactgatggtgggacaaca	gactacgctgcacccgtgaaa...ggcagattcaccatctcaagagatgattcaaaaaacacgctgtatctgcaaatgaacagcctgaaaaccgaggacacagccgtgtattactgt	accactgaattaatagcagcagctggtaccgacggggactac	tgtaccactgaattaatagcagcagctggtaccgacggggactactgg	gactactggggccagggaaccctggtcaccgtctcctcag	tggggccagggaaccctggtcaccgtctcctcag
AAAGCAAAGCGTCAAG-1	productive	Homsap IGHV3-30*03 F, or Homsap IGHV3-30*18 F or Homsap IGHV3-30-5*01 F	Homsap IGHJ1*01 F	Homsap IGHD2-2*01 F	IGHD	caggtgcagctggtggagtctggggga...ggcgtggtccagcctgggaggtccctgagactctcctgtgcagcctctggattcaccttc............agtagctatggcatgcactgggtccgccaggctccaggcaaggggctggagtgggtggcagttatatcatatgat......ggaagtaataaatactatgcagactccgtgaag...ggccgattcaccatctccagagacaattccaagaacacgctgtatctgcaaatgaacagcctgagagctgaggacacggctgtgtattactgtgcgaaagatgccgtagtaccagctgctattgcctggggatacttccagcactggggccagggcaccctggtcaccgtctcctcag		caggtgcagctggtggagtctggggga...ggcgtggtccagcctgggaggtccctgagactctcctgtgcagcctctggattcaccttc............agtagctatggcatgcactgggtccgccaggctccaggcaaggggctggagtgggtggcagttatatcatatgat......ggaagtaataaatactatgcagactccgtgaag...ggccgattcaccatctccagagacaattccaagaacacgctgtatctgcaaatgaacagcctgagagctgaggacacggctgtgtattactgtgcga	caggtgcagctggtggagtctggggga...ggcgtggtccagcctgggaggtccctgagactctcctgtgcagcctct	ggattcaccttc............agtagctatggc	atgcactgggtccgccaggctccaggcaaggggctggagtgggtggcagtt	atatcatatgat......ggaagtaataaa	tactatgcagactccgtgaag...ggccgattcaccatctccagagacaattccaagaacacgctgtatctgcaaatgaacagcctgagagctgaggacacggctgtgtattactgt	gcgaaagatgccgtagtaccagctgctattgcctggggatacttccagcac	tgtgcgaaagatgccgtagtaccagctgctattgcctggggatacttccagcactgg	atacttccagcactggggccagggcaccctggtcaccgtctcctcag	tggggccagggcaccctggtcaccgtctcctcag
AAAGCAAAGTAGCGGT-1	productive	Homsap IGHV3-74*01 F	Homsap IGHJ4*02 F	Homsap IGHD3-16*02 F	IGHD	gaggtgcagctggtggagtccggggga...ggcttagttcagcctggggggtccctgagactctcctgtgcagcctctggattcaccttc............agtagctactggatgcactgggtccgccaagctccagggaaggggctggtgtgggtctcacgtattaatagtgat......gggagtagcacaagctacgcggactccgtgaag...ggccgattcaccatctccagagacaacgccaagaacacgctgtatctgcaaatgaacagtctgagagccgaggacacggctgtgtattactgtgcaagtgcggtgataccccgtgtccaggactactggggccagggaaccctggtcaccgtctcctcag		gaggtgcagctggtggagtccggggga...ggcttagttcagcctggggggtccctgagactctcctgtgcagcctctggattcaccttc............agtagctactggatgcactgggtccgccaagctccagggaaggggctggtgtgggtctcacgtattaatagtgat......gggagtagcacaagctacgcggactccgtgaag...ggccgattcaccatctccagagacaacgccaagaacacgctgtatctgcaaatgaacagtctgagagccgaggacacggctgtgtattactgtgcaag	gaggtgcagctggtggagtccggggga...ggcttagttcagcctggggggtccctgagactctcctgtgcagcctct	ggattcaccttc............agtagctactgg	atgcactgggtccgccaagctccagggaaggggctggtgtgggtctcacgt	attaatagtgat......gggagtagcaca	agctacgcggactccgtgaag...ggccgattcaccatctccagagacaacgccaagaacacgctgtatctgcaaatgaacagtctgagagccgaggacacggctgtgtattactgt	gcaagtgcggtgataccccgtgtccaggactac	tgtgcaagtgcggtgataccccgtgtccaggactactgg	gactactggggccagggaaccctggtcaccgtctcctcag	tggggccagggaaccctggtcaccgtctcctcag
AAAGCAACACAGAGGT-1	productive	Homsap IGHV7-4-1*02 F	Homsap IGHJ5*02 F	Homsap IGHD3-22*01 F	IGHM	caggtgcagctggtgcaatctgggtct...gagttgaagaagcctggggcctcagtgaaggtttcctgcaaggcttctggatacaccttc............actagctatgctatgaattgggtgcgacaggcccctggacaagggcttgagtggatgggatggatcaacaccaac......actgggaacccaacgtatgcccagggcttcaca...ggacggtttgtcttctccttggacacctctgtcagcacggcatatctgcagatcagcagcctaaaggctgaggacactgccgtgtattactgtgcgagagatggaggaagtattactatgtctgcttggggccagggaaccctggtcaccgtctcctcag		caggtgcagctggtgcaatctgggtct...gagttgaagaagcctggggcctcagtgaaggtttcctgcaaggcttctggatacaccttc............actagctatgctatgaattgggtgcgacaggcccctggacaagggcttgagtggatgggatggatcaacaccaac......actgggaacccaacgtatgcccagggcttcaca...ggacggtttgtcttctccttggacacctctgtcagcacggcatatctgcagatcagcagcctaaaggctgaggacactgccgtgtattactgtgcgagaga	caggtgcagctggtgcaatctgggtct...gagttgaagaagcctggggcctcagtgaaggtttcctgcaaggcttct	ggatacaccttc............actagctatgct	atgaattgggtgcgacaggcccctggacaagggcttgagtggatgggatgg	atcaacaccaac......actgggaaccca	acgtatgcccagggcttcaca...ggacggtttgtcttctccttggacacctctgtcagcacggcatatctgcagatcagcagcctaaaggctgaggacactgccgtgtattactgt	gcgagagatggaggaagtattactatgtctgct	tgtgcgagagatggaggaagtattactatgtctgcttgg	tggggccagggaaccctggtcaccgtctcctcag	tggggccagggaaccctggtcaccgtctcctcag
AAAGCAACACGAAAGC-1	productive	Homsap IGHV1-3*01 F	Homsap IGHJ5*02 F	Homsap IGHD3-10*01 F	IGHM	caggtccagcttgtgcagtctggggct...gaggtgaagaagcctggggcctcagtgaaggtttcctgcaaggcttctggatacacctta............accacttatgctatgcattgggtgcgccaggcccccggacaaaggcttgagtggatgggctggatcaacgctgcc......agtggtcatagaacatattcagaaaaattccag...ggcagagtcacttttaccagggacacatccgcgagaacagtctatatggagctgagtagcctgagatctgaagacacggctgtgtactactgtgcgagagatcttagagaggagctgggtacccggggcagtaaatatcttagctgcttcgacccctggggccaggggaccctggtcacc…		caggtccagcttgtgcagtctggggct...gaggtgaagaagcctggggcctcagtgaaggtttcctgcaaggcttctggatacacctta............accacttatgctatgcattgggtgcgccaggcccccggacaaaggcttgagtggatgggctggatcaacgctgcc......agtggtcatagaacatattcagaaaaattccag...ggcagagtcacttttaccagggacacatccgcgagaacagtctatatggagctgagtagcctgagatctgaagacacggctgtgtactactgtgcgagaga	caggtccagcttgtgcagtctggggct...gaggtgaagaagcctggggcctcagtgaaggtttcctgcaaggcttct	ggatacacctta............accacttatgct	atgcattgggtgcgccaggcccccggacaaaggcttgagtggatgggctgg	atcaacgctgcc......agtggtcataga	acatattcagaaaaattccag...ggcagagtcacttttaccagggacacatccgcgagaacagtctatatggagctgagtagcctgagatctgaagacacggctgtgtactactgt	gcgagagatcttagagaggagctgggtacccggggcagtaaatatcttagctgcttcgacccc	tgtgcgagagatcttagagaggagctgggtacccggggcagtaaatatcttagctgcttcgacccctgg	ctgcttcgacccctggggccaggggaccctggtcaccgtctcctcag	tggggccaggggaccctggtcaccgtctcctcag
AAAGCAACAGGCTGAA-1	productive	Homsap IGHV4-38-2*02 F	Homsap IGHJ4*02 F	Homsap IGHD6-13*01 F	IGHM	caggtgcagctgcaggagtcgggccca...ggactggtgaagccttcggagaccctgtccctcacctgcactgtctctggttactccatcagc.........agtggttactactggggctggatccggcagcccccagggaaggggctggagtggattgggagtatctatcatagt.........gggagcaccttctacaacccgtccctcaag...agtcgagtcaccatatcagtagacacgtccaagaaccagttctccctgaggctgagctctgtgaccgccgcagacacggccgtgtattactgtgcgaggcttagggcagcagctgggcaggggtttgactactggggccagggaaccctggtcaccgtctcctcag		caggtgcagctgcaggagtcgggccca...ggactggtgaagccttcggagaccctgtccctcacctgcactgtctctggttactccatcagc.........agtggttactactggggctggatccggcagcccccagggaaggggctggagtggattgggagtatctatcatagt.........gggagcaccttctacaacccgtccctcaag...agtcgagtcaccatatcagtagacacgtccaagaaccagttctccctgaggctgagctctgtgaccgccgcagacacggccgtgtattactgtgcgag	caggtgcagctgcaggagtcgggccca...ggactggtgaagccttcggagaccctgtccctcacctgcactgtctct	ggttactccatcagc.........agtggttactac	tggggctggatccggcagcccccagggaaggggctggagtggattgggagt	atctatcatagt.........gggagcacc	ttctacaacccgtccctcaag...agtcgagtcaccatatcagtagacacgtccaagaaccagttctccctgaggctgagctctgtgaccgccgcagacacggccgtgtattactgt	gcgaggcttagggcagcagctgggcaggggtttgactac	tgtgcgaggcttagggcagcagctgggcaggggtttgactactgg	tttgactactggggccagggaaccctggtcaccgtctcctcag	tggggccagggaaccctggtcaccgtctcctcag
AAAGCAACATACCATG-1	productive	Homsap IGHV1-69*06 F	Homsap IGHJ4*02 F	Homsap IGHD3-22*01 F	IGHG1	caggtgcagctggtgcagtctggggct...gaggtgaagaagcctgggtcctcggtgaaggtctcctgcaaggcttctggaggcaccttc............agcagctatgctatcagctgggtgcgacaggcccctggacaagggcttgagtggatgggagggatcatccctatc......tttggtacagcaaactacgcacagaagttccag...ggcagagtcacgattaccgcggacaaatccacgagcacagcctacatggagctgagcagcctgagatctgaggacacggccgtgtattactgtgcgagagatgggtattactatgatagtagtggttattggggccagggaaccctggtcatcgtctcctcag		caggtgcagctggtgcagtctggggct...gaggtgaagaagcctgggtcctcggtgaaggtctcctgcaaggcttctggaggcaccttc............agcagctatgctatcagctgggtgcgacaggcccctggacaagggcttgagtggatgggagggatcatccctatc......tttggtacagcaaactacgcacagaagttccag...ggcagagtcacgattaccgcggacaaatccacgagcacagcctacatggagctgagcagcctgagatctgaggacacggccgtgtattactgtgcgagaga	caggtgcagctggtgcagtctggggct...gaggtgaagaagcctgggtcctcggtgaaggtctcctgcaaggcttct	ggaggcaccttc............agcagctatgct	atcagctgggtgcgacaggcccctggacaagggcttgagtggatgggaggg	atcatccctatc......tttggtacagca	aactacgcacagaagttccag...ggcagagtcacgattaccgcggacaaatccacgagcacagcctacatggagctgagcagcctgagatctgaggacacggccgtgtattactgt	gcgagagatgggtattactatgatagtagtggttat	tgtgcgagagatgggtattactatgatagtagtggttattgg	tggggccagggaaccctggtcatcgtctcctcag	tggggccagggaaccctggtcatcgtctcctcag
AAAGCAAGTACCGCTG-1	productive	Homsap IGHV3-43*01 F	Homsap IGHJ4*02 F	Homsap IGHD6-13*01 F	IGHM	gaagtgcagctggtggagtctggggga...gtcgtggtacagcctggggggtccctgagactctcctgtgcagcctctggattcaccttt............gatgattataccatgcactgggtccgtcaagctccggggaagggtctggagtgggtctctcttattagttgggat......ggtggtagcacatactatgcagactctgtgaag...ggccgattcaccatctccagagacaacagcaaaaactccctgtatctgcaaatgaacagtctgagaactgaggacaccgccttgtattactgtgcaaaagataggacagcagctggtcggggatcatactactttgactactggggccagggaaccctggtcaccgtctcctcag		gaagtgcagctggtggagtctggggga...gtcgtggtacagcctggggggtccctgagactctcctgtgcagcctctggattcaccttt............gatgattataccatgcactgggtccgtcaagctccggggaagggtctggagtgggtctctcttattagttgggat......ggtggtagcacatactatgcagactctgtgaag...ggccgattcaccatctccagagacaacagcaaaaactccctgtatctgcaaatgaacagtctgagaactgaggacaccgccttgtattactgtgcaaaagata	gaagtgcagctggtggagtctggggga...gtcgtggtacagcctggggggtccctgagactctcctgtgcagcctct	ggattcaccttt............gatgattatacc	atgcactgggtccgtcaagctccggggaagggtctggagtgggtctctctt	attagttgggat......ggtggtagcaca	tactatgcagactctgtgaag...ggccgattcaccatctccagagacaacagcaaaaactccctgtatctgcaaatgaacagtctgagaactgaggacaccgccttgtattactgt	gcaaaagataggacagcagctggtcggggatcatactactttgactac	tgtgcaaaagataggacagcagctggtcggggatcatactactttgactactgg	actactttgactactggggccagggaaccctggtcaccgtctcctcag	tggggccagggaaccctggtcaccgtctcctcag
AAAGCAAGTCTTCAAG-1	productive	Homsap IGHV4-39*07 F	Homsap IGHJ4*02 F	Homsap IGHD2-21*02 F	None	cagctgcagctgcaggagtcgggccca...ggactggtgaagccttcggagaccctgtccctcacctgcactgtctctggtggctccgtcaac......aggagtagttgctactggggctgggtccgtcagcccccagggaaggggctggagtggattgggagtatctattatagt.........gggagcacctactacaacccgtccctcaag...agtcgagtcaccatagcattagacacgtccaagaaccaattctccctgaagctgacctctgtgaccgccgacgacacggccttttattactgcgcgagagacccatttggggggctcacggtctttgactactggggccagggagccctggtcaccgtctcctc		cagctgcagctgcaggagtcgggccca...ggactggtgaagccttcggagaccctgtccctcacctgcactgtctctggtggctccgtcaac......aggagtagttgctactggggctgggtccgtcagcccccagggaaggggctggagtggattgggagtatctattatagt.........gggagcacctactacaacccgtccctcaag...agtcgagtcaccatagcattagacacgtccaagaaccaattctccctgaagctgacctctgtgaccgccgacgacacggccttttattactgcgcgagaga	cagctgcagctgcaggagtcgggccca...ggactggtgaagccttcggagaccctgtccctcacctgcactgtctct	ggtggctccgtcaac......aggagtagttgctac	tggggctgggtccgtcagcccccagggaaggggctggagtggattgggagt	atctattatagt.........gggagcacc	tactacaacccgtccctcaag...agtcgagtcaccatagcattagacacgtccaagaaccaattctccctgaagctgacctctgtgaccgccgacgacacggccttttattactgc	gcgagagacccatttggggggctcacggtctttgactac	tgcgcgagagacccatttggggggctcacggtctttgactactgg	ctttgactactggggccagggagccctggtcaccgtctcctc	tggggccagggagccctggtcaccgtctcctc
AAAGCAAGTGTCAATC-1	productive	Homsap IGHV3-9*01 F	Homsap IGHJ5*01 F, or Homsap IGHJ5*02 F	Homsap IGHD3-16*01 F	IGHM	gaagtgcaggtggtggagtctggggga...ggcttggtccagcctggcaggtccctgagactctcctgtgcagcctctggattcactttt............gatgattatgacatgcactgggtccggcaagctccagggaagggcctggagtgggtctcaggtattagttggaac......agtggtaccataggctatgcggactctgtgaag...ggccgattcaccatctccagagacaacgccaagaactccctgtatctgcaaatgaatagtctgagaactgaggacacggccttgtattactgtgcaaaagatctttccgtcagccaggggatcgactactggggccagggaaccctggtcaccgtctcctcag		gaagtgcaggtggtggagtctggggga...ggcttggtccagcctggcaggtccctgagactctcctgtgcagcctctggattcactttt............gatgattatgacatgcactgggtccggcaagctccagggaagggcctggagtgggtctcaggtattagttggaac......agtggtaccataggctatgcggactctgtgaag...ggccgattcaccatctccagagacaacgccaagaactccctgtatctgcaaatgaatagtctgagaactgaggacacggccttgtattactgtgcaaaagat	gaagtgcaggtggtggagtctggggga...ggcttggtccagcctggcaggtccctgagactctcctgtgcagcctct	ggattcactttt............gatgattatgac	atgcactgggtccggcaagctccagggaagggcctggagtgggtctcaggt	attagttggaac......agtggtaccata	ggctatgcggactctgtgaag...ggccgattcaccatctccagagacaacgccaagaactccctgtatctgcaaatgaatagtctgagaactgaggacacggccttgtattactgt	gcaaaagatctttccgtcagccaggggatcgactac	tgtgcaaaagatctttccgtcagccaggggatcgactactgg	ggatcgactactggggccagggaaccctggtcaccgtctcctcag	tggggccagggaaccctggtcaccgtctcctcag
AAAGCAAGTTGGTGGA-1	productive	Homsap IGHV4-39*07 F	Homsap IGHJ4*02 F	Homsap IGHD3-3*02 F	IGHD	cagctgcagctgcaggagtcgggccca...ggactggtgaagccttcggagaccctgtccctcacctgcactgtctctggtggctccatcagc......agtagtagttactactggggctggatccgccagcccccagggaaggggctggagtggattgggagtatctattatagt.........gggagcacctactacaacccgtccctcaag...agtcgagtcaccatatcagtagacacgtccaagaaccagttctccctgaagctgagctctgtgaccgccgcggacacggccgtgtattactgtgcgagagatcgcatgcttgggtggataaggagaggcactattgactactggggccagggaaccctggtcaccgtctcctcag		cagctgcagctgcaggagtcgggccca...ggactggtgaagccttcggagaccctgtccctcacctgcactgtctctggtggctccatcagc......agtagtagttactactggggctggatccgccagcccccagggaaggggctggagtggattgggagtatctattatagt.........gggagcacctactacaacccgtccctcaag...agtcgagtcaccatatcagtagacacgtccaagaaccagttctccctgaagctgagctctgtgaccgccgcggacacggccgtgtattactgtgcgagaga	cagctgcagctgcaggagtcgggccca...ggactggtgaagccttcggagaccctgtccctcacctgcactgtctct	ggtggctccatcagc......agtagtagttactac	tggggctggatccgccagcccccagggaaggggctggagtggattgggagt	atctattatagt.........gggagcacc	tactacaacccgtccctcaag...agtcgagtcaccatatcagtagacacgtccaagaaccagttctccctgaagctgagctctgtgaccgccgcggacacggccgtgtattactgt	gcgagagatcgcatgcttgggtggataaggagaggcactattgactac	tgtgcgagagatcgcatgcttgggtggataaggagaggcactattgactactgg	ttgactactggggccagggaaccctggtcaccgtctcctcag	tggggccagggaaccctggtcaccgtctcctcag
AAAGCAATCAGGCGAA-1	productive	Homsap IGHV5-51*01 F	Homsap IGHJ3*02 F	Homsap IGHD3-16*01 F	IGHM	gaggtgcagctggtgcagtctggagca...gaggtgaaaaagcccggggagtctctgaagatctcctgtaagggttctggatacagcttt............accagctactggatcggctgggtgcgccagatgcccgggaaaggcctggagtggatggggatcatctatcctggt......gactctgataccagatacagcccgtccttccaa...ggccaggtcaccatctcagccgacaagtccatcagcaccgcctacctgcagtggagcagcctgaaggcctcggacaccgccatgtattactgtgcctctgcatggggtagtggccttaccgggagcgttgatgcttttgatatctggggccaagggacaatggtcaccgtctcttcag		gaggtgcagctggtgcagtctggagca...gaggtgaaaaagcccggggagtctctgaagatctcctgtaagggttctggatacagcttt............accagctactggatcggctgggtgcgccagatgcccgggaaaggcctggagtggatggggatcatctatcctggt......gactctgataccagatacagcccgtccttccaa...ggccaggtcaccatctcagccgacaagtccatcagcaccgcctacctgcagtggagcagcctgaaggcctcggacaccgccatgtattactgtgc	gaggtgcagctggtgcagtctggagca...gaggtgaaaaagcccggggagtctctgaagatctcctgtaagggttct	ggatacagcttt............accagctactgg	atcggctgggtgcgccagatgcccgggaaaggcctggagtggatggggatc	atctatcctggt......gactctgatacc	agatacagcccgtccttccaa...ggccaggtcaccatctcagccgacaagtccatcagcaccgcctacctgcagtggagcagcctgaaggcctcggacaccgccatgtattactgt	gcctctgcatggggtagtggccttaccgggagcgttgatgcttttgatatc	tgtgcctctgcatggggtagtggccttaccgggagcgttgatgcttttgatatctgg	tgatgcttttgatatctggggccaagggacaatggtcaccgtctcttcag	tggggccaagggacaatggtcaccgtctcttcag
AAAGCAATCCGCATAA-1	productive	Homsap IGHV4-34*01 F	Homsap IGHJ4*02 F	Homsap IGHD6-13*01 F	IGHM	caggtgcagctacagcagtggggcgca...ggactgttgaagccttcggagaccctgtccctcacctgcgctgtctatggtgggtccttc............agtggttactactggagctggatccgccagcccccagggaaggggctggagtggattggggaaatcaatcatagt.........ggaagcaccaactacaacccgtccctcaag...agtcgagtcaccatatcagtagacacgtccaagaaccagttctccctgaagctgagctctgtgaccgccgcggacacggctgtgtattactgtgcgagaggcaagcgagctggcagcagctggacccttcgggggtttgactactggggccagggaaccctggtcaccgtctcctcag		caggtgcagctacagcagtggggcgca...ggactgttgaagccttcggagaccctgtccctcacctgcgctgtctatggtgggtccttc............agtggttactactggagctggatccgccagcccccagggaaggggctggagtggattggggaaatcaatcatagt.........ggaagcaccaactacaacccgtccctcaag...agtcgagtcaccatatcagtagacacgtccaagaaccagttctccctgaagctgagctctgtgaccgccgcggacacggctgtgtattactgtgcgagagg	caggtgcagctacagcagtggggcgca...ggactgttgaagccttcggagaccctgtccctcacctgcgctgtctat	ggtgggtccttc............agtggttactac	tggagctggatccgccagcccccagggaaggggctggagtggattggggaa	atcaatcatagt.........ggaagcacc	aactacaacccgtccctcaag...agtcgagtcaccatatcagtagacacgtccaagaaccagttctccctgaagctgagctctgtgaccgccgcggacacggctgtgtattactgt	gcgagaggcaagcgagctggcagcagctggacccttcgggggtttgactac	tgtgcgagaggcaagcgagctggcagcagctggacccttcgggggtttgactactgg	tttgactactggggccagggaaccctggtcaccgtctcctcag	tggggccagggaaccctggtcaccgtctcctcag
AAAGCAATCGCGGATC-1	productive	Homsap IGHV4-39*07 F	Homsap IGHJ3*02 F	Homsap IGHD4-17*01 F	IGHD	cagctgcagctgcaggagtcgggccca...ggactggtgaagccttcggagaccctgtccctcacctgcactgtctctggtggctccatcagc......agtagtagttactactggggctggatccgccagcccccagggaaggggctggagtggattgggagtatctattatagt.........gggagcacctactacaacccgtccctcaag...agtcgagtcaccatatcagtagacacgtccaagaaccagttctccctgaagctgagctctgtgaccgccgcggacacggccgtgtattactgtgcgagagattcgggagtgactacggtgactacgagtgatatctggggccaagggacaatggtcaccgtctcttcag		cagctgcagctgcaggagtcgggccca...ggactggtgaagccttcggagaccctgtccctcacctgcactgtctctggtggctccatcagc......agtagtagttactactggggctggatccgccagcccccagggaaggggctggagtggattgggagtatctattatagt.........gggagcacctactacaacccgtccctcaag...agtcgagtcaccatatcagtagacacgtccaagaaccagttctccctgaagctgagctctgtgaccgccgcggacacggccgtgtattactgtgcgagaga	cagctgcagctgcaggagtcgggccca...ggactggtgaagccttcggagaccctgtccctcacctgcactgtctct	ggtggctccatcagc......agtagtagttactac	tggggctggatccgccagcccccagggaaggggctggagtggattgggagt	atctattatagt.........gggagcacc	tactacaacccgtccctcaag...agtcgagtcaccatatcagtagacacgtccaagaaccagttctccctgaagctgagctctgtgaccgccgcggacacggccgtgtattactgt	gcgagagattcgggagtgactacggtgactacgagtgatatc	tgtgcgagagattcgggagtgactacggtgactacgagtgatatctgg	tgatatctggggccaagggacaatggtcaccgtctcttcag	tggggccaagggacaatggtcaccgtctcttcag
AAAGCAATCTCTGCTG-1	productive	Homsap IGHV6-1*01 F	Homsap IGHJ4*02 F	Homsap IGHD5-12*01 F	IGHM	caggtacagctgcagcagtcaggtcca...ggactggtgaagccctcgcagaccctctcactcacctgtgccatctccggggacagtgtctct......agcaacagtgctgcttggaactggatcaggcagtccccatcgagaggccttgagtggctgggaaggacatactacaggtcc...aagtggtataatgattatgcagtatctgtgaaa...agtcgaataaccatcaacccagacacatccaagaaccagttctccctgcagctgaactctgtgactcccgaggacacggctgtgtattactgtgcaagagacggtggctacgcagatcattcatttgactactggggccagggaaccctggtcaccgtctcctcag		caggtacagctgcagcagtcaggtcca...ggactggtgaagccctcgcagaccctctcactcacctgtgccatctccggggacagtgtctct......agcaacagtgctgcttggaactggatcaggcagtccccatcgagaggccttgagtggctgggaaggacatactacaggtcc...aagtggtataatgattatgcagtatctgtgaaa...agtcgaataaccatcaacccagacacatccaagaaccagttctccctgcagctgaactctgtgactcccgaggacacggctgtgtattactgtgcaagaga	caggtacagctgcagcagtcaggtcca...ggactggtgaagccctcgcagaccctctcactcacctgtgccatctcc	ggggacagtgtctct......agcaacagtgctgct	tggaactggatcaggcagtccccatcgagaggccttgagtggctgggaagg	acatactacaggtcc...aagtggtataat	gattatgcagtatctgtgaaa...agtcgaataaccatcaacccagacacatccaagaaccagttctccctgcagctgaactctgtgactcccgaggacacggctgtgtattactgt	gcaagagacggtggctacgcagatcattcatttgactac	tgtgcaagagacggtggctacgcagatcattcatttgactactgg	tttgactactggggccagggaaccctggtcaccgtctcctcag	tggggccagggaaccctggtcaccgtctcctcag
AAAGTAGAGGTCATCT-1	productive	Homsap IGHV5-51*01 F	Homsap IGHJ6*02 F	Homsap IGHD2-15*01 F	IGHM	gaggtgcggttggtgcagtctggagca...gaggtgaaaaagcccggggagtctctgaggatctcctgtagaggttctggatacaggttc............accaactactggatcgcctgggtgcgccagatacccgggaaaggcctggagtggatggggatcatctatcctgat......gactctgataccagatacagcccgtccttccaa...ggccaggtcaccatctcagccgacaagtccatcgacaccgcctacctgcagtggagcagcctgaaggccccgggcaccgccatgtattactgtgcgagaatgctcctctctacagaggccgaaggggactcctactacggaatggacgtctggggccaagggaccacggtcaccgtctcc…		gaggtgcggttggtgcagtctggagca...gaggtgaaaaagcccggggagtctctgaggatctcctgtagaggttctggatacaggttc............accaactactggatcgcctgggtgcgccagatacccgggaaaggcctggagtggatggggatcatctatcctgat......gactctgataccagatacagcccgtccttccaa...ggccaggtcaccatctcagccgacaagtccatcgacaccgcctacctgcagtggagcagcctgaaggccccgggcaccgccatgtattactgtgcgaga	gaggtgcggttggtgcagtctggagca...gaggtgaaaaagcccggggagtctctgaggatctcctgtagaggttct	ggatacaggttc............accaactactgg	atcgcctgggtgcgccagatacccgggaaaggcctggagtggatggggatc	atctatcctgat......gactctgatacc	agatacagcccgtccttccaa...ggccaggtcaccatctcagccgacaagtccatcgacaccgcctacctgcagtggagcagcctgaaggccccgggcaccgccatgtattactgt	gcgagaatgctcctctctacagaggccgaaggggactcctactacggaatggacgtc	tgtgcgagaatgctcctctctacagaggccgaaggggactcctactacggaatggacgtctgg	actcctactacggaatggacgtctggggccaagggaccacggtcaccgtctcctca	tggggccaagggaccacggtcaccgtctcctca
AAAGTAGAGTTAGGTA-1	productive	Homsap IGHV1-8*01 F	Homsap IGHJ6*02 F	Homsap IGHD6-13*01 F	IGHM	caggtgcagctggtgcagtctggggct...gaggtgaagaagcctggggcctcagtgaaggtctcctgcaaggcttctggatacaccttc............accagttatgatatcaactgggtgcgacaggccactggacaagggcttgagtggatgggatggatgaaccctaac......agtggtaacacaggctatgcacagaagttccag...ggcagagtcaccatgaccaggaacacctccataagcacagcctacatggagctgagcagcctgagatctgaggacacggccgtgtattactgtgcgagatcaccccaaaagacgggcagctgggaatactactactactacggtatggacgtctggggccaagggaccacggtcaccgtc…		caggtgcagctggtgcagtctggggct...gaggtgaagaagcctggggcctcagtgaaggtctcctgcaaggcttctggatacaccttc............accagttatgatatcaactgggtgcgacaggccactggacaagggcttgagtggatgggatggatgaaccctaac......agtggtaacacaggctatgcacagaagttccag...ggcagagtcaccatgaccaggaacacctccataagcacagcctacatggagctgagcagcctgagatctgaggacacggccgtgtattactgtgcgaga	caggtgcagctggtgcagtctggggct...gaggtgaagaagcctggggcctcagtgaaggtctcctgcaaggcttct	ggatacaccttc............accagttatgat	atcaactgggtgcgacaggccactggacaagggcttgagtggatgggatgg	atgaaccctaac......agtggtaacaca	ggctatgcacagaagttccag...ggcagagtcaccatgaccaggaacacctccataagcacagcctacatggagctgagcagcctgagatctgaggacacggccgtgtattactgt	gcgagatcaccccaaaagacgggcagctgggaatactactactactacggtatggacgtc	tgtgcgagatcaccccaaaagacgggcagctgggaatactactactactacggtatggacgtctgg	tactactactactacggtatggacgtctggggccaagggaccacggtcaccgtctcctca	tggggccaagggaccacggtcaccgtctcctca
AAAGTAGCAAGAGTCG-1	productive	Homsap IGHV1-46*01 F, or Homsap IGHV1-46*03 F	Homsap IGHJ4*02 F	Homsap IGHD3-10*01 F	IGHD	caggtgcagctggtgcagtctggggct...gaggtgaagaagcctggggcctcagtgaaggtttcctgcaaggcatctggatacaccttc............accagctactatatgcactgggtgcgacaggcccctggacaagggcttgagtggatgggaataatcaaccctagt......ggtggtagcacaagctacgcacagaagttccag...ggcagagtcaccatgaccagggacacgtccacgagcacagtctacatggagctgagcagcctgagatctgaggacacggccgtgtattactgtgcgagagtttcaactactatggttcggggagttattgatgcccgatttgactactggggccagggaaccctggtcaccgtctcctcag		caggtgcagctggtgcagtctggggct...gaggtgaagaagcctggggcctcagtgaaggtttcctgcaaggcatctggatacaccttc............accagctactatatgcactgggtgcgacaggcccctggacaagggcttgagtggatgggaataatcaaccctagt......ggtggtagcacaagctacgcacagaagttccag...ggcagagtcaccatgaccagggacacgtccacgagcacagtctacatggagctgagcagcctgagatctgaggacacggccgtgtattactgtgcgagag	caggtgcagctggtgcagtctggggct...gaggtgaagaagcctggggcctcagtgaaggtttcctgcaaggcatct	ggatacaccttc............accagctactat	atgcactgggtgcgacaggcccctggacaagggcttgagtggatgggaata	atcaaccctagt......ggtggtagcaca	agctacgcacagaagttccag...ggcagagtcaccatgaccagggacacgtccacgagcacagtctacatggagctgagcagcctgagatctgaggacacggccgtgtattactgt	gcgagagtttcaactactatggttcggggagttattgatgcccgatttgactac	tgtgcgagagtttcaactactatggttcggggagttattgatgcccgatttgactactgg	tttgactactggggccagggaaccctggtcaccgtctcctcag	tggggccagggaaccctggtcaccgtctcctcag
AAAGTAGCACGACGAA-1	productive	Homsap IGHV3-30*03 F, or Homsap IGHV3-30*18 F or Homsap IGHV3-30-5*01 F	Homsap IGHJ2*01 F	Homsap IGHD6-19*01 F	IGHA1	caggtgcagctggtggagtctggggga...ggcgtggtccagcctgggaggtccctgagactctcctgtgcagcctctggattcaccttc............agtacctatggcatacactgggtccgccaggctccaggcaaggggctggagtgggtgacaggtatatcatatgat......ggaagtaataaatattatgcagactccgtgaag...ggccgaatcaccatattcagggacaattccaagaacacgctgtatctgcaaatgaacagcctgagacctgaggacacggctgtgtattactgtgcgaaagaattgtcaggcagtggctggtacccctggtacttcgatctctggggccgtggcaccctggtcactgtctcctcag		caggtgcagctggtggagtctggggga...ggcgtggtccagcctgggaggtccctgagactctcctgtgcagcctctggattcaccttc............agtacctatggcatacactgggtccgccaggctccaggcaaggggctggagtgggtgacaggtatatcatatgat......ggaagtaataaatattatgcagactccgtgaag...ggccgaatcaccatattcagggacaattccaagaacacgctgtatctgcaaatgaacagcctgagacctgaggacacggctgtgtattactgtgcgaaaga	caggtgcagctggtggagtctggggga...ggcgtggtccagcctgggaggtccctgagactctcctgtgcagcctct	ggattcaccttc............agtacctatggc	atacactgggtccgccaggctccaggcaaggggctggagtgggtgacaggt	atatcatatgat......ggaagtaataaa	tattatgcagactccgtgaag...ggccgaatcaccatattcagggacaattccaagaacacgctgtatctgcaaatgaacagcctgagacctgaggacacggctgtgtattactgt	gcgaaagaattgtcaggcagtggctggtacccctggtacttcgatctc	tgtgcgaaagaattgtcaggcagtggctggtacccctggtacttcgatctctgg	ctggtacttcgatctctggggccgtggcaccctggtcactgtctcctcag	tggggccgtggcaccctggtcactgtctcctcag
AAAGTAGCACTTAACG-1	productive	Homsap IGHV3-43D*03 F	Homsap IGHJ4*02 F	Homsap IGHD4-17*01 F	IGHD	gaagtgcagctggtggagtctggggga...gtcgtggtacagcctggggggtccctgagactctcctgtgcagcctctggattcagtttt............gatgattatgccatgcactgggtccgtcaagctccggggaagggtctggagtgggtctctcttattagttgggat......ggtggtagtacctactatgcagactctgtgaag...ggtcgattcaccatctccagagacaacagcaaaaactccctgtatctgcaaatgaacagtctgagagctgaggacaccgccttttattactgtgcaaaaggttcaacggtgacaaggaatcaactatttgactactggggccagggaaccctggtcaccgtctcctcag		gaagtgcagctggtggagtctggggga...gtcgtggtacagcctggggggtccctgagactctcctgtgcagcctctggattcagtttt............gatgattatgccatgcactgggtccgtcaagctccggggaagggtctggagtgggtctctcttattagttgggat......ggtggtagtacctactatgcagactctgtgaag...ggtcgattcaccatctccagagacaacagcaaaaactccctgtatctgcaaatgaacagtctgagagctgaggacaccgccttttattactgtgcaaaag	gaagtgcagctggtggagtctggggga...gtcgtggtacagcctggggggtccctgagactctcctgtgcagcctct	ggattcagtttt............gatgattatgcc	atgcactgggtccgtcaagctccggggaagggtctggagtgggtctctctt	attagttgggat......ggtggtagtacc	tactatgcagactctgtgaag...ggtcgattcaccatctccagagacaacagcaaaaactccctgtatctgcaaatgaacagtctgagagctgaggacaccgccttttattactgt	gcaaaaggttcaacggtgacaaggaatcaactatttgactac	tgtgcaaaaggttcaacggtgacaaggaatcaactatttgactactgg	tttgactactggggccagggaaccctggtcaccgtctcctcag	tggggccagggaaccctggtcaccgtctcctcag
AAAGTAGCATTCTTAC-1	productive	Homsap IGHV3-15*01 F	Homsap IGHJ6*02 F	Homsap IGHD4-17*01 F	IGHM	gaggtgcagctggtggagtctggggga...ggcttggtaaagcctggggggtcccttagactctcctgtgcagcctctggattcactttc............agtaacgcctggatgagctgggtccgccaggctccagggaaggggctggagtgggttggccgtattaaaagcaaaactgatggtgggacaacagactacgctgcacccgtgaaa...ggcagattcaccatctcaagagatgattcaaaaaacacgctgtatctgcaaatgaacagcctgaaaaccgaggacacagccgtgtattactgtaccacaccatatgactacggtgactacgttgggggatactactactactacggtatggacgtctggggccaagggaccacggtcacc…		gaggtgcagctggtggagtctggggga...ggcttggtaaagcctggggggtcccttagactctcctgtgcagcctctggattcactttc............agtaacgcctggatgagctgggtccgccaggctccagggaaggggctggagtgggttggccgtattaaaagcaaaactgatggtgggacaacagactacgctgcacccgtgaaa...ggcagattcaccatctcaagagatgattcaaaaaacacgctgtatctgcaaatgaacagcctgaaaaccgaggacacagccgtgtattactgtaccaca	gaggtgcagctggtggagtctggggga...ggcttggtaaagcctggggggtcccttagactctcctgtgcagcctct	ggattcactttc............agtaacgcctgg	atgagctgggtccgccaggctccagggaaggggctggagtgggttggccgt	attaaaagcaaaactgatggtgggacaaca	gactacgctgcacccgtgaaa...ggcagattcaccatctcaagagatgattcaaaaaacacgctgtatctgcaaatgaacagcctgaaaaccgaggacacagccgtgtattactgt	accacaccatatgactacggtgactacgttgggggatactactactactacggtatggacgtc	tgtaccacaccatatgactacggtgactacgttgggggatactactactactacggtatggacgtctgg	tactactactactacggtatggacgtctggggccaagggaccacggtcaccgtctcctca	tggggccaagggaccacggtcaccgtctcctca
AAAGTAGGTAGTACCT-1	productive	Homsap IGHV3-30*04 F, or Homsap IGHV3-30-3*03 F	Homsap IGHJ4*02 F	Homsap IGHD3-10*01 F	IGHD	caggtgcagctggtggagtctggggga...ggcgtggtccagcctgggaggtccctgagactctcctgtgcagcctctggattcaccttc............agtagctatgctatgcactgggtccgccaggctccaggcaaggggctggagtgggtggcagttatatcatatgat......ggaagtaataaatactatgcagactccgtgaag...ggccgattcaccatctccagagacaattccaagaacacgctgtatctgcaaatgaacagcctgagagctgaggacacggctgtgtattactgtgcgaaagatcagacccggttactatggttcggcttctatggttccattgactactggggccagggaaccctggtcaccgtctcctcag		caggtgcagctggtggagtctggggga...ggcgtggtccagcctgggaggtccctgagactctcctgtgcagcctctggattcaccttc............agtagctatgctatgcactgggtccgccaggctccaggcaaggggctggagtgggtggcagttatatcatatgat......ggaagtaataaatactatgcagactccgtgaag...ggccgattcaccatctccagagacaattccaagaacacgctgtatctgcaaatgaacagcctgagagctgaggacacggctgtgtattactgtgcgaaaga	caggtgcagctggtggagtctggggga...ggcgtggtccagcctgggaggtccctgagactctcctgtgcagcctct	ggattcaccttc............agtagctatgct	atgcactgggtccgccaggctccaggcaaggggctggagtgggtggcagtt	atatcatatgat......ggaagtaataaa	tactatgcagactccgtgaag...ggccgattcaccatctccagagacaattccaagaacacgctgtatctgcaaatgaacagcctgagagctgaggacacggctgtgtattactgt	gcgaaagatcagacccggttactatggttcggcttctatggttccattgactac	tgtgcgaaagatcagacccggttactatggttcggcttctatggttccattgactactgg	ttgactactggggccagggaaccctggtcaccgtctcctcag	tggggccagggaaccctggtcaccgtctcctcag
AAAGTAGTCAATACCG-1	productive	Homsap IGHV4-34*01 F	Homsap IGHJ4*02 F	Homsap IGHD6-13*01 F	IGHM	caggtgcagctacagcagtggggcgca...ggactgttgaagccttcggagaccctgtccctcacctgcgctgtctatggtgggtccttc............agtggttactactggagctggatccgccagcccccagggaaggggctggagtggattggggaaatcaatcatagt.........ggaagcaccaactacaacccgtccctcaag...agtcgagtcaccatatcagtagacacgtccaagaaccagttctccctgaagctgagctctgtgaccgccgcggacacggctgtgtattactgtgcgagatcgaaggcagcagctggtacaaccaactttgactactggggccagggaaccctggtcaccgtctcctcag		caggtgcagctacagcagtggggcgca...ggactgttgaagccttcggagaccctgtccctcacctgcgctgtctatggtgggtccttc............agtggttactactggagctggatccgccagcccccagggaaggggctggagtggattggggaaatcaatcatagt.........ggaagcaccaactacaacccgtccctcaag...agtcgagtcaccatatcagtagacacgtccaagaaccagttctccctgaagctgagctctgtgaccgccgcggacacggctgtgtattactgtgcgaga	caggtgcagctacagcagtggggcgca...ggactgttgaagccttcggagaccctgtccctcacctgcgctgtctat	ggtgggtccttc............agtggttactac	tggagctggatccgccagcccccagggaaggggctggagtggattggggaa	atcaatcatagt.........ggaagcacc	aactacaacccgtccctcaag...agtcgagtcaccatatcagtagacacgtccaagaaccagttctccctgaagctgagctctgtgaccgccgcggacacggctgtgtattactgt	gcgagatcgaaggcagcagctggtacaaccaactttgactac	tgtgcgagatcgaaggcagcagctggtacaaccaactttgactactgg	actttgactactggggccagggaaccctggtcaccgtctcctcag	tggggccagggaaccctggtcaccgtctcctcag
AAAGTAGTCTCCGGTT-1	productive	Homsap IGHV4-31*03 F	Homsap IGHJ6*02 F	Homsap IGHD2-2*01 F	IGHM	caggtgcagctgcaggagtcgggccca...ggactggtgaagccttcacagaccctgtccctcacctgcactgtctctggtggctccatcagc......agtggtggttactactggagctggatccgccagcacccagggaagggcctggagtggattgggtacatctattacagt.........gggagcacctactacaacccgtccctcaag...agtcgagttaccatatcagtagacacgtctaagaaccagttctccctgaagctgagctctgtgactgccgcggacacggccgtgtattactgtgcgagagagagggggggggggggatattgtagtagtaccagctgctatttgtcaggttacggtatggacgtctggggccaagggacc…		caggtgcagctgcaggagtcgggccca...ggactggtgaagccttcacagaccctgtccctcacctgcactgtctctggtggctccatcagc......agtggtggttactactggagctggatccgccagcacccagggaagggcctggagtggattgggtacatctattacagt.........gggagcacctactacaacccgtccctcaag...agtcgagttaccatatcagtagacacgtctaagaaccagttctccctgaagctgagctctgtgactgccgcggacacggccgtgtattactgtgcgagaga	caggtgcagctgcaggagtcgggccca...ggactggtgaagccttcacagaccctgtccctcacctgcactgtctct	ggtggctccatcagc......agtggtggttactac	tggagctggatccgccagcacccagggaagggcctggagtggattgggtac	atctattacagt.........gggagcacc	tactacaacccgtccctcaag...agtcgagttaccatatcagtagacacgtctaagaaccagttctccctgaagctgagctctgtgactgccgcggacacggccgtgtattactgt	gcgagagagagggggggggggggatattgtagtagtaccagctgctatttgtcaggttacggtatggacgtc	tgtgcgagagagagggggggggggggatattgtagtagtaccagctgctatttgtcaggttacggtatggacgtctgg	tacggtatggacgtctggggccaagggaccacggtcaccgtctcctca	tggggccaagggaccacggtcaccgtctcctca
AAAGTAGTCTGGTGTA-1	productive	Homsap IGHV1-24*01 F	Homsap IGHJ6*02 F	Homsap IGHD2-15*01 F	IGHM	caggtccagctggtacagtctggggct...gaggtgaagaagcctggggcctcagtgaaggtctcctgcaaggtttccggatacaccctc............actgaattatccatgcactgggtgcgacaggctcctggaaaagggcttgagtggatgggaggttttgatcctgaa......gatggtgaaacaatctacgcacagaagttccag...ggcagagtcaccatgaccgaggacacatctacagacacagcctacatggagctgagcagcctgagatctgaggacacggccgtgtattactgtgcaacattcccgcgctggtctgctaccccgggaaactactactactacggtatggacgtctggggccaagggaccacggtcaccgtc…		caggtccagctggtacagtctggggct...gaggtgaagaagcctggggcctcagtgaaggtctcctgcaaggtttccggatacaccctc............actgaattatccatgcactgggtgcgacaggctcctggaaaagggcttgagtggatgggaggttttgatcctgaa......gatggtgaaacaatctacgcacagaagttccag...ggcagagtcaccatgaccgaggacacatctacagacacagcctacatggagctgagcagcctgagatctgaggacacggccgtgtattactgtgcaaca	caggtccagctggtacagtctggggct...gaggtgaagaagcctggggcctcagtgaaggtctcctgcaaggtttcc	ggatacaccctc............actgaattatcc	atgcactgggtgcgacaggctcctggaaaagggcttgagtggatgggaggt	tttgatcctgaa......gatggtgaaaca	atctacgcacagaagttccag...ggcagagtcaccatgaccgaggacacatctacagacacagcctacatggagctgagcagcctgagatctgaggacacggccgtgtattactgt	gcaacattcccgcgctggtctgctaccccgggaaactactactactacggtatggacgtc	tgtgcaacattcccgcgctggtctgctaccccgggaaactactactactacggtatggacgtctgg	actactactactacggtatggacgtctggggccaagggaccacggtcaccgtctcctca	tggggccaagggaccacggtcaccgtctcctca
AAATGCCAGTCCCACG-1	productive	Homsap IGHV3-30*03 F, or Homsap IGHV3-30*18 F or Homsap IGHV3-30-5*01 F	Homsap IGHJ4*02 F	Homsap IGHD1-26*01 F	IGHD	caggtgcagctggtggagtctggggga...ggcgtggtccagcctgggaggtccctgagactctcctgtgcagcctctggattcaccttc............agtagctatggcatgcactgggtccgccaggctccaggcaaggggctggagtgggtggcagttatatcatatgat......ggaagtaataaatactatgcagactccgtgaag...ggccgattcaccatctccagagacaattccaagaacacgctgtatctgcaaatgaacagcctgagagctgaggacacggctgtgtattactgtgcgaaagattttatagtgggagctactcgcgtcgggtccacctttgactactggggccagggaaccctggtcaccgtctcctcag		caggtgcagctggtggagtctggggga...ggcgtggtccagcctgggaggtccctgagactctcctgtgcagcctctggattcaccttc............agtagctatggcatgcactgggtccgccaggctccaggcaaggggctggagtgggtggcagttatatcatatgat......ggaagtaataaatactatgcagactccgtgaag...ggccgattcaccatctccagagacaattccaagaacacgctgtatctgcaaatgaacagcctgagagctgaggacacggctgtgtattactgtgcga	caggtgcagctggtggagtctggggga...ggcgtggtccagcctgggaggtccctgagactctcctgtgcagcctct	ggattcaccttc............agtagctatggc	atgcactgggtccgccaggctccaggcaaggggctggagtgggtggcagtt	atatcatatgat......ggaagtaataaa	tactatgcagactccgtgaag...ggccgattcaccatctccagagacaattccaagaacacgctgtatctgcaaatgaacagcctgagagctgaggacacggctgtgtattactgt	gcgaaagattttatagtgggagctactcgcgtcgggtccacctttgactac	tgtgcgaaagattttatagtgggagctactcgcgtcgggtccacctttgactactgg	ctttgactactggggccagggaaccctggtcaccgtctcctcag	tggggccagggaaccctggtcaccgtctcctcag
AAATGCCCATACTACG-1	productive	Homsap IGHV1-69*04 F, or Homsap IGHV1-69*14 F or Homsap IGHV1-69*15 F	Homsap IGHJ4*02 F	Homsap IGHD6-13*01 F	IGHG1	caggtccagctggtgcagtctggggca...gaggtgaagaagcctgggtcctcggtgaaggtctcctgcaaggcttctggaggcaccttc............agcacttatggtttcatctgggtgcgacaggcccctggacaagggcttgagtggatgggaaggatcgtccttatc......tttggtaaagcaaactatgcacagaagttccag...ggcagagccacgattaccgcggacaaatcaacgagcacagcttacttggagatgagtagtctgagatctgaggacacggccgtctactattgtgcgagagtggatagcagtaactggccacttgacaactggggccagggaaccctggtcaccgtctcctcag		caggtccagctggtgcagtctggggca...gaggtgaagaagcctgggtcctcggtgaaggtctcctgcaaggcttctggaggcaccttc............agcacttatggtttcatctgggtgcgacaggcccctggacaagggcttgagtggatgggaaggatcgtccttatc......tttggtaaagcaaactatgcacagaagttccag...ggcagagccacgattaccgcggacaaatcaacgagcacagcttacttggagatgagtagtctgagatctgaggacacggccgtctactattgtgcgagag	caggtccagctggtgcagtctggggca...gaggtgaagaagcctgggtcctcggtgaaggtctcctgcaaggcttct	ggaggcaccttc............agcacttatggt	ttcatctgggtgcgacaggcccctggacaagggcttgagtggatgggaagg	atcgtccttatc......tttggtaaagca	aactatgcacagaagttccag...ggcagagccacgattaccgcggacaaatcaacgagcacagcttacttggagatgagtagtctgagatctgaggacacggccgtctactattgt	gcgagagtggatagcagtaactggccacttgacaac	tgtgcgagagtggatagcagtaactggccacttgacaactgg	ttgacaactggggccagggaaccctggtcaccgtctcctcag	tggggccagggaaccctggtcaccgtctcctcag
AAATGCCCATTACCTT-1	productive	Homsap IGHV3-43*01 F	Homsap IGHJ3*02 F	Homsap IGHD1-1*01 F	IGHM	gaagtgcagctggtggagtctggggga...gtcgtggtacagcctggggggtccctgagactctcctgtgcagcctctggattcaccttt............gatgattataccatgcactgggtccgtcaagctccggggaagggtctggagtgggtctctcttattagttgggat......ggtggtagcacatactatgcagactctgtgaag...ggccgattcaccatctccagagacaacagcaaaaactccctgtatctgcaaatgaacagtctgagaactgaggacaccgccttgtattactgtgcaaaagatattaataagtacaactggaaaggagatgcttttgatatctggggccaagggacaatggtcaccgtctcttcag		gaagtgcagctggtggagtctggggga...gtcgtggtacagcctggggggtccctgagactctcctgtgcagcctctggattcaccttt............gatgattataccatgcactgggtccgtcaagctccggggaagggtctggagtgggtctctcttattagttgggat......ggtggtagcacatactatgcagactctgtgaag...ggccgattcaccatctccagagacaacagcaaaaactccctgtatctgcaaatgaacagtctgagaactgaggacaccgccttgtattactgtgcaaaagata	gaagtgcagctggtggagtctggggga...gtcgtggtacagcctggggggtccctgagactctcctgtgcagcctct	ggattcaccttt............gatgattatacc	atgcactgggtccgtcaagctccggggaagggtctggagtgggtctctctt	attagttgggat......ggtggtagcaca	tactatgcagactctgtgaag...ggccgattcaccatctccagagacaacagcaaaaactccctgtatctgcaaatgaacagtctgagaactgaggacaccgccttgtattactgt	gcaaaagatattaataagtacaactggaaaggagatgcttttgatatc	tgtgcaaaagatattaataagtacaactggaaaggagatgcttttgatatctgg	gatgcttttgatatctggggccaagggacaatggtcaccgtctcttcag	tggggccaagggacaatggtcaccgtctcttcag
AAATGCCCATTGTGCA-1	productive	Homsap IGHV3-23*01 F, or Homsap IGHV3-23*04 F or Homsap IGHV3-23D*01 F	Homsap IGHJ5*02 F	Homsap IGHD2-8*02 F	IGHM	gaggcccaactgatggagtctggggga...cgcctggcacagccgggggagtccctgacactctcctgttcagcctctggattcagtttc............agtagctatgcaatgagttgggtccgccagtctccagggaagggcctggagtgggtcgcagccataagtggctat......gcctttcgagcatactacgcagactccgtgaag...ggccgattcaccgtctccagagacaacgccgacaataaggtgtatctgcagctggacggcctgagattcgaggacacggccctatattattgtacgagagaggggggcggaatatacaagggaaactggttcgacccctggggccagggaaccctggtcaccgtctcctcag		gaggcccaactgatggagtctggggga...cgcctggcacagccgggggagtccctgacactctcctgttcagcctctggattcagtttc............agtagctatgcaatgagttgggtccgccagtctccagggaagggcctggagtgggtcgcagccataagtggctat......gcctttcgagcatactacgcagactccgtgaag...ggccgattcaccgtctccagagacaacgccgacaataaggtgtatctgcagctggacggcctgagattcgaggacacggccctatattattgtacgagaga	gaggcccaactgatggagtctggggga...cgcctggcacagccgggggagtccctgacactctcctgttcagcctct	ggattcagtttc............agtagctatgca	atgagttgggtccgccagtctccagggaagggcctggagtgggtcgcagcc	ataagtggctat......gcctttcgagca	tactacgcagactccgtgaag...ggccgattcaccgtctccagagacaacgccgacaataaggtgtatctgcagctggacggcctgagattcgaggacacggccctatattattgt	acgagagaggggggcggaatatacaagggaaactggttcgacccc	tgtacgagagaggggggcggaatatacaagggaaactggttcgacccctgg	aactggttcgacccctggggccagggaaccctggtcaccgtctcctcag	tggggccagggaaccctggtcaccgtctcctcag
AAATGCCGTCTCCCTA-1	productive	Homsap IGHV2-70*01 F	Homsap IGHJ2*01 F	Homsap IGHD3-9*01 F	IGHM	caggtcaccttgagggagtctggtcct...gcgctggtgaaacccacacagaccctcacactgacctgcaccttctctgggttctcactcagc......actagtggaatgtgtgtgagctggatccgtcagcccccagggaaggccctggagtggcttgcactcattgattgggat.........gatgataaatacaacagcacatctctgaag...accaggctcaccatctccaaggacacctccaaaaaccaggtggtcctgacaatgaccaacatggaccctgtggacacagccacatattactgtgcacgaacattacgatattttgaccaagaaagggctcactggtacttcgatctctggggccgtggcaccctggtcactgtctcctcag		caggtcaccttgagggagtctggtcct...gcgctggtgaaacccacacagaccctcacactgacctgcaccttctctgggttctcactcagc......actagtggaatgtgtgtgagctggatccgtcagcccccagggaaggccctggagtggcttgcactcattgattgggat.........gatgataaatacaacagcacatctctgaag...accaggctcaccatctccaaggacacctccaaaaaccaggtggtcctgacaatgaccaacatggaccctgtggacacagccacatattactgtgcacg	caggtcaccttgagggagtctggtcct...gcgctggtgaaacccacacagaccctcacactgacctgcaccttctct	gggttctcactcagc......actagtggaatgtgt	gtgagctggatccgtcagcccccagggaaggccctggagtggcttgcactc	attgattgggat.........gatgataaa	tacaacagcacatctctgaag...accaggctcaccatctccaaggacacctccaaaaaccaggtggtcctgacaatgaccaacatggaccctgtggacacagccacatattactgt	gcacgaacattacgatattttgaccaagaaagggctcactggtacttcgatctc	tgtgcacgaacattacgatattttgaccaagaaagggctcactggtacttcgatctctgg	actggtacttcgatctctggggccgtggcaccctggtcactgtctcctcag	tggggccgtggcaccctggtcactgtctcctcag
AAATGCCGTGATGATA-1	productive	Homsap IGHV3-30-3*01 F	Homsap IGHJ4*02 F	Homsap IGHD3-9*01 F	IGHD	caggtgcagctggtggagtctggggga...ggcgtggtccagcctgggaggtccctgagactctcctgtgcagcctctggattcaccttc............agtagctatgctatgcactgggtccgccaggctccaggcaaggggctggagtgggtggcagttatatcatatgat......ggaagcaataaatactacgcagactccgtgaag...ggccgattcaccatctccagagacaattccaagaacacgctgtatctgcaaatgaacagcctgagagctgaggacacggctgtgtattactgtgcgagagaggagcccccttacgatattttgactggttattatggctactggggccagggaaccctggtcaccgtctcctcag		caggtgcagctggtggagtctggggga...ggcgtggtccagcctgggaggtccctgagactctcctgtgcagcctctggattcaccttc............agtagctatgctatgcactgggtccgccaggctccaggcaaggggctggagtgggtggcagttatatcatatgat......ggaagcaataaatactacgcagactccgtgaag...ggccgattcaccatctccagagacaattccaagaacacgctgtatctgcaaatgaacagcctgagagctgaggacacggctgtgtattactgtgcgagaga	caggtgcagctggtggagtctggggga...ggcgtggtccagcctgggaggtccctgagactctcctgtgcagcctct	ggattcaccttc............agtagctatgct	atgcactgggtccgccaggctccaggcaaggggctggagtgggtggcagtt	atatcatatgat......ggaagcaataaa	tactacgcagactccgtgaag...ggccgattcaccatctccagagacaattccaagaacacgctgtatctgcaaatgaacagcctgagagctgaggacacggctgtgtattactgt	gcgagagaggagcccccttacgatattttgactggttattatggctac	tgtgcgagagaggagcccccttacgatattttgactggttattatggctactgg	ctactggggccagggaaccctggtcaccgtctcctcag	tggggccagggaaccctggtcaccgtctcctcag
AAATGCCGTTATCACG-1	productive	Homsap IGHV3-30*03 F, or Homsap IGHV3-30*18 F or Homsap IGHV3-30-5*01 F	Homsap IGHJ4*02 F	Homsap IGHD3-9*01 F	IGHG2	caagtgttcttggaggactctggggga...ggcgtggtccagcctgggaggtccctgagactctcctgtgcagcctctggattccgcttt............aatagatttggaatgcactgggtacgccagcgtccaggcaaggggctggagtgggtggcagttgttttccatgat......ggaaatcagaaatattatgcagactctgtgaag...ggccgattcaccatctccagagacaattccaagaacatgatgtatctgcaaatggacagcctgagaagtgaggacacgggtgtctattattgtgcgagagatctacgaaattacgatattttgactggtccacttgactcctggggccagggaaccctggtcatcgtctccccag		caagtgttcttggaggactctggggga...ggcgtggtccagcctgggaggtccctgagactctcctgtgcagcctctggattccgcttt............aatagatttggaatgcactgggtacgccagcgtccaggcaaggggctggagtgggtggcagttgttttccatgat......ggaaatcagaaatattatgcagactctgtgaag...ggccgattcaccatctccagagacaattccaagaacatgatgtatctgcaaatggacagcctgagaagtgaggacacgggtgtctattattgtgcgagaga	caagtgttcttggaggactctggggga...ggcgtggtccagcctgggaggtccctgagactctcctgtgcagcctct	ggattccgcttt............aatagatttgga	atgcactgggtacgccagcgtccaggcaaggggctggagtgggtggcagtt	gttttccatgat......ggaaatcagaaa	tattatgcagactctgtgaag...ggccgattcaccatctccagagacaattccaagaacatgatgtatctgcaaatggacagcctgagaagtgaggacacgggtgtctattattgt	gcgagagatctacgaaattacgatattttgactggtccacttgactcc	tgtgcgagagatctacgaaattacgatattttgactggtccacttgactcctgg	ttgactcctggggccagggaaccctggtcatcgtctccccag	tggggccagggaaccctggtcatcgtctccccag
AACACGTAGAGCTGCA-1	productive	Homsap IGHV7-4-1*02 F	Homsap IGHJ3*02 F	Homsap IGHD4-17*01 F	IGHG3	caggtgcagctggtgcaatctgggtct...gagttgaagaagcctggggcctcagtgaaggtttcctgcaaggcttctggatactccttc............actagatatgctattaattgggtgcgacaggcccctggacaagggcttgagtggatgggatggatcaacaccaac......actgagaatccaacgtatgcccagggcttcaca...ggacggtttgtcttctccttggacacctctgtcagcacggcatatctgcagatcagcagcctaaaggctgaggacactgccgtgtattactgtgcgagagtcctcggctacggtgactaccccagtgatgatgcttttgagatctggggccaagggacagtggtcaccgtctcttcag		caggtgcagctggtgcaatctgggtct...gagttgaagaagcctggggcctcagtgaaggtttcctgcaaggcttctggatactccttc............actagatatgctattaattgggtgcgacaggcccctggacaagggcttgagtggatgggatggatcaacaccaac......actgagaatccaacgtatgcccagggcttcaca...ggacggtttgtcttctccttggacacctctgtcagcacggcatatctgcagatcagcagcctaaaggctgaggacactgccgtgtattactgtgcgagag	caggtgcagctggtgcaatctgggtct...gagttgaagaagcctggggcctcagtgaaggtttcctgcaaggcttct	ggatactccttc............actagatatgct	attaattgggtgcgacaggcccctggacaagggcttgagtggatgggatgg	atcaacaccaac......actgagaatcca	acgtatgcccagggcttcaca...ggacggtttgtcttctccttggacacctctgtcagcacggcatatctgcagatcagcagcctaaaggctgaggacactgccgtgtattactgt	gcgagagtcctcggctacggtgactaccccagtgatgatgcttttgagatc	tgtgcgagagtcctcggctacggtgactaccccagtgatgatgcttttgagatctgg	tgatgcttttgagatctggggccaagggacagtggtcaccgtctcttcag	tggggccaagggacagtggtcaccgtctcttcag
AACACGTAGATCCGAG-1	productive	Homsap IGHV3-53*01 F	Homsap IGHJ4*02 F		IGHA1	gaggtgcaactggtggagtctggggga...ggcttgatccacccgggggggtccctcagactctcctgtgtagtctctggggtcagcgtc............agtaacaaccacatgaactgggtccgtcaggctccagggaaggggctggagtgggtctcacttatttatggtggt.........ggtgacacattctacgcagactccgtgagg...ggccgattcaccatgtccagagacaattccaggaacacggtgtatctccaaatgaacagcctgagagccgaggacacggccgactattattgtgtgggggctggcggacacagctatgttgggccgggaaccctagtcactgtctcttcag		gaggtgcaactggtggagtctggggga...ggcttgatccacccgggggggtccctcagactctcctgtgtagtctctggggtcagcgtc............agtaacaaccacatgaactgggtccgtcaggctccagggaaggggctggagtgggtctcacttatttatggtggt.........ggtgacacattctacgcagactccgtgagg...ggccgattcaccatgtccagagacaattccaggaacacggtgtatctccaaatgaacagcctgagagccgaggacacggccgactattattgtg	gaggtgcaactggtggagtctggggga...ggcttgatccacccgggggggtccctcagactctcctgtgtagtctct	ggggtcagcgtc............agtaacaaccac	atgaactgggtccgtcaggctccagggaaggggctggagtgggtctcactt	atttatggtggt.........ggtgacaca	ttctacgcagactccgtgagg...ggccgattcaccatgtccagagacaattccaggaacacggtgtatctccaaatgaacagcctgagagccgaggacacggccgactattattgt	gtgggggctggcggacacagctat	tgtgtgggggctggcggacacagctatgtt	gcggacacagctatgttgggccgggaaccctagtcactgtctcttcag	gttgggccgggaaccctagtcactgtctcttcag
AACACGTCAATCCAAC-1	productive	Homsap IGHV4-61*01 F, or Homsap IGHV4-61*08 F	Homsap IGHJ3*02 F	Homsap IGHD3-9*01 F	IGHG1	caggtgcagctgcaggagtcgggccca...ggactggtgaagccttcggagaccctgtccgtcacctgcactgtctctggtggctccgtcagc......agtggcttttactactggagttggatccggcagcccccagggaagggactggagtggatagggtatatctatcacagt.........gggagcgccaattacaacccctccctcaag...agtcgagtcaccatatcagtggacacatccaagaaccagttctccctgatgctgagctctgtgaccgctgcggacacggccgtgtattactgtgcgcggttgtcttacgatatttcgtctggttatacttttgatatctggggccgagggacactggtcatcgtctcttcag		caggtgcagctgcaggagtcgggccca...ggactggtgaagccttcggagaccctgtccgtcacctgcactgtctctggtggctccgtcagc......agtggcttttactactggagttggatccggcagcccccagggaagggactggagtggatagggtatatctatcacagt.........gggagcgccaattacaacccctccctcaag...agtcgagtcaccatatcagtggacacatccaagaaccagttctccctgatgctgagctctgtgaccgctgcggacacggccgtgtattactgtgcg	caggtgcagctgcaggagtcgggccca...ggactggtgaagccttcggagaccctgtccgtcacctgcactgtctct	ggtggctccgtcagc......agtggcttttactac	tggagttggatccggcagcccccagggaagggactggagtggatagggtat	atctatcacagt.........gggagcgcc	aattacaacccctccctcaag...agtcgagtcaccatatcagtggacacatccaagaaccagttctccctgatgctgagctctgtgaccgctgcggacacggccgtgtattactgt	gcgcggttgtcttacgatatttcgtctggttatacttttgatatc	tgtgcgcggttgtcttacgatatttcgtctggttatacttttgatatctgg	atacttttgatatctggggccgagggacactggtcatcgtctcttcag	tggggccgagggacactggtcatcgtctcttcag
AACACGTCACATCCGG-1	productive	Homsap IGHV3-33*03 F	Homsap IGHJ3*01 F	Homsap IGHD5-12*01 F	IGHG2	caggcgccgctggtggagtctggggga...ggcgtagtccagcctgggaagtccctgagactctcgtgtgcggcgtctggattcagcttc............ggcaactatgccatgcactgggtccgccaggctccaggcaaggggctggagtgggtggcagtcatctggtctgat......ggaagtaacgacagctatggatactccgtgagg...ggccgattcaccatctctagagacaactccaagaacacgttgtatctgcaaatgaacagcctgagagccgacgacacggctgtgtatttctgtgaggctacgaacaatgccgcttttgatgtgtggggccaagggacaatggtcaccgtctcttcag		caggcgccgctggtggagtctggggga...ggcgtagtccagcctgggaagtccctgagactctcgtgtgcggcgtctggattcagcttc............ggcaactatgccatgcactgggtccgccaggctccaggcaaggggctggagtgggtggcagtcatctggtctgat......ggaagtaacgacagctatggatactccgtgagg...ggccgattcaccatctctagagacaactccaagaacacgttgtatctgcaaatgaacagcctgagagccgacgacacggctgtgtatttctgtg	caggcgccgctggtggagtctggggga...ggcgtagtccagcctgggaagtccctgagactctcgtgtgcggcgtct	ggattcagcttc............ggcaactatgcc	atgcactgggtccgccaggctccaggcaaggggctggagtgggtggcagtc	atctggtctgat......ggaagtaacgac	agctatggatactccgtgagg...ggccgattcaccatctctagagacaactccaagaacacgttgtatctgcaaatgaacagcctgagagccgacgacacggctgtgtatttctgt	gaggctacgaacaatgccgcttttgatgtg	tgtgaggctacgaacaatgccgcttttgatgtgtgg	gcttttgatgtgtggggccaagggacaatggtcaccgtctcttcag	tggggccaagggacaatggtcaccgtctcttcag
AACACGTTCAGGCCCA-1	productive	Homsap IGHV3-23*01 F, or Homsap IGHV3-23D*01 F	Homsap IGHJ4*02 F	Homsap IGHD3-22*01 F	IGHD	gaggtgcagctgttggagtctggggga...ggcttggtacagcctggggggtccctgagactctcctgtgcagcctctggattcaccttt............agcagctatgccatgagctgggtccgccaggctccagggaaggggctggagtgggtctcagctattagtggtagt......ggtggtagcacatactacgcagactccgtgaag...ggccggttcaccatctccagagacaattccaagaacacgctgtatctgcaaatgaacagcctgagagccgaggacacggccgtatattactgtgcgaaagatctgggtgatactatgatagtagtggtaacctactggggccagggaaccctggtcaccgtctcctcag		gaggtgcagctgttggagtctggggga...ggcttggtacagcctggggggtccctgagactctcctgtgcagcctctggattcaccttt............agcagctatgccatgagctgggtccgccaggctccagggaaggggctggagtgggtctcagctattagtggtagt......ggtggtagcacatactacgcagactccgtgaag...ggccggttcaccatctccagagacaattccaagaacacgctgtatctgcaaatgaacagcctgagagccgaggacacggccgtatattactgtgcgaaaga	gaggtgcagctgttggagtctggggga...ggcttggtacagcctggggggtccctgagactctcctgtgcagcctct	ggattcaccttt............agcagctatgcc	atgagctgggtccgccaggctccagggaaggggctggagtgggtctcagct	attagtggtagt......ggtggtagcaca	tactacgcagactccgtgaag...ggccggttcaccatctccagagacaattccaagaacacgctgtatctgcaaatgaacagcctgagagccgaggacacggccgtatattactgt	gcgaaagatctgggtgatactatgatagtagtggtaacctac	tgtgcgaaagatctgggtgatactatgatagtagtggtaacctactgg	ctactggggccagggaaccctggtcaccgtctcctcag	tggggccagggaaccctggtcaccgtctcctcag
AACACGTTCCTAGTGA-1	productive	Homsap IGHV1-69*04 F	Homsap IGHJ4*02 F	Homsap IGHD3-9*01 F	IGHG3	caggtccagcttgtacagtctggggct...gaggtgaagaagcctgggtcctcggtgaaggtctcctgcacggctgctggagacaccttc............agcagttatgcaatcaactgggtgcgacaggcccctggacaggggcttgagtggatgggaaggatcatccctatt......cttggtttaacaaactacgcacagaagatccag...ggcagactcaccattagcgcggacaaatctacgaatacagcctacttggagctgagaagcctgagatctgaggacacggccgtgtattattgtgcgagagggtcccatcccgatactttgactggtgattatttgagtttctggggccagggaaccctggtcaccgtctcctcag		caggtccagcttgtacagtctggggct...gaggtgaagaagcctgggtcctcggtgaaggtctcctgcacggctgctggagacaccttc............agcagttatgcaatcaactgggtgcgacaggcccctggacaggggcttgagtggatgggaaggatcatccctatt......cttggtttaacaaactacgcacagaagatccag...ggcagactcaccattagcgcggacaaatctacgaatacagcctacttggagctgagaagcctgagatctgaggacacggccgtgtattattgtgcgagag	caggtccagcttgtacagtctggggct...gaggtgaagaagcctgggtcctcggtgaaggtctcctgcacggctgct	ggagacaccttc............agcagttatgca	atcaactgggtgcgacaggcccctggacaggggcttgagtggatgggaagg	atcatccctatt......cttggtttaaca	aactacgcacagaagatccag...ggcagactcaccattagcgcggacaaatctacgaatacagcctacttggagctgagaagcctgagatctgaggacacggccgtgtattattgt	gcgagagggtcccatcccgatactttgactggtgattatttgagtttc	tgtgcgagagggtcccatcccgatactttgactggtgattatttgagtttctgg	ctggggccagggaaccctggtcaccgtctcctcag	tggggccagggaaccctggtcaccgtctcctcag
AACACGTTCTATCGCC-1	productive	Homsap IGHV3-66*01 F, or Homsap IGHV3-66*04 F	Homsap IGHJ4*02 F	Homsap IGHD3-10*01 F	IGHM	gaggtgcagctggtggagtctggggga...ggcttggtccagcctggggggtccctgagactctcctgtgcagcctctggattcaccgtc............agtagcaactacatgagctgggtccgccaggctccagggaaggggctggagtgggtctcagttatttatagcggt.........ggtagcacatactacgcagactccgtgaag...ggcagattcaccatctccagagacaattccaagaacacgctgtatcttcaaatgaacagcctgagagccgaggacacggctgtgtattactgtgcgagggaacaacccggacctatggttcggggatcctactactttgactactggggccagggaaccctggtcaccgtctcctcag		gaggtgcagctggtggagtctggggga...ggcttggtccagcctggggggtccctgagactctcctgtgcagcctctggattcaccgtc............agtagcaactacatgagctgggtccgccaggctccagggaaggggctggagtgggtctcagttatttatagcggt.........ggtagcacatactacgcagactccgtgaag...ggcagattcaccatctccagagacaattccaagaacacgctgtatcttcaaatgaacagcctgagagccgaggacacggctgtgtattactgtgcgag	gaggtgcagctggtggagtctggggga...ggcttggtccagcctggggggtccctgagactctcctgtgcagcctct	ggattcaccgtc............agtagcaactac	atgagctgggtccgccaggctccagggaaggggctggagtgggtctcagtt	atttatagcggt.........ggtagcaca	tactacgcagactccgtgaag...ggcagattcaccatctccagagacaattccaagaacacgctgtatcttcaaatgaacagcctgagagccgaggacacggctgtgtattactgt	gcgagggaacaacccggacctatggttcggggatcctactactttgactac	tgtgcgagggaacaacccggacctatggttcggggatcctactactttgactactgg	actactttgactactggggccagggaaccctggtcaccgtctcctcag	tggggccagggaaccctggtcaccgtctcctcag
AACCATGAGATGGGTC-1	productive	Homsap IGHV4-34*01 F	Homsap IGHJ4*02 F	Homsap IGHD3-10*01 F	IGHM	caggtgcagctacagcagtggggcgca...ggactgttgaagccttcggagaccctgtccctcacctgcgctgtctatggtgggtccttc............agtggttactactggagctggatccgccagcccccagggaaggggctggagtggattggggaaatcaatcatagt.........ggaagcaccaactacaacccgtccctcaag...agtcgagtcaccatatcagtagacacgtccaagaaccagttctccctgaagctgagctctgtgaccgccgcggacacggctgtgtattactgtgcgagaggctcggggttactatggttcgcgcctacgaaaaaatttgactactggggccagggaaccctggtcaccgtctcctcag		caggtgcagctacagcagtggggcgca...ggactgttgaagccttcggagaccctgtccctcacctgcgctgtctatggtgggtccttc............agtggttactactggagctggatccgccagcccccagggaaggggctggagtggattggggaaatcaatcatagt.........ggaagcaccaactacaacccgtccctcaag...agtcgagtcaccatatcagtagacacgtccaagaaccagttctccctgaagctgagctctgtgaccgccgcggacacggctgtgtattactgtgcgagagg	caggtgcagctacagcagtggggcgca...ggactgttgaagccttcggagaccctgtccctcacctgcgctgtctat	ggtgggtccttc............agtggttactac	tggagctggatccgccagcccccagggaaggggctggagtggattggggaa	atcaatcatagt.........ggaagcacc	aactacaacccgtccctcaag...agtcgagtcaccatatcagtagacacgtccaagaaccagttctccctgaagctgagctctgtgaccgccgcggacacggctgtgtattactgt	gcgagaggctcggggttactatggttcgcgcctacgaaaaaatttgactac	tgtgcgagaggctcggggttactatggttcgcgcctacgaaaaaatttgactactgg	tttgactactggggccagggaaccctggtcaccgtctcctcag	tggggccagggaaccctggtcaccgtctcctcag
AACCATGAGGAGTACC-1	productive	Homsap IGHV5-51*01 F	Homsap IGHJ6*02 F	Homsap IGHD6-13*01 F	IGHG1	gaggtgcagctggtgcagtctggagca...gaggtgaaaaagcccggggagtctctgaagatctcctgtcagggttctggatacagcttt............aacagttactggatcggctgggtgcgccagatgcccgggaaaggcctggagtggatggggatcatctatcctgct......gactctgataccagatacagcccgtccttccaa...ggccaggtcaccatctcagccgacaagtccatcagcaccacctacctgcagtggagcagcctgaagccctcggacaccgccgtgtattactgtgcgagaccgcagcagccggcggcctactattattacggcatggacgtctggggccaagggaccacggtcaccgtctcctca		gaggtgcagctggtgcagtctggagca...gaggtgaaaaagcccggggagtctctgaagatctcctgtcagggttctggatacagcttt............aacagttactggatcggctgggtgcgccagatgcccgggaaaggcctggagtggatggggatcatctatcctgct......gactctgataccagatacagcccgtccttccaa...ggccaggtcaccatctcagccgacaagtccatcagcaccacctacctgcagtggagcagcctgaagccctcggacaccgccgtgtattactgtgcgagac	gaggtgcagctggtgcagtctggagca...gaggtgaaaaagcccggggagtctctgaagatctcctgtcagggttct	ggatacagcttt............aacagttactgg	atcggctgggtgcgccagatgcccgggaaaggcctggagtggatggggatc	atctatcctgct......gactctgatacc	agatacagcccgtccttccaa...ggccaggtcaccatctcagccgacaagtccatcagcaccacctacctgcagtggagcagcctgaagccctcggacaccgccgtgtattactgt	gcgagaccgcagcagccggcggcctactattattacggcatggacgtc	tgtgcgagaccgcagcagccggcggcctactattattacggcatggacgtctgg	tattacggcatggacgtctggggccaagggaccacggtcaccgtctcctca	tggggccaagggaccacggtcaccgtctcctca
AACCATGCAAGCGAGT-1	productive	Homsap IGHV1-18*01 F	Homsap IGHJ4*02 F	Homsap IGHD4-17*01 F	IGHA2	caggttcaactattgcagtctggagct...gaggtgaagaagcctggggcctcagtgaaggtctcctgcaaggcttctggttacacattt............gttgattatggtgtcagctgggtgcgacaggcccctggacaagggcttgagtggatgggatggatcagcggttat......gatagtaagacaaactatgcacagaagctccag...ggcagagtcaccatgaccacagacacatccacgagcacagcctacatggagttgaggagcctgagatctgacgacacagccgtgtattactgtgcgagagcgggggctgcggtgacttctcactttgacaactggggccagggaaccctggtcaccgtctcctcag		caggttcaactattgcagtctggagct...gaggtgaagaagcctggggcctcagtgaaggtctcctgcaaggcttctggttacacattt............gttgattatggtgtcagctgggtgcgacaggcccctggacaagggcttgagtggatgggatggatcagcggttat......gatagtaagacaaactatgcacagaagctccag...ggcagagtcaccatgaccacagacacatccacgagcacagcctacatggagttgaggagcctgagatctgacgacacagccgtgtattactgtgcgagag	caggttcaactattgcagtctggagct...gaggtgaagaagcctggggcctcagtgaaggtctcctgcaaggcttct	ggttacacattt............gttgattatggt	gtcagctgggtgcgacaggcccctggacaagggcttgagtggatgggatgg	atcagcggttat......gatagtaagaca	aactatgcacagaagctccag...ggcagagtcaccatgaccacagacacatccacgagcacagcctacatggagttgaggagcctgagatctgacgacacagccgtgtattactgt	gcgagagcgggggctgcggtgacttctcactttgacaac	tgtgcgagagcgggggctgcggtgacttctcactttgacaactgg	actttgacaactggggccagggaaccctggtcaccgtctcctcag	tggggccagggaaccctggtcaccgtctcctcag
AACCATGGTATAGGGC-1	productive	Homsap IGHV3-15*01 F	Homsap IGHJ4*02 F	Homsap IGHD2-2*01 F	IGHM	gaggtgcagctggtggagtctggggga...ggcttggtaaagcctggggggtcccttagactctcctgtgcagcctctggattcactttc............agtaacgcctggatgagctgggtccgccaggctccagggaaggggctggagtgggttggccgtattaaaagcaaaactgatggtgggacaacagactacgctgcacccgtgaaa...ggcagattcaccatctcaagagatgattcaaaaaacacgctgtatctgcaaatgaacagcctgaaaaccgaggacacagccgtgtattactgtaccatccagaatattgtagtagtaccagctgcttgctgggtatcagagtgtcgggatgactactggggccagggaaccctggtcacc…		gaggtgcagctggtggagtctggggga...ggcttggtaaagcctggggggtcccttagactctcctgtgcagcctctggattcactttc............agtaacgcctggatgagctgggtccgccaggctccagggaaggggctggagtgggttggccgtattaaaagcaaaactgatggtgggacaacagactacgctgcacccgtgaaa...ggcagattcaccatctcaagagatgattcaaaaaacacgctgtatctgcaaatgaacagcctgaaaaccgaggacacagccgtgtattactgtacca	gaggtgcagctggtggagtctggggga...ggcttggtaaagcctggggggtcccttagactctcctgtgcagcctct	ggattcactttc............agtaacgcctgg	atgagctgggtccgccaggctccagggaaggggctggagtgggttggccgt	attaaaagcaaaactgatggtgggacaaca	gactacgctgcacccgtgaaa...ggcagattcaccatctcaagagatgattcaaaaaacacgctgtatctgcaaatgaacagcctgaaaaccgaggacacagccgtgtattactgt	accatccagaatattgtagtagtaccagctgcttgctgggtatcagagtgtcgggatgactac	tgtaccatccagaatattgtagtagtaccagctgcttgctgggtatcagagtgtcgggatgactactgg	tgactactggggccagggaaccctggtcaccgtctcctcag	tggggccagggaaccctggtcaccgtctcctcag
AACCGCGAGTACGCGA-1	productive	Homsap IGHV5-51*01 F	Homsap IGHJ4*02 F	Homsap IGHD3-22*01 F	IGHG2	gagatgcagctggtgcagtctggagca...gaggtgaaaaagcccggggagtctctgaagatctcgtgtaagggctctggatacgtcttt............ggcaactcctggatcgcctgggttcgccagaggcccgggaaaggcctggagtcgatgggcctcatctttcctggt......gactctggtacgaaatacagtccgtctttccaa...ggccaaatcaccatgtcagtcgacaggtccatcaacaccgcctacctgcactggagcagcctgaaggcctcggacaccgccatgtatttttgtgccagaccagctaatgcttataacccctttgactactggggccagggaaccctggtcaccgtgtcctcac		gagatgcagctggtgcagtctggagca...gaggtgaaaaagcccggggagtctctgaagatctcgtgtaagggctctggatacgtcttt............ggcaactcctggatcgcctgggttcgccagaggcccgggaaaggcctggagtcgatgggcctcatctttcctggt......gactctggtacgaaatacagtccgtctttccaa...ggccaaatcaccatgtcagtcgacaggtccatcaacaccgcctacctgcactggagcagcctgaaggcctcggacaccgccatgtatttttgtgccagac	gagatgcagctggtgcagtctggagca...gaggtgaaaaagcccggggagtctctgaagatctcgtgtaagggctct	ggatacgtcttt............ggcaactcctgg	atcgcctgggttcgccagaggcccgggaaaggcctggagtcgatgggcctc	atctttcctggt......gactctggtacg	aaatacagtccgtctttccaa...ggccaaatcaccatgtcagtcgacaggtccatcaacaccgcctacctgcactggagcagcctgaaggcctcggacaccgccatgtatttttgt	gccagaccagctaatgcttataacccctttgactac	tgtgccagaccagctaatgcttataacccctttgactactgg	ctttgactactggggccagggaaccctggtcaccgtgtcctcac	tggggccagggaaccctggtcaccgtgtcctcac
AACCGCGGTCGCGTGT-1	productive	Homsap IGHV2-5*02 F	Homsap IGHJ5*02 F	Homsap IGHD3-22*01 F	IGHD	cagatcaccttgaaggagtctggtcct...acgctggtgaaacccacacagaccctcacgctgacctgcaccttctctgggttctcactcagc......actagtggagtgggtgtgggctggatccgtcagcccccaggaaaggccctggagtggcttgcactcatttattgggat.........gatgataagcgctacagcccatctctgaag...agcaggctcaccatcaccaaggacacctccaaaaaccaggtggtccttacaatgaccaacatggaccctgtggacacagccacatattactgtgcacacgccgggggtagtggttattatgactggttcgacccctggggccagggaaccctggtcaccgtctcctcag		cagatcaccttgaaggagtctggtcct...acgctggtgaaacccacacagaccctcacgctgacctgcaccttctctgggttctcactcagc......actagtggagtgggtgtgggctggatccgtcagcccccaggaaaggccctggagtggcttgcactcatttattgggat.........gatgataagcgctacagcccatctctgaag...agcaggctcaccatcaccaaggacacctccaaaaaccaggtggtccttacaatgaccaacatggaccctgtggacacagccacatattactgtgcacac	cagatcaccttgaaggagtctggtcct...acgctggtgaaacccacacagaccctcacgctgacctgcaccttctct	gggttctcactcagc......actagtggagtgggt	gtgggctggatccgtcagcccccaggaaaggccctggagtggcttgcactc	atttattgggat.........gatgataag	cgctacagcccatctctgaag...agcaggctcaccatcaccaaggacacctccaaaaaccaggtggtccttacaatgaccaacatggaccctgtggacacagccacatattactgt	gcacacgccgggggtagtggttattatgactggttcgacccc	tgtgcacacgccgggggtagtggttattatgactggttcgacccctgg	actggttcgacccctggggccagggaaccctggtcaccgtctcctcag	tggggccagggaaccctggtcaccgtctcctcag
AACCGCGGTGCGCTTG-1	productive	Homsap IGHV3-49*03 F, or Homsap IGHV3-49*04 F	Homsap IGHJ4*02 F	Homsap IGHD2-2*01 F	IGHA2	gaggtgcagctggtggagtctggggga...ggcttggtgcagccagggcggtccctgagactctcctgtacaacttctggattcaccttt............ggtgattatgctgtgagctggctccgccaggctccaggggaggggctggagtgcgttggtttcattagaagcaaaggttatggtgggacaacagaatacgccgcgtctgtgaaa...ggcagattcaccatctccagagatgattccaaaagcatcgcctatctgcaaatggacagcctgaaaattgaggacacagccatttattactgttctagagtcccagtaatagcaggtggttggggctactttgactactggggccagggaaccctggtcaccgtctcctcag		gaggtgcagctggtggagtctggggga...ggcttggtgcagccagggcggtccctgagactctcctgtacaacttctggattcaccttt............ggtgattatgctgtgagctggctccgccaggctccaggggaggggctggagtgcgttggtttcattagaagcaaaggttatggtgggacaacagaatacgccgcgtctgtgaaa...ggcagattcaccatctccagagatgattccaaaagcatcgcctatctgcaaatggacagcctgaaaattgaggacacagccatttattactgttctagag	gaggtgcagctggtggagtctggggga...ggcttggtgcagccagggcggtccctgagactctcctgtacaacttct	ggattcaccttt............ggtgattatgct	gtgagctggctccgccaggctccaggggaggggctggagtgcgttggtttc	attagaagcaaaggttatggtgggacaaca	gaatacgccgcgtctgtgaaa...ggcagattcaccatctccagagatgattccaaaagcatcgcctatctgcaaatggacagcctgaaaattgaggacacagccatttattactgt	tctagagtcccagtaatagcaggtggttggggctactttgactac	tgttctagagtcccagtaatagcaggtggttggggctactttgactactgg	ctactttgactactggggccagggaaccctggtcaccgtctcctcag	tggggccagggaaccctggtcaccgtctcctcag
AACCGCGGTTCAGCGC-1	productive	Homsap IGHV4-34*01 F	Homsap IGHJ4*02 F	Homsap IGHD6-13*01 F	IGHD	caggtgcagctacagcagtggggcgca...ggactgttgaagccttcggagaccctgtccctcacctgcgctgtctatggtgggtccttc............agtggttactactggagctggatccgccagcccccagggaaggggctggagtggattggggaaatcaatcatagt.........ggaagcaccaactacaacccgtccctcaag...agtcgagtcaccatatcagtagacacgtccaagaaccagttctccctgaagctgagctctgtgaccgccgcggacacggctgtgtattactgtgcgagaggctatagcagcagctgctctgactactggggccagggaaccctggtcaccgtctcctcag		caggtgcagctacagcagtggggcgca...ggactgttgaagccttcggagaccctgtccctcacctgcgctgtctatggtgggtccttc............agtggttactactggagctggatccgccagcccccagggaaggggctggagtggattggggaaatcaatcatagt.........ggaagcaccaactacaacccgtccctcaag...agtcgagtcaccatatcagtagacacgtccaagaaccagttctccctgaagctgagctctgtgaccgccgcggacacggctgtgtattactgtgcgagagg	caggtgcagctacagcagtggggcgca...ggactgttgaagccttcggagaccctgtccctcacctgcgctgtctat	ggtgggtccttc............agtggttactac	tggagctggatccgccagcccccagggaaggggctggagtggattggggaa	atcaatcatagt.........ggaagcacc	aactacaacccgtccctcaag...agtcgagtcaccatatcagtagacacgtccaagaaccagttctccctgaagctgagctctgtgaccgccgcggacacggctgtgtattactgt	gcgagaggctatagcagcagctgctctgactac	tgtgcgagaggctatagcagcagctgctctgactactgg	tgactactggggccagggaaccctggtcaccgtctcctcag	tggggccagggaaccctggtcaccgtctcctcag
AACCGCGTCAGGTAAA-1	productive	Homsap IGHV3-30-3*01 F	Homsap IGHJ4*02 F	Homsap IGHD1-26*01 F	IGHM	caggtgcagctggtggagtctggggga...ggcgtggtccagcctgggaggtccctgaaactctcctgtgaagcctctggattcaccttc............ggtgactatgatttacactgggtccgccaggttccaggcaaggggctggagtgggtgacagttgtgtcacgggat......gcaaacattaaattgtatcgagactccgtgaag...ggccgattcaccatctccagagacaattccaagaacaccctgtatttgcaaatgaacagcctgagagttgacgacacggctgtgtattactgtgcgagagatctcatagtgggggccccagactactttgactactggggccggggaaccctggtcaccgtcgcctcag		caggtgcagctggtggagtctggggga...ggcgtggtccagcctgggaggtccctgaaactctcctgtgaagcctctggattcaccttc............ggtgactatgatttacactgggtccgccaggttccaggcaaggggctggagtgggtgacagttgtgtcacgggat......gcaaacattaaattgtatcgagactccgtgaag...ggccgattcaccatctccagagacaattccaagaacaccctgtatttgcaaatgaacagcctgagagttgacgacacggctgtgtattactgtgcgagaga	caggtgcagctggtggagtctggggga...ggcgtggtccagcctgggaggtccctgaaactctcctgtgaagcctct	ggattcaccttc............ggtgactatgat	ttacactgggtccgccaggttccaggcaaggggctggagtgggtgacagtt	gtgtcacgggat......gcaaacattaaa	ttgtatcgagactccgtgaag...ggccgattcaccatctccagagacaattccaagaacaccctgtatttgcaaatgaacagcctgagagttgacgacacggctgtgtattactgt	gcgagagatctcatagtgggggccccagactactttgactac	tgtgcgagagatctcatagtgggggccccagactactttgactactgg	actactttgactactggggccggggaaccctggtcaccgtcgcctcag	tggggccggggaaccctggtcaccgtcgcctcag
AACCGCGTCAGGTTCA-1	productive	Homsap IGHV3-33*01 F, or Homsap IGHV3-33*06 F	Homsap IGHJ4*02 F	Homsap IGHD3-9*01 F	IGHM	caggtgcagctggtggagtctggggga...ggcgtggtccagcctgggaggtccctgagactctcctgtgcagcgtctggattcaccttc............agtagctatggcatgcactgggtccgccaggctccaggcaaggggctggagtgggtggcagttatatggtatgat......ggaagtaataaatactatgcagactccgtgaag...ggccgattcaccatctccagagacaattccaagaacacgctgtatctgcaaatgaacagcctgagagccgaggacacggctgtgtattactgtgcgagaagctcccccccctctatatattacgatattttgactggttattatcacctcgactactggggccagggaaccctggtcacc…		caggtgcagctggtggagtctggggga...ggcgtggtccagcctgggaggtccctgagactctcctgtgcagcgtctggattcaccttc............agtagctatggcatgcactgggtccgccaggctccaggcaaggggctggagtgggtggcagttatatggtatgat......ggaagtaataaatactatgcagactccgtgaag...ggccgattcaccatctccagagacaattccaagaacacgctgtatctgcaaatgaacagcctgagagccgaggacacggctgtgtattactgtgcgaga	caggtgcagctggtggagtctggggga...ggcgtggtccagcctgggaggtccctgagactctcctgtgcagcgtct	ggattcaccttc............agtagctatggc	atgcactgggtccgccaggctccaggcaaggggctggagtgggtggcagtt	atatggtatgat......ggaagtaataaa	tactatgcagactccgtgaag...ggccgattcaccatctccagagacaattccaagaacacgctgtatctgcaaatgaacagcctgagagccgaggacacggctgtgtattactgt	gcgagaagctcccccccctctatatattacgatattttgactggttattatcacctcgactac	tgtgcgagaagctcccccccctctatatattacgatattttgactggttattatcacctcgactactgg	gactactggggccagggaaccctggtcaccgtctcctcag	tggggccagggaaccctggtcaccgtctcctcag
AACCGCGTCATGCATG-1	productive	Homsap IGHV4-59*08 F	Homsap IGHJ5*02 F	Homsap IGHD3-10*01 F	IGHM	caggtgcagctgcaggagtcgggccca...ggactggtgaagccttcggagaccctgtccctcacctgcactgtctctggtggctccatc............agtagttactactggagctggatccggcagcccccagggaagggtcttgagtggattgcgtatatccattacagt.........gggagcaccttctacaacccctccctcaag...agtcgagtcaccatttcagtagacacgtccaagaaccagttcttcctgaggctgacctctgtgaccgccgcagacacggccgtgtattactgtgcgactaacggattctatggttcggagagggttggctggttcgacccctggggccagggaaccctggtcaccgtctcctcag		caggtgcagctgcaggagtcgggccca...ggactggtgaagccttcggagaccctgtccctcacctgcactgtctctggtggctccatc............agtagttactactggagctggatccggcagcccccagggaagggtcttgagtggattgcgtatatccattacagt.........gggagcaccttctacaacccctccctcaag...agtcgagtcaccatttcagtagacacgtccaagaaccagttcttcctgaggctgacctctgtgaccgccgcagacacggccgtgtattactgtgcga	caggtgcagctgcaggagtcgggccca...ggactggtgaagccttcggagaccctgtccctcacctgcactgtctct	ggtggctccatc............agtagttactac	tggagctggatccggcagcccccagggaagggtcttgagtggattgcgtat	atccattacagt.........gggagcacc	ttctacaacccctccctcaag...agtcgagtcaccatttcagtagacacgtccaagaaccagttcttcctgaggctgacctctgtgaccgccgcagacacggccgtgtattactgt	gcgactaacggattctatggttcggagagggttggctggttcgacccc	tgtgcgactaacggattctatggttcggagagggttggctggttcgacccctgg	ctggttcgacccctggggccagggaaccctggtcaccgtctcctcag	tggggccagggaaccctggtcaccgtctcctcag
AACGTTGAGGACATTA-1	productive	Homsap IGHV3-21*01 F	Homsap IGHJ3*02 F	Homsap IGHD1-14*01 ORF	IGHM	gaggtgcagctggtggagtctggggga...ggcctggtcaagcctggggggtccctgagactctcctgtgcagcctctggattcaccttc............agtagctatagcatgaactgggtccgccaggctccagggaaggggctggagtgggtctcatccattagtagtagt......agtagttacatatactacgcagactcagtgaag...ggccgattcaccatctccagagacaacgccaagaactcactgtatctgcaaatgaacagcctgagagccgaggacacggctgtgtattactgtgcgagagaacgccttaacccaaaaagacctgatgcttttgatatctggggccaagggacaatggtcaccgtctcttcag		gaggtgcagctggtggagtctggggga...ggcctggtcaagcctggggggtccctgagactctcctgtgcagcctctggattcaccttc............agtagctatagcatgaactgggtccgccaggctccagggaaggggctggagtgggtctcatccattagtagtagt......agtagttacatatactacgcagactcagtgaag...ggccgattcaccatctccagagacaacgccaagaactcactgtatctgcaaatgaacagcctgagagccgaggacacggctgtgtattactgtgcgagaga	gaggtgcagctggtggagtctggggga...ggcctggtcaagcctggggggtccctgagactctcctgtgcagcctct	ggattcaccttc............agtagctatagc	atgaactgggtccgccaggctccagggaaggggctggagtgggtctcatcc	attagtagtagt......agtagttacata	tactacgcagactcagtgaag...ggccgattcaccatctccagagacaacgccaagaactcactgtatctgcaaatgaacagcctgagagccgaggacacggctgtgtattactgt	gcgagagaacgccttaacccaaaaagacctgatgcttttgatatc	tgtgcgagagaacgccttaacccaaaaagacctgatgcttttgatatctgg	tgatgcttttgatatctggggccaagggacaatggtcaccgtctcttcag	tggggccaagggacaatggtcaccgtctcttcag
AACGTTGCAAAGAATC-1	productive	Homsap IGHV3-30*09 F, or Homsap IGHV3-30-3*01 F	Homsap IGHJ3*02 F	Homsap IGHD6-13*01 F	IGHM	caggtgcagctggtggagtctggggga...ggcgtggtccagcctgggaggtccctgagactctcctgtgcagcctctggattcaccttc............agtagctttgttatgcactgggtccgccaggctccaggcaaggggctggagtgggtggcagttatatcatatgat......ggaagcaataaatactacgcagactccgtgaag...ggccgattcgccatctccagagacaattccaagaacacgctgtttctgcaaatgaacagcctgagagctgaggacacggctgtatattactgtgcgagagcgtttagcagcagctggttcggggcttttgatatctggggccaagggacaatggtcaccgtctcttcag		caggtgcagctggtggagtctggggga...ggcgtggtccagcctgggaggtccctgagactctcctgtgcagcctctggattcaccttc............agtagctttgttatgcactgggtccgccaggctccaggcaaggggctggagtgggtggcagttatatcatatgat......ggaagcaataaatactacgcagactccgtgaag...ggccgattcgccatctccagagacaattccaagaacacgctgtttctgcaaatgaacagcctgagagctgaggacacggctgtatattactgtgcgagag	caggtgcagctggtggagtctggggga...ggcgtggtccagcctgggaggtccctgagactctcctgtgcagcctct	ggattcaccttc............agtagctttgtt	atgcactgggtccgccaggctccaggcaaggggctggagtgggtggcagtt	atatcatatgat......ggaagcaataaa	tactacgcagactccgtgaag...ggccgattcgccatctccagagacaattccaagaacacgctgtttctgcaaatgaacagcctgagagctgaggacacggctgtatattactgt	gcgagagcgtttagcagcagctggttcggggcttttgatatc	tgtgcgagagcgtttagcagcagctggttcggggcttttgatatctgg	gcttttgatatctggggccaagggacaatggtcaccgtctcttcag	tggggccaagggacaatggtcaccgtctcttcag
AACGTTGCACAACGTT-1	productive	Homsap IGHV3-21*01 F	Homsap IGHJ6*02 F	Homsap IGHD6-19*01 F	IGHM	gaggtgcagctggtggagtctggggga...ggcctggtcaagcctggggggtccctgagactctcctgtgcagcctctggattcaccttc............agtagctatagcatgaactgggtccgccaggctcctgggaaggggctggagtgggtctcatccattattagtact......agtacttacatatactacgcagactcagtgaag...ggccgattcaccatctccagagacaacgccaagaactccctgtatctgcaaatgaacaacctgagagccgaggacacggctgtctattactgtgcgagagatgtccatagcagtggctggtacgccccgggcctttacggtatggacgtctggggccaagggaccacggtcaccgtctcc…		gaggtgcagctggtggagtctggggga...ggcctggtcaagcctggggggtccctgagactctcctgtgcagcctctggattcaccttc............agtagctatagcatgaactgggtccgccaggctcctgggaaggggctggagtgggtctcatccattattagtact......agtacttacatatactacgcagactcagtgaag...ggccgattcaccatctccagagacaacgccaagaactccctgtatctgcaaatgaacaacctgagagccgaggacacggctgtctattactgtgcgagaga	gaggtgcagctggtggagtctggggga...ggcctggtcaagcctggggggtccctgagactctcctgtgcagcctct	ggattcaccttc............agtagctatagc	atgaactgggtccgccaggctcctgggaaggggctggagtgggtctcatcc	attattagtact......agtacttacata	tactacgcagactcagtgaag...ggccgattcaccatctccagagacaacgccaagaactccctgtatctgcaaatgaacaacctgagagccgaggacacggctgtctattactgt	gcgagagatgtccatagcagtggctggtacgccccgggcctttacggtatggacgtc	tgtgcgagagatgtccatagcagtggctggtacgccccgggcctttacggtatggacgtctgg	tacggtatggacgtctggggccaagggaccacggtcaccgtctcctca	tggggccaagggaccacggtcaccgtctcctca
AACGTTGGTAACGTTC-1	productive	Homsap IGHV1-18*01 F	Homsap IGHJ6*02 F	Homsap IGHD3-10*01 F	IGHG1	caggctcagttgctacagtctggacct...gaggtgaagaagcctggggcctcagtgaaggtctcatgtaaggcctctggttatatgttt............accagttatggtctcagttgggtgcgacaggcccctggacaggggcttgagtggatgggatggctcaccacttcc......actggaaacgcaaactatgcagacagaatccag...ggccgagtcaccatgactgcagatgtttccacgagcacggcctacatggagttgaggagcctgagatctgacgacacggccgtctatttttgtgcgagagatctgagggcaggcatttactacagtccggggacggggggcggaatggacgtctggggccaagggaccacggtcatcgtc…		caggctcagttgctacagtctggacct...gaggtgaagaagcctggggcctcagtgaaggtctcatgtaaggcctctggttatatgttt............accagttatggtctcagttgggtgcgacaggcccctggacaggggcttgagtggatgggatggctcaccacttcc......actggaaacgcaaactatgcagacagaatccag...ggccgagtcaccatgactgcagatgtttccacgagcacggcctacatggagttgaggagcctgagatctgacgacacggccgtctatttttgtgcgagaga	caggctcagttgctacagtctggacct...gaggtgaagaagcctggggcctcagtgaaggtctcatgtaaggcctct	ggttatatgttt............accagttatggt	ctcagttgggtgcgacaggcccctggacaggggcttgagtggatgggatgg	ctcaccacttcc......actggaaacgca	aactatgcagacagaatccag...ggccgagtcaccatgactgcagatgtttccacgagcacggcctacatggagttgaggagcctgagatctgacgacacggccgtctatttttgt	gcgagagatctgagggcaggcatttactacagtccggggacggggggcggaatggacgtc	tgtgcgagagatctgagggcaggcatttactacagtccggggacggggggcggaatggacgtctgg	cggaatggacgtctggggccaagggaccacggtcatcgtcaccgcc	tggggccaagggaccacggtcatcgtcaccgcc
AACGTTGGTACAGCAG-1	productive	Homsap IGHV4-59*01 F	Homsap IGHJ4*02 F	Homsap IGHD6-19*01 F	IGHM	caggtgcagctgcaggagtcgggccca...ggactggtgaagccttcggcgaccctgtccctcacctgcgctgtctctggtggctccatc............agtagttactactggagctggatccggcagcccccagggaagggactggagtggattgggtatatctattacagt.........gggaacaccaactacaacccctccctcaag...agtcgagtcaccatatcaatagacacgtccaagaaccagttctccctgaagctgaactctgtgaccgctgcggacacggccgtgtattactgtgcgagagtcggggctggttcttttgactactggggccggggaaccctggtcaccgtctcctcag		caggtgcagctgcaggagtcgggccca...ggactggtgaagccttcggcgaccctgtccctcacctgcgctgtctctggtggctccatc............agtagttactactggagctggatccggcagcccccagggaagggactggagtggattgggtatatctattacagt.........gggaacaccaactacaacccctccctcaag...agtcgagtcaccatatcaatagacacgtccaagaaccagttctccctgaagctgaactctgtgaccgctgcggacacggccgtgtattactgtgcgagag	caggtgcagctgcaggagtcgggccca...ggactggtgaagccttcggcgaccctgtccctcacctgcgctgtctct	ggtggctccatc............agtagttactac	tggagctggatccggcagcccccagggaagggactggagtggattgggtat	atctattacagt.........gggaacacc	aactacaacccctccctcaag...agtcgagtcaccatatcaatagacacgtccaagaaccagttctccctgaagctgaactctgtgaccgctgcggacacggccgtgtattactgt	gcgagagtcggggctggttcttttgactac	tgtgcgagagtcggggctggttcttttgactactgg	tttgactactggggccggggaaccctggtcaccgtctcctcag	tggggccggggaaccctggtcaccgtctcctcag
AACGTTGGTAGCTTGT-1	productive	Homsap IGHV3-30*04 F, or Homsap IGHV3-30*14 F or Homsap IGHV3-30-3*03 F	Homsap IGHJ5*02 F	Homsap IGHD3-9*01 F	IGHG2	caattacaactggtggagtcaggggga...ggggtggtccagcctgggacgaccctgagactctcctgtgcagcctctggattcaacttc............actaactttcctctacactgggtccgccaggctccaggcaaggggctggagtacgtggcgaccatatcatctgat......ggaactaaagattattatcgagagtccgtgaag...ggccgattcaccgtctctagagacaattccgtgaacactatgtatctccaaatgaaaagggtgacaactgaagacacggcaatttactactgtgcgaggggcggacgatattttgactggttagtggcgtttttcgacccctggggccagggagccctggtcactgtctcttcag		caattacaactggtggagtcaggggga...ggggtggtccagcctgggacgaccctgagactctcctgtgcagcctctggattcaacttc............actaactttcctctacactgggtccgccaggctccaggcaaggggctggagtacgtggcgaccatatcatctgat......ggaactaaagattattatcgagagtccgtgaag...ggccgattcaccgtctctagagacaattccgtgaacactatgtatctccaaatgaaaagggtgacaactgaagacacggcaatttactactgtgcgag	caattacaactggtggagtcaggggga...ggggtggtccagcctgggacgaccctgagactctcctgtgcagcctct	ggattcaacttc............actaactttcct	ctacactgggtccgccaggctccaggcaaggggctggagtacgtggcgacc	atatcatctgat......ggaactaaagat	tattatcgagagtccgtgaag...ggccgattcaccgtctctagagacaattccgtgaacactatgtatctccaaatgaaaagggtgacaactgaagacacggcaatttactactgt	gcgaggggcggacgatattttgactggttagtggcgtttttcgacccc	tgtgcgaggggcggacgatattttgactggttagtggcgtttttcgacccctgg	ttcgacccctggggccagggagccctggtcactgtctcttcag	tggggccagggagccctggtcactgtctcttcag
AACGTTGGTCTCAACA-1	productive	Homsap IGHV3-30-3*01 F	Homsap IGHJ6*02 F	Homsap IGHD6-19*01 F	IGHM	caggtgcagctggtggagtctggggga...ggcgtggtccagcctgggaggtccctgagactctcctgtgcagcctctggattcaccttc............agtagctatgctatgcactgggtccgccaggctccaggcaaggggctggagtgggtggcagttatatcatatgat......ggaagcaataaatactacgcagactccgtgaag...ggccgattcaccatctccagagacaattccaagaacacgctgtatctgcaaatgaacagcctgagagctgaggacacggctgtgtattactgtgcgagaggggccccgggtatagcagtggctagagggtactacggtatggacgtctggggccaagggaccacggtcaccgtctcctca		caggtgcagctggtggagtctggggga...ggcgtggtccagcctgggaggtccctgagactctcctgtgcagcctctggattcaccttc............agtagctatgctatgcactgggtccgccaggctccaggcaaggggctggagtgggtggcagttatatcatatgat......ggaagcaataaatactacgcagactccgtgaag...ggccgattcaccatctccagagacaattccaagaacacgctgtatctgcaaatgaacagcctgagagctgaggacacggctgtgtattactgtgcgagag	caggtgcagctggtggagtctggggga...ggcgtggtccagcctgggaggtccctgagactctcctgtgcagcctct	ggattcaccttc............agtagctatgct	atgcactgggtccgccaggctccaggcaaggggctggagtgggtggcagtt	atatcatatgat......ggaagcaataaa	tactacgcagactccgtgaag...ggccgattcaccatctccagagacaattccaagaacacgctgtatctgcaaatgaacagcctgagagctgaggacacggctgtgtattactgt	gcgagaggggccccgggtatagcagtggctagagggtactacggtatggacgtc	tgtgcgagaggggccccgggtatagcagtggctagagggtactacggtatggacgtctgg	tactacggtatggacgtctggggccaagggaccacggtcaccgtctcctca	tggggccaagggaccacggtcaccgtctcctca
AACGTTGTCACCATAG-1	productive	Homsap IGHV4-39*07 F	Homsap IGHJ6*02 F	Homsap IGHD3-10*01 F	IGHM	cagctgcagctgcaggagtcgggccca...ggactggtgaagccttcggagaccctgtccctcacctgcactgtctctggtggctccatcagc......agtagtagttactactggggctggatccgccagcccccagggaaggggctggagtggattgggagtatctattatagt.........gggagcacctactacaacccgtccctcaag...agtcgagtcaccatatcagtagacacgtccaagaaccagttctccctgaagctgagctctgtgaccgccgcggacacggccgtgtattactgtgcgagagaatggtattactatggttcggggaccccccctaggtactactacggtatggacgtctggggccaagggaccacggtcacc…		cagctgcagctgcaggagtcgggccca...ggactggtgaagccttcggagaccctgtccctcacctgcactgtctctggtggctccatcagc......agtagtagttactactggggctggatccgccagcccccagggaaggggctggagtggattgggagtatctattatagt.........gggagcacctactacaacccgtccctcaag...agtcgagtcaccatatcagtagacacgtccaagaaccagttctccctgaagctgagctctgtgaccgccgcggacacggccgtgtattactgtgcgagaga	cagctgcagctgcaggagtcgggccca...ggactggtgaagccttcggagaccctgtccctcacctgcactgtctct	ggtggctccatcagc......agtagtagttactac	tggggctggatccgccagcccccagggaaggggctggagtggattgggagt	atctattatagt.........gggagcacc	tactacaacccgtccctcaag...agtcgagtcaccatatcagtagacacgtccaagaaccagttctccctgaagctgagctctgtgaccgccgcggacacggccgtgtattactgt	gcgagagaatggtattactatggttcggggaccccccctaggtactactacggtatggacgtc	tgtgcgagagaatggtattactatggttcggggaccccccctaggtactactacggtatggacgtctgg	tactactacggtatggacgtctggggccaagggaccacggtcaccgtctcctca	tggggccaagggaccacggtcaccgtctcctca
AACGTTGTCACCTCGT-1	productive	Homsap IGHV3-11*04 F	Homsap IGHJ4*02 F	Homsap IGHD6-13*01 F	IGHD	caggtgcagctggtggagtctggggga...ggcttggtcaagcctggagggtccctgagactctcctgtgcagcctctggattcaccttc............agtgactactacatgagctggatccgccaggctccagggaaggggctggagtgggtttcatacattagtagtagt......ggtagtaccatatactacgcagactctgtgaag...ggccgattcaccatctccagggacaacgccaagaactcactgtatctgcaaatgaacagcctgagagccgaggacacggctgtgtattactgtgcgagagggaagggtatagcagcagctaactttgactactggggccagggaaccctggtcaccgtctcctcag		caggtgcagctggtggagtctggggga...ggcttggtcaagcctggagggtccctgagactctcctgtgcagcctctggattcaccttc............agtgactactacatgagctggatccgccaggctccagggaaggggctggagtgggtttcatacattagtagtagt......ggtagtaccatatactacgcagactctgtgaag...ggccgattcaccatctccagggacaacgccaagaactcactgtatctgcaaatgaacagcctgagagccgaggacacggctgtgtattactgtgcgagag	caggtgcagctggtggagtctggggga...ggcttggtcaagcctggagggtccctgagactctcctgtgcagcctct	ggattcaccttc............agtgactactac	atgagctggatccgccaggctccagggaaggggctggagtgggtttcatac	attagtagtagt......ggtagtaccata	tactacgcagactctgtgaag...ggccgattcaccatctccagggacaacgccaagaactcactgtatctgcaaatgaacagcctgagagccgaggacacggctgtgtattactgt	gcgagagggaagggtatagcagcagctaactttgactac	tgtgcgagagggaagggtatagcagcagctaactttgactactgg	actttgactactggggccagggaaccctggtcaccgtctcctcag	tggggccagggaaccctggtcaccgtctcctcag
AACGTTGTCATTTGGG-1	productive	Homsap IGHV4-34*01 F	Homsap IGHJ4*02 F	Homsap IGHD6-6*01 F	IGHM	caggtgcagctacagcagtggggcgca...ggactgttgaagccttcggagaccctgtccctcacctgcgctgtctatggtgggtccttc............agtggttactactggagctggatccgccagcccccagggaaggggctggagtggattggggaaatcaatcatagt.........ggaagcaccaactacaacccgtccctcaag...agtcgagtcaccatatcagtagacacgtccaagaaccagttctccctgaagctgagctctgtgaccgccgcggacacggctgtgtattactgtgcgagtttaggcctgggcagctggtcctcacgggcggattttgactactggggccagggaaccctggtcaccgtctcctcag		caggtgcagctacagcagtggggcgca...ggactgttgaagccttcggagaccctgtccctcacctgcgctgtctatggtgggtccttc............agtggttactactggagctggatccgccagcccccagggaaggggctggagtggattggggaaatcaatcatagt.........ggaagcaccaactacaacccgtccctcaag...agtcgagtcaccatatcagtagacacgtccaagaaccagttctccctgaagctgagctctgtgaccgccgcggacacggctgtgtattactgtgcgag	caggtgcagctacagcagtggggcgca...ggactgttgaagccttcggagaccctgtccctcacctgcgctgtctat	ggtgggtccttc............agtggttactac	tggagctggatccgccagcccccagggaaggggctggagtggattggggaa	atcaatcatagt.........ggaagcacc	aactacaacccgtccctcaag...agtcgagtcaccatatcagtagacacgtccaagaaccagttctccctgaagctgagctctgtgaccgccgcggacacggctgtgtattactgt	gcgagtttaggcctgggcagctggtcctcacgggcggattttgactac	tgtgcgagtttaggcctgggcagctggtcctcacgggcggattttgactactgg	tttgactactggggccagggaaccctggtcaccgtctcctcag	tggggccagggaaccctggtcaccgtctcctcag
AACGTTGTCGCATGAT-1	productive	Homsap IGHV3-23*01 F, or Homsap IGHV3-23D*01 F	Homsap IGHJ6*02 F	Homsap IGHD3-10*01 F	IGHM	gaggtgcagctgttggagtctggggga...ggcttggtacagcctggggggtccctgagactctcctgtgcagtctctggattcaccttt............agcacctatgccatgaactgggtccgccaggctccagggaaggggctggagtgggtctcaggtattagtggtcgt......ggtgataatacagactacgcagactccgtgaag...ggccggttcaccatctccagagacaattccaagaacacgctgtatctgcaaatgaatagcctgagagccgaggacacggccgcatattactgtgcgaccatggttcggagatcttacggtatggacgtctggggccaagggaccacggtcaccgtctcctca		gaggtgcagctgttggagtctggggga...ggcttggtacagcctggggggtccctgagactctcctgtgcagtctctggattcaccttt............agcacctatgccatgaactgggtccgccaggctccagggaaggggctggagtgggtctcaggtattagtggtcgt......ggtgataatacagactacgcagactccgtgaag...ggccggttcaccatctccagagacaattccaagaacacgctgtatctgcaaatgaatagcctgagagccgaggacacggccgcatattactgtgcga	gaggtgcagctgttggagtctggggga...ggcttggtacagcctggggggtccctgagactctcctgtgcagtctct	ggattcaccttt............agcacctatgcc	atgaactgggtccgccaggctccagggaaggggctggagtgggtctcaggt	attagtggtcgt......ggtgataataca	gactacgcagactccgtgaag...ggccggttcaccatctccagagacaattccaagaacacgctgtatctgcaaatgaatagcctgagagccgaggacacggccgcatattactgt	gcgaccatggttcggagatcttacggtatggacgtc	tgtgcgaccatggttcggagatcttacggtatggacgtctgg	tacggtatggacgtctggggccaagggaccacggtcaccgtctcctca	tggggccaagggaccacggtcaccgtctcctca
AACGTTGTCTAACTTC-1	productive	Homsap IGHV3-43*01 F	Homsap IGHJ6*02 F	Homsap IGHD3-10*01 F	IGHD	gaagtgcagctggtggagtctggggga...gtcgtggtacagcctggggggtccctgagactctcctgtgcagcctctggattcaccttt............gatgattataccatgcactgggtccgtcaagctccggggaagggtctggagtgggtctctcttattagttgggat......ggtggtagcacatactatgcagactctgtgaag...ggccgattcaccatctccagagacaacagcaaaaactccctgtatctgcaaatgaacagtctgagaactgaggacaccgccttgtattactgtgcaaaagactattactatggttcggggagtttgtactactactacggtatggacgtctggggccaagggaccacggtcaccgtctcc…		gaagtgcagctggtggagtctggggga...gtcgtggtacagcctggggggtccctgagactctcctgtgcagcctctggattcaccttt............gatgattataccatgcactgggtccgtcaagctccggggaagggtctggagtgggtctctcttattagttgggat......ggtggtagcacatactatgcagactctgtgaag...ggccgattcaccatctccagagacaacagcaaaaactccctgtatctgcaaatgaacagtctgagaactgaggacaccgccttgtattactgtgcaaaaga	gaagtgcagctggtggagtctggggga...gtcgtggtacagcctggggggtccctgagactctcctgtgcagcctct	ggattcaccttt............gatgattatacc	atgcactgggtccgtcaagctccggggaagggtctggagtgggtctctctt	attagttgggat......ggtggtagcaca	tactatgcagactctgtgaag...ggccgattcaccatctccagagacaacagcaaaaactccctgtatctgcaaatgaacagtctgagaactgaggacaccgccttgtattactgt	gcaaaagactattactatggttcggggagtttgtactactactacggtatggacgtc	tgtgcaaaagactattactatggttcggggagtttgtactactactacggtatggacgtctgg	tactactactacggtatggacgtctggggccaagggaccacggtcaccgtctcctca	tggggccaagggaccacggtcaccgtctcctca
AACGTTGTCTGTTGAG-1	productive	Homsap IGHV3-30*04 F, or Homsap IGHV3-30-3*03 F	Homsap IGHJ4*02 F	Homsap IGHD6-13*01 F	IGHD	caggtgcagctggtggagtctggggga...ggcgtggtccagcctgggaggtccctgagactctcctgtgcagcctctggattcaccttc............agtagctatgctatgcactgggtccgccaggctccaggcaaggggctggagtgggtggcagttatatcatatgat......ggaagtaataaatactatgcagactccgtgaag...ggccgattcaccatctccagagacaattccaagaacacgctgtatctgcaaatgaacagcctgagagctgaggacacggctgtgtattactgtgcgaaagatcgggccgaccttatcgcagcagctggtatcttagtctactggggccagggaaccctggtcaccgtctcctcag		caggtgcagctggtggagtctggggga...ggcgtggtccagcctgggaggtccctgagactctcctgtgcagcctctggattcaccttc............agtagctatgctatgcactgggtccgccaggctccaggcaaggggctggagtgggtggcagttatatcatatgat......ggaagtaataaatactatgcagactccgtgaag...ggccgattcaccatctccagagacaattccaagaacacgctgtatctgcaaatgaacagcctgagagctgaggacacggctgtgtattactgtgcgaaaga	caggtgcagctggtggagtctggggga...ggcgtggtccagcctgggaggtccctgagactctcctgtgcagcctct	ggattcaccttc............agtagctatgct	atgcactgggtccgccaggctccaggcaaggggctggagtgggtggcagtt	atatcatatgat......ggaagtaataaa	tactatgcagactccgtgaag...ggccgattcaccatctccagagacaattccaagaacacgctgtatctgcaaatgaacagcctgagagctgaggacacggctgtgtattactgt	gcgaaagatcgggccgaccttatcgcagcagctggtatcttagtctac	tgtgcgaaagatcgggccgaccttatcgcagcagctggtatcttagtctactgg	cttagtctactggggccagggaaccctggtcaccgtctcctcag	tggggccagggaaccctggtcaccgtctcctcag
AACTCAGAGCTATGCT-1	productive	Homsap IGHV3-48*04 F	Homsap IGHJ6*02 F	Homsap IGHD4-17*01 F	IGHG4	gaggtgcaattggtggagtctggggga...gacttggtccagcctggggggtccctgagcctctcctgtgcagcctctggattcagcttc............aattactatggcatgaactgggtccgccaggctcccgggaaggggctggagtgggttgcgtacatcagtggaagt......gcgactactatatattacgcggactctgtgaag...ggcagattcaccatcttcagagacaacgccgtcgactctctgtttttgcaaatgagtcgcctgagagtcgaggacacggccgtctattactgtgcgagagatgactacgcagaccagtactaccacggtatggacgtctggggccaagggaccacggtcaccgtcgcctcc		gaggtgcaattggtggagtctggggga...gacttggtccagcctggggggtccctgagcctctcctgtgcagcctctggattcagcttc............aattactatggcatgaactgggtccgccaggctcccgggaaggggctggagtgggttgcgtacatcagtggaagt......gcgactactatatattacgcggactctgtgaag...ggcagattcaccatcttcagagacaacgccgtcgactctctgtttttgcaaatgagtcgcctgagagtcgaggacacggccgtctattactgtgcgagaga	gaggtgcaattggtggagtctggggga...gacttggtccagcctggggggtccctgagcctctcctgtgcagcctct	ggattcagcttc............aattactatggc	atgaactgggtccgccaggctcccgggaaggggctggagtgggttgcgtac	atcagtggaagt......gcgactactata	tattacgcggactctgtgaag...ggcagattcaccatcttcagagacaacgccgtcgactctctgtttttgcaaatgagtcgcctgagagtcgaggacacggccgtctattactgt	gcgagagatgactacgcagaccagtactaccacggtatggacgtc	tgtgcgagagatgactacgcagaccagtactaccacggtatggacgtctgg	tactaccacggtatggacgtctggggccaagggaccacggtcaccgtcgcctcc	tggggccaagggaccacggtcaccgtcgcctcc
AACTCAGCAAGGTTTC-1	productive	Homsap IGHV3-30*04 F, or Homsap IGHV3-30-3*03 F	Homsap IGHJ3*02 F	Homsap IGHD3-22*01 F	IGHM	caggtgcagctggtggagtctggggga...ggcgtggtccagcctgggaggtccctgagactctcctgtgcagcctctggattcaccttc............agtagctatgctatgcactgggtccgccaggctccaggcaaggggctggagtgggtggcagttatatcatatgat......ggaagtaataaatactatgcagactccgtgaag...ggccgattcaccatctccagagacaattccaagaacacgctgtatctgcaaatgaacagcctgagagctgaggacacggctgtgtattactgtgcgaaagtgggtacccacactattactatgatagtagtggtcgacaatgcttttgatatctggggccaagggacaatggtcaccgtc…		caggtgcagctggtggagtctggggga...ggcgtggtccagcctgggaggtccctgagactctcctgtgcagcctctggattcaccttc............agtagctatgctatgcactgggtccgccaggctccaggcaaggggctggagtgggtggcagttatatcatatgat......ggaagtaataaatactatgcagactccgtgaag...ggccgattcaccatctccagagacaattccaagaacacgctgtatctgcaaatgaacagcctgagagctgaggacacggctgtgtattactgtgcgaaag	caggtgcagctggtggagtctggggga...ggcgtggtccagcctgggaggtccctgagactctcctgtgcagcctct	ggattcaccttc............agtagctatgct	atgcactgggtccgccaggctccaggcaaggggctggagtgggtggcagtt	atatcatatgat......ggaagtaataaa	tactatgcagactccgtgaag...ggccgattcaccatctccagagacaattccaagaacacgctgtatctgcaaatgaacagcctgagagctgaggacacggctgtgtattactgt	gcgaaagtgggtacccacactattactatgatagtagtggtcgacaatgcttttgatatc	tgtgcgaaagtgggtacccacactattactatgatagtagtggtcgacaatgcttttgatatctgg	atgcttttgatatctggggccaagggacaatggtcaccgtctcttcag	tggggccaagggacaatggtcaccgtctcttcag
AACTCAGTCAACGGCC-1	productive	Homsap IGHV3-30*04 F, or Homsap IGHV3-30-3*03 F	Homsap IGHJ2*01 F	Homsap IGHD2-15*01 F	IGHA2	caggtgcagctggtggagtctggggga...ggcgtggtccagcctgggaggtccctgagactctcctgtgcagcctctgaattcaccttc............agtagtcatgctatgcactgggtccgccaggctccaggcaaggggctggagtgggtggcagttgtatcatatgat......ggaagtaacaaatactatgcagactccgtgaag...ggccgattcaccatctccagagacaattccaagaacacgctgtatctgcaaatgaacagcctgagagctgaggagacggctgtgtattactgtgcgagagatccgggagacaatagtggtatgggatacttcgatctctggggccgtggcaccctggtcactgtctcctcag		caggtgcagctggtggagtctggggga...ggcgtggtccagcctgggaggtccctgagactctcctgtgcagcctctgaattcaccttc............agtagtcatgctatgcactgggtccgccaggctccaggcaaggggctggagtgggtggcagttgtatcatatgat......ggaagtaacaaatactatgcagactccgtgaag...ggccgattcaccatctccagagacaattccaagaacacgctgtatctgcaaatgaacagcctgagagctgaggagacggctgtgtattactgtgcgagaga	caggtgcagctggtggagtctggggga...ggcgtggtccagcctgggaggtccctgagactctcctgtgcagcctct	gaattcaccttc............agtagtcatgct	atgcactgggtccgccaggctccaggcaaggggctggagtgggtggcagtt	gtatcatatgat......ggaagtaacaaa	tactatgcagactccgtgaag...ggccgattcaccatctccagagacaattccaagaacacgctgtatctgcaaatgaacagcctgagagctgaggagacggctgtgtattactgt	gcgagagatccgggagacaatagtggtatgggatacttcgatctc	tgtgcgagagatccgggagacaatagtggtatgggatacttcgatctctgg	tacttcgatctctggggccgtggcaccctggtcactgtctcctcag	tggggccgtggcaccctggtcactgtctcctcag
AACTCAGTCACGGTTA-1	productive	Homsap IGHV4-34*01 F	Homsap IGHJ4*02 F	Homsap IGHD5-12*01 F	IGHM	caggtgcagctacagcagtggggcgca...ggactgttgaagccttcggagaccctgtccctcacctgcgctgtctatggtgggtccttc............agtggttactactggagctggatccgccagcccccagggaaggggctggagtggattggggaaatcaatcatagt.........ggaagcaccaactacaacccgtccctcaag...agtcgagtcaccatatcagtagacacgtccaagaaccagttctccctgaagctgagctctgtgaccgccgcggacacggctgtgtattactgtgcgagagtcgcatatagtggctacgtggggtactggggccagggaaccctggtcaccgtctcctcag		caggtgcagctacagcagtggggcgca...ggactgttgaagccttcggagaccctgtccctcacctgcgctgtctatggtgggtccttc............agtggttactactggagctggatccgccagcccccagggaaggggctggagtggattggggaaatcaatcatagt.........ggaagcaccaactacaacccgtccctcaag...agtcgagtcaccatatcagtagacacgtccaagaaccagttctccctgaagctgagctctgtgaccgccgcggacacggctgtgtattactgtgcgagag	caggtgcagctacagcagtggggcgca...ggactgttgaagccttcggagaccctgtccctcacctgcgctgtctat	ggtgggtccttc............agtggttactac	tggagctggatccgccagcccccagggaaggggctggagtggattggggaa	atcaatcatagt.........ggaagcacc	aactacaacccgtccctcaag...agtcgagtcaccatatcagtagacacgtccaagaaccagttctccctgaagctgagctctgtgaccgccgcggacacggctgtgtattactgt	gcgagagtcgcatatagtggctacgtggggtac	tgtgcgagagtcgcatatagtggctacgtggggtactgg	tactggggccagggaaccctggtcaccgtctcctcag	tggggccagggaaccctggtcaccgtctcctcag
AACTCAGTCGACCAGC-1	productive	Homsap IGHV7-4-1*02 F	Homsap IGHJ6*02 F	Homsap IGHD2-15*01 F	IGHM	caggtgcagctggtgcaatctgggtct...gagttgaagaagcctggggcctcagtgaaggtttcctgcaaggcctctggatacatcttt............agtatgtatgctataaattgggtgcgacaggcccctggacaagggcttgagtggatgggatggagcaacaccaac......actgggaacccaacatatgcccagggcttcaca...ggacggtttgtcctctccttggacacctctgtcggaacggcatatctgcagatcaacaggctgaaggctgaggacactgccgtatattattgtgcgagaggaggggtgggagatgcccactacggtatggacgtctggggccaagggaccacggtcaccgtctcctca		caggtgcagctggtgcaatctgggtct...gagttgaagaagcctggggcctcagtgaaggtttcctgcaaggcctctggatacatcttt............agtatgtatgctataaattgggtgcgacaggcccctggacaagggcttgagtggatgggatggagcaacaccaac......actgggaacccaacatatgcccagggcttcaca...ggacggtttgtcctctccttggacacctctgtcggaacggcatatctgcagatcaacaggctgaaggctgaggacactgccgtatattattgtgcgagag	caggtgcagctggtgcaatctgggtct...gagttgaagaagcctggggcctcagtgaaggtttcctgcaaggcctct	ggatacatcttt............agtatgtatgct	ataaattgggtgcgacaggcccctggacaagggcttgagtggatgggatgg	agcaacaccaac......actgggaaccca	acatatgcccagggcttcaca...ggacggtttgtcctctccttggacacctctgtcggaacggcatatctgcagatcaacaggctgaaggctgaggacactgccgtatattattgt	gcgagaggaggggtgggagatgcccactacggtatggacgtc	tgtgcgagaggaggggtgggagatgcccactacggtatggacgtctgg	actacggtatggacgtctggggccaagggaccacggtcaccgtctcctca	tggggccaagggaccacggtcaccgtctcctca
AACTCAGTCGCGTAGC-1	productive	Homsap IGHV1-18*01 F	Homsap IGHJ5*02 F	Homsap IGHD5-12*01 F	IGHM	caggttcagctggtgcagtctggagct...gaggtgaagaagcctggggcctcagtgaaggtctcctgcaaggcttctggttacaccttt............accagctatggtatcagctgggtgcgacaggcccctggacaagggcttgagtggatgggatggatcagcgcttac......aatggtaacacaaactatgcacagaagctccag...ggcagagtcaccatgaccacagacacatccacgagcacagcctacatggagctgaggagcctgagatctgacgacacggccgtgtattactgtgcgagagacccaataggatatagtggctacgaacttccatcggggttcgacccctggggccagggaaccctggtcaccgtctcctcag		caggttcagctggtgcagtctggagct...gaggtgaagaagcctggggcctcagtgaaggtctcctgcaaggcttctggttacaccttt............accagctatggtatcagctgggtgcgacaggcccctggacaagggcttgagtggatgggatggatcagcgcttac......aatggtaacacaaactatgcacagaagctccag...ggcagagtcaccatgaccacagacacatccacgagcacagcctacatggagctgaggagcctgagatctgacgacacggccgtgtattactgtgcgagaga	caggttcagctggtgcagtctggagct...gaggtgaagaagcctggggcctcagtgaaggtctcctgcaaggcttct	ggttacaccttt............accagctatggt	atcagctgggtgcgacaggcccctggacaagggcttgagtggatgggatgg	atcagcgcttac......aatggtaacaca	aactatgcacagaagctccag...ggcagagtcaccatgaccacagacacatccacgagcacagcctacatggagctgaggagcctgagatctgacgacacggccgtgtattactgt	gcgagagacccaataggatatagtggctacgaacttccatcggggttcgacccc	tgtgcgagagacccaataggatatagtggctacgaacttccatcggggttcgacccctgg	ggttcgacccctggggccagggaaccctggtcaccgtctcctcag	tggggccagggaaccctggtcaccgtctcctcag
AACTCAGTCGTAGGAG-1	productive	Homsap IGHV3-23*01 F, or Homsap IGHV3-23D*01 F	Homsap IGHJ1*01 F	Homsap IGHD6-13*01 F	IGHM	gaggtgcagctgttggagtctggggga...ggcttggtacagcctggggggtccctgagactctcctgtgcagcctctggattcaccttt............agcagctatgccatgagctgggtccgccaggctccagggaaggggctggagtgggtctcagctattagtggtagt......ggtggtagcacatactacgcagactccgtgaag...ggccggttcaccatctccagagacaattccaagaacacgctgtatctgcaaatgaacagcctgagagccgaggacacggccgtatattactgtgcgaaagatcagggtatagcagcagctggtacgggaatcctccaatacttccagcactggggccagggcaccctggtcaccgtctcc…		gaggtgcagctgttggagtctggggga...ggcttggtacagcctggggggtccctgagactctcctgtgcagcctctggattcaccttt............agcagctatgccatgagctgggtccgccaggctccagggaaggggctggagtgggtctcagctattagtggtagt......ggtggtagcacatactacgcagactccgtgaag...ggccggttcaccatctccagagacaattccaagaacacgctgtatctgcaaatgaacagcctgagagccgaggacacggccgtatattactgtgcgaaaga	gaggtgcagctgttggagtctggggga...ggcttggtacagcctggggggtccctgagactctcctgtgcagcctct	ggattcaccttt............agcagctatgcc	atgagctgggtccgccaggctccagggaaggggctggagtgggtctcagct	attagtggtagt......ggtggtagcaca	tactacgcagactccgtgaag...ggccggttcaccatctccagagacaattccaagaacacgctgtatctgcaaatgaacagcctgagagccgaggacacggccgtatattactgt	gcgaaagatcagggtatagcagcagctggtacgggaatcctccaatacttccagcac	tgtgcgaaagatcagggtatagcagcagctggtacgggaatcctccaatacttccagcactgg	aatacttccagcactggggccagggcaccctggtcaccgtctcctcag	tggggccagggcaccctggtcaccgtctcctcag
AACTCAGTCGTGACAT-1	productive	Homsap IGHV3-21*01 F	Homsap IGHJ5*02 F	Homsap IGHD3-10*01 F	IGHG3	gacgtgcagctggtggagtctggggga...ggcctggtcaagcccggggggtccctcagactctcctgtgaagcctctggattcaccttc............agaacttctaacatgaactgggtccgccaggttccagggaaggggctggactgggtctcgtccataagtagcaac......agtgatttcgtaaactacgcagactcagtgagg...ggccgattcaccatctccagagacaacgccaagaactctttgtatctacacatgagcagcctgagagtcgaggacacgggtgtctattactgtgcgggagatgacggcaaatactccggttcggggagttattatattcccaattggttcgacccctggggccagggaaccatggtcacc…		gacgtgcagctggtggagtctggggga...ggcctggtcaagcccggggggtccctcagactctcctgtgaagcctctggattcaccttc............agaacttctaacatgaactgggtccgccaggttccagggaaggggctggactgggtctcgtccataagtagcaac......agtgatttcgtaaactacgcagactcagtgagg...ggccgattcaccatctccagagacaacgccaagaactctttgtatctacacatgagcagcctgagagtcgaggacacgggtgtctattactgtgcgggaga	gacgtgcagctggtggagtctggggga...ggcctggtcaagcccggggggtccctcagactctcctgtgaagcctct	ggattcaccttc............agaacttctaac	atgaactgggtccgccaggttccagggaaggggctggactgggtctcgtcc	ataagtagcaac......agtgatttcgta	aactacgcagactcagtgagg...ggccgattcaccatctccagagacaacgccaagaactctttgtatctacacatgagcagcctgagagtcgaggacacgggtgtctattactgt	gcgggagatgacggcaaatactccggttcggggagttattatattcccaattggttcgacccc	tgtgcgggagatgacggcaaatactccggttcggggagttattatattcccaattggttcgacccctgg	caattggttcgacccctggggccagggaaccatggtcaccgtctcctcag	tggggccagggaaccatggtcaccgtctcctcag
AACTCAGTCTAACTTC-1	productive	Homsap IGHV1-46*01 F, or Homsap IGHV1-46*03 F	Homsap IGHJ4*02 F	Homsap IGHD6-13*01 F	IGHM	caggtgcagctggtgcagtctggggct...gaggtgaagaagcctggggcctcagtgaaggtttcctgcaaggcatctggatacaccttc............accagctactatatgcactgggtgcgacaggcccctggacaagggcttgagtggatgggaataatcaaccctagt......ggtggtagcacaagctacgcacagaagttccag...ggcagagtcaccatgaccagggacacgtccacgagcacagtctacatggagctgagcagcctgagatctgaggacacggccgtgtattactgtgcgagacggctagcagcagctggtactggggggttatttgactactggggccagggaaccctggtcaccgtctcctcag		caggtgcagctggtgcagtctggggct...gaggtgaagaagcctggggcctcagtgaaggtttcctgcaaggcatctggatacaccttc............accagctactatatgcactgggtgcgacaggcccctggacaagggcttgagtggatgggaataatcaaccctagt......ggtggtagcacaagctacgcacagaagttccag...ggcagagtcaccatgaccagggacacgtccacgagcacagtctacatggagctgagcagcctgagatctgaggacacggccgtgtattactgtgcgaga	caggtgcagctggtgcagtctggggct...gaggtgaagaagcctggggcctcagtgaaggtttcctgcaaggcatct	ggatacaccttc............accagctactat	atgcactgggtgcgacaggcccctggacaagggcttgagtggatgggaata	atcaaccctagt......ggtggtagcaca	agctacgcacagaagttccag...ggcagagtcaccatgaccagggacacgtccacgagcacagtctacatggagctgagcagcctgagatctgaggacacggccgtgtattactgt	gcgagacggctagcagcagctggtactggggggttatttgactac	tgtgcgagacggctagcagcagctggtactggggggttatttgactactgg	tttgactactggggccagggaaccctggtcaccgtctcctcag	tggggccagggaaccctggtcaccgtctcctcag
AACTCCCAGATGTGGC-1	productive	Homsap IGHV3-30-3*01 F	Homsap IGHJ4*02 F	Homsap IGHD6-13*01 F	IGHG3	caggtgcagctggtggactctggggga...ggcgtggtccagcctgggacgtccgtgagactctcatgtgcagcctctggattctccttc............agtagctataccatgcactgggtccgccaggctccaggcaaggggctggagtgggtggcaggtatatcatatgat......ggaagccataaatactacctagactccgtgcag...ggccgattcaccatctccagagacaattccaagaacacgctgtttctgcaaatgaacagcctgagagctgaggacacggctgtgtattactgtgcgcgaggcagcggctggtacgatgtatactactttgactactggggccagggaaccctggtcaccgtctcctcag		caggtgcagctggtggactctggggga...ggcgtggtccagcctgggacgtccgtgagactctcatgtgcagcctctggattctccttc............agtagctataccatgcactgggtccgccaggctccaggcaaggggctggagtgggtggcaggtatatcatatgat......ggaagccataaatactacctagactccgtgcag...ggccgattcaccatctccagagacaattccaagaacacgctgtttctgcaaatgaacagcctgagagctgaggacacggctgtgtattactgtgcgcgag	caggtgcagctggtggactctggggga...ggcgtggtccagcctgggacgtccgtgagactctcatgtgcagcctct	ggattctccttc............agtagctatacc	atgcactgggtccgccaggctccaggcaaggggctggagtgggtggcaggt	atatcatatgat......ggaagccataaa	tactacctagactccgtgcag...ggccgattcaccatctccagagacaattccaagaacacgctgtttctgcaaatgaacagcctgagagctgaggacacggctgtgtattactgt	gcgcgaggcagcggctggtacgatgtatactactttgactac	tgtgcgcgaggcagcggctggtacgatgtatactactttgactactgg	actactttgactactggggccagggaaccctggtcaccgtctcctcag	tggggccagggaaccctggtcaccgtctcctcag
AACTCCCAGTCCGGTC-1	productive	Homsap IGHV4-39*07 F	Homsap IGHJ2*01 F	Homsap IGHD6-13*01 F	IGHM	cagctgcagctgcaggagtcgggccca...ggactggtgaagccttcggagaccctgtccctcacctgcactgtctctggtggctccatcagc......agtagtagttactactggggctggatccgccagcccccagggaaggggctggagtggattgggagtatctattatagt.........gggagcacctactacaacccgtccctcaag...agtcgagtcaccatatcagtagacacgtccaagaaccagttctccctgaagctgagctctgtgaccgccgcggacacggccgtgtattactgtgcgagagatcgggcagcagcttcatcgggtcgatctctggggggcgatctctggggccgtggcaccctggtcactgtctcctcag		cagctgcagctgcaggagtcgggccca...ggactggtgaagccttcggagaccctgtccctcacctgcactgtctctggtggctccatcagc......agtagtagttactactggggctggatccgccagcccccagggaaggggctggagtggattgggagtatctattatagt.........gggagcacctactacaacccgtccctcaag...agtcgagtcaccatatcagtagacacgtccaagaaccagttctccctgaagctgagctctgtgaccgccgcggacacggccgtgtattactgtgcgagaga	cagctgcagctgcaggagtcgggccca...ggactggtgaagccttcggagaccctgtccctcacctgcactgtctct	ggtggctccatcagc......agtagtagttactac	tggggctggatccgccagcccccagggaaggggctggagtggattgggagt	atctattatagt.........gggagcacc	tactacaacccgtccctcaag...agtcgagtcaccatatcagtagacacgtccaagaaccagttctccctgaagctgagctctgtgaccgccgcggacacggccgtgtattactgt	gcgagagatcgggcagcagcttcatcgggtcgatctctggggggcgatctc	tgtgcgagagatcgggcagcagcttcatcgggtcgatctctggggggcgatctctgg	cgatctctggggccgtggcaccctggtcactgtctcctcag	tggggccgtggcaccctggtcactgtctcctcag
AACTCCCAGTTGTAGA-1	productive	Homsap IGHV2-5*02 F	Homsap IGHJ4*02 F	Homsap IGHD5-24*01 ORF	IGHM	cagatcaccttgaaggagtctggtcct...acgctggtgaaacccacacagaccctcacgctgacctgcaccttctctgggttctcactcagc......actagtggagtgggtgtgggctggatccgtcagcccccaggaaaggccctggagtggcttgcactcatttattgggat.........gatgataagcgctacagcccatctctgaag...agcaggctcaccatcaccaaggacacctccaaaaaccaggtggtccttacaatgaccaacatggaccctgtggacacagccacatattactgtgcacacaggtctagctggccacaggtttttgactactggggccagggaaccctggtcaccgtctcctcag		cagatcaccttgaaggagtctggtcct...acgctggtgaaacccacacagaccctcacgctgacctgcaccttctctgggttctcactcagc......actagtggagtgggtgtgggctggatccgtcagcccccaggaaaggccctggagtggcttgcactcatttattgggat.........gatgataagcgctacagcccatctctgaag...agcaggctcaccatcaccaaggacacctccaaaaaccaggtggtccttacaatgaccaacatggaccctgtggacacagccacatattactgtgcacacag	cagatcaccttgaaggagtctggtcct...acgctggtgaaacccacacagaccctcacgctgacctgcaccttctct	gggttctcactcagc......actagtggagtgggt	gtgggctggatccgtcagcccccaggaaaggccctggagtggcttgcactc	atttattgggat.........gatgataag	cgctacagcccatctctgaag...agcaggctcaccatcaccaaggacacctccaaaaaccaggtggtccttacaatgaccaacatggaccctgtggacacagccacatattactgt	gcacacaggtctagctggccacaggtttttgactac	tgtgcacacaggtctagctggccacaggtttttgactactgg	tttgactactggggccagggaaccctggtcaccgtctcctcag	tggggccagggaaccctggtcaccgtctcctcag
AACTCCCGTCCGTGAC-1	productive	Homsap IGHV3-9*01 F	Homsap IGHJ5*02 F	Homsap IGHD1-26*01 F	IGHM	gaagtgcagctggtggagtctggggga...ggcttggtacagcctggcaggtccctgagactctcctgtgcagcctctggattcaccttt............gatgattatgccatgcactgggtccggcaagctccagggaagggcctggagtgggtctcaggtattagttggaat......agtggtagcataggctatgcggactctgtgaag...ggccgattcaccatctccagagacaacgccaagaactccctgtatctgcaaatgaacagtctgagagctgaggacacggccttgtattactgtgcaaaagggggtggtgggagctacatcaggcgcaactggttcgacccctggggccagggaaccctggtcaccgtctcctcag		gaagtgcagctggtggagtctggggga...ggcttggtacagcctggcaggtccctgagactctcctgtgcagcctctggattcaccttt............gatgattatgccatgcactgggtccggcaagctccagggaagggcctggagtgggtctcaggtattagttggaat......agtggtagcataggctatgcggactctgtgaag...ggccgattcaccatctccagagacaacgccaagaactccctgtatctgcaaatgaacagtctgagagctgaggacacggccttgtattactgtgcaaaag	gaagtgcagctggtggagtctggggga...ggcttggtacagcctggcaggtccctgagactctcctgtgcagcctct	ggattcaccttt............gatgattatgcc	atgcactgggtccggcaagctccagggaagggcctggagtgggtctcaggt	attagttggaat......agtggtagcata	ggctatgcggactctgtgaag...ggccgattcaccatctccagagacaacgccaagaactccctgtatctgcaaatgaacagtctgagagctgaggacacggccttgtattactgt	gcaaaagggggtggtgggagctacatcaggcgcaactggttcgacccc	tgtgcaaaagggggtggtgggagctacatcaggcgcaactggttcgacccctgg	caactggttcgacccctggggccagggaaccctggtcaccgtctcctcag	tggggccagggaaccctggtcaccgtctcctcag
AACTCCCGTCTAGTCA-1	productive	Homsap IGHV4-59*01 F	Homsap IGHJ4*02 F	Homsap IGHD1-26*01 F	IGHM	caggtgcagctgcaggagtcgggccca...ggactggtgaagccttcggagaccctgtccctcacctgcactgtctctggtggctccatc............agtagttactactggagctggatccggcagcccccagggaagggactggagtggattgggtatatctattacagt.........gggagcaccaactacaacccctccctcaag...agtcgagtcaccatatcagtagacacgtccaagaaccagttctccctgaagctgagctctgtgaccgctgcggacacggccgtgtattactgtgcgagatcccgcagggggagctactactttgactactggggccagggaaccctggtcaccgtctcctcag		caggtgcagctgcaggagtcgggccca...ggactggtgaagccttcggagaccctgtccctcacctgcactgtctctggtggctccatc............agtagttactactggagctggatccggcagcccccagggaagggactggagtggattgggtatatctattacagt.........gggagcaccaactacaacccctccctcaag...agtcgagtcaccatatcagtagacacgtccaagaaccagttctccctgaagctgagctctgtgaccgctgcggacacggccgtgtattactgtgcgaga	caggtgcagctgcaggagtcgggccca...ggactggtgaagccttcggagaccctgtccctcacctgcactgtctct	ggtggctccatc............agtagttactac	tggagctggatccggcagcccccagggaagggactggagtggattgggtat	atctattacagt.........gggagcacc	aactacaacccctccctcaag...agtcgagtcaccatatcagtagacacgtccaagaaccagttctccctgaagctgagctctgtgaccgctgcggacacggccgtgtattactgt	gcgagatcccgcagggggagctactactttgactac	tgtgcgagatcccgcagggggagctactactttgactactgg	actactttgactactggggccagggaaccctggtcaccgtctcctcag	tggggccagggaaccctggtcaccgtctcctcag
AACTCCCGTGAACCTT-1	productive	Homsap IGHV3-30*04 F, or Homsap IGHV3-30-3*03 F	Homsap IGHJ4*02 F	Homsap IGHD3-22*01 F	IGHM	caggtgcagctggtggagtctggggga...ggcgtggtccagcctgggaggtccctgagactctcctgtgcagcctctggattcaccttc............agtagctatgctatgcactgggtccgccaggctccaggcaaggggctggagtgggtggcagttatatcatatgat......ggaagtaataaatactatgcagactccgtgaag...ggccgattcaccatctccagagacaattccaagaacacgctgtatctgcaaatgaacagcctgagagctgaggacacggctgtgtattactgtgcgaaagaaggggtgcggggtagtagtggttattactacgccccactatttgactactggggccagggaaccctggtcaccgtctcc…		caggtgcagctggtggagtctggggga...ggcgtggtccagcctgggaggtccctgagactctcctgtgcagcctctggattcaccttc............agtagctatgctatgcactgggtccgccaggctccaggcaaggggctggagtgggtggcagttatatcatatgat......ggaagtaataaatactatgcagactccgtgaag...ggccgattcaccatctccagagacaattccaagaacacgctgtatctgcaaatgaacagcctgagagctgaggacacggctgtgtattactgtgcgaaaga	caggtgcagctggtggagtctggggga...ggcgtggtccagcctgggaggtccctgagactctcctgtgcagcctct	ggattcaccttc............agtagctatgct	atgcactgggtccgccaggctccaggcaaggggctggagtgggtggcagtt	atatcatatgat......ggaagtaataaa	tactatgcagactccgtgaag...ggccgattcaccatctccagagacaattccaagaacacgctgtatctgcaaatgaacagcctgagagctgaggacacggctgtgtattactgt	gcgaaagaaggggtgcggggtagtagtggttattactacgccccactatttgactac	tgtgcgaaagaaggggtgcggggtagtagtggttattactacgccccactatttgactactgg	tttgactactggggccagggaaccctggtcaccgtctcctcag	tggggccagggaaccctggtcaccgtctcctcag
AACTCCCTCAGAGACG-1	productive	Homsap IGHV3-49*03 F	Homsap IGHJ4*02 F	Homsap IGHD3-10*01 F	IGHA2	ggggtgcagctggttgagtctggggga...ggcttggtacagccagggcggtacctgagactctcctgtacagcgtctggattgaccttt............ggtgattatgctatgaactggttccgtcaggctccagggaaggggctggagtggttaggtttcattagaagcaaagatgttggtgggacaacagaatacgccgcgtctgtgaaa...ggcagattcagcatctcaagagatgattccaaaagcatcgcctatctgcaaatgaatagcctgaaaaccgaggacacagccgtatattattgtagtagcgaacgtattaccatggttcggggagttattcttttccttcactactggggccagggaaccctggtcaccgtctcctcag		ggggtgcagctggttgagtctggggga...ggcttggtacagccagggcggtacctgagactctcctgtacagcgtctggattgaccttt............ggtgattatgctatgaactggttccgtcaggctccagggaaggggctggagtggttaggtttcattagaagcaaagatgttggtgggacaacagaatacgccgcgtctgtgaaa...ggcagattcagcatctcaagagatgattccaaaagcatcgcctatctgcaaatgaatagcctgaaaaccgaggacacagccgtatattattgtagtagcga	ggggtgcagctggttgagtctggggga...ggcttggtacagccagggcggtacctgagactctcctgtacagcgtct	ggattgaccttt............ggtgattatgct	atgaactggttccgtcaggctccagggaaggggctggagtggttaggtttc	attagaagcaaagatgttggtgggacaaca	gaatacgccgcgtctgtgaaa...ggcagattcagcatctcaagagatgattccaaaagcatcgcctatctgcaaatgaatagcctgaaaaccgaggacacagccgtatattattgt	agtagcgaacgtattaccatggttcggggagttattcttttccttcactac	tgtagtagcgaacgtattaccatggttcggggagttattcttttccttcactactgg	ttcactactggggccagggaaccctggtcaccgtctcctcag	tggggccagggaaccctggtcaccgtctcctcag
AACTCCCTCCGTTGTC-1	unproductive	Homsap IGHV3-30*03 F, or Homsap IGHV3-30*18 F or Homsap IGHV3-30-5*01 F	Homsap IGHJ4*03 F		None	caggtgcagctggtggagtctggggga...ggcgtggtccagcctgggaggtccctgagactctcctgtgcagcctctggattcaccttc............agtagctatggcatgcactgggtccgccaggctccaggcaaggggctggagtgggtggcagttatatcatatgat......ggaagtaataaatactatgcagactccgtgaag...ggccgattcaccatctccagagacaattccaagaacacgctgtatctgcaaatgaacagcctgagagctgaggacacggctgtgtattactgtgcgaaagacttagagatggctacaattaccaatgac		caggtgcagctggtggagtctggggga...ggcgtggtccagcctgggaggtccctgagactctcctgtgcagcctctggattcaccttc............agtagctatggcatgcactgggtccgccaggctccaggcaaggggctggagtgggtggcagttatatcatatgat......ggaagtaataaatactatgcagactccgtgaag...ggccgattcaccatctccagagacaattccaagaacacgctgtatctgcaaatgaacagcctgagagctgaggacacggctgtgtattactgtgcgaaaga	caggtgcagctggtggagtctggggga...ggcgtggtccagcctgggaggtccctgagactctcctgtgcagcctct	ggattcaccttc............agtagctatggc	atgcactgggtccgccaggctccaggcaaggggctggagtgggtggcagtt	atatcatatgat......ggaagtaataaa	tactatgcagactccgtgaag...ggccgattcaccatctccagagacaattccaagaacacgctgtatctgcaaatgaacagcctgagagctgaggacacggctgtgtattactgt	gcgaaagacttagagatggctacaattaccaa	tgtgcgaaagacttagagatggctacaattaccaatga	gctacaattaccaatgac	tgac
AACTCCCTCGCAAGCC-1	productive	Homsap IGHV3-30-3*01 F	Homsap IGHJ4*02 F	Homsap IGHD3-10*01 F	IGHM	caggtgcagctggtggagtctggggga...ggcgtggtccagcctgggaggtccctgagactctcctgtgcagcctctggattcaccttc............agtagctatgctatgcactgggtccgccaggctccaggcaaggggctggagtgggtggcagttatatcatatgat......ggaagcaataaatactacgcagactccgtgaag...ggccgattcaccatctccagagacaattccaagaacacgctgtatctgcaaatgaacagcctgagagctgaggacacggctgtgtattactgtgcgagagatggctcggagcgcattactatggttcggggagttattattgaggaattttggggcccttttgactactggggccaggga…		caggtgcagctggtggagtctggggga...ggcgtggtccagcctgggaggtccctgagactctcctgtgcagcctctggattcaccttc............agtagctatgctatgcactgggtccgccaggctccaggcaaggggctggagtgggtggcagttatatcatatgat......ggaagcaataaatactacgcagactccgtgaag...ggccgattcaccatctccagagacaattccaagaacacgctgtatctgcaaatgaacagcctgagagctgaggacacggctgtgtattactgtgcgagaga	caggtgcagctggtggagtctggggga...ggcgtggtccagcctgggaggtccctgagactctcctgtgcagcctct	ggattcaccttc............agtagctatgct	atgcactgggtccgccaggctccaggcaaggggctggagtgggtggcagtt	atatcatatgat......ggaagcaataaa	tactacgcagactccgtgaag...ggccgattcaccatctccagagacaattccaagaacacgctgtatctgcaaatgaacagcctgagagctgaggacacggctgtgtattactgt	gcgagagatggctcggagcgcattactatggttcggggagttattattgaggaattttggggcccttttgactac	tgtgcgagagatggctcggagcgcattactatggttcggggagttattattgaggaattttggggcccttttgactactgg	tttgactactggggccagggaaccctggtcaccgtctcctcag	tggggccagggaaccctggtcaccgtctcctcag
AACTCTTAGACACTAA-1	productive	Homsap IGHV2-5*02 F	Homsap IGHJ4*02 F	Homsap IGHD5-12*01 F	IGHM	cagatcaccttgaaggagtctggtcct...acgctggtgaaacccacacagaccctcacgctgacctgcaccttctctgggttctcactcagc......actagtggagtgggtgtgggctggatccgtcagcccccaggaaaggccctggagtggcttgcactcatttattgggat.........gatgataagcgctacagcccatctctgaag...agcaggctcaccatcaccaaggacacctccaaaaaccaggtggtccttacaatgaccaacatggaccctgtggacacagccacatattactgtgcacacagtcagtggctacgacgggggggttttgactactggggccagggaaccctggtcaccgtctcctcag		cagatcaccttgaaggagtctggtcct...acgctggtgaaacccacacagaccctcacgctgacctgcaccttctctgggttctcactcagc......actagtggagtgggtgtgggctggatccgtcagcccccaggaaaggccctggagtggcttgcactcatttattgggat.........gatgataagcgctacagcccatctctgaag...agcaggctcaccatcaccaaggacacctccaaaaaccaggtggtccttacaatgaccaacatggaccctgtggacacagccacatattactgtgcacacag	cagatcaccttgaaggagtctggtcct...acgctggtgaaacccacacagaccctcacgctgacctgcaccttctct	gggttctcactcagc......actagtggagtgggt	gtgggctggatccgtcagcccccaggaaaggccctggagtggcttgcactc	atttattgggat.........gatgataag	cgctacagcccatctctgaag...agcaggctcaccatcaccaaggacacctccaaaaaccaggtggtccttacaatgaccaacatggaccctgtggacacagccacatattactgt	gcacacagtcagtggctacgacgggggggttttgactac	tgtgcacacagtcagtggctacgacgggggggttttgactactgg	tttgactactggggccagggaaccctggtcaccgtctcctcag	tggggccagggaaccctggtcaccgtctcctcag
AACTCTTAGCGCCTCA-1	productive	Homsap IGHV3-23*01 F, or Homsap IGHV3-23D*01 F	Homsap IGHJ6*02 F	Homsap IGHD6-19*01 F	IGHD	gaggtgcagctgttggagtctggggga...ggcttggtacagcctggggggtccctgagactctcctgtgcagcctctggattcaccttt............agcagctatgccatgagctgggtccgccaggctccagggaaggggctggagtgggtctcagctattagtggtagt......ggtggtagcacatactacgcagactccgtgaag...ggccggttcaccatctccagagacaattccaagaacacgctgtatctgcaaatgaacagcctgagagccgaggacacggccgtatattactgtgcgaaagatccagagcagtggtccacctcgaggggcgacggtatggacgtctggggccaagggaccacggtcaccgtctcctca		gaggtgcagctgttggagtctggggga...ggcttggtacagcctggggggtccctgagactctcctgtgcagcctctggattcaccttt............agcagctatgccatgagctgggtccgccaggctccagggaaggggctggagtgggtctcagctattagtggtagt......ggtggtagcacatactacgcagactccgtgaag...ggccggttcaccatctccagagacaattccaagaacacgctgtatctgcaaatgaacagcctgagagccgaggacacggccgtatattactgtgcgaaaga	gaggtgcagctgttggagtctggggga...ggcttggtacagcctggggggtccctgagactctcctgtgcagcctct	ggattcaccttt............agcagctatgcc	atgagctgggtccgccaggctccagggaaggggctggagtgggtctcagct	attagtggtagt......ggtggtagcaca	tactacgcagactccgtgaag...ggccggttcaccatctccagagacaattccaagaacacgctgtatctgcaaatgaacagcctgagagccgaggacacggccgtatattactgt	gcgaaagatccagagcagtggtccacctcgaggggcgacggtatggacgtc	tgtgcgaaagatccagagcagtggtccacctcgaggggcgacggtatggacgtctgg	acggtatggacgtctggggccaagggaccacggtcaccgtctcctca	tggggccaagggaccacggtcaccgtctcctca
AACTCTTAGTAATCCC-1	productive	Homsap IGHV4-39*07 F	Homsap IGHJ4*02 F	Homsap IGHD3-22*01 F	IGHM	cagctgcagctgcaggagtcgggccca...ggactggtgaagccttcggagaccctgtccctcacctgcactgtctctggtggctccatcagc......agtagtagttactactggggctggatccgccagcccccagggaaggggctggagtggattgggagtatctattatagt.........gggagcacctactacaacccgtccctcaag...agtcgagtcaccatatcagtagacacgtccaagaaccagttctccctgaagctgagctctgtgaccgccgcggacacggccgtgtattactgtgcgagagatccctcaccatattactatgatagttacgaactggactactggggccagggaaccctggtcaccgtctcctcag		cagctgcagctgcaggagtcgggccca...ggactggtgaagccttcggagaccctgtccctcacctgcactgtctctggtggctccatcagc......agtagtagttactactggggctggatccgccagcccccagggaaggggctggagtggattgggagtatctattatagt.........gggagcacctactacaacccgtccctcaag...agtcgagtcaccatatcagtagacacgtccaagaaccagttctccctgaagctgagctctgtgaccgccgcggacacggccgtgtattactgtgcgagaga	cagctgcagctgcaggagtcgggccca...ggactggtgaagccttcggagaccctgtccctcacctgcactgtctct	ggtggctccatcagc......agtagtagttactac	tggggctggatccgccagcccccagggaaggggctggagtggattgggagt	atctattatagt.........gggagcacc	tactacaacccgtccctcaag...agtcgagtcaccatatcagtagacacgtccaagaaccagttctccctgaagctgagctctgtgaccgccgcggacacggccgtgtattactgt	gcgagagatccctcaccatattactatgatagttacgaactggactac	tgtgcgagagatccctcaccatattactatgatagttacgaactggactactgg	gactactggggccagggaaccctggtcaccgtctcctcag	tggggccagggaaccctggtcaccgtctcctcag
AACTCTTCAAATCCGT-1	productive	Homsap IGHV3-9*01 F	Homsap IGHJ4*02 F	Homsap IGHD3-10*01 F	IGHD	gaagtgcagctggtggagtctggggga...ggcttggtacagcctggcaggtccctgagactctcctgtgcagcctctggattcaccttt............gatgattatgccatgcactgggtccggcaagctccagggaagggcctggagtgggtctcaggtattagttggaat......agtggtagcataggctatgcggactctgtgaag...ggccgattcaccatctccagagacaacgccaagaactccctgtatctgcaaatgaacagtctgagagctgaggacacggccttgtattactgtgctaccggatcgtattactatggttcggggagtagctactggggccagggaaccctggtcaccgtctcctcag		gaagtgcagctggtggagtctggggga...ggcttggtacagcctggcaggtccctgagactctcctgtgcagcctctggattcaccttt............gatgattatgccatgcactgggtccggcaagctccagggaagggcctggagtgggtctcaggtattagttggaat......agtggtagcataggctatgcggactctgtgaag...ggccgattcaccatctccagagacaacgccaagaactccctgtatctgcaaatgaacagtctgagagctgaggacacggccttgtattactgtgc	gaagtgcagctggtggagtctggggga...ggcttggtacagcctggcaggtccctgagactctcctgtgcagcctct	ggattcaccttt............gatgattatgcc	atgcactgggtccggcaagctccagggaagggcctggagtgggtctcaggt	attagttggaat......agtggtagcata	ggctatgcggactctgtgaag...ggccgattcaccatctccagagacaacgccaagaactccctgtatctgcaaatgaacagtctgagagctgaggacacggccttgtattactgt	gctaccggatcgtattactatggttcggggagtagctac	tgtgctaccggatcgtattactatggttcggggagtagctactgg	ctactggggccagggaaccctggtcaccgtctcctcag	tggggccagggaaccctggtcaccgtctcctcag
AACTCTTCACATTAGC-1	productive	Homsap IGHV1-46*01 F, or Homsap IGHV1-46*03 F	Homsap IGHJ4*02 F	Homsap IGHD5-18*01 F	IGHM	caggtgcagctggtgcagtctggggct...gaggtgaagaagcctggggcctcagtgaaggtttcctgcaaggcatctggatacaccttc............accagctactatatgcactgggtgcgacaggcccctggacaagggcttgagtggatgggaataatcaaccctagt......ggtggtagcacaagctacgcacagaagttccag...ggcagagtcaccatgaccagggacacgtccacgagcacagtctacatggagctgagcagcctgagatctgaggacacggccgtgtattactgtgcgagagatcttaggaataagaagctacgggcctttgactactggggccagggaaccctggtcaccgtctcctcag		caggtgcagctggtgcagtctggggct...gaggtgaagaagcctggggcctcagtgaaggtttcctgcaaggcatctggatacaccttc............accagctactatatgcactgggtgcgacaggcccctggacaagggcttgagtggatgggaataatcaaccctagt......ggtggtagcacaagctacgcacagaagttccag...ggcagagtcaccatgaccagggacacgtccacgagcacagtctacatggagctgagcagcctgagatctgaggacacggccgtgtattactgtgcgagaga	caggtgcagctggtgcagtctggggct...gaggtgaagaagcctggggcctcagtgaaggtttcctgcaaggcatct	ggatacaccttc............accagctactat	atgcactgggtgcgacaggcccctggacaagggcttgagtggatgggaata	atcaaccctagt......ggtggtagcaca	agctacgcacagaagttccag...ggcagagtcaccatgaccagggacacgtccacgagcacagtctacatggagctgagcagcctgagatctgaggacacggccgtgtattactgt	gcgagagatcttaggaataagaagctacgggcctttgactac	tgtgcgagagatcttaggaataagaagctacgggcctttgactactgg	ctttgactactggggccagggaaccctggtcaccgtctcctcag	tggggccagggaaccctggtcaccgtctcctcag
AACTCTTCACGTCAGC-1	productive	Homsap IGHV3-21*01 F	Homsap IGHJ3*02 F	Homsap IGHD3-22*01 F	IGHM	gaggtgcagctggtggagtctggggga...ggcctggtcaagcctggggggtccctgagactctcctgtgcagcctctggattcaccttc............agtagctatagcatgaactgggtccgccaggctccagggaaggggctggagtgggtctcatccattagtagtagt......agtagttacatatactacgcagactcagtgaag...ggccgattcaccatctccagagacaacgccaagaactcactgtatctgcaaatgaacagcctgagagccgaggacacggctgtgtattactgtgcgagagatctaagttactatgatagtacgcctaatgcttttgatatctggggccaagggacaatggtcaccgtctcttcag		gaggtgcagctggtggagtctggggga...ggcctggtcaagcctggggggtccctgagactctcctgtgcagcctctggattcaccttc............agtagctatagcatgaactgggtccgccaggctccagggaaggggctggagtgggtctcatccattagtagtagt......agtagttacatatactacgcagactcagtgaag...ggccgattcaccatctccagagacaacgccaagaactcactgtatctgcaaatgaacagcctgagagccgaggacacggctgtgtattactgtgcgagaga	gaggtgcagctggtggagtctggggga...ggcctggtcaagcctggggggtccctgagactctcctgtgcagcctct	ggattcaccttc............agtagctatagc	atgaactgggtccgccaggctccagggaaggggctggagtgggtctcatcc	attagtagtagt......agtagttacata	tactacgcagactcagtgaag...ggccgattcaccatctccagagacaacgccaagaactcactgtatctgcaaatgaacagcctgagagccgaggacacggctgtgtattactgt	gcgagagatctaagttactatgatagtacgcctaatgcttttgatatc	tgtgcgagagatctaagttactatgatagtacgcctaatgcttttgatatctgg	atgcttttgatatctggggccaagggacaatggtcaccgtctcttcag	tggggccaagggacaatggtcaccgtctcttcag
AACTCTTCAGCTCCGA-1	productive	Homsap IGHV1-18*01 F	Homsap IGHJ4*02 F	Homsap IGHD3-22*01 F	IGHM	caggttcagctggtgcagtctggagct...gaggtgaagaagcctggggcctcagtgaaggtctcctgcaaggcttctggttacaccttt............accagctatggtatcagctgggtgcgacaggcccctggacaagggcttgagtggatgggatggatcagcgcttac......aatggtaacacaaactatgcacagaagctccag...ggcagagtcaccatgaccacagacacatccacgagcacagcctacatggagctgaggagcctgagatctgacgacacggccgtgtattactgtgcgagagtcgctggggcccagttagtggttattactacgcgaccttttgactactggggccagggaaccctggtcaccgtctcctcag		caggttcagctggtgcagtctggagct...gaggtgaagaagcctggggcctcagtgaaggtctcctgcaaggcttctggttacaccttt............accagctatggtatcagctgggtgcgacaggcccctggacaagggcttgagtggatgggatggatcagcgcttac......aatggtaacacaaactatgcacagaagctccag...ggcagagtcaccatgaccacagacacatccacgagcacagcctacatggagctgaggagcctgagatctgacgacacggccgtgtattactgtgcgagag	caggttcagctggtgcagtctggagct...gaggtgaagaagcctggggcctcagtgaaggtctcctgcaaggcttct	ggttacaccttt............accagctatggt	atcagctgggtgcgacaggcccctggacaagggcttgagtggatgggatgg	atcagcgcttac......aatggtaacaca	aactatgcacagaagctccag...ggcagagtcaccatgaccacagacacatccacgagcacagcctacatggagctgaggagcctgagatctgacgacacggccgtgtattactgt	gcgagagtcgctggggcccagttagtggttattactacgcgaccttttgactac	tgtgcgagagtcgctggggcccagttagtggttattactacgcgaccttttgactactgg	tttgactactggggccagggaaccctggtcaccgtctcctcag	tggggccagggaaccctggtcaccgtctcctcag
AACTCTTGTCAGCTAT-1	productive	Homsap IGHV3-30*03 F, or Homsap IGHV3-30*18 F or Homsap IGHV3-30-5*01 F	Homsap IGHJ4*02 F	Homsap IGHD5-18*01 F	IGHM	caggtgcagctggtggagtctggggga...ggcgtggtccagcctgggaggtccctgagactctcctgtgcagcctctggattcaccttc............agtagctatggcatgcactgggtccgccaggctccaggcaaggggctggagtgggtggcagttatatcatatgat......ggaagtaataaatactatgcagactccgtgaag...ggccgattcaccatctccagagacaattccaagaacacgctgtatctgcaaatgaacagcctgagagctgaggacacggctgtgtattactgtgcgaagcacacacctacggaagcctttgactactggggccagggaaccctggtcaccgtctcctcag		caggtgcagctggtggagtctggggga...ggcgtggtccagcctgggaggtccctgagactctcctgtgcagcctctggattcaccttc............agtagctatggcatgcactgggtccgccaggctccaggcaaggggctggagtgggtggcagttatatcatatgat......ggaagtaataaatactatgcagactccgtgaag...ggccgattcaccatctccagagacaattccaagaacacgctgtatctgcaaatgaacagcctgagagctgaggacacggctgtgtattactgtgcga	caggtgcagctggtggagtctggggga...ggcgtggtccagcctgggaggtccctgagactctcctgtgcagcctct	ggattcaccttc............agtagctatggc	atgcactgggtccgccaggctccaggcaaggggctggagtgggtggcagtt	atatcatatgat......ggaagtaataaa	tactatgcagactccgtgaag...ggccgattcaccatctccagagacaattccaagaacacgctgtatctgcaaatgaacagcctgagagctgaggacacggctgtgtattactgt	gcgaagcacacacctacggaagcctttgactac	tgtgcgaagcacacacctacggaagcctttgactactgg	ctttgactactggggccagggaaccctggtcaccgtctcctcag	tggggccagggaaccctggtcaccgtctcctcag
AACTCTTGTGAGGCTA-1	productive	Homsap IGHV3-30*03 F, or Homsap IGHV3-30*18 F or Homsap IGHV3-30-5*01 F	Homsap IGHJ6*02 F	Homsap IGHD3-10*01 F	IGHM	caggtgcagctggtggagtctggggga...ggcgtggtccagcctgggaggtccctgagactctcctgtgcagcctctggattcaccttc............agtagctatggcatgcactgggtccgccaggctccaggcaaggggctggagtgggtggcagttatatcatatgat......ggaagtaataaatactatgcagactccgtgaag...ggccgattcaccatctccagagacaattccaagaacacgctgtatctgcaaatgaacagcctgagagctgaggacacggctgtgtattactgtgcgaaagaaggggcattactatggttcggggagttattctcatacggtatggacgtctggggccaagggaccacggtcaccgtctcc…		caggtgcagctggtggagtctggggga...ggcgtggtccagcctgggaggtccctgagactctcctgtgcagcctctggattcaccttc............agtagctatggcatgcactgggtccgccaggctccaggcaaggggctggagtgggtggcagttatatcatatgat......ggaagtaataaatactatgcagactccgtgaag...ggccgattcaccatctccagagacaattccaagaacacgctgtatctgcaaatgaacagcctgagagctgaggacacggctgtgtattactgtgcga	caggtgcagctggtggagtctggggga...ggcgtggtccagcctgggaggtccctgagactctcctgtgcagcctct	ggattcaccttc............agtagctatggc	atgcactgggtccgccaggctccaggcaaggggctggagtgggtggcagtt	atatcatatgat......ggaagtaataaa	tactatgcagactccgtgaag...ggccgattcaccatctccagagacaattccaagaacacgctgtatctgcaaatgaacagcctgagagctgaggacacggctgtgtattactgt	gcgaaagaaggggcattactatggttcggggagttattctcatacggtatggacgtc	tgtgcgaaagaaggggcattactatggttcggggagttattctcatacggtatggacgtctgg	tacggtatggacgtctggggccaagggaccacggtcaccgtctcctca	tggggccaagggaccacggtcaccgtctcctca
AACTCTTGTGTGGTTT-1	productive	Homsap IGHV4-59*01 F	Homsap IGHJ3*02 F	Homsap IGHD5-24*01 ORF	IGHM	caggtgcagctgcaggagtcgggccca...ggactggtgaagccttcggagaccctgtccctcacctgcactgtctctggtggctccatc............agtagttactactggagctggatccggcagcccccagggaagggactggagtggattgggtatatctattacagt.........gggagcaccaactacaacccctccctcaag...agtcgagtcaccatatcagtagacacgtccaagaaccagttctccctgaagctgagctctgtgaccgctgcggacacggccgtgtattactgtgcgagagattctcgtagagatggctacctggatgcttttgatatctggggccaagggacaatggtcaccgtctcttcag		caggtgcagctgcaggagtcgggccca...ggactggtgaagccttcggagaccctgtccctcacctgcactgtctctggtggctccatc............agtagttactactggagctggatccggcagcccccagggaagggactggagtggattgggtatatctattacagt.........gggagcaccaactacaacccctccctcaag...agtcgagtcaccatatcagtagacacgtccaagaaccagttctccctgaagctgagctctgtgaccgctgcggacacggccgtgtattactgtgcgagaga	caggtgcagctgcaggagtcgggccca...ggactggtgaagccttcggagaccctgtccctcacctgcactgtctct	ggtggctccatc............agtagttactac	tggagctggatccggcagcccccagggaagggactggagtggattgggtat	atctattacagt.........gggagcacc	aactacaacccctccctcaag...agtcgagtcaccatatcagtagacacgtccaagaaccagttctccctgaagctgagctctgtgaccgctgcggacacggccgtgtattactgt	gcgagagattctcgtagagatggctacctggatgcttttgatatc	tgtgcgagagattctcgtagagatggctacctggatgcttttgatatctgg	gatgcttttgatatctggggccaagggacaatggtcaccgtctcttcag	tggggccaagggacaatggtcaccgtctcttcag
AACTCTTGTTCCACGG-1	productive	Homsap IGHV3-30*03 F, or Homsap IGHV3-30*18 F or Homsap IGHV3-30-5*01 F	Homsap IGHJ6*02 F	Homsap IGHD3-10*01 F	IGHM	caggtgcagctggtggagtctggggga...ggcgtggtccaccctgggaggtccctgagactctcctgtgcagcctctggattcaccttc............aatagttatggcatgcactgggtccgccaggctccaggcaaggggctgcagtgggtggcagttatagcacatgat......ggaagtaatacataccatgcagactccgtgaag...ggccgattcaccatctccagagacaattccaagaacacgctttttctgcaaatgaacagcctgagagatgaggacacggctgtgtattactgtgcgaaagagcgaaggtatggttcggggagttatctctacggaatggacgtctggggccaagggaccacggtcaccgtctcctca		caggtgcagctggtggagtctggggga...ggcgtggtccaccctgggaggtccctgagactctcctgtgcagcctctggattcaccttc............aatagttatggcatgcactgggtccgccaggctccaggcaaggggctgcagtgggtggcagttatagcacatgat......ggaagtaatacataccatgcagactccgtgaag...ggccgattcaccatctccagagacaattccaagaacacgctttttctgcaaatgaacagcctgagagatgaggacacggctgtgtattactgtgcgaaaga	caggtgcagctggtggagtctggggga...ggcgtggtccaccctgggaggtccctgagactctcctgtgcagcctct	ggattcaccttc............aatagttatggc	atgcactgggtccgccaggctccaggcaaggggctgcagtgggtggcagtt	atagcacatgat......ggaagtaataca	taccatgcagactccgtgaag...ggccgattcaccatctccagagacaattccaagaacacgctttttctgcaaatgaacagcctgagagatgaggacacggctgtgtattactgt	gcgaaagagcgaaggtatggttcggggagttatctctacggaatggacgtc	tgtgcgaaagagcgaaggtatggttcggggagttatctctacggaatggacgtctgg	ctacggaatggacgtctggggccaagggaccacggtcaccgtctcctca	tggggccaagggaccacggtcaccgtctcctca
AACTCTTGTTCGTCTC-1	productive	Homsap IGHV4-30-4*01 F	Homsap IGHJ5*01 F, or Homsap IGHJ5*02 F	Homsap IGHD2-21*01 F	IGHA1	catgtgcagctgcaggagtcgggccca...atactggtgaagccttcacagaccctgtccctcacctgcactgtctctggtgactccatcacc......agtgctaatgaccattggagttggatccgccagcccccggggaagggcctggagtggattgggtacatctctcccagt.........gggcgcacctcctacaacccgtccctcaag...agtcgacttaccatatcaaaagacacgtccaagaactacttctccctgaggctgacctcagtgactgccgcagacacggccgtgtacttctgtgccacactttttgctggtgaaggagggcgcggctactgggaccagggaaccctggtcaccgtctcctcag		catgtgcagctgcaggagtcgggccca...atactggtgaagccttcacagaccctgtccctcacctgcactgtctctggtgactccatcacc......agtgctaatgaccattggagttggatccgccagcccccggggaagggcctggagtggattgggtacatctctcccagt.........gggcgcacctcctacaacccgtccctcaag...agtcgacttaccatatcaaaagacacgtccaagaactacttctccctgaggctgacctcagtgactgccgcagacacggccgtgtacttctgtgcca	catgtgcagctgcaggagtcgggccca...atactggtgaagccttcacagaccctgtccctcacctgcactgtctct	ggtgactccatcacc......agtgctaatgaccat	tggagttggatccgccagcccccggggaagggcctggagtggattgggtac	atctctcccagt.........gggcgcacc	tcctacaacccgtccctcaag...agtcgacttaccatatcaaaagacacgtccaagaactacttctccctgaggctgacctcagtgactgccgcagacacggccgtgtacttctgt	gccacactttttgctggtgaaggagggcgcggctac	tgtgccacactttttgctggtgaaggagggcgcggctactgg	cggctactgggaccagggaaccctggtcaccgtctcctcag	tgggaccagggaaccctggtcaccgtctcctcag
AACTCTTTCATGTGGT-1	productive	Homsap IGHV3-7*01 F	Homsap IGHJ3*01 F	Homsap IGHD4-23*01 ORF	IGHM	gaggtgcagctggtggactctggggga...ggcttggtccagcctggggggtccctgagactctcctgtgcagcctctgaattcaccttt............agtagctattggatgagctgggtccgccagtctccagggaaggggctgcagtgggtggccaacataaagcaagat......ggaagtgagaaatactatgtggactctgtgaag...ggccgattcaccatctccagagacaacgccagggactcactgtatctgcaaatgaacagcctgagagccgaggacacggctgtgtattactgtgcgagagatcggcctactacctacggtaataatagggcttccgcttttgatgtctggggccaagggacaatggtcaccgtctcttcag		gaggtgcagctggtggactctggggga...ggcttggtccagcctggggggtccctgagactctcctgtgcagcctctgaattcaccttt............agtagctattggatgagctgggtccgccagtctccagggaaggggctgcagtgggtggccaacataaagcaagat......ggaagtgagaaatactatgtggactctgtgaag...ggccgattcaccatctccagagacaacgccagggactcactgtatctgcaaatgaacagcctgagagccgaggacacggctgtgtattactgtgcgagaga	gaggtgcagctggtggactctggggga...ggcttggtccagcctggggggtccctgagactctcctgtgcagcctct	gaattcaccttt............agtagctattgg	atgagctgggtccgccagtctccagggaaggggctgcagtgggtggccaac	ataaagcaagat......ggaagtgagaaa	tactatgtggactctgtgaag...ggccgattcaccatctccagagacaacgccagggactcactgtatctgcaaatgaacagcctgagagccgaggacacggctgtgtattactgt	gcgagagatcggcctactacctacggtaataatagggcttccgcttttgatgtc	tgtgcgagagatcggcctactacctacggtaataatagggcttccgcttttgatgtctgg	gcttttgatgtctggggccaagggacaatggtcaccgtctcttcag	tggggccaagggacaatggtcaccgtctcttcag
AACTGGTAGTATCTCG-1	productive	Homsap IGHV4-59*08 F	Homsap IGHJ5*02 F	Homsap IGHD1-1*01 F	IGHM	caggtgcagctgcaggagtcgggccca...ggactggtgaagccttcggagaccctgtccctcacctgcactgtctctggtggctccatc............agtagttactactggagctggatccggcagcccccagggaagggactggagtggattgggtatatctattacagt.........gggagcaccaactacaacccctccctcaag...agtcgagtcaccatatcagtagacacgtccaagaaccagttctccctgaagctgagctctgtgaccgccgcagacacggccgtgtattactgtgcgagagcagagccggtcgctgtcacgaccacgcacaacggacagaactggttcgacccctggggccagggaaccctggtcaccgtc…		caggtgcagctgcaggagtcgggccca...ggactggtgaagccttcggagaccctgtccctcacctgcactgtctctggtggctccatc............agtagttactactggagctggatccggcagcccccagggaagggactggagtggattgggtatatctattacagt.........gggagcaccaactacaacccctccctcaag...agtcgagtcaccatatcagtagacacgtccaagaaccagttctccctgaagctgagctctgtgaccgccgcagacacggccgtgtattactgtgcgaga	caggtgcagctgcaggagtcgggccca...ggactggtgaagccttcggagaccctgtccctcacctgcactgtctct	ggtggctccatc............agtagttactac	tggagctggatccggcagcccccagggaagggactggagtggattgggtat	atctattacagt.........gggagcacc	aactacaacccctccctcaag...agtcgagtcaccatatcagtagacacgtccaagaaccagttctccctgaagctgagctctgtgaccgccgcagacacggccgtgtattactgt	gcgagagcagagccggtcgctgtcacgaccacgcacaacggacagaactggttcgacccc	tgtgcgagagcagagccggtcgctgtcacgaccacgcacaacggacagaactggttcgacccctgg	aactggttcgacccctggggccagggaaccctggtcaccgtctcctcag	tggggccagggaaccctggtcaccgtctcctcag
AACTGGTCATCGATTG-1	productive	Homsap IGHV3-30-3*01 F	Homsap IGHJ4*02 F	Homsap IGHD4-17*01 F	IGHG2	caggtgcagctggtggagtctggggga...ggcgtggtccagcctgggaggtccctgagactctcctgtgcagcctctggattcagcttc............agtagctatgctatgcactgggtccgccaggctccaggcaaggggctggagtgggtggcagttatatcatttgat......ggaaacaataaatattacgcagactccgtgaag...ggccgattcaccatctccagggacaattccaagaacaccctatatctggaaatgaacagcctgagacttgaggacacggctgtctttttctgtgcgcgagaaaacccctacctcgaggccggtgcctccacgtttgactattggggccagggaaccctggtcaccgtctcctcag		caggtgcagctggtggagtctggggga...ggcgtggtccagcctgggaggtccctgagactctcctgtgcagcctctggattcagcttc............agtagctatgctatgcactgggtccgccaggctccaggcaaggggctggagtgggtggcagttatatcatttgat......ggaaacaataaatattacgcagactccgtgaag...ggccgattcaccatctccagggacaattccaagaacaccctatatctggaaatgaacagcctgagacttgaggacacggctgtctttttctgtgcgcgaga	caggtgcagctggtggagtctggggga...ggcgtggtccagcctgggaggtccctgagactctcctgtgcagcctct	ggattcagcttc............agtagctatgct	atgcactgggtccgccaggctccaggcaaggggctggagtgggtggcagtt	atatcatttgat......ggaaacaataaa	tattacgcagactccgtgaag...ggccgattcaccatctccagggacaattccaagaacaccctatatctggaaatgaacagcctgagacttgaggacacggctgtctttttctgt	gcgcgagaaaacccctacctcgaggccggtgcctccacgtttgactat	tgtgcgcgagaaaacccctacctcgaggccggtgcctccacgtttgactattgg	tttgactattggggccagggaaccctggtcaccgtctcctcag	tggggccagggaaccctggtcaccgtctcctcag
AACTGGTGTACCTACA-1	productive	Homsap IGHV3-23*01 F, or Homsap IGHV3-23D*01 F	Homsap IGHJ6*02 F	Homsap IGHD2-2*01 F	IGHA1	gaggtgcacctgttggagtctggggga...ggcttggtacagcctggggggtccctgagactcacctgtgcagcctctggattcaccttt............agcacctatggcatgagctgggtccgccaggctccagggaaggggctggagtgggtctcaagtattactagtagt......ggcggtaccacattctacgcaaactccgtgaag...ggccggttcaccatctccagagacaattccaagaacacgctgtatctgcaaatgaacagcctgagagccgaggacacggccatgtattactgtgcgacaaggactcggcgatattgtagtggaaccaggtgctatggaggtatggacgtctggggccaagggaccacggtcaccgtctcc…		gaggtgcacctgttggagtctggggga...ggcttggtacagcctggggggtccctgagactcacctgtgcagcctctggattcaccttt............agcacctatggcatgagctgggtccgccaggctccagggaaggggctggagtgggtctcaagtattactagtagt......ggcggtaccacattctacgcaaactccgtgaag...ggccggttcaccatctccagagacaattccaagaacacgctgtatctgcaaatgaacagcctgagagccgaggacacggccatgtattactgtgcga	gaggtgcacctgttggagtctggggga...ggcttggtacagcctggggggtccctgagactcacctgtgcagcctct	ggattcaccttt............agcacctatggc	atgagctgggtccgccaggctccagggaaggggctggagtgggtctcaagt	attactagtagt......ggcggtaccaca	ttctacgcaaactccgtgaag...ggccggttcaccatctccagagacaattccaagaacacgctgtatctgcaaatgaacagcctgagagccgaggacacggccatgtattactgt	gcgacaaggactcggcgatattgtagtggaaccaggtgctatggaggtatggacgtc	tgtgcgacaaggactcggcgatattgtagtggaaccaggtgctatggaggtatggacgtctgg	ggtatggacgtctggggccaagggaccacggtcaccgtctcctca	tggggccaagggaccacggtcaccgtctcctca
AACTGGTTCACGCATA-1	productive	Homsap IGHV2-5*02 F	Homsap IGHJ4*02 F	Homsap IGHD6-25*01 F	IGHM	cagatcaccttgaaggagtctggtcct...acgctggtgaaacccacacagaccctcacgctgacctgcaccttctctgggttctcactcagc......actagtggagtgggtgtgggctggatccgtcagcccccaggaaaggccctggagtggcttgcactcatttattgggat.........gatgataagcgctacagcccatctctgaag...agcaggctcaccatcaccaaggacacctccaaaaaccaggtggtccttacaatgaccaacatggaccctgtggacacagccacatattactgtgcacacagaccagggtatagcagcgattactactttgactactggggccagggaaccctggtcaccgtctcctcag		cagatcaccttgaaggagtctggtcct...acgctggtgaaacccacacagaccctcacgctgacctgcaccttctctgggttctcactcagc......actagtggagtgggtgtgggctggatccgtcagcccccaggaaaggccctggagtggcttgcactcatttattgggat.........gatgataagcgctacagcccatctctgaag...agcaggctcaccatcaccaaggacacctccaaaaaccaggtggtccttacaatgaccaacatggaccctgtggacacagccacatattactgtgcacacagac	cagatcaccttgaaggagtctggtcct...acgctggtgaaacccacacagaccctcacgctgacctgcaccttctct	gggttctcactcagc......actagtggagtgggt	gtgggctggatccgtcagcccccaggaaaggccctggagtggcttgcactc	atttattgggat.........gatgataag	cgctacagcccatctctgaag...agcaggctcaccatcaccaaggacacctccaaaaaccaggtggtccttacaatgaccaacatggaccctgtggacacagccacatattactgt	gcacacagaccagggtatagcagcgattactactttgactac	tgtgcacacagaccagggtatagcagcgattactactttgactactgg	actactttgactactggggccagggaaccctggtcaccgtctcctcag	tggggccagggaaccctggtcaccgtctcctcag
AACTGGTTCATCGCTC-1	productive	Homsap IGHV3-73*01 F	Homsap IGHJ4*02 F	Homsap IGHD6-19*01 F	IGHM	gaggtgcagctggtggagtctggggga...ggcttggtccagcctggggggtccctgaaactctcctgtgcagcctctgggttcaccttc............agtggctctgctatgcactgggtccgccaggcttccgggaaagggctggagtgggttggccgtattagaagcaaagctaacagttacgcgacagcatatgctgcgtcggtgaaa...ggcaggttcaccatctccagagatgattcaaagaacacggcgtatctgcaaatgaacagcctgaaaaccgaggacacggccgtgtattactgtacctgttggcgcagcagtggccgcgaggactttgactactggggccagggaaccctggtcaccgtctcctcag		gaggtgcagctggtggagtctggggga...ggcttggtccagcctggggggtccctgaaactctcctgtgcagcctctgggttcaccttc............agtggctctgctatgcactgggtccgccaggcttccgggaaagggctggagtgggttggccgtattagaagcaaagctaacagttacgcgacagcatatgctgcgtcggtgaaa...ggcaggttcaccatctccagagatgattcaaagaacacggcgtatctgcaaatgaacagcctgaaaaccgaggacacggccgtgtattactgtac	gaggtgcagctggtggagtctggggga...ggcttggtccagcctggggggtccctgaaactctcctgtgcagcctct	gggttcaccttc............agtggctctgct	atgcactgggtccgccaggcttccgggaaagggctggagtgggttggccgt	attagaagcaaagctaacagttacgcgaca	gcatatgctgcgtcggtgaaa...ggcaggttcaccatctccagagatgattcaaagaacacggcgtatctgcaaatgaacagcctgaaaaccgaggacacggccgtgtattactgt	acctgttggcgcagcagtggccgcgaggactttgactac	tgtacctgttggcgcagcagtggccgcgaggactttgactactgg	actttgactactggggccagggaaccctggtcaccgtctcctcag	tggggccagggaaccctggtcaccgtctcctcag
AACTGGTTCGCTTAGA-1	productive	Homsap IGHV3-9*01 F	Homsap IGHJ4*02 F	Homsap IGHD3-10*01 F	IGHD	gaagtgcagctggtggagtctggggga...ggcttggtacagcctggcaggtccctgagactctcctgtgcagcctctggattcaccttt............gatgattatgccatgcactgggtccggcaagctccagggaagggcctggagtgggtctcaggtattagttggaat......agtggtagcataggctatgcggactctgtgaag...ggccgattcaccatctccagagacaacgccaagaactccctgtatctgcaaatgaacagtctgagagctgaggacacggccttgtattactgtgcaaaagatatcgccccgggaatgggcaagttatggttcggggagttaatatcttcagaacttgactactggggccagggaaccctg…		gaagtgcagctggtggagtctggggga...ggcttggtacagcctggcaggtccctgagactctcctgtgcagcctctggattcaccttt............gatgattatgccatgcactgggtccggcaagctccagggaagggcctggagtgggtctcaggtattagttggaat......agtggtagcataggctatgcggactctgtgaag...ggccgattcaccatctccagagacaacgccaagaactccctgtatctgcaaatgaacagtctgagagctgaggacacggccttgtattactgtgcaaaagata	gaagtgcagctggtggagtctggggga...ggcttggtacagcctggcaggtccctgagactctcctgtgcagcctct	ggattcaccttt............gatgattatgcc	atgcactgggtccggcaagctccagggaagggcctggagtgggtctcaggt	attagttggaat......agtggtagcata	ggctatgcggactctgtgaag...ggccgattcaccatctccagagacaacgccaagaactccctgtatctgcaaatgaacagtctgagagctgaggacacggccttgtattactgt	gcaaaagatatcgccccgggaatgggcaagttatggttcggggagttaatatcttcagaacttgactac	tgtgcaaaagatatcgccccgggaatgggcaagttatggttcggggagttaatatcttcagaacttgactactgg	ttgactactggggccagggaaccctggtcaccgtctcctcag	tggggccagggaaccctggtcaccgtctcctcag
AACTTTCAGACTTTCG-1	productive	Homsap IGHV3-43D*03 F	Homsap IGHJ6*02 F	Homsap IGHD6-13*01 F	IGHG3	gaagtgcagctggtggagtctggggga...gtcgtggtacggcctggggggtccctgagactctcctgtgcagcctctggcttcagtttt............gctgattatgccatgcactgggtccgtcaacctccggggaagggcctggagtgggtcggtcttattagttgggat......ggtggtaccacctactatgcagactctgtgaag...ggtcgattcaccatctccagagacaacagcagaaactttgtgtatctgcaaatgaacagtctaagagttgaggacacctccttatattactgtgcaaaaggtgatgaggggaatcccagcccctggtacggctacggtatgaacgtctggggccaagggaccacggtcaccgtcgccgca		gaagtgcagctggtggagtctggggga...gtcgtggtacggcctggggggtccctgagactctcctgtgcagcctctggcttcagtttt............gctgattatgccatgcactgggtccgtcaacctccggggaagggcctggagtgggtcggtcttattagttgggat......ggtggtaccacctactatgcagactctgtgaag...ggtcgattcaccatctccagagacaacagcagaaactttgtgtatctgcaaatgaacagtctaagagttgaggacacctccttatattactgtgcaaaag	gaagtgcagctggtggagtctggggga...gtcgtggtacggcctggggggtccctgagactctcctgtgcagcctct	ggcttcagtttt............gctgattatgcc	atgcactgggtccgtcaacctccggggaagggcctggagtgggtcggtctt	attagttgggat......ggtggtaccacc	tactatgcagactctgtgaag...ggtcgattcaccatctccagagacaacagcagaaactttgtgtatctgcaaatgaacagtctaagagttgaggacacctccttatattactgt	gcaaaaggtgatgaggggaatcccagcccctggtacggctacggtatgaacgtc	tgtgcaaaaggtgatgaggggaatcccagcccctggtacggctacggtatgaacgtctgg	ctacggtatgaacgtctggggccaagggaccacggtcaccgtcgccgca	tggggccaagggaccacggtcaccgtcgccgca
AACTTTCAGCCTTGAT-1	productive	Homsap IGHV3-23*01 F, or Homsap IGHV3-23D*01 F	Homsap IGHJ4*02 F	Homsap IGHD1-14*01 ORF	IGHM	gaggtgcagttattggagtctggggga...gacttcgtacaacctggggggtccctgaggctctcctgcacaacccttggattcagtttt............aacaaatttgccatgagttgggtccgccaggttccagggaaggggctggactgggtctccgcaatcagtgacaat......ggtgataccacatattacgcagactctgtgagg...ggccggttcaccatctccagagacaactccaagaacaccctgtatcttgaaatgaacagcctgggagtcgaggacacggccctatattattgtgcgaaagggtatactcctgacttctggggccagggaaccctggtcaccgtctcttcag		gaggtgcagttattggagtctggggga...gacttcgtacaacctggggggtccctgaggctctcctgcacaacccttggattcagtttt............aacaaatttgccatgagttgggtccgccaggttccagggaaggggctggactgggtctccgcaatcagtgacaat......ggtgataccacatattacgcagactctgtgagg...ggccggttcaccatctccagagacaactccaagaacaccctgtatcttgaaatgaacagcctgggagtcgaggacacggccctatattattgtgcgaaag	gaggtgcagttattggagtctggggga...gacttcgtacaacctggggggtccctgaggctctcctgcacaaccctt	ggattcagtttt............aacaaatttgcc	atgagttgggtccgccaggttccagggaaggggctggactgggtctccgca	atcagtgacaat......ggtgataccaca	tattacgcagactctgtgagg...ggccggttcaccatctccagagacaactccaagaacaccctgtatcttgaaatgaacagcctgggagtcgaggacacggccctatattattgt	gcgaaagggtatactcctgacttc	tgtgcgaaagggtatactcctgacttctgg	tgacttctggggccagggaaccctggtcaccgtctcttcag	tggggccagggaaccctggtcaccgtctcttcag
AACTTTCAGGCCGAAT-1	productive	Homsap IGHV1-69*06 F	Homsap IGHJ5*02 F	Homsap IGHD3-10*01 F	IGHM	caggtgcagctggtgcagtctggggct...gaggtgaagaagcctgggtcctcggtgaaggtctcctgcaaggcttctggaggcaccttc............agcagctatgctatcagctgggtgcgacaggcccctggacaagggcttgagtggatgggagggatcatccctatc......tttggtacagcaaactacgcacagaagttccag...ggcagagtcacgattaccgcggacaaatccacgagcacagcctacatggagctgagcagcctgagatctgaggacacggccgtgtattactgtgcgagatctagtcgatggttcggggagttaacgccacggggtgactggttcgacccctggggccagggaaccctggtcaccgtctcc…		caggtgcagctggtgcagtctggggct...gaggtgaagaagcctgggtcctcggtgaaggtctcctgcaaggcttctggaggcaccttc............agcagctatgctatcagctgggtgcgacaggcccctggacaagggcttgagtggatgggagggatcatccctatc......tttggtacagcaaactacgcacagaagttccag...ggcagagtcacgattaccgcggacaaatccacgagcacagcctacatggagctgagcagcctgagatctgaggacacggccgtgtattactgtgcgaga	caggtgcagctggtgcagtctggggct...gaggtgaagaagcctgggtcctcggtgaaggtctcctgcaaggcttct	ggaggcaccttc............agcagctatgct	atcagctgggtgcgacaggcccctggacaagggcttgagtggatgggaggg	atcatccctatc......tttggtacagca	aactacgcacagaagttccag...ggcagagtcacgattaccgcggacaaatccacgagcacagcctacatggagctgagcagcctgagatctgaggacacggccgtgtattactgt	gcgagatctagtcgatggttcggggagttaacgccacggggtgactggttcgacccc	tgtgcgagatctagtcgatggttcggggagttaacgccacggggtgactggttcgacccctgg	actggttcgacccctggggccagggaaccctggtcaccgtctcctcag	tggggccagggaaccctggtcaccgtctcctcag
AACTTTCCAGCGTCCA-1	productive	Homsap IGHV4-34*01 F	Homsap IGHJ4*02 F	Homsap IGHD6-19*01 F	IGHM	caggtgcagctacagcagtggggcgca...ggactgttgaagccttcggagaccctgtccctcacctgcgctgtctatggtgggtccttc............agtggttactactggagctggatccgccagcccccagggaaggggctggagtggattggggaaatcaatcatagt.........ggaagcaccaactacaacccgtccctcaag...agtcgagtcaccatatcagtagacacgtccaagaaccagttctccctgaagctgagctctgtgaccgccgcggacacggctgtgtattactgtgcgagagtttgttttggctggtacgttgactactggggccagggaaccctggtcaccgtctcctcag		caggtgcagctacagcagtggggcgca...ggactgttgaagccttcggagaccctgtccctcacctgcgctgtctatggtgggtccttc............agtggttactactggagctggatccgccagcccccagggaaggggctggagtggattggggaaatcaatcatagt.........ggaagcaccaactacaacccgtccctcaag...agtcgagtcaccatatcagtagacacgtccaagaaccagttctccctgaagctgagctctgtgaccgccgcggacacggctgtgtattactgtgcgagag	caggtgcagctacagcagtggggcgca...ggactgttgaagccttcggagaccctgtccctcacctgcgctgtctat	ggtgggtccttc............agtggttactac	tggagctggatccgccagcccccagggaaggggctggagtggattggggaa	atcaatcatagt.........ggaagcacc	aactacaacccgtccctcaag...agtcgagtcaccatatcagtagacacgtccaagaaccagttctccctgaagctgagctctgtgaccgccgcggacacggctgtgtattactgt	gcgagagtttgttttggctggtacgttgactac	tgtgcgagagtttgttttggctggtacgttgactactgg	ttgactactggggccagggaaccctggtcaccgtctcctcag	tggggccagggaaccctggtcaccgtctcctcag
AACTTTCGTACCATCA-1	productive	Homsap IGHV4-34*01 F	Homsap IGHJ3*02 F	Homsap IGHD2-2*01 F	IGHM	caggtgcagctacagcagtggggcgca...ggactgttgaagccttcggagaccctgtccctcacctgcgctgtctatggtgggtccttc............agtggttactactggagctggatccgccagcccccagggaaggggctggagtggattggggaaatcaatcatagt.........ggaagcaccaactacaacccgtccctcaag...agtcgagtcaccatatcagtagacacgtccaagaaccagttctccctgaagctgagctctgtgaccgccgcggacacggctgtgtattactgtgcgagagtcggggtagtagtgccccgtcgggcttttgatatctggggccaagggacaatggtcaccgtctcttcag		caggtgcagctacagcagtggggcgca...ggactgttgaagccttcggagaccctgtccctcacctgcgctgtctatggtgggtccttc............agtggttactactggagctggatccgccagcccccagggaaggggctggagtggattggggaaatcaatcatagt.........ggaagcaccaactacaacccgtccctcaag...agtcgagtcaccatatcagtagacacgtccaagaaccagttctccctgaagctgagctctgtgaccgccgcggacacggctgtgtattactgtgcgagag	caggtgcagctacagcagtggggcgca...ggactgttgaagccttcggagaccctgtccctcacctgcgctgtctat	ggtgggtccttc............agtggttactac	tggagctggatccgccagcccccagggaaggggctggagtggattggggaa	atcaatcatagt.........ggaagcacc	aactacaacccgtccctcaag...agtcgagtcaccatatcagtagacacgtccaagaaccagttctccctgaagctgagctctgtgaccgccgcggacacggctgtgtattactgt	gcgagagtcggggtagtagtgccccgtcgggcttttgatatc	tgtgcgagagtcggggtagtagtgccccgtcgggcttttgatatctgg	gcttttgatatctggggccaagggacaatggtcaccgtctcttcag	tggggccaagggacaatggtcaccgtctcttcag
AACTTTCGTGAAATCA-1	productive	Homsap IGHV5-51*01 F	Homsap IGHJ4*02 F	Homsap IGHD1-1*01 F	IGHM	gaggtgcagctggtgcagtctggatca...gaggtgaaaaagcccggggagtctctgaagatctcctgtaagggttctggattcagcctt............accagctattggatcggctgggtgcgccagatgcccgggaaaggcctggagtggatggggatcatctatcctggt......gactctgataccagatacagcccgtccttccaa...ggccaggtcaccatctcagtcgacaagtccatcagcaccgcctacttgcagtggagcagcctgaaggcctcggacaccgccatgtattactgtgcgagacgcgcaagtggaacgtcgacctattttgactactggggccagggaaccctggtcaccgtctcctcag		gaggtgcagctggtgcagtctggatca...gaggtgaaaaagcccggggagtctctgaagatctcctgtaagggttctggattcagcctt............accagctattggatcggctgggtgcgccagatgcccgggaaaggcctggagtggatggggatcatctatcctggt......gactctgataccagatacagcccgtccttccaa...ggccaggtcaccatctcagtcgacaagtccatcagcaccgcctacttgcagtggagcagcctgaaggcctcggacaccgccatgtattactgtgcgagac	gaggtgcagctggtgcagtctggatca...gaggtgaaaaagcccggggagtctctgaagatctcctgtaagggttct	ggattcagcctt............accagctattgg	atcggctgggtgcgccagatgcccgggaaaggcctggagtggatggggatc	atctatcctggt......gactctgatacc	agatacagcccgtccttccaa...ggccaggtcaccatctcagtcgacaagtccatcagcaccgcctacttgcagtggagcagcctgaaggcctcggacaccgccatgtattactgt	gcgagacgcgcaagtggaacgtcgacctattttgactac	tgtgcgagacgcgcaagtggaacgtcgacctattttgactactgg	ctattttgactactggggccagggaaccctggtcaccgtctcctcag	tggggccagggaaccctggtcaccgtctcctcag
AACTTTCTCAAACGGG-1	productive	Homsap IGHV4-4*02 F	Homsap IGHJ4*02 F	Homsap IGHD6-13*01 F	IGHG1	caggtgcatctgcgggagtcgggccca...ggactggtgaagccttcggggaccctgtccctcacctgcgctgtctctggtggctccatcagc.........agtagtacctggtggagttgggtccgccagtccccagggaaggggctggagtggattggggaaacctatcatact.........ggcaataccaactacaacccgtccctcaag...ggtcgactcaccatatcagttgacaagtccaacaaccagttctccctgatgctcagctctgtgaccgccgcggacacggccgtgtattattgtgcgagagatcctagtggcacctggttaggaactaactactggggccagggaatcctggtcattgtctcctcag		caggtgcatctgcgggagtcgggccca...ggactggtgaagccttcggggaccctgtccctcacctgcgctgtctctggtggctccatcagc.........agtagtacctggtggagttgggtccgccagtccccagggaaggggctggagtggattggggaaacctatcatact.........ggcaataccaactacaacccgtccctcaag...ggtcgactcaccatatcagttgacaagtccaacaaccagttctccctgatgctcagctctgtgaccgccgcggacacggccgtgtattattgtgcgagaga	caggtgcatctgcgggagtcgggccca...ggactggtgaagccttcggggaccctgtccctcacctgcgctgtctct	ggtggctccatcagc.........agtagtacctgg	tggagttgggtccgccagtccccagggaaggggctggagtggattggggaa	acctatcatact.........ggcaatacc	aactacaacccgtccctcaag...ggtcgactcaccatatcagttgacaagtccaacaaccagttctccctgatgctcagctctgtgaccgccgcggacacggccgtgtattattgt	gcgagagatcctagtggcacctggttaggaactaactac	tgtgcgagagatcctagtggcacctggttaggaactaactactgg	actactggggccagggaatcctggtcattgtctcctcag	tggggccagggaatcctggtcattgtctcctcag
AACTTTCTCACAGTAC-1	productive	Homsap IGHV3-74*01 F, or Homsap IGHV3-74*03 F	Homsap IGHJ4*02 F	Homsap IGHD3-16*01 F	IGHA1	gaggtgcacctggtggagtccggggga...gacttagttcagcctggggggtccctaagactctcctgtgcagcctctggattcagcttc............agtagatactggatgcactgggtccgccaagctccagggaaggggccggagtgggtctcacgtattaatagtgat......gagactaacacaaaatacgcggactccgtgaag...ggccgattcaccatctccagagacaacgccaagaatacgctctatctgcaaatgaacagtctgagagccgatgactcgggtgtctattattgtgcaagagccccgggggtgacgctttgggattggggccagggaaccctggtcaccgtctcctcac		gaggtgcacctggtggagtccggggga...gacttagttcagcctggggggtccctaagactctcctgtgcagcctctggattcagcttc............agtagatactggatgcactgggtccgccaagctccagggaaggggccggagtgggtctcacgtattaatagtgat......gagactaacacaaaatacgcggactccgtgaag...ggccgattcaccatctccagagacaacgccaagaatacgctctatctgcaaatgaacagtctgagagccgatgactcgggtgtctattattgtgcaagag	gaggtgcacctggtggagtccggggga...gacttagttcagcctggggggtccctaagactctcctgtgcagcctct	ggattcagcttc............agtagatactgg	atgcactgggtccgccaagctccagggaaggggccggagtgggtctcacgt	attaatagtgat......gagactaacaca	aaatacgcggactccgtgaag...ggccgattcaccatctccagagacaacgccaagaatacgctctatctgcaaatgaacagtctgagagccgatgactcgggtgtctattattgt	gcaagagccccgggggtgacgctttgggat	tgtgcaagagccccgggggtgacgctttgggattgg	tggggccagggaaccctggtcaccgtctcctcac	tggggccagggaaccctggtcaccgtctcctcac
AACTTTCTCAGCGATT-1	productive	Homsap IGHV1-18*01 F	Homsap IGHJ5*02 F	Homsap IGHD3-10*01 F	IGHM	caggttcagctggtgcagtctggagct...gaggtgaagaagcctggggcctcagtgaaggtctcctgcaaggcttctggttacaccttt............accagctatggtatcagctgggtgcgacaggcccctggacaagggcttgagtggatgggatggatcagcgcttac......aatggtaacacaaactatgcacagaagctccag...ggcagagtcaccatgaccacagacacatccacgagcacagcctacatggagctgaggagcctgagatctgacgacacggccgtgtattactgtgcgagaattaggggagttattataataaactggttcgacccctggggccagggaaccctggtcaccgtctcctcag		caggttcagctggtgcagtctggagct...gaggtgaagaagcctggggcctcagtgaaggtctcctgcaaggcttctggttacaccttt............accagctatggtatcagctgggtgcgacaggcccctggacaagggcttgagtggatgggatggatcagcgcttac......aatggtaacacaaactatgcacagaagctccag...ggcagagtcaccatgaccacagacacatccacgagcacagcctacatggagctgaggagcctgagatctgacgacacggccgtgtattactgtgcgaga	caggttcagctggtgcagtctggagct...gaggtgaagaagcctggggcctcagtgaaggtctcctgcaaggcttct	ggttacaccttt............accagctatggt	atcagctgggtgcgacaggcccctggacaagggcttgagtggatgggatgg	atcagcgcttac......aatggtaacaca	aactatgcacagaagctccag...ggcagagtcaccatgaccacagacacatccacgagcacagcctacatggagctgaggagcctgagatctgacgacacggccgtgtattactgt	gcgagaattaggggagttattataataaactggttcgacccc	tgtgcgagaattaggggagttattataataaactggttcgacccctgg	aactggttcgacccctggggccagggaaccctggtcaccgtctcctcag	tggggccagggaaccctggtcaccgtctcctcag
AACTTTCTCATAACCG-1	productive	Homsap IGHV3-30*03 F, or Homsap IGHV3-30*18 F or Homsap IGHV3-30-5*01 F	Homsap IGHJ4*02 F	Homsap IGHD3-22*01 F	IGHM	caggtgcagctggtggagtctggggga...ggcgtggtccagcctgggaggtccctgagactctcctgtgcagcctctggattcaccttc............agttcctatggcctgcactgggtccgccaggctccaggcaaggggctggagtgggtggcagttatattatctgat......ggaagtaataaataccatgcagactcagtgaag...ggccgattcaccatctccagagacaattccaagaacacgctgtatctgcaaatgaacagcctgagagctgaggacacggctatgtattattgtgcgaaagaggcgtattactataatagtggtgggtaccacccctttgaatactggggccagggaaccctggtcaccgtctcctcag		caggtgcagctggtggagtctggggga...ggcgtggtccagcctgggaggtccctgagactctcctgtgcagcctctggattcaccttc............agttcctatggcctgcactgggtccgccaggctccaggcaaggggctggagtgggtggcagttatattatctgat......ggaagtaataaataccatgcagactcagtgaag...ggccgattcaccatctccagagacaattccaagaacacgctgtatctgcaaatgaacagcctgagagctgaggacacggctatgtattattgtgcgaaaga	caggtgcagctggtggagtctggggga...ggcgtggtccagcctgggaggtccctgagactctcctgtgcagcctct	ggattcaccttc............agttcctatggc	ctgcactgggtccgccaggctccaggcaaggggctggagtgggtggcagtt	atattatctgat......ggaagtaataaa	taccatgcagactcagtgaag...ggccgattcaccatctccagagacaattccaagaacacgctgtatctgcaaatgaacagcctgagagctgaggacacggctatgtattattgt	gcgaaagaggcgtattactataatagtggtgggtaccacccctttgaatac	tgtgcgaaagaggcgtattactataatagtggtgggtaccacccctttgaatactgg	ctttgaatactggggccagggaaccctggtcaccgtctcctcag	tggggccagggaaccctggtcaccgtctcctcag
AACTTTCTCGCGATCG-1	unproductive	Homsap IGHV4-39*07 F	Homsap IGHJ5*02 F	Homsap IGHD2-15*01 F	IGHM	cagctgcagctgcaggagtcgggccca...ggactggtgaagccttcggagaccctgtccctcacctgcactgtctctggtgactccatcaga......agtagtagttacctctggggctggatccgccagcccccagggaaggggctggagtggattgggaatatccattatagt.........gggagcacctactacaacccgtccctcagg...agtcgagtcaccatatcaatagacacgtccaagaaccaattctccctgaggctgagctctgtgaccgccgcggacacggccgtgtatttctgtgcgagcccacaccccggtaggggggggggtcctggttcgacccctggggccagggaaccctggtcaccgtctcttcag		cagctgcagctgcaggagtcgggccca...ggactggtgaagccttcggagaccctgtccctcacctgcactgtctctggtgactccatcaga......agtagtagttacctctggggctggatccgccagcccccagggaaggggctggagtggattgggaatatccattatagt.........gggagcacctactacaacccgtccctcagg...agtcgagtcaccatatcaatagacacgtccaagaaccaattctccctgaggctgagctctgtgaccgccgcggacacggccgtgtatttctgtgcgag	cagctgcagctgcaggagtcgggccca...ggactggtgaagccttcggagaccctgtccctcacctgcactgtctct	ggtgactccatcaga......agtagtagttacctc	tggggctggatccgccagcccccagggaaggggctggagtggattgggaat	atccattatagt.........gggagcacc	tactacaacccgtccctcagg...agtcgagtcaccatatcaatagacacgtccaagaaccaattctccctgaggctgagctctgtgaccgccgcggacacggccgtgtatttctgt	gcgagcccacaccccggtaggggggggggtcctggttcgacccc	tgtgcgagcccacaccccggtaggggggggggtcctggttcgacccctgg	ctggttcgacccctggggccagggaaccctggtcaccgtctcttcag	tggggccagggaaccctggtcaccgtctcttcag
AACTTTCTCTCCCTGA-1	productive	Homsap IGHV2-5*02 F	Homsap IGHJ6*02 F		IGHD	cagatcaccttgaaggagtctggtcct...acgctggtgaaacccacacagaccctcacgctgacctgcaccttctctgggttctcactcagc......actagtggagtgggtgtgggctggatccgtcagcccccaggaaaggccctggagtggcttgcactcatttattgggat.........gatgataagcgctacagcccatctctgaag...agcaggctcaccatcaccaaggacacctccaaaaaccaggtggtccttacaatgaccaacatggaccctgtggacacagccacatattactgtgccaactactactacggtatggacgtctggggccaagggaccacggtcaccgtctcctca		cagatcaccttgaaggagtctggtcct...acgctggtgaaacccacacagaccctcacgctgacctgcaccttctctgggttctcactcagc......actagtggagtgggtgtgggctggatccgtcagcccccaggaaaggccctggagtggcttgcactcatttattgggat.........gatgataagcgctacagcccatctctgaag...agcaggctcaccatcaccaaggacacctccaaaaaccaggtggtccttacaatgaccaacatggaccctgtggacacagccacatattactgtgc	cagatcaccttgaaggagtctggtcct...acgctggtgaaacccacacagaccctcacgctgacctgcaccttctct	gggttctcactcagc......actagtggagtgggt	gtgggctggatccgtcagcccccaggaaaggccctggagtggcttgcactc	atttattgggat.........gatgataag	cgctacagcccatctctgaag...agcaggctcaccatcaccaaggacacctccaaaaaccaggtggtccttacaatgaccaacatggaccctgtggacacagccacatattactgt	gccaactactactacggtatggacgtc	tgtgccaactactactacggtatggacgtctgg	actactactacggtatggacgtctggggccaagggaccacggtcaccgtctcctca	tggggccaagggaccacggtcaccgtctcctca
AAGACCTAGTGTACTC-1	productive	Homsap IGHV4-39*07 F	Homsap IGHJ5*02 F	Homsap IGHD6-13*01 F	IGHA2	cagctgcggctgcaggagtcgggccca...ggactggtgaagccttcggagaccctgtccctcacctgcagtgtctctggtggctcaattacc......agtagttcttccttctggggctggatccgccagcccccagggaaggggctggagtggattgggagtatccataataac.........gggagcacctactgcaagccgtcactcaag...agtcgagtcaccatatcagtagacacgtccaagatgcagttctccctgaaactgagctctgtgaccgccgcggacacggccgtgtattattgtgtgagagatcgtataggaagagccgggggtggtggtagccacgccggggacccctggggccagggaaccctggtcaccgtctcctcag		cagctgcggctgcaggagtcgggccca...ggactggtgaagccttcggagaccctgtccctcacctgcagtgtctctggtggctcaattacc......agtagttcttccttctggggctggatccgccagcccccagggaaggggctggagtggattgggagtatccataataac.........gggagcacctactgcaagccgtcactcaag...agtcgagtcaccatatcagtagacacgtccaagatgcagttctccctgaaactgagctctgtgaccgccgcggacacggccgtgtattattgtgtgagaga	cagctgcggctgcaggagtcgggccca...ggactggtgaagccttcggagaccctgtccctcacctgcagtgtctct	ggtggctcaattacc......agtagttcttccttc	tggggctggatccgccagcccccagggaaggggctggagtggattgggagt	atccataataac.........gggagcacc	tactgcaagccgtcactcaag...agtcgagtcaccatatcagtagacacgtccaagatgcagttctccctgaaactgagctctgtgaccgccgcggacacggccgtgtattattgt	gtgagagatcgtataggaagagccgggggtggtggtagccacgccggggacccc	tgtgtgagagatcgtataggaagagccgggggtggtggtagccacgccggggacccctgg	gacccctggggccagggaaccctggtcaccgtctcctcag	tggggccagggaaccctggtcaccgtctcctcag
AAGACCTAGTTTAGGA-1	productive	Homsap IGHV7-4-1*02 F	Homsap IGHJ4*02 F	Homsap IGHD2-21*02 F	IGHG2	caggtgcagctggtgcaatctgggtct...gggtcgaagaaacctggggcctcagtgaggatttcctgccgggcctcgggatatcctttc............actagttatgctataaattgggtgcgacaggcccctggacaaggacttgagtggatggggaggatcaacaccaac......accgggaattcaacgtttgccccggcctttaaa...gggcggtttgtcttctccgtggacacctcagtcactacgacatttttgcagattagtaatctgaagactgacgacactgccgtttactactgtgcgagaggaactggtcttctctcttattatttgtattggggccagggaaccctggtcaccgtctcctcag		caggtgcagctggtgcaatctgggtct...gggtcgaagaaacctggggcctcagtgaggatttcctgccgggcctcgggatatcctttc............actagttatgctataaattgggtgcgacaggcccctggacaaggacttgagtggatggggaggatcaacaccaac......accgggaattcaacgtttgccccggcctttaaa...gggcggtttgtcttctccgtggacacctcagtcactacgacatttttgcagattagtaatctgaagactgacgacactgccgtttactactgtgcgagag	caggtgcagctggtgcaatctgggtct...gggtcgaagaaacctggggcctcagtgaggatttcctgccgggcctcg	ggatatcctttc............actagttatgct	ataaattgggtgcgacaggcccctggacaaggacttgagtggatggggagg	atcaacaccaac......accgggaattca	acgtttgccccggcctttaaa...gggcggtttgtcttctccgtggacacctcagtcactacgacatttttgcagattagtaatctgaagactgacgacactgccgtttactactgt	gcgagaggaactggtcttctctcttattatttgtat	tgtgcgagaggaactggtcttctctcttattatttgtattgg	tattggggccagggaaccctggtcaccgtctcctcag	tggggccagggaaccctggtcaccgtctcctcag
AAGACCTCAGTCAGAG-1	productive	Homsap IGHV4-59*08 F	Homsap IGHJ4*02 F	Homsap IGHD4-11*01 ORF	IGHM	caggtgcagctgcaggagtcgggccca...ggactggtgaagccttcggagaccctgtccctcacctgcactgtctctggtgacaccatc............agtcgttacttctggggctggatccggcagcccccaggtaagggactggagtggattgggcacatgtattacagt.........gggagcaccaactacaacccctccctcaag...agtcgagtcaccatatcagttgacacgtccaagaagcagttctccctgaagctgagttctgtgaccgccgcagacacggccatatattactgtgcgagaaaggggactacagggtactactttgactactggggccagggaatcctggtcaccgtctcctcag		caggtgcagctgcaggagtcgggccca...ggactggtgaagccttcggagaccctgtccctcacctgcactgtctctggtgacaccatc............agtcgttacttctggggctggatccggcagcccccaggtaagggactggagtggattgggcacatgtattacagt.........gggagcaccaactacaacccctccctcaag...agtcgagtcaccatatcagttgacacgtccaagaagcagttctccctgaagctgagttctgtgaccgccgcagacacggccatatattactgtgcgaga	caggtgcagctgcaggagtcgggccca...ggactggtgaagccttcggagaccctgtccctcacctgcactgtctct	ggtgacaccatc............agtcgttacttc	tggggctggatccggcagcccccaggtaagggactggagtggattgggcac	atgtattacagt.........gggagcacc	aactacaacccctccctcaag...agtcgagtcaccatatcagttgacacgtccaagaagcagttctccctgaagctgagttctgtgaccgccgcagacacggccatatattactgt	gcgagaaaggggactacagggtactactttgactac	tgtgcgagaaaggggactacagggtactactttgactactgg	actactttgactactggggccagggaatcctggtcaccgtctcctcag	tggggccagggaatcctggtcaccgtctcctcag
AAGACCTCATGAAGTA-1	productive	Homsap IGHV4-39*07 F	Homsap IGHJ3*02 F	Homsap IGHD6-19*01 F	IGHD	cagctgcagctgcaggagtcgggccca...ggactggtgaagccttcggagaccctgtccctcacctgcactgtctctggtggctccatcagc......agtagtagttactactggggctggatccgccagcccccagggaaggggctggagtggattgggagtatctattatagt.........gggagcacctactacaacccgtccctcaag...agtcgagtcaccatatcagtagacacgtccaagaaccagttctccctgaagctgagctctgtgaccgccgcggacacggccgtgtattactgtgcgagaactctcccctcagtggctggtattactcatgatgcttttgatatctggggccaagggacaatggtcaccgtctcttcag		cagctgcagctgcaggagtcgggccca...ggactggtgaagccttcggagaccctgtccctcacctgcactgtctctggtggctccatcagc......agtagtagttactactggggctggatccgccagcccccagggaaggggctggagtggattgggagtatctattatagt.........gggagcacctactacaacccgtccctcaag...agtcgagtcaccatatcagtagacacgtccaagaaccagttctccctgaagctgagctctgtgaccgccgcggacacggccgtgtattactgtgcgaga	cagctgcagctgcaggagtcgggccca...ggactggtgaagccttcggagaccctgtccctcacctgcactgtctct	ggtggctccatcagc......agtagtagttactac	tggggctggatccgccagcccccagggaaggggctggagtggattgggagt	atctattatagt.........gggagcacc	tactacaacccgtccctcaag...agtcgagtcaccatatcagtagacacgtccaagaaccagttctccctgaagctgagctctgtgaccgccgcggacacggccgtgtattactgt	gcgagaactctcccctcagtggctggtattactcatgatgcttttgatatc	tgtgcgagaactctcccctcagtggctggtattactcatgatgcttttgatatctgg	tgatgcttttgatatctggggccaagggacaatggtcaccgtctcttcag	tggggccaagggacaatggtcaccgtctcttcag
AAGACCTGTACATCCA-1	productive	Homsap IGHV4-39*07 F	Homsap IGHJ4*02 F	Homsap IGHD3-10*01 F	IGHM	cagctgcagctgcaggagtcgggccca...ggactggtgaagccttcggagaccctgtccctcacctgcactgtctctggtggctccatcagc......agtagtagttactactggggctggatccgccagcccccagggaaggggctggagtggattgggagtatctattatagt.........gggagcacctactacaacccgtccctcaag...agtcgagtcaccatatcagtagacacgtccaagaaccagttctccctgaagctgagctctgtgaccgccgcggacacggccgtgtattactgtgcgagagatcgggggggttcggggagttattatgactttccccctgactactggggccagggaaccctggtcaccgtctcctcag		cagctgcagctgcaggagtcgggccca...ggactggtgaagccttcggagaccctgtccctcacctgcactgtctctggtggctccatcagc......agtagtagttactactggggctggatccgccagcccccagggaaggggctggagtggattgggagtatctattatagt.........gggagcacctactacaacccgtccctcaag...agtcgagtcaccatatcagtagacacgtccaagaaccagttctccctgaagctgagctctgtgaccgccgcggacacggccgtgtattactgtgcgagaga	cagctgcagctgcaggagtcgggccca...ggactggtgaagccttcggagaccctgtccctcacctgcactgtctct	ggtggctccatcagc......agtagtagttactac	tggggctggatccgccagcccccagggaaggggctggagtggattgggagt	atctattatagt.........gggagcacc	tactacaacccgtccctcaag...agtcgagtcaccatatcagtagacacgtccaagaaccagttctccctgaagctgagctctgtgaccgccgcggacacggccgtgtattactgt	gcgagagatcgggggggttcggggagttattatgactttccccctgactac	tgtgcgagagatcgggggggttcggggagttattatgactttccccctgactactgg	tgactactggggccagggaaccctggtcaccgtctcctcag	tggggccagggaaccctggtcaccgtctcctcag
AAGACCTTCCTATTCA-1	productive	Homsap IGHV3-23*01 F, or Homsap IGHV3-23D*01 F	Homsap IGHJ2*01 F	Homsap IGHD3-22*01 F	IGHM	gaggtgcagctgttggagtctggggga...ggcttggtacagcctggggggtccctgagactctcctgtgcagcctctggattcaccttt............agcagctatgccatgagctgggtccgccaggctccagggaaggggctggagtgggtctcagctattagtggtagt......ggtggtagcacatactacgcagactccgtgaag...ggccggttcaccatctccagagacaattccaagaacacgctgtatctgcaaatgaacagcctgagagccgaggacacggccgtatattactgtgcgaaagtgattcactatgatagtatacgactggggtacttcgatctctggggccgtggcaccctggtcactgtctcctcag		gaggtgcagctgttggagtctggggga...ggcttggtacagcctggggggtccctgagactctcctgtgcagcctctggattcaccttt............agcagctatgccatgagctgggtccgccaggctccagggaaggggctggagtgggtctcagctattagtggtagt......ggtggtagcacatactacgcagactccgtgaag...ggccggttcaccatctccagagacaattccaagaacacgctgtatctgcaaatgaacagcctgagagccgaggacacggccgtatattactgtgcgaaag	gaggtgcagctgttggagtctggggga...ggcttggtacagcctggggggtccctgagactctcctgtgcagcctct	ggattcaccttt............agcagctatgcc	atgagctgggtccgccaggctccagggaaggggctggagtgggtctcagct	attagtggtagt......ggtggtagcaca	tactacgcagactccgtgaag...ggccggttcaccatctccagagacaattccaagaacacgctgtatctgcaaatgaacagcctgagagccgaggacacggccgtatattactgt	gcgaaagtgattcactatgatagtatacgactggggtacttcgatctc	tgtgcgaaagtgattcactatgatagtatacgactggggtacttcgatctctgg	ggtacttcgatctctggggccgtggcaccctggtcactgtctcctcag	tggggccgtggcaccctggtcactgtctcctcag
AAGACCTTCGGGAGTA-1	productive	Homsap IGHV3-30*03 F, or Homsap IGHV3-30*18 F or Homsap IGHV3-30-5*01 F	Homsap IGHJ6*02 F	Homsap IGHD3-10*01 F	IGHG1	caggtgcagctggtggagtctggggga...ggcgtggtccagcctgggaggtccctgagactctcctgtgcagcctctggattcaccttc............agtacctatggcatgcactgggtccgccaggctccaggcaaggggctggagtgggtgtcacttatatcatatgat......ggaaataatgaatactatgcagactccgtgaag...ggccgattcaccatctccagagacaattccaagaacacgctggatctgcgaatgaacagcctgagagctgaggacacggctgtgtattactgtgtgaaagatctttactatggttcgggggattataataaagaggcctcatataacgactactactacggtatggacgtctggggccaa…		caggtgcagctggtggagtctggggga...ggcgtggtccagcctgggaggtccctgagactctcctgtgcagcctctggattcaccttc............agtacctatggcatgcactgggtccgccaggctccaggcaaggggctggagtgggtgtcacttatatcatatgat......ggaaataatgaatactatgcagactccgtgaag...ggccgattcaccatctccagagacaattccaagaacacgctggatctgcgaatgaacagcctgagagctgaggacacggctgtgtattactgtgtgaaaga	caggtgcagctggtggagtctggggga...ggcgtggtccagcctgggaggtccctgagactctcctgtgcagcctct	ggattcaccttc............agtacctatggc	atgcactgggtccgccaggctccaggcaaggggctggagtgggtgtcactt	atatcatatgat......ggaaataatgaa	tactatgcagactccgtgaag...ggccgattcaccatctccagagacaattccaagaacacgctggatctgcgaatgaacagcctgagagctgaggacacggctgtgtattactgt	gtgaaagatctttactatggttcgggggattataataaagaggcctcatataacgactactactacggtatggacgtc	tgtgtgaaagatctttactatggttcgggggattataataaagaggcctcatataacgactactactacggtatggacgtctgg	ataacgactactactacggtatggacgtctggggccaagggaccacggtcaccgtctcctca	tggggccaagggaccacggtcaccgtctcctca
AAGACCTTCGTACGGC-1	productive	Homsap IGHV3-48*04 F	Homsap IGHJ6*02 F	Homsap IGHD3-16*01 F	IGHG1	ggggtgcagttggaggagtctggggga...ggcttggttcagcctggggggtccctgagactctcctgtgcagcgtctggactcaccttc............cggacctctggcatgcactgggtccgccaggctccagggaaggggctggagtggctttcattcatcagtgatagt......agtagtaccatatactatgcagagtctgtgaag...ggccgattcaccatttccagagacaacgacaagaactcactgtttctgcaaatgaacagcctgagccccgacgacacggctctttattactgcgcgagaggcaagacttactatgattacgtatgggtgaagtatagggacaatggtatggacgtctggggccgagggaccacggtcacc…		ggggtgcagttggaggagtctggggga...ggcttggttcagcctggggggtccctgagactctcctgtgcagcgtctggactcaccttc............cggacctctggcatgcactgggtccgccaggctccagggaaggggctggagtggctttcattcatcagtgatagt......agtagtaccatatactatgcagagtctgtgaag...ggccgattcaccatttccagagacaacgacaagaactcactgtttctgcaaatgaacagcctgagccccgacgacacggctctttattactgcgcgagag	ggggtgcagttggaggagtctggggga...ggcttggttcagcctggggggtccctgagactctcctgtgcagcgtct	ggactcaccttc............cggacctctggc	atgcactgggtccgccaggctccagggaaggggctggagtggctttcattc	atcagtgatagt......agtagtaccata	tactatgcagagtctgtgaag...ggccgattcaccatttccagagacaacgacaagaactcactgtttctgcaaatgaacagcctgagccccgacgacacggctctttattactgc	gcgagaggcaagacttactatgattacgtatgggtgaagtatagggacaatggtatggacgtc	tgcgcgagaggcaagacttactatgattacgtatgggtgaagtatagggacaatggtatggacgtctgg	acaatggtatggacgtctggggccgagggaccacggtcaccgtctcgtca	tggggccgagggaccacggtcaccgtctcgtca
AAGACCTTCTACTATC-1	productive	Homsap IGHV3-53*01 F	Homsap IGHJ4*02 F	Homsap IGHD4-17*01 F	IGHM	gaggtgcagctggtggagtctggagga...ggcttgatccagcctggggggtccctgagactctcctgtgcagcctctgggttcaccgtc............agtagcaactacatgagctgggtccgccaggctccagggaaggggctggagtgggtctcagttatttatagcggt.........ggtagcacatactacgcagactccgtgaag...ggccgattcaccatctccagagacaattccaagaacacgctgtatcttcaaatgaacagcctgagagccgaggacacggccgtgtattactgtgcgagagactacggtgactactactttgactactggggccagggaaccctggtcaccgtctcctcag		gaggtgcagctggtggagtctggagga...ggcttgatccagcctggggggtccctgagactctcctgtgcagcctctgggttcaccgtc............agtagcaactacatgagctgggtccgccaggctccagggaaggggctggagtgggtctcagttatttatagcggt.........ggtagcacatactacgcagactccgtgaag...ggccgattcaccatctccagagacaattccaagaacacgctgtatcttcaaatgaacagcctgagagccgaggacacggccgtgtattactgtgcgagaga	gaggtgcagctggtggagtctggagga...ggcttgatccagcctggggggtccctgagactctcctgtgcagcctct	gggttcaccgtc............agtagcaactac	atgagctgggtccgccaggctccagggaaggggctggagtgggtctcagtt	atttatagcggt.........ggtagcaca	tactacgcagactccgtgaag...ggccgattcaccatctccagagacaattccaagaacacgctgtatcttcaaatgaacagcctgagagccgaggacacggccgtgtattactgt	gcgagagactacggtgactactactttgactac	tgtgcgagagactacggtgactactactttgactactgg	actactttgactactggggccagggaaccctggtcaccgtctcctcag	tggggccagggaaccctggtcaccgtctcctcag
AAGCCGCAGAGGTTGC-1	productive	Homsap IGHV3-30-3*01 F	Homsap IGHJ4*02 F	Homsap IGHD3-22*01 F	IGHD	caggtgcagctggtggagtctggggga...ggcgtggtccagcctgggaggtccctgagactctcctgtgcagcctctggattcaccttc............agtagctatgctatgcactgggtccgccaggctccaggcaaggggctggagtgggtggcagttatatcatatgat......ggaagcaataaatactacgcagactccgtgaag...ggccgattcaccatctccagagacaattccaagaacacgctgtatctgcaaatgaacagcctgagagctgaggacacggctgtgtattactgtgcgacccccctctatgatagtagtggttattactacgatcccccgccgcggtactggggccagggaaccctggtcaccgtctcctcag		caggtgcagctggtggagtctggggga...ggcgtggtccagcctgggaggtccctgagactctcctgtgcagcctctggattcaccttc............agtagctatgctatgcactgggtccgccaggctccaggcaaggggctggagtgggtggcagttatatcatatgat......ggaagcaataaatactacgcagactccgtgaag...ggccgattcaccatctccagagacaattccaagaacacgctgtatctgcaaatgaacagcctgagagctgaggacacggctgtgtattactgtgcga	caggtgcagctggtggagtctggggga...ggcgtggtccagcctgggaggtccctgagactctcctgtgcagcctct	ggattcaccttc............agtagctatgct	atgcactgggtccgccaggctccaggcaaggggctggagtgggtggcagtt	atatcatatgat......ggaagcaataaa	tactacgcagactccgtgaag...ggccgattcaccatctccagagacaattccaagaacacgctgtatctgcaaatgaacagcctgagagctgaggacacggctgtgtattactgt	gcgacccccctctatgatagtagtggttattactacgatcccccgccgcggtac	tgtgcgacccccctctatgatagtagtggttattactacgatcccccgccgcggtactgg	tactggggccagggaaccctggtcaccgtctcctcag	tggggccagggaaccctggtcaccgtctcctcag
AAGCCGCAGGACCACA-1	productive	Homsap IGHV1-18*01 F	Homsap IGHJ6*02 F	Homsap IGHD3-10*01 F	IGHA1	cagcttcacctggtgcagtctggagct...gaggtgaagaagcctggggcctcagtgagggtctcctgcaaggcttctggttacaccttt............ttcaactatggtatcaactgggtgcgacaggcccctggacaaggacttgagtggatgggatggaacaacgtttac......aatggtaacacaaactatgcacagaacctccag...ggcagagtcaccatgaccacagacacatccacgactacagcctacatggagctgaggagcctgaaatctgacgacacggccatatattactgtgcgagagactctgcagaaatctttggttcggggagaacgggaggtatggacgtctggggccaagggaccacggtcaccgtctcctca		cagcttcacctggtgcagtctggagct...gaggtgaagaagcctggggcctcagtgagggtctcctgcaaggcttctggttacaccttt............ttcaactatggtatcaactgggtgcgacaggcccctggacaaggacttgagtggatgggatggaacaacgtttac......aatggtaacacaaactatgcacagaacctccag...ggcagagtcaccatgaccacagacacatccacgactacagcctacatggagctgaggagcctgaaatctgacgacacggccatatattactgtgcgagaga	cagcttcacctggtgcagtctggagct...gaggtgaagaagcctggggcctcagtgagggtctcctgcaaggcttct	ggttacaccttt............ttcaactatggt	atcaactgggtgcgacaggcccctggacaaggacttgagtggatgggatgg	aacaacgtttac......aatggtaacaca	aactatgcacagaacctccag...ggcagagtcaccatgaccacagacacatccacgactacagcctacatggagctgaggagcctgaaatctgacgacacggccatatattactgt	gcgagagactctgcagaaatctttggttcggggagaacgggaggtatggacgtc	tgtgcgagagactctgcagaaatctttggttcggggagaacgggaggtatggacgtctgg	ggtatggacgtctggggccaagggaccacggtcaccgtctcctca	tggggccaagggaccacggtcaccgtctcctca
AAGCCGCAGTCAATAG-1	productive	Homsap IGHV1-58*02 F	Homsap IGHJ4*02 F	Homsap IGHD5-18*01 F	IGHM	caaatgcagctggtgcagtctgggcct...gaggtgaagaagcctgggacctcagtgaaggtctcctgcaaggcttctggattcaccttt............actagctctgctatgcagtgggtgcgacaggctcgtggacaacgccttgagtggataggatggatcgtcgttggc......agtggtaacacaaactacgcacagaagttccag...gaaagagtcaccattaccagggacatgtccacaagcacagcctacatggagctgagcagcctgagatccgaggacacggccgtgtattactgtgcggccgccgttaacagctatggttcaacctttgactactggggccagggaaccctggtcaccgtctcctcag		caaatgcagctggtgcagtctgggcct...gaggtgaagaagcctgggacctcagtgaaggtctcctgcaaggcttctggattcaccttt............actagctctgctatgcagtgggtgcgacaggctcgtggacaacgccttgagtggataggatggatcgtcgttggc......agtggtaacacaaactacgcacagaagttccag...gaaagagtcaccattaccagggacatgtccacaagcacagcctacatggagctgagcagcctgagatccgaggacacggccgtgtattactgtgcggc	caaatgcagctggtgcagtctgggcct...gaggtgaagaagcctgggacctcagtgaaggtctcctgcaaggcttct	ggattcaccttt............actagctctgct	atgcagtgggtgcgacaggctcgtggacaacgccttgagtggataggatgg	atcgtcgttggc......agtggtaacaca	aactacgcacagaagttccag...gaaagagtcaccattaccagggacatgtccacaagcacagcctacatggagctgagcagcctgagatccgaggacacggccgtgtattactgt	gcggccgccgttaacagctatggttcaacctttgactac	tgtgcggccgccgttaacagctatggttcaacctttgactactgg	ctttgactactggggccagggaaccctggtcaccgtctcctcag	tggggccagggaaccctggtcaccgtctcctcag
AAGCCGCAGTGTCCCG-1	productive	Homsap IGHV3-9*01 F	Homsap IGHJ4*02 F	Homsap IGHD3-22*01 F	IGHD	gaagtgcagctggtggagtctggggga...ggcgtggtgcagcctggcaggtccctgagactctcctgtgcagcctcaggatttacgttt............gatgattatgccatgcactgggttcggcaagctccagggaagggcctggagtgggtctcaactattagttggaat......agtggtggcataggctatgtggactctgtgaag...ggccgattcaccatctccagagacaacgccaagaactccctgtatctccaaatgaacagtctgagagctgaggacacggcaatgtattactgtgcaaagggaatctattactatgaaagtagtggttattgggagaactggggccagggaaccccggtcaccgtctcctcag		gaagtgcagctggtggagtctggggga...ggcgtggtgcagcctggcaggtccctgagactctcctgtgcagcctcaggatttacgttt............gatgattatgccatgcactgggttcggcaagctccagggaagggcctggagtgggtctcaactattagttggaat......agtggtggcataggctatgtggactctgtgaag...ggccgattcaccatctccagagacaacgccaagaactccctgtatctccaaatgaacagtctgagagctgaggacacggcaatgtattactgtgcaaa	gaagtgcagctggtggagtctggggga...ggcgtggtgcagcctggcaggtccctgagactctcctgtgcagcctca	ggatttacgttt............gatgattatgcc	atgcactgggttcggcaagctccagggaagggcctggagtgggtctcaact	attagttggaat......agtggtggcata	ggctatgtggactctgtgaag...ggccgattcaccatctccagagacaacgccaagaactccctgtatctccaaatgaacagtctgagagctgaggacacggcaatgtattactgt	gcaaagggaatctattactatgaaagtagtggttattgggagaac	tgtgcaaagggaatctattactatgaaagtagtggttattgggagaactgg	actggggccagggaaccccggtcaccgtctcctcag	tggggccagggaaccccggtcaccgtctcctcag
AAGCCGCGTGGACGAT-1	productive	Homsap IGHV3-9*01 F	Homsap IGHJ6*02 F	Homsap IGHD6-19*01 F	IGHG1	gaagtgcagctggtggagtctggggga...ggcttggtacagcctggcaggtccctgagactctcctgtgcagcctctggattcatcttt............gatgactatgccatgcactgggtccggcaagctccagggaagggcctggagtgggtctcaggtattagttggaat......agtggtagcataggctatgcggactctgtgagg...ggccgattcaccatctccagagacaacgccaagaactccctgtatctgcaaatgaacagtctgagaagtgaggacacggccttgtattactgtgcaaaagatatgcagaagtggctggtacagtcctactacgaaatggacgtctggggccaagggaccacggtcaccgtctcgtca		gaagtgcagctggtggagtctggggga...ggcttggtacagcctggcaggtccctgagactctcctgtgcagcctctggattcatcttt............gatgactatgccatgcactgggtccggcaagctccagggaagggcctggagtgggtctcaggtattagttggaat......agtggtagcataggctatgcggactctgtgagg...ggccgattcaccatctccagagacaacgccaagaactccctgtatctgcaaatgaacagtctgagaagtgaggacacggccttgtattactgtgcaaaagata	gaagtgcagctggtggagtctggggga...ggcttggtacagcctggcaggtccctgagactctcctgtgcagcctct	ggattcatcttt............gatgactatgcc	atgcactgggtccggcaagctccagggaagggcctggagtgggtctcaggt	attagttggaat......agtggtagcata	ggctatgcggactctgtgagg...ggccgattcaccatctccagagacaacgccaagaactccctgtatctgcaaatgaacagtctgagaagtgaggacacggccttgtattactgt	gcaaaagatatgcagaagtggctggtacagtcctactacgaaatggacgtc	tgtgcaaaagatatgcagaagtggctggtacagtcctactacgaaatggacgtctgg	ctactacgaaatggacgtctggggccaagggaccacggtcaccgtctcgtca	tggggccaagggaccacggtcaccgtctcgtca
AAGCCGCGTGTTGGGA-1	productive	Homsap IGHV4-38-2*02 F	Homsap IGHJ4*02 F	Homsap IGHD5-24*01 ORF	IGHM	caggtgcagctgcaggagtcgggccca...ggactggtgaagccttcggagaccctgtccctcacctgcagtgtctctggttactccatcagc.........agtggttactactggggctggatccggcagcccccagggaaggggctggagtggattgggactatctattatact.........gggagcgtctactccaacccgtccctcaag...agtcgagtcaccatgtcagtagacacgtccaagaaccagttctccctgaagctgagctctgtgaccgccgcagacacggccgtatattattgtgcgagagataataattcggatggctacaaggggaaccatgactactggggccagggaaccctggtcaccgtctcctcag		caggtgcagctgcaggagtcgggccca...ggactggtgaagccttcggagaccctgtccctcacctgcagtgtctctggttactccatcagc.........agtggttactactggggctggatccggcagcccccagggaaggggctggagtggattgggactatctattatact.........gggagcgtctactccaacccgtccctcaag...agtcgagtcaccatgtcagtagacacgtccaagaaccagttctccctgaagctgagctctgtgaccgccgcagacacggccgtatattattgtgcgagaga	caggtgcagctgcaggagtcgggccca...ggactggtgaagccttcggagaccctgtccctcacctgcagtgtctct	ggttactccatcagc.........agtggttactac	tggggctggatccggcagcccccagggaaggggctggagtggattgggact	atctattatact.........gggagcgtc	tactccaacccgtccctcaag...agtcgagtcaccatgtcagtagacacgtccaagaaccagttctccctgaagctgagctctgtgaccgccgcagacacggccgtatattattgt	gcgagagataataattcggatggctacaaggggaaccatgactac	tgtgcgagagataataattcggatggctacaaggggaaccatgactactgg	tgactactggggccagggaaccctggtcaccgtctcctcag	tggggccagggaaccctggtcaccgtctcctcag
AAGCCGCTCAACACGT-1	productive	Homsap IGHV2-5*02 F	Homsap IGHJ4*02 F	Homsap IGHD3-9*01 F	IGHM	cagatcaccttgaaggagtctggtcct...acgctggtgaaacccacacagaccctcacgctaacctgcaccttctctgggttctcactcaga......actaatggagtgggtgtgggctggatacgtcagtccccaggaaaggccctggagtggctggcactcatttattgggat.........gatgataagcgctacagaccgtctctgaag...agcaggctcaccatcaccaaggacacctccaaaaaccaggtggtccttacaatgaccaacttggaccctgtggacacagccacatattactgtgcacaactacagcaggctattgtgactggcttttataaacgatttgactactggggccagggaaccctggtcaccgtctcctcag		cagatcaccttgaaggagtctggtcct...acgctggtgaaacccacacagaccctcacgctaacctgcaccttctctgggttctcactcaga......actaatggagtgggtgtgggctggatacgtcagtccccaggaaaggccctggagtggctggcactcatttattgggat.........gatgataagcgctacagaccgtctctgaag...agcaggctcaccatcaccaaggacacctccaaaaaccaggtggtccttacaatgaccaacttggaccctgtggacacagccacatattactgtgcaca	cagatcaccttgaaggagtctggtcct...acgctggtgaaacccacacagaccctcacgctaacctgcaccttctct	gggttctcactcaga......actaatggagtgggt	gtgggctggatacgtcagtccccaggaaaggccctggagtggctggcactc	atttattgggat.........gatgataag	cgctacagaccgtctctgaag...agcaggctcaccatcaccaaggacacctccaaaaaccaggtggtccttacaatgaccaacttggaccctgtggacacagccacatattactgt	gcacaactacagcaggctattgtgactggcttttataaacgatttgactac	tgtgcacaactacagcaggctattgtgactggcttttataaacgatttgactactgg	tttgactactggggccagggaaccctggtcaccgtctcctcag	tggggccagggaaccctggtcaccgtctcctcag
AAGCCGCTCTTACCTA-1	productive	Homsap IGHV4-38-2*02 F	Homsap IGHJ4*02 F	Homsap IGHD3-22*01 F	IGHG1	caggtgcagctgcaggagtcgggccca...ggactggtgaagtcttcggagaccctgtccctcacctgcaatgtctctggtttccccatcagc.........cgtggatactactggggctggatccggcagcccccaggaaagggactggagtggatcgggagtatctatcatact.........ggaaaaacttacttcacaccgtccctccag...agtcgactcaccatgtcggtggacccgtccaagaaccagttctccctaaaactgagctctgtgaccgccgcagacacggccgtgtattactgtgtgagagatcttttagttgattataatgatagaagtggttattatcactactggggccagggaatcctgatcaccgtctcctcag		caggtgcagctgcaggagtcgggccca...ggactggtgaagtcttcggagaccctgtccctcacctgcaatgtctctggtttccccatcagc.........cgtggatactactggggctggatccggcagcccccaggaaagggactggagtggatcgggagtatctatcatact.........ggaaaaacttacttcacaccgtccctccag...agtcgactcaccatgtcggtggacccgtccaagaaccagttctccctaaaactgagctctgtgaccgccgcagacacggccgtgtattactgtgtgagaga	caggtgcagctgcaggagtcgggccca...ggactggtgaagtcttcggagaccctgtccctcacctgcaatgtctct	ggtttccccatcagc.........cgtggatactac	tggggctggatccggcagcccccaggaaagggactggagtggatcgggagt	atctatcatact.........ggaaaaact	tacttcacaccgtccctccag...agtcgactcaccatgtcggtggacccgtccaagaaccagttctccctaaaactgagctctgtgaccgccgcagacacggccgtgtattactgt	gtgagagatcttttagttgattataatgatagaagtggttattatcactac	tgtgtgagagatcttttagttgattataatgatagaagtggttattatcactactgg	actactggggccagggaatcctgatcaccgtctcctcag	tggggccagggaatcctgatcaccgtctcctcag
AAGCCGCTCTTTAGGG-1	productive	Homsap IGHV4-59*01 F	Homsap IGHJ4*02 F	Homsap IGHD6-19*01 F	IGHG3	caggtgctcctgcaggagtcgggccca...ggactggtgaagccttcggaggccctgtccctcacctgcactgtctctggtggctccatg............aacgattactactggacctggatccgccagcccccggggaagggactggagtggattgggtatatctctcacagt.........ggcagcaccaactccaaaccctccctcaag...agtcgagtcaccatatcagtagatccgtccgcgaaccagttcttcctggaactgagctctgtgaccgctgcggacacggccgtatactattgtgcgagaggggtgtatagcagtgactcatacgacgggggttggtactactttgacgactggggccagggaaccctgatcaccgtctcc…		caggtgctcctgcaggagtcgggccca...ggactggtgaagccttcggaggccctgtccctcacctgcactgtctctggtggctccatg............aacgattactactggacctggatccgccagcccccggggaagggactggagtggattgggtatatctctcacagt.........ggcagcaccaactccaaaccctccctcaag...agtcgagtcaccatatcagtagatccgtccgcgaaccagttcttcctggaactgagctctgtgaccgctgcggacacggccgtatactattgtgcgagag	caggtgctcctgcaggagtcgggccca...ggactggtgaagccttcggaggccctgtccctcacctgcactgtctct	ggtggctccatg............aacgattactac	tggacctggatccgccagcccccggggaagggactggagtggattgggtat	atctctcacagt.........ggcagcacc	aactccaaaccctccctcaag...agtcgagtcaccatatcagtagatccgtccgcgaaccagttcttcctggaactgagctctgtgaccgctgcggacacggccgtatactattgt	gcgagaggggtgtatagcagtgactcatacgacgggggttggtactactttgacgac	tgtgcgagaggggtgtatagcagtgactcatacgacgggggttggtactactttgacgactgg	actactttgacgactggggccagggaaccctgatcaccgtctcctcag	tggggccagggaaccctgatcaccgtctcctcag
AAGGAGCAGCACCGTC-1	productive	Homsap IGHV4-39*03 F, or Homsap IGHV4-39*07 F	Homsap IGHJ4*02 F	Homsap IGHD1-1*01 F	IGHA2	cagctgcagctgcaggagtcgggccca...ggactggtgaagccttcggaggccctgtccctcgcctgcactgtctctggtgtctccatcagt......agtcctctttactactggggctggatccgccagcccccagggaaggggctggagtgggttgggactattctctatact.........gggaacaccctctacaacccgtccctcgag...agtcgcgtcaccatctccttggacacgtccaagaaccagttctccctgaaattgagctctgtgaccgccgcggacacggccatttattactgtgcgaggcgaactgggacgacgccttttgagtcctggggccagggaaccctggtcaccgtctcctcag		cagctgcagctgcaggagtcgggccca...ggactggtgaagccttcggaggccctgtccctcgcctgcactgtctctggtgtctccatcagt......agtcctctttactactggggctggatccgccagcccccagggaaggggctggagtgggttgggactattctctatact.........gggaacaccctctacaacccgtccctcgag...agtcgcgtcaccatctccttggacacgtccaagaaccagttctccctgaaattgagctctgtgaccgccgcggacacggccatttattactgtgcgag	cagctgcagctgcaggagtcgggccca...ggactggtgaagccttcggaggccctgtccctcgcctgcactgtctct	ggtgtctccatcagt......agtcctctttactac	tggggctggatccgccagcccccagggaaggggctggagtgggttgggact	attctctatact.........gggaacacc	ctctacaacccgtccctcgag...agtcgcgtcaccatctccttggacacgtccaagaaccagttctccctgaaattgagctctgtgaccgccgcggacacggccatttattactgt	gcgaggcgaactgggacgacgccttttgagtcc	tgtgcgaggcgaactgggacgacgccttttgagtcctgg	tttgagtcctggggccagggaaccctggtcaccgtctcctcag	tggggccagggaaccctggtcaccgtctcctcag
AAGGAGCCAAATCCGT-1	productive	Homsap IGHV3-7*01 F	Homsap IGHJ4*02 F	Homsap IGHD5-12*01 F	IGHA1	gaggtgcagctggtggagtctggggga...ggcttggtccagcctggggggtccctgagactctcctgtgcagcctctgaattcaccttt............agtagttattggatgagctgggtccgccaggctccagggaaggggctggagtgggtggccaagataaatcaatat......ggaagtgagaaatactatttggactctgtgaag...ggccgattcaccatctccagagacaacgccaagagctcactgtttctgcaaatgaacagcctgagagccgaggacacggctgtgtattactgtgcgagatatagtggctaccatttcgactactggggccagggaaccctgctcaccgtctcctcag		gaggtgcagctggtggagtctggggga...ggcttggtccagcctggggggtccctgagactctcctgtgcagcctctgaattcaccttt............agtagttattggatgagctgggtccgccaggctccagggaaggggctggagtgggtggccaagataaatcaatat......ggaagtgagaaatactatttggactctgtgaag...ggccgattcaccatctccagagacaacgccaagagctcactgtttctgcaaatgaacagcctgagagccgaggacacggctgtgtattactgtgcgaga	gaggtgcagctggtggagtctggggga...ggcttggtccagcctggggggtccctgagactctcctgtgcagcctct	gaattcaccttt............agtagttattgg	atgagctgggtccgccaggctccagggaaggggctggagtgggtggccaag	ataaatcaatat......ggaagtgagaaa	tactatttggactctgtgaag...ggccgattcaccatctccagagacaacgccaagagctcactgtttctgcaaatgaacagcctgagagccgaggacacggctgtgtattactgt	gcgagatatagtggctaccatttcgactac	tgtgcgagatatagtggctaccatttcgactactgg	ttcgactactggggccagggaaccctgctcaccgtctcctcag	tggggccagggaaccctgctcaccgtctcctcag
AAGGAGCCACATGACT-1	productive	Homsap IGHV3-30-3*01 F	Homsap IGHJ4*02 F	Homsap IGHD3-10*01 F	IGHD	caggtgcagctggtggagtctggggga...ggcgtggtccagcctgggaggtccctgagactctcctgtgcagcctctggattcaccttc............agtagctatgctatgcactgggtccgccaggctccaggcaaggggctggagtgggtggcagttatatcatatgat......ggaagcaataaatactacgcagactccgtgaag...ggccgattcaccatctccagagacaattccaagaacacgctgtatctgcaaatgaacagcctgagagctgaggacacggctgtgtattactgtgcgagagatctacgagcttactatggttcggggagtaattactttgactactggggccagggaaccctggtcaccgtctcctcag		caggtgcagctggtggagtctggggga...ggcgtggtccagcctgggaggtccctgagactctcctgtgcagcctctggattcaccttc............agtagctatgctatgcactgggtccgccaggctccaggcaaggggctggagtgggtggcagttatatcatatgat......ggaagcaataaatactacgcagactccgtgaag...ggccgattcaccatctccagagacaattccaagaacacgctgtatctgcaaatgaacagcctgagagctgaggacacggctgtgtattactgtgcgagaga	caggtgcagctggtggagtctggggga...ggcgtggtccagcctgggaggtccctgagactctcctgtgcagcctct	ggattcaccttc............agtagctatgct	atgcactgggtccgccaggctccaggcaaggggctggagtgggtggcagtt	atatcatatgat......ggaagcaataaa	tactacgcagactccgtgaag...ggccgattcaccatctccagagacaattccaagaacacgctgtatctgcaaatgaacagcctgagagctgaggacacggctgtgtattactgt	gcgagagatctacgagcttactatggttcggggagtaattactttgactac	tgtgcgagagatctacgagcttactatggttcggggagtaattactttgactactgg	tactttgactactggggccagggaaccctggtcaccgtctcctcag	tggggccagggaaccctggtcaccgtctcctcag
AAGGAGCCACGTCAGC-1	productive	Homsap IGHV3-43D*03 F	Homsap IGHJ6*02 F		IGHD	gaagtgcagctggtggagtctggggga...gtcgtggtacagcctggggggtccctgagactctcctgtgcagcctctggattcaccttt............gatgattatgccatgcactgggtccgtcaagctccggggaagggtctggagtgggtctctcttattagttgggat......ggtggtagcacctactatgcagactctgtgaag...ggtcgattcaccatctccagagacaacagcaaaaactccctgtatctgcaaatgaacagtctgagagctgaggacaccgccttgtattactgtgcaaaagataagggcggtatggacgtctggggccaagggaccacggtcaccgtctcctca		gaagtgcagctggtggagtctggggga...gtcgtggtacagcctggggggtccctgagactctcctgtgcagcctctggattcaccttt............gatgattatgccatgcactgggtccgtcaagctccggggaagggtctggagtgggtctctcttattagttgggat......ggtggtagcacctactatgcagactctgtgaag...ggtcgattcaccatctccagagacaacagcaaaaactccctgtatctgcaaatgaacagtctgagagctgaggacaccgccttgtattactgtgcaaaagata	gaagtgcagctggtggagtctggggga...gtcgtggtacagcctggggggtccctgagactctcctgtgcagcctct	ggattcaccttt............gatgattatgcc	atgcactgggtccgtcaagctccggggaagggtctggagtgggtctctctt	attagttgggat......ggtggtagcacc	tactatgcagactctgtgaag...ggtcgattcaccatctccagagacaacagcaaaaactccctgtatctgcaaatgaacagtctgagagctgaggacaccgccttgtattactgt	gcaaaagataagggcggtatggacgtc	tgtgcaaaagataagggcggtatggacgtctgg	cggtatggacgtctggggccaagggaccacggtcaccgtctcctca	tggggccaagggaccacggtcaccgtctcctca
AAGGAGCCATCCAACA-1	productive	Homsap IGHV1-69*04 F	Homsap IGHJ2*01 F	Homsap IGHD2-2*01 F	None	caggtccagctggtgcagtctggggct...gaggtgaagaagcctgggtcctcggtgaaggtctcctgcaaggcttctggaggcaccttc............agcaactatgctatcagctgggtgcgacaggcccctggacaaggggttgagtggatgggaaggatcacccctata......cttggtataccaaactacgcacagaaggtccag...ggcagagtcacgatgaccgcggacaaatccacgagcacagcctacatggagctgagcagcctgagatctgaggacacggccgtgtattactgtgcgagagatctgagtcagggatatggagtagtagtgcccttcgatctctggggccgtggcaccctggtcactgtctcctcag		caggtccagctggtgcagtctggggct...gaggtgaagaagcctgggtcctcggtgaaggtctcctgcaaggcttctggaggcaccttc............agcaactatgctatcagctgggtgcgacaggcccctggacaaggggttgagtggatgggaaggatcacccctata......cttggtataccaaactacgcacagaaggtccag...ggcagagtcacgatgaccgcggacaaatccacgagcacagcctacatggagctgagcagcctgagatctgaggacacggccgtgtattactgtgcgagaga	caggtccagctggtgcagtctggggct...gaggtgaagaagcctgggtcctcggtgaaggtctcctgcaaggcttct	ggaggcaccttc............agcaactatgct	atcagctgggtgcgacaggcccctggacaaggggttgagtggatgggaagg	atcacccctata......cttggtatacca	aactacgcacagaaggtccag...ggcagagtcacgatgaccgcggacaaatccacgagcacagcctacatggagctgagcagcctgagatctgaggacacggccgtgtattactgt	gcgagagatctgagtcagggatatggagtagtagtgcccttcgatctc	tgtgcgagagatctgagtcagggatatggagtagtagtgcccttcgatctctgg	cttcgatctctggggccgtggcaccctggtcactgtctcctcag	tggggccgtggcaccctggtcactgtctcctcag
AAGGAGCGTGGTTTCA-1	productive	Homsap IGHV3-9*01 F	Homsap IGHJ3*02 F	Homsap IGHD3-9*01 F	IGHM	gaagtgcagctggtggagtctggggga...ggcttggtacagcctggcaggtccctgagactctcctgtgcagcctctggattcaccttt............gatgattatgccatgcactgggtccggcaagctccagggaagggcctggagtgggtctcaggtattagttggaat......agtggtagcataggctatgcggactctgtgaag...ggccgattcaccatctccagagacaacgccaagaactccctgtatctgcaaatgaacagtctgagagctgaggacacggccttgtattactgtgcaaagagctttgactggttaagtgcttttgatatctggggccaagggacaatggtcaccgtctcttcag		gaagtgcagctggtggagtctggggga...ggcttggtacagcctggcaggtccctgagactctcctgtgcagcctctggattcaccttt............gatgattatgccatgcactgggtccggcaagctccagggaagggcctggagtgggtctcaggtattagttggaat......agtggtagcataggctatgcggactctgtgaag...ggccgattcaccatctccagagacaacgccaagaactccctgtatctgcaaatgaacagtctgagagctgaggacacggccttgtattactgtgcaaa	gaagtgcagctggtggagtctggggga...ggcttggtacagcctggcaggtccctgagactctcctgtgcagcctct	ggattcaccttt............gatgattatgcc	atgcactgggtccggcaagctccagggaagggcctggagtgggtctcaggt	attagttggaat......agtggtagcata	ggctatgcggactctgtgaag...ggccgattcaccatctccagagacaacgccaagaactccctgtatctgcaaatgaacagtctgagagctgaggacacggccttgtattactgt	gcaaagagctttgactggttaagtgcttttgatatc	tgtgcaaagagctttgactggttaagtgcttttgatatctgg	tgcttttgatatctggggccaagggacaatggtcaccgtctcttcag	tggggccaagggacaatggtcaccgtctcttcag
AAGGAGCTCATCACCC-1	productive	Homsap IGHV3-7*01 F	Homsap IGHJ4*02 F	Homsap IGHD2-21*01 F	IGHG1	gaggtgcaggtggtggactctggggga...ggcttggtccagcctggggggtccctgagactctcctgtgtagcctctggattcaccttt............acaaataattggatgagttgggtccgccaggctccagggaaggggctggcgtgggtggccagcataaaggaggat......ggaagcgaaaaaaactatgtggactctctgagg...ggccgattctccatctccagagacaacgccgagaattcagtgtatctgcaaatggacagcctgagagtcgaggacaccgctatatattactgtgcgagagggagggggtggcttgactactggggcctgggaaccctggtcaccgtctcctcag		gaggtgcaggtggtggactctggggga...ggcttggtccagcctggggggtccctgagactctcctgtgtagcctctggattcaccttt............acaaataattggatgagttgggtccgccaggctccagggaaggggctggcgtgggtggccagcataaaggaggat......ggaagcgaaaaaaactatgtggactctctgagg...ggccgattctccatctccagagacaacgccgagaattcagtgtatctgcaaatggacagcctgagagtcgaggacaccgctatatattactgtgcgagag	gaggtgcaggtggtggactctggggga...ggcttggtccagcctggggggtccctgagactctcctgtgtagcctct	ggattcaccttt............acaaataattgg	atgagttgggtccgccaggctccagggaaggggctggcgtgggtggccagc	ataaaggaggat......ggaagcgaaaaa	aactatgtggactctctgagg...ggccgattctccatctccagagacaacgccgagaattcagtgtatctgcaaatggacagcctgagagtcgaggacaccgctatatattactgt	gcgagagggagggggtggcttgactac	tgtgcgagagggagggggtggcttgactactgg	ttgactactggggcctgggaaccctggtcaccgtctcctcag	tggggcctgggaaccctggtcaccgtctcctcag
AAGGAGCTCGTCCGTT-1	productive	Homsap IGHV4-30-4*01 F	Homsap IGHJ4*02 F	Homsap IGHD5-18*01 F	IGHM	caggtgcagctgcaggagtcgggccca...ggactggtgaagccttcacagaccctgtccctcacctgcactgtctctggtggctccatcagc......agtggtgattactactggagttggatccgccagcccccagggaagggcctggagtggattgggtacatctattacagt.........gggagcacctactacaacccgtccctcaag...agtcgagttaccatatcagtagacacgtccaagaaccagttctccctgaagctgagctctgtgactgccgcagacacggccgtgtattactgtgccagaggacgtggatacagctatggcccaacccttgggggggactactggggccagggaaccctggtcaccgtctcctcag		caggtgcagctgcaggagtcgggccca...ggactggtgaagccttcacagaccctgtccctcacctgcactgtctctggtggctccatcagc......agtggtgattactactggagttggatccgccagcccccagggaagggcctggagtggattgggtacatctattacagt.........gggagcacctactacaacccgtccctcaag...agtcgagttaccatatcagtagacacgtccaagaaccagttctccctgaagctgagctctgtgactgccgcagacacggccgtgtattactgtgccagag	caggtgcagctgcaggagtcgggccca...ggactggtgaagccttcacagaccctgtccctcacctgcactgtctct	ggtggctccatcagc......agtggtgattactac	tggagttggatccgccagcccccagggaagggcctggagtggattgggtac	atctattacagt.........gggagcacc	tactacaacccgtccctcaag...agtcgagttaccatatcagtagacacgtccaagaaccagttctccctgaagctgagctctgtgactgccgcagacacggccgtgtattactgt	gccagaggacgtggatacagctatggcccaacccttgggggggactac	tgtgccagaggacgtggatacagctatggcccaacccttgggggggactactgg	gactactggggccagggaaccctggtcaccgtctcctcag	tggggccagggaaccctggtcaccgtctcctcag
AAGGCAGAGACTAGGC-1	productive	Homsap IGHV3-30-3*01 F	Homsap IGHJ4*02 F	Homsap IGHD5-12*01 F	IGHD	caggtgcagctggtggagtctggggga...ggcgtggtccagcctgggaggtccctgagactctcctgtgcagcctctggattcaccttc............agtagctatgctatgcactgggtccgccaggctccaggcaaggggctggagtgggtggcagttatatcatatgat......ggaagcaataaatactacgcagactccgtgaag...ggccgattcaccatctccagagacaattccaagaacacgctgtatctgcaaatgaacagcctgagagctgaggacacggctgtgtattactgtgcgagagagttgagagaagtggctacgagatactttgactactggggccagggaaccctggtcaccgtctcctcag		caggtgcagctggtggagtctggggga...ggcgtggtccagcctgggaggtccctgagactctcctgtgcagcctctggattcaccttc............agtagctatgctatgcactgggtccgccaggctccaggcaaggggctggagtgggtggcagttatatcatatgat......ggaagcaataaatactacgcagactccgtgaag...ggccgattcaccatctccagagacaattccaagaacacgctgtatctgcaaatgaacagcctgagagctgaggacacggctgtgtattactgtgcgagaga	caggtgcagctggtggagtctggggga...ggcgtggtccagcctgggaggtccctgagactctcctgtgcagcctct	ggattcaccttc............agtagctatgct	atgcactgggtccgccaggctccaggcaaggggctggagtgggtggcagtt	atatcatatgat......ggaagcaataaa	tactacgcagactccgtgaag...ggccgattcaccatctccagagacaattccaagaacacgctgtatctgcaaatgaacagcctgagagctgaggacacggctgtgtattactgt	gcgagagagttgagagaagtggctacgagatactttgactac	tgtgcgagagagttgagagaagtggctacgagatactttgactactgg	tactttgactactggggccagggaaccctggtcaccgtctcctcag	tggggccagggaaccctggtcaccgtctcctcag
AAGGCAGAGAGCTTCT-1	productive	Homsap IGHV3-23*01 F, or Homsap IGHV3-23D*01 F	Homsap IGHJ4*02 F	Homsap IGHD3-22*01 F	IGHM	gacgtgcagctgttggagtctggggga...ggcttggtacagccgggggggtccctgagactctcctgtgcagcctctggattcaccttt............agaagttatgccatgagttgggtccgccaggatccagggaaggggctggcgtgggtctcagatatcagtggtagt......ggtggtaacacatactacgcagactccgtgaag...ggccggttcaccatctccagagacaattccaagaacacgctgtatctgcaaatgaatagcctgagagccgaggacacggccgtatattactgtgcgaaagatttttactatactagtagtggttattcccttgactactggggccagggaaccctggtcatcgtctcctcag		gacgtgcagctgttggagtctggggga...ggcttggtacagccgggggggtccctgagactctcctgtgcagcctctggattcaccttt............agaagttatgccatgagttgggtccgccaggatccagggaaggggctggcgtgggtctcagatatcagtggtagt......ggtggtaacacatactacgcagactccgtgaag...ggccggttcaccatctccagagacaattccaagaacacgctgtatctgcaaatgaatagcctgagagccgaggacacggccgtatattactgtgcgaaaga	gacgtgcagctgttggagtctggggga...ggcttggtacagccgggggggtccctgagactctcctgtgcagcctct	ggattcaccttt............agaagttatgcc	atgagttgggtccgccaggatccagggaaggggctggcgtgggtctcagat	atcagtggtagt......ggtggtaacaca	tactacgcagactccgtgaag...ggccggttcaccatctccagagacaattccaagaacacgctgtatctgcaaatgaatagcctgagagccgaggacacggccgtatattactgt	gcgaaagatttttactatactagtagtggttattcccttgactac	tgtgcgaaagatttttactatactagtagtggttattcccttgactactgg	ttgactactggggccagggaaccctggtcatcgtctcctcag	tggggccagggaaccctggtcatcgtctcctcag
AAGGCAGAGCTCAACT-1	productive	Homsap IGHV4-30-4*01 F	Homsap IGHJ4*02 F	Homsap IGHD5-18*01 F	IGHM	caggtgcagctgcaggagtcgggccca...ggactggtgaagccttcacagaccctgtccctcacctgcactgtctctggtggctccatcagc......agtggtgattactactggagttggatccgccagcccccagggaagggcctggagtggattgggtacatctattacagt.........gggagcacctactacaacccgtccctcaag...agtcgagttaccatatcagtagacacgtccaagaaccagttctccctgaagctgagctctgtgactgccgcagacacggccgtgtattactgtgccggaagtggatacagctatggttccgtggactactggggccagggaaccctggtcaccgtctcctcag		caggtgcagctgcaggagtcgggccca...ggactggtgaagccttcacagaccctgtccctcacctgcactgtctctggtggctccatcagc......agtggtgattactactggagttggatccgccagcccccagggaagggcctggagtggattgggtacatctattacagt.........gggagcacctactacaacccgtccctcaag...agtcgagttaccatatcagtagacacgtccaagaaccagttctccctgaagctgagctctgtgactgccgcagacacggccgtgtattactgtgcc	caggtgcagctgcaggagtcgggccca...ggactggtgaagccttcacagaccctgtccctcacctgcactgtctct	ggtggctccatcagc......agtggtgattactac	tggagttggatccgccagcccccagggaagggcctggagtggattgggtac	atctattacagt.........gggagcacc	tactacaacccgtccctcaag...agtcgagttaccatatcagtagacacgtccaagaaccagttctccctgaagctgagctctgtgactgccgcagacacggccgtgtattactgt	gccggaagtggatacagctatggttccgtggactac	tgtgccggaagtggatacagctatggttccgtggactactgg	gactactggggccagggaaccctggtcaccgtctcctcag	tggggccagggaaccctggtcaccgtctcctcag
AAGGCAGCAAAGAATC-1	productive	Homsap IGHV1-3*01 F	Homsap IGHJ4*02 F	Homsap IGHD2-2*01 F	IGHM	caggtccagcttgtgcagtctggggct...gaggtgaagaagcctggggcctcagtgaaggtttcctgcaaggcttctggatacaccttc............actagctatgctatgcattgggtgcgccaggcccccggacaaaggcttgagtggatgggatggatcaacgctggc......aatggtaacacaaaatattcacagaagttccag...ggcagagtcaccattaccagggacacatccgcgagcacagcctacatggagctgagcagcctgagatctgaagacacggctgtgtattactgtgcgagacctttaccagctgccggttcgtactactttgactactggggccagggaaccctggtcaccgtctcctcag		caggtccagcttgtgcagtctggggct...gaggtgaagaagcctggggcctcagtgaaggtttcctgcaaggcttctggatacaccttc............actagctatgctatgcattgggtgcgccaggcccccggacaaaggcttgagtggatgggatggatcaacgctggc......aatggtaacacaaaatattcacagaagttccag...ggcagagtcaccattaccagggacacatccgcgagcacagcctacatggagctgagcagcctgagatctgaagacacggctgtgtattactgtgcgaga	caggtccagcttgtgcagtctggggct...gaggtgaagaagcctggggcctcagtgaaggtttcctgcaaggcttct	ggatacaccttc............actagctatgct	atgcattgggtgcgccaggcccccggacaaaggcttgagtggatgggatgg	atcaacgctggc......aatggtaacaca	aaatattcacagaagttccag...ggcagagtcaccattaccagggacacatccgcgagcacagcctacatggagctgagcagcctgagatctgaagacacggctgtgtattactgt	gcgagacctttaccagctgccggttcgtactactttgactac	tgtgcgagacctttaccagctgccggttcgtactactttgactactgg	actactttgactactggggccagggaaccctggtcaccgtctcctcag	tggggccagggaaccctggtcaccgtctcctcag
AAGGCAGGTCCTCCAT-1	productive	Homsap IGHV4-59*01 F	Homsap IGHJ4*02 F	Homsap IGHD3-9*01 F	IGHD	caggtgcagctgcaggagtcgggccca...ggactggtgaagccttcggagaccctgtccctcacctgcactgtctctggtggctccatc............agtagttactactggagctggatccggcagcccccagggaagggactggagtggattgggtatatctattacagt.........gggagcaccaactacaacccctccctcaag...agtcgagtcaccatatcagtagacacgtccaagaaccagttctccctgaagctgagctctgtgaccgctgcggacacggccgtgtattactgtgcgagagtggaatacgatattttgactggttattactttgactactggggccagggaaccctggtcaccgtctcctcag		caggtgcagctgcaggagtcgggccca...ggactggtgaagccttcggagaccctgtccctcacctgcactgtctctggtggctccatc............agtagttactactggagctggatccggcagcccccagggaagggactggagtggattgggtatatctattacagt.........gggagcaccaactacaacccctccctcaag...agtcgagtcaccatatcagtagacacgtccaagaaccagttctccctgaagctgagctctgtgaccgctgcggacacggccgtgtattactgtgcgagag	caggtgcagctgcaggagtcgggccca...ggactggtgaagccttcggagaccctgtccctcacctgcactgtctct	ggtggctccatc............agtagttactac	tggagctggatccggcagcccccagggaagggactggagtggattgggtat	atctattacagt.........gggagcacc	aactacaacccctccctcaag...agtcgagtcaccatatcagtagacacgtccaagaaccagttctccctgaagctgagctctgtgaccgctgcggacacggccgtgtattactgt	gcgagagtggaatacgatattttgactggttattactttgactac	tgtgcgagagtggaatacgatattttgactggttattactttgactactgg	tactttgactactggggccagggaaccctggtcaccgtctcctcag	tggggccagggaaccctggtcaccgtctcctcag
AAGGCAGGTCGGCACT-1	productive	Homsap IGHV5-51*01 F	Homsap IGHJ4*02 F	Homsap IGHD3-10*01 F	IGHM	gaggtgcagctggtgcagtctggagca...gaagtgaaaaagcccggggagtctctgaagatctcctgtaagggttctggatacagtttt............tccaactactggatcggctgggtgcgccagatgcccgggagaggcctggagtggatggggatcatctatcctgat......gactctgataccagatacagtccgtccttccaa...ggccaggtcaccatctcagccgacaagtccatcagcaccgccttcctgcagtggagcagcctgaaggcctcggacaccgccatgtattactgtgcgagaccgatcgggggccccggttcggggacttattatgactactggggccagggaaccctggtcaccgtctcctcat		gaggtgcagctggtgcagtctggagca...gaagtgaaaaagcccggggagtctctgaagatctcctgtaagggttctggatacagtttt............tccaactactggatcggctgggtgcgccagatgcccgggagaggcctggagtggatggggatcatctatcctgat......gactctgataccagatacagtccgtccttccaa...ggccaggtcaccatctcagccgacaagtccatcagcaccgccttcctgcagtggagcagcctgaaggcctcggacaccgccatgtattactgtgcgagac	gaggtgcagctggtgcagtctggagca...gaagtgaaaaagcccggggagtctctgaagatctcctgtaagggttct	ggatacagtttt............tccaactactgg	atcggctgggtgcgccagatgcccgggagaggcctggagtggatggggatc	atctatcctgat......gactctgatacc	agatacagtccgtccttccaa...ggccaggtcaccatctcagccgacaagtccatcagcaccgccttcctgcagtggagcagcctgaaggcctcggacaccgccatgtattactgt	gcgagaccgatcgggggccccggttcggggacttattatgactac	tgtgcgagaccgatcgggggccccggttcggggacttattatgactactgg	tattatgactactggggccagggaaccctggtcaccgtctcctcat	tggggccagggaaccctggtcaccgtctcctcat
AAGGCAGGTTATGTGC-1	productive	Homsap IGHV1-18*01 F	Homsap IGHJ4*02 F	Homsap IGHD5-24*01 ORF	IGHM	caggttcagctggtgcagtctggagct...gaagtgaaggagcctggggcctcagtgaaggtctcctgcaggacttctggttacaccttt............accatcaatggtatcagttgggtgcgacaggcccctggacagggacttgagtggatggggtggatcagcgctaac......agtggaaacacaaagtatgcgcagaagttccag...gacagagtcaccatgaccacagacacttccgcgagcacagcctatatggaactgaggagcctgagatctgacgacacggccgtctattactgtgccagagatcgaaattacgccggggactactggggccagggaaccctggtcaccgtctcctcag		caggttcagctggtgcagtctggagct...gaagtgaaggagcctggggcctcagtgaaggtctcctgcaggacttctggttacaccttt............accatcaatggtatcagttgggtgcgacaggcccctggacagggacttgagtggatggggtggatcagcgctaac......agtggaaacacaaagtatgcgcagaagttccag...gacagagtcaccatgaccacagacacttccgcgagcacagcctatatggaactgaggagcctgagatctgacgacacggccgtctattactgtgccagaga	caggttcagctggtgcagtctggagct...gaagtgaaggagcctggggcctcagtgaaggtctcctgcaggacttct	ggttacaccttt............accatcaatggt	atcagttgggtgcgacaggcccctggacagggacttgagtggatggggtgg	atcagcgctaac......agtggaaacaca	aagtatgcgcagaagttccag...gacagagtcaccatgaccacagacacttccgcgagcacagcctatatggaactgaggagcctgagatctgacgacacggccgtctattactgt	gccagagatcgaaattacgccggggactac	tgtgccagagatcgaaattacgccggggactactgg	gactactggggccagggaaccctggtcaccgtctcctcag	tggggccagggaaccctggtcaccgtctcctcag
AAGGCAGTCTGCGGCA-1	productive	Homsap IGHV3-30*04 F, or Homsap IGHV3-30-3*03 F	Homsap IGHJ4*02 F	Homsap IGHD6-19*01 F	IGHM	caggtgcagctggtggagtctggggga...ggcgtggtccagcctgggaggtccctgagactctcctgtgcagcctctggattcaccttc............agtagctatgctatgcactgggtccgccaggctccaggcaaggggctggagtgggtggcagttatatcatatgat......ggaagtaacaaatattatgcagactccgtgaag...ggccgattcaccatctccagagacaattccaagaacacgctgtatctgcaaatgaacagcctgagagttgaggacacggctgtgtattactgtgcgaaaggggccgctatagcagtggctggtacgagggggagtgactactggggccagggaaccctggtcaccgtctcctcag		caggtgcagctggtggagtctggggga...ggcgtggtccagcctgggaggtccctgagactctcctgtgcagcctctggattcaccttc............agtagctatgctatgcactgggtccgccaggctccaggcaaggggctggagtgggtggcagttatatcatatgat......ggaagtaacaaatattatgcagactccgtgaag...ggccgattcaccatctccagagacaattccaagaacacgctgtatctgcaaatgaacagcctgagagttgaggacacggctgtgtattactgtgcgaaag	caggtgcagctggtggagtctggggga...ggcgtggtccagcctgggaggtccctgagactctcctgtgcagcctct	ggattcaccttc............agtagctatgct	atgcactgggtccgccaggctccaggcaaggggctggagtgggtggcagtt	atatcatatgat......ggaagtaacaaa	tattatgcagactccgtgaag...ggccgattcaccatctccagagacaattccaagaacacgctgtatctgcaaatgaacagcctgagagttgaggacacggctgtgtattactgt	gcgaaaggggccgctatagcagtggctggtacgagggggagtgactac	tgtgcgaaaggggccgctatagcagtggctggtacgagggggagtgactactgg	tgactactggggccagggaaccctggtcaccgtctcctcag	tggggccagggaaccctggtcaccgtctcctcag
AAGGTTCAGACACTAA-1	productive	Homsap IGHV3-30-3*01 F	Homsap IGHJ6*02 F	Homsap IGHD4-23*01 ORF	IGHM	caggtgcagctggtggagtctggggga...ggcgtggtccagcctgggaggtccctgagactctcctgtgcagcctctggattcaccttc............agtagctatgctatgcactgggtccgccaggctccaggcaaggggctggagtgggtggcagttatatcatatgat......ggaagcaataaatactacgcagactccgtgaag...ggccgattcaccatctccagagacaattccaagaacacgctgtatctgcaaatgaacagcctgagagctgaggacacggctgtgtattactgtgcgagaagcgactacggtggtaaagaaacccggggatactactacggtatggacgtctggggccaagggaccacggtcaccgtctcc…		caggtgcagctggtggagtctggggga...ggcgtggtccagcctgggaggtccctgagactctcctgtgcagcctctggattcaccttc............agtagctatgctatgcactgggtccgccaggctccaggcaaggggctggagtgggtggcagttatatcatatgat......ggaagcaataaatactacgcagactccgtgaag...ggccgattcaccatctccagagacaattccaagaacacgctgtatctgcaaatgaacagcctgagagctgaggacacggctgtgtattactgtgcgaga	caggtgcagctggtggagtctggggga...ggcgtggtccagcctgggaggtccctgagactctcctgtgcagcctct	ggattcaccttc............agtagctatgct	atgcactgggtccgccaggctccaggcaaggggctggagtgggtggcagtt	atatcatatgat......ggaagcaataaa	tactacgcagactccgtgaag...ggccgattcaccatctccagagacaattccaagaacacgctgtatctgcaaatgaacagcctgagagctgaggacacggctgtgtattactgt	gcgagaagcgactacggtggtaaagaaacccggggatactactacggtatggacgtc	tgtgcgagaagcgactacggtggtaaagaaacccggggatactactacggtatggacgtctgg	tactactacggtatggacgtctggggccaagggaccacggtcaccgtctcctca	tggggccaagggaccacggtcaccgtctcctca
AAGGTTCAGAGCCCAA-1	productive	Homsap IGHV3-7*01 F	Homsap IGHJ4*02 F	Homsap IGHD1-1*01 F	IGHM	gaggtgcagctggtggagtctgggggc...ggcttggtccagcctggggggtccctgagactctcctgtgcagcctctggattcagtttt............agtatctattggatgagctgggtccgccaggcgccagggaaggggctggagtgggtggccaacataaacgaagat......ggaagtgagaaatactatgtggactctgtgaag...ggccgattcgccatctccagagacaacaccaagaactcactgtatctgcacatgaacagcctgagagccgaggacacggctctatattattgtgcgagaggagggacgaggggatccgcggactactggggccagggaaccctggtcaccgtctcctcag		gaggtgcagctggtggagtctgggggc...ggcttggtccagcctggggggtccctgagactctcctgtgcagcctctggattcagtttt............agtatctattggatgagctgggtccgccaggcgccagggaaggggctggagtgggtggccaacataaacgaagat......ggaagtgagaaatactatgtggactctgtgaag...ggccgattcgccatctccagagacaacaccaagaactcactgtatctgcacatgaacagcctgagagccgaggacacggctctatattattgtgcgagag	gaggtgcagctggtggagtctgggggc...ggcttggtccagcctggggggtccctgagactctcctgtgcagcctct	ggattcagtttt............agtatctattgg	atgagctgggtccgccaggcgccagggaaggggctggagtgggtggccaac	ataaacgaagat......ggaagtgagaaa	tactatgtggactctgtgaag...ggccgattcgccatctccagagacaacaccaagaactcactgtatctgcacatgaacagcctgagagccgaggacacggctctatattattgt	gcgagaggagggacgaggggatccgcggactac	tgtgcgagaggagggacgaggggatccgcggactactgg	gactactggggccagggaaccctggtcaccgtctcctcag	tggggccagggaaccctggtcaccgtctcctcag
AAGGTTCAGCCACGCT-1	productive	Homsap IGHV1-18*01 F	Homsap IGHJ3*02 F	Homsap IGHD6-19*01 F	IGHM	caggttcagctggtgcagtctggagct...gaggtgaagaagcctggggcctcagtgaaggtctcctgcaaggcttctggttacaccttt............accagctatggtatcagctgggtgcgacaggcccctggacaagggcttgagtggatgggatggatcagcgcttac......aatggtaacacaaactatgcacagaagctccag...ggcagagtcaccatgaccacagacacatccacgagcacagcctacatggagctgaggagcctgagatctgacgacacggccgtgtattactgtgcccgaacacgggggtatagcagtggccggccctcttctgcttttgatatctggggccaagggacaatggtcaccgtctcttcag		caggttcagctggtgcagtctggagct...gaggtgaagaagcctggggcctcagtgaaggtctcctgcaaggcttctggttacaccttt............accagctatggtatcagctgggtgcgacaggcccctggacaagggcttgagtggatgggatggatcagcgcttac......aatggtaacacaaactatgcacagaagctccag...ggcagagtcaccatgaccacagacacatccacgagcacagcctacatggagctgaggagcctgagatctgacgacacggccgtgtattactgtgc	caggttcagctggtgcagtctggagct...gaggtgaagaagcctggggcctcagtgaaggtctcctgcaaggcttct	ggttacaccttt............accagctatggt	atcagctgggtgcgacaggcccctggacaagggcttgagtggatgggatgg	atcagcgcttac......aatggtaacaca	aactatgcacagaagctccag...ggcagagtcaccatgaccacagacacatccacgagcacagcctacatggagctgaggagcctgagatctgacgacacggccgtgtattactgt	gcccgaacacgggggtatagcagtggccggccctcttctgcttttgatatc	tgtgcccgaacacgggggtatagcagtggccggccctcttctgcttttgatatctgg	tgcttttgatatctggggccaagggacaatggtcaccgtctcttcag	tggggccaagggacaatggtcaccgtctcttcag
AAGGTTCCAAAGTGCG-1	productive	Homsap IGHV1-18*01 F	Homsap IGHJ4*02 F	Homsap IGHD3-10*01 F	IGHM	caggttcagctggtgcagtctggagct...gaggtgaagaagcctggggcctcagtgaaggtctcctgcaaggcttctggttacaccttt............accagctatggtatcagctgggtgcgacaggcccctggacaagggcttgagtggatgggatggatcagcgcttac......aatggtaacacaaactatgcacagaagctccag...ggcagagtcaccatgaccacagacacatccacgagcacagcctacatggagctgaggagcctgagatctgacgacacggccgtgtattactgtgcgagagatcccgtggcctatggttcggggagttattacgggtttgactactggggccagggaaccctggtcaccgtctcctcag		caggttcagctggtgcagtctggagct...gaggtgaagaagcctggggcctcagtgaaggtctcctgcaaggcttctggttacaccttt............accagctatggtatcagctgggtgcgacaggcccctggacaagggcttgagtggatgggatggatcagcgcttac......aatggtaacacaaactatgcacagaagctccag...ggcagagtcaccatgaccacagacacatccacgagcacagcctacatggagctgaggagcctgagatctgacgacacggccgtgtattactgtgcgagaga	caggttcagctggtgcagtctggagct...gaggtgaagaagcctggggcctcagtgaaggtctcctgcaaggcttct	ggttacaccttt............accagctatggt	atcagctgggtgcgacaggcccctggacaagggcttgagtggatgggatgg	atcagcgcttac......aatggtaacaca	aactatgcacagaagctccag...ggcagagtcaccatgaccacagacacatccacgagcacagcctacatggagctgaggagcctgagatctgacgacacggccgtgtattactgt	gcgagagatcccgtggcctatggttcggggagttattacgggtttgactac	tgtgcgagagatcccgtggcctatggttcggggagttattacgggtttgactactgg	tttgactactggggccagggaaccctggtcaccgtctcctcag	tggggccagggaaccctggtcaccgtctcctcag
AAGGTTCCAATGAATG-1	productive	Homsap IGHV3-30*04 F, or Homsap IGHV3-30-3*01 F or Homsap IGHV3-30-3*03 F	Homsap IGHJ5*02 F	Homsap IGHD5-12*01 F	IGHM	ctggagcagttggtggagtcgggggga...ggcgtggtccagtctgggaggtccctgagactctcctgtgtagcctctggattcaccttc............agtagctattctatgcactgggtccgccaggctccaggcaaggggctggagtgggtgacgtttatttcatatgat......ggaagaaataaagactatgtggactccgtggag...ggccgattcatcatctccagagacaattcccagaacacggtttatctgcaaatgaacagcctgagacctgaggacacggccgtctattattgtgcgaaagatcggagtcgcatcgattacgatttagggttcgacccctggggccagggaaccctggtcaccgtctcctcag		ctggagcagttggtggagtcgggggga...ggcgtggtccagtctgggaggtccctgagactctcctgtgtagcctctggattcaccttc............agtagctattctatgcactgggtccgccaggctccaggcaaggggctggagtgggtgacgtttatttcatatgat......ggaagaaataaagactatgtggactccgtggag...ggccgattcatcatctccagagacaattcccagaacacggtttatctgcaaatgaacagcctgagacctgaggacacggccgtctattattgtgcgaaaga	ctggagcagttggtggagtcgggggga...ggcgtggtccagtctgggaggtccctgagactctcctgtgtagcctct	ggattcaccttc............agtagctattct	atgcactgggtccgccaggctccaggcaaggggctggagtgggtgacgttt	atttcatatgat......ggaagaaataaa	gactatgtggactccgtggag...ggccgattcatcatctccagagacaattcccagaacacggtttatctgcaaatgaacagcctgagacctgaggacacggccgtctattattgt	gcgaaagatcggagtcgcatcgattacgatttagggttcgacccc	tgtgcgaaagatcggagtcgcatcgattacgatttagggttcgacccctgg	ggttcgacccctggggccagggaaccctggtcaccgtctcctcag	tggggccagggaaccctggtcaccgtctcctcag
AAGGTTCCATGACGGA-1	productive	Homsap IGHV3-15*01 F	Homsap IGHJ5*02 F	Homsap IGHD5-18*01 F	IGHA2	gcggtacagttggtggagtctggggga...ggctcggtaaagcctggggggtcccttagactctcctgtgcagcctctggattcagtttc............agtaaaacctggatgacctgggtccgccaggctccagggaaggggctggagtgggttggccgtattagaagtaatcctgatggcgggacaacagactacgctgcacccgtgaaa...ggcagattcaccatctcaagagacgattcaaaaaacatggtttttttggaaatgaacagcctgaaaatcgaggacgcaggcagatattattgtactggtggggagggatacagcaatgacctgccccggttcgacccctggggccagggaaccctggtcaccgtctcctcag		gcggtacagttggtggagtctggggga...ggctcggtaaagcctggggggtcccttagactctcctgtgcagcctctggattcagtttc............agtaaaacctggatgacctgggtccgccaggctccagggaaggggctggagtgggttggccgtattagaagtaatcctgatggcgggacaacagactacgctgcacccgtgaaa...ggcagattcaccatctcaagagacgattcaaaaaacatggtttttttggaaatgaacagcctgaaaatcgaggacgcaggcagatattattgtac	gcggtacagttggtggagtctggggga...ggctcggtaaagcctggggggtcccttagactctcctgtgcagcctct	ggattcagtttc............agtaaaacctgg	atgacctgggtccgccaggctccagggaaggggctggagtgggttggccgt	attagaagtaatcctgatggcgggacaaca	gactacgctgcacccgtgaaa...ggcagattcaccatctcaagagacgattcaaaaaacatggtttttttggaaatgaacagcctgaaaatcgaggacgcaggcagatattattgt	actggtggggagggatacagcaatgacctgccccggttcgacccc	tgtactggtggggagggatacagcaatgacctgccccggttcgacccctgg	ggttcgacccctggggccagggaaccctggtcaccgtctcctcag	tggggccagggaaccctggtcaccgtctcctcag
AAGGTTCGTCATGCAT-1	productive	Homsap IGHV4-31*06 F	Homsap IGHJ5*01 F, or Homsap IGHJ5*02 F	Homsap IGHD3-22*01 F	IGHM	caggtgcagctgcaggagtcgggccca...ggactggtgaagccttcacagaccctgtccctcacctgcactgtctctggtggctccatcagc......ggtggtaattactactggaactggatccgccagcacccagggcagggcctggagtggattgggaacatctattacagt.........gggaacacctactacaacccgtccctcaag...agtcgagttagcatgtcagtggacacgtctaagaaccagttctccctgaagttgagctctgtgactgccgcggacacggccgtgtattactgcgcgaggtggatagactcgtggggccagggaaccctggtcaccgtctcctcag		caggtgcagctgcaggagtcgggccca...ggactggtgaagccttcacagaccctgtccctcacctgcactgtctctggtggctccatcagc......ggtggtaattactactggaactggatccgccagcacccagggcagggcctggagtggattgggaacatctattacagt.........gggaacacctactacaacccgtccctcaag...agtcgagttagcatgtcagtggacacgtctaagaaccagttctccctgaagttgagctctgtgactgccgcggacacggccgtgtattactgcgcgag	caggtgcagctgcaggagtcgggccca...ggactggtgaagccttcacagaccctgtccctcacctgcactgtctct	ggtggctccatcagc......ggtggtaattactac	tggaactggatccgccagcacccagggcagggcctggagtggattgggaac	atctattacagt.........gggaacacc	tactacaacccgtccctcaag...agtcgagttagcatgtcagtggacacgtctaagaaccagttctccctgaagttgagctctgtgactgccgcggacacggccgtgtattactgc	gcgaggtggatagactcg	tgcgcgaggtggatagactcgtgg	gactcgtggggccagggaaccctggtcaccgtctcctcag	tggggccagggaaccctggtcaccgtctcctcag
AAGGTTCGTTGGTTTG-1	productive	Homsap IGHV3-23*01 F, or Homsap IGHV3-23D*01 F	Homsap IGHJ6*02 F	Homsap IGHD2-21*02 F	IGHD	gaggtgcagctgttggagtctggggga...ggcttggtacagcctggggggtccctgagactctcctgtgcagcctctggattcaccttt............agcagctatgccatgagctgggtccgccaggctccagggaaggggctggagtgggtctcagctattagtggtagt......ggtggtagcacatactacgcagactccgtgaag...ggccggttcaccatctccagagacaattccaagaacacgctgtatctgcaaatgaacagcctgagagccgaggacacggccgtatattactgtgcgaaagcatattgtggtggtgactgctattccgactactactacggtatggacgtctggggccaagggaccacggtcaccgtctcc…		gaggtgcagctgttggagtctggggga...ggcttggtacagcctggggggtccctgagactctcctgtgcagcctctggattcaccttt............agcagctatgccatgagctgggtccgccaggctccagggaaggggctggagtgggtctcagctattagtggtagt......ggtggtagcacatactacgcagactccgtgaag...ggccggttcaccatctccagagacaattccaagaacacgctgtatctgcaaatgaacagcctgagagccgaggacacggccgtatattactgtgcgaaag	gaggtgcagctgttggagtctggggga...ggcttggtacagcctggggggtccctgagactctcctgtgcagcctct	ggattcaccttt............agcagctatgcc	atgagctgggtccgccaggctccagggaaggggctggagtgggtctcagct	attagtggtagt......ggtggtagcaca	tactacgcagactccgtgaag...ggccggttcaccatctccagagacaattccaagaacacgctgtatctgcaaatgaacagcctgagagccgaggacacggccgtatattactgt	gcgaaagcatattgtggtggtgactgctattccgactactactacggtatggacgtc	tgtgcgaaagcatattgtggtggtgactgctattccgactactactacggtatggacgtctgg	actactactacggtatggacgtctggggccaagggaccacggtcaccgtctcctca	tggggccaagggaccacggtcaccgtctcctca
AAGGTTCTCGACCAGC-1	productive	Homsap IGHV4-34*01 F	Homsap IGHJ1*01 F	Homsap IGHD4-17*01 F	IGHM	caggtgcagctacagcagtggggcgca...ggactgttgaagccttcggagaccctgtccctcacctgcgctgtctatggtgggtccttc............agtggttactactggagctggatccgccagcccccagggaaggggctggagtggattggggaaatcaatcatagt.........ggaagcaccaactacaacccgtccctcaag...agtcgagtcaccatatcagtagacacgtccaagaaccagttctccctgaagctgagctctgtgaccgccgcggacacggctgtgtattactgtgcgctccaacgcggactacgcctacgatggggccagggaaccctggtcaccgtctcctcag		caggtgcagctacagcagtggggcgca...ggactgttgaagccttcggagaccctgtccctcacctgcgctgtctatggtgggtccttc............agtggttactactggagctggatccgccagcccccagggaaggggctggagtggattggggaaatcaatcatagt.........ggaagcaccaactacaacccgtccctcaag...agtcgagtcaccatatcagtagacacgtccaagaaccagttctccctgaagctgagctctgtgaccgccgcggacacggctgtgtattactgtgcg	caggtgcagctacagcagtggggcgca...ggactgttgaagccttcggagaccctgtccctcacctgcgctgtctat	ggtgggtccttc............agtggttactac	tggagctggatccgccagcccccagggaaggggctggagtggattggggaa	atcaatcatagt.........ggaagcacc	aactacaacccgtccctcaag...agtcgagtcaccatatcagtagacacgtccaagaaccagttctccctgaagctgagctctgtgaccgccgcggacacggctgtgtattactgt	gcgctccaacgcggactacgcctacga	tgtgcgctccaacgcggactacgcctacgatgg	tggggccagggaaccctggtcaccgtctcctcag	tggggccagggaaccctggtcaccgtctcctcag
AAGTCTGAGCTCCCAG-1	productive	Homsap IGHV4-4*03 F	Homsap IGHJ2*01 F	Homsap IGHD6-13*01 F	None	caggtgcagctgcaggagtcgggccca...ggactggtgaagccgccggggaccctgtccctcacctgcgctgtctctggtggctccatcatt.........actcagaactggtggagttgggtccgccagtccccagggaagggactggagtggattggagaagtctatgatagt.........gggagcaccaacttcaacccgtccctcgag...agccgagtctccatctcagtagacaagtccaagaaccagttctccctgaggctgaactctgcgaccgccgcggacacggccgtgtattattgtgcggcccgagcagccggtagcaactactacttcggtctctggggccgtggcactctggtcactgtctcctc		caggtgcagctgcaggagtcgggccca...ggactggtgaagccgccggggaccctgtccctcacctgcgctgtctctggtggctccatcatt.........actcagaactggtggagttgggtccgccagtccccagggaagggactggagtggattggagaagtctatgatagt.........gggagcaccaacttcaacccgtccctcgag...agccgagtctccatctcagtagacaagtccaagaaccagttctccctgaggctgaactctgcgaccgccgcggacacggccgtgtattattgtgcg	caggtgcagctgcaggagtcgggccca...ggactggtgaagccgccggggaccctgtccctcacctgcgctgtctct	ggtggctccatcatt.........actcagaactgg	tggagttgggtccgccagtccccagggaagggactggagtggattggagaa	gtctatgatagt.........gggagcacc	aacttcaacccgtccctcgag...agccgagtctccatctcagtagacaagtccaagaaccagttctccctgaggctgaactctgcgaccgccgcggacacggccgtgtattattgt	gcggcccgagcagccggtagcaactactacttcggtctc	tgtgcggcccgagcagccggtagcaactactacttcggtctctgg	tacttcggtctctggggccgtggcactctggtcactgtctcctc	tggggccgtggcactctggtcactgtctcctc
AAGTCTGAGGAGTCTG-1	productive	Homsap IGHV3-74*01 F	Homsap IGHJ4*02 F	Homsap IGHD5-24*01 ORF	IGHM	gaggtgcagctggtggagtccggggga...ggcttagttcagcctggggggtccctgagactctcctgtgcagcctctggattcaccttc............agtagctactggatgcactgggtccgccaagctccagggaaggggctggtgtgggtctcacgtattaatagtgat......gggagtagcacaagctacgcggactccgtgaag...ggccgattcaccatctccagagacaacgccaagaacacgctgtatctgcaaatgaacagtctgagagccgaggacacggctgtgtattactgtgcaagagatcgaaatggctaccctgactactggggccagggaaccctggtcaccgtctcctcag		gaggtgcagctggtggagtccggggga...ggcttagttcagcctggggggtccctgagactctcctgtgcagcctctggattcaccttc............agtagctactggatgcactgggtccgccaagctccagggaaggggctggtgtgggtctcacgtattaatagtgat......gggagtagcacaagctacgcggactccgtgaag...ggccgattcaccatctccagagacaacgccaagaacacgctgtatctgcaaatgaacagtctgagagccgaggacacggctgtgtattactgtgcaagaga	gaggtgcagctggtggagtccggggga...ggcttagttcagcctggggggtccctgagactctcctgtgcagcctct	ggattcaccttc............agtagctactgg	atgcactgggtccgccaagctccagggaaggggctggtgtgggtctcacgt	attaatagtgat......gggagtagcaca	agctacgcggactccgtgaag...ggccgattcaccatctccagagacaacgccaagaacacgctgtatctgcaaatgaacagtctgagagccgaggacacggctgtgtattactgt	gcaagagatcgaaatggctaccctgactac	tgtgcaagagatcgaaatggctaccctgactactgg	tgactactggggccagggaaccctggtcaccgtctcctcag	tggggccagggaaccctggtcaccgtctcctcag
AAGTCTGCACCAGGCT-1	productive	Homsap IGHV4-34*01 F	Homsap IGHJ5*02 F	Homsap IGHD3-10*01 F	IGHD	caggtgcagctacagcagtggggcgca...ggactgttgaagccttcggagaccctgtccctcacctgcgctgtctatggtgggtccttc............agtggttactactggagctggatccgccagcccccagggaaggggctggagtggattggggaaatcaatcatagt.........ggaagcaccaactacaacccgtccctcaag...agtcgagtcaccatatcagtagacacgtccaagaaccagttctccctgaagctgagctctgtgaccgccgcggacacggctgtgtattactgtgcgagaggggcaggattactatggttcggggagaagtacaactggttcgacccctggggccagggaaccctggtcaccgtctcctcag		caggtgcagctacagcagtggggcgca...ggactgttgaagccttcggagaccctgtccctcacctgcgctgtctatggtgggtccttc............agtggttactactggagctggatccgccagcccccagggaaggggctggagtggattggggaaatcaatcatagt.........ggaagcaccaactacaacccgtccctcaag...agtcgagtcaccatatcagtagacacgtccaagaaccagttctccctgaagctgagctctgtgaccgccgcggacacggctgtgtattactgtgcgagagg	caggtgcagctacagcagtggggcgca...ggactgttgaagccttcggagaccctgtccctcacctgcgctgtctat	ggtgggtccttc............agtggttactac	tggagctggatccgccagcccccagggaaggggctggagtggattggggaa	atcaatcatagt.........ggaagcacc	aactacaacccgtccctcaag...agtcgagtcaccatatcagtagacacgtccaagaaccagttctccctgaagctgagctctgtgaccgccgcggacacggctgtgtattactgt	gcgagaggggcaggattactatggttcggggagaagtacaactggttcgacccc	tgtgcgagaggggcaggattactatggttcggggagaagtacaactggttcgacccctgg	acaactggttcgacccctggggccagggaaccctggtcaccgtctcctcag	tggggccagggaaccctggtcaccgtctcctcag
AAGTCTGTCATGCATG-1	productive	Homsap IGHV3-48*04 F	Homsap IGHJ5*02 F	Homsap IGHD3-9*01 F	IGHM	gaggtgcagctggtggagtctggggga...ggcttggtacagcctggggggtccctgagactctcctgtgcagcctctggattcaccttc............agtagctatagcatgaactgggtccgccaggctccagggaaggggctggagtgggtttcatacattagtagtagt......agtagtaccatatactacgcagactctgtgaag...ggccgattcaccatctccagagacaacgccaagaactcactgtatctgcaaatgaacagcctgagagccgaggacacggctgtgtattactgtgcgagagatccaccgtattacgatattttgactggttattataggaatcatacctggggccagggaaccctggtcaccgtctcctcag		gaggtgcagctggtggagtctggggga...ggcttggtacagcctggggggtccctgagactctcctgtgcagcctctggattcaccttc............agtagctatagcatgaactgggtccgccaggctccagggaaggggctggagtgggtttcatacattagtagtagt......agtagtaccatatactacgcagactctgtgaag...ggccgattcaccatctccagagacaacgccaagaactcactgtatctgcaaatgaacagcctgagagccgaggacacggctgtgtattactgtgcgagaga	gaggtgcagctggtggagtctggggga...ggcttggtacagcctggggggtccctgagactctcctgtgcagcctct	ggattcaccttc............agtagctatagc	atgaactgggtccgccaggctccagggaaggggctggagtgggtttcatac	attagtagtagt......agtagtaccata	tactacgcagactctgtgaag...ggccgattcaccatctccagagacaacgccaagaactcactgtatctgcaaatgaacagcctgagagccgaggacacggctgtgtattactgt	gcgagagatccaccgtattacgatattttgactggttattataggaatcatacc	tgtgcgagagatccaccgtattacgatattttgactggttattataggaatcatacctgg	cctggggccagggaaccctggtcaccgtctcctcag	tggggccagggaaccctggtcaccgtctcctcag
AAGTCTGTCTCCCTGA-1	productive	Homsap IGHV1-69*06 F	Homsap IGHJ4*02 F	Homsap IGHD6-19*01 F	IGHG1	caggtgcacctggagcagtctggggct...gaggtggagaagcctgggtcctcggtgaaggtctcctgcaagacttccggaggcaccttc............accaactatgctatcagttgggtgcgacaggcccctggacaagggcttgagtggatgggagtgatcatccctatc......cttggttcaacgaactacgcagtgaagttccag...gagagaatcacaatcaccgcggacacgtccacgagcacagcctacgtgcaacttaccagcctgagatctgacgacacggccatttattactgtgcgcgaggcagtatagcagtgactggggacccctttgactactggggccagggaaccctggtcaccgtctcctcag		caggtgcacctggagcagtctggggct...gaggtggagaagcctgggtcctcggtgaaggtctcctgcaagacttccggaggcaccttc............accaactatgctatcagttgggtgcgacaggcccctggacaagggcttgagtggatgggagtgatcatccctatc......cttggttcaacgaactacgcagtgaagttccag...gagagaatcacaatcaccgcggacacgtccacgagcacagcctacgtgcaacttaccagcctgagatctgacgacacggccatttattactgtgcgcgag	caggtgcacctggagcagtctggggct...gaggtggagaagcctgggtcctcggtgaaggtctcctgcaagacttcc	ggaggcaccttc............accaactatgct	atcagttgggtgcgacaggcccctggacaagggcttgagtggatgggagtg	atcatccctatc......cttggttcaacg	aactacgcagtgaagttccag...gagagaatcacaatcaccgcggacacgtccacgagcacagcctacgtgcaacttaccagcctgagatctgacgacacggccatttattactgt	gcgcgaggcagtatagcagtgactggggacccctttgactac	tgtgcgcgaggcagtatagcagtgactggggacccctttgactactgg	ctttgactactggggccagggaaccctggtcaccgtctcctcag	tggggccagggaaccctggtcaccgtctcctcag
AAGTCTGTCTTTAGGG-1	productive	Homsap IGHV3-9*01 F	Homsap IGHJ4*02 F	Homsap IGHD3-9*01 F	IGHD	gaagtgcagctggtggagtctggggga...ggcttggtacagcctggcaggtccctgagactctcctgtgcagcctctggattcaccttt............gatgattatgccatgcactgggtccggcaagctccagggaagggcctggagtgggtctcaggtattagttggaat......agtggtagcataggctatgcggactctgtgaag...ggccgattcaccatctccagagacaacgccaagaactccctgtatctgcaaatgaacagtctgagagctgaggacacggccttgtattactgtgcaaaaggtggctttgactggttattatatgactactttgactactggggccagggaaccctggtcaccgtctcctcag		gaagtgcagctggtggagtctggggga...ggcttggtacagcctggcaggtccctgagactctcctgtgcagcctctggattcaccttt............gatgattatgccatgcactgggtccggcaagctccagggaagggcctggagtgggtctcaggtattagttggaat......agtggtagcataggctatgcggactctgtgaag...ggccgattcaccatctccagagacaacgccaagaactccctgtatctgcaaatgaacagtctgagagctgaggacacggccttgtattactgtgcaaaag	gaagtgcagctggtggagtctggggga...ggcttggtacagcctggcaggtccctgagactctcctgtgcagcctct	ggattcaccttt............gatgattatgcc	atgcactgggtccggcaagctccagggaagggcctggagtgggtctcaggt	attagttggaat......agtggtagcata	ggctatgcggactctgtgaag...ggccgattcaccatctccagagacaacgccaagaactccctgtatctgcaaatgaacagtctgagagctgaggacacggccttgtattactgt	gcaaaaggtggctttgactggttattatatgactactttgactac	tgtgcaaaaggtggctttgactggttattatatgactactttgactactgg	actactttgactactggggccagggaaccctggtcaccgtctcctcag	tggggccagggaaccctggtcaccgtctcctcag
AATCCAGAGACCTTTG-1	productive	Homsap IGHV1-3*01 F	Homsap IGHJ6*02 F	Homsap IGHD3-10*01 F	IGHD	caggtccagcttgtgcagtctggggct...gaggtgaagaagcctggggcctcagtgaaggtttcctgcaaggcttctggatacaccttc............actagctatgctatgcattgggtgcgccaggcccccggacaaaggcttgagtggatgggatggatcaacgctggc......aatggtaacacaaaatattcacagaagttccag...ggcagagtcaccattaccagggacacatccgcgagcacagcctacatggagctgagcagcctgagatctgaagacacggctgtgtattactgtgcgagagataggagggggggtcgatcccgtctattactatggttcgggggacgtaagacctcgcagggcggtatggacgtctggggc…		caggtccagcttgtgcagtctggggct...gaggtgaagaagcctggggcctcagtgaaggtttcctgcaaggcttctggatacaccttc............actagctatgctatgcattgggtgcgccaggcccccggacaaaggcttgagtggatgggatggatcaacgctggc......aatggtaacacaaaatattcacagaagttccag...ggcagagtcaccattaccagggacacatccgcgagcacagcctacatggagctgagcagcctgagatctgaagacacggctgtgtattactgtgcgagaga	caggtccagcttgtgcagtctggggct...gaggtgaagaagcctggggcctcagtgaaggtttcctgcaaggcttct	ggatacaccttc............actagctatgct	atgcattgggtgcgccaggcccccggacaaaggcttgagtggatgggatgg	atcaacgctggc......aatggtaacaca	aaatattcacagaagttccag...ggcagagtcaccattaccagggacacatccgcgagcacagcctacatggagctgagcagcctgagatctgaagacacggctgtgtattactgt	gcgagagataggagggggggtcgatcccgtctattactatggttcgggggacgtaagacctcgcagggcggtatggacgtc	tgtgcgagagataggagggggggtcgatcccgtctattactatggttcgggggacgtaagacctcgcagggcggtatggacgtctgg	cggtatggacgtctggggccaagggaccacggtcaccgtctcctca	tggggccaagggaccacggtcaccgtctcctca
AATCCAGAGGACGAAA-1	productive	Homsap IGHV1-18*01 F	Homsap IGHJ4*02 F	Homsap IGHD5-18*01 F	IGHG2	caggttcagctggtgcagtctggagct...gaggtgaagaagcctgggtcctcagtgaaggtctcctgcgaggcttctggttacaccttt............accacctttggtatcacctgggtgcgacaggcccctggacaggggcttgagtggatgggatggatcagcgcttat......aaggatactacatactatgcagaaaacttccag...ggcagagtcaccatgaccacagacagatccacgaacacagcctacatggagctgaggagcctgagatctgacgacacggccgtgtattactgtgcgagagctcggtcgggacagatatgggaaattgactactggggccagggaaccctggtcagcgtctcctcag		caggttcagctggtgcagtctggagct...gaggtgaagaagcctgggtcctcagtgaaggtctcctgcgaggcttctggttacaccttt............accacctttggtatcacctgggtgcgacaggcccctggacaggggcttgagtggatgggatggatcagcgcttat......aaggatactacatactatgcagaaaacttccag...ggcagagtcaccatgaccacagacagatccacgaacacagcctacatggagctgaggagcctgagatctgacgacacggccgtgtattactgtgcgagag	caggttcagctggtgcagtctggagct...gaggtgaagaagcctgggtcctcagtgaaggtctcctgcgaggcttct	ggttacaccttt............accacctttggt	atcacctgggtgcgacaggcccctggacaggggcttgagtggatgggatgg	atcagcgcttat......aaggatactaca	tactatgcagaaaacttccag...ggcagagtcaccatgaccacagacagatccacgaacacagcctacatggagctgaggagcctgagatctgacgacacggccgtgtattactgt	gcgagagctcggtcgggacagatatgggaaattgactac	tgtgcgagagctcggtcgggacagatatgggaaattgactactgg	ttgactactggggccagggaaccctggtcagcgtctcctcag	tggggccagggaaccctggtcagcgtctcctcag
AATCCAGAGGCACATG-1	productive	Homsap IGHV3-21*01 F	Homsap IGHJ4*02 F	Homsap IGHD1-20*01 F	IGHM	gaggtgcagctggtggagtctggggga...ggcctggtcaagcctggggggtccctgagactctcctgtgcagcctctggattcaccttc............agtagctatagcatgaactgggtccgccaggctccagggaaggggctggagtgggtctcatccattagtagtagt......agtagttacatatactacgcagactcagtgaag...ggccgattcaccatctccagagacaacgccaagaactcactgtatctgcaaatgaacagcctgagagccgaggacacggctgtgtattactgtgcgagagatccgacgtataactggaacgacgaatactactttgactactggggccagggaaccctggtcaccgtctcctcag		gaggtgcagctggtggagtctggggga...ggcctggtcaagcctggggggtccctgagactctcctgtgcagcctctggattcaccttc............agtagctatagcatgaactgggtccgccaggctccagggaaggggctggagtgggtctcatccattagtagtagt......agtagttacatatactacgcagactcagtgaag...ggccgattcaccatctccagagacaacgccaagaactcactgtatctgcaaatgaacagcctgagagccgaggacacggctgtgtattactgtgcgagaga	gaggtgcagctggtggagtctggggga...ggcctggtcaagcctggggggtccctgagactctcctgtgcagcctct	ggattcaccttc............agtagctatagc	atgaactgggtccgccaggctccagggaaggggctggagtgggtctcatcc	attagtagtagt......agtagttacata	tactacgcagactcagtgaag...ggccgattcaccatctccagagacaacgccaagaactcactgtatctgcaaatgaacagcctgagagccgaggacacggctgtgtattactgt	gcgagagatccgacgtataactggaacgacgaatactactttgactac	tgtgcgagagatccgacgtataactggaacgacgaatactactttgactactgg	actactttgactactggggccagggaaccctggtcaccgtctcctcag	tggggccagggaaccctggtcaccgtctcctcag
AATCCAGCAATAGCGG-1	productive	Homsap IGHV3-21*01 F	Homsap IGHJ4*02 F	Homsap IGHD3-16*01 F	IGHA1	gaggtgcagctggtggattctgggggg...ggcctggtcaagcctggggagtccctcagactctcctgtgaagtgtctggattcgatttc............aatggctataccatgagttgggtccgccaggctcccgggaagggactggagtgggtcgcatccataactagtggg......agaagttatgtctattatgaagactcagtgaaa...gaccgtttcgccatttccacagacgccgccatcaattcactctttctggacatgaccagcctgagagccgaggacacgggtgtctatttctgtgtgaggggccgtacgcgatactctcgtgtgaggacgtttgggggcaggtttgactgctggggccagggatccctggtccacgtctcc…		gaggtgcagctggtggattctgggggg...ggcctggtcaagcctggggagtccctcagactctcctgtgaagtgtctggattcgatttc............aatggctataccatgagttgggtccgccaggctcccgggaagggactggagtgggtcgcatccataactagtggg......agaagttatgtctattatgaagactcagtgaaa...gaccgtttcgccatttccacagacgccgccatcaattcactctttctggacatgaccagcctgagagccgaggacacgggtgtctatttctgtgtgag	gaggtgcagctggtggattctgggggg...ggcctggtcaagcctggggagtccctcagactctcctgtgaagtgtct	ggattcgatttc............aatggctatacc	atgagttgggtccgccaggctcccgggaagggactggagtgggtcgcatcc	ataactagtggg......agaagttatgtc	tattatgaagactcagtgaaa...gaccgtttcgccatttccacagacgccgccatcaattcactctttctggacatgaccagcctgagagccgaggacacgggtgtctatttctgt	gtgaggggccgtacgcgatactctcgtgtgaggacgtttgggggcaggtttgactgc	tgtgtgaggggccgtacgcgatactctcgtgtgaggacgtttgggggcaggtttgactgctgg	tttgactgctggggccagggatccctggtccacgtctccacag	tggggccagggatccctggtccacgtctccacag
AATCCAGCACACATGT-1	productive	Homsap IGHV1-3*01 F	Homsap IGHJ4*02 F	Homsap IGHD3-16*01 F	IGHM	caggtccaacttgtgcagtctgggcct...gaggtgaagaagcctggggcctcagtgaaggtctcctgcaaggcctctggatacaggttc............actgccgatactactcattggctgcgccaggcccccggacaaaggattgagtggatgggatggatcaatggtggc......aatggtaacacaggatcttcacagagcctccag...gggagagtcacccttaccagggacacatccgcgagcacagcctacatggagctgagtagcctgacatttgaagacacggctgtctattactgtgcgagaacgacccgggggggcgactttaactactggggccagggaacccaggtcaccgtctcctcag		caggtccaacttgtgcagtctgggcct...gaggtgaagaagcctggggcctcagtgaaggtctcctgcaaggcctctggatacaggttc............actgccgatactactcattggctgcgccaggcccccggacaaaggattgagtggatgggatggatcaatggtggc......aatggtaacacaggatcttcacagagcctccag...gggagagtcacccttaccagggacacatccgcgagcacagcctacatggagctgagtagcctgacatttgaagacacggctgtctattactgtgcgaga	caggtccaacttgtgcagtctgggcct...gaggtgaagaagcctggggcctcagtgaaggtctcctgcaaggcctct	ggatacaggttc............actgccgatact	actcattggctgcgccaggcccccggacaaaggattgagtggatgggatgg	atcaatggtggc......aatggtaacaca	ggatcttcacagagcctccag...gggagagtcacccttaccagggacacatccgcgagcacagcctacatggagctgagtagcctgacatttgaagacacggctgtctattactgt	gcgagaacgacccgggggggcgactttaactac	tgtgcgagaacgacccgggggggcgactttaactactgg	actttaactactggggccagggaacccaggtcaccgtctcctcag	tggggccagggaacccaggtcaccgtctcctcag
AATCCAGCAGACTCGC-1	productive	Homsap IGHV2-70*15 F	Homsap IGHJ5*02 F	Homsap IGHD2-15*01 F	IGHM	caggtcaccttgagggagtctggtcct...gcgctggtgaaacccacacagaccctcacactgacctgcaccttctctgggttctcactcagc......actagtggaatgtgtgtgagctggatccgtcagcccccagggaaggccctggagtggcttgcacgcattgattgggat.........gatgataaatactacagcacatctctgaag...accaggctcaccatctccaaggacacctccaaaaaccaggtggtccttacaatgaccaacatggaccctgtggacacagccacgtattactgtgcacggatgaccgctataggatattgtagtggtggtagctgccccggcggtggctggttcgacccctggggccagggaaccctggtc…		caggtcaccttgagggagtctggtcct...gcgctggtgaaacccacacagaccctcacactgacctgcaccttctctgggttctcactcagc......actagtggaatgtgtgtgagctggatccgtcagcccccagggaaggccctggagtggcttgcacgcattgattgggat.........gatgataaatactacagcacatctctgaag...accaggctcaccatctccaaggacacctccaaaaaccaggtggtccttacaatgaccaacatggaccctgtggacacagccacgtattactgtgcacggat	caggtcaccttgagggagtctggtcct...gcgctggtgaaacccacacagaccctcacactgacctgcaccttctct	gggttctcactcagc......actagtggaatgtgt	gtgagctggatccgtcagcccccagggaaggccctggagtggcttgcacgc	attgattgggat.........gatgataaa	tactacagcacatctctgaag...accaggctcaccatctccaaggacacctccaaaaaccaggtggtccttacaatgaccaacatggaccctgtggacacagccacgtattactgt	gcacggatgaccgctataggatattgtagtggtggtagctgccccggcggtggctggttcgacccc	tgtgcacggatgaccgctataggatattgtagtggtggtagctgccccggcggtggctggttcgacccctgg	ctggttcgacccctggggccagggaaccctggtcaccgtctcctcag	tggggccagggaaccctggtcaccgtctcctcag
AATCCAGCATCAGTAC-1	productive	Homsap IGHV3-21*01 F	Homsap IGHJ6*02 F	Homsap IGHD1-1*01 F	IGHM	gaggtgcagctggtggagtctggggga...ggcctggtcaagcctggggggtccctgagactctcctgtgcagcctctggattcaccttc............agtagctatagcatgaactgggtccgccaggctccagggaaggggctggagtgggtctcatccattagtagtagt......agtagttacatatactacgcagactcagtgaag...ggccgattcaccatctccagagacaacgccaagaactcactgtatctgcaaatgaacagcctgagagccgaggacacggctgtgtattactgtgcgagaggaaggagcggtatggacgtctggggccaagggaccacggtcaccgtctcctca		gaggtgcagctggtggagtctggggga...ggcctggtcaagcctggggggtccctgagactctcctgtgcagcctctggattcaccttc............agtagctatagcatgaactgggtccgccaggctccagggaaggggctggagtgggtctcatccattagtagtagt......agtagttacatatactacgcagactcagtgaag...ggccgattcaccatctccagagacaacgccaagaactcactgtatctgcaaatgaacagcctgagagccgaggacacggctgtgtattactgtgcgagag	gaggtgcagctggtggagtctggggga...ggcctggtcaagcctggggggtccctgagactctcctgtgcagcctct	ggattcaccttc............agtagctatagc	atgaactgggtccgccaggctccagggaaggggctggagtgggtctcatcc	attagtagtagt......agtagttacata	tactacgcagactcagtgaag...ggccgattcaccatctccagagacaacgccaagaactcactgtatctgcaaatgaacagcctgagagccgaggacacggctgtgtattactgt	gcgagaggaaggagcggtatggacgtc	tgtgcgagaggaaggagcggtatggacgtctgg	cggtatggacgtctggggccaagggaccacggtcaccgtctcctca	tggggccaagggaccacggtcaccgtctcctca
AATCCAGCATCCCATC-1	productive	Homsap IGHV4-39*07 F	Homsap IGHJ4*02 F	Homsap IGHD3-10*01 F	IGHM	cagctgcagctgcaggagtcgggccca...ggactggtgaagccttcggagaccctgtccctcacctgcactgtctctggtggctccatcagc......agtagtagttactactggggctggatccgccagcccccagggaaggggctggagtggattgggagtatctattatagt.........gggagcacctactacaacccgtccctcaag...agtcgagtcaccatatcagtagacacgtccaagaaccagttctccctgaagctgagctctgtgaccgccgcggacacggccgtgtattactgtgcgagaggggagtggtattactatggttcggggagttattataacaaaccctttgactactggggccagggaaccctggtcaccgtc…		cagctgcagctgcaggagtcgggccca...ggactggtgaagccttcggagaccctgtccctcacctgcactgtctctggtggctccatcagc......agtagtagttactactggggctggatccgccagcccccagggaaggggctggagtggattgggagtatctattatagt.........gggagcacctactacaacccgtccctcaag...agtcgagtcaccatatcagtagacacgtccaagaaccagttctccctgaagctgagctctgtgaccgccgcggacacggccgtgtattactgtgcgagag	cagctgcagctgcaggagtcgggccca...ggactggtgaagccttcggagaccctgtccctcacctgcactgtctct	ggtggctccatcagc......agtagtagttactac	tggggctggatccgccagcccccagggaaggggctggagtggattgggagt	atctattatagt.........gggagcacc	tactacaacccgtccctcaag...agtcgagtcaccatatcagtagacacgtccaagaaccagttctccctgaagctgagctctgtgaccgccgcggacacggccgtgtattactgt	gcgagaggggagtggtattactatggttcggggagttattataacaaaccctttgactac	tgtgcgagaggggagtggtattactatggttcggggagttattataacaaaccctttgactactgg	ctttgactactggggccagggaaccctggtcaccgtctcctcag	tggggccagggaaccctggtcaccgtctcctcag
AATCCAGCATGGTCAT-1	productive	Homsap IGHV3-9*01 F	Homsap IGHJ4*02 F	Homsap IGHD6-19*01 F	IGHM	gaagtgcagctggtggagtctggggga...ggcttggtacagcctggcaggtccctgagactctcctgtgcagcctctggattcaccttt............gatgattatgccatgcactgggtccggcaagctccagggaagggcctggagtgggtctcaggtattagttggaat......agtggtagcataggctatgcggactctgtgaag...ggccgattcaccatctccagagacaacgccaagaactccctgtatctgcaaatgaacagtctgagagctgaggacacggccttgtattactgtgcaaaagataaggaagcagtggctggcaaccttgactactggggccagggaaccctggtcaccgtctcctcag		gaagtgcagctggtggagtctggggga...ggcttggtacagcctggcaggtccctgagactctcctgtgcagcctctggattcaccttt............gatgattatgccatgcactgggtccggcaagctccagggaagggcctggagtgggtctcaggtattagttggaat......agtggtagcataggctatgcggactctgtgaag...ggccgattcaccatctccagagacaacgccaagaactccctgtatctgcaaatgaacagtctgagagctgaggacacggccttgtattactgtgcaaaagata	gaagtgcagctggtggagtctggggga...ggcttggtacagcctggcaggtccctgagactctcctgtgcagcctct	ggattcaccttt............gatgattatgcc	atgcactgggtccggcaagctccagggaagggcctggagtgggtctcaggt	attagttggaat......agtggtagcata	ggctatgcggactctgtgaag...ggccgattcaccatctccagagacaacgccaagaactccctgtatctgcaaatgaacagtctgagagctgaggacacggccttgtattactgt	gcaaaagataaggaagcagtggctggcaaccttgactac	tgtgcaaaagataaggaagcagtggctggcaaccttgactactgg	ttgactactggggccagggaaccctggtcaccgtctcctcag	tggggccagggaaccctggtcaccgtctcctcag
AATCCAGGTATAGTAG-1	productive	Homsap IGHV3-23*01 F, or Homsap IGHV3-23D*01 F	Homsap IGHJ4*02 F	Homsap IGHD3-9*01 F	IGHM	gaggtgcagctgttggagtctggggga...ggcttggtacagcctggggggtccctgagactctcctgtgcagcctctggattcaccttt............agcagctatgccatgagctgggtccgccaggctccagggaaggggctggagtgggtctcagctattagtggtagt......ggtggtagcacatactacgcagactccgtgaag...ggccggttcaccatctccagagacaattccaagaacacgctgtatctgcaaatgaacagcctgagagccgaggacacggccgtatattactgtgcgaaagtgaaaggcgatattttgactggttacgatgactactggggccagggaaccctggtcaccgtctcctcag		gaggtgcagctgttggagtctggggga...ggcttggtacagcctggggggtccctgagactctcctgtgcagcctctggattcaccttt............agcagctatgccatgagctgggtccgccaggctccagggaaggggctggagtgggtctcagctattagtggtagt......ggtggtagcacatactacgcagactccgtgaag...ggccggttcaccatctccagagacaattccaagaacacgctgtatctgcaaatgaacagcctgagagccgaggacacggccgtatattactgtgcgaaag	gaggtgcagctgttggagtctggggga...ggcttggtacagcctggggggtccctgagactctcctgtgcagcctct	ggattcaccttt............agcagctatgcc	atgagctgggtccgccaggctccagggaaggggctggagtgggtctcagct	attagtggtagt......ggtggtagcaca	tactacgcagactccgtgaag...ggccggttcaccatctccagagacaattccaagaacacgctgtatctgcaaatgaacagcctgagagccgaggacacggccgtatattactgt	gcgaaagtgaaaggcgatattttgactggttacgatgactac	tgtgcgaaagtgaaaggcgatattttgactggttacgatgactactgg	tgactactggggccagggaaccctggtcaccgtctcctcag	tggggccagggaaccctggtcaccgtctcctcag
AATCCAGGTTATGCGT-1	productive	Homsap IGHV3-33*01 F, or Homsap IGHV3-33*06 F	Homsap IGHJ5*02 F	Homsap IGHD3-22*01 F	IGHA1	caggtgcagctggtggagtcgggggga...ggcgtggtccagcctgggaggtccctgagactctcctgtgcagcgtctggattcatcttc............agtagttatggcatgcactgggtccgccaggctccaggcaaggggctggagtgggtggcagttatatggtatgat......ggaagtaagaaatactatgcagactccgtgaag...ggccgattcaccatctccagagacaattccaagaacacggtgtatctgcaaatgaatagcctgagagccgaggacacggctgtgtattactgtgtgagagatgatccgcatttctatgatattagtagttttttcccaccctggggccagggaaccctggtcaccgtctcctcag		caggtgcagctggtggagtcgggggga...ggcgtggtccagcctgggaggtccctgagactctcctgtgcagcgtctggattcatcttc............agtagttatggcatgcactgggtccgccaggctccaggcaaggggctggagtgggtggcagttatatggtatgat......ggaagtaagaaatactatgcagactccgtgaag...ggccgattcaccatctccagagacaattccaagaacacggtgtatctgcaaatgaatagcctgagagccgaggacacggctgtgtattactgtgtgagaga	caggtgcagctggtggagtcgggggga...ggcgtggtccagcctgggaggtccctgagactctcctgtgcagcgtct	ggattcatcttc............agtagttatggc	atgcactgggtccgccaggctccaggcaaggggctggagtgggtggcagtt	atatggtatgat......ggaagtaagaaa	tactatgcagactccgtgaag...ggccgattcaccatctccagagacaattccaagaacacggtgtatctgcaaatgaatagcctgagagccgaggacacggctgtgtattactgt	gtgagagatgatccgcatttctatgatattagtagttttttcccaccc	tgtgtgagagatgatccgcatttctatgatattagtagttttttcccaccctgg	ccctggggccagggaaccctggtcaccgtctcctcag	tggggccagggaaccctggtcaccgtctcctcag
AATCCAGTCACAAACC-1	productive	Homsap IGHV4-38-2*02 F	Homsap IGHJ4*02 F	Homsap IGHD3-22*01 F	IGHM	caggtgcagctgcaggagtcgggccca...ggactggtgaagccttcggagaccctgtccctcacctgcactgtctctggttactccatcagc.........agtggttactactggggctggatccggcagcccccagggaaggggctggagtggattgggagtatctatcatagt.........gggagcacctactacaacccgtccctcaag...agtcgagtcaccatatcagtagacacgtccaagaaccagttctccctgaagctgagctctgtgaccgccgcagacacggccgtgtattactgtgcgagaagttactatgatagtagtggttattattcccgtgactactggggccagggaaccctggtcaccgtctcctcag		caggtgcagctgcaggagtcgggccca...ggactggtgaagccttcggagaccctgtccctcacctgcactgtctctggttactccatcagc.........agtggttactactggggctggatccggcagcccccagggaaggggctggagtggattgggagtatctatcatagt.........gggagcacctactacaacccgtccctcaag...agtcgagtcaccatatcagtagacacgtccaagaaccagttctccctgaagctgagctctgtgaccgccgcagacacggccgtgtattactgtgcgaga	caggtgcagctgcaggagtcgggccca...ggactggtgaagccttcggagaccctgtccctcacctgcactgtctct	ggttactccatcagc.........agtggttactac	tggggctggatccggcagcccccagggaaggggctggagtggattgggagt	atctatcatagt.........gggagcacc	tactacaacccgtccctcaag...agtcgagtcaccatatcagtagacacgtccaagaaccagttctccctgaagctgagctctgtgaccgccgcagacacggccgtgtattactgt	gcgagaagttactatgatagtagtggttattattcccgtgactac	tgtgcgagaagttactatgatagtagtggttattattcccgtgactactgg	tgactactggggccagggaaccctggtcaccgtctcctcag	tggggccagggaaccctggtcaccgtctcctcag
AATCCAGTCCAGATCA-1	productive	Homsap IGHV7-4-1*02 F	Homsap IGHJ4*02 F	Homsap IGHD1-26*01 F	IGHG1	caggtgcagctggtccagtctgggtct...gagttgaagaagcctggggcctcagtgaaggtttcctgcaagtcttctggatacaccttc............actgactatgctatgaattgggtgcgacaggcccctgggcaaggtcttgagtggatgggatggatcaacaccaac......actgggaccccaacctatgcccagggcttcaca...ggacggtttgtcttctccttcgacacctctgtcaacacgacatatcttcacatcatcagcctacaggctgaggacactgccgtttattactgtgcgagagcaggggacctactagtatttgacttttggggccagggaaccctggtcaccgtctcctcag		caggtgcagctggtccagtctgggtct...gagttgaagaagcctggggcctcagtgaaggtttcctgcaagtcttctggatacaccttc............actgactatgctatgaattgggtgcgacaggcccctgggcaaggtcttgagtggatgggatggatcaacaccaac......actgggaccccaacctatgcccagggcttcaca...ggacggtttgtcttctccttcgacacctctgtcaacacgacatatcttcacatcatcagcctacaggctgaggacactgccgtttattactgtgcgagag	caggtgcagctggtccagtctgggtct...gagttgaagaagcctggggcctcagtgaaggtttcctgcaagtcttct	ggatacaccttc............actgactatgct	atgaattgggtgcgacaggcccctgggcaaggtcttgagtggatgggatgg	atcaacaccaac......actgggacccca	acctatgcccagggcttcaca...ggacggtttgtcttctccttcgacacctctgtcaacacgacatatcttcacatcatcagcctacaggctgaggacactgccgtttattactgt	gcgagagcaggggacctactagtatttgacttt	tgtgcgagagcaggggacctactagtatttgacttttgg	tttgacttttggggccagggaaccctggtcaccgtctcctcag	tggggccagggaaccctggtcaccgtctcctcag
AATCCAGTCGTTTGCC-1	productive	Homsap IGHV3-7*01 F	Homsap IGHJ4*02 F	Homsap IGHD2-15*01 F	IGHM	gaggtgcagctggtggagtctggggga...ggcttggtccagtctggggggtccctgagactctcctgtgcagcctctggattcaccttt............agtagttattggatgagctgggtccgccaggctccagggaaggggctggagtgggtggccaacattaaggaagat......ggaagtgagaaatactatgtggactctgtgaag...ggccgattcaccatctccagagacaacgccaagaactcactgtatctgcaaatgaacagcctgagagccgaggacacggctgtgtattactgtgcgaaatccgaggggtattgtagtggtgctaagtgctatcccggagactactggggccagggaaccctggtcaccgtctcctcag		gaggtgcagctggtggagtctggggga...ggcttggtccagtctggggggtccctgagactctcctgtgcagcctctggattcaccttt............agtagttattggatgagctgggtccgccaggctccagggaaggggctggagtgggtggccaacattaaggaagat......ggaagtgagaaatactatgtggactctgtgaag...ggccgattcaccatctccagagacaacgccaagaactcactgtatctgcaaatgaacagcctgagagccgaggacacggctgtgtattactgtgcga	gaggtgcagctggtggagtctggggga...ggcttggtccagtctggggggtccctgagactctcctgtgcagcctct	ggattcaccttt............agtagttattgg	atgagctgggtccgccaggctccagggaaggggctggagtgggtggccaac	attaaggaagat......ggaagtgagaaa	tactatgtggactctgtgaag...ggccgattcaccatctccagagacaacgccaagaactcactgtatctgcaaatgaacagcctgagagccgaggacacggctgtgtattactgt	gcgaaatccgaggggtattgtagtggtgctaagtgctatcccggagactac	tgtgcgaaatccgaggggtattgtagtggtgctaagtgctatcccggagactactgg	gactactggggccagggaaccctggtcaccgtctcctcag	tggggccagggaaccctggtcaccgtctcctcag
AATCCAGTCTGTCCGT-1	productive	Homsap IGHV1-46*01 F, or Homsap IGHV1-46*03 F	Homsap IGHJ4*02 F	Homsap IGHD4-17*01 F	IGHM	caggtgcagctggtgcagtctggggct...gaggtgaagaagcctggggcctcagtgaaggtttcctgcaaggcatctggatacaccttc............accagctactatatgcactgggtgcgacaggcccctggacaagggcttgagtggatgggaataatcaaccctagt......ggtggtagcacaagctacgcacagaagttccag...ggcagagtcaccatgaccagggacacgtccacgagcacagtctacatggagctgagcagcctgagatctgaggacacggccgtgtattactgtgcgagagccagaaaggatgggggactacgctactggggccagggaaccctggtcaccgtctcctcag		caggtgcagctggtgcagtctggggct...gaggtgaagaagcctggggcctcagtgaaggtttcctgcaaggcatctggatacaccttc............accagctactatatgcactgggtgcgacaggcccctggacaagggcttgagtggatgggaataatcaaccctagt......ggtggtagcacaagctacgcacagaagttccag...ggcagagtcaccatgaccagggacacgtccacgagcacagtctacatggagctgagcagcctgagatctgaggacacggccgtgtattactgtgcgagag	caggtgcagctggtgcagtctggggct...gaggtgaagaagcctggggcctcagtgaaggtttcctgcaaggcatct	ggatacaccttc............accagctactat	atgcactgggtgcgacaggcccctggacaagggcttgagtggatgggaata	atcaaccctagt......ggtggtagcaca	agctacgcacagaagttccag...ggcagagtcaccatgaccagggacacgtccacgagcacagtctacatggagctgagcagcctgagatctgaggacacggccgtgtattactgt	gcgagagccagaaaggatgggggactacgctac	tgtgcgagagccagaaaggatgggggactacgctactgg	ctactggggccagggaaccctggtcaccgtctcctcag	tggggccagggaaccctggtcaccgtctcctcag
AATCGGTAGCTGTTCA-1	productive	Homsap IGHV3-30*03 F, or Homsap IGHV3-30*18 F or Homsap IGHV3-30-5*01 F	Homsap IGHJ4*02 F	Homsap IGHD1-26*01 F	IGHA1	caggtgcaggtggtggagtctggggga...ggcgtggtccagcctgggaggtccctgagactctcctgtgcagcctctggattcaccttc............agtagctatgccatgcactgggtccgccaggctccaggcaaggggctggagtgggcggcagttatatcatatgat......ggaagtaataaatattatgcagactccgtgaag...ggccgattcaccatctcccgagacaattccaggagcacgctgtatctgcaaatgaacagcctgagatctgaggacacggctgtgtattattgtgcgaaacagagtggaagctgggcttttgaggattggggcgagggaaccctggtcagcgtctcctcag		caggtgcaggtggtggagtctggggga...ggcgtggtccagcctgggaggtccctgagactctcctgtgcagcctctggattcaccttc............agtagctatgccatgcactgggtccgccaggctccaggcaaggggctggagtgggcggcagttatatcatatgat......ggaagtaataaatattatgcagactccgtgaag...ggccgattcaccatctcccgagacaattccaggagcacgctgtatctgcaaatgaacagcctgagatctgaggacacggctgtgtattattgtgcga	caggtgcaggtggtggagtctggggga...ggcgtggtccagcctgggaggtccctgagactctcctgtgcagcctct	ggattcaccttc............agtagctatgcc	atgcactgggtccgccaggctccaggcaaggggctggagtgggcggcagtt	atatcatatgat......ggaagtaataaa	tattatgcagactccgtgaag...ggccgattcaccatctcccgagacaattccaggagcacgctgtatctgcaaatgaacagcctgagatctgaggacacggctgtgtattattgt	gcgaaacagagtggaagctgggcttttgaggat	tgtgcgaaacagagtggaagctgggcttttgaggattgg	tggggcgagggaaccctggtcagcgtctcctcag	tggggcgagggaaccctggtcagcgtctcctcag
AATCGGTCACTTCGAA-1	productive	Homsap IGHV4-30-2*01 F	Homsap IGHJ4*02 F	Homsap IGHD3-22*01 F	IGHG2	caggtgcagctgcaggagtccggctca...ggactggtgaagccttcacagaccctgtccctcacgtgcagtgtctcgggagcctccatcaga......agtggtggttacgcctggagctggatgcggcagccagcaggaaagggcctggagtggattgggttcatttatgacagt.........gggagcgccgaatataatccggccctccag...aggcgagtcaccatatcagtagacaggtccaagaaccagttcttcctacagatgacctctgcgaccgccgcggacacggccgtgtatttttgtgccagatatgctggtagtgggacccaccggtttgactactggggccagggaaccctggtcaccgtctcctcag		caggtgcagctgcaggagtccggctca...ggactggtgaagccttcacagaccctgtccctcacgtgcagtgtctcgggagcctccatcaga......agtggtggttacgcctggagctggatgcggcagccagcaggaaagggcctggagtggattgggttcatttatgacagt.........gggagcgccgaatataatccggccctccag...aggcgagtcaccatatcagtagacaggtccaagaaccagttcttcctacagatgacctctgcgaccgccgcggacacggccgtgtatttttgtgccaga	caggtgcagctgcaggagtccggctca...ggactggtgaagccttcacagaccctgtccctcacgtgcagtgtctcg	ggagcctccatcaga......agtggtggttacgcc	tggagctggatgcggcagccagcaggaaagggcctggagtggattgggttc	atttatgacagt.........gggagcgcc	gaatataatccggccctccag...aggcgagtcaccatatcagtagacaggtccaagaaccagttcttcctacagatgacctctgcgaccgccgcggacacggccgtgtatttttgt	gccagatatgctggtagtgggacccaccggtttgactac	tgtgccagatatgctggtagtgggacccaccggtttgactactgg	tttgactactggggccagggaaccctggtcaccgtctcctcag	tggggccagggaaccctggtcaccgtctcctcag
AATCGGTCAGATGGCA-1	productive	Homsap IGHV4-39*07 F	Homsap IGHJ4*02 F	Homsap IGHD3-9*01 F	IGHM	cagctgcagctgcaggagtcgggccca...ggactggtgaagccttcggagaccctgtccctcacctgcactgtctctggtggctccatcagc......agtagtagttactactggggctggatccgccagcccccagggaaggggctggagtggattgggagtatctattatagt.........gggagcacctactacaacccgtccctcaag...agtcgagtcaccatatcagtagacacgtccaagaaccagttctccctgaagctgagctctgtgaccgccgcggacacggccgtgtattactgtgcgagagatgatggggtcaggaggtacgatattttgactggtcttgactactggggccagggaaccctggtcaccgtctcctcag		cagctgcagctgcaggagtcgggccca...ggactggtgaagccttcggagaccctgtccctcacctgcactgtctctggtggctccatcagc......agtagtagttactactggggctggatccgccagcccccagggaaggggctggagtggattgggagtatctattatagt.........gggagcacctactacaacccgtccctcaag...agtcgagtcaccatatcagtagacacgtccaagaaccagttctccctgaagctgagctctgtgaccgccgcggacacggccgtgtattactgtgcgagaga	cagctgcagctgcaggagtcgggccca...ggactggtgaagccttcggagaccctgtccctcacctgcactgtctct	ggtggctccatcagc......agtagtagttactac	tggggctggatccgccagcccccagggaaggggctggagtggattgggagt	atctattatagt.........gggagcacc	tactacaacccgtccctcaag...agtcgagtcaccatatcagtagacacgtccaagaaccagttctccctgaagctgagctctgtgaccgccgcggacacggccgtgtattactgt	gcgagagatgatggggtcaggaggtacgatattttgactggtcttgactac	tgtgcgagagatgatggggtcaggaggtacgatattttgactggtcttgactactgg	ttgactactggggccagggaaccctggtcaccgtctcctcag	tggggccagggaaccctggtcaccgtctcctcag
AATCGGTCAGGGATTG-1	productive	Homsap IGHV4-39*07 F	Homsap IGHJ4*02 F	Homsap IGHD3-22*01 F	IGHM	cagctgcagctgcaggagtcgggccca...ggactggtgaagccttcggagaccctgtccctcacctgcactgtctctggtggctccatcagc......agtagtagttactactggggctggatccgccagcccccagggaaggggctggagtggattgggagtatctattatagt.........gggagcacctactacaacccgtccctcaag...agtcgagtcaccatatcagtagacacgtccaagaaccagttctccctgaagctgagctctgtgaccgccgcggacacggccgtgtattactgtgcgagagatgggggaacgtattactatgatagtagtggttattccttttttgactactggggccagggaaccctggtcaccgtctcc…		cagctgcagctgcaggagtcgggccca...ggactggtgaagccttcggagaccctgtccctcacctgcactgtctctggtggctccatcagc......agtagtagttactactggggctggatccgccagcccccagggaaggggctggagtggattgggagtatctattatagt.........gggagcacctactacaacccgtccctcaag...agtcgagtcaccatatcagtagacacgtccaagaaccagttctccctgaagctgagctctgtgaccgccgcggacacggccgtgtattactgtgcgagaga	cagctgcagctgcaggagtcgggccca...ggactggtgaagccttcggagaccctgtccctcacctgcactgtctct	ggtggctccatcagc......agtagtagttactac	tggggctggatccgccagcccccagggaaggggctggagtggattgggagt	atctattatagt.........gggagcacc	tactacaacccgtccctcaag...agtcgagtcaccatatcagtagacacgtccaagaaccagttctccctgaagctgagctctgtgaccgccgcggacacggccgtgtattactgt	gcgagagatgggggaacgtattactatgatagtagtggttattccttttttgactac	tgtgcgagagatgggggaacgtattactatgatagtagtggttattccttttttgactactgg	tttgactactggggccagggaaccctggtcaccgtctcctcag	tggggccagggaaccctggtcaccgtctcctcag
AATCGGTCATTAGGCT-1	productive	Homsap IGHV3-66*01 F, or Homsap IGHV3-66*04 F	Homsap IGHJ4*02 F	Homsap IGHD2-2*01 F	IGHM	gaggtgcagctggtggagtctggggga...ggcttggtccagcctggggggtccctgagactctcctgtgcaggctcgggattcaccgtc............actaacaactacatgggctggatccgccaggctccagggaagggtctggagtgggtctcagttgtttatagcggt.........ggtgaaacatactacacagactccgtgaag...ggcagattcatcatctccagagacaattccaagaacacactgaatcttcaaatgagcagtctgagagtcgaggacacggctgtttattactgtgcgagaggggagcctccctacactagcagctattatggctttgactactggggccagggaaccctggtcaccgtctcctcag		gaggtgcagctggtggagtctggggga...ggcttggtccagcctggggggtccctgagactctcctgtgcaggctcgggattcaccgtc............actaacaactacatgggctggatccgccaggctccagggaagggtctggagtgggtctcagttgtttatagcggt.........ggtgaaacatactacacagactccgtgaag...ggcagattcatcatctccagagacaattccaagaacacactgaatcttcaaatgagcagtctgagagtcgaggacacggctgtttattactgtgcgagag	gaggtgcagctggtggagtctggggga...ggcttggtccagcctggggggtccctgagactctcctgtgcaggctcg	ggattcaccgtc............actaacaactac	atgggctggatccgccaggctccagggaagggtctggagtgggtctcagtt	gtttatagcggt.........ggtgaaaca	tactacacagactccgtgaag...ggcagattcatcatctccagagacaattccaagaacacactgaatcttcaaatgagcagtctgagagtcgaggacacggctgtttattactgt	gcgagaggggagcctccctacactagcagctattatggctttgactac	tgtgcgagaggggagcctccctacactagcagctattatggctttgactactgg	ctttgactactggggccagggaaccctggtcaccgtctcctcag	tggggccagggaaccctggtcaccgtctcctcag
AATCGGTGTCGGGTCT-1	productive	Homsap IGHV4-4*02 F	Homsap IGHJ4*02 F	Homsap IGHD6-13*01 F	IGHM	caggtgcagctgcaggagtcgggccca...ggactggtgaagccttcggggaccctgtccctcacctgcgctgtctctggtggctccatcagc.........agtagtaactggtggagttgggtccgccagcccccagggaaggggctggagtggattggggaaatctatcatagt.........gggagcaccaactacaacccgtccctcaag...agtcgagtcaccatatcagtagacaagtccaagaaccagttctccctgaagctgagctctgtgaccgccgcggacacggccgtgtattactgtgcggcctggggagcagcagctggtacgggatactttgactactggggccagggaaccctggtcaccgtctcctcag		caggtgcagctgcaggagtcgggccca...ggactggtgaagccttcggggaccctgtccctcacctgcgctgtctctggtggctccatcagc.........agtagtaactggtggagttgggtccgccagcccccagggaaggggctggagtggattggggaaatctatcatagt.........gggagcaccaactacaacccgtccctcaag...agtcgagtcaccatatcagtagacaagtccaagaaccagttctccctgaagctgagctctgtgaccgccgcggacacggccgtgtattactgtgcg	caggtgcagctgcaggagtcgggccca...ggactggtgaagccttcggggaccctgtccctcacctgcgctgtctct	ggtggctccatcagc.........agtagtaactgg	tggagttgggtccgccagcccccagggaaggggctggagtggattggggaa	atctatcatagt.........gggagcacc	aactacaacccgtccctcaag...agtcgagtcaccatatcagtagacaagtccaagaaccagttctccctgaagctgagctctgtgaccgccgcggacacggccgtgtattactgt	gcggcctggggagcagcagctggtacgggatactttgactac	tgtgcggcctggggagcagcagctggtacgggatactttgactactgg	tactttgactactggggccagggaaccctggtcaccgtctcctcag	tggggccagggaaccctggtcaccgtctcctcag
AATCGGTGTGCCTGTG-1	productive	Homsap IGHV4-34*01 F	Homsap IGHJ4*02 F	Homsap IGHD3-9*01 F	IGHM	caggtgcagctacagcagtggggcgca...ggactgttgaagccttcggagaccctgtccctcacctgcgctgtctatggtgggtccttc............agtggttactactggagctggatccgccagcccccagggaaggggctggagtggattggggaaatcaatcatagt.........ggaagcaccaactacaacccgtccctcaag...agtcgagtcaccatatcagtagacacgtccaagaaccagttctccctgaagctgagctctgtgaccgccgcggacacggctgtgtattactgtgcgagaggccggatggtattacgatattttgactgggccgcttactactttgactactggggccagggaaccctggtcaccgtctcc…		caggtgcagctacagcagtggggcgca...ggactgttgaagccttcggagaccctgtccctcacctgcgctgtctatggtgggtccttc............agtggttactactggagctggatccgccagcccccagggaaggggctggagtggattggggaaatcaatcatagt.........ggaagcaccaactacaacccgtccctcaag...agtcgagtcaccatatcagtagacacgtccaagaaccagttctccctgaagctgagctctgtgaccgccgcggacacggctgtgtattactgtgcgagagg	caggtgcagctacagcagtggggcgca...ggactgttgaagccttcggagaccctgtccctcacctgcgctgtctat	ggtgggtccttc............agtggttactac	tggagctggatccgccagcccccagggaaggggctggagtggattggggaa	atcaatcatagt.........ggaagcacc	aactacaacccgtccctcaag...agtcgagtcaccatatcagtagacacgtccaagaaccagttctccctgaagctgagctctgtgaccgccgcggacacggctgtgtattactgt	gcgagaggccggatggtattacgatattttgactgggccgcttactactttgactac	tgtgcgagaggccggatggtattacgatattttgactgggccgcttactactttgactactgg	actactttgactactggggccagggaaccctggtcaccgtctcctcag	tggggccagggaaccctggtcaccgtctcctcag
AATCGGTGTTGGGACA-1	productive	Homsap IGHV3-23*01 F, or Homsap IGHV3-23D*01 F	Homsap IGHJ4*02 F	Homsap IGHD6-13*01 F	IGHA1	gacgtgcagatgttggagtctggggga...ggcttggtacagcctggggggtccctgagactctcctgtgcagcctctggactcaccttt............agcagctacgccatgaactgggtccgccaggctccagggaaggggctggagtgggtctctggtattagtggtagt......ggtggtagcacatactacgcagactccgtgaag...ggccggttcaccatttccagagacaattccaagaacacggtgtatctgcaaatgagcagcctgagagccgaggacacggccgtatattactgtgcgaaaggagtggggtggagtatagcggcagctaactactttgacaattggggccagggaaccctggtcaccgtctcctcag		gacgtgcagatgttggagtctggggga...ggcttggtacagcctggggggtccctgagactctcctgtgcagcctctggactcaccttt............agcagctacgccatgaactgggtccgccaggctccagggaaggggctggagtgggtctctggtattagtggtagt......ggtggtagcacatactacgcagactccgtgaag...ggccggttcaccatttccagagacaattccaagaacacggtgtatctgcaaatgagcagcctgagagccgaggacacggccgtatattactgtgcgaaag	gacgtgcagatgttggagtctggggga...ggcttggtacagcctggggggtccctgagactctcctgtgcagcctct	ggactcaccttt............agcagctacgcc	atgaactgggtccgccaggctccagggaaggggctggagtgggtctctggt	attagtggtagt......ggtggtagcaca	tactacgcagactccgtgaag...ggccggttcaccatttccagagacaattccaagaacacggtgtatctgcaaatgagcagcctgagagccgaggacacggccgtatattactgt	gcgaaaggagtggggtggagtatagcggcagctaactactttgacaat	tgtgcgaaaggagtggggtggagtatagcggcagctaactactttgacaattgg	actactttgacaattggggccagggaaccctggtcaccgtctcctcag	tggggccagggaaccctggtcaccgtctcctcag
AATCGGTTCACAGGCC-1	productive	Homsap IGHV3-23*01 F, or Homsap IGHV3-23D*01 F	Homsap IGHJ4*02 F	Homsap IGHD3-22*01 F	IGHM	gaggtgcagctgttggagtctggggga...ggcttggtacagcctggggggtccctgagactctcctgtgcagcctctggattcaccttt............agcagctatgccatgagctgggtccgccaggctccagggaaggggctggagtgggtctcagctattagtggtagt......ggtggtagcacatactacgcagactccgtgaag...ggccggttcaccatctccagagacaattccaagaacacgctgtatctgcaaatgaacagcctgagagccgaggacacggccgtatattactgtgcgaaagtttcgggaactactatgatagtagtggtccatttgggaccatactactttgactactggggccagggaaccctggtcacc…		gaggtgcagctgttggagtctggggga...ggcttggtacagcctggggggtccctgagactctcctgtgcagcctctggattcaccttt............agcagctatgccatgagctgggtccgccaggctccagggaaggggctggagtgggtctcagctattagtggtagt......ggtggtagcacatactacgcagactccgtgaag...ggccggttcaccatctccagagacaattccaagaacacgctgtatctgcaaatgaacagcctgagagccgaggacacggccgtatattactgtgcgaaag	gaggtgcagctgttggagtctggggga...ggcttggtacagcctggggggtccctgagactctcctgtgcagcctct	ggattcaccttt............agcagctatgcc	atgagctgggtccgccaggctccagggaaggggctggagtgggtctcagct	attagtggtagt......ggtggtagcaca	tactacgcagactccgtgaag...ggccggttcaccatctccagagacaattccaagaacacgctgtatctgcaaatgaacagcctgagagccgaggacacggccgtatattactgt	gcgaaagtttcgggaactactatgatagtagtggtccatttgggaccatactactttgactac	tgtgcgaaagtttcgggaactactatgatagtagtggtccatttgggaccatactactttgactactgg	actactttgactactggggccagggaaccctggtcaccgtctcctcag	tggggccagggaaccctggtcaccgtctcctcag
AATCGGTTCCGTAGGC-1	productive	Homsap IGHV3-7*01 F	Homsap IGHJ4*02 F	Homsap IGHD7-27*01 F	IGHA2	gaggtgcagttggtggagtctggggga...ggcttggtccagccgggggggtccctgagactctcctgtgcagcctctggattcaccttt............agtaactcttggatgacctgggtccgccaggctccagggaaggggctggagtgggtggccaacataaagccagat......ggaagtgagagaaactatgtggactctgtgaag...gaccgattcaccgtctccagagacaacgccaagaactcactgtatctgcaaatgaacaacctgagagccgaggacacggctctctattactgtgcgagagttggtgtcaccttaactggggatagggcgtcgtttgactactggggccagggaaccctggtcagcgtctcctcag		gaggtgcagttggtggagtctggggga...ggcttggtccagccgggggggtccctgagactctcctgtgcagcctctggattcaccttt............agtaactcttggatgacctgggtccgccaggctccagggaaggggctggagtgggtggccaacataaagccagat......ggaagtgagagaaactatgtggactctgtgaag...gaccgattcaccgtctccagagacaacgccaagaactcactgtatctgcaaatgaacaacctgagagccgaggacacggctctctattactgtgcgagag	gaggtgcagttggtggagtctggggga...ggcttggtccagccgggggggtccctgagactctcctgtgcagcctct	ggattcaccttt............agtaactcttgg	atgacctgggtccgccaggctccagggaaggggctggagtgggtggccaac	ataaagccagat......ggaagtgagaga	aactatgtggactctgtgaag...gaccgattcaccgtctccagagacaacgccaagaactcactgtatctgcaaatgaacaacctgagagccgaggacacggctctctattactgt	gcgagagttggtgtcaccttaactggggatagggcgtcgtttgactac	tgtgcgagagttggtgtcaccttaactggggatagggcgtcgtttgactactgg	tttgactactggggccagggaaccctggtcagcgtctcctcag	tggggccagggaaccctggtcagcgtctcctcag
ACACCAACATACTACG-1	productive	Homsap IGHV2-5*02 F, or Homsap IGHV2-5*04 F or Homsap IGHV2-5*05 F	Homsap IGHJ4*02 F	Homsap IGHD4-23*01 ORF	IGHM	cagatcaccttgaaggagtctggtcct...acgctggtgaaacccacacagaccctcacgctgacctgcaccttctctgggttctcactcagc......actagtaatgtgggtgtgggctggatccgtcagcccccaggaaaggccctggagtggcttgcagtcatttattgggat.........gatgctgagcgctattgcccatctctgaga...agcagactcaccatcaccaaggacacctccaaaaaccaggtggtccttacaatgaccaacgtggaccctgtggacacaggcacatattactgtggacgcaatcgaggcggtggtaactccgcggtagtggactactggggccagggaaccctggtcaccgtctcttcag		cagatcaccttgaaggagtctggtcct...acgctggtgaaacccacacagaccctcacgctgacctgcaccttctctgggttctcactcagc......actagtaatgtgggtgtgggctggatccgtcagcccccaggaaaggccctggagtggcttgcagtcatttattgggat.........gatgctgagcgctattgcccatctctgaga...agcagactcaccatcaccaaggacacctccaaaaaccaggtggtccttacaatgaccaacgtggaccctgtggacacaggcacatattactgtggacgca	cagatcaccttgaaggagtctggtcct...acgctggtgaaacccacacagaccctcacgctgacctgcaccttctct	gggttctcactcagc......actagtaatgtgggt	gtgggctggatccgtcagcccccaggaaaggccctggagtggcttgcagtc	atttattgggat.........gatgctgag	cgctattgcccatctctgaga...agcagactcaccatcaccaaggacacctccaaaaaccaggtggtccttacaatgaccaacgtggaccctgtggacacaggcacatattactgt	ggacgcaatcgaggcggtggtaactccgcggtagtggactac	tgtggacgcaatcgaggcggtggtaactccgcggtagtggactactgg	gactactggggccagggaaccctggtcaccgtctcttcag	tggggccagggaaccctggtcaccgtctcttcag
ACACCAAGTCGATTGT-1	productive	Homsap IGHV3-21*01 F	Homsap IGHJ4*02 F	Homsap IGHD2-15*01 F	IGHA2	gaggtgcagctggtggagtctggggga...ggcctggtcaagcctggggggtccctgagactctcctgtacagcctctggattcagcttc............agtacctatagcatgggctgggtccgccaggctccagggaaggggctggagtgggtctcatccattagtagtagt......agcagttacatatactacgtagactcagtgaag...ggccgattcaccatctccagagacaacgccaagaactcactgtatctgcaaatgaacagcctgagagccgaggacacggctgtgtatttctgtgcgagaggagtgagaggtggtaactccgagtcaaactactttgactactggggccagggaaccctggtcaccgtctcctcag		gaggtgcagctggtggagtctggggga...ggcctggtcaagcctggggggtccctgagactctcctgtacagcctctggattcagcttc............agtacctatagcatgggctgggtccgccaggctccagggaaggggctggagtgggtctcatccattagtagtagt......agcagttacatatactacgtagactcagtgaag...ggccgattcaccatctccagagacaacgccaagaactcactgtatctgcaaatgaacagcctgagagccgaggacacggctgtgtatttctgtgcgagag	gaggtgcagctggtggagtctggggga...ggcctggtcaagcctggggggtccctgagactctcctgtacagcctct	ggattcagcttc............agtacctatagc	atgggctgggtccgccaggctccagggaaggggctggagtgggtctcatcc	attagtagtagt......agcagttacata	tactacgtagactcagtgaag...ggccgattcaccatctccagagacaacgccaagaactcactgtatctgcaaatgaacagcctgagagccgaggacacggctgtgtatttctgt	gcgagaggagtgagaggtggtaactccgagtcaaactactttgactac	tgtgcgagaggagtgagaggtggtaactccgagtcaaactactttgactactgg	actactttgactactggggccagggaaccctggtcaccgtctcctcag	tggggccagggaaccctggtcaccgtctcctcag
ACACCCTAGAGCCTAG-1	productive	Homsap IGHV3-7*01 F	Homsap IGHJ6*02 F	Homsap IGHD2-21*02 F	IGHM	gaggtgcagctggtggagtctggggga...ggcttggtccagcctggggggtccctgagactctcctgtgcagcctctggattcaccttt............agtagctattggatgagctgggtccgccaggctccagggaaggggctggagtgggtggccaacataaagcaagat......ggaagtgagaaatactatgtggactctgtgaag...ggccgattcaccatctccagagacaacgccaagaactcactgtatctgcaaatgaacagcctgagagccgaggacacggctgtgtattactgtgcgagagtgctcgtggtgactacctatttctcctactgggacggtatggacgtctggggccaagggaccacggtcaccgtctcctca		gaggtgcagctggtggagtctggggga...ggcttggtccagcctggggggtccctgagactctcctgtgcagcctctggattcaccttt............agtagctattggatgagctgggtccgccaggctccagggaaggggctggagtgggtggccaacataaagcaagat......ggaagtgagaaatactatgtggactctgtgaag...ggccgattcaccatctccagagacaacgccaagaactcactgtatctgcaaatgaacagcctgagagccgaggacacggctgtgtattactgtgcgagag	gaggtgcagctggtggagtctggggga...ggcttggtccagcctggggggtccctgagactctcctgtgcagcctct	ggattcaccttt............agtagctattgg	atgagctgggtccgccaggctccagggaaggggctggagtgggtggccaac	ataaagcaagat......ggaagtgagaaa	tactatgtggactctgtgaag...ggccgattcaccatctccagagacaacgccaagaactcactgtatctgcaaatgaacagcctgagagccgaggacacggctgtgtattactgt	gcgagagtgctcgtggtgactacctatttctcctactgggacggtatggacgtc	tgtgcgagagtgctcgtggtgactacctatttctcctactgggacggtatggacgtctgg	acggtatggacgtctggggccaagggaccacggtcaccgtctcctca	tggggccaagggaccacggtcaccgtctcctca
ACACCCTAGTATGACA-1	productive	Homsap IGHV1-24*01 F	Homsap IGHJ4*02 F	Homsap IGHD5-18*01 F	IGHG3	caggtccaactggtacagtctggggct...gaggtgaagaagcctggggcctcagtgaaggtctcctgcaaggtttccggatacaccctc............actgaattatccatccactgggtgcgacagcctcctggaaaagggcttgagtggatgggaagttttgatcctaaa......gatggtgaaacaatggacacacagaaattccag...ggcagagtcaccatggccgaggacacacctacagacacagcctacatggaactgaacagcctgagatctgacgacacggccatttattactgtgcaacgatgccccgtggatacgactatggttcctttgactactggggccagggaaccctggtcaccgtctcctcag		caggtccaactggtacagtctggggct...gaggtgaagaagcctggggcctcagtgaaggtctcctgcaaggtttccggatacaccctc............actgaattatccatccactgggtgcgacagcctcctggaaaagggcttgagtggatgggaagttttgatcctaaa......gatggtgaaacaatggacacacagaaattccag...ggcagagtcaccatggccgaggacacacctacagacacagcctacatggaactgaacagcctgagatctgacgacacggccatttattactgtgcaac	caggtccaactggtacagtctggggct...gaggtgaagaagcctggggcctcagtgaaggtctcctgcaaggtttcc	ggatacaccctc............actgaattatcc	atccactgggtgcgacagcctcctggaaaagggcttgagtggatgggaagt	tttgatcctaaa......gatggtgaaaca	atggacacacagaaattccag...ggcagagtcaccatggccgaggacacacctacagacacagcctacatggaactgaacagcctgagatctgacgacacggccatttattactgt	gcaacgatgccccgtggatacgactatggttcctttgactac	tgtgcaacgatgccccgtggatacgactatggttcctttgactactgg	ctttgactactggggccagggaaccctggtcaccgtctcctcag	tggggccagggaaccctggtcaccgtctcctcag
ACACCCTGTAATAGCA-1	productive	Homsap IGHV2-5*02 F	Homsap IGHJ3*02 F	Homsap IGHD3-22*01 F	IGHM	cagatcaccttgaaggagtctggtcct...acgctggtgaaacccacacagaccctcacgctgacctgcaccttctctgggttctcactcagc......actagtggagtgggtgtgggctggatccgtcagcccccaggaaaggccctggagtggcttgcactcatttattgggat.........gatgataagcgctacagcccatctctgaag...agcaggctcaccatcaccaaggacacctccaaaaaccaggtggtccttacaatgaccaacatggaccctgtggacacagccacatattactgtgcacacagcggcgcagggggtagtagtggttatcgtgcttttgatatctggggccaagggacaatggtcaccgtctcttcag		cagatcaccttgaaggagtctggtcct...acgctggtgaaacccacacagaccctcacgctgacctgcaccttctctgggttctcactcagc......actagtggagtgggtgtgggctggatccgtcagcccccaggaaaggccctggagtggcttgcactcatttattgggat.........gatgataagcgctacagcccatctctgaag...agcaggctcaccatcaccaaggacacctccaaaaaccaggtggtccttacaatgaccaacatggaccctgtggacacagccacatattactgtgcacacag	cagatcaccttgaaggagtctggtcct...acgctggtgaaacccacacagaccctcacgctgacctgcaccttctct	gggttctcactcagc......actagtggagtgggt	gtgggctggatccgtcagcccccaggaaaggccctggagtggcttgcactc	atttattgggat.........gatgataag	cgctacagcccatctctgaag...agcaggctcaccatcaccaaggacacctccaaaaaccaggtggtccttacaatgaccaacatggaccctgtggacacagccacatattactgt	gcacacagcggcgcagggggtagtagtggttatcgtgcttttgatatc	tgtgcacacagcggcgcagggggtagtagtggttatcgtgcttttgatatctgg	tgcttttgatatctggggccaagggacaatggtcaccgtctcttcag	tggggccaagggacaatggtcaccgtctcttcag
ACACCCTGTAATTGGA-1	productive	Homsap IGHV1-46*01 F, or Homsap IGHV1-46*03 F	Homsap IGHJ4*02 F	Homsap IGHD4-23*01 ORF	IGHA1	caggtgcagttggtgcagtctggggct...gaggtgaagagccctggggcctcagtaaggatttcctgcaaggcatttggatacactttc............gccaattacaatttacactgggtgcgacgggcccctggacaggggtttgagtggctaggaataatccatcctggt......gatgacaggacatacttcgcacagaagttccag...ggcagagtctccctgagcagggacatgtccacgaatacagtctacatggagctgcggaatctgagatctgaggacacggccctctacttttgtgggagagatcggggtgactacggtgggaacttcgacattgccagctaccttgatcactggggccagggaagcctggtcaccgtttcg…		caggtgcagttggtgcagtctggggct...gaggtgaagagccctggggcctcagtaaggatttcctgcaaggcatttggatacactttc............gccaattacaatttacactgggtgcgacgggcccctggacaggggtttgagtggctaggaataatccatcctggt......gatgacaggacatacttcgcacagaagttccag...ggcagagtctccctgagcagggacatgtccacgaatacagtctacatggagctgcggaatctgagatctgaggacacggccctctacttttgtgggagaga	caggtgcagttggtgcagtctggggct...gaggtgaagagccctggggcctcagtaaggatttcctgcaaggcattt	ggatacactttc............gccaattacaat	ttacactgggtgcgacgggcccctggacaggggtttgagtggctaggaata	atccatcctggt......gatgacaggaca	tacttcgcacagaagttccag...ggcagagtctccctgagcagggacatgtccacgaatacagtctacatggagctgcggaatctgagatctgaggacacggccctctacttttgt	gggagagatcggggtgactacggtgggaacttcgacattgccagctaccttgatcac	tgtgggagagatcggggtgactacggtgggaacttcgacattgccagctaccttgatcactgg	ttgatcactggggccagggaagcctggtcaccgtttcgtcat	tggggccagggaagcctggtcaccgtttcgtcat
ACACCCTGTAGAGGAA-1	unproductive	Homsap IGHV3-7*01 F	Homsap IGHJ3*01 F	Homsap IGHD3-16*01 F	IGHM	gacgtgcagctggtggagtctggggga...ggcttggtccagcctggggggtccctgagactctcctgtgtagcctctggattcacgttg............agtcactactggatgagctgggtccgccaggctccagggaaggggctggagtgggtggccaatataaagccagat......ggaagtgagaaatattatgtggactctgtgagg...ggccgattcaccaactccagagacaacgccaagaattcactgtatctacaaatgaacagcctgagagacgaggacatggctgtctactattgtgcgagagattggggggggggtctggggccgctatggacgtctggggccaagggaccacggtcatcgtctcctcag		gacgtgcagctggtggagtctggggga...ggcttggtccagcctggggggtccctgagactctcctgtgtagcctctggattcacgttg............agtcactactggatgagctgggtccgccaggctccagggaaggggctggagtgggtggccaatataaagccagat......ggaagtgagaaatattatgtggactctgtgagg...ggccgattcaccaactccagagacaacgccaagaattcactgtatctacaaatgaacagcctgagagacgaggacatggctgtctactattgtgcgagaga	gacgtgcagctggtggagtctggggga...ggcttggtccagcctggggggtccctgagactctcctgtgtagcctct	ggattcacgttg............agtcactactgg	atgagctgggtccgccaggctccagggaaggggctggagtgggtggccaat	ataaagccagat......ggaagtgagaaa	tattatgtggactctgtgagg...ggccgattcaccaactccagagacaacgccaagaattcactgtatctacaaatgaacagcctgagagacgaggacatggctgtctactattgt	gcgagagattggggggggggtctggggccgctatggacgtc	tgtgcgagagattggggggggggtctggggccgctatggacgtctgg	gacgtctggggccaagggaccacggtcatcgtctcctcag	tggggccaagggaccacggtcatcgtctcctcag
ACACCCTGTCTGATTG-1	productive	Homsap IGHV1-8*01 F	Homsap IGHJ5*02 F	Homsap IGHD5-18*01 F	IGHM	caggtgcagctggtgcagtctggggct...gaggtgaagaagcctggggcctcagtgaaggtctcctgcaaggcttctggatacaccttc............accagttatgatatcaactgggtgcgacaggccactggacaagggcttgagtggatgggatggatgaaccctaac......agtggtaacacaggctatgcacagaagttccag...ggcagagtcaccatgaccaggaacacctccataagcacagcctacatggagctgagcagcctgagatctgaggacacggccgtgtattactgtgcgagaggcttcgatacagctatggttagcgcccgctctaggttcgacccctggggccagggaaccctggtcaccgtctcctcag		caggtgcagctggtgcagtctggggct...gaggtgaagaagcctggggcctcagtgaaggtctcctgcaaggcttctggatacaccttc............accagttatgatatcaactgggtgcgacaggccactggacaagggcttgagtggatgggatggatgaaccctaac......agtggtaacacaggctatgcacagaagttccag...ggcagagtcaccatgaccaggaacacctccataagcacagcctacatggagctgagcagcctgagatctgaggacacggccgtgtattactgtgcgagagg	caggtgcagctggtgcagtctggggct...gaggtgaagaagcctggggcctcagtgaaggtctcctgcaaggcttct	ggatacaccttc............accagttatgat	atcaactgggtgcgacaggccactggacaagggcttgagtggatgggatgg	atgaaccctaac......agtggtaacaca	ggctatgcacagaagttccag...ggcagagtcaccatgaccaggaacacctccataagcacagcctacatggagctgagcagcctgagatctgaggacacggccgtgtattactgt	gcgagaggcttcgatacagctatggttagcgcccgctctaggttcgacccc	tgtgcgagaggcttcgatacagctatggttagcgcccgctctaggttcgacccctgg	ggttcgacccctggggccagggaaccctggtcaccgtctcctcag	tggggccagggaaccctggtcaccgtctcctcag
ACACCCTTCAACTCTT-1	productive	Homsap IGHV1-3*01 F	Homsap IGHJ3*02 F	Homsap IGHD6-13*01 F	IGHM	caggtccagcttgtgcagtctggggct...gaggtgaagaagcctggggcctcagtgaaggtttcctgcaaggcttctggatacaccttc............actagctatgctatgcattgggtgcgccaggcccccggacaaaggcttgagtggatgggatggatcaacgctggc......aatggtaacacaaaatattcacagaagttccag...ggcagagtcaccattaccagggacacatccgcgagcacagcctacatggagctgagcagcctgagatctgaagacacggctgtgtattactgtgcgagagggggcagcagctggtacggggatgcttttgatatctggggccaagggacaatggtcaccgtctcttcag		caggtccagcttgtgcagtctggggct...gaggtgaagaagcctggggcctcagtgaaggtttcctgcaaggcttctggatacaccttc............actagctatgctatgcattgggtgcgccaggcccccggacaaaggcttgagtggatgggatggatcaacgctggc......aatggtaacacaaaatattcacagaagttccag...ggcagagtcaccattaccagggacacatccgcgagcacagcctacatggagctgagcagcctgagatctgaagacacggctgtgtattactgtgcgagag	caggtccagcttgtgcagtctggggct...gaggtgaagaagcctggggcctcagtgaaggtttcctgcaaggcttct	ggatacaccttc............actagctatgct	atgcattgggtgcgccaggcccccggacaaaggcttgagtggatgggatgg	atcaacgctggc......aatggtaacaca	aaatattcacagaagttccag...ggcagagtcaccattaccagggacacatccgcgagcacagcctacatggagctgagcagcctgagatctgaagacacggctgtgtattactgt	gcgagagggggcagcagctggtacggggatgcttttgatatc	tgtgcgagagggggcagcagctggtacggggatgcttttgatatctgg	gatgcttttgatatctggggccaagggacaatggtcaccgtctcttcag	tggggccaagggacaatggtcaccgtctcttcag
ACACCCTTCACTCCTG-1	productive	Homsap IGHV4-4*02 F, or Homsap IGHV4-4*04 F	Homsap IGHJ6*02 F	Homsap IGHD4-17*01 F	IGHM	caggtgcagctgcaggagtcgggccca...ggactggtgaagccttcggggaccctgtccctcacctgcgctatctctggtggctccatcagc.........agtgataactggtggacttgggtccgccagcccccagggaaggggctggagtggattggggaaatctatcatagt.........gggagcaccaactacaacccgtccctcaag...agtcgagtcaccatatcattagacaagtccaagaaccacttctccctgaaactgacctctgtgaccgccgcggacacggccgtctattactgtgcgagagtcccccccctccccgactacggtgactattcttacgctatggacgtctggggccaagggaccacggtcaccgtctcctca		caggtgcagctgcaggagtcgggccca...ggactggtgaagccttcggggaccctgtccctcacctgcgctatctctggtggctccatcagc.........agtgataactggtggacttgggtccgccagcccccagggaaggggctggagtggattggggaaatctatcatagt.........gggagcaccaactacaacccgtccctcaag...agtcgagtcaccatatcattagacaagtccaagaaccacttctccctgaaactgacctctgtgaccgccgcggacacggccgtctattactgtgcgagag	caggtgcagctgcaggagtcgggccca...ggactggtgaagccttcggggaccctgtccctcacctgcgctatctct	ggtggctccatcagc.........agtgataactgg	tggacttgggtccgccagcccccagggaaggggctggagtggattggggaa	atctatcatagt.........gggagcacc	aactacaacccgtccctcaag...agtcgagtcaccatatcattagacaagtccaagaaccacttctccctgaaactgacctctgtgaccgccgcggacacggccgtctattactgt	gcgagagtcccccccctccccgactacggtgactattcttacgctatggacgtc	tgtgcgagagtcccccccctccccgactacggtgactattcttacgctatggacgtctgg	tacgctatggacgtctggggccaagggaccacggtcaccgtctcctca	tggggccaagggaccacggtcaccgtctcctca
ACACCCTTCAGTTCGA-1	productive	Homsap IGHV1-69*06 F	Homsap IGHJ6*02 F	Homsap IGHD3-16*01 F	IGHM	caggtgcagctggtgcagtctggggct...gaggtgaagaagcctgggtcctcggtgaaggtctcctgcaaggcttctggaggcaccttc............agcagctatgctatcagctgggtgcgacaggcccctggacaagggcttgagtggatgggagggatcatccctatc......tttggtacagcaaactacgcacagaagttccag...ggcagagtcacgattaccgcggacaaatccacgagcacagcctacatggagctgagcagcctgagatctgaggacacggccgtgtattactgtgtgaggaaggactactactacggtatggacgtctggggccaagggaccacggtcaccgtctcctca		caggtgcagctggtgcagtctggggct...gaggtgaagaagcctgggtcctcggtgaaggtctcctgcaaggcttctggaggcaccttc............agcagctatgctatcagctgggtgcgacaggcccctggacaagggcttgagtggatgggagggatcatccctatc......tttggtacagcaaactacgcacagaagttccag...ggcagagtcacgattaccgcggacaaatccacgagcacagcctacatggagctgagcagcctgagatctgaggacacggccgtgtattactgtg	caggtgcagctggtgcagtctggggct...gaggtgaagaagcctgggtcctcggtgaaggtctcctgcaaggcttct	ggaggcaccttc............agcagctatgct	atcagctgggtgcgacaggcccctggacaagggcttgagtggatgggaggg	atcatccctatc......tttggtacagca	aactacgcacagaagttccag...ggcagagtcacgattaccgcggacaaatccacgagcacagcctacatggagctgagcagcctgagatctgaggacacggccgtgtattactgt	gtgaggaaggactactactacggtatggacgtc	tgtgtgaggaaggactactactacggtatggacgtctgg	actactactacggtatggacgtctggggccaagggaccacggtcaccgtctcctca	tggggccaagggaccacggtcaccgtctcctca
ACACCCTTCATCACCC-1	productive	Homsap IGHV3-30*03 F, or Homsap IGHV3-30*18 F or Homsap IGHV3-30-5*01 F	Homsap IGHJ4*02 F	Homsap IGHD3-16*01 F	IGHM	caggtgcagctggtggagtctggggga...ggcgtggtccagcctgggaggtccctgagactctcctgtgcagcctctggattcaccttc............agtagctatggcatgcactgggtccgccaggctccaggcaaggggctggagtgggtggcagttatatcatatgat......ggaagtaataaatactatgcagactccgtgaag...ggccgattcaccatctccagagacaattccaagaacacgctgtatctgcaaatgaacagcctgagagctgaggacacggctgtgtattactgtgcgaaagaggggggatcggcagactttgactactggggccagggaaccctggtcaccgtctcctcag		caggtgcagctggtggagtctggggga...ggcgtggtccagcctgggaggtccctgagactctcctgtgcagcctctggattcaccttc............agtagctatggcatgcactgggtccgccaggctccaggcaaggggctggagtgggtggcagttatatcatatgat......ggaagtaataaatactatgcagactccgtgaag...ggccgattcaccatctccagagacaattccaagaacacgctgtatctgcaaatgaacagcctgagagctgaggacacggctgtgtattactgtgcga	caggtgcagctggtggagtctggggga...ggcgtggtccagcctgggaggtccctgagactctcctgtgcagcctct	ggattcaccttc............agtagctatggc	atgcactgggtccgccaggctccaggcaaggggctggagtgggtggcagtt	atatcatatgat......ggaagtaataaa	tactatgcagactccgtgaag...ggccgattcaccatctccagagacaattccaagaacacgctgtatctgcaaatgaacagcctgagagctgaggacacggctgtgtattactgt	gcgaaagaggggggatcggcagactttgactac	tgtgcgaaagaggggggatcggcagactttgactactgg	actttgactactggggccagggaaccctggtcaccgtctcctcag	tggggccagggaaccctggtcaccgtctcctcag
ACACCCTTCGCCTGAG-1	productive	Homsap IGHV1-3*01 F	Homsap IGHJ5*02 F	Homsap IGHD2-2*01 F	IGHM	caggtccagcttgtgcagtctggggct...gaggtgaagaagcctggggcctcagtgaaggtttcctgcaaggcttctggatacaccttc............actagctatgctatgcattgggtgcgccaggcccccggacaaaggcttgagtggatgggatggatcaacgctggc......aatggtaacacaaaatattcacagaagttccag...ggcagagtcaccattaccagggacacatccgcgagcacagcctacatggagctgagcagcctgagatctgaagacacggctgtgtattactgtgcgagggatattgtagtagtaccagctgctggagggggctggttcgacccctggggccagggaaccctggtcaccgtctcctcag		caggtccagcttgtgcagtctggggct...gaggtgaagaagcctggggcctcagtgaaggtttcctgcaaggcttctggatacaccttc............actagctatgctatgcattgggtgcgccaggcccccggacaaaggcttgagtggatgggatggatcaacgctggc......aatggtaacacaaaatattcacagaagttccag...ggcagagtcaccattaccagggacacatccgcgagcacagcctacatggagctgagcagcctgagatctgaagacacggctgtgtattactgtgcgag	caggtccagcttgtgcagtctggggct...gaggtgaagaagcctggggcctcagtgaaggtttcctgcaaggcttct	ggatacaccttc............actagctatgct	atgcattgggtgcgccaggcccccggacaaaggcttgagtggatgggatgg	atcaacgctggc......aatggtaacaca	aaatattcacagaagttccag...ggcagagtcaccattaccagggacacatccgcgagcacagcctacatggagctgagcagcctgagatctgaagacacggctgtgtattactgt	gcgagggatattgtagtagtaccagctgctggagggggctggttcgacccc	tgtgcgagggatattgtagtagtaccagctgctggagggggctggttcgacccctgg	ctggttcgacccctggggccagggaaccctggtcaccgtctcctcag	tggggccagggaaccctggtcaccgtctcctcag
ACACCCTTCTAGCACA-1	productive	Homsap IGHV4-39*07 F	Homsap IGHJ4*02 F	Homsap IGHD3-10*01 F	IGHM	cagctgcagctgcaggagtcgggccca...ggactggtgaagccttcggagaccctgtccctcacctgcactgtctctggtggctccatcagc......agtagtagttactactggggctggatccgccagcccccagggaaggggctggagtggattgggagtatctattatagt.........gggagcacctactacaacccgtccctcaag...agtcgagtcaccatatcagtagacacgtccaagaaccagttctccctgaagctgagctctgtgaccgccgcggacacggccgtgtattactgtgcgagagatcgggagcagtggttcgggggaggttttgactactggggccagggaaccctggtcaccgtctcctcag		cagctgcagctgcaggagtcgggccca...ggactggtgaagccttcggagaccctgtccctcacctgcactgtctctggtggctccatcagc......agtagtagttactactggggctggatccgccagcccccagggaaggggctggagtggattgggagtatctattatagt.........gggagcacctactacaacccgtccctcaag...agtcgagtcaccatatcagtagacacgtccaagaaccagttctccctgaagctgagctctgtgaccgccgcggacacggccgtgtattactgtgcgagaga	cagctgcagctgcaggagtcgggccca...ggactggtgaagccttcggagaccctgtccctcacctgcactgtctct	ggtggctccatcagc......agtagtagttactac	tggggctggatccgccagcccccagggaaggggctggagtggattgggagt	atctattatagt.........gggagcacc	tactacaacccgtccctcaag...agtcgagtcaccatatcagtagacacgtccaagaaccagttctccctgaagctgagctctgtgaccgccgcggacacggccgtgtattactgt	gcgagagatcgggagcagtggttcgggggaggttttgactac	tgtgcgagagatcgggagcagtggttcgggggaggttttgactactgg	tttgactactggggccagggaaccctggtcaccgtctcctcag	tggggccagggaaccctggtcaccgtctcctcag
ACACCCTTCTTGACGA-1	productive	Homsap IGHV3-7*01 F	Homsap IGHJ5*02 F	Homsap IGHD2-21*01 F	None	gaggtgcagctggtggagtctggggga...ggcttggtccagcctggggggtccctaagactctcctgtgtagcctctgaattcaccttt............actgactattggatgagctgggtccgccagtctccagggaaggggctggagtgggtggccaacataaaccaagat......ggaactgagaaatactatcttgactctgtgaag...ggccgattcaccatctccagagacaacgccgacaactcactctatctacaaatgaacggactgagagtcgaggacacggctatatattactgcgcgagagatctctttcattacgtttatttagggggtgggttcgacccctggggccagggaaccctggtcac		gaggtgcagctggtggagtctggggga...ggcttggtccagcctggggggtccctaagactctcctgtgtagcctctgaattcaccttt............actgactattggatgagctgggtccgccagtctccagggaaggggctggagtgggtggccaacataaaccaagat......ggaactgagaaatactatcttgactctgtgaag...ggccgattcaccatctccagagacaacgccgacaactcactctatctacaaatgaacggactgagagtcgaggacacggctatatattactgcgcgagaga	gaggtgcagctggtggagtctggggga...ggcttggtccagcctggggggtccctaagactctcctgtgtagcctct	gaattcaccttt............actgactattgg	atgagctgggtccgccagtctccagggaaggggctggagtgggtggccaac	ataaaccaagat......ggaactgagaaa	tactatcttgactctgtgaag...ggccgattcaccatctccagagacaacgccgacaactcactctatctacaaatgaacggactgagagtcgaggacacggctatatattactgc	gcgagagatctctttcattacgtttatttagggggtgggttcgacccc	tgcgcgagagatctctttcattacgtttatttagggggtgggttcgacccctgg	ggttcgacccctggggccagggaaccctggtcac	tggggccagggaaccctggtcac
ACACCGGAGAGTCGGT-1	productive	Homsap IGHV3-30*03 F, or Homsap IGHV3-30*18 F or Homsap IGHV3-30-5*01 F	Homsap IGHJ3*02 F	Homsap IGHD3-9*01 F	IGHG1	caggaactactggtggagtctggggga...ggcgtggtccggcctgggaggtccctgagactctcctgtgcagcctctggattcaccttc............ggtaactatggcatgcactgggtccgccaggctccaggcaagggactggagtgggtatcacttatatcatttgat......ggaagtcatctttattatggagactccgtgaag...ggccgattcaccatctccagagacaattccaagaacacactgtttctccaaatgaatagcctgagagttgaggacacggctgtctattattgtgcgagagtgcaccttttacgatatgattatgcaccttttgatatttggggccaagggacgctggtcaccgtctcttcag		caggaactactggtggagtctggggga...ggcgtggtccggcctgggaggtccctgagactctcctgtgcagcctctggattcaccttc............ggtaactatggcatgcactgggtccgccaggctccaggcaagggactggagtgggtatcacttatatcatttgat......ggaagtcatctttattatggagactccgtgaag...ggccgattcaccatctccagagacaattccaagaacacactgtttctccaaatgaatagcctgagagttgaggacacggctgtctattattgtgcgagag	caggaactactggtggagtctggggga...ggcgtggtccggcctgggaggtccctgagactctcctgtgcagcctct	ggattcaccttc............ggtaactatggc	atgcactgggtccgccaggctccaggcaagggactggagtgggtatcactt	atatcatttgat......ggaagtcatctt	tattatggagactccgtgaag...ggccgattcaccatctccagagacaattccaagaacacactgtttctccaaatgaatagcctgagagttgaggacacggctgtctattattgt	gcgagagtgcaccttttacgatatgattatgcaccttttgatatt	tgtgcgagagtgcaccttttacgatatgattatgcaccttttgatatttgg	cttttgatatttggggccaagggacgctggtcaccgtctcttcag	tggggccaagggacgctggtcaccgtctcttcag
ACACCGGAGTTGAGAT-1	productive	Homsap IGHV4-34*01 F	Homsap IGHJ4*02 F	Homsap IGHD3-9*01 F	IGHD	caggtgcagctacagcagtggggcgca...ggactgttgaagccttcggagaccctgtccctcacctgcgctgtctatggtgggtccttc............agtggttactactggagctggatccgccagcccccagggaaggggctggagtggattggggaaatcaatcatagt.........ggaagcaccaactacaacccgtccctcaag...agtcgagtcaccatatcagtagacacgtccaagaaccagttctccctgaagctgagctctgtgaccgccgcggacacggctgtgtattactgtgcgagaaggcggttacgatattttgactggttccgattaggggaatttgactactggggccagggaaccctggtcaccgtctcctcag		caggtgcagctacagcagtggggcgca...ggactgttgaagccttcggagaccctgtccctcacctgcgctgtctatggtgggtccttc............agtggttactactggagctggatccgccagcccccagggaaggggctggagtggattggggaaatcaatcatagt.........ggaagcaccaactacaacccgtccctcaag...agtcgagtcaccatatcagtagacacgtccaagaaccagttctccctgaagctgagctctgtgaccgccgcggacacggctgtgtattactgtgcgaga	caggtgcagctacagcagtggggcgca...ggactgttgaagccttcggagaccctgtccctcacctgcgctgtctat	ggtgggtccttc............agtggttactac	tggagctggatccgccagcccccagggaaggggctggagtggattggggaa	atcaatcatagt.........ggaagcacc	aactacaacccgtccctcaag...agtcgagtcaccatatcagtagacacgtccaagaaccagttctccctgaagctgagctctgtgaccgccgcggacacggctgtgtattactgt	gcgagaaggcggttacgatattttgactggttccgattaggggaatttgactac	tgtgcgagaaggcggttacgatattttgactggttccgattaggggaatttgactactgg	tttgactactggggccagggaaccctggtcaccgtctcctcag	tggggccagggaaccctggtcaccgtctcctcag
ACACCGGAGTTTGCGT-1	productive	Homsap IGHV3-30*03 F, or Homsap IGHV3-30*18 F or Homsap IGHV3-30-5*01 F	Homsap IGHJ6*02 F	Homsap IGHD3-10*01 F	IGHD	caggtgcagctggtggagtctggggga...ggcgtggtccagcctgggaggtccctgagactctcctgtgcagcctctggattcaccttc............agtagctatggcatgcactgggtccgccaggctccaggcaaggggctggagtgggtggcagttatatcatatgat......ggaagtaataaatactatgcagactccgtgaag...ggccgattcaccatctccagagacaattccaagaacacgctgtatctgcaaatgaacagcctgagagctgaggacacggctgtgtattactgtgcgaaagatcctgggttcgggccaccccctatgggttactactactacggtatggacgtctggggccaagggaccacggtcaccgtc…		caggtgcagctggtggagtctggggga...ggcgtggtccagcctgggaggtccctgagactctcctgtgcagcctctggattcaccttc............agtagctatggcatgcactgggtccgccaggctccaggcaaggggctggagtgggtggcagttatatcatatgat......ggaagtaataaatactatgcagactccgtgaag...ggccgattcaccatctccagagacaattccaagaacacgctgtatctgcaaatgaacagcctgagagctgaggacacggctgtgtattactgtgcga	caggtgcagctggtggagtctggggga...ggcgtggtccagcctgggaggtccctgagactctcctgtgcagcctct	ggattcaccttc............agtagctatggc	atgcactgggtccgccaggctccaggcaaggggctggagtgggtggcagtt	atatcatatgat......ggaagtaataaa	tactatgcagactccgtgaag...ggccgattcaccatctccagagacaattccaagaacacgctgtatctgcaaatgaacagcctgagagctgaggacacggctgtgtattactgt	gcgaaagatcctgggttcgggccaccccctatgggttactactactacggtatggacgtc	tgtgcgaaagatcctgggttcgggccaccccctatgggttactactactacggtatggacgtctgg	tactactactacggtatggacgtctggggccaagggaccacggtcaccgtctcctca	tggggccaagggaccacggtcaccgtctcctca
ACACCGGCATTATCTC-1	productive	Homsap IGHV5-51*01 F	Homsap IGHJ3*02 F	Homsap IGHD2-15*01 F	IGHG1	ggggtgcagctggtgcagtctggcgca...gaggtgaaaaaggccggggagtctctgaagatctcctgtaaggtttcaggaaacacctca............atcaacttctggatcggctgggtgcgccagatgcccgggaaaggcctggagtggatggggatcgtctatcttggt......gactctgataccagatacaacccgtccttccga...ggccacgtcaccatctcagccgacaagtccatcaccaccgcctacctgcagtggagcagtctgaaggcctcggacaccgccatctattactgtgcgagacaatattgtagtggaggaagttgctacctcttgcctattagtggttttgatatctggggccaagggacaatggtcaccgtc…		ggggtgcagctggtgcagtctggcgca...gaggtgaaaaaggccggggagtctctgaagatctcctgtaaggtttcaggaaacacctca............atcaacttctggatcggctgggtgcgccagatgcccgggaaaggcctggagtggatggggatcgtctatcttggt......gactctgataccagatacaacccgtccttccga...ggccacgtcaccatctcagccgacaagtccatcaccaccgcctacctgcagtggagcagtctgaaggcctcggacaccgccatctattactgtgcgagaca	ggggtgcagctggtgcagtctggcgca...gaggtgaaaaaggccggggagtctctgaagatctcctgtaaggtttca	ggaaacacctca............atcaacttctgg	atcggctgggtgcgccagatgcccgggaaaggcctggagtggatggggatc	gtctatcttggt......gactctgatacc	agatacaacccgtccttccga...ggccacgtcaccatctcagccgacaagtccatcaccaccgcctacctgcagtggagcagtctgaaggcctcggacaccgccatctattactgt	gcgagacaatattgtagtggaggaagttgctacctcttgcctattagtggttttgatatc	tgtgcgagacaatattgtagtggaggaagttgctacctcttgcctattagtggttttgatatctgg	tggttttgatatctggggccaagggacaatggtcaccgtctccgcag	tggggccaagggacaatggtcaccgtctccgcag
ACACCGGGTTCTCATT-1	productive	Homsap IGHV4-34*01 F	Homsap IGHJ5*02 F	Homsap IGHD3-10*01 F	IGHG2	caggtgcagctgcagcagtggggcgca...gaactattgaagccttcggagaccctgtccctcacctgcagtgtctctggtgggtccttc............agtacttactactggagctggatccgccagcccccagggaagggactggagtggattggggacatcaatcaacgt.........ggaaggaccaactacaacccgtccctgaag...agtcgagtcaccttatcagttgacacgtctaagaatcagttctccttgaatttgacctctgtgacggccgcggacacctctatgtattactgtgcgagaggcttctatggttcggggagttcaataggctggttcgacccctggggccagggaaccctggtcaccgtctcctcag		caggtgcagctgcagcagtggggcgca...gaactattgaagccttcggagaccctgtccctcacctgcagtgtctctggtgggtccttc............agtacttactactggagctggatccgccagcccccagggaagggactggagtggattggggacatcaatcaacgt.........ggaaggaccaactacaacccgtccctgaag...agtcgagtcaccttatcagttgacacgtctaagaatcagttctccttgaatttgacctctgtgacggccgcggacacctctatgtattactgtgcgagagg	caggtgcagctgcagcagtggggcgca...gaactattgaagccttcggagaccctgtccctcacctgcagtgtctct	ggtgggtccttc............agtacttactac	tggagctggatccgccagcccccagggaagggactggagtggattggggac	atcaatcaacgt.........ggaaggacc	aactacaacccgtccctgaag...agtcgagtcaccttatcagttgacacgtctaagaatcagttctccttgaatttgacctctgtgacggccgcggacacctctatgtattactgt	gcgagaggcttctatggttcggggagttcaataggctggttcgacccc	tgtgcgagaggcttctatggttcggggagttcaataggctggttcgacccctgg	ctggttcgacccctggggccagggaaccctggtcaccgtctcctcag	tggggccagggaaccctggtcaccgtctcctcag
ACACCGGGTTGTCTTT-1	productive	Homsap IGHV3-30-3*01 F	Homsap IGHJ4*02 F	Homsap IGHD6-6*01 F	IGHM	caggtgcagctggtggagtctggggga...ggcgtggtccagcctgggaggtccctgagactctcctgtgcagcctctggattcaccttc............agtagctatgctatgcactgggtccgccaggctccaggcaaggggctggagtgggtggcagttatatcatatgat......ggaagcaataaatactacgcagactccgtgaag...ggccgattcaccatctccagagacaattccaagaacacgctgtatctgcaaatgaacagcctgagagctgaggacacggctgtgtattactgtgcgagagatcgctatccggagcagctggtccttgactactggggccagggaaccctggtcaccgtctcctcag		caggtgcagctggtggagtctggggga...ggcgtggtccagcctgggaggtccctgagactctcctgtgcagcctctggattcaccttc............agtagctatgctatgcactgggtccgccaggctccaggcaaggggctggagtgggtggcagttatatcatatgat......ggaagcaataaatactacgcagactccgtgaag...ggccgattcaccatctccagagacaattccaagaacacgctgtatctgcaaatgaacagcctgagagctgaggacacggctgtgtattactgtgcgagaga	caggtgcagctggtggagtctggggga...ggcgtggtccagcctgggaggtccctgagactctcctgtgcagcctct	ggattcaccttc............agtagctatgct	atgcactgggtccgccaggctccaggcaaggggctggagtgggtggcagtt	atatcatatgat......ggaagcaataaa	tactacgcagactccgtgaag...ggccgattcaccatctccagagacaattccaagaacacgctgtatctgcaaatgaacagcctgagagctgaggacacggctgtgtattactgt	gcgagagatcgctatccggagcagctggtccttgactac	tgtgcgagagatcgctatccggagcagctggtccttgactactgg	ttgactactggggccagggaaccctggtcaccgtctcctcag	tggggccagggaaccctggtcaccgtctcctcag
ACACCGGTCTACTATC-1	productive	Homsap IGHV4-39*07 F	Homsap IGHJ5*02 F	Homsap IGHD6-13*01 F	IGHM	cagctgcagctgcaggagtcgggccca...ggactggtgaagccttcggagaccctgtccctcacctgcactgtctctggtggctccatcagc......agtagtagttactactggggctggatccgccagcccccagggaaggggctggagtggattgggagtatctattatagt.........gggagcacctactacaacccgtccctcaag...agtcgagtcaccatatcagtagacacgtccaagaaccagttctccctgaagctgagctctgtgaccgccgcggacacggccgtgtattactgtgcgagccccgcagcagctggccacggggggagaccgttcgacccctggggccagggaaccctggtcaccgtctcctcag		cagctgcagctgcaggagtcgggccca...ggactggtgaagccttcggagaccctgtccctcacctgcactgtctctggtggctccatcagc......agtagtagttactactggggctggatccgccagcccccagggaaggggctggagtggattgggagtatctattatagt.........gggagcacctactacaacccgtccctcaag...agtcgagtcaccatatcagtagacacgtccaagaaccagttctccctgaagctgagctctgtgaccgccgcggacacggccgtgtattactgtgcgag	cagctgcagctgcaggagtcgggccca...ggactggtgaagccttcggagaccctgtccctcacctgcactgtctct	ggtggctccatcagc......agtagtagttactac	tggggctggatccgccagcccccagggaaggggctggagtggattgggagt	atctattatagt.........gggagcacc	tactacaacccgtccctcaag...agtcgagtcaccatatcagtagacacgtccaagaaccagttctccctgaagctgagctctgtgaccgccgcggacacggccgtgtattactgt	gcgagccccgcagcagctggccacggggggagaccgttcgacccc	tgtgcgagccccgcagcagctggccacggggggagaccgttcgacccctgg	gttcgacccctggggccagggaaccctggtcaccgtctcctcag	tggggccagggaaccctggtcaccgtctcctcag
ACACTGAAGCAATATG-1	productive	Homsap IGHV1-3*01 F	Homsap IGHJ4*02 F	Homsap IGHD2-8*01 F	IGHM	caggtccaacttgtgcagtctggggct...gaagtgaaggagcctggggcctcagtgagggtttcctgcaaggcttctggatacaccttc............attacatatgacttcttctgggcgcgccaggcccccgggcagaaccttgagtgggtgggctggatcaacactgcc......gatggtaacacaagatattcgcaaaagttccag...ggcagaatcaccattaccagggacacatccgcgaatacagcctacatggagttgaggagcctgatatctgaagacacggctgtctattactgtgcaagaaacggaggaggccttgactactggggccagggaaccctggtcaccgtctcctcaa		caggtccaacttgtgcagtctggggct...gaagtgaaggagcctggggcctcagtgagggtttcctgcaaggcttctggatacaccttc............attacatatgacttcttctgggcgcgccaggcccccgggcagaaccttgagtgggtgggctggatcaacactgcc......gatggtaacacaagatattcgcaaaagttccag...ggcagaatcaccattaccagggacacatccgcgaatacagcctacatggagttgaggagcctgatatctgaagacacggctgtctattactgtgcaaga	caggtccaacttgtgcagtctggggct...gaagtgaaggagcctggggcctcagtgagggtttcctgcaaggcttct	ggatacaccttc............attacatatgac	ttcttctgggcgcgccaggcccccgggcagaaccttgagtgggtgggctgg	atcaacactgcc......gatggtaacaca	agatattcgcaaaagttccag...ggcagaatcaccattaccagggacacatccgcgaatacagcctacatggagttgaggagcctgatatctgaagacacggctgtctattactgt	gcaagaaacggaggaggccttgactac	tgtgcaagaaacggaggaggccttgactactgg	ttgactactggggccagggaaccctggtcaccgtctcctcaa	tggggccagggaaccctggtcaccgtctcctcaa
ACACTGAAGCGTAATA-1	productive	Homsap IGHV1-3*01 F	Homsap IGHJ4*02 F	Homsap IGHD3-22*01 F	IGHD	caggtccagcttgtgcagtctggggct...gaggtgaagaagcctggggcctcagtgaaggtttcctgcaaggcttctggatacaccttc............actagctatgctatgcattgggtgcgccaggcccccggacaaaggcttgagtggatgggatggatcaacgctggc......aatggtaacacaaaatattcacagaagttccag...ggcagagtcaccattaccagggacacatccgcgagcacagcctacatggagctgagcagcctgagatctgaagacacggctgtgtattactgtgcgagagacaccaaaccatatcagtattactacacaagagggggctactttgactactggggccagggaaccctggtcaccgtctcc…		caggtccagcttgtgcagtctggggct...gaggtgaagaagcctggggcctcagtgaaggtttcctgcaaggcttctggatacaccttc............actagctatgctatgcattgggtgcgccaggcccccggacaaaggcttgagtggatgggatggatcaacgctggc......aatggtaacacaaaatattcacagaagttccag...ggcagagtcaccattaccagggacacatccgcgagcacagcctacatggagctgagcagcctgagatctgaagacacggctgtgtattactgtgcgagaga	caggtccagcttgtgcagtctggggct...gaggtgaagaagcctggggcctcagtgaaggtttcctgcaaggcttct	ggatacaccttc............actagctatgct	atgcattgggtgcgccaggcccccggacaaaggcttgagtggatgggatgg	atcaacgctggc......aatggtaacaca	aaatattcacagaagttccag...ggcagagtcaccattaccagggacacatccgcgagcacagcctacatggagctgagcagcctgagatctgaagacacggctgtgtattactgt	gcgagagacaccaaaccatatcagtattactacacaagagggggctactttgactac	tgtgcgagagacaccaaaccatatcagtattactacacaagagggggctactttgactactgg	ctactttgactactggggccagggaaccctggtcaccgtctcctcag	tggggccagggaaccctggtcaccgtctcctcag
ACACTGAAGGACGAAA-1	productive	Homsap IGHV3-73*01 F	Homsap IGHJ4*02 F	Homsap IGHD2-21*02 F	IGHG1	gaggcgcagctggtggagtctggggga...ggcttggtccagcctggggggtccctgaaactctcctgtgcagcctctgggttcaccttc............agtggctcttctatacactgggtccgccaggcttccgggaaagggctggagtgggttggccgtgttagaagcgacactaacagttacgcgacaacatatgctgcgtcggtgaaa...ggcaggttcaccatctccagagatgattcaaagaagacggcgtatctgcaaatgaacagcctgaaaaccgaggacacggccgtctattattgtactagagtggggggggcctggggttttgacttctggggcccgggaaccctggtcaccgtctcctcag		gaggcgcagctggtggagtctggggga...ggcttggtccagcctggggggtccctgaaactctcctgtgcagcctctgggttcaccttc............agtggctcttctatacactgggtccgccaggcttccgggaaagggctggagtgggttggccgtgttagaagcgacactaacagttacgcgacaacatatgctgcgtcggtgaaa...ggcaggttcaccatctccagagatgattcaaagaagacggcgtatctgcaaatgaacagcctgaaaaccgaggacacggccgtctattattgtactaga	gaggcgcagctggtggagtctggggga...ggcttggtccagcctggggggtccctgaaactctcctgtgcagcctct	gggttcaccttc............agtggctcttct	atacactgggtccgccaggcttccgggaaagggctggagtgggttggccgt	gttagaagcgacactaacagttacgcgaca	acatatgctgcgtcggtgaaa...ggcaggttcaccatctccagagatgattcaaagaagacggcgtatctgcaaatgaacagcctgaaaaccgaggacacggccgtctattattgt	actagagtggggggggcctggggttttgacttc	tgtactagagtggggggggcctggggttttgacttctgg	tttgacttctggggcccgggaaccctggtcaccgtctcctcag	tggggcccgggaaccctggtcaccgtctcctcag
ACACTGAAGGCAGGTT-1	productive	Homsap IGHV3-30*03 F, or Homsap IGHV3-30*18 F or Homsap IGHV3-30-5*01 F	Homsap IGHJ6*02 F	Homsap IGHD6-19*01 F	IGHM	caggtgcagctggtggagtctggggga...ggcgtggtccagcctgggaggtccctgagactctcctgtgcagcctctggattcaccttc............agtagctatggcatgcactgggtccgccaggctccaggcaaggggctggagtgggtggcagttatatcatatgat......ggaagtaataaatactatgcagactccgtgaag...ggccgattcaccatctccagagacaattccaagaacacgctgtatctgcaaatgaacagcctgagagctgaggacacggctgtgtattactgtgcgaaagattcagctatagcagtggctggtatttactactactacggtatggacgtctggggccaagggaccacggtcaccgtctcc…		caggtgcagctggtggagtctggggga...ggcgtggtccagcctgggaggtccctgagactctcctgtgcagcctctggattcaccttc............agtagctatggcatgcactgggtccgccaggctccaggcaaggggctggagtgggtggcagttatatcatatgat......ggaagtaataaatactatgcagactccgtgaag...ggccgattcaccatctccagagacaattccaagaacacgctgtatctgcaaatgaacagcctgagagctgaggacacggctgtgtattactgtgcga	caggtgcagctggtggagtctggggga...ggcgtggtccagcctgggaggtccctgagactctcctgtgcagcctct	ggattcaccttc............agtagctatggc	atgcactgggtccgccaggctccaggcaaggggctggagtgggtggcagtt	atatcatatgat......ggaagtaataaa	tactatgcagactccgtgaag...ggccgattcaccatctccagagacaattccaagaacacgctgtatctgcaaatgaacagcctgagagctgaggacacggctgtgtattactgt	gcgaaagattcagctatagcagtggctggtatttactactactacggtatggacgtc	tgtgcgaaagattcagctatagcagtggctggtatttactactactacggtatggacgtctgg	tactactactacggtatggacgtctggggccaagggaccacggtcaccgtctcctca	tggggccaagggaccacggtcaccgtctcctca
ACACTGAAGTACGCGA-1	productive	Homsap IGHV3-30-3*01 F	Homsap IGHJ4*02 F	Homsap IGHD3-22*01 F	IGHD	caggtgcagctggtggagtctggggga...ggcgtggtccagcctgggaggtccctgagactctcctgtgcagcctctggattcaccttc............agtagctatgctatgcactgggtccgccaggctccaggcaaggggctggagtgggtggcagttatatcatatgat......ggaagcaataaatactacgcagactccgtgaag...ggccgattcaccatctccagagacaattccaagaacacgctgtatctgcaaatgaacagcctgagagctgaggacacggctgtgtattactgtgcgagaaattactatgatagtagtggttaccctgactactggggccagggaaccctggtcaccgtctcctcag		caggtgcagctggtggagtctggggga...ggcgtggtccagcctgggaggtccctgagactctcctgtgcagcctctggattcaccttc............agtagctatgctatgcactgggtccgccaggctccaggcaaggggctggagtgggtggcagttatatcatatgat......ggaagcaataaatactacgcagactccgtgaag...ggccgattcaccatctccagagacaattccaagaacacgctgtatctgcaaatgaacagcctgagagctgaggacacggctgtgtattactgtgcgaga	caggtgcagctggtggagtctggggga...ggcgtggtccagcctgggaggtccctgagactctcctgtgcagcctct	ggattcaccttc............agtagctatgct	atgcactgggtccgccaggctccaggcaaggggctggagtgggtggcagtt	atatcatatgat......ggaagcaataaa	tactacgcagactccgtgaag...ggccgattcaccatctccagagacaattccaagaacacgctgtatctgcaaatgaacagcctgagagctgaggacacggctgtgtattactgt	gcgagaaattactatgatagtagtggttaccctgactac	tgtgcgagaaattactatgatagtagtggttaccctgactactgg	tgactactggggccagggaaccctggtcaccgtctcctcag	tggggccagggaaccctggtcaccgtctcctcag
ACACTGACAAGCTGTT-1	productive	Homsap IGHV4-39*07 F	Homsap IGHJ4*02 F	Homsap IGHD3-10*01 F	IGHM	cagctgcagctgcaggagtcgggccca...ggactggtgaagccttcggagaccctgtccctcacctgcactgtctctggtggctccatcagc......agtagtagttactactggggctggatccgccagcccccagggaaggggctggagtggattgggagtatctattatagt.........gggagcacctactacaacccgtccctcaag...agtcgagtcaccatatcagtagacacgtccaagaaccagttctccctgaagctgagctctgtgaccgccgcggacacggccgtgtattactgtgcgagagatcacccattgagttcggggttatttgactactggggccagggaaccctggtcaccgtctcctcag		cagctgcagctgcaggagtcgggccca...ggactggtgaagccttcggagaccctgtccctcacctgcactgtctctggtggctccatcagc......agtagtagttactactggggctggatccgccagcccccagggaaggggctggagtggattgggagtatctattatagt.........gggagcacctactacaacccgtccctcaag...agtcgagtcaccatatcagtagacacgtccaagaaccagttctccctgaagctgagctctgtgaccgccgcggacacggccgtgtattactgtgcgagaga	cagctgcagctgcaggagtcgggccca...ggactggtgaagccttcggagaccctgtccctcacctgcactgtctct	ggtggctccatcagc......agtagtagttactac	tggggctggatccgccagcccccagggaaggggctggagtggattgggagt	atctattatagt.........gggagcacc	tactacaacccgtccctcaag...agtcgagtcaccatatcagtagacacgtccaagaaccagttctccctgaagctgagctctgtgaccgccgcggacacggccgtgtattactgt	gcgagagatcacccattgagttcggggttatttgactac	tgtgcgagagatcacccattgagttcggggttatttgactactgg	tttgactactggggccagggaaccctggtcaccgtctcctcag	tggggccagggaaccctggtcaccgtctcctcag
ACACTGACAATAGAGT-1	productive	Homsap IGHV4-34*01 F	Homsap IGHJ5*02 F	Homsap IGHD6-13*01 F	IGHM	caggtgcagctacagcagtggggcgca...ggactgttgaagccttcggagaccctgtccctcacctgcgctgtctatggtgggtccttc............agtggttactactggagctggatccgccagcccccagggaaggggctggagtggattggggaaatcaatcatagt.........ggaagcaccaactacaacccgtccctcaag...agtcgagtcaccatatcagtagacacgtccaagaaccagttctccctgaagctgagctctgtgaccgccgcggacacggctgtgtattactgtgcgagagtgatgacccgtatagcagcagctggtatctttcgcaagcggaaaacggggggatacaactggttcgacccctggggccag…		caggtgcagctacagcagtggggcgca...ggactgttgaagccttcggagaccctgtccctcacctgcgctgtctatggtgggtccttc............agtggttactactggagctggatccgccagcccccagggaaggggctggagtggattggggaaatcaatcatagt.........ggaagcaccaactacaacccgtccctcaag...agtcgagtcaccatatcagtagacacgtccaagaaccagttctccctgaagctgagctctgtgaccgccgcggacacggctgtgtattactgtgcgagag	caggtgcagctacagcagtggggcgca...ggactgttgaagccttcggagaccctgtccctcacctgcgctgtctat	ggtgggtccttc............agtggttactac	tggagctggatccgccagcccccagggaaggggctggagtggattggggaa	atcaatcatagt.........ggaagcacc	aactacaacccgtccctcaag...agtcgagtcaccatatcagtagacacgtccaagaaccagttctccctgaagctgagctctgtgaccgccgcggacacggctgtgtattactgt	gcgagagtgatgacccgtatagcagcagctggtatctttcgcaagcggaaaacggggggatacaactggttcgacccc	tgtgcgagagtgatgacccgtatagcagcagctggtatctttcgcaagcggaaaacggggggatacaactggttcgacccctgg	acaactggttcgacccctggggccagggaaccctggtcaccgtctcctcag	tggggccagggaaccctggtcaccgtctcctcag
ACACTGACAGCTTCGG-1	productive	Homsap IGHV1-24*01 F	Homsap IGHJ5*02 F	Homsap IGHD2-2*01 F	IGHG2	caggtccagctggtccagtctggggct...gaggtgaagaagcctggggcctcagtgaaggtctcctgcaacgtttccggggagaccctc............attgatttatccatacactgggtgcgccaggctcctggaaaagggcttgagtggatgggaggttttgatgctgga......agtggaacaacagtgtacgcacagggattccag...ggcagagtcaccattatggaggacacatctacaggcacagcctatatggagctgcgcagcctgagatctgaggacacggccgtctattactgtgtgattcaacattgcagggatgccgtctgttactggttcgacctctggggccagggaaccctggtcaccgtctccgcag		caggtccagctggtccagtctggggct...gaggtgaagaagcctggggcctcagtgaaggtctcctgcaacgtttccggggagaccctc............attgatttatccatacactgggtgcgccaggctcctggaaaagggcttgagtggatgggaggttttgatgctgga......agtggaacaacagtgtacgcacagggattccag...ggcagagtcaccattatggaggacacatctacaggcacagcctatatggagctgcgcagcctgagatctgaggacacggccgtctattactgtg	caggtccagctggtccagtctggggct...gaggtgaagaagcctggggcctcagtgaaggtctcctgcaacgtttcc	ggggagaccctc............attgatttatcc	atacactgggtgcgccaggctcctggaaaagggcttgagtggatgggaggt	tttgatgctgga......agtggaacaaca	gtgtacgcacagggattccag...ggcagagtcaccattatggaggacacatctacaggcacagcctatatggagctgcgcagcctgagatctgaggacacggccgtctattactgt	gtgattcaacattgcagggatgccgtctgttactggttcgacctc	tgtgtgattcaacattgcagggatgccgtctgttactggttcgacctctgg	actggttcgacctctggggccagggaaccctggtcaccgtctccgcag	tggggccagggaaccctggtcaccgtctccgcag
ACACTGAGTAACGCGA-1	productive	Homsap IGHV4-59*08 F	Homsap IGHJ4*02 F	Homsap IGHD2-8*02 F	IGHM	caggtgcagctgcaggagtcgggccca...ggactggtgaagccttcggagaccctgtccctcacctgcactgtctctggtggctccatc............agtagttactactggagctggatccggcagcccccagggaagggactggagtggattgggtatatctattacagt.........gggagcaccaactacaacccctccctcaag...agtcgagtcaccatatcagtagacacgtccaagaaccagttctccctgaagctgagctctgtgaccgccgcagacacggccgtgtattactgtgcgagacaacggtgttatatgtgtgactttgactactggggccagggaaccctggtcaccgtctcctcag		caggtgcagctgcaggagtcgggccca...ggactggtgaagccttcggagaccctgtccctcacctgcactgtctctggtggctccatc............agtagttactactggagctggatccggcagcccccagggaagggactggagtggattgggtatatctattacagt.........gggagcaccaactacaacccctccctcaag...agtcgagtcaccatatcagtagacacgtccaagaaccagttctccctgaagctgagctctgtgaccgccgcagacacggccgtgtattactgtgcgagaca	caggtgcagctgcaggagtcgggccca...ggactggtgaagccttcggagaccctgtccctcacctgcactgtctct	ggtggctccatc............agtagttactac	tggagctggatccggcagcccccagggaagggactggagtggattgggtat	atctattacagt.........gggagcacc	aactacaacccctccctcaag...agtcgagtcaccatatcagtagacacgtccaagaaccagttctccctgaagctgagctctgtgaccgccgcagacacggccgtgtattactgt	gcgagacaacggtgttatatgtgtgactttgactac	tgtgcgagacaacggtgttatatgtgtgactttgactactgg	actttgactactggggccagggaaccctggtcaccgtctcctcag	tggggccagggaaccctggtcaccgtctcctcag
ACACTGAGTGACGCCT-1	productive	Homsap IGHV3-21*01 F	Homsap IGHJ5*02 F	Homsap IGHD6-19*01 F	IGHM	gaggtgcagctggtggagtctggggga...ggcctggtcaagcctggggggtccctgagactctcctgtgcagcctctggattcaccttc............agtagctatagcatgaactgggtccgccaggctccagggaaggggctggagtgggtctcatccattagtagtagt......agtagttacatatactacgcagactcagtgaag...ggccgattcaccatctccagagacaacgccaagaactcactgtatctgcaaatgaacagcctgagagccgaggacacggctgtgtattactgtgcgagggatagcagtggctttaactggttcgacccctggggccagggaaccctggtcaccgtctcctcag		gaggtgcagctggtggagtctggggga...ggcctggtcaagcctggggggtccctgagactctcctgtgcagcctctggattcaccttc............agtagctatagcatgaactgggtccgccaggctccagggaaggggctggagtgggtctcatccattagtagtagt......agtagttacatatactacgcagactcagtgaag...ggccgattcaccatctccagagacaacgccaagaactcactgtatctgcaaatgaacagcctgagagccgaggacacggctgtgtattactgtgcgag	gaggtgcagctggtggagtctggggga...ggcctggtcaagcctggggggtccctgagactctcctgtgcagcctct	ggattcaccttc............agtagctatagc	atgaactgggtccgccaggctccagggaaggggctggagtgggtctcatcc	attagtagtagt......agtagttacata	tactacgcagactcagtgaag...ggccgattcaccatctccagagacaacgccaagaactcactgtatctgcaaatgaacagcctgagagccgaggacacggctgtgtattactgt	gcgagggatagcagtggctttaactggttcgacccc	tgtgcgagggatagcagtggctttaactggttcgacccctgg	aactggttcgacccctggggccagggaaccctggtcaccgtctcctcag	tggggccagggaaccctggtcaccgtctcctcag
ACACTGATCCGCATAA-1	productive	Homsap IGHV3-23*01 F, or Homsap IGHV3-23D*01 F	Homsap IGHJ3*01 F	Homsap IGHD2-8*02 F	IGHG2	gaggtgcaacttttggagtctggggga...ggcttcgtacagccgggggggtccctgagactctcctgtgcagcctctggattcaccttt............accaactatcacattaactgggtccgccaggctccagggaaggggctggagtgggtcgcagctactagcggtagt......agtgggaccacacactacgcagactccgtggag...ggccggttcaccatctccagagacaactccaagaacacggtgtatctgcaaatgaacagcctgagaggcgacgacacggccgtatatttctgtgcgaaacgactgcttaaaactgggggtggcccttttgatgtctggggccaagggacaatggtcaccgtctcttcag		gaggtgcaacttttggagtctggggga...ggcttcgtacagccgggggggtccctgagactctcctgtgcagcctctggattcaccttt............accaactatcacattaactgggtccgccaggctccagggaaggggctggagtgggtcgcagctactagcggtagt......agtgggaccacacactacgcagactccgtggag...ggccggttcaccatctccagagacaactccaagaacacggtgtatctgcaaatgaacagcctgagaggcgacgacacggccgtatatttctgtgcgaaa	gaggtgcaacttttggagtctggggga...ggcttcgtacagccgggggggtccctgagactctcctgtgcagcctct	ggattcaccttt............accaactatcac	attaactgggtccgccaggctccagggaaggggctggagtgggtcgcagct	actagcggtagt......agtgggaccaca	cactacgcagactccgtggag...ggccggttcaccatctccagagacaactccaagaacacggtgtatctgcaaatgaacagcctgagaggcgacgacacggccgtatatttctgt	gcgaaacgactgcttaaaactgggggtggcccttttgatgtc	tgtgcgaaacgactgcttaaaactgggggtggcccttttgatgtctgg	cttttgatgtctggggccaagggacaatggtcaccgtctcttcag	tggggccaagggacaatggtcaccgtctcttcag
ACACTGATCTTCCTTC-1	productive	Homsap IGHV3-30*03 F, or Homsap IGHV3-30*18 F or Homsap IGHV3-30-5*01 F	Homsap IGHJ6*02 F	Homsap IGHD2-2*01 F	IGHM	caggtgcagctggtggagtctggggga...ggcgtggtccagcctgggaggtccctgagactctcctgtgcagcctctggattcaccttc............agtagctatggcatgcactgggtccgccaggctccaggcaaggggctggagtgggtggcagttatatcatatgat......ggaagtaataaatactatgcagactccgtgaag...ggccgattcaccatctccagagacaattccaagaacacgctgtatctgcaaatgaacagcctgagagctgaggacacggctgtgtattactgtgcgaaatgcctcccccccagaattgaaagagtagtaccggaggagggctactactactacggtatggacgtctggggccaagggacc…		caggtgcagctggtggagtctggggga...ggcgtggtccagcctgggaggtccctgagactctcctgtgcagcctctggattcaccttc............agtagctatggcatgcactgggtccgccaggctccaggcaaggggctggagtgggtggcagttatatcatatgat......ggaagtaataaatactatgcagactccgtgaag...ggccgattcaccatctccagagacaattccaagaacacgctgtatctgcaaatgaacagcctgagagctgaggacacggctgtgtattactgtgcga	caggtgcagctggtggagtctggggga...ggcgtggtccagcctgggaggtccctgagactctcctgtgcagcctct	ggattcaccttc............agtagctatggc	atgcactgggtccgccaggctccaggcaaggggctggagtgggtggcagtt	atatcatatgat......ggaagtaataaa	tactatgcagactccgtgaag...ggccgattcaccatctccagagacaattccaagaacacgctgtatctgcaaatgaacagcctgagagctgaggacacggctgtgtattactgt	gcgaaatgcctcccccccagaattgaaagagtagtaccggaggagggctactactactacggtatggacgtc	tgtgcgaaatgcctcccccccagaattgaaagagtagtaccggaggagggctactactactacggtatggacgtctgg	ctactactactacggtatggacgtctggggccaagggaccacggtcaccgtctcctca	tggggccaagggaccacggtcaccgtctcctca
ACAGCCGAGATAGGAG-1	productive	Homsap IGHV3-7*01 F	Homsap IGHJ4*02 F	Homsap IGHD3-16*01 F	IGHD	gaggtgcagctggtggagtctggggga...ggcttggtccagcctggggggtccctgagactctcctgtgcagcctctggattcaccttt............agtagctattggatgagctgggtccgccaggctccagggaaggggctggagtgggtggccaacataaagcaagat......ggaagtgagaaatactatgtagactctgtgaag...ggccgattcaccatctccagagacaacgccaagaactcactgtatctgcaaatgaacagcctgagagtcgaggacacggctgtgtattactgtgcgagacccattgggggcggtaaatcctactggggccagggaaccctggtcaccgtctcctcag		gaggtgcagctggtggagtctggggga...ggcttggtccagcctggggggtccctgagactctcctgtgcagcctctggattcaccttt............agtagctattggatgagctgggtccgccaggctccagggaaggggctggagtgggtggccaacataaagcaagat......ggaagtgagaaatactatgtagactctgtgaag...ggccgattcaccatctccagagacaacgccaagaactcactgtatctgcaaatgaacagcctgagagtcgaggacacggctgtgtattactgtgcgaga	gaggtgcagctggtggagtctggggga...ggcttggtccagcctggggggtccctgagactctcctgtgcagcctct	ggattcaccttt............agtagctattgg	atgagctgggtccgccaggctccagggaaggggctggagtgggtggccaac	ataaagcaagat......ggaagtgagaaa	tactatgtagactctgtgaag...ggccgattcaccatctccagagacaacgccaagaactcactgtatctgcaaatgaacagcctgagagtcgaggacacggctgtgtattactgt	gcgagacccattgggggcggtaaatcctac	tgtgcgagacccattgggggcggtaaatcctactgg	ctactggggccagggaaccctggtcaccgtctcctcag	tggggccagggaaccctggtcaccgtctcctcag
ACAGCCGCAATCCGAT-1	productive	Homsap IGHV3-74*01 F	Homsap IGHJ6*02 F	Homsap IGHD6-13*01 F	IGHA2	gaggtgcagctggtggagtccggggga...ggcttagttcagcctggggggtccctgagactctcctgtgcagcctctggattcaccttc............agtagctactggatgcactgggtccgccaagctccaaggaaggggctggtgtgggtctcacgtattaatagtgat......gggagtaccacaagctacgcggactccgtgaag...ggccgattcaccatctccagagacaacaccaagaacacgctgtatctgcaaatgaacagtctgagagccgaggacacggctgtgtattactgtgcaaaaattagggcagtcagcagcagcggaaactacggtatggacgtctggggccaagggaccacggtcaccgtctcctca		gaggtgcagctggtggagtccggggga...ggcttagttcagcctggggggtccctgagactctcctgtgcagcctctggattcaccttc............agtagctactggatgcactgggtccgccaagctccaaggaaggggctggtgtgggtctcacgtattaatagtgat......gggagtaccacaagctacgcggactccgtgaag...ggccgattcaccatctccagagacaacaccaagaacacgctgtatctgcaaatgaacagtctgagagccgaggacacggctgtgtattactgtgcaa	gaggtgcagctggtggagtccggggga...ggcttagttcagcctggggggtccctgagactctcctgtgcagcctct	ggattcaccttc............agtagctactgg	atgcactgggtccgccaagctccaaggaaggggctggtgtgggtctcacgt	attaatagtgat......gggagtaccaca	agctacgcggactccgtgaag...ggccgattcaccatctccagagacaacaccaagaacacgctgtatctgcaaatgaacagtctgagagccgaggacacggctgtgtattactgt	gcaaaaattagggcagtcagcagcagcggaaactacggtatggacgtc	tgtgcaaaaattagggcagtcagcagcagcggaaactacggtatggacgtctgg	actacggtatggacgtctggggccaagggaccacggtcaccgtctcctca	tggggccaagggaccacggtcaccgtctcctca
ACAGCCGCATGTAAGA-1	productive	Homsap IGHV4-61*01 F	Homsap IGHJ4*02 F	Homsap IGHD1-26*01 F	IGHM	caggtgcagctgcaggagtcgggccca...ggactggtgaagccttcggagaccctgtccctcacctgcactgtctctggtggctccgtcagc......agtggtagttactactggagctggatccggcagcccccagggaagggactggagtggattgggtatatctattacagt.........gggagcaccaactacaacccctccctcaag...agtcgagtcaccatatcagtagacacgtccaagaaccagttctccctgaagctgagctctgtgaccgctgcggacacggccgtgtattactgtgcgagaacccgtcccatccggtatagtgggagctactatgggtggctctttgactactggggccagggaaccctggtcaccgtctcc…		caggtgcagctgcaggagtcgggccca...ggactggtgaagccttcggagaccctgtccctcacctgcactgtctctggtggctccgtcagc......agtggtagttactactggagctggatccggcagcccccagggaagggactggagtggattgggtatatctattacagt.........gggagcaccaactacaacccctccctcaag...agtcgagtcaccatatcagtagacacgtccaagaaccagttctccctgaagctgagctctgtgaccgctgcggacacggccgtgtattactgtgcgaga	caggtgcagctgcaggagtcgggccca...ggactggtgaagccttcggagaccctgtccctcacctgcactgtctct	ggtggctccgtcagc......agtggtagttactac	tggagctggatccggcagcccccagggaagggactggagtggattgggtat	atctattacagt.........gggagcacc	aactacaacccctccctcaag...agtcgagtcaccatatcagtagacacgtccaagaaccagttctccctgaagctgagctctgtgaccgctgcggacacggccgtgtattactgt	gcgagaacccgtcccatccggtatagtgggagctactatgggtggctctttgactac	tgtgcgagaacccgtcccatccggtatagtgggagctactatgggtggctctttgactactgg	ctttgactactggggccagggaaccctggtcaccgtctcctcag	tggggccagggaaccctggtcaccgtctcctcag
ACAGCCGGTAAGCACG-1	productive	Homsap IGHV3-15*01 F	Homsap IGHJ4*02 F	Homsap IGHD3-10*01 F	IGHM	gaggtgcagctggtggagtctggggga...ggcttggtaaagcctggggggtcccttagactctcctgtgcagcctctggattcactttc............agtaacgcctggatgagctgggtccgccaggctccagggaaggggctggagtgggttggccgtattaaaagcaaaactgatggtgggacaacagactacgctgcacccgtgaaa...ggcagattcaccatctcaagagatgattcaaaaaacacgctgtatctgcaaatgaacagcctgaaaaccgaggacacagccgtgtattactgtaccacagatgttgggacgttgattactatggttcggggagttatccactttgactactggggccagggaaccctggtcaccgtctcc…		gaggtgcagctggtggagtctggggga...ggcttggtaaagcctggggggtcccttagactctcctgtgcagcctctggattcactttc............agtaacgcctggatgagctgggtccgccaggctccagggaaggggctggagtgggttggccgtattaaaagcaaaactgatggtgggacaacagactacgctgcacccgtgaaa...ggcagattcaccatctcaagagatgattcaaaaaacacgctgtatctgcaaatgaacagcctgaaaaccgaggacacagccgtgtattactgtaccacaga	gaggtgcagctggtggagtctggggga...ggcttggtaaagcctggggggtcccttagactctcctgtgcagcctct	ggattcactttc............agtaacgcctgg	atgagctgggtccgccaggctccagggaaggggctggagtgggttggccgt	attaaaagcaaaactgatggtgggacaaca	gactacgctgcacccgtgaaa...ggcagattcaccatctcaagagatgattcaaaaaacacgctgtatctgcaaatgaacagcctgaaaaccgaggacacagccgtgtattactgt	accacagatgttgggacgttgattactatggttcggggagttatccactttgactac	tgtaccacagatgttgggacgttgattactatggttcggggagttatccactttgactactgg	actttgactactggggccagggaaccctggtcaccgtctcctcag	tggggccagggaaccctggtcaccgtctcctcag
ACAGCCGGTCACCTAA-1	productive	Homsap IGHV3-30-3*01 F	Homsap IGHJ1*01 F	Homsap IGHD6-13*01 F	IGHG1	caggtgcaactggtggagtctggggga...ggcgtggtccagcctgggaggtccctgagactctcctgtgcagcctcaggattcaccttc............agtacctcttctatgcactgggtccgccaggctccaggcaaggggctggagtgggtggcaatgagttcatatgat......ggaaccattacataccacgcagaccccgtgaag...ggccgattctccgtctctagagacaattccaagaacacgctgtatctgcaaatgaacagcctgagagccgaggacacggctgtttattactgtgcgaggccgtatagtagtagatggttcttccagaactggggccagggcaccctggtcaccgtcgcctcag		caggtgcaactggtggagtctggggga...ggcgtggtccagcctgggaggtccctgagactctcctgtgcagcctcaggattcaccttc............agtacctcttctatgcactgggtccgccaggctccaggcaaggggctggagtgggtggcaatgagttcatatgat......ggaaccattacataccacgcagaccccgtgaag...ggccgattctccgtctctagagacaattccaagaacacgctgtatctgcaaatgaacagcctgagagccgaggacacggctgtttattactgtgcgag	caggtgcaactggtggagtctggggga...ggcgtggtccagcctgggaggtccctgagactctcctgtgcagcctca	ggattcaccttc............agtacctcttct	atgcactgggtccgccaggctccaggcaaggggctggagtgggtggcaatg	agttcatatgat......ggaaccattaca	taccacgcagaccccgtgaag...ggccgattctccgtctctagagacaattccaagaacacgctgtatctgcaaatgaacagcctgagagccgaggacacggctgtttattactgt	gcgaggccgtatagtagtagatggttcttccagaac	tgtgcgaggccgtatagtagtagatggttcttccagaactgg	cttccagaactggggccagggcaccctggtcaccgtcgcctcag	tggggccagggcaccctggtcaccgtcgcctcag
ACAGCCGTCAAAGACA-1	productive	Homsap IGHV3-30-3*01 F	Homsap IGHJ4*02 F	Homsap IGHD2-15*01 F	IGHD	caggtgcagctggtggagtctggggga...ggcgtggtccagcctgggaggtccctgagactctcctgtgcagcctctggattcaccttc............agtagctatgctatgcactgggtccgccaggctccaggcaaggggctggagtgggtggcagttatatcatatgat......ggaagcaataaatactacgcagactccgtgaag...ggccgattcaccatctccagagacaattccaagaacacgctgtatctgcaaatgaacagcctgagagctgaggacacggctgtgtattactgtgcgagagagatttcggagtggtgggagctactacggggtcttgactactggggccagggaaccctggtcaccgtctcctcag		caggtgcagctggtggagtctggggga...ggcgtggtccagcctgggaggtccctgagactctcctgtgcagcctctggattcaccttc............agtagctatgctatgcactgggtccgccaggctccaggcaaggggctggagtgggtggcagttatatcatatgat......ggaagcaataaatactacgcagactccgtgaag...ggccgattcaccatctccagagacaattccaagaacacgctgtatctgcaaatgaacagcctgagagctgaggacacggctgtgtattactgtgcgagaga	caggtgcagctggtggagtctggggga...ggcgtggtccagcctgggaggtccctgagactctcctgtgcagcctct	ggattcaccttc............agtagctatgct	atgcactgggtccgccaggctccaggcaaggggctggagtgggtggcagtt	atatcatatgat......ggaagcaataaa	tactacgcagactccgtgaag...ggccgattcaccatctccagagacaattccaagaacacgctgtatctgcaaatgaacagcctgagagctgaggacacggctgtgtattactgt	gcgagagagatttcggagtggtgggagctactacggggtcttgactac	tgtgcgagagagatttcggagtggtgggagctactacggggtcttgactactgg	ttgactactggggccagggaaccctggtcaccgtctcctcag	tggggccagggaaccctggtcaccgtctcctcag
ACAGCCGTCCGCAAGC-1	productive	Homsap IGHV2-5*02 F	Homsap IGHJ6*02 F	Homsap IGHD3-10*01 F	IGHM	cagatcaccttgaaggagtctggtcct...acgctggtgaaacccacacagaccctcacgctgacctgcaccttctctgggttctcactcagc......actagtggagtgggtgtgggctggatccgtcagcccccaggaaaggccctggagtggcttgcactcatttattgggat.........gatgataagcgctacagcccatctctgaag...agcaggctcaccatcaccaaggacacctccaaaaaccaggtggtccttacaatgaccaacatggaccctgtggacacagccacatattactgtgcacattccgcgcgggttcggggagttattattcggcaagggggtatggacgtctggggccaagggaccacggtcaccgtctcctca		cagatcaccttgaaggagtctggtcct...acgctggtgaaacccacacagaccctcacgctgacctgcaccttctctgggttctcactcagc......actagtggagtgggtgtgggctggatccgtcagcccccaggaaaggccctggagtggcttgcactcatttattgggat.........gatgataagcgctacagcccatctctgaag...agcaggctcaccatcaccaaggacacctccaaaaaccaggtggtccttacaatgaccaacatggaccctgtggacacagccacatattactgtgcaca	cagatcaccttgaaggagtctggtcct...acgctggtgaaacccacacagaccctcacgctgacctgcaccttctct	gggttctcactcagc......actagtggagtgggt	gtgggctggatccgtcagcccccaggaaaggccctggagtggcttgcactc	atttattgggat.........gatgataag	cgctacagcccatctctgaag...agcaggctcaccatcaccaaggacacctccaaaaaccaggtggtccttacaatgaccaacatggaccctgtggacacagccacatattactgt	gcacattccgcgcgggttcggggagttattattcggcaagggggtatggacgtc	tgtgcacattccgcgcgggttcggggagttattattcggcaagggggtatggacgtctgg	ggtatggacgtctggggccaagggaccacggtcaccgtctcctca	tggggccaagggaccacggtcaccgtctcctca
ACAGCTAAGGCTAGGT-1	productive	Homsap IGHV1-8*01 F	Homsap IGHJ4*02 F	Homsap IGHD5-18*01 F	IGHG2	caggtgcagctggtgcagtctggggct...gaggtgaagaagcctggggcctcagtgaaggtctcctgcaaggcttctggatacagcttc............accagttatgatatcaactgggtgcgacaggccactggacaagggcttgagtggatggcatggatgaaccctaat......agtgctaacacaggctatgcacagaagttccag...ggcagactcaccttgaccaggaacacctccataaacacagcctacatggagctgagcagcctgagatctgaggacacggccgtgtattactgtgcgagaggcggtccgggtacagctatgccagtacccgactactggggccagggaaccctggtcaccgtctcctcag		caggtgcagctggtgcagtctggggct...gaggtgaagaagcctggggcctcagtgaaggtctcctgcaaggcttctggatacagcttc............accagttatgatatcaactgggtgcgacaggccactggacaagggcttgagtggatggcatggatgaaccctaat......agtgctaacacaggctatgcacagaagttccag...ggcagactcaccttgaccaggaacacctccataaacacagcctacatggagctgagcagcctgagatctgaggacacggccgtgtattactgtgcgagagg	caggtgcagctggtgcagtctggggct...gaggtgaagaagcctggggcctcagtgaaggtctcctgcaaggcttct	ggatacagcttc............accagttatgat	atcaactgggtgcgacaggccactggacaagggcttgagtggatggcatgg	atgaaccctaat......agtgctaacaca	ggctatgcacagaagttccag...ggcagactcaccttgaccaggaacacctccataaacacagcctacatggagctgagcagcctgagatctgaggacacggccgtgtattactgt	gcgagaggcggtccgggtacagctatgccagtacccgactac	tgtgcgagaggcggtccgggtacagctatgccagtacccgactactgg	gactactggggccagggaaccctggtcaccgtctcctcag	tggggccagggaaccctggtcaccgtctcctcag
ACAGCTAAGGGCTCTC-1	productive	Homsap IGHV3-23*01 F, or Homsap IGHV3-23D*01 F	Homsap IGHJ5*02 F	Homsap IGHD1-1*01 F	IGHA1	gaggtgcacttgtcggagtctggggga...ggtctaatacagcctggggggtccctgagactctcctgtgcagcctctggattcatcttc............aggaactatgccatgacctgggtccgacaggttccagggaagggactgcagtgggtctcaggtctgagtggcagt......ggtcgtagtatctactatgcagactccgtgagg...ggccggttcaccatctccagagacaattccatggacacactttacctgcaaatggacagcctcagagtcgaggacacggccatttattactgtgtgagagaacttggcgaatggaacgacgggggatgggacacctggggccagggaaccctggtcgccgtctcctcag		gaggtgcacttgtcggagtctggggga...ggtctaatacagcctggggggtccctgagactctcctgtgcagcctctggattcatcttc............aggaactatgccatgacctgggtccgacaggttccagggaagggactgcagtgggtctcaggtctgagtggcagt......ggtcgtagtatctactatgcagactccgtgagg...ggccggttcaccatctccagagacaattccatggacacactttacctgcaaatggacagcctcagagtcgaggacacggccatttattactgtgtgagaga	gaggtgcacttgtcggagtctggggga...ggtctaatacagcctggggggtccctgagactctcctgtgcagcctct	ggattcatcttc............aggaactatgcc	atgacctgggtccgacaggttccagggaagggactgcagtgggtctcaggt	ctgagtggcagt......ggtcgtagtatc	tactatgcagactccgtgagg...ggccggttcaccatctccagagacaattccatggacacactttacctgcaaatggacagcctcagagtcgaggacacggccatttattactgt	gtgagagaacttggcgaatggaacgacgggggatgggacacc	tgtgtgagagaacttggcgaatggaacgacgggggatgggacacctgg	gacacctggggccagggaaccctggtcgccgtctcctcag	tggggccagggaaccctggtcgccgtctcctcag
ACAGCTAAGTTCGCAT-1	productive	Homsap IGHV3-23*01 F, or Homsap IGHV3-23D*01 F	Homsap IGHJ1*01 F	Homsap IGHD6-13*01 F	IGHD	gaggtgcagctgttggagtctggggga...ggcttggtacagcctggggggtccctgagactctcctgtgcagcctctggattcaccttt............agcagctatgccatgagctgggtccgccaggctccagggaaggggctggagtgggtctcagctattagtggtagt......ggtggtagcacatactacgcagactccgtgaag...ggccggttcaccatctccagagacaattccaagaacacgctgtatctgcaaatgaacagcctgagagccgaggacacggccgtatattactgtgcgaaagatcgggaagcagcagctggtccacggtacttccagcactggggccagggcaccctggtcaccgtctcctcag		gaggtgcagctgttggagtctggggga...ggcttggtacagcctggggggtccctgagactctcctgtgcagcctctggattcaccttt............agcagctatgccatgagctgggtccgccaggctccagggaaggggctggagtgggtctcagctattagtggtagt......ggtggtagcacatactacgcagactccgtgaag...ggccggttcaccatctccagagacaattccaagaacacgctgtatctgcaaatgaacagcctgagagccgaggacacggccgtatattactgtgcgaaaga	gaggtgcagctgttggagtctggggga...ggcttggtacagcctggggggtccctgagactctcctgtgcagcctct	ggattcaccttt............agcagctatgcc	atgagctgggtccgccaggctccagggaaggggctggagtgggtctcagct	attagtggtagt......ggtggtagcaca	tactacgcagactccgtgaag...ggccggttcaccatctccagagacaattccaagaacacgctgtatctgcaaatgaacagcctgagagccgaggacacggccgtatattactgt	gcgaaagatcgggaagcagcagctggtccacggtacttccagcac	tgtgcgaaagatcgggaagcagcagctggtccacggtacttccagcactgg	tacttccagcactggggccagggcaccctggtcaccgtctcctcag	tggggccagggcaccctggtcaccgtctcctcag
ACAGCTACATGGAATA-1	productive	Homsap IGHV3-53*01 F	Homsap IGHJ6*02 F	Homsap IGHD4-11*01 ORF	IGHM	ggggtgcagctggtggagtctggagga...ggcttgatccagcctggggggtccctgagactctcctgtgcagcctctgggttcatcgtc............agtagcaactacatggcctgggtccgccaggctccagggaaggggctggagtgggtctcaatgatttacaccggt.........ggcagcacatactacgcagactccgtgaag...ggccgattcaccatctccagagacgattccaggaacacgttgtatcttcaaatgaacagcctgaaagccgaggacacggccgtgtattactgtgcgagagatcccccaataacgaccgactacggtatggacgtctggggccaagggaccacggtcaccgtctcctca		ggggtgcagctggtggagtctggagga...ggcttgatccagcctggggggtccctgagactctcctgtgcagcctctgggttcatcgtc............agtagcaactacatggcctgggtccgccaggctccagggaaggggctggagtgggtctcaatgatttacaccggt.........ggcagcacatactacgcagactccgtgaag...ggccgattcaccatctccagagacgattccaggaacacgttgtatcttcaaatgaacagcctgaaagccgaggacacggccgtgtattactgtgcgagaga	ggggtgcagctggtggagtctggagga...ggcttgatccagcctggggggtccctgagactctcctgtgcagcctct	gggttcatcgtc............agtagcaactac	atggcctgggtccgccaggctccagggaaggggctggagtgggtctcaatg	atttacaccggt.........ggcagcaca	tactacgcagactccgtgaag...ggccgattcaccatctccagagacgattccaggaacacgttgtatcttcaaatgaacagcctgaaagccgaggacacggccgtgtattactgt	gcgagagatcccccaataacgaccgactacggtatggacgtc	tgtgcgagagatcccccaataacgaccgactacggtatggacgtctgg	actacggtatggacgtctggggccaagggaccacggtcaccgtctcctca	tggggccaagggaccacggtcaccgtctcctca
ACAGCTAGTCCGAATT-1	productive	Homsap IGHV4-34*01 F	Homsap IGHJ4*02 F	Homsap IGHD6-13*01 F	IGHM	caggtgcagctacagcagtggggcgca...ggactgttgaagccttcggagaccctgtccctcacctgcgctgtctatggtgggtccttc............agtggttactactggagctggatccgccagcccccagggaaggggctggagtggattggggaaatcaatcatagt.........ggaagcaccaactacaacccgtccctcaag...agtcgagtcaccatatcagtagacacgtccaagaaccagttctccctgaagctgagctctgtgaccgccgcggacacggctgtgtattactgtgcgaggtggccgggggcagcagtccaatcaaacccgggttactactttgactactggggccagggaaccctggtcaccgtctcctcag		caggtgcagctacagcagtggggcgca...ggactgttgaagccttcggagaccctgtccctcacctgcgctgtctatggtgggtccttc............agtggttactactggagctggatccgccagcccccagggaaggggctggagtggattggggaaatcaatcatagt.........ggaagcaccaactacaacccgtccctcaag...agtcgagtcaccatatcagtagacacgtccaagaaccagttctccctgaagctgagctctgtgaccgccgcggacacggctgtgtattactgtgcgag	caggtgcagctacagcagtggggcgca...ggactgttgaagccttcggagaccctgtccctcacctgcgctgtctat	ggtgggtccttc............agtggttactac	tggagctggatccgccagcccccagggaaggggctggagtggattggggaa	atcaatcatagt.........ggaagcacc	aactacaacccgtccctcaag...agtcgagtcaccatatcagtagacacgtccaagaaccagttctccctgaagctgagctctgtgaccgccgcggacacggctgtgtattactgt	gcgaggtggccgggggcagcagtccaatcaaacccgggttactactttgactac	tgtgcgaggtggccgggggcagcagtccaatcaaacccgggttactactttgactactgg	actactttgactactggggccagggaaccctggtcaccgtctcctcag	tggggccagggaaccctggtcaccgtctcctcag
ACAGCTATCAAACCAC-1	productive	Homsap IGHV3-15*01 F, or Homsap IGHV3-15*02 F	Homsap IGHJ4*02 F	Homsap IGHD2-21*02 F	IGHA1	gaggtgcagctggtggagtctggggga...gacttagtcaagccgggggggtcccttagactctcctgtgcagcctctggattcgctttc............agtagtgcctggatgacctgggtccgccagggtccagggaaggggctggagtggattggccgtattaaggccaagactcatggtgagacaacagactacgctgcacccgtgaaa...ggcagattcaccatatttcgaagtgattcagaaaacactctgtttctgcaaatgaacagcctgaagaccgacgacacaggcgtgtattattgtaccacaggcctaccatattgtggtagtgactgccacatggttaacgagtttgacttctggggccagggaaccctggtctccgtctcc…		gaggtgcagctggtggagtctggggga...gacttagtcaagccgggggggtcccttagactctcctgtgcagcctctggattcgctttc............agtagtgcctggatgacctgggtccgccagggtccagggaaggggctggagtggattggccgtattaaggccaagactcatggtgagacaacagactacgctgcacccgtgaaa...ggcagattcaccatatttcgaagtgattcagaaaacactctgtttctgcaaatgaacagcctgaagaccgacgacacaggcgtgtattattgtaccacag	gaggtgcagctggtggagtctggggga...gacttagtcaagccgggggggtcccttagactctcctgtgcagcctct	ggattcgctttc............agtagtgcctgg	atgacctgggtccgccagggtccagggaaggggctggagtggattggccgt	attaaggccaagactcatggtgagacaaca	gactacgctgcacccgtgaaa...ggcagattcaccatatttcgaagtgattcagaaaacactctgtttctgcaaatgaacagcctgaagaccgacgacacaggcgtgtattattgt	accacaggcctaccatattgtggtagtgactgccacatggttaacgagtttgacttc	tgtaccacaggcctaccatattgtggtagtgactgccacatggttaacgagtttgacttctgg	tttgacttctggggccagggaaccctggtctccgtctcctcag	tggggccagggaaccctggtctccgtctcctcag
ACAGCTATCAGATAAG-1	productive	Homsap IGHV1-46*01 F, or Homsap IGHV1-46*03 F	Homsap IGHJ6*02 F	Homsap IGHD5-18*01 F	IGHD	caggtgcagctggtgcagtctggggct...gaggtgaagaagcctggggcctcagtgaaggtttcctgcaaggcatctggatacaccttc............accagctactatatgcactgggtgcgacaggcccctggacaagggcttgagtggatgggaataatcaaccctagt......ggtggtagcacaagctacgcacagaagttccag...ggcagagtcaccatgaccagggacacgtccacgagcacagtctacatggagctgagcagcctgagatctgaggacacggccgtgtattactgtgcgagagaacaaggttatggttacctctactactactacggtatggacgtctggggccaagggaccacggtcaccgtctcctca		caggtgcagctggtgcagtctggggct...gaggtgaagaagcctggggcctcagtgaaggtttcctgcaaggcatctggatacaccttc............accagctactatatgcactgggtgcgacaggcccctggacaagggcttgagtggatgggaataatcaaccctagt......ggtggtagcacaagctacgcacagaagttccag...ggcagagtcaccatgaccagggacacgtccacgagcacagtctacatggagctgagcagcctgagatctgaggacacggccgtgtattactgtgcgagaga	caggtgcagctggtgcagtctggggct...gaggtgaagaagcctggggcctcagtgaaggtttcctgcaaggcatct	ggatacaccttc............accagctactat	atgcactgggtgcgacaggcccctggacaagggcttgagtggatgggaata	atcaaccctagt......ggtggtagcaca	agctacgcacagaagttccag...ggcagagtcaccatgaccagggacacgtccacgagcacagtctacatggagctgagcagcctgagatctgaggacacggccgtgtattactgt	gcgagagaacaaggttatggttacctctactactactacggtatggacgtc	tgtgcgagagaacaaggttatggttacctctactactactacggtatggacgtctgg	ctactactactacggtatggacgtctggggccaagggaccacggtcaccgtctcctca	tggggccaagggaccacggtcaccgtctcctca
ACAGCTATCCTTCAAT-1	productive	Homsap IGHV5-51*01 F	Homsap IGHJ4*02 F	Homsap IGHD3-9*01 F	IGHG1	gaagtgcaactggtgcagtctgcaaca...gaggtgaaaaagcccggggagtctctgaagatctcctgtcacggttctggctacaccttt............accacctactggatcggctgggtgcgccaggtgcccgggagaggcctggagtggatgggcctcatctatcctgtt......gactctgataccaaatacagcccgtccttccaa...ggccaggtcaccatgtcagtcgacaagtccaccagtaccgcctacctacagtgggacagcctcaaggcctcggacaccgccatatattattgtgcgcgactcctggtacccataaggccttttgactactggggccagggaaccctggtctccgtctcctcag		gaagtgcaactggtgcagtctgcaaca...gaggtgaaaaagcccggggagtctctgaagatctcctgtcacggttctggctacaccttt............accacctactggatcggctgggtgcgccaggtgcccgggagaggcctggagtggatgggcctcatctatcctgtt......gactctgataccaaatacagcccgtccttccaa...ggccaggtcaccatgtcagtcgacaagtccaccagtaccgcctacctacagtgggacagcctcaaggcctcggacaccgccatatattattgtgcgcgac	gaagtgcaactggtgcagtctgcaaca...gaggtgaaaaagcccggggagtctctgaagatctcctgtcacggttct	ggctacaccttt............accacctactgg	atcggctgggtgcgccaggtgcccgggagaggcctggagtggatgggcctc	atctatcctgtt......gactctgatacc	aaatacagcccgtccttccaa...ggccaggtcaccatgtcagtcgacaagtccaccagtaccgcctacctacagtgggacagcctcaaggcctcggacaccgccatatattattgt	gcgcgactcctggtacccataaggccttttgactac	tgtgcgcgactcctggtacccataaggccttttgactactgg	tttgactactggggccagggaaccctggtctccgtctcctcag	tggggccagggaaccctggtctccgtctcctcag
ACAGCTATCGGCATCG-1	productive	Homsap IGHV3-9*01 F	Homsap IGHJ4*02 F	Homsap IGHD6-19*01 F	IGHM	gaagtgcagctggtggagtctggggga...ggcttggtacagcctggcaggtccctgagactctcctgtgcagcctctggattcaccttt............gatgattatgccatgcactgggtccggcaagctccagggaagggcctggagtgggtctcaggtattagttggaat......agtggtagcataggctatgcggactctgtgaag...ggccgattcaccatctccagagacaacgccaagaactccctgtatctgcaaatgaacagtctgagagctgaggacacggccttgtattactgtgcaaaagctccagatagcagtggctggaagccatttgactactggggccagggaaccctggtcaccgtctcctcag		gaagtgcagctggtggagtctggggga...ggcttggtacagcctggcaggtccctgagactctcctgtgcagcctctggattcaccttt............gatgattatgccatgcactgggtccggcaagctccagggaagggcctggagtgggtctcaggtattagttggaat......agtggtagcataggctatgcggactctgtgaag...ggccgattcaccatctccagagacaacgccaagaactccctgtatctgcaaatgaacagtctgagagctgaggacacggccttgtattactgtgcaaaag	gaagtgcagctggtggagtctggggga...ggcttggtacagcctggcaggtccctgagactctcctgtgcagcctct	ggattcaccttt............gatgattatgcc	atgcactgggtccggcaagctccagggaagggcctggagtgggtctcaggt	attagttggaat......agtggtagcata	ggctatgcggactctgtgaag...ggccgattcaccatctccagagacaacgccaagaactccctgtatctgcaaatgaacagtctgagagctgaggacacggccttgtattactgt	gcaaaagctccagatagcagtggctggaagccatttgactac	tgtgcaaaagctccagatagcagtggctggaagccatttgactactgg	tttgactactggggccagggaaccctggtcaccgtctcctcag	tggggccagggaaccctggtcaccgtctcctcag
ACATACGAGTGGAGAA-1	productive	Homsap IGHV3-49*03 F	Homsap IGHJ6*02 F	Homsap IGHD3-10*01 F	IGHG2	gaggtgcagctggtggagtcgggggga...ggcttggtacagccagggcggtccctgagaatttcctgttcaggttctgggttcaccttt............ggtgattatgctatgggctggttccgccaggctccagggaaggggctggagtgggtaggtttcattagaagcagagcttatggtgggacaacagaatacgccgcgtctgtgaga...ggcagattcagcatctcaagagaggattctaaaagcatcgcctatctgcaaatgagcagcctgaaaaccgaggacacagccgtatattattgtactagagatccttactatgaatcggggacagcgctgaattacggtatggacgtctggggccaagggaccacggtcaccgtctcctca		gaggtgcagctggtggagtcgggggga...ggcttggtacagccagggcggtccctgagaatttcctgttcaggttctgggttcaccttt............ggtgattatgctatgggctggttccgccaggctccagggaaggggctggagtgggtaggtttcattagaagcagagcttatggtgggacaacagaatacgccgcgtctgtgaga...ggcagattcagcatctcaagagaggattctaaaagcatcgcctatctgcaaatgagcagcctgaaaaccgaggacacagccgtatattattgtactagaga	gaggtgcagctggtggagtcgggggga...ggcttggtacagccagggcggtccctgagaatttcctgttcaggttct	gggttcaccttt............ggtgattatgct	atgggctggttccgccaggctccagggaaggggctggagtgggtaggtttc	attagaagcagagcttatggtgggacaaca	gaatacgccgcgtctgtgaga...ggcagattcagcatctcaagagaggattctaaaagcatcgcctatctgcaaatgagcagcctgaaaaccgaggacacagccgtatattattgt	actagagatccttactatgaatcggggacagcgctgaattacggtatggacgtc	tgtactagagatccttactatgaatcggggacagcgctgaattacggtatggacgtctgg	tacggtatggacgtctggggccaagggaccacggtcaccgtctcctca	tggggccaagggaccacggtcaccgtctcctca
ACATACGGTACTCTCC-1	productive	Homsap IGHV3-30-3*01 F	Homsap IGHJ4*02 F	Homsap IGHD1-26*01 F	IGHM	caggtgcagctggtggagtctggggga...ggcgtggtccagcctgggaggtccctgagactctcctgtgcagcctctggattcaccttc............agtagctatgctatgcactgggtccgccaggctccaggcaaggggctggagtgggtggcagttatatcatatgat......ggaagcaataaatactacgcagactccgtgaag...ggccgattcaccatctccagagacaattccaagaacacgctgtatctgcaaatgaacagcctgagagctgaggacacggctgtgtattactgtgcgagagatgggcagtgggagctaccgtactactttgactactggggccagggaaccctggtcaccgtctcctcag		caggtgcagctggtggagtctggggga...ggcgtggtccagcctgggaggtccctgagactctcctgtgcagcctctggattcaccttc............agtagctatgctatgcactgggtccgccaggctccaggcaaggggctggagtgggtggcagttatatcatatgat......ggaagcaataaatactacgcagactccgtgaag...ggccgattcaccatctccagagacaattccaagaacacgctgtatctgcaaatgaacagcctgagagctgaggacacggctgtgtattactgtgcgagaga	caggtgcagctggtggagtctggggga...ggcgtggtccagcctgggaggtccctgagactctcctgtgcagcctct	ggattcaccttc............agtagctatgct	atgcactgggtccgccaggctccaggcaaggggctggagtgggtggcagtt	atatcatatgat......ggaagcaataaa	tactacgcagactccgtgaag...ggccgattcaccatctccagagacaattccaagaacacgctgtatctgcaaatgaacagcctgagagctgaggacacggctgtgtattactgt	gcgagagatgggcagtgggagctaccgtactactttgactac	tgtgcgagagatgggcagtgggagctaccgtactactttgactactgg	actactttgactactggggccagggaaccctggtcaccgtctcctcag	tggggccagggaaccctggtcaccgtctcctcag
ACATACGGTAGTGAAT-1	productive	Homsap IGHV4-34*01 F	Homsap IGHJ6*02 F	Homsap IGHD2-15*01 F	IGHM	caggtgcagctacagcagtggggcgca...ggactgttgaagccttcggagaccctgtccctcacctgcgctgtctatggtgggtccttc............agtggttactactggagctggatccgccagcccccagggaaggggctggagtggattggggaaatcaatcatagt.........ggaagcaccaactacaacccgtccctcaag...agtcgagtcaccatatcagtagacacgtccaagaaccagttctccctgaagctgagctctgtgaccgccgcggacacggctgtgtattactgtgcgagagggggcagagggggaagccgaatctactactactacggtatggacgtctggggccaagggaccacggtcaccgtctcctca		caggtgcagctacagcagtggggcgca...ggactgttgaagccttcggagaccctgtccctcacctgcgctgtctatggtgggtccttc............agtggttactactggagctggatccgccagcccccagggaaggggctggagtggattggggaaatcaatcatagt.........ggaagcaccaactacaacccgtccctcaag...agtcgagtcaccatatcagtagacacgtccaagaaccagttctccctgaagctgagctctgtgaccgccgcggacacggctgtgtattactgtgcgagagg	caggtgcagctacagcagtggggcgca...ggactgttgaagccttcggagaccctgtccctcacctgcgctgtctat	ggtgggtccttc............agtggttactac	tggagctggatccgccagcccccagggaaggggctggagtggattggggaa	atcaatcatagt.........ggaagcacc	aactacaacccgtccctcaag...agtcgagtcaccatatcagtagacacgtccaagaaccagttctccctgaagctgagctctgtgaccgccgcggacacggctgtgtattactgt	gcgagagggggcagagggggaagccgaatctactactactacggtatggacgtc	tgtgcgagagggggcagagggggaagccgaatctactactactacggtatggacgtctgg	ctactactactacggtatggacgtctggggccaagggaccacggtcaccgtctcctca	tggggccaagggaccacggtcaccgtctcctca
ACATACGGTCATACTG-1	productive	Homsap IGHV7-4-1*02 F	Homsap IGHJ4*02 F	Homsap IGHD3-10*01 F	IGHM	caggtgcagctggtgcaatctgggtct...gagttgaagaagcctggggcctcagtgaaggtttcctgcaaggcttctggatacaccttc............actagctatgctatgaattgggtgcgacaggcccctggacaagggcttgagtggatgggatggatcaacaccaac......actgggaacccaacgtatgcccagggcttcaca...ggacggtttgtcttctccttggacacctctgtcagcacggcatatctgcagatcagcagcctaaaggctgaggacactgccgtgtattactgtgcgagaggggttactatggttcggggagttatggtttttggctactggggccagggaaccctggtcaccgtctcctcag		caggtgcagctggtgcaatctgggtct...gagttgaagaagcctggggcctcagtgaaggtttcctgcaaggcttctggatacaccttc............actagctatgctatgaattgggtgcgacaggcccctggacaagggcttgagtggatgggatggatcaacaccaac......actgggaacccaacgtatgcccagggcttcaca...ggacggtttgtcttctccttggacacctctgtcagcacggcatatctgcagatcagcagcctaaaggctgaggacactgccgtgtattactgtgcgagag	caggtgcagctggtgcaatctgggtct...gagttgaagaagcctggggcctcagtgaaggtttcctgcaaggcttct	ggatacaccttc............actagctatgct	atgaattgggtgcgacaggcccctggacaagggcttgagtggatgggatgg	atcaacaccaac......actgggaaccca	acgtatgcccagggcttcaca...ggacggtttgtcttctccttggacacctctgtcagcacggcatatctgcagatcagcagcctaaaggctgaggacactgccgtgtattactgt	gcgagaggggttactatggttcggggagttatggtttttggctac	tgtgcgagaggggttactatggttcggggagttatggtttttggctactgg	ctactggggccagggaaccctggtcaccgtctcctcag	tggggccagggaaccctggtcaccgtctcctcag
ACATACGGTCCATCCT-1	productive	Homsap IGHV1-3*01 F	Homsap IGHJ3*02 F	Homsap IGHD4-23*01 ORF	IGHM	caggtccagcttgtgcagtctggggct...gaggtgaagaagcctggggcctcagtgaaggtttcctgcaaggcctctggatacagcttc............actaactatgctatgcattgggtgcgccaggcccccggacaaaggcttgagtggatgggatggatcaacgctggc......aatggtaacacaaaatattcacagaagttccag...ggcagagtcaccattaccagggacacatccgcgagcacagcctacatggagctgagcagcctgagatctgaagacacggctgtgtattactgtgcgagagagagggggccctacggtggtaaccctgatgcttttgatatctggggccaggggacaatggtcaccgtctcttcag		caggtccagcttgtgcagtctggggct...gaggtgaagaagcctggggcctcagtgaaggtttcctgcaaggcctctggatacagcttc............actaactatgctatgcattgggtgcgccaggcccccggacaaaggcttgagtggatgggatggatcaacgctggc......aatggtaacacaaaatattcacagaagttccag...ggcagagtcaccattaccagggacacatccgcgagcacagcctacatggagctgagcagcctgagatctgaagacacggctgtgtattactgtgcgagaga	caggtccagcttgtgcagtctggggct...gaggtgaagaagcctggggcctcagtgaaggtttcctgcaaggcctct	ggatacagcttc............actaactatgct	atgcattgggtgcgccaggcccccggacaaaggcttgagtggatgggatgg	atcaacgctggc......aatggtaacaca	aaatattcacagaagttccag...ggcagagtcaccattaccagggacacatccgcgagcacagcctacatggagctgagcagcctgagatctgaagacacggctgtgtattactgt	gcgagagagagggggccctacggtggtaaccctgatgcttttgatatc	tgtgcgagagagagggggccctacggtggtaaccctgatgcttttgatatctgg	tgatgcttttgatatctggggccaggggacaatggtcaccgtctcttcag	tggggccaggggacaatggtcaccgtctcttcag
ACATACGTCGCCCTTA-1	productive	Homsap IGHV3-15*01 F	Homsap IGHJ4*02 F	Homsap IGHD4-23*01 ORF	IGHG1	gaggggcagctggtggagtctggggga...ggcttggtgaagtctggggggtccctcagaatcacctgtgcagcctcaggattcagattc............agtgacgcctggatgacctgggtccgccaggctccaggtaaggggctagagtgggttggccgcatcaaaagcaaaagtgatggtgggacaacagactacgctgcacccgtgaaa...ggcagattcaccatctcaagagatgattcaaaaagcacagtgtatctgcaaatgaacagcctgaaaaccgaggacgcagccgtctattactgctgtacagagataaccatgaactattggggccagggagccctggtcgccgtctcctcag		gaggggcagctggtggagtctggggga...ggcttggtgaagtctggggggtccctcagaatcacctgtgcagcctcaggattcagattc............agtgacgcctggatgacctgggtccgccaggctccaggtaaggggctagagtgggttggccgcatcaaaagcaaaagtgatggtgggacaacagactacgctgcacccgtgaaa...ggcagattcaccatctcaagagatgattcaaaaagcacagtgtatctgcaaatgaacagcctgaaaaccgaggacgcagccgtctattactg	gaggggcagctggtggagtctggggga...ggcttggtgaagtctggggggtccctcagaatcacctgtgcagcctca	ggattcagattc............agtgacgcctgg	atgacctgggtccgccaggctccaggtaaggggctagagtgggttggccgc	atcaaaagcaaaagtgatggtgggacaaca	gactacgctgcacccgtgaaa...ggcagattcaccatctcaagagatgattcaaaaagcacagtgtatctgcaaatgaacagcctgaaaaccgaggacgcagccgtctattactgc	tgtacagagataaccatgaactat	tgctgtacagagataaccatgaactattgg	actattggggccagggagccctggtcgccgtctcctcag	tggggccagggagccctggtcgccgtctcctcag
ACATCAGAGTTAACGA-1	productive	Homsap IGHV1-69*06 F	Homsap IGHJ4*02 F	Homsap IGHD4-17*01 F	IGHM	caggtgcagctggtgcagtctggggct...gaggtgaagaagcctgggtcctcggtgaaggtctcctgcaaggcttctggaggcaccttc............agcagctatgctatcagctgggtgcgacaggcccctggacaagggcttgagtggatgggagggatcatccctatc......tttggtacagcaaactacgcacagaagttccag...ggcagagtcacgattaccgcggacaaatccacgagcacagcctacatggagctgagcagcctgagatctgaggacacggccgtgtattactgtgcggccccgtatctcacggtgactaacgaagactactttgactactggggccagggaaccctggtcaccgtctcctcag		caggtgcagctggtgcagtctggggct...gaggtgaagaagcctgggtcctcggtgaaggtctcctgcaaggcttctggaggcaccttc............agcagctatgctatcagctgggtgcgacaggcccctggacaagggcttgagtggatgggagggatcatccctatc......tttggtacagcaaactacgcacagaagttccag...ggcagagtcacgattaccgcggacaaatccacgagcacagcctacatggagctgagcagcctgagatctgaggacacggccgtgtattactgtgcg	caggtgcagctggtgcagtctggggct...gaggtgaagaagcctgggtcctcggtgaaggtctcctgcaaggcttct	ggaggcaccttc............agcagctatgct	atcagctgggtgcgacaggcccctggacaagggcttgagtggatgggaggg	atcatccctatc......tttggtacagca	aactacgcacagaagttccag...ggcagagtcacgattaccgcggacaaatccacgagcacagcctacatggagctgagcagcctgagatctgaggacacggccgtgtattactgt	gcggccccgtatctcacggtgactaacgaagactactttgactac	tgtgcggccccgtatctcacggtgactaacgaagactactttgactactgg	actactttgactactggggccagggaaccctggtcaccgtctcctcag	tggggccagggaaccctggtcaccgtctcctcag
ACATCAGCAATGAATG-1	productive	Homsap IGHV3-30-3*01 F	Homsap IGHJ6*02 F	Homsap IGHD3-9*01 F	IGHD	caggtgcagctggtggagtctggggga...ggcgtggtccagcctgggaggtccctgagactctcctgtgcagcctctggattcaccttc............agtagctatgctatgcactgggtccgccaggctccaggcaaggggctggagtgggtggcagttatatcatatgat......ggaagcaataaatactacgcagactccgtgaag...ggccgattcaccatctccagagacaattccaagaacacgctgtatctgcaaatgaacagcctgagagctgaggacacggctgtgtattactgtgcgagagaacgttacgatattttgactggttatcaaccgggaggtatggacgtctggggccaagggaccacggtcaccgtctcctca		caggtgcagctggtggagtctggggga...ggcgtggtccagcctgggaggtccctgagactctcctgtgcagcctctggattcaccttc............agtagctatgctatgcactgggtccgccaggctccaggcaaggggctggagtgggtggcagttatatcatatgat......ggaagcaataaatactacgcagactccgtgaag...ggccgattcaccatctccagagacaattccaagaacacgctgtatctgcaaatgaacagcctgagagctgaggacacggctgtgtattactgtgcgagaga	caggtgcagctggtggagtctggggga...ggcgtggtccagcctgggaggtccctgagactctcctgtgcagcctct	ggattcaccttc............agtagctatgct	atgcactgggtccgccaggctccaggcaaggggctggagtgggtggcagtt	atatcatatgat......ggaagcaataaa	tactacgcagactccgtgaag...ggccgattcaccatctccagagacaattccaagaacacgctgtatctgcaaatgaacagcctgagagctgaggacacggctgtgtattactgt	gcgagagaacgttacgatattttgactggttatcaaccgggaggtatggacgtc	tgtgcgagagaacgttacgatattttgactggttatcaaccgggaggtatggacgtctgg	ggtatggacgtctggggccaagggaccacggtcaccgtctcctca	tggggccaagggaccacggtcaccgtctcctca
ACATCAGCAGATCTGT-1	productive	Homsap IGHV3-23*01 F, or Homsap IGHV3-23D*01 F	Homsap IGHJ4*02 F	Homsap IGHD3-16*01 F	IGHA1	gaggtgcagttgttggagtctggggga...ggcttggtacagcctggggggtccctgagactctcctgtgcagcctctggattcaccttt............agcacctatgccttgagctgggtccgccaggctccagggaagggtctggagtgggtctcagttattagtactagt......gctgataccacatactacgcagactccgtgaag...ggccggttcaccatctccagagacaattccaagaacacggtgtatctgcaaatgaacagcctgggagccgaggacacggccgtatattactgtgcgaaagtttggtggagtgtcagaacttttgactactggggccagggaagtctggtcaccgtctcctcag		gaggtgcagttgttggagtctggggga...ggcttggtacagcctggggggtccctgagactctcctgtgcagcctctggattcaccttt............agcacctatgccttgagctgggtccgccaggctccagggaagggtctggagtgggtctcagttattagtactagt......gctgataccacatactacgcagactccgtgaag...ggccggttcaccatctccagagacaattccaagaacacggtgtatctgcaaatgaacagcctgggagccgaggacacggccgtatattactgtgcgaaag	gaggtgcagttgttggagtctggggga...ggcttggtacagcctggggggtccctgagactctcctgtgcagcctct	ggattcaccttt............agcacctatgcc	ttgagctgggtccgccaggctccagggaagggtctggagtgggtctcagtt	attagtactagt......gctgataccaca	tactacgcagactccgtgaag...ggccggttcaccatctccagagacaattccaagaacacggtgtatctgcaaatgaacagcctgggagccgaggacacggccgtatattactgt	gcgaaagtttggtggagtgtcagaacttttgactac	tgtgcgaaagtttggtggagtgtcagaacttttgactactgg	tttgactactggggccagggaagtctggtcaccgtctcctcag	tggggccagggaagtctggtcaccgtctcctcag
ACATCAGCAGTTCATG-1	productive	Homsap IGHV1-3*01 F	Homsap IGHJ6*02 F	Homsap IGHD2-15*01 F	IGHG3	caggtccactttgtgcagtctggggct...gaggtgaagaagcctggggcctcagtgaaggcttcgtgcaaggcttctggatacaccttc............actagctacactatacattgggtgcgccaggcccccggacaaaggcttgagtggatgggatggatcaacgctggc......aatggtaacacaaaatattcacggaagttccag...ggcagagtcatcattaccagggacacatccgcgagcacagcctacatggagctgagcagcctgagatctgaagacacggctgtatattactgtgcgagagagctgggatattgtagtggtggtaggtgctacggaggaaactacaactacggtatggacgtctggggccaagggaccacg…		caggtccactttgtgcagtctggggct...gaggtgaagaagcctggggcctcagtgaaggcttcgtgcaaggcttctggatacaccttc............actagctacactatacattgggtgcgccaggcccccggacaaaggcttgagtggatgggatggatcaacgctggc......aatggtaacacaaaatattcacggaagttccag...ggcagagtcatcattaccagggacacatccgcgagcacagcctacatggagctgagcagcctgagatctgaagacacggctgtatattactgtgcgagaga	caggtccactttgtgcagtctggggct...gaggtgaagaagcctggggcctcagtgaaggcttcgtgcaaggcttct	ggatacaccttc............actagctacact	atacattgggtgcgccaggcccccggacaaaggcttgagtggatgggatgg	atcaacgctggc......aatggtaacaca	aaatattcacggaagttccag...ggcagagtcatcattaccagggacacatccgcgagcacagcctacatggagctgagcagcctgagatctgaagacacggctgtatattactgt	gcgagagagctgggatattgtagtggtggtaggtgctacggaggaaactacaactacggtatggacgtc	tgtgcgagagagctgggatattgtagtggtggtaggtgctacggaggaaactacaactacggtatggacgtctgg	actacaactacggtatggacgtctggggccaagggaccacggtcaccgtctcctca	tggggccaagggaccacggtcaccgtctcctca
ACATCAGGTTACGACT-1	productive	Homsap IGHV4-59*08 F	Homsap IGHJ6*02 F	Homsap IGHD3-9*01 F	IGHM	caggtgcagctgcaggagtcgggccca...ggactggtgaagccttcggagaccctgtccctcacctgcactgtctctggtggctccatc............agtagttactactggagctggatccggcagcccccagggaagggactggagtggattgggtatatctattacagt.........gggagcaccaactacaacccctccctcaag...agtcgagtcaccatatcagtagacacgtccaagaaccagttctccctgaagctgagctctgtgaccgccgcagacacggccgtgtattactgtgcgagagttgtggattacgatattttgactggttattcctcgcttggcggtatggacgtctggggccaagggaccacggtcaccgtc…		caggtgcagctgcaggagtcgggccca...ggactggtgaagccttcggagaccctgtccctcacctgcactgtctctggtggctccatc............agtagttactactggagctggatccggcagcccccagggaagggactggagtggattgggtatatctattacagt.........gggagcaccaactacaacccctccctcaag...agtcgagtcaccatatcagtagacacgtccaagaaccagttctccctgaagctgagctctgtgaccgccgcagacacggccgtgtattactgtgcgaga	caggtgcagctgcaggagtcgggccca...ggactggtgaagccttcggagaccctgtccctcacctgcactgtctct	ggtggctccatc............agtagttactac	tggagctggatccggcagcccccagggaagggactggagtggattgggtat	atctattacagt.........gggagcacc	aactacaacccctccctcaag...agtcgagtcaccatatcagtagacacgtccaagaaccagttctccctgaagctgagctctgtgaccgccgcagacacggccgtgtattactgt	gcgagagttgtggattacgatattttgactggttattcctcgcttggcggtatggacgtc	tgtgcgagagttgtggattacgatattttgactggttattcctcgcttggcggtatggacgtctgg	cggtatggacgtctggggccaagggaccacggtcaccgtctcctca	tggggccaagggaccacggtcaccgtctcctca
ACATCAGGTTGTACAC-1	productive	Homsap IGHV3-30-3*01 F	Homsap IGHJ4*02 F	Homsap IGHD6-19*01 F	IGHA2	caggtgcacctggtggagtctggggga...ggcgcggtccagcctgggaggtccctgagactctcctgtgcagcctctggattcaccttc............agtagttttgctatgcactgggtccgccaggctccgggcaaggggctggagtggctgactattacttcacctgat......ggaagcaatacatactacgcagactccgtgaag...ggccgcttcaccttctccagagacaattccaaggacactctctatctgcaactgaacagcctgacacctgcggacacgggtgtctattactgtgcgagaagtccgggcgcttatagtagtggttggaaccgacacccccttgactactggggccagggaaccctggtcaccgtctcctcag		caggtgcacctggtggagtctggggga...ggcgcggtccagcctgggaggtccctgagactctcctgtgcagcctctggattcaccttc............agtagttttgctatgcactgggtccgccaggctccgggcaaggggctggagtggctgactattacttcacctgat......ggaagcaatacatactacgcagactccgtgaag...ggccgcttcaccttctccagagacaattccaaggacactctctatctgcaactgaacagcctgacacctgcggacacgggtgtctattactgtgcgaga	caggtgcacctggtggagtctggggga...ggcgcggtccagcctgggaggtccctgagactctcctgtgcagcctct	ggattcaccttc............agtagttttgct	atgcactgggtccgccaggctccgggcaaggggctggagtggctgactatt	acttcacctgat......ggaagcaataca	tactacgcagactccgtgaag...ggccgcttcaccttctccagagacaattccaaggacactctctatctgcaactgaacagcctgacacctgcggacacgggtgtctattactgt	gcgagaagtccgggcgcttatagtagtggttggaaccgacacccccttgactac	tgtgcgagaagtccgggcgcttatagtagtggttggaaccgacacccccttgactactgg	ttgactactggggccagggaaccctggtcaccgtctcctcag	tggggccagggaaccctggtcaccgtctcctcag
ACATCAGTCCTCTAGC-1	productive	Homsap IGHV3-48*04 F	Homsap IGHJ4*02 F	Homsap IGHD6-13*01 F	IGHM	gaggtgcagctggtggagtctggggga...ggcttggtacagcctggggggtccctgagactctcctgtgcagcctctggattcaccttc............agtagctatagcatgaactgggtccgccaggctccagggaaggggctggagtgggtttcatacattagtagtagt......agtagtaccatatactacgcagactctgtgaag...ggccgattcaccatctccagagacaacgccaagaactcactgtatctgcaaatgaacagcctgagagccgaggacacggctgtgtattactgtgcgagagaccttagcagcagccctgactactggggccagggaaccctggtcaccgtctcctcag		gaggtgcagctggtggagtctggggga...ggcttggtacagcctggggggtccctgagactctcctgtgcagcctctggattcaccttc............agtagctatagcatgaactgggtccgccaggctccagggaaggggctggagtgggtttcatacattagtagtagt......agtagtaccatatactacgcagactctgtgaag...ggccgattcaccatctccagagacaacgccaagaactcactgtatctgcaaatgaacagcctgagagccgaggacacggctgtgtattactgtgcgagaga	gaggtgcagctggtggagtctggggga...ggcttggtacagcctggggggtccctgagactctcctgtgcagcctct	ggattcaccttc............agtagctatagc	atgaactgggtccgccaggctccagggaaggggctggagtgggtttcatac	attagtagtagt......agtagtaccata	tactacgcagactctgtgaag...ggccgattcaccatctccagagacaacgccaagaactcactgtatctgcaaatgaacagcctgagagccgaggacacggctgtgtattactgt	gcgagagaccttagcagcagccctgactac	tgtgcgagagaccttagcagcagccctgactactgg	tgactactggggccagggaaccctggtcaccgtctcctcag	tggggccagggaaccctggtcaccgtctcctcag
ACATCAGTCTTGTCAT-1	productive	Homsap IGHV3-48*04 F	Homsap IGHJ4*02 F	Homsap IGHD3-16*01 F	IGHG3	gaggtgcagctggtggagtctgggggc...ggcttggtacggcctggggggtccctgagactctcctgtgcagcctcaggtttcaccttc............agcacgtatatcctgaactgggtccgccaggctccagggaaggggctggaatggatttcatccatcactagtggt......agtggttccatacactacgcaagctctgtgaag...ggccgattcgccatctccagagacaacaccaagaactcactgtttctacaaatgagcagcctgagagccgacgacacggctatatattactgtgcgaggggggttcggggagtccaaccaactaaattagactactggggccagggaaccctggtcaccgtctcctcag		gaggtgcagctggtggagtctgggggc...ggcttggtacggcctggggggtccctgagactctcctgtgcagcctcaggtttcaccttc............agcacgtatatcctgaactgggtccgccaggctccagggaaggggctggaatggatttcatccatcactagtggt......agtggttccatacactacgcaagctctgtgaag...ggccgattcgccatctccagagacaacaccaagaactcactgtttctacaaatgagcagcctgagagccgacgacacggctatatattactgtgcgag	gaggtgcagctggtggagtctgggggc...ggcttggtacggcctggggggtccctgagactctcctgtgcagcctca	ggtttcaccttc............agcacgtatatc	ctgaactgggtccgccaggctccagggaaggggctggaatggatttcatcc	atcactagtggt......agtggttccata	cactacgcaagctctgtgaag...ggccgattcgccatctccagagacaacaccaagaactcactgtttctacaaatgagcagcctgagagccgacgacacggctatatattactgt	gcgaggggggttcggggagtccaaccaactaaattagactac	tgtgcgaggggggttcggggagtccaaccaactaaattagactactgg	ttagactactggggccagggaaccctggtcaccgtctcctcag	tggggccagggaaccctggtcaccgtctcctcag
ACATCAGTCTTTAGGG-1	productive	Homsap IGHV6-1*01 F	Homsap IGHJ4*02 F	Homsap IGHD6-13*01 F	IGHG1	caggtacagctgcagcagtcaggccca...ggactggtgaacccctcgcagaccctctcactcacctgtgccatctccggggacagtgtctca......agtaacagcgctacttggacctggatcaggcagtccccatcgagaggccttgagtggctgggaaggacatattacaggtcc...cagtggtttaaagattatgcaggatctttcaaa...agtcgaatgaccatcaaccccgacacagccaagaaccagttctccctgcagctgaactctgtgactcccgaggacacggctgtatactactgtgcgagagccgaaaggaccaacagctggtacgaatttgactgttggggccagggaaccctggtcaccgtctcctcag		caggtacagctgcagcagtcaggccca...ggactggtgaacccctcgcagaccctctcactcacctgtgccatctccggggacagtgtctca......agtaacagcgctacttggacctggatcaggcagtccccatcgagaggccttgagtggctgggaaggacatattacaggtcc...cagtggtttaaagattatgcaggatctttcaaa...agtcgaatgaccatcaaccccgacacagccaagaaccagttctccctgcagctgaactctgtgactcccgaggacacggctgtatactactgtgcgagag	caggtacagctgcagcagtcaggccca...ggactggtgaacccctcgcagaccctctcactcacctgtgccatctcc	ggggacagtgtctca......agtaacagcgctact	tggacctggatcaggcagtccccatcgagaggccttgagtggctgggaagg	acatattacaggtcc...cagtggtttaaa	gattatgcaggatctttcaaa...agtcgaatgaccatcaaccccgacacagccaagaaccagttctccctgcagctgaactctgtgactcccgaggacacggctgtatactactgt	gcgagagccgaaaggaccaacagctggtacgaatttgactgt	tgtgcgagagccgaaaggaccaacagctggtacgaatttgactgttgg	tttgactgttggggccagggaaccctggtcaccgtctcctcag	tggggccagggaaccctggtcaccgtctcctcag
ACATGGTAGAGATGAG-1	productive	Homsap IGHV1-8*01 F	Homsap IGHJ4*02 F, or Homsap IGHJ4*03 F	Homsap IGHD6-19*01 F	IGHG1	caggtgcagctggtgcagtctggggct...gagctgaagaagcctggggcctcagtgaaggtctcctgcaaggcttctggatacaggttc............ttcgattatgacatcaactgggtgcgacaggccgccggacaggggcttgagtacatgggatggttgagccctagg......agtggaaatacaggctttgtggagaagttccgg...ggaagactcatcttgactaggaatatttccacaagcacagcctatctgcaattggacagcctgaagtctgacgacacggccgtctatttctgtgggaaaatggatagtagtggctggtacgggggggggattgacaattggggccagggcaccctggtcaccgtctcctcag		caggtgcagctggtgcagtctggggct...gagctgaagaagcctggggcctcagtgaaggtctcctgcaaggcttctggatacaggttc............ttcgattatgacatcaactgggtgcgacaggccgccggacaggggcttgagtacatgggatggttgagccctagg......agtggaaatacaggctttgtggagaagttccgg...ggaagactcatcttgactaggaatatttccacaagcacagcctatctgcaattggacagcctgaagtctgacgacacggccgtctatttctgtggga	caggtgcagctggtgcagtctggggct...gagctgaagaagcctggggcctcagtgaaggtctcctgcaaggcttct	ggatacaggttc............ttcgattatgac	atcaactgggtgcgacaggccgccggacaggggcttgagtacatgggatgg	ttgagccctagg......agtggaaataca	ggctttgtggagaagttccgg...ggaagactcatcttgactaggaatatttccacaagcacagcctatctgcaattggacagcctgaagtctgacgacacggccgtctatttctgt	gggaaaatggatagtagtggctggtacgggggggggattgacaat	tgtgggaaaatggatagtagtggctggtacgggggggggattgacaattgg	ttgacaattggggccagggcaccctggtcaccgtctcctcag	tggggccagggcaccctggtcaccgtctcctcag
ACATGGTAGAGCAATT-1	productive	Homsap IGHV4-4*02 F	Homsap IGHJ4*02 F	Homsap IGHD3-10*01 F	IGHM	caggtgcagctgcaggagtcgggccca...ggactggtgaagccttcggggaccctgtccctcacctgcgctgtctctggtggctccatcagc.........agtagtaactggtggagttgggtccgccagcccccagggaaggggctggagtggattggggaaatctatcatagt.........gggagcaccaactacaacccgtccctcaag...agtcgagtcaccatatcagtagacaagtccaagaaccagttctccctgaagctgagctctgtgaccgccgcggacacggccgtgtattactgtgcgagtggctgggttcggggagtccaaccctactttgactactggggccagggaaccctggtcaccgtctcctcag		caggtgcagctgcaggagtcgggccca...ggactggtgaagccttcggggaccctgtccctcacctgcgctgtctctggtggctccatcagc.........agtagtaactggtggagttgggtccgccagcccccagggaaggggctggagtggattggggaaatctatcatagt.........gggagcaccaactacaacccgtccctcaag...agtcgagtcaccatatcagtagacaagtccaagaaccagttctccctgaagctgagctctgtgaccgccgcggacacggccgtgtattactgtgcgag	caggtgcagctgcaggagtcgggccca...ggactggtgaagccttcggggaccctgtccctcacctgcgctgtctct	ggtggctccatcagc.........agtagtaactgg	tggagttgggtccgccagcccccagggaaggggctggagtggattggggaa	atctatcatagt.........gggagcacc	aactacaacccgtccctcaag...agtcgagtcaccatatcagtagacaagtccaagaaccagttctccctgaagctgagctctgtgaccgccgcggacacggccgtgtattactgt	gcgagtggctgggttcggggagtccaaccctactttgactac	tgtgcgagtggctgggttcggggagtccaaccctactttgactactgg	ctactttgactactggggccagggaaccctggtcaccgtctcctcag	tggggccagggaaccctggtcaccgtctcctcag
ACATGGTAGCACACAG-1	productive	Homsap IGHV3-30*03 F, or Homsap IGHV3-30*18 F or Homsap IGHV3-30-5*01 F	Homsap IGHJ4*02 F	Homsap IGHD6-13*01 F	IGHM	caggtgcagctggtggagtctggggga...ggcgtggtccagcctgggaggtccctgagactctcctgtgcagcctctggattcaccttc............agtagctatggcatgcactgggtccgccaggctccaggcaaggggctggagtgggtggcagttatatcatatgat......ggaagtaataaatactatgcagactccgtgaag...ggccgattcaccatctccagagacaattccaagaacacgctgtatctgcaaatgaacagcctgagagctgaggacacggctgtgtattactgtgcgagggaggcagcaggccttgactactggggccagggaaccctggtcaccgtctcctcag		caggtgcagctggtggagtctggggga...ggcgtggtccagcctgggaggtccctgagactctcctgtgcagcctctggattcaccttc............agtagctatggcatgcactgggtccgccaggctccaggcaaggggctggagtgggtggcagttatatcatatgat......ggaagtaataaatactatgcagactccgtgaag...ggccgattcaccatctccagagacaattccaagaacacgctgtatctgcaaatgaacagcctgagagctgaggacacggctgtgtattactgtgcgag	caggtgcagctggtggagtctggggga...ggcgtggtccagcctgggaggtccctgagactctcctgtgcagcctct	ggattcaccttc............agtagctatggc	atgcactgggtccgccaggctccaggcaaggggctggagtgggtggcagtt	atatcatatgat......ggaagtaataaa	tactatgcagactccgtgaag...ggccgattcaccatctccagagacaattccaagaacacgctgtatctgcaaatgaacagcctgagagctgaggacacggctgtgtattactgt	gcgagggaggcagcaggccttgactac	tgtgcgagggaggcagcaggccttgactactgg	ttgactactggggccagggaaccctggtcaccgtctcctcag	tggggccagggaaccctggtcaccgtctcctcag
ACATGGTAGCGTGAAC-1	productive	Homsap IGHV3-23*01 F, or Homsap IGHV3-23D*01 F	Homsap IGHJ4*02 F	Homsap IGHD5-18*01 F	IGHM	gaggtgcagctgttggagtctggggga...ggcttggtacagcctggggggtccctgagactctcctgtgcagcctctggattcaccttt............agcagctatgccatgagctgggtccgccaggctccagggaaggggctggagtgggtctcagctattagtggtagt......ggtggtagcacatactacgcagactccgtgaag...ggccggttcaccatctccagagacaattccaagaacacgctgtatctgcaaatgaacagcctgagagccgaggacacggccgtatattactgtgcgacctgggacagctatggttacgaggagcctgactactggggccagggaaccctggtcaccgtctcctcag		gaggtgcagctgttggagtctggggga...ggcttggtacagcctggggggtccctgagactctcctgtgcagcctctggattcaccttt............agcagctatgccatgagctgggtccgccaggctccagggaaggggctggagtgggtctcagctattagtggtagt......ggtggtagcacatactacgcagactccgtgaag...ggccggttcaccatctccagagacaattccaagaacacgctgtatctgcaaatgaacagcctgagagccgaggacacggccgtatattactgtgcga	gaggtgcagctgttggagtctggggga...ggcttggtacagcctggggggtccctgagactctcctgtgcagcctct	ggattcaccttt............agcagctatgcc	atgagctgggtccgccaggctccagggaaggggctggagtgggtctcagct	attagtggtagt......ggtggtagcaca	tactacgcagactccgtgaag...ggccggttcaccatctccagagacaattccaagaacacgctgtatctgcaaatgaacagcctgagagccgaggacacggccgtatattactgt	gcgacctgggacagctatggttacgaggagcctgactac	tgtgcgacctgggacagctatggttacgaggagcctgactactgg	tgactactggggccagggaaccctggtcaccgtctcctcag	tggggccagggaaccctggtcaccgtctcctcag
ACATGGTAGGACGAAA-1	productive	Homsap IGHV3-21*01 F	Homsap IGHJ4*02 F	Homsap IGHD3-10*01 F	IGHM	gaggtgcagctggtggagtctggggga...ggcctggtcaagcctggggggtccctgagactctcctgtgcagcctctggattcaccttc............agtagctatagcatgaactgggtccgccagtctccagggaaggggctggagtgggtctcatccataagcagtagt......actagttacatatactacgcagactcagtgaag...ggccgattcaccatctccagagacaacgccaagaactcactgtatctgcaaatgaacagcctgagagccgaggacacggctgtgtattactgtgcgagagatttgacgcttcggttcggggagttattatcgtggggccagggaaccctggtcaccgtctcctcag		gaggtgcagctggtggagtctggggga...ggcctggtcaagcctggggggtccctgagactctcctgtgcagcctctggattcaccttc............agtagctatagcatgaactgggtccgccagtctccagggaaggggctggagtgggtctcatccataagcagtagt......actagttacatatactacgcagactcagtgaag...ggccgattcaccatctccagagacaacgccaagaactcactgtatctgcaaatgaacagcctgagagccgaggacacggctgtgtattactgtgcgagaga	gaggtgcagctggtggagtctggggga...ggcctggtcaagcctggggggtccctgagactctcctgtgcagcctct	ggattcaccttc............agtagctatagc	atgaactgggtccgccagtctccagggaaggggctggagtgggtctcatcc	ataagcagtagt......actagttacata	tactacgcagactcagtgaag...ggccgattcaccatctccagagacaacgccaagaactcactgtatctgcaaatgaacagcctgagagccgaggacacggctgtgtattactgt	gcgagagatttgacgcttcggttcggggagttattatcg	tgtgcgagagatttgacgcttcggttcggggagttattatcgtgg	tggggccagggaaccctggtcaccgtctcctcag	tggggccagggaaccctggtcaccgtctcctcag
ACATGGTAGTCCTCCT-1	productive	Homsap IGHV3-9*01 F	Homsap IGHJ3*02 F	Homsap IGHD3-10*01 F	IGHM	gaagtgcagctggtggagtctggggga...ggcttggtacagcctggcaggtccctgagactctcctgtgcagcctctggattcaccttt............gatgattatgccatgcactgggtccggcaagctccagggaagggcctggagtgggtctcaggtattagttggaat......agtggtagcataggctatgcggactctgtgaag...ggccgattcaccatctccagagacaacgccaagaactccctgtatctgcaaatgaacagtctgagagctgaggacacggccttgtattactgtgcaaaagatactgagagggggttcggggagaatgatgcttttgatatctggggccaagggacaatggtcaccgtctcttcag		gaagtgcagctggtggagtctggggga...ggcttggtacagcctggcaggtccctgagactctcctgtgcagcctctggattcaccttt............gatgattatgccatgcactgggtccggcaagctccagggaagggcctggagtgggtctcaggtattagttggaat......agtggtagcataggctatgcggactctgtgaag...ggccgattcaccatctccagagacaacgccaagaactccctgtatctgcaaatgaacagtctgagagctgaggacacggccttgtattactgtgcaaaagata	gaagtgcagctggtggagtctggggga...ggcttggtacagcctggcaggtccctgagactctcctgtgcagcctct	ggattcaccttt............gatgattatgcc	atgcactgggtccggcaagctccagggaagggcctggagtgggtctcaggt	attagttggaat......agtggtagcata	ggctatgcggactctgtgaag...ggccgattcaccatctccagagacaacgccaagaactccctgtatctgcaaatgaacagtctgagagctgaggacacggccttgtattactgt	gcaaaagatactgagagggggttcggggagaatgatgcttttgatatc	tgtgcaaaagatactgagagggggttcggggagaatgatgcttttgatatctgg	tgatgcttttgatatctggggccaagggacaatggtcaccgtctcttcag	tggggccaagggacaatggtcaccgtctcttcag
ACATGGTCACCCATGG-1	productive	Homsap IGHV3-30-3*01 F, or Homsap IGHV3-30-3*02 F	Homsap IGHJ3*01 F	Homsap IGHD1-26*01 F	IGHM	caagtgcagctggtggagtctggggga...ggcgtggtccagcctgggaggtccctgagactctcctgtgaagcttctggattcaacttc............aatagctatgctatgcactgggtccgccaggctccaggcaaggggctggagtgggtggcagttgtttccaatgat......ggaagcgacaagtattacgcagactccgtgaag...ggccgattcaccatatccagagacaactccaagaacacactgtatctgcagatgaccagcctgagagttgaggacacggctgtatttttctgtgcgagggggttttacccgggggcttctacttctgatgcttttgatgtctggggccaggggacaatggtcaccgtctcttcag		caagtgcagctggtggagtctggggga...ggcgtggtccagcctgggaggtccctgagactctcctgtgaagcttctggattcaacttc............aatagctatgctatgcactgggtccgccaggctccaggcaaggggctggagtgggtggcagttgtttccaatgat......ggaagcgacaagtattacgcagactccgtgaag...ggccgattcaccatatccagagacaactccaagaacacactgtatctgcagatgaccagcctgagagttgaggacacggctgtatttttctgtgcgag	caagtgcagctggtggagtctggggga...ggcgtggtccagcctgggaggtccctgagactctcctgtgaagcttct	ggattcaacttc............aatagctatgct	atgcactgggtccgccaggctccaggcaaggggctggagtgggtggcagtt	gtttccaatgat......ggaagcgacaag	tattacgcagactccgtgaag...ggccgattcaccatatccagagacaactccaagaacacactgtatctgcagatgaccagcctgagagttgaggacacggctgtatttttctgt	gcgagggggttttacccgggggcttctacttctgatgcttttgatgtc	tgtgcgagggggttttacccgggggcttctacttctgatgcttttgatgtctgg	tgatgcttttgatgtctggggccaggggacaatggtcaccgtctcttcag	tggggccaggggacaatggtcaccgtctcttcag
ACATGGTCACGTTGGC-1	productive	Homsap IGHV1-3*01 F	Homsap IGHJ2*01 F	Homsap IGHD3-10*01 F	IGHM	caggtccagcttgtgcagtctggggct...gaggtgaagaagcctggggcctcagtgaaggtttcctgcaaggcttctggatacaccttc............actagctatgctatgcattgggtgcgccaggcccccggacaaaggcttgagtggatgggatggatcaacgctggc......aatggtaacacaaaatattcacagaagttccag...ggcagagtcaccattaccagggacacatccgcgagcacagcctacatggagctgagcagcctgagatctgaagacacggctgtgtattactgtgcgagagcccgtcattactatggttcggggagttccccctcgaactggtacttcgatctctggggccgtggcaccctggtcactgtc…		caggtccagcttgtgcagtctggggct...gaggtgaagaagcctggggcctcagtgaaggtttcctgcaaggcttctggatacaccttc............actagctatgctatgcattgggtgcgccaggcccccggacaaaggcttgagtggatgggatggatcaacgctggc......aatggtaacacaaaatattcacagaagttccag...ggcagagtcaccattaccagggacacatccgcgagcacagcctacatggagctgagcagcctgagatctgaagacacggctgtgtattactgtgcgagag	caggtccagcttgtgcagtctggggct...gaggtgaagaagcctggggcctcagtgaaggtttcctgcaaggcttct	ggatacaccttc............actagctatgct	atgcattgggtgcgccaggcccccggacaaaggcttgagtggatgggatgg	atcaacgctggc......aatggtaacaca	aaatattcacagaagttccag...ggcagagtcaccattaccagggacacatccgcgagcacagcctacatggagctgagcagcctgagatctgaagacacggctgtgtattactgt	gcgagagcccgtcattactatggttcggggagttccccctcgaactggtacttcgatctc	tgtgcgagagcccgtcattactatggttcggggagttccccctcgaactggtacttcgatctctgg	actggtacttcgatctctggggccgtggcaccctggtcactgtctcctcag	tggggccgtggcaccctggtcactgtctcctcag
ACATGGTCATTCTCAT-1	productive	Homsap IGHV1-24*01 F	Homsap IGHJ4*02 F	Homsap IGHD6-19*01 F	IGHM	caggtccagctggtacagtctggggct...gaggtgaagaagcctggggcctcagtgaaggtctcctgcaaggtttccggatacaccctc............actgaattatccatgcactgggtgcgacaggctcctggaaaagggcttgagtggatgggaggttttgatcctgaa......gatggtgaaacaatctacgcacagaagttccag...ggcagagtcaccatgaccgaggacacatctacagacacagcctacatggagctgagcagcctgagatctgaggacacggccgtgtattactgtgcaacaccgggggcagtggctgggtactactttgactactggggccagggaaccctggtcaccgtctcctcag		caggtccagctggtacagtctggggct...gaggtgaagaagcctggggcctcagtgaaggtctcctgcaaggtttccggatacaccctc............actgaattatccatgcactgggtgcgacaggctcctggaaaagggcttgagtggatgggaggttttgatcctgaa......gatggtgaaacaatctacgcacagaagttccag...ggcagagtcaccatgaccgaggacacatctacagacacagcctacatggagctgagcagcctgagatctgaggacacggccgtgtattactgtgcaaca	caggtccagctggtacagtctggggct...gaggtgaagaagcctggggcctcagtgaaggtctcctgcaaggtttcc	ggatacaccctc............actgaattatcc	atgcactgggtgcgacaggctcctggaaaagggcttgagtggatgggaggt	tttgatcctgaa......gatggtgaaaca	atctacgcacagaagttccag...ggcagagtcaccatgaccgaggacacatctacagacacagcctacatggagctgagcagcctgagatctgaggacacggccgtgtattactgt	gcaacaccgggggcagtggctgggtactactttgactac	tgtgcaacaccgggggcagtggctgggtactactttgactactgg	actactttgactactggggccagggaaccctggtcaccgtctcctcag	tggggccagggaaccctggtcaccgtctcctcag
ACATGGTCATTGGGCC-1	productive	Homsap IGHV3-48*04 F	Homsap IGHJ6*02 F	Homsap IGHD4-17*01 F	IGHD	gaggtgcagctggtggagtctggggga...ggcttggtacagcctggggggtccctgagactctcctgtgcagcctctggattcaccttc............agtagctatagcatgaactgggtccgccaggctccagggaaggggctggagtgggtttcatacattagtagtagt......agtagtaccatatactacgcagactctgtgaag...ggccgattcaccatctccagagacaacgccaagaactcactgtatctgcaaatgaacagcctgagagccgaggacacggctgtgtattactgtgcgacacttaggactacggtgactgcatactactactacggtatggacgtctggggccaagggaccacggtcaccgtctcctca		gaggtgcagctggtggagtctggggga...ggcttggtacagcctggggggtccctgagactctcctgtgcagcctctggattcaccttc............agtagctatagcatgaactgggtccgccaggctccagggaaggggctggagtgggtttcatacattagtagtagt......agtagtaccatatactacgcagactctgtgaag...ggccgattcaccatctccagagacaacgccaagaactcactgtatctgcaaatgaacagcctgagagccgaggacacggctgtgtattactgtgcga	gaggtgcagctggtggagtctggggga...ggcttggtacagcctggggggtccctgagactctcctgtgcagcctct	ggattcaccttc............agtagctatagc	atgaactgggtccgccaggctccagggaaggggctggagtgggtttcatac	attagtagtagt......agtagtaccata	tactacgcagactctgtgaag...ggccgattcaccatctccagagacaacgccaagaactcactgtatctgcaaatgaacagcctgagagccgaggacacggctgtgtattactgt	gcgacacttaggactacggtgactgcatactactactacggtatggacgtc	tgtgcgacacttaggactacggtgactgcatactactactacggtatggacgtctgg	tactactactacggtatggacgtctggggccaagggaccacggtcaccgtctcctca	tggggccaagggaccacggtcaccgtctcctca
ACATGGTGTTTGACAC-1	productive	Homsap IGHV3-20*01 F	Homsap IGHJ5*02 F	Homsap IGHD1-26*01 F	IGHA2	gaggtgcaactggtggagtctggggga...ggtgtggtacggcctggggggtccctgagactctcctgtgcagcctctggattcaccttt............gatgattatggcatgaactgggtccgccaagctccagggaaggggctggagtgggtctctggtattaattggaat......ggtggtgacacagattatgcagactctgtgaag...ggccgattcaccatctccagagacaacgccaaaaattgcctgtatctgcaaatgaacagtctgagagccgaggacacggccttgtatcactgtgcgagggcagctagtgggagctaccgcaactggttcgacccctggggccagggaaccctggtcaccgtctcctcag		gaggtgcaactggtggagtctggggga...ggtgtggtacggcctggggggtccctgagactctcctgtgcagcctctggattcaccttt............gatgattatggcatgaactgggtccgccaagctccagggaaggggctggagtgggtctctggtattaattggaat......ggtggtgacacagattatgcagactctgtgaag...ggccgattcaccatctccagagacaacgccaaaaattgcctgtatctgcaaatgaacagtctgagagccgaggacacggccttgtatcactgtgcgag	gaggtgcaactggtggagtctggggga...ggtgtggtacggcctggggggtccctgagactctcctgtgcagcctct	ggattcaccttt............gatgattatggc	atgaactgggtccgccaagctccagggaaggggctggagtgggtctctggt	attaattggaat......ggtggtgacaca	gattatgcagactctgtgaag...ggccgattcaccatctccagagacaacgccaaaaattgcctgtatctgcaaatgaacagtctgagagccgaggacacggccttgtatcactgt	gcgagggcagctagtgggagctaccgcaactggttcgacccc	tgtgcgagggcagctagtgggagctaccgcaactggttcgacccctgg	caactggttcgacccctggggccagggaaccctggtcaccgtctcctcag	tggggccagggaaccctggtcaccgtctcctcag
ACATGGTTCAGTACGT-1	productive	Homsap IGHV3-33*01 F, or Homsap IGHV3-33*06 F	Homsap IGHJ2*01 F	Homsap IGHD3-10*01 F	IGHM	caggtgcagttggtggagtctggggga...ggcgtggtccagcctgggaggtccctgagactctcctgtgcagcgtctggattcaccttc............aggaattatggcatgcactgggtccgccaggctccaggcaaggggctggagtgggtggcagttatttggtatgat......ggaagtaatacacagtttgcagactccgtgaag...ggccgattcagcttctccagagacaattccaggaacacgctgagtctgcaaatgaacaccctgagagtcgatgacacggctgtgtattactgtgtgagagaccgcaactggggatcggggaactggttcttagatctctggggccgtggcaccctggtcactgtctcctcag		caggtgcagttggtggagtctggggga...ggcgtggtccagcctgggaggtccctgagactctcctgtgcagcgtctggattcaccttc............aggaattatggcatgcactgggtccgccaggctccaggcaaggggctggagtgggtggcagttatttggtatgat......ggaagtaatacacagtttgcagactccgtgaag...ggccgattcagcttctccagagacaattccaggaacacgctgagtctgcaaatgaacaccctgagagtcgatgacacggctgtgtattactgtgtgagaga	caggtgcagttggtggagtctggggga...ggcgtggtccagcctgggaggtccctgagactctcctgtgcagcgtct	ggattcaccttc............aggaattatggc	atgcactgggtccgccaggctccaggcaaggggctggagtgggtggcagtt	atttggtatgat......ggaagtaataca	cagtttgcagactccgtgaag...ggccgattcagcttctccagagacaattccaggaacacgctgagtctgcaaatgaacaccctgagagtcgatgacacggctgtgtattactgt	gtgagagaccgcaactggggatcggggaactggttcttagatctc	tgtgtgagagaccgcaactggggatcggggaactggttcttagatctctgg	actggttcttagatctctggggccgtggcaccctggtcactgtctcctcag	tggggccgtggcaccctggtcactgtctcctcag
ACATGGTTCCGCATCT-1	productive	Homsap IGHV3-30*04 F, or Homsap IGHV3-30-3*03 F	Homsap IGHJ3*01 F, or Homsap IGHJ3*02 F	Homsap IGHD2-2*01 F	IGHG3	caggtgcagctggtggagtctggggga...ggcgtggtccagcctgggaggtccctgagactctcctgtgtagcctctggattcaccttc............agtagttatgctatgcactgggtccgccaggctccaggcaaggggctggagtgggtggcagttatctcatatgaa......ggaagtaataaatatcatgtagactccgtgaag...ggccgattcaccatctccagagacaattccaagaacacgctgtatctgcaaatgaacaccctgagaggtgatgacacggctgtgtattactgtgcgaaagaccgggcggctggggagtaccaggatgatgtttttgatctctggggccaagggacaatggtcaccgtctcttcag		caggtgcagctggtggagtctggggga...ggcgtggtccagcctgggaggtccctgagactctcctgtgtagcctctggattcaccttc............agtagttatgctatgcactgggtccgccaggctccaggcaaggggctggagtgggtggcagttatctcatatgaa......ggaagtaataaatatcatgtagactccgtgaag...ggccgattcaccatctccagagacaattccaagaacacgctgtatctgcaaatgaacaccctgagaggtgatgacacggctgtgtattactgtgcgaaaga	caggtgcagctggtggagtctggggga...ggcgtggtccagcctgggaggtccctgagactctcctgtgtagcctct	ggattcaccttc............agtagttatgct	atgcactgggtccgccaggctccaggcaaggggctggagtgggtggcagtt	atctcatatgaa......ggaagtaataaa	tatcatgtagactccgtgaag...ggccgattcaccatctccagagacaattccaagaacacgctgtatctgcaaatgaacaccctgagaggtgatgacacggctgtgtattactgt	gcgaaagaccgggcggctggggagtaccaggatgatgtttttgatctc	tgtgcgaaagaccgggcggctggggagtaccaggatgatgtttttgatctctgg	tgatgtttttgatctctggggccaagggacaatggtcaccgtctcttcag	tggggccaagggacaatggtcaccgtctcttcag
ACATGGTTCTTTAGGG-1	productive	Homsap IGHV5-51*01 F	Homsap IGHJ3*02 F	Homsap IGHD3-10*01 F	IGHM	gaggtgcagctggtgcagtctggagca...gaggtgagaaagcccggggagtctctgaagatctcctgtaagggttctggatacagcttt............accaactactggatcggctgggtgcgccagatgcccgggaaaggcctggagtggatggggatcatctatcctggt......gactctgataccagatacagcccgtccttccaa...ggccaggtcaccttctcagccgacaagtccatcagcaccgcctacctgctatggagcagcctgaaggcctcggacaccgccatgtattactgtgcgagtgaccgggtggttcggggtgcttttgatatctggggccaagggacaatggtcaccgtctcttcag		gaggtgcagctggtgcagtctggagca...gaggtgagaaagcccggggagtctctgaagatctcctgtaagggttctggatacagcttt............accaactactggatcggctgggtgcgccagatgcccgggaaaggcctggagtggatggggatcatctatcctggt......gactctgataccagatacagcccgtccttccaa...ggccaggtcaccttctcagccgacaagtccatcagcaccgcctacctgctatggagcagcctgaaggcctcggacaccgccatgtattactgtgcgag	gaggtgcagctggtgcagtctggagca...gaggtgagaaagcccggggagtctctgaagatctcctgtaagggttct	ggatacagcttt............accaactactgg	atcggctgggtgcgccagatgcccgggaaaggcctggagtggatggggatc	atctatcctggt......gactctgatacc	agatacagcccgtccttccaa...ggccaggtcaccttctcagccgacaagtccatcagcaccgcctacctgctatggagcagcctgaaggcctcggacaccgccatgtattactgt	gcgagtgaccgggtggttcggggtgcttttgatatc	tgtgcgagtgaccgggtggttcggggtgcttttgatatctgg	tgcttttgatatctggggccaagggacaatggtcaccgtctcttcag	tggggccaagggacaatggtcaccgtctcttcag
ACCAGTAAGTTGTCGT-1	productive	Homsap IGHV4-59*08 F	Homsap IGHJ4*02 F	Homsap IGHD6-19*01 F	IGHM	caggtgcagctgcaggagtcgggccca...ggactggtgaagccttcggagaccctgtccctcacctgcactgtctctggtggctccatc............agtagttactactggagctggatccggcagcccccagggaagggactggagtggattgggtatatctattacagt.........gggagcaccaactacaacccctccctcaag...agtcgagtcaccatatcagtagacacgtccaagaaccagttctccctgaagctgagctctgtgaccgccgcagacacggccgtgtattactgtgcgagacagaggtatagcagtggctggggactttatgactactggggccagggaaccctggtcaccgtctcctcag		caggtgcagctgcaggagtcgggccca...ggactggtgaagccttcggagaccctgtccctcacctgcactgtctctggtggctccatc............agtagttactactggagctggatccggcagcccccagggaagggactggagtggattgggtatatctattacagt.........gggagcaccaactacaacccctccctcaag...agtcgagtcaccatatcagtagacacgtccaagaaccagttctccctgaagctgagctctgtgaccgccgcagacacggccgtgtattactgtgcgagaca	caggtgcagctgcaggagtcgggccca...ggactggtgaagccttcggagaccctgtccctcacctgcactgtctct	ggtggctccatc............agtagttactac	tggagctggatccggcagcccccagggaagggactggagtggattgggtat	atctattacagt.........gggagcacc	aactacaacccctccctcaag...agtcgagtcaccatatcagtagacacgtccaagaaccagttctccctgaagctgagctctgtgaccgccgcagacacggccgtgtattactgt	gcgagacagaggtatagcagtggctggggactttatgactac	tgtgcgagacagaggtatagcagtggctggggactttatgactactgg	tgactactggggccagggaaccctggtcaccgtctcctcag	tggggccagggaaccctggtcaccgtctcctcag
ACCAGTACATAAGACA-1	productive	Homsap IGHV3-23*01 F, or Homsap IGHV3-23D*01 F	Homsap IGHJ4*02 F	Homsap IGHD2-2*01 F	IGHM	gaggtgcagctgttggagtctggggga...ggcttggtacagcctggggggtccctgagactctcctgtgcagcctctggattcaccttt............agcagctatgccatgagctgggtccgccaggctccagggaaggggctggagtgggtctcagctattagtggtagt......ggtggtagcacatactacgcagactccgtgaag...ggccggttcaccatctccagagacaattccaagaacacgctgtatctgcaaatgaacagcctgagagccgaggacacggccgtatattactgtgcgaaagacggtgtagtagtaccagctgccaaagactactggggccagggaaccctggtcaccgtctcctcag		gaggtgcagctgttggagtctggggga...ggcttggtacagcctggggggtccctgagactctcctgtgcagcctctggattcaccttt............agcagctatgccatgagctgggtccgccaggctccagggaaggggctggagtgggtctcagctattagtggtagt......ggtggtagcacatactacgcagactccgtgaag...ggccggttcaccatctccagagacaattccaagaacacgctgtatctgcaaatgaacagcctgagagccgaggacacggccgtatattactgtgcgaaaga	gaggtgcagctgttggagtctggggga...ggcttggtacagcctggggggtccctgagactctcctgtgcagcctct	ggattcaccttt............agcagctatgcc	atgagctgggtccgccaggctccagggaaggggctggagtgggtctcagct	attagtggtagt......ggtggtagcaca	tactacgcagactccgtgaag...ggccggttcaccatctccagagacaattccaagaacacgctgtatctgcaaatgaacagcctgagagccgaggacacggccgtatattactgt	gcgaaagacggtgtagtagtaccagctgccaaagactac	tgtgcgaaagacggtgtagtagtaccagctgccaaagactactgg	gactactggggccagggaaccctggtcaccgtctcctcag	tggggccagggaaccctggtcaccgtctcctcag
ACCAGTAGTCGGCATC-1	productive	Homsap IGHV3-21*01 F	Homsap IGHJ3*02 F	Homsap IGHD3-22*01 F	IGHM	gaggtgcagctggtggagtctggggga...ggcctggtcaagcctggggggtccctgagactctcctgtgcagcctctggattcaccttc............agtagctatagcatgaactgggtccgccaggctccagggaaggggctggagtgggtctcatccattagtagtagt......agtagttacatatactacgcagactcagtgaag...ggccgattcaccatctccagagacaacgccaagaactcactgtatctgcaaatgaacagcctgagagccgaggacacggctgtgtattactgtgcgagagaaaggcggtactatgatagtagtggttattatctcgatgatgcttttgatatctggggccaagggacaatggtcaccgtc…		gaggtgcagctggtggagtctggggga...ggcctggtcaagcctggggggtccctgagactctcctgtgcagcctctggattcaccttc............agtagctatagcatgaactgggtccgccaggctccagggaaggggctggagtgggtctcatccattagtagtagt......agtagttacatatactacgcagactcagtgaag...ggccgattcaccatctccagagacaacgccaagaactcactgtatctgcaaatgaacagcctgagagccgaggacacggctgtgtattactgtgcgagaga	gaggtgcagctggtggagtctggggga...ggcctggtcaagcctggggggtccctgagactctcctgtgcagcctct	ggattcaccttc............agtagctatagc	atgaactgggtccgccaggctccagggaaggggctggagtgggtctcatcc	attagtagtagt......agtagttacata	tactacgcagactcagtgaag...ggccgattcaccatctccagagacaacgccaagaactcactgtatctgcaaatgaacagcctgagagccgaggacacggctgtgtattactgt	gcgagagaaaggcggtactatgatagtagtggttattatctcgatgatgcttttgatatc	tgtgcgagagaaaggcggtactatgatagtagtggttattatctcgatgatgcttttgatatctgg	tgatgcttttgatatctggggccaagggacaatggtcaccgtctcttcag	tggggccaagggacaatggtcaccgtctcttcag
ACCAGTAGTCTGCCAG-1	productive	Homsap IGHV3-30*09 F	Homsap IGHJ4*02 F	Homsap IGHD3-9*01 F	IGHA1	caggtgcacctggtggagtctggggga...ggcgtggtccagcctgggaggtccctgagactctcctgtgcagcctctggattcaccttc............agtaaatatgctatgaactgggtccgccgggctccaggcaaggggctggagtgggtggcagttatatcagatgat......ggaagtaatgaatactacgcagactccgtgaag...ggccgattcgccatctccagagacaattccaagaacacgctgcatttgcaaatgaacggcctgagagttgaggacacggctctgtattactgtgcgagaggtgatgggtattggtacgatctcttgactggtccatcgaactttgactactggggccagggaaccctggtcaccgtctcc…		caggtgcacctggtggagtctggggga...ggcgtggtccagcctgggaggtccctgagactctcctgtgcagcctctggattcaccttc............agtaaatatgctatgaactgggtccgccgggctccaggcaaggggctggagtgggtggcagttatatcagatgat......ggaagtaatgaatactacgcagactccgtgaag...ggccgattcgccatctccagagacaattccaagaacacgctgcatttgcaaatgaacggcctgagagttgaggacacggctctgtattactgtgcgagag	caggtgcacctggtggagtctggggga...ggcgtggtccagcctgggaggtccctgagactctcctgtgcagcctct	ggattcaccttc............agtaaatatgct	atgaactgggtccgccgggctccaggcaaggggctggagtgggtggcagtt	atatcagatgat......ggaagtaatgaa	tactacgcagactccgtgaag...ggccgattcgccatctccagagacaattccaagaacacgctgcatttgcaaatgaacggcctgagagttgaggacacggctctgtattactgt	gcgagaggtgatgggtattggtacgatctcttgactggtccatcgaactttgactac	tgtgcgagaggtgatgggtattggtacgatctcttgactggtccatcgaactttgactactgg	actttgactactggggccagggaaccctggtcaccgtctcctcag	tggggccagggaaccctggtcaccgtctcctcag
ACCAGTATCTACCAGA-1	productive	Homsap IGHV2-5*02 F	Homsap IGHJ4*02 F	Homsap IGHD6-19*01 F	IGHM	cagatcaccttgaaggagtctggtcct...acgctggtgaaacccacacagaccctcacgctgacctgcaccttctctgggttctcactcagc......actaatgaagtgggtgtgggctggatccgtcagcccccaggaaaggccctggagtggcttgcaatactttattgggat.........gatgataagcgctatagcccatctctgaag...agcaggctcaccatcaccgaggacacctccaaaaaccaggtggtccttacaatgaccaacatggaccctgtggacacagccacatattactgtgcacggaggctgaaaaccagtggctggtccgactttgattactggggccagggaaccctggtcaccgtctcctcag		cagatcaccttgaaggagtctggtcct...acgctggtgaaacccacacagaccctcacgctgacctgcaccttctctgggttctcactcagc......actaatgaagtgggtgtgggctggatccgtcagcccccaggaaaggccctggagtggcttgcaatactttattgggat.........gatgataagcgctatagcccatctctgaag...agcaggctcaccatcaccgaggacacctccaaaaaccaggtggtccttacaatgaccaacatggaccctgtggacacagccacatattactgtgcac	cagatcaccttgaaggagtctggtcct...acgctggtgaaacccacacagaccctcacgctgacctgcaccttctct	gggttctcactcagc......actaatgaagtgggt	gtgggctggatccgtcagcccccaggaaaggccctggagtggcttgcaata	ctttattgggat.........gatgataag	cgctatagcccatctctgaag...agcaggctcaccatcaccgaggacacctccaaaaaccaggtggtccttacaatgaccaacatggaccctgtggacacagccacatattactgt	gcacggaggctgaaaaccagtggctggtccgactttgattac	tgtgcacggaggctgaaaaccagtggctggtccgactttgattactgg	actttgattactggggccagggaaccctggtcaccgtctcctcag	tggggccagggaaccctggtcaccgtctcctcag
ACCAGTATCTCCAGGG-1	productive	Homsap IGHV3-21*01 F	Homsap IGHJ4*02 F	Homsap IGHD5-18*01 F	None	gaggtgcagctggtggagtctgggggc...ggcctggtcaagcctggggagtccctgagactctcctgtgcagcctctggattcaccttc............agttcctataccatgaactgggtccgccaggctccagggaaggggctggagtgggtctcatccgttactagtagt......agtaattacatatactacggagactctgtgaag...ggccgattcaccatctccagagacatcgccaggaactcagtggatctgcagatgaacagcctgagagccgaggacacggctgtttattactgtgtgagagatcgaagtggatacatctttggttctcatgactactggggccagggatccctg		gaggtgcagctggtggagtctgggggc...ggcctggtcaagcctggggagtccctgagactctcctgtgcagcctctggattcaccttc............agttcctataccatgaactgggtccgccaggctccagggaaggggctggagtgggtctcatccgttactagtagt......agtaattacatatactacggagactctgtgaag...ggccgattcaccatctccagagacatcgccaggaactcagtggatctgcagatgaacagcctgagagccgaggacacggctgtttattactgtgtgagaga	gaggtgcagctggtggagtctgggggc...ggcctggtcaagcctggggagtccctgagactctcctgtgcagcctct	ggattcaccttc............agttcctatacc	atgaactgggtccgccaggctccagggaaggggctggagtgggtctcatcc	gttactagtagt......agtaattacata	tactacggagactctgtgaag...ggccgattcaccatctccagagacatcgccaggaactcagtggatctgcagatgaacagcctgagagccgaggacacggctgtttattactgt	gtgagagatcgaagtggatacatctttggttctcatgactac	tgtgtgagagatcgaagtggatacatctttggttctcatgactactgg	tgactactggggccagggatccctg	tggggccagggatccctg
ACCCACTCAAGTCATC-1	productive	Homsap IGHV3-43*01 F	Homsap IGHJ4*02 F	Homsap IGHD3-10*01 F	IGHM	gaagtgcagctggtggagtctggggga...gtcgtggtacagcctggggggtccctgagactctcctgtgcagcctctggattcaccttt............gatgattataccatgcactgggtccgtcaagctccggggaagggtctggagtgggtctctcttattagttgggat......ggtggtagcacatactatgcagactctgtgaag...ggccgattcaccatctccagagacaacagcaaaaactccctgtatctgcaaatgaacagtctgagaactgaggacaccgccttgtattactgtgcaaaagatatggattactatggttcggggagttccattgactactggggccagggaaccctggtcaccgtctcctcag		gaagtgcagctggtggagtctggggga...gtcgtggtacagcctggggggtccctgagactctcctgtgcagcctctggattcaccttt............gatgattataccatgcactgggtccgtcaagctccggggaagggtctggagtgggtctctcttattagttgggat......ggtggtagcacatactatgcagactctgtgaag...ggccgattcaccatctccagagacaacagcaaaaactccctgtatctgcaaatgaacagtctgagaactgaggacaccgccttgtattactgtgcaaaagata	gaagtgcagctggtggagtctggggga...gtcgtggtacagcctggggggtccctgagactctcctgtgcagcctct	ggattcaccttt............gatgattatacc	atgcactgggtccgtcaagctccggggaagggtctggagtgggtctctctt	attagttgggat......ggtggtagcaca	tactatgcagactctgtgaag...ggccgattcaccatctccagagacaacagcaaaaactccctgtatctgcaaatgaacagtctgagaactgaggacaccgccttgtattactgt	gcaaaagatatggattactatggttcggggagttccattgactac	tgtgcaaaagatatggattactatggttcggggagttccattgactactgg	ttgactactggggccagggaaccctggtcaccgtctcctcag	tggggccagggaaccctggtcaccgtctcctcag
ACCCACTCAGATCGGA-1	productive	Homsap IGHV5-51*01 F	Homsap IGHJ6*02 F	Homsap IGHD4-23*01 ORF	IGHM	gaggtgcagctggtgcagtctggagca...gaggtgaaaaagcccggggagtctctgaagatctcctgtaagggttctggatacatcttt............accagttactggattgcctgggtgcgccagatgcccgggaaaggcctggagtggatggggatcatctatcctggt......gactctgataccagatacagcccgtccttccaa...ggccaggtcaccatctcagccgacaagtccgtcaataccgcctacctgcagtggagcagcctgaaggcctcggacaccgccatgtattactgtgcgagaggtgacgccaactacttctactacggtatggacgtctggggccgagggaccacggtcaccgtctcctca		gaggtgcagctggtgcagtctggagca...gaggtgaaaaagcccggggagtctctgaagatctcctgtaagggttctggatacatcttt............accagttactggattgcctgggtgcgccagatgcccgggaaaggcctggagtggatggggatcatctatcctggt......gactctgataccagatacagcccgtccttccaa...ggccaggtcaccatctcagccgacaagtccgtcaataccgcctacctgcagtggagcagcctgaaggcctcggacaccgccatgtattactgtgcgaga	gaggtgcagctggtgcagtctggagca...gaggtgaaaaagcccggggagtctctgaagatctcctgtaagggttct	ggatacatcttt............accagttactgg	attgcctgggtgcgccagatgcccgggaaaggcctggagtggatggggatc	atctatcctggt......gactctgatacc	agatacagcccgtccttccaa...ggccaggtcaccatctcagccgacaagtccgtcaataccgcctacctgcagtggagcagcctgaaggcctcggacaccgccatgtattactgt	gcgagaggtgacgccaactacttctactacggtatggacgtc	tgtgcgagaggtgacgccaactacttctactacggtatggacgtctgg	actacttctactacggtatggacgtctggggccgagggaccacggtcaccgtctcctca	tggggccgagggaccacggtcaccgtctcctca
ACCCACTCATTGGTAC-1	productive	Homsap IGHV3-11*04 F	Homsap IGHJ3*02 F	Homsap IGHD3-22*01 F	IGHG2	caggtgcagctggtggagtctggggga...ggcttggtcaagcctggagggtccctgagactctcctgtacagcctctgaattcaccttc............agtgacttctacatgagctggatccgccaggctccagggaaggggctggagtggatttcatccattactagtagt......agtagtagaacataccacgcagactctgtgaag...ggccgattcaccatctccagggacaacgccaagaacttagtgtatctacaaatgaacagcctgagagccgaggacacggctgtttattactgtgcgagagatctctattactatgatagtagtggctataacgcttttgatatgtggggccaagggacaatggtcaccgtctcttcag		caggtgcagctggtggagtctggggga...ggcttggtcaagcctggagggtccctgagactctcctgtacagcctctgaattcaccttc............agtgacttctacatgagctggatccgccaggctccagggaaggggctggagtggatttcatccattactagtagt......agtagtagaacataccacgcagactctgtgaag...ggccgattcaccatctccagggacaacgccaagaacttagtgtatctacaaatgaacagcctgagagccgaggacacggctgtttattactgtgcgagaga	caggtgcagctggtggagtctggggga...ggcttggtcaagcctggagggtccctgagactctcctgtacagcctct	gaattcaccttc............agtgacttctac	atgagctggatccgccaggctccagggaaggggctggagtggatttcatcc	attactagtagt......agtagtagaaca	taccacgcagactctgtgaag...ggccgattcaccatctccagggacaacgccaagaacttagtgtatctacaaatgaacagcctgagagccgaggacacggctgtttattactgt	gcgagagatctctattactatgatagtagtggctataacgcttttgatatg	tgtgcgagagatctctattactatgatagtagtggctataacgcttttgatatgtgg	gcttttgatatgtggggccaagggacaatggtcaccgtctcttcag	tggggccaagggacaatggtcaccgtctcttcag
ACCCACTGTTACGACT-1	productive	Homsap IGHV4-30-4*01 F	Homsap IGHJ4*02 F	Homsap IGHD3-9*01 F	IGHG2	caggtgcagctgcaggagtcgggccca...ggactggtgaagccttcacagaccctgtcactcacctgcactgtctccggtggctccaccagc......agtgaggattactactggagttggatccgccagtccccagggaagggcctggagtggattggctacatttattacagt.........gggagcgcctactacaatttgtccctcaag...agtcgagttaccctgtcagtagacacgtccaagaaccagttctccctgaaactaacctctgtgactgccgcagacacggccgtgtattactgtgccagagtgggggcacattacaatcttttgactggtgattatccactccattactttgactactggggccagggaaccctggtcacc…		caggtgcagctgcaggagtcgggccca...ggactggtgaagccttcacagaccctgtcactcacctgcactgtctccggtggctccaccagc......agtgaggattactactggagttggatccgccagtccccagggaagggcctggagtggattggctacatttattacagt.........gggagcgcctactacaatttgtccctcaag...agtcgagttaccctgtcagtagacacgtccaagaaccagttctccctgaaactaacctctgtgactgccgcagacacggccgtgtattactgtgccagag	caggtgcagctgcaggagtcgggccca...ggactggtgaagccttcacagaccctgtcactcacctgcactgtctcc	ggtggctccaccagc......agtgaggattactac	tggagttggatccgccagtccccagggaagggcctggagtggattggctac	atttattacagt.........gggagcgcc	tactacaatttgtccctcaag...agtcgagttaccctgtcagtagacacgtccaagaaccagttctccctgaaactaacctctgtgactgccgcagacacggccgtgtattactgt	gccagagtgggggcacattacaatcttttgactggtgattatccactccattactttgactac	tgtgccagagtgggggcacattacaatcttttgactggtgattatccactccattactttgactactgg	tactttgactactggggccagggaaccctggtcaccgtctcctcag	tggggccagggaaccctggtcaccgtctcctcag
ACCCACTGTTCCGTCT-1	productive	Homsap IGHV1-18*01 F	Homsap IGHJ6*02 F	Homsap IGHD1-26*01 F	IGHM	caggttcagatggtgcagtctggagct...gaggtgaagaagcctggggcctcagtgaaggtctcctgcaaggcttctgattacaccttt............accagatatggtatcagctgggtgcgacaggcccctggacaagggcttgagtggatgggatggatcagcggttac......aatgctaactcaaatcatgcacagaagtttcag...ggcagagtcaccatgaccacagacacatccacgagcacagcctacatggagctgaggagcctgagatctgacgacacggccgtgtattactgtgcgagagattccgaatatagtggccgctacctaactaactacttcggaatggacgtctggggccaagggaccacggtcaccgtctcc…		caggttcagatggtgcagtctggagct...gaggtgaagaagcctggggcctcagtgaaggtctcctgcaaggcttctgattacaccttt............accagatatggtatcagctgggtgcgacaggcccctggacaagggcttgagtggatgggatggatcagcggttac......aatgctaactcaaatcatgcacagaagtttcag...ggcagagtcaccatgaccacagacacatccacgagcacagcctacatggagctgaggagcctgagatctgacgacacggccgtgtattactgtgcgagaga	caggttcagatggtgcagtctggagct...gaggtgaagaagcctggggcctcagtgaaggtctcctgcaaggcttct	gattacaccttt............accagatatggt	atcagctgggtgcgacaggcccctggacaagggcttgagtggatgggatgg	atcagcggttac......aatgctaactca	aatcatgcacagaagtttcag...ggcagagtcaccatgaccacagacacatccacgagcacagcctacatggagctgaggagcctgagatctgacgacacggccgtgtattactgt	gcgagagattccgaatatagtggccgctacctaactaactacttcggaatggacgtc	tgtgcgagagattccgaatatagtggccgctacctaactaactacttcggaatggacgtctgg	actacttcggaatggacgtctggggccaagggaccacggtcaccgtctcctca	tggggccaagggaccacggtcaccgtctcctca
ACCCACTTCACGACTA-1	productive	Homsap IGHV4-59*01 F	Homsap IGHJ5*02 F	Homsap IGHD6-13*01 F	IGHD	caggtgcagctgcaggagtcgggccca...ggactggtgaagccttcggagaccctgtccctcacctgcactgtctctggtggctccatc............agtagttactactggagctggatccggcagcccccagggaagggactggagtggattgggtatatctattacagt.........gggagcaccaactacaacccctccctcaag...agtcgagtcaccatatcagtagacacgtccaagaaccagttctccctgaagctgagctctgtgaccgctgcggacacggccgtgtattactgtgcgagagattcgttagagtatagcagcagctggtcggggaactggttcgacccctggggccagggaaccctggtcaccgtctcctcag		caggtgcagctgcaggagtcgggccca...ggactggtgaagccttcggagaccctgtccctcacctgcactgtctctggtggctccatc............agtagttactactggagctggatccggcagcccccagggaagggactggagtggattgggtatatctattacagt.........gggagcaccaactacaacccctccctcaag...agtcgagtcaccatatcagtagacacgtccaagaaccagttctccctgaagctgagctctgtgaccgctgcggacacggccgtgtattactgtgcgagaga	caggtgcagctgcaggagtcgggccca...ggactggtgaagccttcggagaccctgtccctcacctgcactgtctct	ggtggctccatc............agtagttactac	tggagctggatccggcagcccccagggaagggactggagtggattgggtat	atctattacagt.........gggagcacc	aactacaacccctccctcaag...agtcgagtcaccatatcagtagacacgtccaagaaccagttctccctgaagctgagctctgtgaccgctgcggacacggccgtgtattactgt	gcgagagattcgttagagtatagcagcagctggtcggggaactggttcgacccc	tgtgcgagagattcgttagagtatagcagcagctggtcggggaactggttcgacccctgg	aactggttcgacccctggggccagggaaccctggtcaccgtctcctcag	tggggccagggaaccctggtcaccgtctcctcag
ACCCACTTCGCTTAGA-1	productive	Homsap IGHV4-31*03 F	Homsap IGHJ4*02 F	Homsap IGHD6-13*01 F	IGHM	caggtgcagctgcaggagtcgggccca...ggactggtgaagccttcacagaccctgtccctcacctgcactgtctctggtggctccatcagc......agtggtggttactactggagctggatccgccagcacccagggaagggcctggagtggattgggtacatctattacagt.........gggagcacctactacaacccgtccctcaag...agtcgagttaccatatcagtagacacgtctaagaaccagttctccctgaagctgagctctgtgactgccgcggacacggccgtgtattactgtgcgagagagcgaaggagaatagcagcagcttttgactactggggccagggaaccctggtcaccgtctcctcag		caggtgcagctgcaggagtcgggccca...ggactggtgaagccttcacagaccctgtccctcacctgcactgtctctggtggctccatcagc......agtggtggttactactggagctggatccgccagcacccagggaagggcctggagtggattgggtacatctattacagt.........gggagcacctactacaacccgtccctcaag...agtcgagttaccatatcagtagacacgtctaagaaccagttctccctgaagctgagctctgtgactgccgcggacacggccgtgtattactgtgcgagaga	caggtgcagctgcaggagtcgggccca...ggactggtgaagccttcacagaccctgtccctcacctgcactgtctct	ggtggctccatcagc......agtggtggttactac	tggagctggatccgccagcacccagggaagggcctggagtggattgggtac	atctattacagt.........gggagcacc	tactacaacccgtccctcaag...agtcgagttaccatatcagtagacacgtctaagaaccagttctccctgaagctgagctctgtgactgccgcggacacggccgtgtattactgt	gcgagagagcgaaggagaatagcagcagcttttgactac	tgtgcgagagagcgaaggagaatagcagcagcttttgactactgg	tttgactactggggccagggaaccctggtcaccgtctcctcag	tggggccagggaaccctggtcaccgtctcctcag
[truncated: 4,553 more rows]

## Sheet: Donor 1.IGH.vdj.2
Supplementary information, Table S1.2. Ig sequences in single B cells expressing 2 VDJ recombination patterns in donor 1
[truncated: 715 more rows]

## Sheet: Donor 1.IGH.vdj.3
Supplementary information, Table S1.3. Ig sequences in single B cells expressing 3 VDJ recombination patterns in donor 1
[truncated: 25 more rows]

[truncated: 6 more sheets: Donor 1.IGκ.vdj.1, Donor 1.IGκ.vj.2, Donor 1.IGκ.vj.3, Donor 1.IGλ.vj.1, Donor 1.IGλ.vj.2, Donor 1.IGλ.vj.3]
