# Supplementary material for: More than one antibody of individual B cells revealed by single-cell immune profiling
Source: Cell Discov. 2019 Dec 10;5:64. doi: 10.1038/s41421-019-0137-3 (PMC6901605; doi:10.1038/s41421-019-0137-3)
Supplement: Supplementary file 3 — Table S2 [file 41421_2019_137_MOESM3_ESM.xlsx]

## Sheet: Donor 2.IGH.vdj.1
Supplementary information, Table S2.1. Ig sequences in single B cells expressing 1 VDJ recombination pattern in donor 2
Sequence number	Sequence ID	V-DOMAIN Functionality	merge.cluster	V-GENE and allele	J-GENE and allele	D-GENE and allele	C-GENE	V-D-J-REGION	V-J-REGION	V-REGION	FR1-IMGT	CDR1-IMGT	FR2-IMGT	CDR2-IMGT	FR3-IMGT	CDR3-IMGT	JUNCTION	J-REGION	FR4-IMGT
10114	AAACCTGAGACTTGAA-1_contig_3	productive	N	Homsap IGHV3-74*01 F	Homsap IGHJ4*02 F	Homsap IGHD1-20*01 F	IGHM	gaggtgcagctggtggagtccggggga...ggcttagttcagcctggggggtccctgagactctcctgtgcagcctctggattcaccttc............agtagctactggatgcactgggtccgccaaggtccagggaaggggctggtgtgggtctcacgtattgataatgat......gggagtggcacagactacgcggactccgtgaag...ggccgattcaccatctccagagacaacgccaagaacacgctgtatctacaaatgaacattctgagagccgaggacacggctgtgtatttctgtgcaaggtctagctggccctactactttgacttctggggccagggaaccctggtcaccgtctcctcag		gaggtgcagctggtggagtccggggga...ggcttagttcagcctggggggtccctgagactctcctgtgcagcctctggattcaccttc............agtagctactggatgcactgggtccgccaaggtccagggaaggggctggtgtgggtctcacgtattgataatgat......gggagtggcacagactacgcggactccgtgaag...ggccgattcaccatctccagagacaacgccaagaacacgctgtatctacaaatgaacattctgagagccgaggacacggctgtgtatttctgtgcaag	gaggtgcagctggtggagtccggggga...ggcttagttcagcctggggggtccctgagactctcctgtgcagcctct	ggattcaccttc............agtagctactgg	atgcactgggtccgccaaggtccagggaaggggctggtgtgggtctcacgt	attgataatgat......gggagtggcaca	gactacgcggactccgtgaag...ggccgattcaccatctccagagacaacgccaagaacacgctgtatctacaaatgaacattctgagagccgaggacacggctgtgtatttctgt	gcaaggtctagctggccctactactttgacttc	tgtgcaaggtctagctggccctactactttgacttctgg	actactttgacttctggggccagggaaccctggtcaccgtctcctcag	tggggccagggaaccctggtcaccgtctcctcag
10278	AAACCTGAGTCCATAC-1_contig_3	productive	N	Homsap IGHV4-39*01 F	Homsap IGHJ6*02 F	Homsap IGHD1-26*01 F	IGHM	cagctgcagctgcaggagtcgggccca...ggactggtgaagccttcggagaccctgtccctcacctgcactgtgtctggtggctccatcagc......agtggaaattactactggggctgggtccgccagcccccagagaaggggctggagtggattgggagtatctattatagt.........gggagtacctactacaacccgtccctcaag...agtcgagtcatcatatccagagacacgtccaagaaccagttctccctgaacctgagctctgtgaccgccgcagacacggctgtgtattactgtgcgagacgggctcctggctacggtatggacgtctggggccaagggaccacggtcaccgtctcctca		cagctgcagctgcaggagtcgggccca...ggactggtgaagccttcggagaccctgtccctcacctgcactgtgtctggtggctccatcagc......agtggaaattactactggggctgggtccgccagcccccagagaaggggctggagtggattgggagtatctattatagt.........gggagtacctactacaacccgtccctcaag...agtcgagtcatcatatccagagacacgtccaagaaccagttctccctgaacctgagctctgtgaccgccgcagacacggctgtgtattactgtgcgagac	cagctgcagctgcaggagtcgggccca...ggactggtgaagccttcggagaccctgtccctcacctgcactgtgtct	ggtggctccatcagc......agtggaaattactac	tggggctgggtccgccagcccccagagaaggggctggagtggattgggagt	atctattatagt.........gggagtacc	tactacaacccgtccctcaag...agtcgagtcatcatatccagagacacgtccaagaaccagttctccctgaacctgagctctgtgaccgccgcagacacggctgtgtattactgt	gcgagacgggctcctggctacggtatggacgtc	tgtgcgagacgggctcctggctacggtatggacgtctgg	ctacggtatggacgtctggggccaagggaccacggtcaccgtctcctca	tggggccaagggaccacggtcaccgtctcctca
8012	AAACCTGAGTGAATTG-1_contig_2	productive	N	Homsap IGHV3-43*02 F	Homsap IGHJ6*02 F	Homsap IGHD3-22*01 F	IGHG3	gaagtgcagctggtggagtctggggga...ggcgtggtacagcctggggggtccctgagactctcctgtgcagcctctggattcaccttt............gatgattttgacatgcactgggtccgtctagctccagggaggggtctggagtgggtctcttttattagtggggat......ggtggtattacatattatgaagactctgtgaag...ggccgattcaccatctccagagacaacagcaaaaactccctgtatctgcaaatgaacactctgaaaactgaggacaccgccttatatttctgtgcaaaagatatttactatgatagtgatggttattatttgggctacggtatggacgtctggggccaagggaccacggtcgccgtctcc…		gaagtgcagctggtggagtctggggga...ggcgtggtacagcctggggggtccctgagactctcctgtgcagcctctggattcaccttt............gatgattttgacatgcactgggtccgtctagctccagggaggggtctggagtgggtctcttttattagtggggat......ggtggtattacatattatgaagactctgtgaag...ggccgattcaccatctccagagacaacagcaaaaactccctgtatctgcaaatgaacactctgaaaactgaggacaccgccttatatttctgtgcaaaagata	gaagtgcagctggtggagtctggggga...ggcgtggtacagcctggggggtccctgagactctcctgtgcagcctct	ggattcaccttt............gatgattttgac	atgcactgggtccgtctagctccagggaggggtctggagtgggtctctttt	attagtggggat......ggtggtattaca	tattatgaagactctgtgaag...ggccgattcaccatctccagagacaacagcaaaaactccctgtatctgcaaatgaacactctgaaaactgaggacaccgccttatatttctgt	gcaaaagatatttactatgatagtgatggttattatttgggctacggtatggacgtc	tgtgcaaaagatatttactatgatagtgatggttattatttgggctacggtatggacgtctgg	ctacggtatggacgtctggggccaagggaccacggtcgccgtctcctca	tggggccaagggaccacggtcgccgtctcctca
437	AAACCTGAGTGTTAGA-1_contig_1	productive	N	Homsap IGHV3-48*03 F	Homsap IGHJ3*02 F	Homsap IGHD6-19*01 F	IGHA1	gaggtgcagctggtggagtctggggga...gccttagtacaacctggagggtccctcagactctcctgtgcagcctctggattcaacttc............agaagttatgaaatgaactgggtccgccaggctccagggaagggtctggactgggtttcatacatcagtgctgat......ggtaggaccaagtactacgcagactctctgaag...ggccgattcaccatctccagagacaacgccaagaatttattgtatttgcaaatgaacagcctgagagccgaggacacggctgtttattattgtgcgagagatcgtggttggatagatggctttgatatctggggccaagggacaatggtcaccgtttcttcag		gaggtgcagctggtggagtctggggga...gccttagtacaacctggagggtccctcagactctcctgtgcagcctctggattcaacttc............agaagttatgaaatgaactgggtccgccaggctccagggaagggtctggactgggtttcatacatcagtgctgat......ggtaggaccaagtactacgcagactctctgaag...ggccgattcaccatctccagagacaacgccaagaatttattgtatttgcaaatgaacagcctgagagccgaggacacggctgtttattattgtgcgagaga	gaggtgcagctggtggagtctggggga...gccttagtacaacctggagggtccctcagactctcctgtgcagcctct	ggattcaacttc............agaagttatgaa	atgaactgggtccgccaggctccagggaagggtctggactgggtttcatac	atcagtgctgat......ggtaggaccaag	tactacgcagactctctgaag...ggccgattcaccatctccagagacaacgccaagaatttattgtatttgcaaatgaacagcctgagagccgaggacacggctgtttattattgt	gcgagagatcgtggttggatagatggctttgatatc	tgtgcgagagatcgtggttggatagatggctttgatatctgg	gatggctttgatatctggggccaagggacaatggtcaccgtttcttcag	tggggccaagggacaatggtcaccgtttcttcag
11757	AAACCTGGTTCGCTAA-1_contig_7	productive	M	Homsap IGHV5-51*01 F	Homsap IGHJ3*02 F	Homsap IGHD1-26*01 F	IGHG1	gaggtgcagctggtgcagtctggagca...gagctgaaaaagcccggggagtctctgaagatgtcctgcaagggttctggatacagattt............tccacgtactggatcgcctgggtgcgccaggtgcccgggaaaggcccggagtggatggggatcatctatcctgct......gacgatgatgtcagatacagcccatccttccag...ggccacgtcaccatctcagtcgacaggtccatcagcaccgcctatctgcagtggagcagcctgaaggcctcggacaccgccatgtattattgtgcgataggaatggggacagtgggagatgatgcttttgacatctggggccaagggacaatggtcatcgtctcctcag		gaggtgcagctggtgcagtctggagca...gagctgaaaaagcccggggagtctctgaagatgtcctgcaagggttctggatacagattt............tccacgtactggatcgcctgggtgcgccaggtgcccgggaaaggcccggagtggatggggatcatctatcctgct......gacgatgatgtcagatacagcccatccttccag...ggccacgtcaccatctcagtcgacaggtccatcagcaccgcctatctgcagtggagcagcctgaaggcctcggacaccgccatgtattattgtgcga	gaggtgcagctggtgcagtctggagca...gagctgaaaaagcccggggagtctctgaagatgtcctgcaagggttct	ggatacagattt............tccacgtactgg	atcgcctgggtgcgccaggtgcccgggaaaggcccggagtggatggggatc	atctatcctgct......gacgatgatgtc	agatacagcccatccttccag...ggccacgtcaccatctcagtcgacaggtccatcagcaccgcctatctgcagtggagcagcctgaaggcctcggacaccgccatgtattattgt	gcgataggaatggggacagtgggagatgatgcttttgacatc	tgtgcgataggaatggggacagtgggagatgatgcttttgacatctgg	tgatgcttttgacatctggggccaagggacaatggtcatcgtctcctcag	tggggccaagggacaatggtcatcgtctcctcag
7762	AAACCTGTCAACGGCC-1_contig_3	productive	N	Homsap IGHV4-59*01 F	Homsap IGHJ5*02 F	Homsap IGHD1-26*01 F	IGHA1	caggtgcagttgcaggagtcgggccca...ggactggtgaagccttcggagaccctgtccctcacctgcactgtctctggtgactccatc............agtaggtccttctggagctggatccggcagtccccagagaagggactggaatggattggatatatttattat............gggaccgccaactacaacccctccctcaag...agtcgagtcaccatatcagcagacacgtccaagaaccagttctccctgaagctgagctctgtgaccgctgcggacacggccgtgtattactgtgcgcgagatagagggaagttcgacccctggggccagggaaccctggtcaccgtctcctcag		caggtgcagttgcaggagtcgggccca...ggactggtgaagccttcggagaccctgtccctcacctgcactgtctctggtgactccatc............agtaggtccttctggagctggatccggcagtccccagagaagggactggaatggattggatatatttattat............gggaccgccaactacaacccctccctcaag...agtcgagtcaccatatcagcagacacgtccaagaaccagttctccctgaagctgagctctgtgaccgctgcggacacggccgtgtattactgtgcgcgaga	caggtgcagttgcaggagtcgggccca...ggactggtgaagccttcggagaccctgtccctcacctgcactgtctct	ggtgactccatc............agtaggtccttc	tggagctggatccggcagtccccagagaagggactggaatggattggatat	atttattat............gggaccgcc	aactacaacccctccctcaag...agtcgagtcaccatatcagcagacacgtccaagaaccagttctccctgaagctgagctctgtgaccgctgcggacacggccgtgtattactgt	gcgcgagatagagggaagttcgacccc	tgtgcgcgagatagagggaagttcgacccctgg	gttcgacccctggggccagggaaccctggtcaccgtctcctcag	tggggccagggaaccctggtcaccgtctcctcag
13131	AAACCTGTCTTACCGC-1_contig_5	productive	M	Homsap IGHV3-23*01 F, or Homsap IGHV3-23*02 F or Homsap IGHV3-23D*01 F	Homsap IGHJ6*03 F	Homsap IGHD6-6*01 F	IGHA1	gaggtgcaactgttggagtctggggga...ggcttggtgcagccgggggggtccctgagactcgcctgtacagcctctggattcatcttt............agtaattatgccctgaactgggtccgccaggttccagggaaggggctagagtgggtctcgggtataaatcctacg......ggggataataaatattacggagactctgtgaag...ggccgattcaccatctccagagacaactccaggaacacactttttctgcaaatgaacagcctgagaggcgaggacacggccgtatattactgtgcgagggtccccgtccgttattactacatggacgtctggggcaaagggactacggtcaccgtctcctca		gaggtgcaactgttggagtctggggga...ggcttggtgcagccgggggggtccctgagactcgcctgtacagcctctggattcatcttt............agtaattatgccctgaactgggtccgccaggttccagggaaggggctagagtgggtctcgggtataaatcctacg......ggggataataaatattacggagactctgtgaag...ggccgattcaccatctccagagacaactccaggaacacactttttctgcaaatgaacagcctgagaggcgaggacacggccgtatattactgtgcga	gaggtgcaactgttggagtctggggga...ggcttggtgcagccgggggggtccctgagactcgcctgtacagcctct	ggattcatcttt............agtaattatgcc	ctgaactgggtccgccaggttccagggaaggggctagagtgggtctcgggt	ataaatcctacg......ggggataataaa	tattacggagactctgtgaag...ggccgattcaccatctccagagacaactccaggaacacactttttctgcaaatgaacagcctgagaggcgaggacacggccgtatattactgt	gcgagggtccccgtccgttattactacatggacgtc	tgtgcgagggtccccgtccgttattactacatggacgtctgg	tattactacatggacgtctggggcaaagggactacggtcaccgtctcctca	tggggcaaagggactacggtcaccgtctcctca
1229	AAACGGGAGTGTTGAA-1_contig_2	productive	M	Homsap IGHV4-39*01 F, or Homsap IGHV4-39*02 F	Homsap IGHJ3*02 F	Homsap IGHD2-8*01 F	IGHM	cagctgcagctgctggagtcgggccca...ggactggtgaagccttcggagaccctgtccctcacctgcactgtctctggtggctccatcagc......agtacgaattactactggggctggatccgccagcccccagggaaggggctggagtacattgggagtatctattatagt.........gggaggacctacgacaacccgtccctcagg...ggtcgagtcaccatctccgtggacacgtccaagaaccaattctccctgaacctgaggtctgtgagcgccgcagacacggctctatattactgtgcgagacttagccagtgttcagctccgggtgtatgcacttttgacatctggggccaagggacaatggtcattgtctcttcgg		cagctgcagctgctggagtcgggccca...ggactggtgaagccttcggagaccctgtccctcacctgcactgtctctggtggctccatcagc......agtacgaattactactggggctggatccgccagcccccagggaaggggctggagtacattgggagtatctattatagt.........gggaggacctacgacaacccgtccctcagg...ggtcgagtcaccatctccgtggacacgtccaagaaccaattctccctgaacctgaggtctgtgagcgccgcagacacggctctatattactgtgcgagac	cagctgcagctgctggagtcgggccca...ggactggtgaagccttcggagaccctgtccctcacctgcactgtctct	ggtggctccatcagc......agtacgaattactac	tggggctggatccgccagcccccagggaaggggctggagtacattgggagt	atctattatagt.........gggaggacc	tacgacaacccgtccctcagg...ggtcgagtcaccatctccgtggacacgtccaagaaccaattctccctgaacctgaggtctgtgagcgccgcagacacggctctatattactgt	gcgagacttagccagtgttcagctccgggtgtatgcacttttgacatc	tgtgcgagacttagccagtgttcagctccgggtgtatgcacttttgacatctgg	cttttgacatctggggccaagggacaatggtcattgtctcttcgg	tggggccaagggacaatggtcattgtctcttcgg
7699	AAACGGGGTGCATCTA-1_contig_5	productive	M	Homsap IGHV3-30*04 F, or Homsap IGHV3-30-3*03 F	Homsap IGHJ4*02 F	Homsap IGHD3-22*01 F	IGHG2	caggtgcagctggtggagtctggggga...ggcgtggtccagcctgggaggtccctaagactcgcctgtgcaggctctggattcaacttc............actaattatgctatgcactgggtccgccaggctccaggcaaggggctggagtgggtggcggtgatttcatatgat......ggcattaagacttactacgcagagtcagtgaag...ggccgattcaccatctccagagactcttccaagaacacgctgcatctgcaaatgaatagcctgcgagatgcggacacggctgtgtattactgtgcgagagatgcggaagattattattatgatagaagtggttactaccccgttgggtggggccagggaaccctggtcaccgtctcctcag		caggtgcagctggtggagtctggggga...ggcgtggtccagcctgggaggtccctaagactcgcctgtgcaggctctggattcaacttc............actaattatgctatgcactgggtccgccaggctccaggcaaggggctggagtgggtggcggtgatttcatatgat......ggcattaagacttactacgcagagtcagtgaag...ggccgattcaccatctccagagactcttccaagaacacgctgcatctgcaaatgaatagcctgcgagatgcggacacggctgtgtattactgtgcgagaga	caggtgcagctggtggagtctggggga...ggcgtggtccagcctgggaggtccctaagactcgcctgtgcaggctct	ggattcaacttc............actaattatgct	atgcactgggtccgccaggctccaggcaaggggctggagtgggtggcggtg	atttcatatgat......ggcattaagact	tactacgcagagtcagtgaag...ggccgattcaccatctccagagactcttccaagaacacgctgcatctgcaaatgaatagcctgcgagatgcggacacggctgtgtattactgt	gcgagagatgcggaagattattattatgatagaagtggttactaccccgttggg	tgtgcgagagatgcggaagattattattatgatagaagtggttactaccccgttgggtgg	tggggccagggaaccctggtcaccgtctcctcag	tggggccagggaaccctggtcaccgtctcctcag
5584	AAACGGGTCATGTCTT-1_contig_3	productive	M	Homsap IGHV3-11*01 F	Homsap IGHJ3*02 F	Homsap IGHD3-3*01 F	IGHA1	caggtgcagctggtggagtctggggga...ggcttggtcaagcctggagggtccctgagactctcctgtgcagcctctggattcaccttc............agtgactactacatgagctggatccgccaggctccagggaagggactggagtgggtttcatacattagtgatagt......ggtagtacgatatactacgcagactctgtgaag...ggccgattcaccatctccagggacaacgccaagaactcactgtatctgcaaatgaacagcctgagagccgaggacacggccgtgtattactgtgcgagagggggtcatacgatttttggagtgggtgcttttgatatttggggccaagggacaatggtcaccgtctcttcag		caggtgcagctggtggagtctggggga...ggcttggtcaagcctggagggtccctgagactctcctgtgcagcctctggattcaccttc............agtgactactacatgagctggatccgccaggctccagggaagggactggagtgggtttcatacattagtgatagt......ggtagtacgatatactacgcagactctgtgaag...ggccgattcaccatctccagggacaacgccaagaactcactgtatctgcaaatgaacagcctgagagccgaggacacggccgtgtattactgtgcgagag	caggtgcagctggtggagtctggggga...ggcttggtcaagcctggagggtccctgagactctcctgtgcagcctct	ggattcaccttc............agtgactactac	atgagctggatccgccaggctccagggaagggactggagtgggtttcatac	attagtgatagt......ggtagtacgata	tactacgcagactctgtgaag...ggccgattcaccatctccagggacaacgccaagaactcactgtatctgcaaatgaacagcctgagagccgaggacacggccgtgtattactgt	gcgagagggggtcatacgatttttggagtgggtgcttttgatatt	tgtgcgagagggggtcatacgatttttggagtgggtgcttttgatatttgg	tgcttttgatatttggggccaagggacaatggtcaccgtctcttcag	tggggccaagggacaatggtcaccgtctcttcag
2824	AAACGGGTCCAGTATG-1_contig_2	productive	M	Homsap IGHV3-15*01 F	Homsap IGHJ1*01 F	Homsap IGHD3-16*01 F	IGHG2	gaggtgcagctggtggaatctggggga...ggcttggtaaagcctggggagtccctaagactctcctgtggagcctctacattcactttt............actaatgcctggatgagttgggtccgccaggctccagggaaggggctggagtgggttggccggattaaggccacaagtgatggtgcgacaacagagtacgctacacccgtgaaa...ggcagattcaccatctcaagagatgattcagaaaacaggctgtatttgcaaatgaaccgcctgagaagcgaggacacagccgtgtattattgtaccacatctcaatatactggggcttacggctgggggggtaccttccaacagtggggccggggcaccctggtcaccgtctcctcag		gaggtgcagctggtggaatctggggga...ggcttggtaaagcctggggagtccctaagactctcctgtggagcctctacattcactttt............actaatgcctggatgagttgggtccgccaggctccagggaaggggctggagtgggttggccggattaaggccacaagtgatggtgcgacaacagagtacgctacacccgtgaaa...ggcagattcaccatctcaagagatgattcagaaaacaggctgtatttgcaaatgaaccgcctgagaagcgaggacacagccgtgtattattgtaccaca	gaggtgcagctggtggaatctggggga...ggcttggtaaagcctggggagtccctaagactctcctgtggagcctct	acattcactttt............actaatgcctgg	atgagttgggtccgccaggctccagggaaggggctggagtgggttggccgg	attaaggccacaagtgatggtgcgacaaca	gagtacgctacacccgtgaaa...ggcagattcaccatctcaagagatgattcagaaaacaggctgtatttgcaaatgaaccgcctgagaagcgaggacacagccgtgtattattgt	accacatctcaatatactggggcttacggctgggggggtaccttccaacag	tgtaccacatctcaatatactggggcttacggctgggggggtaccttccaacagtgg	cttccaacagtggggccggggcaccctggtcaccgtctcctcag	tggggccggggcaccctggtcaccgtctcctcag
2702	AAAGATGAGATCTGAA-1_contig_2	productive	N	Homsap IGHV4-39*01 F	Homsap IGHJ4*02 F	Homsap IGHD2-21*02 F	IGHM	cagctgcagctgcaggagtcgggccca...ggactggtgaagccttcggagaccctgtccctcacctgcagtgtctctggtggctccatcagc......agtagtacttaccactggggctgggtccgccagcccccagggaaggggctggagtggattgggagtatcaactatagt.........gggagcacctactacaacccgtccctcaag...agtcgagtcaccatatccgtagacacgtccaagaaccagttctccctgaagctgagctctgtgaccgccgcagacacggctgtttattactgtgcgagatggcgggggcttggtgtggtgactccttactttgactactggggccagggaaccctggtcaccgtctcctcag		cagctgcagctgcaggagtcgggccca...ggactggtgaagccttcggagaccctgtccctcacctgcagtgtctctggtggctccatcagc......agtagtacttaccactggggctgggtccgccagcccccagggaaggggctggagtggattgggagtatcaactatagt.........gggagcacctactacaacccgtccctcaag...agtcgagtcaccatatccgtagacacgtccaagaaccagttctccctgaagctgagctctgtgaccgccgcagacacggctgtttattactgtgcgaga	cagctgcagctgcaggagtcgggccca...ggactggtgaagccttcggagaccctgtccctcacctgcagtgtctct	ggtggctccatcagc......agtagtacttaccac	tggggctgggtccgccagcccccagggaaggggctggagtggattgggagt	atcaactatagt.........gggagcacc	tactacaacccgtccctcaag...agtcgagtcaccatatccgtagacacgtccaagaaccagttctccctgaagctgagctctgtgaccgccgcagacacggctgtttattactgt	gcgagatggcgggggcttggtgtggtgactccttactttgactac	tgtgcgagatggcgggggcttggtgtggtgactccttactttgactactgg	tactttgactactggggccagggaaccctggtcaccgtctcctcag	tggggccagggaaccctggtcaccgtctcctcag
9299	AAAGATGCACAGACAG-1_contig_4	productive	N	Homsap IGHV4-34*01 F	Homsap IGHJ5*02 F	Homsap IGHD2-15*01 F	IGHM	caggtgcagctacagcagtggggcgca...ggactgttgaagccttcggagaccctgtccctcacctgcgctgtctatggtgggtccttc............agtggttactactggagctggatccgccagcccccagggaaggggctggagtggattggggaaatcaatcatagt.........ggaagcaccaactacaacccgtccctcaag...agtcgagtcaccatatcagtagacacgtccaagaaccagttctccctgaagctgagctctgtgaccgccgcggacacggctgtgtattactgtgcgagagacccacagtattgtagtggtggtagctgcgggctcgacccctggggccagggaaccctggtcaccgtctcctcag		caggtgcagctacagcagtggggcgca...ggactgttgaagccttcggagaccctgtccctcacctgcgctgtctatggtgggtccttc............agtggttactactggagctggatccgccagcccccagggaaggggctggagtggattggggaaatcaatcatagt.........ggaagcaccaactacaacccgtccctcaag...agtcgagtcaccatatcagtagacacgtccaagaaccagttctccctgaagctgagctctgtgaccgccgcggacacggctgtgtattactgtgcgagag	caggtgcagctacagcagtggggcgca...ggactgttgaagccttcggagaccctgtccctcacctgcgctgtctat	ggtgggtccttc............agtggttactac	tggagctggatccgccagcccccagggaaggggctggagtggattggggaa	atcaatcatagt.........ggaagcacc	aactacaacccgtccctcaag...agtcgagtcaccatatcagtagacacgtccaagaaccagttctccctgaagctgagctctgtgaccgccgcggacacggctgtgtattactgt	gcgagagacccacagtattgtagtggtggtagctgcgggctcgacccc	tgtgcgagagacccacagtattgtagtggtggtagctgcgggctcgacccctgg	tcgacccctggggccagggaaccctggtcaccgtctcctcag	tggggccagggaaccctggtcaccgtctcctcag
10895	AAAGATGGTGAGCGAT-1_contig_2	productive	N	Homsap IGHV1-8*01 F, or Homsap IGHV1-8*02 F	Homsap IGHJ6*03 F	Homsap IGHD3-9*01 F	IGHA1	caggtgcagctggtgcagtctggggct...gaggtgaagaagcctggggcctcagtgaaggtctcctgcaaggcttctggatacaccttc............accagatatgatatccactgggtgcgacaggccactggacaagggcttgagtggatgggatggatgaaccctaag......aatggtaacacaggctatgcacagaagttccag...ggcagagtcaccatgaccagggacacctccacaagcacaacctacatggagctgagcagcctgagatctgaggacacggccgtgtattactgtgcgagaagttgggtgcctattattagtcagggtattgactacatggacgtctggggcaaagggaccacggtcaccgtctcctca		caggtgcagctggtgcagtctggggct...gaggtgaagaagcctggggcctcagtgaaggtctcctgcaaggcttctggatacaccttc............accagatatgatatccactgggtgcgacaggccactggacaagggcttgagtggatgggatggatgaaccctaag......aatggtaacacaggctatgcacagaagttccag...ggcagagtcaccatgaccagggacacctccacaagcacaacctacatggagctgagcagcctgagatctgaggacacggccgtgtattactgtgcgaga	caggtgcagctggtgcagtctggggct...gaggtgaagaagcctggggcctcagtgaaggtctcctgcaaggcttct	ggatacaccttc............accagatatgat	atccactgggtgcgacaggccactggacaagggcttgagtggatgggatgg	atgaaccctaag......aatggtaacaca	ggctatgcacagaagttccag...ggcagagtcaccatgaccagggacacctccacaagcacaacctacatggagctgagcagcctgagatctgaggacacggccgtgtattactgt	gcgagaagttgggtgcctattattagtcagggtattgactacatggacgtc	tgtgcgagaagttgggtgcctattattagtcagggtattgactacatggacgtctgg	actacatggacgtctggggcaaagggaccacggtcaccgtctcctca	tggggcaaagggaccacggtcaccgtctcctca
1370	AAAGATGGTGTTCGAT-1_contig_3	productive	M	Homsap IGHV3-30*04 F, or Homsap IGHV3-30-3*03 F	Homsap IGHJ4*02 F	Homsap IGHD3-10*02 F	IGHG2	caggtgcagttggtggagtctggggga...ggcgtggtccagcctggggggtccctgaaactctcctgtatagcctctggattcaccttc............gcaacctatgaaatgcactgggtccgccaggctccaggcaaggggctggagtgggtggcagtcacatcacctgct......gcaactattaaactttacgcagactccgtgaag...ggccgattcaccgtctccagagacaattccaggaacacattgtttctgcaaatgaacagcctgagatctgaggacacggctgtgtattattgtgcgaaagatgctctccccggggcccccgactactttgactactggggccagggaaccctggtcaccgtctcctcag		caggtgcagttggtggagtctggggga...ggcgtggtccagcctggggggtccctgaaactctcctgtatagcctctggattcaccttc............gcaacctatgaaatgcactgggtccgccaggctccaggcaaggggctggagtgggtggcagtcacatcacctgct......gcaactattaaactttacgcagactccgtgaag...ggccgattcaccgtctccagagacaattccaggaacacattgtttctgcaaatgaacagcctgagatctgaggacacggctgtgtattattgtgcgaaaga	caggtgcagttggtggagtctggggga...ggcgtggtccagcctggggggtccctgaaactctcctgtatagcctct	ggattcaccttc............gcaacctatgaa	atgcactgggtccgccaggctccaggcaaggggctggagtgggtggcagtc	acatcacctgct......gcaactattaaa	ctttacgcagactccgtgaag...ggccgattcaccgtctccagagacaattccaggaacacattgtttctgcaaatgaacagcctgagatctgaggacacggctgtgtattattgt	gcgaaagatgctctccccggggcccccgactactttgactac	tgtgcgaaagatgctctccccggggcccccgactactttgactactgg	actactttgactactggggccagggaaccctggtcaccgtctcctcag	tggggccagggaaccctggtcaccgtctcctcag
11763	AAAGATGTCTGACCTC-1_contig_5	productive	N	Homsap IGHV1-8*01 F	Homsap IGHJ4*02 F	Homsap IGHD1-1*01 F	IGHG3	caggtgcagctggtgcagtctggggct...gaggtgaagaagcctggggcctcagtgagggtctcctgtaaggcttctggatacaccttc............accaattataatatcaactgggtgcgacaggccactggacaagggcttgagtggatgggacggatgaaccctaat......agtggtaacacagtctatgcacagaggttccag...ggcagagtcaccatgaccaggaacacctacataagcacagcctacttggaggtgagcagcctgagatttgaggacacggccgtgtattattgtgaagtcgaagggtcctggggccagggaaccctggtcaccgtctcctcag		caggtgcagctggtgcagtctggggct...gaggtgaagaagcctggggcctcagtgagggtctcctgtaaggcttctggatacaccttc............accaattataatatcaactgggtgcgacaggccactggacaagggcttgagtggatgggacggatgaaccctaat......agtggtaacacagtctatgcacagaggttccag...ggcagagtcaccatgaccaggaacacctacataagcacagcctacttggaggtgagcagcctgagatttgaggacacggccgtgtattattgtg	caggtgcagctggtgcagtctggggct...gaggtgaagaagcctggggcctcagtgagggtctcctgtaaggcttct	ggatacaccttc............accaattataat	atcaactgggtgcgacaggccactggacaagggcttgagtggatgggacgg	atgaaccctaat......agtggtaacaca	gtctatgcacagaggttccag...ggcagagtcaccatgaccaggaacacctacataagcacagcctacttggaggtgagcagcctgagatttgaggacacggccgtgtattattgt	gaagtcgaagggtcc	tgtgaagtcgaagggtcctgg	ctggggccagggaaccctggtcaccgtctcctcag	tggggccagggaaccctggtcaccgtctcctcag
1135	AAAGCAAAGGACTGGT-1_contig_7	productive	M	Homsap IGHV4-39*01 F	Homsap IGHJ4*02 F	Homsap IGHD6-19*01 F	IGHM	cagctgcagctgcaggagtcgggccca...ggactggtgaagccttcggagaccctgtccctcacctgcactgtctctggtggctccatcagc......agtagtagttactgctggggctggatccgccagcccccagggaaggggctggagtggattgggagtatcgattatagc.........gggagcacctactacaacccgtccctcaag...agtcgagtcaccatatccgtagacacgtccaagaaccagttctccctgaagctgagctctgtgaccgccgcagacacggctgtgtattactgtgcgagacatgcttctagcagtggcgtttgggactactttgactactggggccagggaaccctggtcaccgtctcctcag		cagctgcagctgcaggagtcgggccca...ggactggtgaagccttcggagaccctgtccctcacctgcactgtctctggtggctccatcagc......agtagtagttactgctggggctggatccgccagcccccagggaaggggctggagtggattgggagtatcgattatagc.........gggagcacctactacaacccgtccctcaag...agtcgagtcaccatatccgtagacacgtccaagaaccagttctccctgaagctgagctctgtgaccgccgcagacacggctgtgtattactgtgcgagaca	cagctgcagctgcaggagtcgggccca...ggactggtgaagccttcggagaccctgtccctcacctgcactgtctct	ggtggctccatcagc......agtagtagttactgc	tggggctggatccgccagcccccagggaaggggctggagtggattgggagt	atcgattatagc.........gggagcacc	tactacaacccgtccctcaag...agtcgagtcaccatatccgtagacacgtccaagaaccagttctccctgaagctgagctctgtgaccgccgcagacacggctgtgtattactgt	gcgagacatgcttctagcagtggcgtttgggactactttgactac	tgtgcgagacatgcttctagcagtggcgtttgggactactttgactactgg	actactttgactactggggccagggaaccctggtcaccgtctcctcag	tggggccagggaaccctggtcaccgtctcctcag
8485	AAAGCAAAGGGCTTCC-1_contig_2	productive	M	Homsap IGHV4-39*01 F, or Homsap IGHV4-39*02 F	Homsap IGHJ5*02 F	Homsap IGHD3-10*01 F	IGHA1	cagctgcagctgcaggagtcgggcccc...ggactggtgaagccttcggagaccctgtccctcacctgcactgtctctggtggctccatcagc......actagtgatttctactggggctggttccgccaaatcccagggaaggggctggagtggatcgggactgtctattatagt.........gggagcacctactacaacccatccctccag...agtcgactcaccatttccgtagacccgtccaaaaaccaattctccctcaacctgaactctgtgaccgccgcagacacggctgtgtattactgtacgaggcccagggttcggggagatatggggttgatcgacccctggggccagggagccctggtcaccgtctcctcag		cagctgcagctgcaggagtcgggcccc...ggactggtgaagccttcggagaccctgtccctcacctgcactgtctctggtggctccatcagc......actagtgatttctactggggctggttccgccaaatcccagggaaggggctggagtggatcgggactgtctattatagt.........gggagcacctactacaacccatccctccag...agtcgactcaccatttccgtagacccgtccaaaaaccaattctccctcaacctgaactctgtgaccgccgcagacacggctgtgtattactgtacgag	cagctgcagctgcaggagtcgggcccc...ggactggtgaagccttcggagaccctgtccctcacctgcactgtctct	ggtggctccatcagc......actagtgatttctac	tggggctggttccgccaaatcccagggaaggggctggagtggatcgggact	gtctattatagt.........gggagcacc	tactacaacccatccctccag...agtcgactcaccatttccgtagacccgtccaaaaaccaattctccctcaacctgaactctgtgaccgccgcagacacggctgtgtattactgt	acgaggcccagggttcggggagatatggggttgatcgacccc	tgtacgaggcccagggttcggggagatatggggttgatcgacccctgg	tcgacccctggggccagggagccctggtcaccgtctcctcag	tggggccagggagccctggtcaccgtctcctcag
992	AAAGCAACAATCACAC-1_contig_5	productive	N	Homsap IGHV3-53*01 F	Homsap IGHJ4*02 F	Homsap IGHD2-2*01 F	IGHM	gaggtgcagctggtggagtctggagga...ggcttgatccggcctggggggtccctgagactctcctgtgtagcctctgggctcaccgtc............aatagcaactacatgagctgggtccgccaggctccagggaaggggctggagtgggtctcaattatttatagcggt.........ggtaacacatactacgcagactccgtgaag...ggccgattcaccatttccagagacaattccaagaacatgctgtatcttcaaatggacagcctgagagccgacgacacggccgtctattactgtgcgagagatctttttggcagctcggattccttctactttgacttgtggggccagggaaccctggtcaccgtctcctcag		gaggtgcagctggtggagtctggagga...ggcttgatccggcctggggggtccctgagactctcctgtgtagcctctgggctcaccgtc............aatagcaactacatgagctgggtccgccaggctccagggaaggggctggagtgggtctcaattatttatagcggt.........ggtaacacatactacgcagactccgtgaag...ggccgattcaccatttccagagacaattccaagaacatgctgtatcttcaaatggacagcctgagagccgacgacacggccgtctattactgtgcgagaga	gaggtgcagctggtggagtctggagga...ggcttgatccggcctggggggtccctgagactctcctgtgtagcctct	gggctcaccgtc............aatagcaactac	atgagctgggtccgccaggctccagggaaggggctggagtgggtctcaatt	atttatagcggt.........ggtaacaca	tactacgcagactccgtgaag...ggccgattcaccatttccagagacaattccaagaacatgctgtatcttcaaatggacagcctgagagccgacgacacggccgtctattactgt	gcgagagatctttttggcagctcggattccttctactttgacttg	tgtgcgagagatctttttggcagctcggattccttctactttgacttgtgg	ctactttgacttgtggggccagggaaccctggtcaccgtctcctcag	tggggccagggaaccctggtcaccgtctcctcag
11148	AAAGCAACATACCATG-1_contig_3	productive	M	Homsap IGHV3-33*01 F, or Homsap IGHV3-33*06 F	Homsap IGHJ4*02 F	Homsap IGHD3-22*01 F	IGHG3	caggtgcaactggtggagtctggggga...ggcgtggtccagcctgggaggtccctgagactctcctgtgcagcgtctggattcaccttc............agtagctatggcttgcactgggtccgccaggctccaggcaaggggctggagtgggtggcagttatatggtatgat......ggaagtagtaaatactatgcagactccgtgaag...ggccgattcaccatctccagagacacttccaagaacacgctgtttctgcaaatgaacagcctgagagccgaggacacggctgtttattactgtgcgagagaactaaatctgtattactatgatagtggtggttataacccccttgggtactggggccagggaaccctggtcaccgtctcc…		caggtgcaactggtggagtctggggga...ggcgtggtccagcctgggaggtccctgagactctcctgtgcagcgtctggattcaccttc............agtagctatggcttgcactgggtccgccaggctccaggcaaggggctggagtgggtggcagttatatggtatgat......ggaagtagtaaatactatgcagactccgtgaag...ggccgattcaccatctccagagacacttccaagaacacgctgtttctgcaaatgaacagcctgagagccgaggacacggctgtttattactgtgcgagaga	caggtgcaactggtggagtctggggga...ggcgtggtccagcctgggaggtccctgagactctcctgtgcagcgtct	ggattcaccttc............agtagctatggc	ttgcactgggtccgccaggctccaggcaaggggctggagtgggtggcagtt	atatggtatgat......ggaagtagtaaa	tactatgcagactccgtgaag...ggccgattcaccatctccagagacacttccaagaacacgctgtttctgcaaatgaacagcctgagagccgaggacacggctgtttattactgt	gcgagagaactaaatctgtattactatgatagtggtggttataacccccttgggtac	tgtgcgagagaactaaatctgtattactatgatagtggtggttataacccccttgggtactgg	ttgggtactggggccagggaaccctggtcaccgtctcctcag	tggggccagggaaccctggtcaccgtctcctcag
11626	AAAGCAAGTCTTGTCC-1_contig_6	productive	N	Homsap IGHV3-23*01 F, or Homsap IGHV3-23D*01 F	Homsap IGHJ3*01 F	Homsap IGHD1-26*01 F	IGHM	gaggtgcagctcttggagtcgggggga...ggcttggtacagcctggggggtccctgagactctcctgtgcagcctctggattcaccttt............agcagctatgccatgagctgggtccgccaggctccagggaaggggctggagtgggtctcagctattagtggtagt......agtggtagcacatactacgcagactccgtgaag...ggccggttcaccatctccagagacaattccaagaacacgctgtatctgcaaatgaacagcctgagagccgaggacacggccgtatattactgtgcgaaagatgggagctaccatcccgggggggatgcttttgatgtctggggccatgggacaatggtcaccgtctcttcag		gaggtgcagctcttggagtcgggggga...ggcttggtacagcctggggggtccctgagactctcctgtgcagcctctggattcaccttt............agcagctatgccatgagctgggtccgccaggctccagggaaggggctggagtgggtctcagctattagtggtagt......agtggtagcacatactacgcagactccgtgaag...ggccggttcaccatctccagagacaattccaagaacacgctgtatctgcaaatgaacagcctgagagccgaggacacggccgtatattactgtgcgaaaga	gaggtgcagctcttggagtcgggggga...ggcttggtacagcctggggggtccctgagactctcctgtgcagcctct	ggattcaccttt............agcagctatgcc	atgagctgggtccgccaggctccagggaaggggctggagtgggtctcagct	attagtggtagt......agtggtagcaca	tactacgcagactccgtgaag...ggccggttcaccatctccagagacaattccaagaacacgctgtatctgcaaatgaacagcctgagagccgaggacacggccgtatattactgt	gcgaaagatgggagctaccatcccgggggggatgcttttgatgtc	tgtgcgaaagatgggagctaccatcccgggggggatgcttttgatgtctgg	gatgcttttgatgtctggggccatgggacaatggtcaccgtctcttcag	tggggccatgggacaatggtcaccgtctcttcag
9036	AAAGCAATCACTTCAT-1_contig_2	No rearrangement found	M	Homsap IGHV3-30*04 F, or Homsap IGHV3-30-3*03 F	Homsap IGHJ2*01 F		None	caggtgcagttggtggaatcgggggga...ggcgtggtccagcctgggaggtccctgcgactctcctgtgcagcctctggattcaccttc............agtagctatgctatacactgggtccgccaggctccaggcaaggggctggagtgggtggctgttatttcagatgat......ggaagtaataaatattatgcagactccgcgaag...ggccgattcaccctctccagagacaagtccaagaacacgctgtatctgcaaatggacagcctgaaacttgaggacacgggcatttattactgtgcgcgatccatagcagttctctggtac		caggtgcagttggtggaatcgggggga...ggcgtggtccagcctgggaggtccctgcgactctcctgtgcagcctctggattcaccttc............agtagctatgctatacactgggtccgccaggctccaggcaaggggctggagtgggtggctgttatttcagatgat......ggaagtaataaatattatgcagactccgcgaag...ggccgattcaccctctccagagacaagtccaagaacacgctgtatctgcaaatggacagcctgaaacttgaggacacgggcatttattactgtgcgcga	caggtgcagttggtggaatcgggggga...ggcgtggtccagcctgggaggtccctgcgactctcctgtgcagcctct	ggattcaccttc............agtagctatgct	atacactgggtccgccaggctccaggcaaggggctggagtgggtggctgtt	atttcagatgat......ggaagtaataaa	tattatgcagactccgcgaag...ggccgattcaccctctccagagacaagtccaagaacacgctgtatctgcaaatggacagcctgaaacttgaggacacgggcatttattactgt	gcgcgatccatagcagttctctggtac		tctctggtac
5964	AAAGTAGAGCCCAACC-1_contig_3	productive	N	Homsap IGHV3-23*01 F, or Homsap IGHV3-23D*01 F	Homsap IGHJ6*03 F	Homsap IGHD3-10*01 F	IGHM	gaggtgcaggtgttggagtctggggga...ggcttggtacagccgggggggtccctgagactctcctgtgcagcctctggattcaccttt............agcagctatggcatgagctgggtccgccaggctccagggaaggggctggagtgggtctcaggtattagtggtagt......ggtggtagcacatactacgcaggctccgtgaag...ggccggttcaccatctccagagccaattccaacaacacgatgtatctgcaaatgaacagcctgagagccgaggacacggccgtatattactgtgcgaaagactggcgggagggttcggggagctgggactactacatggacgtctggggcaaagggaccacggtgaccgtctcccca		gaggtgcaggtgttggagtctggggga...ggcttggtacagccgggggggtccctgagactctcctgtgcagcctctggattcaccttt............agcagctatggcatgagctgggtccgccaggctccagggaaggggctggagtgggtctcaggtattagtggtagt......ggtggtagcacatactacgcaggctccgtgaag...ggccggttcaccatctccagagccaattccaacaacacgatgtatctgcaaatgaacagcctgagagccgaggacacggccgtatattactgtgcgaaaga	gaggtgcaggtgttggagtctggggga...ggcttggtacagccgggggggtccctgagactctcctgtgcagcctct	ggattcaccttt............agcagctatggc	atgagctgggtccgccaggctccagggaaggggctggagtgggtctcaggt	attagtggtagt......ggtggtagcaca	tactacgcaggctccgtgaag...ggccggttcaccatctccagagccaattccaacaacacgatgtatctgcaaatgaacagcctgagagccgaggacacggccgtatattactgt	gcgaaagactggcgggagggttcggggagctgggactactacatggacgtc	tgtgcgaaagactggcgggagggttcggggagctgggactactacatggacgtctgg	actactacatggacgtctggggcaaagggaccacggtgaccgtctcccca	tggggcaaagggaccacggtgaccgtctcccca
6333	AAAGTAGCAAGCTGTT-1_contig_1	productive	N	Homsap IGHV3-74*01 F	Homsap IGHJ4*02 F	Homsap IGHD1-26*01 F	IGHM	gaggtgcagctggtggagtccggggga...ggcttagttcagcctggggggtccctgagactctcctgtgcagcctctggattcactttc............agtaaatattggatgcattgggtccgccaagctccagggaaggggctggtgtgggtctcacgtattaatagtgat......gggagtgtcacaaactacgcggactccgtgaag...ggccgattcaccatctccagagacaacgccaagaacacgctgtatttgcaaatgatcagtctgagagccgaggacacggctgtgtattactgtggaagagtgggagctagggtctactggggccagggatccctggtcaccgtctcctcag		gaggtgcagctggtggagtccggggga...ggcttagttcagcctggggggtccctgagactctcctgtgcagcctctggattcactttc............agtaaatattggatgcattgggtccgccaagctccagggaaggggctggtgtgggtctcacgtattaatagtgat......gggagtgtcacaaactacgcggactccgtgaag...ggccgattcaccatctccagagacaacgccaagaacacgctgtatttgcaaatgatcagtctgagagccgaggacacggctgtgtattactgtggaagag	gaggtgcagctggtggagtccggggga...ggcttagttcagcctggggggtccctgagactctcctgtgcagcctct	ggattcactttc............agtaaatattgg	atgcattgggtccgccaagctccagggaaggggctggtgtgggtctcacgt	attaatagtgat......gggagtgtcaca	aactacgcggactccgtgaag...ggccgattcaccatctccagagacaacgccaagaacacgctgtatttgcaaatgatcagtctgagagccgaggacacggctgtgtattactgt	ggaagagtgggagctagggtctac	tgtggaagagtgggagctagggtctactgg	ctactggggccagggatccctggtcaccgtctcctcag	tggggccagggatccctggtcaccgtctcctcag
12159	AAAGTAGCACCCTATC-1_contig_3	productive	N	Homsap IGHV3-72*01 F	Homsap IGHJ6*02 F	Homsap IGHD2-2*01 F	IGHM	gaggtgcagctggtggagtctggggga...ggcttggtccagcctggagggtccctgagactctcctgtgtagcctctggattcaccttc............agtgaccactacatggactgggtccgccaggctccagggaaggggctggagtgggttggccgcatcagagacaaagctaactcttacaacacagaatacgccgcgtctgtggaa...ggcagattcagcatctcaagggaagattcaaaaaactcattgtatctgcaattgaacagcctgaaaatcgaggacgcggccgtgtattactgtactagaggcgcggggcgtggttgtactactaccagatgcccgaggtactactacgggatggacgtctggggccaggggaccacggtc…		gaggtgcagctggtggagtctggggga...ggcttggtccagcctggagggtccctgagactctcctgtgtagcctctggattcaccttc............agtgaccactacatggactgggtccgccaggctccagggaaggggctggagtgggttggccgcatcagagacaaagctaactcttacaacacagaatacgccgcgtctgtggaa...ggcagattcagcatctcaagggaagattcaaaaaactcattgtatctgcaattgaacagcctgaaaatcgaggacgcggccgtgtattactgtactagag	gaggtgcagctggtggagtctggggga...ggcttggtccagcctggagggtccctgagactctcctgtgtagcctct	ggattcaccttc............agtgaccactac	atggactgggtccgccaggctccagggaaggggctggagtgggttggccgc	atcagagacaaagctaactcttacaacaca	gaatacgccgcgtctgtggaa...ggcagattcagcatctcaagggaagattcaaaaaactcattgtatctgcaattgaacagcctgaaaatcgaggacgcggccgtgtattactgt	actagaggcgcggggcgtggttgtactactaccagatgcccgaggtactactacgggatggacgtc	tgtactagaggcgcggggcgtggttgtactactaccagatgcccgaggtactactacgggatggacgtctgg	tactactacgggatggacgtctggggccaggggaccacggtcaccgtctcctca	tggggccaggggaccacggtcaccgtctcctca
3086	AAAGTAGCACGCCAGT-1_contig_2	productive	M	Homsap IGHV3-72*01 F	Homsap IGHJ3*02 F	Homsap IGHD1-26*01 F	IGHA2	gaggtgcagctggtggactctggggga...ggcttggtccagcctggagggtccctgagactctcctgtgcagcctctggattcaccttc............agtgaccactacatggactgggtccgccaggctccagggaaggggctggagtgggttggccgtactagaaacagagcttacaattacgccacagaatacgccgcgtctgtgaaa...ggcagattcaccatctcaagagatgattcaaaaaattcactatatctgcaaatgaacagcctgaagaccgaggacacggccgtgtattactgtgctagaacaaacagagatgggacctacgtggggggcgcttttgatatctggggccaagggacaatggtcaccgtctcttcag		gaggtgcagctggtggactctggggga...ggcttggtccagcctggagggtccctgagactctcctgtgcagcctctggattcaccttc............agtgaccactacatggactgggtccgccaggctccagggaaggggctggagtgggttggccgtactagaaacagagcttacaattacgccacagaatacgccgcgtctgtgaaa...ggcagattcaccatctcaagagatgattcaaaaaattcactatatctgcaaatgaacagcctgaagaccgaggacacggccgtgtattactgtgctaga	gaggtgcagctggtggactctggggga...ggcttggtccagcctggagggtccctgagactctcctgtgcagcctct	ggattcaccttc............agtgaccactac	atggactgggtccgccaggctccagggaaggggctggagtgggttggccgt	actagaaacagagcttacaattacgccaca	gaatacgccgcgtctgtgaaa...ggcagattcaccatctcaagagatgattcaaaaaattcactatatctgcaaatgaacagcctgaagaccgaggacacggccgtgtattactgt	gctagaacaaacagagatgggacctacgtggggggcgcttttgatatc	tgtgctagaacaaacagagatgggacctacgtggggggcgcttttgatatctgg	gcttttgatatctggggccaagggacaatggtcaccgtctcttcag	tggggccaagggacaatggtcaccgtctcttcag
6922	AAAGTAGCACTCGACG-1_contig_4	productive	N	Homsap IGHV3-30*04 F, or Homsap IGHV3-30-3*01 F or Homsap IGHV3-30-3*03 F	Homsap IGHJ4*02 F	Homsap IGHD2-2*01 F	IGHM	caggtgcagctggtggagtctggggga...ggcgtggtccagcctgggaggtccctgagactctcctgtgcagcctctggattcaccctc............agtaactatgctatgcactgggtccgccaggctccaggcaaggggctggagtgggtggcagttatatcatatgat......ggaacaaataaagactacgcagactccgtgaag...ggccgattcaccatctccagagacaattccaagaacacgctgtatctgcaaatgaacagcctgagagttgaggacacgggtgtgtatcactgtgggagagatggagattcctattgtggtagaaccacctgctactactttgaccactggggccagggaacccgggtcaccgtctcctcag		caggtgcagctggtggagtctggggga...ggcgtggtccagcctgggaggtccctgagactctcctgtgcagcctctggattcaccctc............agtaactatgctatgcactgggtccgccaggctccaggcaaggggctggagtgggtggcagttatatcatatgat......ggaacaaataaagactacgcagactccgtgaag...ggccgattcaccatctccagagacaattccaagaacacgctgtatctgcaaatgaacagcctgagagttgaggacacgggtgtgtatcactgtgggagaga	caggtgcagctggtggagtctggggga...ggcgtggtccagcctgggaggtccctgagactctcctgtgcagcctct	ggattcaccctc............agtaactatgct	atgcactgggtccgccaggctccaggcaaggggctggagtgggtggcagtt	atatcatatgat......ggaacaaataaa	gactacgcagactccgtgaag...ggccgattcaccatctccagagacaattccaagaacacgctgtatctgcaaatgaacagcctgagagttgaggacacgggtgtgtatcactgt	gggagagatggagattcctattgtggtagaaccacctgctactactttgaccac	tgtgggagagatggagattcctattgtggtagaaccacctgctactactttgaccactgg	actactttgaccactggggccagggaacccgggtcaccgtctcctcag	tggggccagggaacccgggtcaccgtctcctcag
14144	AAAGTAGCAGAAGCAC-1_contig_2	productive	N	Homsap IGHV3-30*04 F, or Homsap IGHV3-30-3*03 F	Homsap IGHJ4*02 F	Homsap IGHD5-18*01 F	IGHM	caggtgcagctggtggagtctggggga...ggcgtggtccagcctgggaggtccctgagactctcctgtgcagcctctggattcaccttc............agtagctatgctatgcactgggtccgccaggctccaggcaaggggctggagtgggtggcagttatatcatatgat......ggaagtaataaatactacgcagactccgtgaag...ggccgattcaccatctccagagacaattccaagaacacgctgtatctgcaaatgaacagcctgagagctgaggacacggctgtgtattactgtgcgagagggggggcattgctatggttcggggacagactatttgactactggggccagggaaccctggtcaccgtctcctcag		caggtgcagctggtggagtctggggga...ggcgtggtccagcctgggaggtccctgagactctcctgtgcagcctctggattcaccttc............agtagctatgctatgcactgggtccgccaggctccaggcaaggggctggagtgggtggcagttatatcatatgat......ggaagtaataaatactacgcagactccgtgaag...ggccgattcaccatctccagagacaattccaagaacacgctgtatctgcaaatgaacagcctgagagctgaggacacggctgtgtattactgtgcgagag	caggtgcagctggtggagtctggggga...ggcgtggtccagcctgggaggtccctgagactctcctgtgcagcctct	ggattcaccttc............agtagctatgct	atgcactgggtccgccaggctccaggcaaggggctggagtgggtggcagtt	atatcatatgat......ggaagtaataaa	tactacgcagactccgtgaag...ggccgattcaccatctccagagacaattccaagaacacgctgtatctgcaaatgaacagcctgagagctgaggacacggctgtgtattactgt	gcgagagggggggcattgctatggttcggggacagactatttgactac	tgtgcgagagggggggcattgctatggttcggggacagactatttgactactgg	tttgactactggggccagggaaccctggtcaccgtctcctcag	tggggccagggaaccctggtcaccgtctcctcag
10900	AAAGTAGGTGATAAAC-1_contig_2	productive	N	Homsap IGHV3-48*03 F	Homsap IGHJ4*02 F	Homsap IGHD1-26*01 F	IGHM	gaggtgcagctggtggagtctggggga...ggcttggtacagcctggagggtccctgagactctcctgtgcagcctctggattcaccttc............agtagttatgaaatgaactgggtccgccaggctccagggaaggggctggagtgggtttcatacattagtagtagt......ggtagtaccatatactacgcagactctgtgaag...ggccgattcaccatctccagagacaacgccaagaactcactgtatctgcaaatgaacagcctgagagccgaggacacggctgtttattactgtgcgagagatctcaaaatagtgggagctactacggggggggagtttgactactggggccagggaaccctggtcaccgtctcctcag		gaggtgcagctggtggagtctggggga...ggcttggtacagcctggagggtccctgagactctcctgtgcagcctctggattcaccttc............agtagttatgaaatgaactgggtccgccaggctccagggaaggggctggagtgggtttcatacattagtagtagt......ggtagtaccatatactacgcagactctgtgaag...ggccgattcaccatctccagagacaacgccaagaactcactgtatctgcaaatgaacagcctgagagccgaggacacggctgtttattactgtgcgagaga	gaggtgcagctggtggagtctggggga...ggcttggtacagcctggagggtccctgagactctcctgtgcagcctct	ggattcaccttc............agtagttatgaa	atgaactgggtccgccaggctccagggaaggggctggagtgggtttcatac	attagtagtagt......ggtagtaccata	tactacgcagactctgtgaag...ggccgattcaccatctccagagacaacgccaagaactcactgtatctgcaaatgaacagcctgagagccgaggacacggctgtttattactgt	gcgagagatctcaaaatagtgggagctactacggggggggagtttgactac	tgtgcgagagatctcaaaatagtgggagctactacggggggggagtttgactactgg	tttgactactggggccagggaaccctggtcaccgtctcctcag	tggggccagggaaccctggtcaccgtctcctcag
8063	AAAGTAGGTGGCCCTA-1_contig_4	productive	N	Homsap IGHV3-74*01 F, or Homsap IGHV3-74*03 F	Homsap IGHJ4*02 F	Homsap IGHD4-17*01 F	IGHD	gaggtgcagctggtggagtccggggga...ggcttagttcagcctggggggtccctgagactctcctgtgcagcctctggattcaccttc............aatagctattggatgcactgggtccgccaagctccagggaaggggctggtgtgggtctcacgtgttagtagtgat......gggagaagcacaacctacgcggactccgtgaag...ggccgattcaccatctccagagacaacgccaagaacaccctgtatctgcaaatgaacagtctgagacccgaggacacggctgtgtattactgtgcgaaagtccgtggggactacggagagggatactactttgactactggggccagggaaccctggtcaccgtctcctcag		gaggtgcagctggtggagtccggggga...ggcttagttcagcctggggggtccctgagactctcctgtgcagcctctggattcaccttc............aatagctattggatgcactgggtccgccaagctccagggaaggggctggtgtgggtctcacgtgttagtagtgat......gggagaagcacaacctacgcggactccgtgaag...ggccgattcaccatctccagagacaacgccaagaacaccctgtatctgcaaatgaacagtctgagacccgaggacacggctgtgtattactgtgcgaaag	gaggtgcagctggtggagtccggggga...ggcttagttcagcctggggggtccctgagactctcctgtgcagcctct	ggattcaccttc............aatagctattgg	atgcactgggtccgccaagctccagggaaggggctggtgtgggtctcacgt	gttagtagtgat......gggagaagcaca	acctacgcggactccgtgaag...ggccgattcaccatctccagagacaacgccaagaacaccctgtatctgcaaatgaacagtctgagacccgaggacacggctgtgtattactgt	gcgaaagtccgtggggactacggagagggatactactttgactac	tgtgcgaaagtccgtggggactacggagagggatactactttgactactgg	actactttgactactggggccagggaaccctggtcaccgtctcctcag	tggggccagggaaccctggtcaccgtctcctcag
10118	AAAGTAGTCAATAAGG-1_contig_2	productive	M	Homsap IGHV3-30*04 F, or Homsap IGHV3-30-3*03 F	Homsap IGHJ5*02 F	Homsap IGHD1-7*01 F	IGHG2	caggtgcagctggtggactctggggga...ggcgtggtccagcctgggaggtccctgagactctccagtgcagcctctggattcagcatc............agtacctacaccttgcactgggtccgccaggctccaggcaaggggctggagtgggtggcacttatttcaattgat......ggaagtaatatacattacgcagactccgtgaag...ggccgattcatcatctccaaagacaagtcgaagaacacggtgtttctgcaaatgaacaacctgaggcctgaggacacggctgtatattactgtgcgaggggggaaggtctggaactcacgaaaggggactggttcgacccctggggccagggaaccctggtcaccgtctcctcag		caggtgcagctggtggactctggggga...ggcgtggtccagcctgggaggtccctgagactctccagtgcagcctctggattcagcatc............agtacctacaccttgcactgggtccgccaggctccaggcaaggggctggagtgggtggcacttatttcaattgat......ggaagtaatatacattacgcagactccgtgaag...ggccgattcatcatctccaaagacaagtcgaagaacacggtgtttctgcaaatgaacaacctgaggcctgaggacacggctgtatattactgtgcgag	caggtgcagctggtggactctggggga...ggcgtggtccagcctgggaggtccctgagactctccagtgcagcctct	ggattcagcatc............agtacctacacc	ttgcactgggtccgccaggctccaggcaaggggctggagtgggtggcactt	atttcaattgat......ggaagtaatata	cattacgcagactccgtgaag...ggccgattcatcatctccaaagacaagtcgaagaacacggtgtttctgcaaatgaacaacctgaggcctgaggacacggctgtatattactgt	gcgaggggggaaggtctggaactcacgaaaggggactggttcgacccc	tgtgcgaggggggaaggtctggaactcacgaaaggggactggttcgacccctgg	actggttcgacccctggggccagggaaccctggtcaccgtctcctcag	tggggccagggaaccctggtcaccgtctcctcag
13367	AAAGTAGTCAGCTTAG-1_contig_2	productive	M	Homsap IGHV3-21*01 F, or Homsap IGHV3-21*02 F	Homsap IGHJ3*02 F	Homsap IGHD2-2*01 F	IGHA1	gaggggcacctggtggagtctggggga...ggcctggtcaagcctggggggtccctgagactctcctgtgtagcctctggattcaccttc............agcagctatagcatgcactgggtccgccaggctccagggaaggggctggagtgggtctcctctattattactagt......agtacttacaaatactacgcagactcagtgaag...gcccgattcaccgtctccagagacaacgccaagcactcactgtatctggaaatgaacagcctgagagccgaggacacggctgtgtattattgtgcgagaggaggatattgtagtagttccagctgcccttattatgatgcttttgatatctggggccaagggacaatggtcaccgtctct…		gaggggcacctggtggagtctggggga...ggcctggtcaagcctggggggtccctgagactctcctgtgtagcctctggattcaccttc............agcagctatagcatgcactgggtccgccaggctccagggaaggggctggagtgggtctcctctattattactagt......agtacttacaaatactacgcagactcagtgaag...gcccgattcaccgtctccagagacaacgccaagcactcactgtatctggaaatgaacagcctgagagccgaggacacggctgtgtattattgtgcgagag	gaggggcacctggtggagtctggggga...ggcctggtcaagcctggggggtccctgagactctcctgtgtagcctct	ggattcaccttc............agcagctatagc	atgcactgggtccgccaggctccagggaaggggctggagtgggtctcctct	attattactagt......agtacttacaaa	tactacgcagactcagtgaag...gcccgattcaccgtctccagagacaacgccaagcactcactgtatctggaaatgaacagcctgagagccgaggacacggctgtgtattattgt	gcgagaggaggatattgtagtagttccagctgcccttattatgatgcttttgatatc	tgtgcgagaggaggatattgtagtagttccagctgcccttattatgatgcttttgatatctgg	tgatgcttttgatatctggggccaagggacaatggtcaccgtctcttcag	tggggccaagggacaatggtcaccgtctcttcag
708	AAAGTAGTCATTCACT-1_contig_4	productive	N	Homsap IGHV3-30*04 F, or Homsap IGHV3-30-3*03 F	Homsap IGHJ4*02 F	Homsap IGHD3-16*01 F	IGHM	caggtgcagttggtggagtctggggga...ggcgtggtccagcctgggaggtccctgagactttcctgtgcagcctctggattcaccttc............agtcgccatgctctgcactgggtccgccaggctccaggcaagggtctggagtgggtgacaattatatcagatgac......gggagtgttcaattctacgcagactccgtgaag...ggccgattcaccatctccagagacaattccaagaacactctgtatctgcaaatgaacagcctgaaaactgaggacacgtctgtctattactgtgcgaaagatttggggggacacggagcctttgactactggggccagggaaccctggtcaccgtctcctcag		caggtgcagttggtggagtctggggga...ggcgtggtccagcctgggaggtccctgagactttcctgtgcagcctctggattcaccttc............agtcgccatgctctgcactgggtccgccaggctccaggcaagggtctggagtgggtgacaattatatcagatgac......gggagtgttcaattctacgcagactccgtgaag...ggccgattcaccatctccagagacaattccaagaacactctgtatctgcaaatgaacagcctgaaaactgaggacacgtctgtctattactgtgcgaaaga	caggtgcagttggtggagtctggggga...ggcgtggtccagcctgggaggtccctgagactttcctgtgcagcctct	ggattcaccttc............agtcgccatgct	ctgcactgggtccgccaggctccaggcaagggtctggagtgggtgacaatt	atatcagatgac......gggagtgttcaa	ttctacgcagactccgtgaag...ggccgattcaccatctccagagacaattccaagaacactctgtatctgcaaatgaacagcctgaaaactgaggacacgtctgtctattactgt	gcgaaagatttggggggacacggagcctttgactac	tgtgcgaaagatttggggggacacggagcctttgactactgg	ctttgactactggggccagggaaccctggtcaccgtctcctcag	tggggccagggaaccctggtcaccgtctcctcag
2887	AAAGTAGTCCTCGCAT-1_contig_6	productive	N	Homsap IGHV3-21*01 F	Homsap IGHJ4*02 F	Homsap IGHD4-23*01 ORF	IGHA1	gaggtgcagctggtggagtctggggga...ggcctggtcaagcctggggggtccctgagactctcctgtgcagcctctggattcaccttc............agtacctatagcatgaactgggtccgccaggctccagggaaggggctggagtgggtctcatccattagtagtagt......agtagttacatatactacgcagactcagtgaag...ggccgattcaccatctccagagacaacgccaagaactcactgtatctgcaaatgaacagcctgagagccgaggacacggctgtgtattactgtgcgagcgactacggtggtaactccgggacctttgactactggggccagggaaccctggtcaccgtctcctcag		gaggtgcagctggtggagtctggggga...ggcctggtcaagcctggggggtccctgagactctcctgtgcagcctctggattcaccttc............agtacctatagcatgaactgggtccgccaggctccagggaaggggctggagtgggtctcatccattagtagtagt......agtagttacatatactacgcagactcagtgaag...ggccgattcaccatctccagagacaacgccaagaactcactgtatctgcaaatgaacagcctgagagccgaggacacggctgtgtattactgtgcgagcga	gaggtgcagctggtggagtctggggga...ggcctggtcaagcctggggggtccctgagactctcctgtgcagcctct	ggattcaccttc............agtacctatagc	atgaactgggtccgccaggctccagggaaggggctggagtgggtctcatcc	attagtagtagt......agtagttacata	tactacgcagactcagtgaag...ggccgattcaccatctccagagacaacgccaagaactcactgtatctgcaaatgaacagcctgagagccgaggacacggctgtgtattactgt	gcgagcgactacggtggtaactccgggacctttgactac	tgtgcgagcgactacggtggtaactccgggacctttgactactgg	ctttgactactggggccagggaaccctggtcaccgtctcctcag	tggggccagggaaccctggtcaccgtctcctcag
9427	AAAGTAGTCTATCCCG-1_contig_2	productive	N	Homsap IGHV2-5*02 F	Homsap IGHJ4*02 F	Homsap IGHD3-22*01 F	IGHM	cagatcaccttgaaggagtctggtcct...acgctagtgaaacccacacagaccctcacgctgacctgcaccttctctgggttctcactcagc......actagtggagtgggtgtgggctggatccgtcagcccccaggaaaggccctggaatggcttgcgctcatttattgggat.........gatgataagcgctacagcccatctctgaac...aacaggctcaccatctccaaggacacctccaaaaaccaggtggtccttaccatgaccaacatggaccctgtggacacagccacatattactgtgcacacagacgattgccttcgggagatgatagtactggttattttttatactactttgactactggggccagggaaccctggtcacc…		cagatcaccttgaaggagtctggtcct...acgctagtgaaacccacacagaccctcacgctgacctgcaccttctctgggttctcactcagc......actagtggagtgggtgtgggctggatccgtcagcccccaggaaaggccctggaatggcttgcgctcatttattgggat.........gatgataagcgctacagcccatctctgaac...aacaggctcaccatctccaaggacacctccaaaaaccaggtggtccttaccatgaccaacatggaccctgtggacacagccacatattactgtgcacacagac	cagatcaccttgaaggagtctggtcct...acgctagtgaaacccacacagaccctcacgctgacctgcaccttctct	gggttctcactcagc......actagtggagtgggt	gtgggctggatccgtcagcccccaggaaaggccctggaatggcttgcgctc	atttattgggat.........gatgataag	cgctacagcccatctctgaac...aacaggctcaccatctccaaggacacctccaaaaaccaggtggtccttaccatgaccaacatggaccctgtggacacagccacatattactgt	gcacacagacgattgccttcgggagatgatagtactggttattttttatactactttgactac	tgtgcacacagacgattgccttcgggagatgatagtactggttattttttatactactttgactactgg	actactttgactactggggccagggaaccctggtcaccgtctcctcag	tggggccagggaaccctggtcaccgtctcctcag
8811	AAAGTAGTCTTGAGAC-1_contig_2	productive	N	Homsap IGHV6-1*01 F	Homsap IGHJ4*02 F	Homsap IGHD6-19*01 F	IGHA1	caggtacagctgcagcagtcaggtcca...ggactggtgaagccctcgcagaccctctcactcacctgtgccatctccggggacagtgtctct......agtaacagtgctacttggaactggatcaggcaatccccatcgagaggccttgagtggctgggaaggacatactacaggtcc...aagtggtctaatgattatgcagtatctgtgaag...agtcgaataaccatcaacccagacacatccaagaaccagttctccctgcagctaaactctgtgactcccgaggacacggctctgtattactgtgcaagatcaagcgctggctggtaccttgagtactggggccagggatccctggtcaccgtctcctcag		caggtacagctgcagcagtcaggtcca...ggactggtgaagccctcgcagaccctctcactcacctgtgccatctccggggacagtgtctct......agtaacagtgctacttggaactggatcaggcaatccccatcgagaggccttgagtggctgggaaggacatactacaggtcc...aagtggtctaatgattatgcagtatctgtgaag...agtcgaataaccatcaacccagacacatccaagaaccagttctccctgcagctaaactctgtgactcccgaggacacggctctgtattactgtgcaaga	caggtacagctgcagcagtcaggtcca...ggactggtgaagccctcgcagaccctctcactcacctgtgccatctcc	ggggacagtgtctct......agtaacagtgctact	tggaactggatcaggcaatccccatcgagaggccttgagtggctgggaagg	acatactacaggtcc...aagtggtctaat	gattatgcagtatctgtgaag...agtcgaataaccatcaacccagacacatccaagaaccagttctccctgcagctaaactctgtgactcccgaggacacggctctgtattactgt	gcaagatcaagcgctggctggtaccttgagtac	tgtgcaagatcaagcgctggctggtaccttgagtactgg	taccttgagtactggggccagggatccctggtcaccgtctcctcag	tggggccagggatccctggtcaccgtctcctcag
13566	AAATGCCAGAGGGATA-1_contig_2	productive	N	Homsap IGHV3-48*03 F	Homsap IGHJ6*03 F	Homsap IGHD2-2*01 F	IGHG1	gaggtgcagctggtggagtctggggga...ggcttgatacagcctggagggtccctgagactctcctgtgcagtctctggattcaccttc............agtggttatgaaatgaactgggtccgccaggctccagggaaggggctggagtgggtttcatacattagtggaagt......ggtagaaccaaatactacgcagactctgtggag...ggccgattcaccgtctccagagacaacgccaagaactcactgtatctgcaaatgaagagcctgagagccgaggacacggctgtttattactgtgcgagatattgtaataatgccgactgctatgttgaccgagtcgacaattacaaccactactactacatggacgtctggggcaagggg…		gaggtgcagctggtggagtctggggga...ggcttgatacagcctggagggtccctgagactctcctgtgcagtctctggattcaccttc............agtggttatgaaatgaactgggtccgccaggctccagggaaggggctggagtgggtttcatacattagtggaagt......ggtagaaccaaatactacgcagactctgtggag...ggccgattcaccgtctccagagacaacgccaagaactcactgtatctgcaaatgaagagcctgagagccgaggacacggctgtttattactgtgcgaga	gaggtgcagctggtggagtctggggga...ggcttgatacagcctggagggtccctgagactctcctgtgcagtctct	ggattcaccttc............agtggttatgaa	atgaactgggtccgccaggctccagggaaggggctggagtgggtttcatac	attagtggaagt......ggtagaaccaaa	tactacgcagactctgtggag...ggccgattcaccgtctccagagacaacgccaagaactcactgtatctgcaaatgaagagcctgagagccgaggacacggctgtttattactgt	gcgagatattgtaataatgccgactgctatgttgaccgagtcgacaattacaaccactactactacatggacgtc	tgtgcgagatattgtaataatgccgactgctatgttgaccgagtcgacaattacaaccactactactacatggacgtctgg	attacaaccactactactacatggacgtctggggcaaggggaccacggtcaccgtctcctcc	tggggcaaggggaccacggtcaccgtctcctcc
5488	AAATGCCAGCCAGGAT-1_contig_2	productive	M	Homsap IGHV5-51*01 F	Homsap IGHJ4*02 F	Homsap IGHD2-2*01 F	IGHG3	gaggtgcagctggtgcagtctggagca...gaggtgagaaagcccggggagtctctgaagatctcctgtaaggcttctggatacaccttt............tccaccttctggatcggctgggtgcgccagatgcccgggaaaggcctggagtggatgggggtcgtctatcccggt......gaccccgatgtcagatacagcccgtccttccaa...ggccaggtcaccatctcagccgacaagtccgtcaacaccgcctacttgcagtggagtggcctgaaggcctcggacagcgccctatattactgtgtaagacatccgtcttttggaattgtcccagctcagggggactactggggccagggaaccctggtcagcgtctcctcag		gaggtgcagctggtgcagtctggagca...gaggtgagaaagcccggggagtctctgaagatctcctgtaaggcttctggatacaccttt............tccaccttctggatcggctgggtgcgccagatgcccgggaaaggcctggagtggatgggggtcgtctatcccggt......gaccccgatgtcagatacagcccgtccttccaa...ggccaggtcaccatctcagccgacaagtccgtcaacaccgcctacttgcagtggagtggcctgaaggcctcggacagcgccctatattactgtgtaagaca	gaggtgcagctggtgcagtctggagca...gaggtgagaaagcccggggagtctctgaagatctcctgtaaggcttct	ggatacaccttt............tccaccttctgg	atcggctgggtgcgccagatgcccgggaaaggcctggagtggatgggggtc	gtctatcccggt......gaccccgatgtc	agatacagcccgtccttccaa...ggccaggtcaccatctcagccgacaagtccgtcaacaccgcctacttgcagtggagtggcctgaaggcctcggacagcgccctatattactgt	gtaagacatccgtcttttggaattgtcccagctcagggggactac	tgtgtaagacatccgtcttttggaattgtcccagctcagggggactactgg	gactactggggccagggaaccctggtcagcgtctcctcag	tggggccagggaaccctggtcagcgtctcctcag
13769	AAATGCCAGCTAGTTC-1_contig_4	productive	N	Homsap IGHV3-74*01 F	Homsap IGHJ4*02 F	Homsap IGHD6-13*01 F	IGHM	gaggtgcagctggtggagtccggggga...ggcttagttcagcctggggggtcccttggactctcctgtgccgtctctggattcacgttc............agaaactatcggatgcactgggtccgccaagctccagggaaggggctggtgtgggtctcacttatcagtaatgat......gggagtgacacaaactacgcggactccgtgaag...ggccgattcaccatctccagagacaacgccaagaacacgctgtatctacaaatgaacagtctgagagccgaggacacggctatatattactgtgcaagagatgcagatggtcttgcctactggggccagggaaccctggtcaccgtctcctcag		gaggtgcagctggtggagtccggggga...ggcttagttcagcctggggggtcccttggactctcctgtgccgtctctggattcacgttc............agaaactatcggatgcactgggtccgccaagctccagggaaggggctggtgtgggtctcacttatcagtaatgat......gggagtgacacaaactacgcggactccgtgaag...ggccgattcaccatctccagagacaacgccaagaacacgctgtatctacaaatgaacagtctgagagccgaggacacggctatatattactgtgcaagaga	gaggtgcagctggtggagtccggggga...ggcttagttcagcctggggggtcccttggactctcctgtgccgtctct	ggattcacgttc............agaaactatcgg	atgcactgggtccgccaagctccagggaaggggctggtgtgggtctcactt	atcagtaatgat......gggagtgacaca	aactacgcggactccgtgaag...ggccgattcaccatctccagagacaacgccaagaacacgctgtatctacaaatgaacagtctgagagccgaggacacggctatatattactgt	gcaagagatgcagatggtcttgcctac	tgtgcaagagatgcagatggtcttgcctactgg	ttgcctactggggccagggaaccctggtcaccgtctcctcag	tggggccagggaaccctggtcaccgtctcctcag
7532	AAATGCCCAGTTAACC-1_contig_1	productive	M	Homsap IGHV3-15*01 F	Homsap IGHJ6*02 F	Homsap IGHD2-2*01 F	IGHA2	gaggtgcagctggtggagtctggggga...ggcttggtaaagcctggggggtcccttagactctcctgtgcagcctctggattcactttc............aatgacgcctggatgaactgggtccgccaggctccagggaaggggctggagtgggttggccgtattaaaggtgaaactgatggtgggacaatagactacgctgcacccgtgaaa...ggcagattcaccatctcaaaagatgattcaaaaaacactctgtatctgcaaatgaacagcctgaagaccgaggacacagccgtttattactgtaccacagatggtgggggaatttgttctagtgccagctgcaccttctactactacttcggtatggacgtctggggccaggggaccacg…		gaggtgcagctggtggagtctggggga...ggcttggtaaagcctggggggtcccttagactctcctgtgcagcctctggattcactttc............aatgacgcctggatgaactgggtccgccaggctccagggaaggggctggagtgggttggccgtattaaaggtgaaactgatggtgggacaatagactacgctgcacccgtgaaa...ggcagattcaccatctcaaaagatgattcaaaaaacactctgtatctgcaaatgaacagcctgaagaccgaggacacagccgtttattactgtaccacaga	gaggtgcagctggtggagtctggggga...ggcttggtaaagcctggggggtcccttagactctcctgtgcagcctct	ggattcactttc............aatgacgcctgg	atgaactgggtccgccaggctccagggaaggggctggagtgggttggccgt	attaaaggtgaaactgatggtgggacaata	gactacgctgcacccgtgaaa...ggcagattcaccatctcaaaagatgattcaaaaaacactctgtatctgcaaatgaacagcctgaagaccgaggacacagccgtttattactgt	accacagatggtgggggaatttgttctagtgccagctgcaccttctactactacttcggtatggacgtc	tgtaccacagatggtgggggaatttgttctagtgccagctgcaccttctactactacttcggtatggacgtctgg	ctactactacttcggtatggacgtctggggccaggggaccacggtcaccgtctcctca	tggggccaggggaccacggtcaccgtctcctca
5036	AAATGCCCATCAGTAC-1_contig_4	productive	N	Homsap IGHV4-34*01 F	Homsap IGHJ5*02 F	Homsap IGHD4-17*01 F	IGHG2	caggtgcagctacagcagtggggcgca...ggactgttgaagcctgcggagaccctgttcctcacctgcgctgtgtatggtgggtccttc............agtggttactactggagctggatccgccagcccccagggaaggggctggagtggataggggaaatcaatcatagc.........ggaagcaccaactacaagccgtccctcaag...agtcgagtcaccatatcagtagacacgtccaacaaccagttcaccctgcagctgagctctgtgaccgccgcggacacggctgtgtattactgtgcgagagaaaatggcttcttcggggactacgtccgtcgatggttcgacccctggggccagggaaccctggtcaccgtctcctcag		caggtgcagctacagcagtggggcgca...ggactgttgaagcctgcggagaccctgttcctcacctgcgctgtgtatggtgggtccttc............agtggttactactggagctggatccgccagcccccagggaaggggctggagtggataggggaaatcaatcatagc.........ggaagcaccaactacaagccgtccctcaag...agtcgagtcaccatatcagtagacacgtccaacaaccagttcaccctgcagctgagctctgtgaccgccgcggacacggctgtgtattactgtgcgagag	caggtgcagctacagcagtggggcgca...ggactgttgaagcctgcggagaccctgttcctcacctgcgctgtgtat	ggtgggtccttc............agtggttactac	tggagctggatccgccagcccccagggaaggggctggagtggataggggaa	atcaatcatagc.........ggaagcacc	aactacaagccgtccctcaag...agtcgagtcaccatatcagtagacacgtccaacaaccagttcaccctgcagctgagctctgtgaccgccgcggacacggctgtgtattactgt	gcgagagaaaatggcttcttcggggactacgtccgtcgatggttcgacccc	tgtgcgagagaaaatggcttcttcggggactacgtccgtcgatggttcgacccctgg	tggttcgacccctggggccagggaaccctggtcaccgtctcctcag	tggggccagggaaccctggtcaccgtctcctcag
997	AAATGCCCATGGTAGG-1_contig_4	productive	M	Homsap IGHV4-59*01 F	Homsap IGHJ4*02 F	Homsap IGHD3-22*01 F	IGHM	caggtgcagctgcaggagtcgggccca...ggactggtgaagccttcggagaccctgtccctcacctgcactgtctctggtggctccatt............aataattattactggagctggatccggcagcccccagggaagggactggagtgggttgggtatttatataacagt.........gggaacaccaactacaacccctccctcaag...agtcgagtcaccatgtcagtagacacgtccaagaaccagttctccctgaacctgaggtctgtgaccgctgcggacacggccgagtattactgtgcgagagcgggtagtggttattcttttgactactggggccagggaaccctggtcaccgtctcctcag		caggtgcagctgcaggagtcgggccca...ggactggtgaagccttcggagaccctgtccctcacctgcactgtctctggtggctccatt............aataattattactggagctggatccggcagcccccagggaagggactggagtgggttgggtatttatataacagt.........gggaacaccaactacaacccctccctcaag...agtcgagtcaccatgtcagtagacacgtccaagaaccagttctccctgaacctgaggtctgtgaccgctgcggacacggccgagtattactgtgcgagag	caggtgcagctgcaggagtcgggccca...ggactggtgaagccttcggagaccctgtccctcacctgcactgtctct	ggtggctccatt............aataattattac	tggagctggatccggcagcccccagggaagggactggagtgggttgggtat	ttatataacagt.........gggaacacc	aactacaacccctccctcaag...agtcgagtcaccatgtcagtagacacgtccaagaaccagttctccctgaacctgaggtctgtgaccgctgcggacacggccgagtattactgt	gcgagagcgggtagtggttattcttttgactac	tgtgcgagagcgggtagtggttattcttttgactactgg	tttgactactggggccagggaaccctggtcaccgtctcctcag	tggggccagggaaccctggtcaccgtctcctcag
10646	AAATGCCTCAGGCAAG-1_contig_3	productive	M	Homsap IGHV1-3*01 F	Homsap IGHJ2*01 F	Homsap IGHD2-2*03 F	IGHG2	caggcccagcttgtgcagtctggggct...gaggtgaagaagcctggggcctcagtgaaggtttcctgcaaggcttctggatacatgttc............accagttatgctatacattgggtgcgccaggtccccggagaaaggcttgagtggatgggattgatcaacgctaac......tatggtaacacagaatattcacagacgttccag...ggcagagtcacctttaccagggacacatccgcgaccacagcctacatggagttgagcagcctgagatctgaagacacggctgtatattactgtgcgagccccctggatagtggatcgcactggtacttcgatctctggggccggggcaccctggtcactgtgtcctcag		caggcccagcttgtgcagtctggggct...gaggtgaagaagcctggggcctcagtgaaggtttcctgcaaggcttctggatacatgttc............accagttatgctatacattgggtgcgccaggtccccggagaaaggcttgagtggatgggattgatcaacgctaac......tatggtaacacagaatattcacagacgttccag...ggcagagtcacctttaccagggacacatccgcgaccacagcctacatggagttgagcagcctgagatctgaagacacggctgtatattactgtgcgag	caggcccagcttgtgcagtctggggct...gaggtgaagaagcctggggcctcagtgaaggtttcctgcaaggcttct	ggatacatgttc............accagttatgct	atacattgggtgcgccaggtccccggagaaaggcttgagtggatgggattg	atcaacgctaac......tatggtaacaca	gaatattcacagacgttccag...ggcagagtcacctttaccagggacacatccgcgaccacagcctacatggagttgagcagcctgagatctgaagacacggctgtatattactgt	gcgagccccctggatagtggatcgcactggtacttcgatctc	tgtgcgagccccctggatagtggatcgcactggtacttcgatctctgg	actggtacttcgatctctggggccggggcaccctggtcactgtgtcctcag	tggggccggggcaccctggtcactgtgtcctcag
10372	AAATGCCTCGGTTAAC-1_contig_1	productive	N	Homsap IGHV4-30-4*01 F, or Homsap IGHV4-30-4*03 F	Homsap IGHJ4*02 F	Homsap IGHD3-10*01 F	IGHM	caggtgcagctgcaggagtcgggccca...ggactggtgaagccttcacagaccctgtccctcacctgcactgtctctggtggctccatcagc......agtggtgattactactggagttggatccgccagcccccagggaagggcctggagtggattgggtacatctattacagt.........gggagcacctactacaacccgtccctcaag...agtcgagttaccatatcattagacacgtccaagaaccagttctccctgaagctgagctctgtgactgccgctgacacggccgtgtattactgtgccagacgaacggttcgagactactttgactactggggccagggaaccctggtcaccgtctcctcag		caggtgcagctgcaggagtcgggccca...ggactggtgaagccttcacagaccctgtccctcacctgcactgtctctggtggctccatcagc......agtggtgattactactggagttggatccgccagcccccagggaagggcctggagtggattgggtacatctattacagt.........gggagcacctactacaacccgtccctcaag...agtcgagttaccatatcattagacacgtccaagaaccagttctccctgaagctgagctctgtgactgccgctgacacggccgtgtattactgtgccaga	caggtgcagctgcaggagtcgggccca...ggactggtgaagccttcacagaccctgtccctcacctgcactgtctct	ggtggctccatcagc......agtggtgattactac	tggagttggatccgccagcccccagggaagggcctggagtggattgggtac	atctattacagt.........gggagcacc	tactacaacccgtccctcaag...agtcgagttaccatatcattagacacgtccaagaaccagttctccctgaagctgagctctgtgactgccgctgacacggccgtgtattactgt	gccagacgaacggttcgagactactttgactac	tgtgccagacgaacggttcgagactactttgactactgg	actactttgactactggggccagggaaccctggtcaccgtctcctcag	tggggccagggaaccctggtcaccgtctcctcag
13678	AAATGCCTCGTAGGTT-1_contig_2	productive	N	Homsap IGHV3-7*01 F	Homsap IGHJ4*02 F	Homsap IGHD5-18*01 F	IGHM	gaggtgcagctggtggagtctggggga...ggcttggtccagcctggggggtccctgagactctcctgtgcagcctctggattcaccttt............agtagctattggatgagctgggtccgccaggctccagggaaggggctggagtgggtggccaacataaagcaagat......ggaagtgagaaatactatgtggactctgtgaag...ggccgattcaccatctccagagacaacgccaagaactcactgtatctgcaaatgaacagcctgagagccgaggacacggctgtgtattactgtgcgagagatccccgatacagctatggtcgctggggccagggaaccctggtcaccgtctcctcag		gaggtgcagctggtggagtctggggga...ggcttggtccagcctggggggtccctgagactctcctgtgcagcctctggattcaccttt............agtagctattggatgagctgggtccgccaggctccagggaaggggctggagtgggtggccaacataaagcaagat......ggaagtgagaaatactatgtggactctgtgaag...ggccgattcaccatctccagagacaacgccaagaactcactgtatctgcaaatgaacagcctgagagccgaggacacggctgtgtattactgtgcgagaga	gaggtgcagctggtggagtctggggga...ggcttggtccagcctggggggtccctgagactctcctgtgcagcctct	ggattcaccttt............agtagctattgg	atgagctgggtccgccaggctccagggaaggggctggagtgggtggccaac	ataaagcaagat......ggaagtgagaaa	tactatgtggactctgtgaag...ggccgattcaccatctccagagacaacgccaagaactcactgtatctgcaaatgaacagcctgagagccgaggacacggctgtgtattactgt	gcgagagatccccgatacagctatggtcgc	tgtgcgagagatccccgatacagctatggtcgctgg	ctggggccagggaaccctggtcaccgtctcctcag	tggggccagggaaccctggtcaccgtctcctcag
3559	AACACGTCACAGGAGT-1_contig_5	productive	N	Homsap IGHV3-11*01 F	Homsap IGHJ3*02 F	Homsap IGHD3-3*01 F	IGHD	caggtgcagctggtggagtctggggga...ggcttggtcaagcctggagggtccctgagactctcctgtgcagcctctggattcaccttc............agtgactactatatgagttggattcgccaggctccagggaaggggctggaatgggtttcatacattcatactact......agtagtaccatatactacgcagactctgtgaag...ggccgattcaccatctccagggacaacaccaggaactcgctctatctgcaaatgaacagcctgagaaccgaggacacggccgtgtatttctgtgcgagagaccggggggttcacgatttgttcagtgacaccggggcttttgatatctggggccaagggacactggtcaccgtctcttcag		caggtgcagctggtggagtctggggga...ggcttggtcaagcctggagggtccctgagactctcctgtgcagcctctggattcaccttc............agtgactactatatgagttggattcgccaggctccagggaaggggctggaatgggtttcatacattcatactact......agtagtaccatatactacgcagactctgtgaag...ggccgattcaccatctccagggacaacaccaggaactcgctctatctgcaaatgaacagcctgagaaccgaggacacggccgtgtatttctgtgcgagaga	caggtgcagctggtggagtctggggga...ggcttggtcaagcctggagggtccctgagactctcctgtgcagcctct	ggattcaccttc............agtgactactat	atgagttggattcgccaggctccagggaaggggctggaatgggtttcatac	attcatactact......agtagtaccata	tactacgcagactctgtgaag...ggccgattcaccatctccagggacaacaccaggaactcgctctatctgcaaatgaacagcctgagaaccgaggacacggccgtgtatttctgt	gcgagagaccggggggttcacgatttgttcagtgacaccggggcttttgatatc	tgtgcgagagaccggggggttcacgatttgttcagtgacaccggggcttttgatatctgg	gcttttgatatctggggccaagggacactggtcaccgtctcttcag	tggggccaagggacactggtcaccgtctcttcag
10582	AACACGTCACGGTGTC-1_contig_8	productive	N	Homsap IGHV3-33*01 F, or Homsap IGHV3-33*06 F	Homsap IGHJ6*03 F	Homsap IGHD3-10*01 F	IGHM	caggtgcagctggtggagtctggggga...ggcgtggtccagcctgggaggtccctgagactctcctgtgcagcgtctggattcatgttc............agtagttatggcatgcactgggtccgccaggctccaggcaaggggctggagtgggtggcagtcatatggtatgat......ggaagtaataaatactatgcagactccgtgaag...ggccgattcaccatctccagagacaattccaagaacacgctgtatgtgcagatgaatagcctgagagccgaggacacggctgtgtattactgtgcgagagatcggggagactactactacatggacgtctggggcaaagggaccacggtcaccgtctcctca		caggtgcagctggtggagtctggggga...ggcgtggtccagcctgggaggtccctgagactctcctgtgcagcgtctggattcatgttc............agtagttatggcatgcactgggtccgccaggctccaggcaaggggctggagtgggtggcagtcatatggtatgat......ggaagtaataaatactatgcagactccgtgaag...ggccgattcaccatctccagagacaattccaagaacacgctgtatgtgcagatgaatagcctgagagccgaggacacggctgtgtattactgtgcgagaga	caggtgcagctggtggagtctggggga...ggcgtggtccagcctgggaggtccctgagactctcctgtgcagcgtct	ggattcatgttc............agtagttatggc	atgcactgggtccgccaggctccaggcaaggggctggagtgggtggcagtc	atatggtatgat......ggaagtaataaa	tactatgcagactccgtgaag...ggccgattcaccatctccagagacaattccaagaacacgctgtatgtgcagatgaatagcctgagagccgaggacacggctgtgtattactgt	gcgagagatcggggagactactactacatggacgtc	tgtgcgagagatcggggagactactactacatggacgtctgg	actactactacatggacgtctggggcaaagggaccacggtcaccgtctcctca	tggggcaaagggaccacggtcaccgtctcctca
6614	AACACGTCACTCTGTC-1_contig_6	productive	N	Homsap IGHV3-7*03 F	Homsap IGHJ4*02 F	Homsap IGHD6-13*01 F	IGHM	ggggtgcagctggtggagtctggggga...ggcttggtccagcctggggggtccctgagactctcctgtgcagcctctggattcatcttt............agtagttattggatgagctgggtccgccagtctccagggaaggggctggagtgggtggccaacataaagcaagat......ggaagtgagaaatactatgtggactctgtgaag...ggccgattcaccatctccagagacaacgccaagaactcactgtatctgcaaatgaacagcctgagagccgaggacacggccgtgtactactgtgcgagcttgtatctttcgggccagctggtagactactggggccagggaaccctggtcaccgtctcctcag		ggggtgcagctggtggagtctggggga...ggcttggtccagcctggggggtccctgagactctcctgtgcagcctctggattcatcttt............agtagttattggatgagctgggtccgccagtctccagggaaggggctggagtgggtggccaacataaagcaagat......ggaagtgagaaatactatgtggactctgtgaag...ggccgattcaccatctccagagacaacgccaagaactcactgtatctgcaaatgaacagcctgagagccgaggacacggccgtgtactactgtgcgag	ggggtgcagctggtggagtctggggga...ggcttggtccagcctggggggtccctgagactctcctgtgcagcctct	ggattcatcttt............agtagttattgg	atgagctgggtccgccagtctccagggaaggggctggagtgggtggccaac	ataaagcaagat......ggaagtgagaaa	tactatgtggactctgtgaag...ggccgattcaccatctccagagacaacgccaagaactcactgtatctgcaaatgaacagcctgagagccgaggacacggccgtgtactactgt	gcgagcttgtatctttcgggccagctggtagactac	tgtgcgagcttgtatctttcgggccagctggtagactactgg	gactactggggccagggaaccctggtcaccgtctcctcag	tggggccagggaaccctggtcaccgtctcctcag
4684	AACACGTCAGCCACCA-1_contig_2	productive	N	Homsap IGHV1-18*01 F	Homsap IGHJ6*02 F	Homsap IGHD3-10*01 F	IGHA1	caggttcagctggtgcagtctggagct...gaggtgaagaagcctggggcctcagtgaaggtctcctgcaaggcttctggttacagtttt............acccactttggtatcagctgggtgcgacaggcccctggacaagggcttgagtggatgggatggatcagcccttat......aatgagaacacaaactatgcacagaagttccag...ggcagagtcaccatgacctcagacacatccacgagcacagtctacatggacctgaggagcctcagatctgacgacacggccgtgtattactgtgcgagaggggtcctgggattctactacggtatggacgtctggggccaagggaccacggtcaccgtctcctca		caggttcagctggtgcagtctggagct...gaggtgaagaagcctggggcctcagtgaaggtctcctgcaaggcttctggttacagtttt............acccactttggtatcagctgggtgcgacaggcccctggacaagggcttgagtggatgggatggatcagcccttat......aatgagaacacaaactatgcacagaagttccag...ggcagagtcaccatgacctcagacacatccacgagcacagtctacatggacctgaggagcctcagatctgacgacacggccgtgtattactgtgcgagag	caggttcagctggtgcagtctggagct...gaggtgaagaagcctggggcctcagtgaaggtctcctgcaaggcttct	ggttacagtttt............acccactttggt	atcagctgggtgcgacaggcccctggacaagggcttgagtggatgggatgg	atcagcccttat......aatgagaacaca	aactatgcacagaagttccag...ggcagagtcaccatgacctcagacacatccacgagcacagtctacatggacctgaggagcctcagatctgacgacacggccgtgtattactgt	gcgagaggggtcctgggattctactacggtatggacgtc	tgtgcgagaggggtcctgggattctactacggtatggacgtctgg	ctactacggtatggacgtctggggccaagggaccacggtcaccgtctcctca	tggggccaagggaccacggtcaccgtctcctca
6925	AACACGTGTCTCCCTA-1_contig_2	productive	M	Homsap IGHV3-30*04 F, or Homsap IGHV3-30-3*03 F	Homsap IGHJ3*01 F	Homsap IGHD3-3*01 F	IGHG2	caagtgcaactggtggagtctggggga...ggcgtggtccagcctgggaggtccctgagactctcctgtgcagcctctgaattcagcttc............agtgactatgctatacactgggtccgccaggctccaggcaagggcctggagtggttggcagttatttcatatgac......ggaggtcataagtactatgcggactccgtgaag...ggccgattcaccatctccagagataatgccaacaatacagtggagctgcaaatgcacagcctgagagctgacgacacggctgtctattactgtgcgcgatctagccactcgatttttggggtacttcgcgacgcttttgatgtctggggccaagggacaagcgtcaccgtctcttcag		caagtgcaactggtggagtctggggga...ggcgtggtccagcctgggaggtccctgagactctcctgtgcagcctctgaattcagcttc............agtgactatgctatacactgggtccgccaggctccaggcaagggcctggagtggttggcagttatttcatatgac......ggaggtcataagtactatgcggactccgtgaag...ggccgattcaccatctccagagataatgccaacaatacagtggagctgcaaatgcacagcctgagagctgacgacacggctgtctattactgtgcgcga	caagtgcaactggtggagtctggggga...ggcgtggtccagcctgggaggtccctgagactctcctgtgcagcctct	gaattcagcttc............agtgactatgct	atacactgggtccgccaggctccaggcaagggcctggagtggttggcagtt	atttcatatgac......ggaggtcataag	tactatgcggactccgtgaag...ggccgattcaccatctccagagataatgccaacaatacagtggagctgcaaatgcacagcctgagagctgacgacacggctgtctattactgt	gcgcgatctagccactcgatttttggggtacttcgcgacgcttttgatgtc	tgtgcgcgatctagccactcgatttttggggtacttcgcgacgcttttgatgtctgg	gacgcttttgatgtctggggccaagggacaagcgtcaccgtctcttcag	tggggccaagggacaagcgtcaccgtctcttcag
252	AACACGTGTGTAAGTA-1_contig_2	productive	P	Homsap IGHV3-9*01 F	Homsap IGHJ4*02 F	Homsap IGHD2-15*01 F	IGHA1	gaagtgcagttggtggagtctggggga...ggcttggcacagcctgggacgtccctgacaatcacctgtgtggtctctggattcagattt............gatgattacgccatgcattgggtcaggcaaattccagggaagggccttgagtgggtctcaggcatcagttggaac......agtggcacgatcggctatgcggactctgtgaag...ggccgattcttcgtctccagagacaacgccaagaattcggtgtttctgcaaatgaccagtctgagacctgaggacacggccttctattattgcactaaagataatgatgtggattgtaatggaggaagctgtcgatttgactattggggccagggaacccttgtcaccgtctcctcgg		gaagtgcagttggtggagtctggggga...ggcttggcacagcctgggacgtccctgacaatcacctgtgtggtctctggattcagattt............gatgattacgccatgcattgggtcaggcaaattccagggaagggccttgagtgggtctcaggcatcagttggaac......agtggcacgatcggctatgcggactctgtgaag...ggccgattcttcgtctccagagacaacgccaagaattcggtgtttctgcaaatgaccagtctgagacctgaggacacggccttctattattg	gaagtgcagttggtggagtctggggga...ggcttggcacagcctgggacgtccctgacaatcacctgtgtggtctct	ggattcagattt............gatgattacgcc	atgcattgggtcaggcaaattccagggaagggccttgagtgggtctcaggc	atcagttggaac......agtggcacgatc	ggctatgcggactctgtgaag...ggccgattcttcgtctccagagacaacgccaagaattcggtgtttctgcaaatgaccagtctgagacctgaggacacggccttctattattgc	actaaagataatgatgtggattgtaatggaggaagctgtcgatttgactat	tgcactaaagataatgatgtggattgtaatggaggaagctgtcgatttgactattgg	tttgactattggggccagggaacccttgtcaccgtctcctcgg	tggggccagggaacccttgtcaccgtctcctcgg
11151	AACACGTGTGTATGGG-1_contig_1	productive	N	Homsap IGHV1-18*01 F	Homsap IGHJ6*02 F	Homsap IGHD2-2*02 F	IGHM	caggttcagctggtgcagtctggagct...gaggtgaagaaccctggggcctcagtgagggtctcctgcaaggcttctggttacaccttt............accagctatggtatcagctgggtgcaacaggcccctggacaagggcttgagtggatgggatggatcagcgcttac......aatggtaacacaaattatgcacagaagctccag...ggcagagtcaccatgaccacagacacatccacgagcacagcctacatggagctgcggagcctgagatctgacgacacggccgtgtattactgtgcgagatcggttgcagtagtaccagctgctatactggcgacgaactactaccactccggtatggacgtctggggccaagggaccacg…		caggttcagctggtgcagtctggagct...gaggtgaagaaccctggggcctcagtgagggtctcctgcaaggcttctggttacaccttt............accagctatggtatcagctgggtgcaacaggcccctggacaagggcttgagtggatgggatggatcagcgcttac......aatggtaacacaaattatgcacagaagctccag...ggcagagtcaccatgaccacagacacatccacgagcacagcctacatggagctgcggagcctgagatctgacgacacggccgtgtattactgtgcgaga	caggttcagctggtgcagtctggagct...gaggtgaagaaccctggggcctcagtgagggtctcctgcaaggcttct	ggttacaccttt............accagctatggt	atcagctgggtgcaacaggcccctggacaagggcttgagtggatgggatgg	atcagcgcttac......aatggtaacaca	aattatgcacagaagctccag...ggcagagtcaccatgaccacagacacatccacgagcacagcctacatggagctgcggagcctgagatctgacgacacggccgtgtattactgt	gcgagatcggttgcagtagtaccagctgctatactggcgacgaactactaccactccggtatggacgtc	tgtgcgagatcggttgcagtagtaccagctgctatactggcgacgaactactaccactccggtatggacgtctgg	actactaccactccggtatggacgtctggggccaagggaccacggtcaccgtctcctca	tggggccaagggaccacggtcaccgtctcctca
1325	AACACGTTCGAACTGT-1_contig_2	productive	M	Homsap IGHV3-21*01 F	Homsap IGHJ4*02 F	Homsap IGHD2-15*01 F	IGHA2	gaggtgcagttggtggagtctggggga...gtcctggtcaagcctggggggtccctgagactctcctgtgcagcctctggattcaccttc............agtgactttagtatgacctgggtccgccaggctccagggaaggggctggagtgggtttcatccatcagtaccact......agtaaatacatatattactctgagtcagtgaac...ggccgattctccgtctccagagacaacgccaagagctcactgtctctgcaaatgagcagcctgagagccgaggacacggctgtgtattactgtgcgagagataagttgttgggagcttctaatacaggcttcgactactggggccagggaaccctggtcaccgtctcctcag		gaggtgcagttggtggagtctggggga...gtcctggtcaagcctggggggtccctgagactctcctgtgcagcctctggattcaccttc............agtgactttagtatgacctgggtccgccaggctccagggaaggggctggagtgggtttcatccatcagtaccact......agtaaatacatatattactctgagtcagtgaac...ggccgattctccgtctccagagacaacgccaagagctcactgtctctgcaaatgagcagcctgagagccgaggacacggctgtgtattactgtgcgagaga	gaggtgcagttggtggagtctggggga...gtcctggtcaagcctggggggtccctgagactctcctgtgcagcctct	ggattcaccttc............agtgactttagt	atgacctgggtccgccaggctccagggaaggggctggagtgggtttcatcc	atcagtaccact......agtaaatacata	tattactctgagtcagtgaac...ggccgattctccgtctccagagacaacgccaagagctcactgtctctgcaaatgagcagcctgagagccgaggacacggctgtgtattactgt	gcgagagataagttgttgggagcttctaatacaggcttcgactac	tgtgcgagagataagttgttgggagcttctaatacaggcttcgactactgg	cttcgactactggggccagggaaccctggtcaccgtctcctcag	tggggccagggaaccctggtcaccgtctcctcag
10434	AACCATGAGGAGCGAG-1_contig_6	productive	N	Homsap IGHV3-9*01 F	Homsap IGHJ4*02 F	Homsap IGHD2-2*01 F	IGHM	gaagtgcagctggtggagtctggggga...gacttggtacagcctggcaggtccctgagactctcctgtgcagcctctggattcaccttt............gatgattatgccatacactgggtccggcaagctccagggaagggcctggagtgggtctcaggtattagttggaat......agtggtagcataggctatgcggactctgtgaag...ggccgattcaccatctccagagacaacgccaagaactccctgtatctgcaaatgaacagtctgagagctgaggacacggccttgtattactgtgcaaaagatatataccgacttatagtaccagctgcttcctttgaccactggggccagggaaccctggtcaccgtctcctcag		gaagtgcagctggtggagtctggggga...gacttggtacagcctggcaggtccctgagactctcctgtgcagcctctggattcaccttt............gatgattatgccatacactgggtccggcaagctccagggaagggcctggagtgggtctcaggtattagttggaat......agtggtagcataggctatgcggactctgtgaag...ggccgattcaccatctccagagacaacgccaagaactccctgtatctgcaaatgaacagtctgagagctgaggacacggccttgtattactgtgcaaaagata	gaagtgcagctggtggagtctggggga...gacttggtacagcctggcaggtccctgagactctcctgtgcagcctct	ggattcaccttt............gatgattatgcc	atacactgggtccggcaagctccagggaagggcctggagtgggtctcaggt	attagttggaat......agtggtagcata	ggctatgcggactctgtgaag...ggccgattcaccatctccagagacaacgccaagaactccctgtatctgcaaatgaacagtctgagagctgaggacacggccttgtattactgt	gcaaaagatatataccgacttatagtaccagctgcttcctttgaccac	tgtgcaaaagatatataccgacttatagtaccagctgcttcctttgaccactgg	ctttgaccactggggccagggaaccctggtcaccgtctcctcag	tggggccagggaaccctggtcaccgtctcctcag
6045	AACCATGGTGTAAGTA-1_contig_4	productive	N	Homsap IGHV4-31*04 F, or Homsap IGHV4-31*06 F	Homsap IGHJ4*02 F	Homsap IGHD2-15*01 F	IGHA1	caggtgcggctgcaggagtcgggccca...ggagtggtgaagccttcacagaccctgtccctcacctgcactgtctctggtggctccatcagc......gataaaaatttctactggacctggatccgccagcacccagggaagggcctggagtggattgggtacatctattacaat.........gggcgcacctactacaacccgtccctcgag...agtcgaattaccatgtcagtagacacgtctaagaatcagttctccctgaaactgaagtctgtgactgccgcggacacggccgtgtatttctgtgcgacctcccttcctagctattgtactggtgaaacctgttctgactactggggccagggaacgctggtcaccgtctccccag		caggtgcggctgcaggagtcgggccca...ggagtggtgaagccttcacagaccctgtccctcacctgcactgtctctggtggctccatcagc......gataaaaatttctactggacctggatccgccagcacccagggaagggcctggagtggattgggtacatctattacaat.........gggcgcacctactacaacccgtccctcgag...agtcgaattaccatgtcagtagacacgtctaagaatcagttctccctgaaactgaagtctgtgactgccgcggacacggccgtgtatttctgtgcga	caggtgcggctgcaggagtcgggccca...ggagtggtgaagccttcacagaccctgtccctcacctgcactgtctct	ggtggctccatcagc......gataaaaatttctac	tggacctggatccgccagcacccagggaagggcctggagtggattgggtac	atctattacaat.........gggcgcacc	tactacaacccgtccctcgag...agtcgaattaccatgtcagtagacacgtctaagaatcagttctccctgaaactgaagtctgtgactgccgcggacacggccgtgtatttctgt	gcgacctcccttcctagctattgtactggtgaaacctgttctgactac	tgtgcgacctcccttcctagctattgtactggtgaaacctgttctgactactgg	tgactactggggccagggaacgctggtcaccgtctccccag	tggggccagggaacgctggtcaccgtctccccag
1372	AACCATGTCACGACTA-1_contig_3	productive	M	Homsap IGHV3-15*01 F	Homsap IGHJ5*02 F	Homsap IGHD2-21*01 F	IGHG3	gaggtgcagctggtggagtctggggga...ggcttggtaaagcctggggggtcccttagactctcctgtgcagcctctggatttcctttc............agtaacgcctggatgagctgggtccgccaggctccagggaaggggctggagtgggttggccttattaaaaggaaaattgatggtgagacaacagactacgctgcacccgtgaaa...ggcagattcaccatctcaagagatgattcacaaaacatggtgtatctgcaaatgaacagcctgaaacccgaggacacagccatgtactactgtaccactgatgagggttgtggtggtgattgctttgagatttggggctggttcgacccctggggcccgggaaccctggtcaccgtctcc…		gaggtgcagctggtggagtctggggga...ggcttggtaaagcctggggggtcccttagactctcctgtgcagcctctggatttcctttc............agtaacgcctggatgagctgggtccgccaggctccagggaaggggctggagtgggttggccttattaaaaggaaaattgatggtgagacaacagactacgctgcacccgtgaaa...ggcagattcaccatctcaagagatgattcacaaaacatggtgtatctgcaaatgaacagcctgaaacccgaggacacagccatgtactactgtaccactga	gaggtgcagctggtggagtctggggga...ggcttggtaaagcctggggggtcccttagactctcctgtgcagcctct	ggatttcctttc............agtaacgcctgg	atgagctgggtccgccaggctccagggaaggggctggagtgggttggcctt	attaaaaggaaaattgatggtgagacaaca	gactacgctgcacccgtgaaa...ggcagattcaccatctcaagagatgattcacaaaacatggtgtatctgcaaatgaacagcctgaaacccgaggacacagccatgtactactgt	accactgatgagggttgtggtggtgattgctttgagatttggggctggttcgacccc	tgtaccactgatgagggttgtggtggtgattgctttgagatttggggctggttcgacccctgg	ctggttcgacccctggggcccgggaaccctggtcaccgtctcctcag	tggggcccgggaaccctggtcaccgtctcctcag
10282	AACCATGTCCTAGAAC-1_contig_4	productive	M	Homsap IGHV3-48*03 F	Homsap IGHJ5*02 F	Homsap IGHD2-15*01 F	IGHM	gaggtgcaactggtggagtctgggggg...aggcaggtacagcctggagggtccctgagactctcctgtgcagcctctggattcaccttc............agtagttatgaaatgacctgggtccgccaggctccagggaaggggctggagtgggtttcatacattagtagtagt......ggtagtattatatactacgcagactctgtgaag...ggccgattcaccatctccagagacaacgccaagaactcactgcatctgcaaatgaacagcctgagagtcgaggacacggctgtttattactgtgcgagaggcgggtcgctggtagctgattataactggttcgacccctggggccagggaaccctggtcaccgtctcctcag		gaggtgcaactggtggagtctgggggg...aggcaggtacagcctggagggtccctgagactctcctgtgcagcctctggattcaccttc............agtagttatgaaatgacctgggtccgccaggctccagggaaggggctggagtgggtttcatacattagtagtagt......ggtagtattatatactacgcagactctgtgaag...ggccgattcaccatctccagagacaacgccaagaactcactgcatctgcaaatgaacagcctgagagtcgaggacacggctgtttattactgtgcgagag	gaggtgcaactggtggagtctgggggg...aggcaggtacagcctggagggtccctgagactctcctgtgcagcctct	ggattcaccttc............agtagttatgaa	atgacctgggtccgccaggctccagggaaggggctggagtgggtttcatac	attagtagtagt......ggtagtattata	tactacgcagactctgtgaag...ggccgattcaccatctccagagacaacgccaagaactcactgcatctgcaaatgaacagcctgagagtcgaggacacggctgtttattactgt	gcgagaggcgggtcgctggtagctgattataactggttcgacccc	tgtgcgagaggcgggtcgctggtagctgattataactggttcgacccctgg	aactggttcgacccctggggccagggaaccctggtcaccgtctcctcag	tggggccagggaaccctggtcaccgtctcctcag
12890	AACCATGTCGGAGGTA-1_contig_3	productive	N	Homsap IGHV3-43*02 F	Homsap IGHJ6*02 F	Homsap IGHD1-7*01 F	IGHM	gaagtgcagctggtggagtctggggga...ggcgtggtacagcctggggggtccctgagactctcctgtgcagcctctggattcaccttt............gatgattatgccatgcactgggtccgtcaagctccagggaagggtctggagtgggtctctcttattagtggggat......ggtggtagcacatactatgcagactctgtgaag...ggccgattcaccatctccagagacaacagcaaaaactccctgtatctgcaaatgaacagtctgagaactgaggacaccgccttgtattactgtgcaaaagatttagggtcaaacggtgtggactggaactcaatctactactactactacggtatggacgtctggggccaagggaccacg…		gaagtgcagctggtggagtctggggga...ggcgtggtacagcctggggggtccctgagactctcctgtgcagcctctggattcaccttt............gatgattatgccatgcactgggtccgtcaagctccagggaagggtctggagtgggtctctcttattagtggggat......ggtggtagcacatactatgcagactctgtgaag...ggccgattcaccatctccagagacaacagcaaaaactccctgtatctgcaaatgaacagtctgagaactgaggacaccgccttgtattactgtgcaaaagat	gaagtgcagctggtggagtctggggga...ggcgtggtacagcctggggggtccctgagactctcctgtgcagcctct	ggattcaccttt............gatgattatgcc	atgcactgggtccgtcaagctccagggaagggtctggagtgggtctctctt	attagtggggat......ggtggtagcaca	tactatgcagactctgtgaag...ggccgattcaccatctccagagacaacagcaaaaactccctgtatctgcaaatgaacagtctgagaactgaggacaccgccttgtattactgt	gcaaaagatttagggtcaaacggtgtggactggaactcaatctactactactactacggtatggacgtc	tgtgcaaaagatttagggtcaaacggtgtggactggaactcaatctactactactactacggtatggacgtctgg	tactactactactacggtatggacgtctggggccaagggaccacggtcaccgtctcctca	tggggccaagggaccacggtcaccgtctcctca
2987	AACCATGTCTCCGGTT-1_contig_3	productive	M	Homsap IGHV4-39*01 F	Homsap IGHJ5*01 F, or Homsap IGHJ5*02 F	Homsap IGHD4-17*01 F	IGHA1	cagctgcagctgcaggagtcgggccca...ggactggtgaagccttcggagaccctgtcactcacctgcactgtctctggtggctccattact......agttatggttactactggggctgggtccgccagcccccagggaaggggctggagtggattgcgactatcgattctagt.........gggaccacgttttacaatccgtccctcaag...actcgagtcaccatgtcccttgccacgtccaggctccagttctccctggaactggggcctgtgaccgccgcagacacggctgtgtattactgtgtgagagactacggtgaacaccggaccgactactggggccagggaaccctggtcaccgtctcctcag		cagctgcagctgcaggagtcgggccca...ggactggtgaagccttcggagaccctgtcactcacctgcactgtctctggtggctccattact......agttatggttactactggggctgggtccgccagcccccagggaaggggctggagtggattgcgactatcgattctagt.........gggaccacgttttacaatccgtccctcaag...actcgagtcaccatgtcccttgccacgtccaggctccagttctccctggaactggggcctgtgaccgccgcagacacggctgtgtattactgtgtgaga	cagctgcagctgcaggagtcgggccca...ggactggtgaagccttcggagaccctgtcactcacctgcactgtctct	ggtggctccattact......agttatggttactac	tggggctgggtccgccagcccccagggaaggggctggagtggattgcgact	atcgattctagt.........gggaccacg	ttttacaatccgtccctcaag...actcgagtcaccatgtcccttgccacgtccaggctccagttctccctggaactggggcctgtgaccgccgcagacacggctgtgtattactgt	gtgagagactacggtgaacaccggaccgactac	tgtgtgagagactacggtgaacaccggaccgactactgg	cgactactggggccagggaaccctggtcaccgtctcctcag	tggggccagggaaccctggtcaccgtctcctcag
1235	AACCGCGAGCTGGAAC-1_contig_7	productive	N	Homsap IGHV4-59*08 F, or Homsap IGHV4-59*12 (F)	Homsap IGHJ4*02 F	Homsap IGHD1-26*01 F	IGHM	caggtgcagctgcaggagtcgggccca...ggactggtgcagccctcggagaccctgtccctcacctgcactgtctctggtgcctccatc............actagttcctattggagctggatccggcagcccccagggaagggactggagtggattggctttatctattacagt.........gggaccaccaactacaacccctccctcaag...agtcgagtcaccatatcattagacacgtccaagaaccagttctccctgaggctgagctctgtgaccgccgctgacacggccatatattactgtgcgaaagatggtaggacctatcccgtctggggccagggaaccctggtcaccgtctcctcag		caggtgcagctgcaggagtcgggccca...ggactggtgcagccctcggagaccctgtccctcacctgcactgtctctggtgcctccatc............actagttcctattggagctggatccggcagcccccagggaagggactggagtggattggctttatctattacagt.........gggaccaccaactacaacccctccctcaag...agtcgagtcaccatatcattagacacgtccaagaaccagttctccctgaggctgagctctgtgaccgccgctgacacggccatatattactgtgcga	caggtgcagctgcaggagtcgggccca...ggactggtgcagccctcggagaccctgtccctcacctgcactgtctct	ggtgcctccatc............actagttcctat	tggagctggatccggcagcccccagggaagggactggagtggattggcttt	atctattacagt.........gggaccacc	aactacaacccctccctcaag...agtcgagtcaccatatcattagacacgtccaagaaccagttctccctgaggctgagctctgtgaccgccgctgacacggccatatattactgt	gcgaaagatggtaggacctatcccgtc	tgtgcgaaagatggtaggacctatcccgtctgg	ctggggccagggaaccctggtcaccgtctcctcag	tggggccagggaaccctggtcaccgtctcctcag
1376	AACCGCGAGTCCGTAT-1_contig_2	productive	M	Homsap IGHV3-11*01 F	Homsap IGHJ5*02 F	Homsap IGHD3-22*01 F	None	caggtgcagctggtggagtctggggga...ggcttggtcaagcctggagggtccctgagactctcttgtggaggctctggattcaccttc............agagactactacatgagttggatccgccaggctccagggaaggggctggaatgggtttcatacattagtaggagt......gctgacaccatctactacgcagactctgtgaag...ggccgattcaccatctccagggataacgccgaggactcactgtatctgcaaatgaacagcctgagagccgaggacacggccgtatattactgtgcgagagtcttagaagatgatcgtggttattaccagggttgggaccagtggggccagggaaccctggtcaccg		caggtgcagctggtggagtctggggga...ggcttggtcaagcctggagggtccctgagactctcttgtggaggctctggattcaccttc............agagactactacatgagttggatccgccaggctccagggaaggggctggaatgggtttcatacattagtaggagt......gctgacaccatctactacgcagactctgtgaag...ggccgattcaccatctccagggataacgccgaggactcactgtatctgcaaatgaacagcctgagagccgaggacacggccgtatattactgtgcgagag	caggtgcagctggtggagtctggggga...ggcttggtcaagcctggagggtccctgagactctcttgtggaggctct	ggattcaccttc............agagactactac	atgagttggatccgccaggctccagggaaggggctggaatgggtttcatac	attagtaggagt......gctgacaccatc	tactacgcagactctgtgaag...ggccgattcaccatctccagggataacgccgaggactcactgtatctgcaaatgaacagcctgagagccgaggacacggccgtatattactgt	gcgagagtcttagaagatgatcgtggttattaccagggttgggaccag	tgtgcgagagtcttagaagatgatcgtggttattaccagggttgggaccagtgg	gaccagtggggccagggaaccctggtcaccg	tggggccagggaaccctggtcaccg
616	AACCGCGGTGATGTCT-1_contig_2	productive	M	Homsap IGHV3-30*04 F, or Homsap IGHV3-30-3*03 F	Homsap IGHJ4*02 F, or Homsap IGHJ5*02 F	Homsap IGHD1-1*01 F	IGHG2	caggtgcaactggcggagtctggggga...ggcgtggtccagcctgggaggtccctgagactctcctgtgcagcctctggattcagcttc............agtacctatgctatgcactgggtccgccaggctccaggcaaggggctggagtgggtggcagttgtatcatctgat......ggaggtaaggaatattacgcagactccgtgaag...ggccgattcaccatctccagagacaattccaagaacacgctgtatctgcagatgattagcctgagacctgaggacacggctctttattactgtgcgagagagggaaaggttgactggggccagggaaccctggtcaccgtctcctcag		caggtgcaactggcggagtctggggga...ggcgtggtccagcctgggaggtccctgagactctcctgtgcagcctctggattcagcttc............agtacctatgctatgcactgggtccgccaggctccaggcaaggggctggagtgggtggcagttgtatcatctgat......ggaggtaaggaatattacgcagactccgtgaag...ggccgattcaccatctccagagacaattccaagaacacgctgtatctgcagatgattagcctgagacctgaggacacggctctttattactgtgcgagaga	caggtgcaactggcggagtctggggga...ggcgtggtccagcctgggaggtccctgagactctcctgtgcagcctct	ggattcagcttc............agtacctatgct	atgcactgggtccgccaggctccaggcaaggggctggagtgggtggcagtt	gtatcatctgat......ggaggtaaggaa	tattacgcagactccgtgaag...ggccgattcaccatctccagagacaattccaagaacacgctgtatctgcagatgattagcctgagacctgaggacacggctctttattactgt	gcgagagagggaaaggttgac	tgtgcgagagagggaaaggttgactgg	actggggccagggaaccctggtcaccgtctcctcag	tggggccagggaaccctggtcaccgtctcctcag
1379	AACCGCGTCGCAAGCC-1_contig_4	productive	N	Homsap IGHV4-59*01 F, or Homsap IGHV4-59*12 (F)	Homsap IGHJ2*01 F	Homsap IGHD6-13*01 F	IGHM	caggtgcagctgcaggagtcgggccca...ggactggtgaagccttcggagaccctgtccctcacctgcactgtctctggtggctccatc............agtggttactactggagctggatccggcagcccccagggaagggactggagtggattgggtatatctatgacagt.........gggagcaccgactacaacccctccctcaag...agtcgagtcatcatatcagtagacacgtccaagaaccagttctccctgaaggtgaggtccgtgaccgcagcggacacggccgtgtattattgtgcgagaggggcagcagcagctggttcgcagtggtacctcgatctctggggccgtggcacccgggtcactgtctcctcag		caggtgcagctgcaggagtcgggccca...ggactggtgaagccttcggagaccctgtccctcacctgcactgtctctggtggctccatc............agtggttactactggagctggatccggcagcccccagggaagggactggagtggattgggtatatctatgacagt.........gggagcaccgactacaacccctccctcaag...agtcgagtcatcatatcagtagacacgtccaagaaccagttctccctgaaggtgaggtccgtgaccgcagcggacacggccgtgtattattgtgcgagag	caggtgcagctgcaggagtcgggccca...ggactggtgaagccttcggagaccctgtccctcacctgcactgtctct	ggtggctccatc............agtggttactac	tggagctggatccggcagcccccagggaagggactggagtggattgggtat	atctatgacagt.........gggagcacc	gactacaacccctccctcaag...agtcgagtcatcatatcagtagacacgtccaagaaccagttctccctgaaggtgaggtccgtgaccgcagcggacacggccgtgtattattgt	gcgagaggggcagcagcagctggttcgcagtggtacctcgatctc	tgtgcgagaggggcagcagcagctggttcgcagtggtacctcgatctctgg	tggtacctcgatctctggggccgtggcacccgggtcactgtctcctcag	tggggccgtggcacccgggtcactgtctcctcag
6617	AACCGCGTCTCCGGTT-1_contig_2	productive	P	Homsap IGHV4-39*01 F	Homsap IGHJ4*02 F	Homsap IGHD3-10*02 F	IGHA1	cagctgcagctgcaggagtcgggccca...ggactggtgaagccttcggagaccctgtccctcaattgcactgtctctggtgcctccattaga......ggtagtcgatacttctggggctgggtccgccagcccccagggaaggacatggagtggattggcaatatctattatagt.........gggagaacctacttcaacccgtccctcaag...agtcgagtcaccatttccgtagacacgtccaggaaccagttctccctgcagctgagttctgtgaccgccgcggacacggctgtatattactgtgcgagacatgacacttatagtaatacttggttccgacctcatcttgactactggggccagggaaccctggtcaccgtctcctcag		cagctgcagctgcaggagtcgggccca...ggactggtgaagccttcggagaccctgtccctcaattgcactgtctctggtgcctccattaga......ggtagtcgatacttctggggctgggtccgccagcccccagggaaggacatggagtggattggcaatatctattatagt.........gggagaacctacttcaacccgtccctcaag...agtcgagtcaccatttccgtagacacgtccaggaaccagttctccctgcagctgagttctgtgaccgccgcggacacggctgtatattactgtgcgagaca	cagctgcagctgcaggagtcgggccca...ggactggtgaagccttcggagaccctgtccctcaattgcactgtctct	ggtgcctccattaga......ggtagtcgatacttc	tggggctgggtccgccagcccccagggaaggacatggagtggattggcaat	atctattatagt.........gggagaacc	tacttcaacccgtccctcaag...agtcgagtcaccatttccgtagacacgtccaggaaccagttctccctgcagctgagttctgtgaccgccgcggacacggctgtatattactgt	gcgagacatgacacttatagtaatacttggttccgacctcatcttgactac	tgtgcgagacatgacacttatagtaatacttggttccgacctcatcttgactactgg	ttgactactggggccagggaaccctggtcaccgtctcctcag	tggggccagggaaccctggtcaccgtctcctcag
5632	AACGTTGCAGCTGTGC-1_contig_3	productive	M	Homsap IGHV3-23*01 F, or Homsap IGHV3-23D*01 F	Homsap IGHJ4*02 F	Homsap IGHD4-17*01 F	IGHG2	gaggtgcagctgttggagtctggggga...ggcctggtacagcctggggggtccctgagactctcctgtgcagcctctggactcaccttt............agcagcagtgccatgagctgggtccgccaggctccagggaaggggctgggttgggtctcagctattactggtagc......ggctctggcacatactacgcagactccgtgaag...ggccggttcaccatctccagagacaattccaagaacacggtgtatctgcaaatgaacaccctgagagccgacgacacggccatatattactgtgcgaaagagtctctctccggtgactacgccttctggggccagggaaccctggtcaccgtctcctcag		gaggtgcagctgttggagtctggggga...ggcctggtacagcctggggggtccctgagactctcctgtgcagcctctggactcaccttt............agcagcagtgccatgagctgggtccgccaggctccagggaaggggctgggttgggtctcagctattactggtagc......ggctctggcacatactacgcagactccgtgaag...ggccggttcaccatctccagagacaattccaagaacacggtgtatctgcaaatgaacaccctgagagccgacgacacggccatatattactgtgcgaaaga	gaggtgcagctgttggagtctggggga...ggcctggtacagcctggggggtccctgagactctcctgtgcagcctct	ggactcaccttt............agcagcagtgcc	atgagctgggtccgccaggctccagggaaggggctgggttgggtctcagct	attactggtagc......ggctctggcaca	tactacgcagactccgtgaag...ggccggttcaccatctccagagacaattccaagaacacggtgtatctgcaaatgaacaccctgagagccgacgacacggccatatattactgt	gcgaaagagtctctctccggtgactacgccttc	tgtgcgaaagagtctctctccggtgactacgccttctgg	cttctggggccagggaaccctggtcaccgtctcctcag	tggggccagggaaccctggtcaccgtctcctcag
11406	AACGTTGGTGAACCTT-1_contig_2	productive	N	Homsap IGHV3-30*03 F, or Homsap IGHV3-30*18 F or Homsap IGHV3-30-5*01 F	Homsap IGHJ4*02 F	Homsap IGHD2-2*02 F	IGHM	caggtgcagctggtggagtctggggga...ggcgtggtccagcctgggaggtccctgagactctcctgtgcagcctctggattcgccttc............agtacctatgccatgcactgggtccgccaggctccaggcaaggggctggagtgggtggcaattatatcatatgat......ggaagtaataaatactatgcagactccgtgaag...ggccgattcaccatctccagagacaattccaagaacactctgtatctgcaaatgaacagcctgagagttgaggacacggctgtctattactgtgcgaaactgggttgtagtagtaccaactgctatattaactactggggccagggaaccctggtcaccgtctcctcag		caggtgcagctggtggagtctggggga...ggcgtggtccagcctgggaggtccctgagactctcctgtgcagcctctggattcgccttc............agtacctatgccatgcactgggtccgccaggctccaggcaaggggctggagtgggtggcaattatatcatatgat......ggaagtaataaatactatgcagactccgtgaag...ggccgattcaccatctccagagacaattccaagaacactctgtatctgcaaatgaacagcctgagagttgaggacacggctgtctattactgtgcga	caggtgcagctggtggagtctggggga...ggcgtggtccagcctgggaggtccctgagactctcctgtgcagcctct	ggattcgccttc............agtacctatgcc	atgcactgggtccgccaggctccaggcaaggggctggagtgggtggcaatt	atatcatatgat......ggaagtaataaa	tactatgcagactccgtgaag...ggccgattcaccatctccagagacaattccaagaacactctgtatctgcaaatgaacagcctgagagttgaggacacggctgtctattactgt	gcgaaactgggttgtagtagtaccaactgctatattaactac	tgtgcgaaactgggttgtagtagtaccaactgctatattaactactgg	ttaactactggggccagggaaccctggtcaccgtctcctcag	tggggccagggaaccctggtcaccgtctcctcag
13921	AACGTTGTCATGTGGT-1_contig_1	productive	N	Homsap IGHV3-53*01 F	Homsap IGHJ4*02 F	Homsap IGHD3-22*01 F	IGHG2	gaggttcagctggtggagtctggagga...ggcgtgatccagccgggggggtccctgagactctcctgtgaagcctctgggtttagtgtc............agttacaactacatgacgtgggtccgccaggctccagggaagggcctggagtgggtctcacttatttttagcgat.........ggtaacgcctactatgcagactccgtgaag...ggccgattcaccatctccagagacaattccaagaagatgttgtatcttcaaatgaacagcctgagagccgaggacacggccgtctatttctgtgcgagagatacccattacgactttttctggggccagggaaccttggtcaccgtctcctcag		gaggttcagctggtggagtctggagga...ggcgtgatccagccgggggggtccctgagactctcctgtgaagcctctgggtttagtgtc............agttacaactacatgacgtgggtccgccaggctccagggaagggcctggagtgggtctcacttatttttagcgat.........ggtaacgcctactatgcagactccgtgaag...ggccgattcaccatctccagagacaattccaagaagatgttgtatcttcaaatgaacagcctgagagccgaggacacggccgtctatttctgtgcgagaga	gaggttcagctggtggagtctggagga...ggcgtgatccagccgggggggtccctgagactctcctgtgaagcctct	gggtttagtgtc............agttacaactac	atgacgtgggtccgccaggctccagggaagggcctggagtgggtctcactt	atttttagcgat.........ggtaacgcc	tactatgcagactccgtgaag...ggccgattcaccatctccagagacaattccaagaagatgttgtatcttcaaatgaacagcctgagagccgaggacacggccgtctatttctgt	gcgagagatacccattacgactttttc	tgtgcgagagatacccattacgactttttctgg	ctggggccagggaaccttggtcaccgtctcctcag	tggggccagggaaccttggtcaccgtctcctcag
11409	AACGTTGTCCCTGACT-1_contig_2	productive	N	Homsap IGHV1-18*01 F	Homsap IGHJ4*02 F	Homsap IGHD3-3*01 F	IGHA1	caggttcagctggtgcagtctggagct...gaggtgaagaagcctggggcctcagtgaaggtctcctgcaaggcttctggttacaccttt............accagctatggtatcagctgggtgcgacaggcccctggacaagggcttgagtggatgggatggatcagcgcttac......aatggtaacacaaactatgcacagaagctccag...ggcagagtcaccatgaccacagacacatccacgagcacagcctacatggagctgaggagcctgagatctgacgacacggccgtgtattactgtgggagatcgctttttggagtggttagccgaattgactactggggcaagggaaccctggtcaccgtctcctcag		caggttcagctggtgcagtctggagct...gaggtgaagaagcctggggcctcagtgaaggtctcctgcaaggcttctggttacaccttt............accagctatggtatcagctgggtgcgacaggcccctggacaagggcttgagtggatgggatggatcagcgcttac......aatggtaacacaaactatgcacagaagctccag...ggcagagtcaccatgaccacagacacatccacgagcacagcctacatggagctgaggagcctgagatctgacgacacggccgtgtattactgtg	caggttcagctggtgcagtctggagct...gaggtgaagaagcctggggcctcagtgaaggtctcctgcaaggcttct	ggttacaccttt............accagctatggt	atcagctgggtgcgacaggcccctggacaagggcttgagtggatgggatgg	atcagcgcttac......aatggtaacaca	aactatgcacagaagctccag...ggcagagtcaccatgaccacagacacatccacgagcacagcctacatggagctgaggagcctgagatctgacgacacggccgtgtattactgt	gggagatcgctttttggagtggttagccgaattgactac	tgtgggagatcgctttttggagtggttagccgaattgactactgg	ttgactactggggcaagggaaccctggtcaccgtctcctcag	tggggcaagggaaccctggtcaccgtctcctcag
3179	AACGTTGTCCTCTAGC-1_contig_5	productive	M	Homsap IGHV3-20*01 F	Homsap IGHJ6*04 F	Homsap IGHD2-21*02 F	IGHG2	gaggtgcagctggtggagtctggggga...ggtgtggtacggccgggggggtccctgagactctcctgtacagcctctggattcaccttt............gatgattatggtttgagttgggtccggctagttccagggaaggggctggagtgggtctctggtattaattggaat......ggtgatagtacagcttatggagactctgtgagg...ggccgattcaccatctccagagacaacgccaacaactccctgtatctgcaaatgaacagtctgagagccgaggacacggccttatatcactgtgcgagagctattacgtgtcctgggggtgactgttacgaggacacccactactttctggacgtctggggcaaagggaccacggtcacc…		gaggtgcagctggtggagtctggggga...ggtgtggtacggccgggggggtccctgagactctcctgtacagcctctggattcaccttt............gatgattatggtttgagttgggtccggctagttccagggaaggggctggagtgggtctctggtattaattggaat......ggtgatagtacagcttatggagactctgtgagg...ggccgattcaccatctccagagacaacgccaacaactccctgtatctgcaaatgaacagtctgagagccgaggacacggccttatatcactgtgcgagag	gaggtgcagctggtggagtctggggga...ggtgtggtacggccgggggggtccctgagactctcctgtacagcctct	ggattcaccttt............gatgattatggt	ttgagttgggtccggctagttccagggaaggggctggagtgggtctctggt	attaattggaat......ggtgatagtaca	gcttatggagactctgtgagg...ggccgattcaccatctccagagacaacgccaacaactccctgtatctgcaaatgaacagtctgagagccgaggacacggccttatatcactgt	gcgagagctattacgtgtcctgggggtgactgttacgaggacacccactactttctggacgtc	tgtgcgagagctattacgtgtcctgggggtgactgttacgaggacacccactactttctggacgtctgg	tggacgtctggggcaaagggaccacggtcaccgtctcctcag	tggggcaaagggaccacggtcaccgtctcctcag
12732	AACGTTGTCGAGAGCA-1_contig_2	productive	N	Homsap IGHV3-15*01 F	Homsap IGHJ4*02 F	Homsap IGHD1-26*01 F	IGHM	gaggtgcagctggtggagtctggggga...ggcttggtaaagcctggggggtcccttagactctcctgtgcagcctctggattcactttc............agtaacgcctggatgagctgggtccgccaggctccagggaaggggctggagtgggttggccgtattaaaagcaaaactgatggtgggacaacagactacgctgcacccgtgaaa...ggcagattcaccatctcaagagatgattcaaaaaacacgctgtatctgcaaatgaacagcctgaaaaccgaggacacagccgtgtattactgtaccacgaagggggagctacttatgaccttccgggactactggggccagggaaccctggtcaccgtctcctcag		gaggtgcagctggtggagtctggggga...ggcttggtaaagcctggggggtcccttagactctcctgtgcagcctctggattcactttc............agtaacgcctggatgagctgggtccgccaggctccagggaaggggctggagtgggttggccgtattaaaagcaaaactgatggtgggacaacagactacgctgcacccgtgaaa...ggcagattcaccatctcaagagatgattcaaaaaacacgctgtatctgcaaatgaacagcctgaaaaccgaggacacagccgtgtattactgtaccac	gaggtgcagctggtggagtctggggga...ggcttggtaaagcctggggggtcccttagactctcctgtgcagcctct	ggattcactttc............agtaacgcctgg	atgagctgggtccgccaggctccagggaaggggctggagtgggttggccgt	attaaaagcaaaactgatggtgggacaaca	gactacgctgcacccgtgaaa...ggcagattcaccatctcaagagatgattcaaaaaacacgctgtatctgcaaatgaacagcctgaaaaccgaggacacagccgtgtattactgt	accacgaagggggagctacttatgaccttccgggactac	tgtaccacgaagggggagctacttatgaccttccgggactactgg	gactactggggccagggaaccctggtcaccgtctcctcag	tggggccagggaaccctggtcaccgtctcctcag
6681	AACTCAGAGTGCGATG-1_contig_1	productive	M	Homsap IGHV3-53*04 F	Homsap IGHJ6*02 F	Homsap IGHD6-19*01 F	IGHG2	gaggtgcaactggtggagtctggagga...ggcttggtccagccgggggggtccctgagactctcctgtgcagcctctgggttcaccgtc............agtaccaactacatgagctgggtccgccaggctccagggaaggggctggaatgggtctcagttatttatagggga.........ggtgatacatacaacgcagactccgtgaag...ggccgattcaccatctccagacacaattccaagaacacgttgtatcttcaaatgaacagcctgagagccgaggacacggccgtgtattactgtgcgagagaggtggtgtcagtggctggtacaaactactactacggtatggacgtctggggccaagggaccacggtcaccgtctcctca		gaggtgcaactggtggagtctggagga...ggcttggtccagccgggggggtccctgagactctcctgtgcagcctctgggttcaccgtc............agtaccaactacatgagctgggtccgccaggctccagggaaggggctggaatgggtctcagttatttatagggga.........ggtgatacatacaacgcagactccgtgaag...ggccgattcaccatctccagacacaattccaagaacacgttgtatcttcaaatgaacagcctgagagccgaggacacggccgtgtattactgtgcgagaga	gaggtgcaactggtggagtctggagga...ggcttggtccagccgggggggtccctgagactctcctgtgcagcctct	gggttcaccgtc............agtaccaactac	atgagctgggtccgccaggctccagggaaggggctggaatgggtctcagtt	atttatagggga.........ggtgataca	tacaacgcagactccgtgaag...ggccgattcaccatctccagacacaattccaagaacacgttgtatcttcaaatgaacagcctgagagccgaggacacggccgtgtattactgt	gcgagagaggtggtgtcagtggctggtacaaactactactacggtatggacgtc	tgtgcgagagaggtggtgtcagtggctggtacaaactactactacggtatggacgtctgg	actactactacggtatggacgtctggggccaagggaccacggtcaccgtctcctca	tggggccaagggaccacggtcaccgtctcctca
10650	AACTCAGCAGACGCCT-1_contig_2	productive	N	Homsap IGHV3-15*01 F	Homsap IGHJ4*02 F	Homsap IGHD3-10*01 F	IGHM	gaggtgcagctggtggagtctggggga...ggcttggtaaagcctggggggtcccttagactctcctgtgcagcctctggattcactttc............agtaacgcctggatgagctgggtccgccaggctccagggaaggggctggagtgggttggccgtattaaaagcaaaactgatggtgggacaacagactacgctgcacccgtgaaa...ggcagattcaccatctcaagagatgattcaaaaaacacgctgtatctgcaaatgaacagcctgaaaaccgaggacacagccgtgtattactgtgactatggttcggggaaaattgactactggggccagggaaccctggtcaccgtctcctcag		gaggtgcagctggtggagtctggggga...ggcttggtaaagcctggggggtcccttagactctcctgtgcagcctctggattcactttc............agtaacgcctggatgagctgggtccgccaggctccagggaaggggctggagtgggttggccgtattaaaagcaaaactgatggtgggacaacagactacgctgcacccgtgaaa...ggcagattcaccatctcaagagatgattcaaaaaacacgctgtatctgcaaatgaacagcctgaaaaccgaggacacagccgtgtattactgt	gaggtgcagctggtggagtctggggga...ggcttggtaaagcctggggggtcccttagactctcctgtgcagcctct	ggattcactttc............agtaacgcctgg	atgagctgggtccgccaggctccagggaaggggctggagtgggttggccgt	attaaaagcaaaactgatggtgggacaaca	gactacgctgcacccgtgaaa...ggcagattcaccatctcaagagatgattcaaaaaacacgctgtatctgcaaatgaacagcctgaaaaccgaggacacagccgtgtattactgt	gactatggttcggggaaaattgactac	tgtgactatggttcggggaaaattgactactgg	ttgactactggggccagggaaccctggtcaccgtctcctcag	tggggccagggaaccctggtcaccgtctcctcag
12342	AACTCAGCAGCTGTGC-1_contig_1	productive	N	Homsap IGHV3-33*01 F, or Homsap IGHV3-33*06 F	Homsap IGHJ6*03 F	Homsap IGHD3-3*01 F	IGHM	caggtgcagctggtggagtctggggga...ggcgtggtccagcctgggaggtccctgagactctcctgtgcagcgtctggattcaccttc............agtgactccggcatgcactgggtccgccaggctccaggcaaggggctggagtgggtggcagtcatatggcgtgat......ggaagcaatacatactatggagactccgtgaag...ggccgattcaccatctccagagacaattccaagaacacgctgtatctgcaagtgagcagcctgagagccgaggacacggctgtatattactgtgcgagagatctcaggaagggtaattacatggacgtctggggcaaagggaccacggtcaccgtctcctca		caggtgcagctggtggagtctggggga...ggcgtggtccagcctgggaggtccctgagactctcctgtgcagcgtctggattcaccttc............agtgactccggcatgcactgggtccgccaggctccaggcaaggggctggagtgggtggcagtcatatggcgtgat......ggaagcaatacatactatggagactccgtgaag...ggccgattcaccatctccagagacaattccaagaacacgctgtatctgcaagtgagcagcctgagagccgaggacacggctgtatattactgtgcgagaga	caggtgcagctggtggagtctggggga...ggcgtggtccagcctgggaggtccctgagactctcctgtgcagcgtct	ggattcaccttc............agtgactccggc	atgcactgggtccgccaggctccaggcaaggggctggagtgggtggcagtc	atatggcgtgat......ggaagcaataca	tactatggagactccgtgaag...ggccgattcaccatctccagagacaattccaagaacacgctgtatctgcaagtgagcagcctgagagccgaggacacggctgtatattactgt	gcgagagatctcaggaagggtaattacatggacgtc	tgtgcgagagatctcaggaagggtaattacatggacgtctgg	tacatggacgtctggggcaaagggaccacggtcaccgtctcctca	tggggcaaagggaccacggtcaccgtctcctca
11768	AACTCAGCAGGAACGT-1_contig_7	productive	N	Homsap IGHV3-33*01 F, or Homsap IGHV3-33*06 F	Homsap IGHJ2*01 F	Homsap IGHD2-21*01 F	IGHM	caggtgcagctggtggagtctggggga...ggcgtggtccagcctgggaggtccctgagactctcctgtgcagcgtctggattcaccttc............agtagctatggcatgcactgggtccgccaggctccaggcaaggggctggagtgggtggcagttatatggtatgat......ggaagtaataagtactatacagactccgtgaag...ggccgattcaccatctccagagacaattccaagaacactctgtttctgcaaatgaacagcctgagagccgaggacacggctgtgtattactgtgcgagagggtcgggcatggggatgaatgactggtacttcgatctctggggccgtggcaccctggtcactgtctcctcag		caggtgcagctggtggagtctggggga...ggcgtggtccagcctgggaggtccctgagactctcctgtgcagcgtctggattcaccttc............agtagctatggcatgcactgggtccgccaggctccaggcaaggggctggagtgggtggcagttatatggtatgat......ggaagtaataagtactatacagactccgtgaag...ggccgattcaccatctccagagacaattccaagaacactctgtttctgcaaatgaacagcctgagagccgaggacacggctgtgtattactgtgcgagag	caggtgcagctggtggagtctggggga...ggcgtggtccagcctgggaggtccctgagactctcctgtgcagcgtct	ggattcaccttc............agtagctatggc	atgcactgggtccgccaggctccaggcaaggggctggagtgggtggcagtt	atatggtatgat......ggaagtaataag	tactatacagactccgtgaag...ggccgattcaccatctccagagacaattccaagaacactctgtttctgcaaatgaacagcctgagagccgaggacacggctgtgtattactgt	gcgagagggtcgggcatggggatgaatgactggtacttcgatctc	tgtgcgagagggtcgggcatggggatgaatgactggtacttcgatctctgg	actggtacttcgatctctggggccgtggcaccctggtcactgtctcctcag	tggggccgtggcaccctggtcactgtctcctcag
8066	AACTCAGGTAAATGAC-1_contig_3	productive	M	Homsap IGHV3-21*01 F	Homsap IGHJ6*02 F	Homsap IGHD2-2*01 F	None	gaggtgcagctggtagagtctggggga...gacctggtcaagcctggagggtccctgagactctcctgtgtagcctctggattcaccttc............agtgactttagcatgagctgggtccgccaggctccagggaaggggctggagtgggtctcatcaattagtgatttt......tctgattacatattttacgcggactcagtgaag...ggccgattcaccacctccagagacaacgccaggagctcactgtttctgcaaatgaacagcctgagagccgacgacacggctgtctatttctgtgcgagagacttagtagaagctgccatcgacggtctggacgtctggggccaggggac		gaggtgcagctggtagagtctggggga...gacctggtcaagcctggagggtccctgagactctcctgtgtagcctctggattcaccttc............agtgactttagcatgagctgggtccgccaggctccagggaaggggctggagtgggtctcatcaattagtgatttt......tctgattacatattttacgcggactcagtgaag...ggccgattcaccacctccagagacaacgccaggagctcactgtttctgcaaatgaacagcctgagagccgacgacacggctgtctatttctgtgcgagaga	gaggtgcagctggtagagtctggggga...gacctggtcaagcctggagggtccctgagactctcctgtgtagcctct	ggattcaccttc............agtgactttagc	atgagctgggtccgccaggctccagggaaggggctggagtgggtctcatca	attagtgatttt......tctgattacata	ttttacgcggactcagtgaag...ggccgattcaccacctccagagacaacgccaggagctcactgtttctgcaaatgaacagcctgagagccgacgacacggctgtctatttctgt	gcgagagacttagtagaagctgccatcgacggtctggacgtc	tgtgcgagagacttagtagaagctgccatcgacggtctggacgtctgg	acggtctggacgtctggggccaggggac	tggggccaggggac
9972	AACTCAGGTTACAGAA-1_contig_6	productive	N	Homsap IGHV3-7*01 F	Homsap IGHJ5*02 F	Homsap IGHD3-10*01 F	IGHM	gaggtgcagctagtggagtctggggga...ggcttggtccagcctggggggtccctgagactctcctgtgcagcctctggattcaccttt............agtagctattggatgagctgggtccgccaggctccagggaaggggctggagtgggtggccaacataaagcaagat......ggaagtgagaaatactatgtggactctgtgaag...ggccgattcaccatctccagagacaacgccaagaactcactgtatctgcaaatgaacagcctgagagccgaggacacggctgtgtattactgtgcgagtctatggttcggggattttccttccccgtctggtatcaactggttcgacccctggggccagggaaccctggtcaccgtctcc…		gaggtgcagctagtggagtctggggga...ggcttggtccagcctggggggtccctgagactctcctgtgcagcctctggattcaccttt............agtagctattggatgagctgggtccgccaggctccagggaaggggctggagtgggtggccaacataaagcaagat......ggaagtgagaaatactatgtggactctgtgaag...ggccgattcaccatctccagagacaacgccaagaactcactgtatctgcaaatgaacagcctgagagccgaggacacggctgtgtattactgtgcgag	gaggtgcagctagtggagtctggggga...ggcttggtccagcctggggggtccctgagactctcctgtgcagcctct	ggattcaccttt............agtagctattgg	atgagctgggtccgccaggctccagggaaggggctggagtgggtggccaac	ataaagcaagat......ggaagtgagaaa	tactatgtggactctgtgaag...ggccgattcaccatctccagagacaacgccaagaactcactgtatctgcaaatgaacagcctgagagccgaggacacggctgtgtattactgt	gcgagtctatggttcggggattttccttccccgtctggtatcaactggttcgacccc	tgtgcgagtctatggttcggggattttccttccccgtctggtatcaactggttcgacccctgg	caactggttcgacccctggggccagggaaccctggtcaccgtctcctcag	tggggccagggaaccctggtcaccgtctcctcag
9802	AACTCAGTCTCCGGTT-1_contig_2	productive	P	Homsap IGHV2-5*02 F	Homsap IGHJ4*02 F	Homsap IGHD4-23*01 ORF	IGHA1	cagatcaccttgaaggagtctggtcct...acgctggtgcaacccacagagaccctcacactgacctgcaccttttctgggttctcactcacc......actagtggagtgggtgtgggctggatccgtcagcccccaggaaaggccctggagtggcttgcactcattttttgggat.........gatgataagtactacagcccatctctgaag...aatagactcgccatcaccaaggacgcctccaaaaaccaggtggtccttacaatgaccagcatggaccctgtggacacagccacattctattgtgcacagattttcacggactacggtggtaattcacgctattttgaacactggggccagggaaccctggtcaccgtcccctcag		cagatcaccttgaaggagtctggtcct...acgctggtgcaacccacagagaccctcacactgacctgcaccttttctgggttctcactcacc......actagtggagtgggtgtgggctggatccgtcagcccccaggaaaggccctggagtggcttgcactcattttttgggat.........gatgataagtactacagcccatctctgaag...aatagactcgccatcaccaaggacgcctccaaaaaccaggtggtccttacaatgaccagcatggaccctgtggacacagccacattctattgtgcaca	cagatcaccttgaaggagtctggtcct...acgctggtgcaacccacagagaccctcacactgacctgcaccttttct	gggttctcactcacc......actagtggagtgggt	gtgggctggatccgtcagcccccaggaaaggccctggagtggcttgcactc	attttttgggat.........gatgataag	tactacagcccatctctgaag...aatagactcgccatcaccaaggacgcctccaaaaaccaggtggtccttacaatgaccagcatggaccctgtggacacagccacattctattgt	gcacagattttcacggactacggtggtaattcacgctattttgaacac	tgtgcacagattttcacggactacggtggtaattcacgctattttgaacactgg	tttgaacactggggccagggaaccctggtcaccgtcccctcag	tggggccagggaaccctggtcaccgtcccctcag
11084	AACTCAGTCTGTCCGT-1_contig_3	productive	M	Homsap IGHV3-23*01 F, or Homsap IGHV3-23*04 F or Homsap IGHV3-23D*01 F	Homsap IGHJ2*01 F	Homsap IGHD2-21*02 F	IGHG2	gagccccagttgctggagtctggggga...gacttggtgcagcctggggggtccctgaaactctcctgtgcagcctctggattcaacttt............aaaaattatgccatgaattgggtccgccacgttccagggaaggggctggaatgtatcctggcaatcagtgggact......ggcgttggcacatactatgccgactccgtgagg...ggccggttcaccatctccagagacaattccaacaatgtgctgtatctgcacatgaagaacctcagagccgaggacacggccgtttattactgtgcaaaaccgggacgggacatttcggtggtgactccgaggaagtggtacttcgacctctggggccatggcaccctcgtcaccgtctcc…		gagccccagttgctggagtctggggga...gacttggtgcagcctggggggtccctgaaactctcctgtgcagcctctggattcaacttt............aaaaattatgccatgaattgggtccgccacgttccagggaaggggctggaatgtatcctggcaatcagtgggact......ggcgttggcacatactatgccgactccgtgagg...ggccggttcaccatctccagagacaattccaacaatgtgctgtatctgcacatgaagaacctcagagccgaggacacggccgtttattactgtgcaaaa	gagccccagttgctggagtctggggga...gacttggtgcagcctggggggtccctgaaactctcctgtgcagcctct	ggattcaacttt............aaaaattatgcc	atgaattgggtccgccacgttccagggaaggggctggaatgtatcctggca	atcagtgggact......ggcgttggcaca	tactatgccgactccgtgagg...ggccggttcaccatctccagagacaattccaacaatgtgctgtatctgcacatgaagaacctcagagccgaggacacggccgtttattactgt	gcaaaaccgggacgggacatttcggtggtgactccgaggaagtggtacttcgacctc	tgtgcaaaaccgggacgggacatttcggtggtgactccgaggaagtggtacttcgacctctgg	tggtacttcgacctctggggccatggcaccctcgtcaccgtctcctcag	tggggccatggcaccctcgtcaccgtctcctcag
96	AACTCCCAGATGTAAC-1_contig_4	productive	N	Homsap IGHV1-46*01 F, or Homsap IGHV1-46*03 F	Homsap IGHJ5*02 F	Homsap IGHD4-11*01 ORF	IGHM	caggtgcaactggtgcagtctggggct...gaggtgaagaagcctggggcctcagtgaaggtttcctgcaaggcatctggatacaccttc............accagctactatattcactgggtgcgacaggcccctggacaagggcttgagtggatgggaatggtcaaccctagt......ggtggtagcacaacctacgcacaggagttccag...ggcagagtcaccatgaccagggacacgtccacgagcacagtctacatggagctgagcagcctgagatcagaggacacggccgtgtattactgtgcgaggaggatgagtacattaagtacgagctggttcgacccctggggccagggaaccttggtcaccgtctcctcag		caggtgcaactggtgcagtctggggct...gaggtgaagaagcctggggcctcagtgaaggtttcctgcaaggcatctggatacaccttc............accagctactatattcactgggtgcgacaggcccctggacaagggcttgagtggatgggaatggtcaaccctagt......ggtggtagcacaacctacgcacaggagttccag...ggcagagtcaccatgaccagggacacgtccacgagcacagtctacatggagctgagcagcctgagatcagaggacacggccgtgtattactgtgcgag	caggtgcaactggtgcagtctggggct...gaggtgaagaagcctggggcctcagtgaaggtttcctgcaaggcatct	ggatacaccttc............accagctactat	attcactgggtgcgacaggcccctggacaagggcttgagtggatgggaatg	gtcaaccctagt......ggtggtagcaca	acctacgcacaggagttccag...ggcagagtcaccatgaccagggacacgtccacgagcacagtctacatggagctgagcagcctgagatcagaggacacggccgtgtattactgt	gcgaggaggatgagtacattaagtacgagctggttcgacccc	tgtgcgaggaggatgagtacattaagtacgagctggttcgacccctgg	ctggttcgacccctggggccagggaaccttggtcaccgtctcctcag	tggggccagggaaccttggtcaccgtctcctcag
3393	AACTCCCAGCCATCGC-1_contig_2	productive	M	Homsap IGHV2-26*02 F	Homsap IGHJ3*02 F	Homsap IGHD3-10*01 F	IGHG2	caggtcaccttgaaggagtctggtcct...gtgctggtgaaaccctcagagaccctcacgctgacctgcaccgtctctggattctcactcgac......aatttgagaatgggtgtgagctggttccgtcagcccccagggaaggccctggagtggcttgcacacattttttcgaat.........gacgaaaaatcctacagtaattctctgtgg...ggcaggctcaccatctccaaggacacctccaaaagccaggtggtccttaggatgaccaatatgggcccttcggacacagccacatatttctgtgcaagacgtgtggtccgtccagttggagtcggctatgatgcttttgatatctggggccaagggacaatggtcatcgtctcttcag		caggtcaccttgaaggagtctggtcct...gtgctggtgaaaccctcagagaccctcacgctgacctgcaccgtctctggattctcactcgac......aatttgagaatgggtgtgagctggttccgtcagcccccagggaaggccctggagtggcttgcacacattttttcgaat.........gacgaaaaatcctacagtaattctctgtgg...ggcaggctcaccatctccaaggacacctccaaaagccaggtggtccttaggatgaccaatatgggcccttcggacacagccacatatttctgtgca	caggtcaccttgaaggagtctggtcct...gtgctggtgaaaccctcagagaccctcacgctgacctgcaccgtctct	ggattctcactcgac......aatttgagaatgggt	gtgagctggttccgtcagcccccagggaaggccctggagtggcttgcacac	attttttcgaat.........gacgaaaaa	tcctacagtaattctctgtgg...ggcaggctcaccatctccaaggacacctccaaaagccaggtggtccttaggatgaccaatatgggcccttcggacacagccacatatttctgt	gcaagacgtgtggtccgtccagttggagtcggctatgatgcttttgatatc	tgtgcaagacgtgtggtccgtccagttggagtcggctatgatgcttttgatatctgg	tgatgcttttgatatctggggccaagggacaatggtcatcgtctcttcag	tggggccaagggacaatggtcatcgtctcttcag
3	AACTCCCCAATAGCAA-1_contig_3	productive	M	Homsap IGHV3-7*03 F	Homsap IGHJ4*02 F	Homsap IGHD3-10*01 F	IGHG2	gaagtgcagctggtggagtctggggga...ggtctggtccagcctggggggtccctgagactctcctgtgcgttttctggattc..................agtagccattggatgagttgggtccgccaggctccagggaaggggctggagtgggtggccaacacagatggggat......ggaaatgtgagataccatgtggactttgtgaag...gggcgattcaccatctccagagacaacgccaagaacttattgtatctgcaaatgaacagcctgagagtcgaggacacggccgtctatttttgtgtgagagattacttcgggccgggcgactattggggcctgggaacccaggtcaccgtctcctcag		gaagtgcagctggtggagtctggggga...ggtctggtccagcctggggggtccctgagactctcctgtgcgttttctggattc..................agtagccattggatgagttgggtccgccaggctccagggaaggggctggagtgggtggccaacacagatggggat......ggaaatgtgagataccatgtggactttgtgaag...gggcgattcaccatctccagagacaacgccaagaacttattgtatctgcaaatgaacagcctgagagtcgaggacacggccgtctatttttgtgtgagaga	gaagtgcagctggtggagtctggggga...ggtctggtccagcctggggggtccctgagactctcctgtgcgttttct	ggattc..................agtagccattgg	atgagttgggtccgccaggctccagggaaggggctggagtgggtggccaac	acagatggggat......ggaaatgtgaga	taccatgtggactttgtgaag...gggcgattcaccatctccagagacaacgccaagaacttattgtatctgcaaatgaacagcctgagagtcgaggacacggccgtctatttttgt	gtgagagattacttcgggccgggcgactat	tgtgtgagagattacttcgggccgggcgactattgg	gactattggggcctgggaacccaggtcaccgtctcctcag	tggggcctgggaacccaggtcaccgtctcctcag
12417	AACTCCCTCAGTTCGA-1_contig_1	productive	N	Homsap IGHV1-8*01 F	Homsap IGHJ6*03 F	Homsap IGHD3-16*02 F	IGHM	caggtgcagctggtgcagtctggggct...gaggtgaagaagcctggggcctcagtgaaggtctcctgcaaggcttctggatacaccttc............accagttatgatatcaactgggtgcgacaggccactggacaagggcttgagtggatgggatggatgaaccctaac......agtggtaacacaggctatgcacagaagttccag...ggcagagtcaccatgaccaggaacacctccataagcacagcctacatggagctgagcagcctgagatctgaggacacggccgtgtattactgtgcgagaggccctttgtctttagttgactactactactacatggacgtctggggcaaagggaccacggtcaccgtctcctca		caggtgcagctggtgcagtctggggct...gaggtgaagaagcctggggcctcagtgaaggtctcctgcaaggcttctggatacaccttc............accagttatgatatcaactgggtgcgacaggccactggacaagggcttgagtggatgggatggatgaaccctaac......agtggtaacacaggctatgcacagaagttccag...ggcagagtcaccatgaccaggaacacctccataagcacagcctacatggagctgagcagcctgagatctgaggacacggccgtgtattactgtgcgagagg	caggtgcagctggtgcagtctggggct...gaggtgaagaagcctggggcctcagtgaaggtctcctgcaaggcttct	ggatacaccttc............accagttatgat	atcaactgggtgcgacaggccactggacaagggcttgagtggatgggatgg	atgaaccctaac......agtggtaacaca	ggctatgcacagaagttccag...ggcagagtcaccatgaccaggaacacctccataagcacagcctacatggagctgagcagcctgagatctgaggacacggccgtgtattactgt	gcgagaggccctttgtctttagttgactactactactacatggacgtc	tgtgcgagaggccctttgtctttagttgactactactactacatggacgtctgg	actactactactacatggacgtctggggcaaagggaccacggtcaccgtctcctca	tggggcaaagggaccacggtcaccgtctcctca
1936	AACTCTTAGGAGTTTA-1_contig_6	productive	N	Homsap IGHV4-39*01 F	Homsap IGHJ4*02 F	Homsap IGHD1-26*01 F	IGHM	cagctgcagctgcaggagtcgggccca...ggactggtgaagccttcggagaccctgtccctcacctgcactgtctctggtggctccatcagc......agtagtagttactactggggctggatccgccagcccccagggaaggggctggagtggattgggagtatctattatagt.........gggagcacctactacaacccgtccctcaag...agtcgagtcaccatatccgtagacacgtccaagaaccagttctccctgaagctgagctctgtgaccgccgcagacacggctgtgtattactgtgcgagacgcctcaggggggttgactactggggccagggaaccctggtcaccgtctcctcag		cagctgcagctgcaggagtcgggccca...ggactggtgaagccttcggagaccctgtccctcacctgcactgtctctggtggctccatcagc......agtagtagttactactggggctggatccgccagcccccagggaaggggctggagtggattgggagtatctattatagt.........gggagcacctactacaacccgtccctcaag...agtcgagtcaccatatccgtagacacgtccaagaaccagttctccctgaagctgagctctgtgaccgccgcagacacggctgtgtattactgtgcgagac	cagctgcagctgcaggagtcgggccca...ggactggtgaagccttcggagaccctgtccctcacctgcactgtctct	ggtggctccatcagc......agtagtagttactac	tggggctggatccgccagcccccagggaaggggctggagtggattgggagt	atctattatagt.........gggagcacc	tactacaacccgtccctcaag...agtcgagtcaccatatccgtagacacgtccaagaaccagttctccctgaagctgagctctgtgaccgccgcagacacggctgtgtattactgt	gcgagacgcctcaggggggttgactac	tgtgcgagacgcctcaggggggttgactactgg	ttgactactggggccagggaaccctggtcaccgtctcctcag	tggggccagggaaccctggtcaccgtctcctcag
13684	AACTCTTAGTCCGGTC-1_contig_1	productive	M	Homsap IGHV1-18*01 F	Homsap IGHJ6*03 F	Homsap IGHD3-10*01 F	IGHG2	caggttcagctggtgcagtctggacct...gaggtgaagaagcctggggcctcagtgagggtctcctgcaagtcttctggtaacaccttg............atcaattatgctctcgcctgggtgcgactggcccctggacaacgacttgattatatgggattgatcagcgctaac......agtggtgacacacactatccacagacgttccga...gacagaattaccatgaccattgacagctcaaagacaacaggttacatggaactgaggggcctgaaatctggcgacacggccatatatttctgtgcgcgagtcctcaaccccccaccttataagtactactactacatggacatctggggccaagggaccacggtcaccgtctcctca		caggttcagctggtgcagtctggacct...gaggtgaagaagcctggggcctcagtgagggtctcctgcaagtcttctggtaacaccttg............atcaattatgctctcgcctgggtgcgactggcccctggacaacgacttgattatatgggattgatcagcgctaac......agtggtgacacacactatccacagacgttccga...gacagaattaccatgaccattgacagctcaaagacaacaggttacatggaactgaggggcctgaaatctggcgacacggccatatatttctgtgcgcgag	caggttcagctggtgcagtctggacct...gaggtgaagaagcctggggcctcagtgagggtctcctgcaagtcttct	ggtaacaccttg............atcaattatgct	ctcgcctgggtgcgactggcccctggacaacgacttgattatatgggattg	atcagcgctaac......agtggtgacaca	cactatccacagacgttccga...gacagaattaccatgaccattgacagctcaaagacaacaggttacatggaactgaggggcctgaaatctggcgacacggccatatatttctgt	gcgcgagtcctcaaccccccaccttataagtactactactacatggacatc	tgtgcgcgagtcctcaaccccccaccttataagtactactactacatggacatctgg	tactactactacatggacatctggggccaagggaccacggtcaccgtctcctca	tggggccaagggaccacggtcaccgtctcctca
8640	AACTCTTAGTCTTGCA-1_contig_5	productive	M	Homsap IGHV7-4-1*02 F	Homsap IGHJ4*02 F	Homsap IGHD6-13*01 F	IGHA2	caggtgcagctggtgcaatctgggtct...gagttgaagcagcctggggcctcagtgaaggtttcctgcaaggcttctggatacaccttc............actaactatgttatcaattgggtgcgacaggcccctggacaagggcttgagtggatgggatggatcaacacctac......actgggaaccctacgtttgcccagggcttcaca...ggacggtttgtcttctccttggacacctatgtcaccacggcatatctgcagctcagcaacctaaagtctgaggacactgccgtctactactgtgcgaggggctatagcaccaccgaacttattgattactggggccagggaaccctggtcaccgtctcctcag		caggtgcagctggtgcaatctgggtct...gagttgaagcagcctggggcctcagtgaaggtttcctgcaaggcttctggatacaccttc............actaactatgttatcaattgggtgcgacaggcccctggacaagggcttgagtggatgggatggatcaacacctac......actgggaaccctacgtttgcccagggcttcaca...ggacggtttgtcttctccttggacacctatgtcaccacggcatatctgcagctcagcaacctaaagtctgaggacactgccgtctactactgtgcgag	caggtgcagctggtgcaatctgggtct...gagttgaagcagcctggggcctcagtgaaggtttcctgcaaggcttct	ggatacaccttc............actaactatgtt	atcaattgggtgcgacaggcccctggacaagggcttgagtggatgggatgg	atcaacacctac......actgggaaccct	acgtttgcccagggcttcaca...ggacggtttgtcttctccttggacacctatgtcaccacggcatatctgcagctcagcaacctaaagtctgaggacactgccgtctactactgt	gcgaggggctatagcaccaccgaacttattgattac	tgtgcgaggggctatagcaccaccgaacttattgattactgg	ttgattactggggccagggaaccctggtcaccgtctcctcag	tggggccagggaaccctggtcaccgtctcctcag
9435	AACTCTTAGTTGTAGA-1_contig_4	productive	N	Homsap IGHV3-15*01 F	Homsap IGHJ4*02 F	Homsap IGHD3-3*01 F	IGHM	gaggtgcagctggtggaatctggggga...ggcttggtcaagcctggggggtcccttagactctcctgtgcagcctctggattcactttc............aataacgcctggatgagctgggtccgccaggttccagggaaggggctggagtgggttggccgtattaaaagcaaaactgatggtgggacaacagactacgccgcacccgtgaaa...ggcagattcaccatctcaagagatgattcaaagaatacgctgttgttgcagatgaacagcctgaaaaccgaggacacagccatgtattactgtgccacagctaatagaattcccactttttggagtggttattttgactactggggccagggagccctggtcaccgtctcctcag		gaggtgcagctggtggaatctggggga...ggcttggtcaagcctggggggtcccttagactctcctgtgcagcctctggattcactttc............aataacgcctggatgagctgggtccgccaggttccagggaaggggctggagtgggttggccgtattaaaagcaaaactgatggtgggacaacagactacgccgcacccgtgaaa...ggcagattcaccatctcaagagatgattcaaagaatacgctgttgttgcagatgaacagcctgaaaaccgaggacacagccatgtattactgtgccacag	gaggtgcagctggtggaatctggggga...ggcttggtcaagcctggggggtcccttagactctcctgtgcagcctct	ggattcactttc............aataacgcctgg	atgagctgggtccgccaggttccagggaaggggctggagtgggttggccgt	attaaaagcaaaactgatggtgggacaaca	gactacgccgcacccgtgaaa...ggcagattcaccatctcaagagatgattcaaagaatacgctgttgttgcagatgaacagcctgaaaaccgaggacacagccatgtattactgt	gccacagctaatagaattcccactttttggagtggttattttgactac	tgtgccacagctaatagaattcccactttttggagtggttattttgactactgg	tattttgactactggggccagggagccctggtcaccgtctcctcag	tggggccagggagccctggtcaccgtctcctcag
500	AACTCTTCAAGTCTAC-1_contig_5	productive	N	Homsap IGHV3-7*01 F	Homsap IGHJ4*02 F	Homsap IGHD3-16*02 F	IGHM	gaggtgcagctggtggagtctggggga...ggcttggtccagcggggggggtccctgagactctcctgtgcagcctctggattcaccttt............agtagttattggatgagttgggtccgccaggctccagggaaggggctggagtgggtggccaacataaaccaagat......ggaagtgaggaatactatgtggactctgtgaag...ggccgattcaccatctccagagacaacgccaataactcactgtatctgcaaatgaacagcctgagagccgaggacacggctgtgttttactgtgcgagagatagatacgacgtttgggggaggtatcgtgatggagactactttgactattggggccagggaaccctggtcaccgtctcc…		gaggtgcagctggtggagtctggggga...ggcttggtccagcggggggggtccctgagactctcctgtgcagcctctggattcaccttt............agtagttattggatgagttgggtccgccaggctccagggaaggggctggagtgggtggccaacataaaccaagat......ggaagtgaggaatactatgtggactctgtgaag...ggccgattcaccatctccagagacaacgccaataactcactgtatctgcaaatgaacagcctgagagccgaggacacggctgtgttttactgtgcgagaga	gaggtgcagctggtggagtctggggga...ggcttggtccagcggggggggtccctgagactctcctgtgcagcctct	ggattcaccttt............agtagttattgg	atgagttgggtccgccaggctccagggaaggggctggagtgggtggccaac	ataaaccaagat......ggaagtgaggaa	tactatgtggactctgtgaag...ggccgattcaccatctccagagacaacgccaataactcactgtatctgcaaatgaacagcctgagagccgaggacacggctgtgttttactgt	gcgagagatagatacgacgtttgggggaggtatcgtgatggagactactttgactat	tgtgcgagagatagatacgacgtttgggggaggtatcgtgatggagactactttgactattgg	actactttgactattggggccagggaaccctggtcaccgtctcctcag	tggggccagggaaccctggtcaccgtctcctcag
13025	AACTCTTCAGTATAAG-1_contig_9	productive	N	Homsap IGHV4-59*08 F	Homsap IGHJ4*02 F	Homsap IGHD6-19*01 F	IGHM	caggtgcagctgcaggagtcgggccca...ggactggtgaagccttcggagaccctgtccctcacctgcactgtctctggtggctccatc............attactcactactggaactggatccggcagcccccagggaaggcactggagtggattgggtatatctattacagt.........gagggcaccaagtacaaccccttcctcaag...agtcgagtcaccatgtcagtagacacgtccaagaaccagttctccctgaagctgagctctgtgaccgccgcagacacggccgtgtattactgtgcgagacagaggagcagtggctcgtactactttgactactggggccagggaaccctggtcaccgtctcctcag		caggtgcagctgcaggagtcgggccca...ggactggtgaagccttcggagaccctgtccctcacctgcactgtctctggtggctccatc............attactcactactggaactggatccggcagcccccagggaaggcactggagtggattgggtatatctattacagt.........gagggcaccaagtacaaccccttcctcaag...agtcgagtcaccatgtcagtagacacgtccaagaaccagttctccctgaagctgagctctgtgaccgccgcagacacggccgtgtattactgtgcgagaca	caggtgcagctgcaggagtcgggccca...ggactggtgaagccttcggagaccctgtccctcacctgcactgtctct	ggtggctccatc............attactcactac	tggaactggatccggcagcccccagggaaggcactggagtggattgggtat	atctattacagt.........gagggcacc	aagtacaaccccttcctcaag...agtcgagtcaccatgtcagtagacacgtccaagaaccagttctccctgaagctgagctctgtgaccgccgcagacacggccgtgtattactgt	gcgagacagaggagcagtggctcgtactactttgactac	tgtgcgagacagaggagcagtggctcgtactactttgactactgg	actactttgactactggggccagggaaccctggtcaccgtctcctcag	tggggccagggaaccctggtcaccgtctcctcag
10963	AACTCTTGTACCGTTA-1_contig_5	productive	M	Homsap IGHV3-30*03 F, or Homsap IGHV3-30*18 F or Homsap IGHV3-30-5*01 F	Homsap IGHJ6*03 F	Homsap IGHD1-14*01 ORF	IGHG3	caggtgcagctggtggcgtctggggga...ggcgcggtccagcctggggggtccctgagactctcctgtgcagcctctggattcatattc............aggagctatggcatgcactgggtccgccaggctccaggcaaggggctggagtgggtggcagttatatcatatcac......ggagattttaaaaactatgcagattccgtgaag...ggccgattcaccatctccagagacaattccaagaactcgctgtctctgcaaatgaacagcctgagaactgaggacacggctatgtattactgtgcgaaagatggtattaacgaagatcagaggaactactacttcatggacgtctggggcaaagggaccacggtcagcgtctcctca		caggtgcagctggtggcgtctggggga...ggcgcggtccagcctggggggtccctgagactctcctgtgcagcctctggattcatattc............aggagctatggcatgcactgggtccgccaggctccaggcaaggggctggagtgggtggcagttatatcatatcac......ggagattttaaaaactatgcagattccgtgaag...ggccgattcaccatctccagagacaattccaagaactcgctgtctctgcaaatgaacagcctgagaactgaggacacggctatgtattactgtgcgaaaga	caggtgcagctggtggcgtctggggga...ggcgcggtccagcctggggggtccctgagactctcctgtgcagcctct	ggattcatattc............aggagctatggc	atgcactgggtccgccaggctccaggcaaggggctggagtgggtggcagtt	atatcatatcac......ggagattttaaa	aactatgcagattccgtgaag...ggccgattcaccatctccagagacaattccaagaactcgctgtctctgcaaatgaacagcctgagaactgaggacacggctatgtattactgt	gcgaaagatggtattaacgaagatcagaggaactactacttcatggacgtc	tgtgcgaaagatggtattaacgaagatcagaggaactactacttcatggacgtctgg	actactacttcatggacgtctggggcaaagggaccacggtcagcgtctcctca	tggggcaaagggaccacggtcagcgtctcctca
11249	AACTGGTAGACAATAC-1_contig_1	productive	N	Homsap IGHV4-59*01 F	Homsap IGHJ6*03 F	Homsap IGHD3-3*01 F	IGHM	caggtgcagctgcaggagtcgggccca...ggactggtgaagccttcggagaccctgtccctcacctgcactgtctctggtggctccatc............agtagttactactggagctggatccggcagcccccagggaagggactggagtggattgggtatatctattacagt.........gggagcaccaactacaacccctccctcaag...agtcgagtcaccatatcaatagacacgtccaagaaccagttctccctgaagctgagctctgtgaccgctgcggacacggccgtgtattactgtgcgagttctcgattacgatttttggagtatgacatggacgtctggggcaaagggaccacggtcaccgtctcctca		caggtgcagctgcaggagtcgggccca...ggactggtgaagccttcggagaccctgtccctcacctgcactgtctctggtggctccatc............agtagttactactggagctggatccggcagcccccagggaagggactggagtggattgggtatatctattacagt.........gggagcaccaactacaacccctccctcaag...agtcgagtcaccatatcaatagacacgtccaagaaccagttctccctgaagctgagctctgtgaccgctgcggacacggccgtgtattactgtgcgag	caggtgcagctgcaggagtcgggccca...ggactggtgaagccttcggagaccctgtccctcacctgcactgtctct	ggtggctccatc............agtagttactac	tggagctggatccggcagcccccagggaagggactggagtggattgggtat	atctattacagt.........gggagcacc	aactacaacccctccctcaag...agtcgagtcaccatatcaatagacacgtccaagaaccagttctccctgaagctgagctctgtgaccgctgcggacacggccgtgtattactgt	gcgagttctcgattacgatttttggagtatgacatggacgtc	tgtgcgagttctcgattacgatttttggagtatgacatggacgtctgg	acatggacgtctggggcaaagggaccacggtcaccgtctcctca	tggggcaaagggaccacggtcaccgtctcctca
3399	AACTGGTCATTACCTT-1_contig_3	productive	N	Homsap IGHV3-15*04 F	Homsap IGHJ4*02 F	Homsap IGHD6-13*01 F	IGHM	gaggtgcagctggtggagtctggggga...ggcttggtaaagtctggggggtcccttagactctcctgtgcagcctctggattcactttc............agtgacgcctggatgaactgggtccgccaggctccagggaaggggctggagtgggttggccgtattgaaagcaaacttgatggtgcgacaacagactacgctgcacccgtgaaa...ggcagattcaccatttcaagagatgattcaaaaaacacgctgtctctgcaaatgaacagcctgaaaaccgaggacacagccgtgtattattgtaccacagattattatggcggcagctggtcgtttgactactggggccagggaaccctggtcaccgtctcctcag		gaggtgcagctggtggagtctggggga...ggcttggtaaagtctggggggtcccttagactctcctgtgcagcctctggattcactttc............agtgacgcctggatgaactgggtccgccaggctccagggaaggggctggagtgggttggccgtattgaaagcaaacttgatggtgcgacaacagactacgctgcacccgtgaaa...ggcagattcaccatttcaagagatgattcaaaaaacacgctgtctctgcaaatgaacagcctgaaaaccgaggacacagccgtgtattattgtaccacaga	gaggtgcagctggtggagtctggggga...ggcttggtaaagtctggggggtcccttagactctcctgtgcagcctct	ggattcactttc............agtgacgcctgg	atgaactgggtccgccaggctccagggaaggggctggagtgggttggccgt	attgaaagcaaacttgatggtgcgacaaca	gactacgctgcacccgtgaaa...ggcagattcaccatttcaagagatgattcaaaaaacacgctgtctctgcaaatgaacagcctgaaaaccgaggacacagccgtgtattattgt	accacagattattatggcggcagctggtcgtttgactac	tgtaccacagattattatggcggcagctggtcgtttgactactgg	tttgactactggggccagggaaccctggtcaccgtctcctcag	tggggccagggaaccctggtcaccgtctcctcag
100	AACTGGTGTAAGTAGT-1_contig_3	productive	P	Homsap IGHV4-39*02 F	Homsap IGHJ2*01 F	Homsap IGHD6-6*01 F	IGHM	cagctgcagctgcaggagtcgggccca...ggactggtgaagccttcggagactctgtccctcacctgcactgtctctggtggctccatcagc......agtagtaattactactggggctggatccgccagcccccagggaaggggctggagtggattgggagtatctattatagt.........gggaacacctactacaacccgtccctcagc...agtcgagtcaccatatccgtagacacgtccaagaaccacttctccctgaagctgacctctgtgaccgccgcagacacggctgtgtattactgtgcgaggctcgtcccccactggtcgtacttcgatctctggggccgtggcaccctggtcactgtctcctcag		cagctgcagctgcaggagtcgggccca...ggactggtgaagccttcggagactctgtccctcacctgcactgtctctggtggctccatcagc......agtagtaattactactggggctggatccgccagcccccagggaaggggctggagtggattgggagtatctattatagt.........gggaacacctactacaacccgtccctcagc...agtcgagtcaccatatccgtagacacgtccaagaaccacttctccctgaagctgacctctgtgaccgccgcagacacggctgtgtattactgtgcgag	cagctgcagctgcaggagtcgggccca...ggactggtgaagccttcggagactctgtccctcacctgcactgtctct	ggtggctccatcagc......agtagtaattactac	tggggctggatccgccagcccccagggaaggggctggagtggattgggagt	atctattatagt.........gggaacacc	tactacaacccgtccctcagc...agtcgagtcaccatatccgtagacacgtccaagaaccacttctccctgaagctgacctctgtgaccgccgcagacacggctgtgtattactgt	gcgaggctcgtcccccactggtcgtacttcgatctc	tgtgcgaggctcgtcccccactggtcgtacttcgatctctgg	gtacttcgatctctggggccgtggcaccctggtcactgtctcctcag	tggggccgtggcaccctggtcactgtctcctcag
9975	AACTGGTGTACAGACG-1_contig_3	productive	N	Homsap IGHV6-1*01 F	Homsap IGHJ4*02 F	Homsap IGHD3-10*01 F	IGHM	caagtacagctgcagcagtcaggtcca...ggactggtgaagccctcgcagaccctctcactcacctgtgccatctccggggacagtgtctct......agcgacagtgctgcttggaactggatcaggcagtccccatcgagaggccttgagtggctgggaaggacatactacaggtcc...aagtggtataatgattatgcagtatctgtgata...agtcgcataaccatcaccccagacatatccaagaaccaattctccctgcagctgaactctgtgactcccgaggacacggctgtgtattactgtgcaagagatcgggggggcttgggctactggggccagggaatgctggtcaccgtcgcctcag		caagtacagctgcagcagtcaggtcca...ggactggtgaagccctcgcagaccctctcactcacctgtgccatctccggggacagtgtctct......agcgacagtgctgcttggaactggatcaggcagtccccatcgagaggccttgagtggctgggaaggacatactacaggtcc...aagtggtataatgattatgcagtatctgtgata...agtcgcataaccatcaccccagacatatccaagaaccaattctccctgcagctgaactctgtgactcccgaggacacggctgtgtattactgtgcaagaga	caagtacagctgcagcagtcaggtcca...ggactggtgaagccctcgcagaccctctcactcacctgtgccatctcc	ggggacagtgtctct......agcgacagtgctgct	tggaactggatcaggcagtccccatcgagaggccttgagtggctgggaagg	acatactacaggtcc...aagtggtataat	gattatgcagtatctgtgata...agtcgcataaccatcaccccagacatatccaagaaccaattctccctgcagctgaactctgtgactcccgaggacacggctgtgtattactgt	gcaagagatcgggggggcttgggctac	tgtgcaagagatcgggggggcttgggctactgg	cttgggctactggggccagggaatgctggtcaccgtcgcctcag	tggggccagggaatgctggtcaccgtcgcctcag
10436	AACTTTCCAGGGAGAG-1_contig_4	productive	N	Homsap IGHV4-59*01 F	Homsap IGHJ4*02 F	Homsap IGHD3-22*01 F	IGHM	caggtgcagctgcaggagtcgggccca...ggactggtgaagccttcggagaccctgtccctcacctgcactgtctctggtggctccatc............agtagttactactggagctggatccggcagcccccagggaagggactggagtggattgggtatatctattacagt.........gggagcaccaactacaacccctccctcaag...agtcgagtcaccatctcagtagacacgtccaagatccagttctccctgaggctgagctctgtgaccgctgcggacacggccatgtattactgtgcgagctttcaatattactatgatagtagtggttattacggaacccgctttgactactggggccagggaaccctggtcaccgtctcc…		caggtgcagctgcaggagtcgggccca...ggactggtgaagccttcggagaccctgtccctcacctgcactgtctctggtggctccatc............agtagttactactggagctggatccggcagcccccagggaagggactggagtggattgggtatatctattacagt.........gggagcaccaactacaacccctccctcaag...agtcgagtcaccatctcagtagacacgtccaagatccagttctccctgaggctgagctctgtgaccgctgcggacacggccatgtattactgtgcgag	caggtgcagctgcaggagtcgggccca...ggactggtgaagccttcggagaccctgtccctcacctgcactgtctct	ggtggctccatc............agtagttactac	tggagctggatccggcagcccccagggaagggactggagtggattgggtat	atctattacagt.........gggagcacc	aactacaacccctccctcaag...agtcgagtcaccatctcagtagacacgtccaagatccagttctccctgaggctgagctctgtgaccgctgcggacacggccatgtattactgt	gcgagctttcaatattactatgatagtagtggttattacggaacccgctttgactac	tgtgcgagctttcaatattactatgatagtagtggttattacggaacccgctttgactactgg	ctttgactactggggccagggaaccctggtcaccgtctcctcag	tggggccagggaaccctggtcaccgtctcctcag
4076	AACTTTCCATATGAGA-1_contig_2	productive	M	Homsap IGHV4-31*03 F	Homsap IGHJ4*02 F	Homsap IGHD3-10*01 F	IGHM	caggtgcagctgcaggagtcgggccca...ggactggtgaggccttcacagaccctgtccctcacctgcactgtctctggtggctccataagc......agtggtggttactactggagctggatccgccagtacccagggaagggcctggagtggattgggtacatctattacagt.........gggagcacctcctacaacccgtccctcaag...agtcgagttaccatatcagtagacacgtctaggaaccagttctccctgaagctgagctctgtgactgccgcggacacggccgtgtattactgtgcgagagatggcggttatggttcggggagttactactttgactactggggccagggaaccctggtcaccgtctcctcag		caggtgcagctgcaggagtcgggccca...ggactggtgaggccttcacagaccctgtccctcacctgcactgtctctggtggctccataagc......agtggtggttactactggagctggatccgccagtacccagggaagggcctggagtggattgggtacatctattacagt.........gggagcacctcctacaacccgtccctcaag...agtcgagttaccatatcagtagacacgtctaggaaccagttctccctgaagctgagctctgtgactgccgcggacacggccgtgtattactgtgcgagaga	caggtgcagctgcaggagtcgggccca...ggactggtgaggccttcacagaccctgtccctcacctgcactgtctct	ggtggctccataagc......agtggtggttactac	tggagctggatccgccagtacccagggaagggcctggagtggattgggtac	atctattacagt.........gggagcacc	tcctacaacccgtccctcaag...agtcgagttaccatatcagtagacacgtctaggaaccagttctccctgaagctgagctctgtgactgccgcggacacggccgtgtattactgt	gcgagagatggcggttatggttcggggagttactactttgactac	tgtgcgagagatggcggttatggttcggggagttactactttgactactgg	actactttgactactggggccagggaaccctggtcaccgtctcctcag	tggggccagggaaccctggtcaccgtctcctcag
11413	AACTTTCGTCCTGCTT-1_contig_3	productive	N	Homsap IGHV4-59*03 F	Homsap IGHJ6*03 F	Homsap IGHD4-17*01 F	IGHM	caggtgcagctgcaggagtcgggccca...ggactggtgaagccttcggagaccctgtccctcacctgcactgtccctggtagctccatc............agtcgatactactggagctggatccggcagcccccaggggagggactggagtggattggatatgtctcttatagt.........gggagcaccaacttcaacccttccctcaag...agtcgagtcaccatatcactagacgtgtccaggaaccaattctccctgagggtgaattctgtgaccgctgcggacacggccgtgtattactgtgcgagaggagtgtttgaggagactacggtgacttcgggcccgtaccgttactactccaactactacacggacgtctggggcaaaggg…		caggtgcagctgcaggagtcgggccca...ggactggtgaagccttcggagaccctgtccctcacctgcactgtccctggtagctccatc............agtcgatactactggagctggatccggcagcccccaggggagggactggagtggattggatatgtctcttatagt.........gggagcaccaacttcaacccttccctcaag...agtcgagtcaccatatcactagacgtgtccaggaaccaattctccctgagggtgaattctgtgaccgctgcggacacggccgtgtattactgtgcgagag	caggtgcagctgcaggagtcgggccca...ggactggtgaagccttcggagaccctgtccctcacctgcactgtccct	ggtagctccatc............agtcgatactac	tggagctggatccggcagcccccaggggagggactggagtggattggatat	gtctcttatagt.........gggagcacc	aacttcaacccttccctcaag...agtcgagtcaccatatcactagacgtgtccaggaaccaattctccctgagggtgaattctgtgaccgctgcggacacggccgtgtattactgt	gcgagaggagtgtttgaggagactacggtgacttcgggcccgtaccgttactactccaactactacacggacgtc	tgtgcgagaggagtgtttgaggagactacggtgacttcgggcccgtaccgttactactccaactactacacggacgtctgg	actactacacggacgtctggggcaaagggaccacggtcaccgtctcctca	tggggcaaagggaccacggtcaccgtctcctca
3743	AACTTTCGTTACCGAT-1_contig_3	productive	M	Homsap IGHV4-59*08 F	Homsap IGHJ6*03 F	Homsap IGHD4-17*01 F	IGHG1	caggtgcacctgcaggagtcgggccca...ggactggtgaagccttcggagaccctgtccctcacctgcactgtctctggtggctccatc............agtgattactactggagctggattcggcagcccccagggaagggactggagtggattggctttatctattatacc.........gggagtaccaactacaacccctccctcgag...agtcgagtctccatatcagtggacacgtccaacaaccagttctccctgaggctgacctctgtgaccgccgcagacacggccgtatattactgtgcgagacaattcggggtctccggtgaccacgtctactacagctactactacatggacgtctggggcacagggaccacggtcgccgtc…		caggtgcacctgcaggagtcgggccca...ggactggtgaagccttcggagaccctgtccctcacctgcactgtctctggtggctccatc............agtgattactactggagctggattcggcagcccccagggaagggactggagtggattggctttatctattatacc.........gggagtaccaactacaacccctccctcgag...agtcgagtctccatatcagtggacacgtccaacaaccagttctccctgaggctgacctctgtgaccgccgcagacacggccgtatattactgtgcgagaca	caggtgcacctgcaggagtcgggccca...ggactggtgaagccttcggagaccctgtccctcacctgcactgtctct	ggtggctccatc............agtgattactac	tggagctggattcggcagcccccagggaagggactggagtggattggcttt	atctattatacc.........gggagtacc	aactacaacccctccctcgag...agtcgagtctccatatcagtggacacgtccaacaaccagttctccctgaggctgacctctgtgaccgccgcagacacggccgtatattactgt	gcgagacaattcggggtctccggtgaccacgtctactacagctactactacatggacgtc	tgtgcgagacaattcggggtctccggtgaccacgtctactacagctactactacatggacgtctgg	tactacagctactactacatggacgtctggggcacagggaccacggtcgccgtctcctca	tggggcacagggaccacggtcgccgtctcctca
11847	AACTTTCTCCCAGGTG-1_contig_1	productive	M	Homsap IGHV4-31*03 F	Homsap IGHJ2*01 F	Homsap IGHD3-10*01 F	IGHG1	caggtgcagctgcaggagtcgggccca...ggacaggtgaagccttcacagaccctgtccctcacctgcactgtctctggtggctccatcaac......agtggtgattactactggagctggatccgccagcacccaggcaagggcctggagtggattgggtacatctattccagt.........gggagcacctactacaacccgtccctcagg...agtcgagttaccatctcaagagacacgtctaagaaccacttctccctgaagctgacctctgtgactgccgcggacacggccgtatattactgtgcgagaggcagacctggggaggggggtttttgggactggaacttcgatctctggggccgtggcaccctggtcactgtctccccag		caggtgcagctgcaggagtcgggccca...ggacaggtgaagccttcacagaccctgtccctcacctgcactgtctctggtggctccatcaac......agtggtgattactactggagctggatccgccagcacccaggcaagggcctggagtggattgggtacatctattccagt.........gggagcacctactacaacccgtccctcagg...agtcgagttaccatctcaagagacacgtctaagaaccacttctccctgaagctgacctctgtgactgccgcggacacggccgtatattactgtgcgagag	caggtgcagctgcaggagtcgggccca...ggacaggtgaagccttcacagaccctgtccctcacctgcactgtctct	ggtggctccatcaac......agtggtgattactac	tggagctggatccgccagcacccaggcaagggcctggagtggattgggtac	atctattccagt.........gggagcacc	tactacaacccgtccctcagg...agtcgagttaccatctcaagagacacgtctaagaaccacttctccctgaagctgacctctgtgactgccgcggacacggccgtatattactgt	gcgagaggcagacctggggaggggggtttttgggactggaacttcgatctc	tgtgcgagaggcagacctggggaggggggtttttgggactggaacttcgatctctgg	actggaacttcgatctctggggccgtggcaccctggtcactgtctccccag	tggggccgtggcaccctggtcactgtctccccag
9979	AACTTTCTCGCGGATC-1_contig_3	productive	N	Homsap IGHV3-23*01 F, or Homsap IGHV3-23D*01 F	Homsap IGHJ4*02 F	Homsap IGHD3-10*01 F	IGHM	gaggtgcacctgttggagtctggggga...ggcttggtacagccgggggggtccctgagactctcctgtgtagcctctggattcaccttt............actaattatgccatgagttgggtccgccaggctccagggaaggggctggagtgggtctcagccatcagtggtagt......ggtgacagcacatactacgcagactccgtgaag...ggccggttcaccacctccagagacaaatccaagaacacgttgtatctgcaaatgaacagcctgagagccgaggacacggccctatattactgtgcgaaatatttgggcaacgatggttcggggagttgggacaaaagcaatgactactggggccagggaaccctggtcaccgtctcctcag		gaggtgcacctgttggagtctggggga...ggcttggtacagccgggggggtccctgagactctcctgtgtagcctctggattcaccttt............actaattatgccatgagttgggtccgccaggctccagggaaggggctggagtgggtctcagccatcagtggtagt......ggtgacagcacatactacgcagactccgtgaag...ggccggttcaccacctccagagacaaatccaagaacacgttgtatctgcaaatgaacagcctgagagccgaggacacggccctatattactgtgcgaaa	gaggtgcacctgttggagtctggggga...ggcttggtacagccgggggggtccctgagactctcctgtgtagcctct	ggattcaccttt............actaattatgcc	atgagttgggtccgccaggctccagggaaggggctggagtgggtctcagcc	atcagtggtagt......ggtgacagcaca	tactacgcagactccgtgaag...ggccggttcaccacctccagagacaaatccaagaacacgttgtatctgcaaatgaacagcctgagagccgaggacacggccctatattactgt	gcgaaatatttgggcaacgatggttcggggagttgggacaaaagcaatgactac	tgtgcgaaatatttgggcaacgatggttcggggagttgggacaaaagcaatgactactgg	tgactactggggccagggaaccctggtcaccgtctcctcag	tggggccagggaaccctggtcaccgtctcctcag
6431	AACTTTCTCGGTGTTA-1_contig_2	productive	M	Homsap IGHV1-8*01 F	Homsap IGHJ4*02 F	Homsap IGHD2-2*01 F	IGHG2	caggtgcagctggtgcagtctggggct...gaggtgcagaagcctggggcctcagtgaaggtctcctgcaagacttctggatacaccttc............accagttctgatatcaactgggtgcggcaggcccctggacaagggcttgagtggatgggatggatgagccccaac......aatggtaacacaggttatgcacagaaattccag...ggcagaatcactatgaccaggaatatctccaaagccacagcctacatggaactaaacagcctgagatctgacgactcggccatatattactgtgcgagaggccagtttgcctactggggccagggaaccctggtcaccgtctcatcag		caggtgcagctggtgcagtctggggct...gaggtgcagaagcctggggcctcagtgaaggtctcctgcaagacttctggatacaccttc............accagttctgatatcaactgggtgcggcaggcccctggacaagggcttgagtggatgggatggatgagccccaac......aatggtaacacaggttatgcacagaaattccag...ggcagaatcactatgaccaggaatatctccaaagccacagcctacatggaactaaacagcctgagatctgacgactcggccatatattactgtgcgagagg	caggtgcagctggtgcagtctggggct...gaggtgcagaagcctggggcctcagtgaaggtctcctgcaagacttct	ggatacaccttc............accagttctgat	atcaactgggtgcggcaggcccctggacaagggcttgagtggatgggatgg	atgagccccaac......aatggtaacaca	ggttatgcacagaaattccag...ggcagaatcactatgaccaggaatatctccaaagccacagcctacatggaactaaacagcctgagatctgacgactcggccatatattactgt	gcgagaggccagtttgcctac	tgtgcgagaggccagtttgcctactgg	tttgcctactggggccagggaaccctggtcaccgtctcatcag	tggggccagggaaccctggtcaccgtctcatcag
12253	AACTTTCTCTTACCGC-1_contig_1	productive	N	Homsap IGHV1-18*01 F	Homsap IGHJ3*02 F	Homsap IGHD5-18*01 F	IGHG3	caggttcagctggtgcagtctggagct...gaggtgaagaagcctggggcctcagtgaaggtctcctgcaaggcttctggttacaccttg............accagctatggtatcagctgggtgcgacaggcccctggacaagggcttgagtggatgggatggatcagcgcttac......aatggtaacacaaactatgcacagaagctccag...ggcagagtcagcatgaccacagacacatccacgagcacagcctacatggagctgaggagcctgagatctgacgacacggccgtgtattactgtgcgagagaggggagggagctacgggatgatgcttttgatatctggggccaagggacaatggtcaccgtctcttcag		caggttcagctggtgcagtctggagct...gaggtgaagaagcctggggcctcagtgaaggtctcctgcaaggcttctggttacaccttg............accagctatggtatcagctgggtgcgacaggcccctggacaagggcttgagtggatgggatggatcagcgcttac......aatggtaacacaaactatgcacagaagctccag...ggcagagtcagcatgaccacagacacatccacgagcacagcctacatggagctgaggagcctgagatctgacgacacggccgtgtattactgtgcgagaga	caggttcagctggtgcagtctggagct...gaggtgaagaagcctggggcctcagtgaaggtctcctgcaaggcttct	ggttacaccttg............accagctatggt	atcagctgggtgcgacaggcccctggacaagggcttgagtggatgggatgg	atcagcgcttac......aatggtaacaca	aactatgcacagaagctccag...ggcagagtcagcatgaccacagacacatccacgagcacagcctacatggagctgaggagcctgagatctgacgacacggccgtgtattactgt	gcgagagaggggagggagctacgggatgatgcttttgatatc	tgtgcgagagaggggagggagctacgggatgatgcttttgatatctgg	tgatgcttttgatatctggggccaagggacaatggtcaccgtctcttcag	tggggccaagggacaatggtcaccgtctcttcag
13202	AAGACCTAGCTAGTGG-1_contig_2	productive	M	Homsap IGHV3-74*01 F, or Homsap IGHV3-74*03 F	Homsap IGHJ4*02 F	Homsap IGHD3-22*01 F	IGHM	gaggtgcagctggtggagtccggggga...ggcttagctcagcctggggggtccctgagactctcatgtgcagtctctggattcaccttc............agtagatactggatgcactgggtccgccaagttccagggaaggggctggtatgggtctcagttattaaaagtgat......gggagtatcacaaattacgcggactccgtgaag...ggccgattcaccatctccagagacaacgccaagaacatactgtatctgcaaatgaacagtctgagagccgaggacacggctatatattactgttttattactccgggctactggggccagggaaccctggtcaccgtctcctcag		gaggtgcagctggtggagtccggggga...ggcttagctcagcctggggggtccctgagactctcatgtgcagtctctggattcaccttc............agtagatactggatgcactgggtccgccaagttccagggaaggggctggtatgggtctcagttattaaaagtgat......gggagtatcacaaattacgcggactccgtgaag...ggccgattcaccatctccagagacaacgccaagaacatactgtatctgcaaatgaacagtctgagagccgaggacacggctatatattactgt	gaggtgcagctggtggagtccggggga...ggcttagctcagcctggggggtccctgagactctcatgtgcagtctct	ggattcaccttc............agtagatactgg	atgcactgggtccgccaagttccagggaaggggctggtatgggtctcagtt	attaaaagtgat......gggagtatcaca	aattacgcggactccgtgaag...ggccgattcaccatctccagagacaacgccaagaacatactgtatctgcaaatgaacagtctgagagccgaggacacggctatatattactgt	tttattactccgggctac	tgttttattactccgggctactgg	ctactggggccagggaaccctggtcaccgtctcctcag	tggggccagggaaccctggtcaccgtctcctcag
6928	AAGACCTCACGAGGTA-1_contig_3	productive	M	Homsap IGHV1-8*01 F	Homsap IGHJ4*02 F	Homsap IGHD2-21*02 F	IGHM	caggtgcagctggtgcagtctggggct...gaggtgaagaagcctggggcctcagtgacggtctcctgcaaggcttctggatacaccttc............agcagttatgatttcaactgggtgcgacaggccactggacaagggcttgagtggatgggatggatgaacccaaac......actggtaactcaggctctgcacagaagttccag...ggcagagtcaccatgaccaggaacacctccataactacagcctacatggagctgaccaacctgagatctgaagacacggccgtctattactgtgcgagaggtctcgggggccggctctccgaacttgacttctggggccagggaactctggtcaccgtctcctcag		caggtgcagctggtgcagtctggggct...gaggtgaagaagcctggggcctcagtgacggtctcctgcaaggcttctggatacaccttc............agcagttatgatttcaactgggtgcgacaggccactggacaagggcttgagtggatgggatggatgaacccaaac......actggtaactcaggctctgcacagaagttccag...ggcagagtcaccatgaccaggaacacctccataactacagcctacatggagctgaccaacctgagatctgaagacacggccgtctattactgtgcgagagg	caggtgcagctggtgcagtctggggct...gaggtgaagaagcctggggcctcagtgacggtctcctgcaaggcttct	ggatacaccttc............agcagttatgat	ttcaactgggtgcgacaggccactggacaagggcttgagtggatgggatgg	atgaacccaaac......actggtaactca	ggctctgcacagaagttccag...ggcagagtcaccatgaccaggaacacctccataactacagcctacatggagctgaccaacctgagatctgaagacacggccgtctattactgt	gcgagaggtctcgggggccggctctccgaacttgacttc	tgtgcgagaggtctcgggggccggctctccgaacttgacttctgg	ttgacttctggggccagggaactctggtcaccgtctcctcag	tggggccagggaactctggtcaccgtctcctcag
5970	AAGACCTCATATACGC-1_contig_5	productive	M	Homsap IGHV3-30*04 F, or Homsap IGHV3-30-3*03 F	Homsap IGHJ4*02 F	Homsap IGHD4-23*01 ORF	IGHG3	caggtgcaactggtggagtctggggga...ggcgtggtccagcctgggaggtccctgagactctcctgtgcagcctctggattcaccttc............agtacctatgctatgcactgggtccgccaggctcccggcaaggggctggactgggtggcagttatatcatatgat......ggaactactgaatactacgcagactccgtggag...ggccgattcaccatctccagagacaattccaggaacacgctgtatatgcaaatgaacagcctgagacctgaggacacggctgtgtatttctgtacgagagttcgggggccctacggtgacttctccatctttcagtactggggccagggaatcctggtcaccgtgtcctcag		caggtgcaactggtggagtctggggga...ggcgtggtccagcctgggaggtccctgagactctcctgtgcagcctctggattcaccttc............agtacctatgctatgcactgggtccgccaggctcccggcaaggggctggactgggtggcagttatatcatatgat......ggaactactgaatactacgcagactccgtggag...ggccgattcaccatctccagagacaattccaggaacacgctgtatatgcaaatgaacagcctgagacctgaggacacggctgtgtatttctgtacgagag	caggtgcaactggtggagtctggggga...ggcgtggtccagcctgggaggtccctgagactctcctgtgcagcctct	ggattcaccttc............agtacctatgct	atgcactgggtccgccaggctcccggcaaggggctggactgggtggcagtt	atatcatatgat......ggaactactgaa	tactacgcagactccgtggag...ggccgattcaccatctccagagacaattccaggaacacgctgtatatgcaaatgaacagcctgagacctgaggacacggctgtgtatttctgt	acgagagttcgggggccctacggtgacttctccatctttcagtac	tgtacgagagttcgggggccctacggtgacttctccatctttcagtactgg	ctttcagtactggggccagggaatcctggtcaccgtgtcctcag	tggggccagggaatcctggtcaccgtgtcctcag
7535	AAGACCTGTCTAAAGA-1_contig_1	productive	N	Homsap IGHV7-4-1*02 F	Homsap IGHJ4*02 F	Homsap IGHD4-23*01 ORF	IGHM	caggtgcagctggtgcaatctgggtct...gagttgaagaagcctggggcctcagtgaaggtttcctgcaaggcttctggatacaccttc............actacctattctatgaattgggtgcgacaggcccctggacaagggcttgagtggatgggaaggatcaacaccaac......actgggaacccaacgtatgcccagggcttcaca...ggacggtttgtcttctccttagacatgtctgtcagcacggcatatctgcagctcagcagcctaaaggctgaggacactgccatatattactgtgcgagagaactggtttccctacaggaggactactatggtgttgactactggggccagggaaccctggtcaccgtctcctcag		caggtgcagctggtgcaatctgggtct...gagttgaagaagcctggggcctcagtgaaggtttcctgcaaggcttctggatacaccttc............actacctattctatgaattgggtgcgacaggcccctggacaagggcttgagtggatgggaaggatcaacaccaac......actgggaacccaacgtatgcccagggcttcaca...ggacggtttgtcttctccttagacatgtctgtcagcacggcatatctgcagctcagcagcctaaaggctgaggacactgccatatattactgtgcgagaga	caggtgcagctggtgcaatctgggtct...gagttgaagaagcctggggcctcagtgaaggtttcctgcaaggcttct	ggatacaccttc............actacctattct	atgaattgggtgcgacaggcccctggacaagggcttgagtggatgggaagg	atcaacaccaac......actgggaaccca	acgtatgcccagggcttcaca...ggacggtttgtcttctccttagacatgtctgtcagcacggcatatctgcagctcagcagcctaaaggctgaggacactgccatatattactgt	gcgagagaactggtttccctacaggaggactactatggtgttgactac	tgtgcgagagaactggtttccctacaggaggactactatggtgttgactactgg	ttgactactggggccagggaaccctggtcaccgtctcctcag	tggggccagggaaccctggtcaccgtctcctcag
2555	AAGACCTGTTTGACTG-1_contig_4	unproductive	N	Homsap IGHV4-39*01 F	Homsap IGHJ4*02 F	Homsap IGHD4-17*01 F	IGHD	caggtgcagctacagcagtggggcgca...ggactgttgaagccttcggagaccctgtccctcacctgcactgtctctggtggctccatcagc......agtagtggttactactggggctggatccgccagcccccagggaaggggctggagtggattgggagtatctattatagt.........gggagcacctactacaacccgtccctcaag...agtcgagtcaccatatccgtagacacgtccaagaaccagttctccctgaagctgagctctgtgaccgccgcggacacggctgtctattactgtgcgagaggcttggccatcaccgtagaataacgatacggtgaataccctgagggtttgactactggggccagggaaccctggttaccg…		caggtgcagctacagcagtggggcgca...ggactgttgaagccttcggagaccctgtccctcacctgcactgtctctggtggctccatcagc......agtagtggttactactggggctggatccgccagcccccagggaaggggctggagtggattgggagtatctattatagt.........gggagcacctactacaacccgtccctcaag...agtcgagtcaccatatccgtagacacgtccaagaaccagttctccctgaagctgagctctgtgaccgccgcggacacggctgtctattactgtgcgaga	caggtgcagctacagcagtggggcgca...ggactgttgaagccttcggagaccctgtccctcacctgcactgtctct	ggtggctccatcagc......agtagtggttactac	tggggctggatccgccagcccccagggaaggggctggagtggattgggagt	atctattatagt.........gggagcacc	tactacaacccgtccctcaag...agtcgagtcaccatatccgtagacacgtccaagaaccagttctccctgaagctgagctctgtgaccgccgcggacacggctgtctattactgt	gcgagaggcttggccatcaccgtagaataacgatacggtgaataccctgagggtttgactac	tgtgcgagaggcttggccatcaccgtagaataacgatacggtgaataccctgagggtttgactactgg	tttgactactggggccagggaaccctggttaccgtctcctcag	tggggccagggaaccctggttaccgtctcctcag
4413	AAGACCTTCACCGGGT-1_contig_6	productive	N	Homsap IGHV3-53*01 F	Homsap IGHJ4*02 F	Homsap IGHD5-12*01 F	IGHG2	gaggtgcagctggtggagtctggagga...ggcgtgatccagccgggggggtccctgagactctcctgtgaagcctctgggtttagtgtc............agttacaactacatgatgtgggtccgccaggctccaggcaagggcctggagtgggtctcacttatttttagcgat.........ggtaacgcctactatactgactccgtgaag...ggccgattcaccatctccagagacaattccaagaggatgttgtatcttcaaatgaacagcctgagagccgaggacacggccgtgtatttctgtgcgagagatacccattacgattttttctggggccagggaaccttggtcaccgtctcctcag		gaggtgcagctggtggagtctggagga...ggcgtgatccagccgggggggtccctgagactctcctgtgaagcctctgggtttagtgtc............agttacaactacatgatgtgggtccgccaggctccaggcaagggcctggagtgggtctcacttatttttagcgat.........ggtaacgcctactatactgactccgtgaag...ggccgattcaccatctccagagacaattccaagaggatgttgtatcttcaaatgaacagcctgagagccgaggacacggccgtgtatttctgtgcgagaga	gaggtgcagctggtggagtctggagga...ggcgtgatccagccgggggggtccctgagactctcctgtgaagcctct	gggtttagtgtc............agttacaactac	atgatgtgggtccgccaggctccaggcaagggcctggagtgggtctcactt	atttttagcgat.........ggtaacgcc	tactatactgactccgtgaag...ggccgattcaccatctccagagacaattccaagaggatgttgtatcttcaaatgaacagcctgagagccgaggacacggccgtgtatttctgt	gcgagagatacccattacgattttttc	tgtgcgagagatacccattacgattttttctgg	ctggggccagggaaccttggtcaccgtctcctcag	tggggccagggaaccttggtcaccgtctcctcag
11341	AAGACCTTCAGGATCT-1_contig_2	productive	M	Homsap IGHV4-39*01 F	Homsap IGHJ4*02 F	Homsap IGHD2-2*01 F	IGHA1	cagctgcagctgcaggagtcgggccca...ggactggtgaagccttcggagaccctgtccctcacctgcactgtctctggtgcctccatcagc......agtagtagttactactggggctggatccgccagcccccagagaagggactggagtggattgggagtctctcttatagt.........gggcgcacccagtacaacccgtccctcaag...agtcgagtcaccatatctgtagacacgtccgagaaccagttctccctgaagctgagctctgtgaccgccgcagacacggctgtgtattactgtgtgagacggccccccggccagcctattgactactggggccagggaaccctggtcaccgtctcctcag		cagctgcagctgcaggagtcgggccca...ggactggtgaagccttcggagaccctgtccctcacctgcactgtctctggtgcctccatcagc......agtagtagttactactggggctggatccgccagcccccagagaagggactggagtggattgggagtctctcttatagt.........gggcgcacccagtacaacccgtccctcaag...agtcgagtcaccatatctgtagacacgtccgagaaccagttctccctgaagctgagctctgtgaccgccgcagacacggctgtgtattactgtgtgagac	cagctgcagctgcaggagtcgggccca...ggactggtgaagccttcggagaccctgtccctcacctgcactgtctct	ggtgcctccatcagc......agtagtagttactac	tggggctggatccgccagcccccagagaagggactggagtggattgggagt	ctctcttatagt.........gggcgcacc	cagtacaacccgtccctcaag...agtcgagtcaccatatctgtagacacgtccgagaaccagttctccctgaagctgagctctgtgaccgccgcagacacggctgtgtattactgt	gtgagacggccccccggccagcctattgactac	tgtgtgagacggccccccggccagcctattgactactgg	ttgactactggggccagggaaccctggtcaccgtctcctcag	tggggccagggaaccctggtcaccgtctcctcag
9040	AAGCCGCAGGGTCGAT-1_contig_6	productive	M	Homsap IGHV1-46*01 F, or Homsap IGHV1-46*03 F	Homsap IGHJ6*02 F	Homsap IGHD5-18*01 F	IGHM	caggtgcagctggtgcagtctggggct...gaggtgaagaagcctggggcctcagtgaaggtttcctgcaaggcatctggatacaccttc............accagctactatttccactgggtgcgacacgcccctggacaagggcttgagtggatgggagtaatcaaccctagt......ggtggtagcacaacctacgcacagaagttccag...ggcagagtcaccatgaccagggacacgtccacgagcacagtctacatggacctgagcagcctgacatctgaggacacggccgtatattactgtgcgagagatggagtcccagatacagctatggccacctactccggtatggacgtctggggcccagggaccacggtcaccgtctcctca		caggtgcagctggtgcagtctggggct...gaggtgaagaagcctggggcctcagtgaaggtttcctgcaaggcatctggatacaccttc............accagctactatttccactgggtgcgacacgcccctggacaagggcttgagtggatgggagtaatcaaccctagt......ggtggtagcacaacctacgcacagaagttccag...ggcagagtcaccatgaccagggacacgtccacgagcacagtctacatggacctgagcagcctgacatctgaggacacggccgtatattactgtgcgagaga	caggtgcagctggtgcagtctggggct...gaggtgaagaagcctggggcctcagtgaaggtttcctgcaaggcatct	ggatacaccttc............accagctactat	ttccactgggtgcgacacgcccctggacaagggcttgagtggatgggagta	atcaaccctagt......ggtggtagcaca	acctacgcacagaagttccag...ggcagagtcaccatgaccagggacacgtccacgagcacagtctacatggacctgagcagcctgacatctgaggacacggccgtatattactgt	gcgagagatggagtcccagatacagctatggccacctactccggtatggacgtc	tgtgcgagagatggagtcccagatacagctatggccacctactccggtatggacgtctgg	ctactccggtatggacgtctggggcccagggaccacggtcaccgtctcctca	tggggcccagggaccacggtcaccgtctcctca
6532	AAGCCGCCACAGCGTC-1_contig_5	productive	N	Homsap IGHV3-74*03 F	Homsap IGHJ6*03 F	Homsap IGHD3-3*01 F	IGHM	gaggtgcagctggtggagtccggggga...ggcttagttcagcctggggggtccctgagactctcctgtgcagcctctggattcaccttc............aggagctactggatgcactgggtccgccaagttccagggatggggctggtgtgggtctcacgtattaatagtgat......gggagtagtacatcttacgcggaccccgtgaag...ggccgattcaccatctccagagacaacgccaagaacacgctgtatctgcaaatgaacagtctgagagtcgaggacacggctgtatattactgtgcaagagatttgtacgatttttggagtggttcctcctactactactactactacatggacgtctggggcaaagggaccacggtcacc…		gaggtgcagctggtggagtccggggga...ggcttagttcagcctggggggtccctgagactctcctgtgcagcctctggattcaccttc............aggagctactggatgcactgggtccgccaagttccagggatggggctggtgtgggtctcacgtattaatagtgat......gggagtagtacatcttacgcggaccccgtgaag...ggccgattcaccatctccagagacaacgccaagaacacgctgtatctgcaaatgaacagtctgagagtcgaggacacggctgtatattactgtgcaagaga	gaggtgcagctggtggagtccggggga...ggcttagttcagcctggggggtccctgagactctcctgtgcagcctct	ggattcaccttc............aggagctactgg	atgcactgggtccgccaagttccagggatggggctggtgtgggtctcacgt	attaatagtgat......gggagtagtaca	tcttacgcggaccccgtgaag...ggccgattcaccatctccagagacaacgccaagaacacgctgtatctgcaaatgaacagtctgagagtcgaggacacggctgtatattactgt	gcaagagatttgtacgatttttggagtggttcctcctactactactactactacatggacgtc	tgtgcaagagatttgtacgatttttggagtggttcctcctactactactactactacatggacgtctgg	tactactactactactacatggacgtctggggcaaagggaccacggtcaccgtctcctca	tggggcaaagggaccacggtcaccgtctcctca
4937	AAGCCGCGTACAGTGG-1_contig_2	productive	M	Homsap IGHV3-33*01 F, or Homsap IGHV3-33*06 F	Homsap IGHJ3*02 F	Homsap IGHD3-9*01 F	IGHA1	caggtgcagctggtggagtctggggga...ggcgtggtccagcctgggaggtccctgagactctcctgtgcagcgtctggattcaccttc............agtagctataccatgcactgggtccgccaggctccaggcaaggggctggagtgggtggcaattatctggtataat......ggtagtaataaagactatggagactccgtgaag...ggccgattcaccatctccagagacaattccaagaacacgctttatctgcaaatgaacagcctgcgagccgaggacacggctgtgtattactgtgcgagagcccgaggggctgggtatcgcaaccccttttttgatatctggggccaagggacactggtcaccgtctcttcag		caggtgcagctggtggagtctggggga...ggcgtggtccagcctgggaggtccctgagactctcctgtgcagcgtctggattcaccttc............agtagctataccatgcactgggtccgccaggctccaggcaaggggctggagtgggtggcaattatctggtataat......ggtagtaataaagactatggagactccgtgaag...ggccgattcaccatctccagagacaattccaagaacacgctttatctgcaaatgaacagcctgcgagccgaggacacggctgtgtattactgtgcgagag	caggtgcagctggtggagtctggggga...ggcgtggtccagcctgggaggtccctgagactctcctgtgcagcgtct	ggattcaccttc............agtagctatacc	atgcactgggtccgccaggctccaggcaaggggctggagtgggtggcaatt	atctggtataat......ggtagtaataaa	gactatggagactccgtgaag...ggccgattcaccatctccagagacaattccaagaacacgctttatctgcaaatgaacagcctgcgagccgaggacacggctgtgtattactgt	gcgagagcccgaggggctgggtatcgcaaccccttttttgatatc	tgtgcgagagcccgaggggctgggtatcgcaaccccttttttgatatctgg	ttttgatatctggggccaagggacactggtcaccgtctcttcag	tggggccaagggacactggtcaccgtctcttcag
13206	AAGCCGCGTACCAGTT-1_contig_4	productive	M	Homsap IGHV4-31*03 F	Homsap IGHJ4*02 F	Homsap IGHD3-10*01 F	IGHG2	caggtgcagctgcaggagtcgggccca...ggactggtgaagtcttcacagaccctgtccctcacctgcagtgtctctggtggctccatcagg......agtggtggttacttctggaactggatccgccagcgtccagggaagggcctggagtggattggttacatctcttacaag.........gaggccacctcctacaacccgtccctcaag...agtcgagttgccatatcaagagacacgtctgagaaccagttctccctgagactgaactctgtgtctgccgcggacacggccctatattactgtgcaaggggcatctatgctttggggagtttcgactactggggccagggaaccctggtcaccgtctcctcgg		caggtgcagctgcaggagtcgggccca...ggactggtgaagtcttcacagaccctgtccctcacctgcagtgtctctggtggctccatcagg......agtggtggttacttctggaactggatccgccagcgtccagggaagggcctggagtggattggttacatctcttacaag.........gaggccacctcctacaacccgtccctcaag...agtcgagttgccatatcaagagacacgtctgagaaccagttctccctgagactgaactctgtgtctgccgcggacacggccctatattactgtgcaag	caggtgcagctgcaggagtcgggccca...ggactggtgaagtcttcacagaccctgtccctcacctgcagtgtctct	ggtggctccatcagg......agtggtggttacttc	tggaactggatccgccagcgtccagggaagggcctggagtggattggttac	atctcttacaag.........gaggccacc	tcctacaacccgtccctcaag...agtcgagttgccatatcaagagacacgtctgagaaccagttctccctgagactgaactctgtgtctgccgcggacacggccctatattactgt	gcaaggggcatctatgctttggggagtttcgactac	tgtgcaaggggcatctatgctttggggagtttcgactactgg	ttcgactactggggccagggaaccctggtcaccgtctcctcgg	tggggccagggaaccctggtcaccgtctcctcgg
11928	AAGCCGCGTCTGCCAG-1_contig_1	productive	N	Homsap IGHV3-74*01 F, or Homsap IGHV3-74*03 F	Homsap IGHJ3*02 F	Homsap IGHD1-26*01 F	IGHA1	gaggtgcagctggtggagtccggggga...ggcgtagttcagcctggggggtccctgagactctcctgtgcagcctctggattcaccttc............agtagctactggatgcactgggtccgccaagctccagggaaggggctggtgtgggtctcacgtattaatagtgat......gggagtagtacaaggtacgcggactccgtggag...ggccgattcaccatctccagagacaacgccgagaacacactgtttctgcaaatgaacagtctcagagccgaggacacggctatgtattactgtgcaagagatgggcccttcaacgacttgagtgcttttgatatctggggccaagggagaaaggtcatcgtctcttcag		gaggtgcagctggtggagtccggggga...ggcgtagttcagcctggggggtccctgagactctcctgtgcagcctctggattcaccttc............agtagctactggatgcactgggtccgccaagctccagggaaggggctggtgtgggtctcacgtattaatagtgat......gggagtagtacaaggtacgcggactccgtggag...ggccgattcaccatctccagagacaacgccgagaacacactgtttctgcaaatgaacagtctcagagccgaggacacggctatgtattactgtgcaagaga	gaggtgcagctggtggagtccggggga...ggcgtagttcagcctggggggtccctgagactctcctgtgcagcctct	ggattcaccttc............agtagctactgg	atgcactgggtccgccaagctccagggaaggggctggtgtgggtctcacgt	attaatagtgat......gggagtagtaca	aggtacgcggactccgtggag...ggccgattcaccatctccagagacaacgccgagaacacactgtttctgcaaatgaacagtctcagagccgaggacacggctatgtattactgt	gcaagagatgggcccttcaacgacttgagtgcttttgatatc	tgtgcaagagatgggcccttcaacgacttgagtgcttttgatatctgg	tgcttttgatatctggggccaagggagaaaggtcatcgtctcttcag	tggggccaagggagaaaggtcatcgtctcttcag
4309	AAGCCGCGTTCTGGTA-1_contig_5	productive	M	Homsap IGHV5-51*01 F	Homsap IGHJ3*01 F, or Homsap IGHJ3*02 F	Homsap IGHD1-14*01 ORF	IGHA2	gaggtgcagctggtgcagtctggggca...gaggtgaaaaagcccggggagtctctgaggatctcctgtaagagttctggatacagttat............accgactattggatcgcctgggtgcgccagatgcccgggaaaggcctggagtggatgggggtcatcttccctggt......gactctggcactagatacagcccgtccttccaa...ggccaggtcaccctctcagccgacaagtccactaataccgcctacctgcagtggagaagcctgaaggcctcggacaccgccatctattactgtgcgaaataccgtgacccagaggcttttgatttctggggccaagggacagtggtcaccgtctcttcag		gaggtgcagctggtgcagtctggggca...gaggtgaaaaagcccggggagtctctgaggatctcctgtaagagttctggatacagttat............accgactattggatcgcctgggtgcgccagatgcccgggaaaggcctggagtggatgggggtcatcttccctggt......gactctggcactagatacagcccgtccttccaa...ggccaggtcaccctctcagccgacaagtccactaataccgcctacctgcagtggagaagcctgaaggcctcggacaccgccatctattactgtgcga	gaggtgcagctggtgcagtctggggca...gaggtgaaaaagcccggggagtctctgaggatctcctgtaagagttct	ggatacagttat............accgactattgg	atcgcctgggtgcgccagatgcccgggaaaggcctggagtggatgggggtc	atcttccctggt......gactctggcact	agatacagcccgtccttccaa...ggccaggtcaccctctcagccgacaagtccactaataccgcctacctgcagtggagaagcctgaaggcctcggacaccgccatctattactgt	gcgaaataccgtgacccagaggcttttgatttc	tgtgcgaaataccgtgacccagaggcttttgatttctgg	gaggcttttgatttctggggccaagggacagtggtcaccgtctcttcag	tggggccaagggacagtggtcaccgtctcttcag
9042	AAGCCGCTCAATACCG-1_contig_1	productive	M	Homsap IGHV3-49*04 F	Homsap IGHJ5*02 F	Homsap IGHD6-19*01 F	IGHG2	gaggtgcaactggtggagtctggggga...ggcttggtacagccagggcggtccctgagactctcctgtacagcctctggattcacgttt............ggtgattatgctatgagttgggtccgccaggctccagggaaggggctggagtgggtaggtttcattagaagcaaaggttatggtggggcaacagaatacgccgcgtctgtgaaa...ggcagattctccatcttaagagatgattccaagagtatcgtctatctgcaaatgaacagcctgaaacccgaggacacagccgtttattattgtactagagaaggtggcagtggctggtcccccaacaaccggctcgacccctggggccagggaaccctggtcaccgtctcctcag		gaggtgcaactggtggagtctggggga...ggcttggtacagccagggcggtccctgagactctcctgtacagcctctggattcacgttt............ggtgattatgctatgagttgggtccgccaggctccagggaaggggctggagtgggtaggtttcattagaagcaaaggttatggtggggcaacagaatacgccgcgtctgtgaaa...ggcagattctccatcttaagagatgattccaagagtatcgtctatctgcaaatgaacagcctgaaacccgaggacacagccgtttattattgtactagaga	gaggtgcaactggtggagtctggggga...ggcttggtacagccagggcggtccctgagactctcctgtacagcctct	ggattcacgttt............ggtgattatgct	atgagttgggtccgccaggctccagggaaggggctggagtgggtaggtttc	attagaagcaaaggttatggtggggcaaca	gaatacgccgcgtctgtgaaa...ggcagattctccatcttaagagatgattccaagagtatcgtctatctgcaaatgaacagcctgaaacccgaggacacagccgtttattattgt	actagagaaggtggcagtggctggtcccccaacaaccggctcgacccc	tgtactagagaaggtggcagtggctggtcccccaacaaccggctcgacccctgg	acaaccggctcgacccctggggccagggaaccctggtcaccgtctcctcag	tggggccagggaaccctggtcaccgtctcctcag
6158	AAGGAGCCAAGGACTG-1_contig_2	productive	N	Homsap IGHV5-51*01 F	Homsap IGHJ3*02 F	Homsap IGHD2-15*01 F	IGHM	gaggtacaactggtgcagtctggagca...gaggtgaaaaagcccggggagtctctgaagatctcctgtaagggttctgggtacagcttt............accagctactggatcgcctgggtgcgccagatgcccgggaaaggcctggagtggatggggatcatctatcctgct......gactctgataccagatacagcccgtccttccaa...ggccaggtcaccatctcagccgacaagtccatcagcaccgcctacctgcaatggagcagcctgagggcctcggacaccgccatgtattactgtgcgagacaaaaaggtttggtgccgtggcatgcttttgatatctggggccaaggaacaatggtcaccgtctcttcag		gaggtacaactggtgcagtctggagca...gaggtgaaaaagcccggggagtctctgaagatctcctgtaagggttctgggtacagcttt............accagctactggatcgcctgggtgcgccagatgcccgggaaaggcctggagtggatggggatcatctatcctgct......gactctgataccagatacagcccgtccttccaa...ggccaggtcaccatctcagccgacaagtccatcagcaccgcctacctgcaatggagcagcctgagggcctcggacaccgccatgtattactgtgcgagaca	gaggtacaactggtgcagtctggagca...gaggtgaaaaagcccggggagtctctgaagatctcctgtaagggttct	gggtacagcttt............accagctactgg	atcgcctgggtgcgccagatgcccgggaaaggcctggagtggatggggatc	atctatcctgct......gactctgatacc	agatacagcccgtccttccaa...ggccaggtcaccatctcagccgacaagtccatcagcaccgcctacctgcaatggagcagcctgagggcctcggacaccgccatgtattactgt	gcgagacaaaaaggtttggtgccgtggcatgcttttgatatc	tgtgcgagacaaaaaggtttggtgccgtggcatgcttttgatatctgg	atgcttttgatatctggggccaaggaacaatggtcaccgtctcttcag	tggggccaaggaacaatggtcaccgtctcttcag
4312	AAGGAGCCATTCGACA-1_contig_3	productive	M	Homsap IGHV4-39*01 F	Homsap IGHJ4*02 F	Homsap IGHD1-14*01 ORF	IGHA2	cagctgcagctgcaggagtcgggccca...ggactggtcaagccttcggagaccctgtccctcacctgcactgtctctggtggctccatcggc......tccatcacttactactgggcctggatccgccagcccccagggaaggggctggagtggattgggagtatatattatagt.........gggaacacctactacaacccgtccctcaag...agtcgggtcaccatatccgttgacacctccaagaaccagttctccctgaagctgagctctatgaccgccgcagacacggctgtgttttactgtgcgagacatcaccataacccgatttttgactactggggccagggagccctggtcaccgtctcctcag		cagctgcagctgcaggagtcgggccca...ggactggtcaagccttcggagaccctgtccctcacctgcactgtctctggtggctccatcggc......tccatcacttactactgggcctggatccgccagcccccagggaaggggctggagtggattgggagtatatattatagt.........gggaacacctactacaacccgtccctcaag...agtcgggtcaccatatccgttgacacctccaagaaccagttctccctgaagctgagctctatgaccgccgcagacacggctgtgttttactgtgcgagaca	cagctgcagctgcaggagtcgggccca...ggactggtcaagccttcggagaccctgtccctcacctgcactgtctct	ggtggctccatcggc......tccatcacttactac	tgggcctggatccgccagcccccagggaaggggctggagtggattgggagt	atatattatagt.........gggaacacc	tactacaacccgtccctcaag...agtcgggtcaccatatccgttgacacctccaagaaccagttctccctgaagctgagctctatgaccgccgcagacacggctgtgttttactgt	gcgagacatcaccataacccgatttttgactac	tgtgcgagacatcaccataacccgatttttgactactgg	tttgactactggggccagggagccctggtcaccgtctcctcag	tggggccagggagccctggtcaccgtctcctcag
8352	AAGGCAGAGATGTGGC-1_contig_2	productive	M	Homsap IGHV3-7*03 F	Homsap IGHJ4*02 F	Homsap IGHD6-6*01 F	IGHG3	gaggtgcagctggtggagtctggggga...ggcttggtccagccgggggggtccctgagactctcctgtgcagcctctggattcaacttc............agtacctattggttgacctggatccgccaggctccaggtcaggggctggagtgggtggccaacataaagcacgat......gcaactgagaagtactatttggactctgttaag...ggccgattcaacatctccagagacaacgtcaagaactcactgtttctgcaaatgaacagcctgagagccgacgacacggccgtctatttctgcgcgagagagttagtgaagagcagttctccggattactggggccagggaaccctggtcaccgtctcctcag		gaggtgcagctggtggagtctggggga...ggcttggtccagccgggggggtccctgagactctcctgtgcagcctctggattcaacttc............agtacctattggttgacctggatccgccaggctccaggtcaggggctggagtgggtggccaacataaagcacgat......gcaactgagaagtactatttggactctgttaag...ggccgattcaacatctccagagacaacgtcaagaactcactgtttctgcaaatgaacagcctgagagccgacgacacggccgtctatttctgcgcgagaga	gaggtgcagctggtggagtctggggga...ggcttggtccagccgggggggtccctgagactctcctgtgcagcctct	ggattcaacttc............agtacctattgg	ttgacctggatccgccaggctccaggtcaggggctggagtgggtggccaac	ataaagcacgat......gcaactgagaag	tactatttggactctgttaag...ggccgattcaacatctccagagacaacgtcaagaactcactgtttctgcaaatgaacagcctgagagccgacgacacggccgtctatttctgc	gcgagagagttagtgaagagcagttctccggattac	tgcgcgagagagttagtgaagagcagttctccggattactgg	gattactggggccagggaaccctggtcaccgtctcctcag	tggggccagggaaccctggtcaccgtctcctcag
717	AAGGCAGAGCAGCCTC-1_contig_5	productive	M	Homsap IGHV3-73*01 F	Homsap IGHJ6*02 F	Homsap IGHD5-12*01 F	IGHA1	gaggtgcagctggtggagtctggggga...gacttggtccagcctggggggtccctgaaactctcctgtgcagcctctgggttcaccttc............agtggctctactatacactgggtccgccaggcttccgggaaagggctggagtgggttggccgtattagaagtaaacctaatagttacgcgacagcatatactgcgtcggtgaaa...ggcaggttcatcatctccagagatgattcaaagaacacggcgtatctgcaaatgaacagcctgaaaaccgaagacacggccgtgtattactgtactagagtggatttagtggcttccatccgcgacttctactactacggtatggacgtctggggccaagggaccacggtcaccgtctcc…		gaggtgcagctggtggagtctggggga...gacttggtccagcctggggggtccctgaaactctcctgtgcagcctctgggttcaccttc............agtggctctactatacactgggtccgccaggcttccgggaaagggctggagtgggttggccgtattagaagtaaacctaatagttacgcgacagcatatactgcgtcggtgaaa...ggcaggttcatcatctccagagatgattcaaagaacacggcgtatctgcaaatgaacagcctgaaaaccgaagacacggccgtgtattactgtactaga	gaggtgcagctggtggagtctggggga...gacttggtccagcctggggggtccctgaaactctcctgtgcagcctct	gggttcaccttc............agtggctctact	atacactgggtccgccaggcttccgggaaagggctggagtgggttggccgt	attagaagtaaacctaatagttacgcgaca	gcatatactgcgtcggtgaaa...ggcaggttcatcatctccagagatgattcaaagaacacggcgtatctgcaaatgaacagcctgaaaaccgaagacacggccgtgtattactgt	actagagtggatttagtggcttccatccgcgacttctactactacggtatggacgtc	tgtactagagtggatttagtggcttccatccgcgacttctactactacggtatggacgtctgg	acttctactactacggtatggacgtctggggccaagggaccacggtcaccgtctcctca	tggggccaagggaccacggtcaccgtctcctca
9049	AAGGCAGAGGGCATGT-1_contig_2	unproductive	N	Homsap IGHV3-21*01 F	Homsap IGHJ6*03 F	Homsap IGHD3-9*01 F	None	gaggtgcagctggtggagtctggggga...ggcctggtcaagcctggggagtccctgagactctcctgcgcagcctctggattcaccttc............agtcgctatattatgaactgggtccgccagactccagggaaggggctggagtgggtctcatcaattagtggtact......agtaactacatatactacgcagactcagtgaag...ggccgattcaccatctccagagacaattccaagaatacgctgtatctgcaaatgaacagcctgagacctgaggacacggctctatattactgtgcgaaactgacagccacctcacagtgcccgattactatacttagtattacatggacgtctggggcaaagggaccacggtcaccgtct…		gaggtgcagctggtggagtctggggga...ggcctggtcaagcctggggagtccctgagactctcctgcgcagcctctggattcaccttc............agtcgctatattatgaactgggtccgccagactccagggaaggggctggagtgggtctcatcaattagtggtact......agtaactacatatactacgcagactcagtgaag...ggccgattcaccatctccagagacaattccaagaatacgctgtatctgcaaatgaacagcctgagacctgaggacacggctctatattactgtgcga	gaggtgcagctggtggagtctggggga...ggcctggtcaagcctggggagtccctgagactctcctgcgcagcctct	ggattcaccttc............agtcgctatatt	atgaactgggtccgccagactccagggaaggggctggagtgggtctcatca	attagtggtact......agtaactacata	tactacgcagactcagtgaag...ggccgattcaccatctccagagacaattccaagaatacgctgtatctgcaaatgaacagcctgagacctgaggacacggctctatattactgt	gcgaaactgacagccacctcacagtgcccgattactatacttagtattacatggacgtc	tgtgcgaaactgacagccacctcacagtgcccgattactatacttagtattacatggacgtctgg	tagtattacatggacgtctggggcaaagggaccacggtcaccgtctcctca	tggggcaaagggaccacggtcaccgtctcctca
11775	AAGGCAGTCATAGCAC-1_contig_2	productive	M	Homsap IGHV3-23*01 F, or Homsap IGHV3-23D*01 F	Homsap IGHJ4*02 F	Homsap IGHD5-18*01 F	IGHA1	gaggtgcagctgttggagtctggggga...ggcttggtacagcctggggggtccctgagactctcctgtgcagcctctggattcaccttt............agcagctatgccatgagctgggtccgccaggctccagggaaggggctggagtgggtctcaagtattagtgatatt......ggtggtaacacatactacgcagactccgtgaag...ggccggttcaccatctccagagacaattccaagaacacactatatctacaaatgagcagcctgagagccgaggacacggccgtatattactgtgcgaaaaatcgggggtacagctatggtttagccgtctactggggccagggaaccctggtcaccgtctccccag		gaggtgcagctgttggagtctggggga...ggcttggtacagcctggggggtccctgagactctcctgtgcagcctctggattcaccttt............agcagctatgccatgagctgggtccgccaggctccagggaaggggctggagtgggtctcaagtattagtgatatt......ggtggtaacacatactacgcagactccgtgaag...ggccggttcaccatctccagagacaattccaagaacacactatatctacaaatgagcagcctgagagccgaggacacggccgtatattactgtgcgaaa	gaggtgcagctgttggagtctggggga...ggcttggtacagcctggggggtccctgagactctcctgtgcagcctct	ggattcaccttt............agcagctatgcc	atgagctgggtccgccaggctccagggaaggggctggagtgggtctcaagt	attagtgatatt......ggtggtaacaca	tactacgcagactccgtgaag...ggccggttcaccatctccagagacaattccaagaacacactatatctacaaatgagcagcctgagagccgaggacacggccgtatattactgt	gcgaaaaatcgggggtacagctatggtttagccgtctac	tgtgcgaaaaatcgggggtacagctatggtttagccgtctactgg	ctactggggccagggaaccctggtcaccgtctccccag	tggggccagggaaccctggtcaccgtctccccag
11520	AAGGCAGTCCTGTACC-1_contig_3	productive	M	Homsap IGHV3-7*03 F	Homsap IGHJ3*02 F	Homsap IGHD3-3*01 F	IGHM	gaactacagttggtggagtcgggggga...ggtttggtccagccgggggggtccctgagactctcctgtgaaggctctggattcatcttt............ggttacaattggatgagttgggtccgccgggctccagggaaggggctggagtgggtggccaacataaagacagat......ggaggtgagaaatactacgtggactctgtgaag...ggccgattcaccatctccagagacaactccaggagctcactgactctgcaaatgaccagcctgagagccgaagacacggccatatattattgtgcgcgacatattgcgatttccggagtggttaatatgggcgcttttgatatctggggccaagggaccatggtcgccgtctcttcag		gaactacagttggtggagtcgggggga...ggtttggtccagccgggggggtccctgagactctcctgtgaaggctctggattcatcttt............ggttacaattggatgagttgggtccgccgggctccagggaaggggctggagtgggtggccaacataaagacagat......ggaggtgagaaatactacgtggactctgtgaag...ggccgattcaccatctccagagacaactccaggagctcactgactctgcaaatgaccagcctgagagccgaagacacggccatatattattgtgcgcga	gaactacagttggtggagtcgggggga...ggtttggtccagccgggggggtccctgagactctcctgtgaaggctct	ggattcatcttt............ggttacaattgg	atgagttgggtccgccgggctccagggaaggggctggagtgggtggccaac	ataaagacagat......ggaggtgagaaa	tactacgtggactctgtgaag...ggccgattcaccatctccagagacaactccaggagctcactgactctgcaaatgaccagcctgagagccgaagacacggccatatattattgt	gcgcgacatattgcgatttccggagtggttaatatgggcgcttttgatatc	tgtgcgcgacatattgcgatttccggagtggttaatatgggcgcttttgatatctgg	gcttttgatatctggggccaagggaccatggtcgccgtctcttcag	tggggccaagggaccatggtcgccgtctcttcag
13290	AAGGCAGTCCTTGACC-1_contig_5	productive	M	Homsap IGHV3-23*01 F, or Homsap IGHV3-23D*01 F	Homsap IGHJ4*02 F	Homsap IGHD4-23*01 ORF	IGHM	gaggtgcagctgttggagtctggggga...ggcttggtacagcctggggggtccctgagactctcctgtgcagcctctggattcaccttt............agcagctatgccatgagctgggtccgccaggctccagggaaggggctggagtgggtctcaggtattagtggtagt......ggcggtagcacatactacgcagactccgtgaag...ggccggttcaccatctccagagacagttccaagtacacgctgtatctgcaaatgtacagcctgagagccgaggacacggccgtgtattactgtgcgaaggggtgggactacggtcgtccggactactttgactactggggccagggaaccctggtcaccgtctcctcag		gaggtgcagctgttggagtctggggga...ggcttggtacagcctggggggtccctgagactctcctgtgcagcctctggattcaccttt............agcagctatgccatgagctgggtccgccaggctccagggaaggggctggagtgggtctcaggtattagtggtagt......ggcggtagcacatactacgcagactccgtgaag...ggccggttcaccatctccagagacagttccaagtacacgctgtatctgcaaatgtacagcctgagagccgaggacacggccgtgtattactgtgcgaa	gaggtgcagctgttggagtctggggga...ggcttggtacagcctggggggtccctgagactctcctgtgcagcctct	ggattcaccttt............agcagctatgcc	atgagctgggtccgccaggctccagggaaggggctggagtgggtctcaggt	attagtggtagt......ggcggtagcaca	tactacgcagactccgtgaag...ggccggttcaccatctccagagacagttccaagtacacgctgtatctgcaaatgtacagcctgagagccgaggacacggccgtgtattactgt	gcgaaggggtgggactacggtcgtccggactactttgactac	tgtgcgaaggggtgggactacggtcgtccggactactttgactactgg	actactttgactactggggccagggaaccctggtcaccgtctcctcag	tggggccagggaaccctggtcaccgtctcctcag
5492	AAGGCAGTCGATGAGG-1_contig_8	productive	N	Homsap IGHV3-23*01 F, or Homsap IGHV3-23D*01 F	Homsap IGHJ4*02 F, or Homsap IGHJ4*03 F	Homsap IGHD1-14*01 ORF	IGHM	gaggtgcaactgttggagtctggggga...ggcttggtacagcctggggggtccctgagactctcctgtgcagcctctggattcaccttt............agtaactatgccatgaactggatccgccaggctccggggaaggggctggagtgggtctcgggtattagtggtggt......gctgttgacacatactacttagactccgtgaag...ggccgcttcaccatctccagagacaactccaacaacactctgtatctgcaaatgaacagtctgagagtcgaggacacggccgtatattactgtgtgtgggtcccccgggaccaactgccgtatcccccctttgaccgctggggccaggggaccctggtcaccgtctccccag		gaggtgcaactgttggagtctggggga...ggcttggtacagcctggggggtccctgagactctcctgtgcagcctctggattcaccttt............agtaactatgccatgaactggatccgccaggctccggggaaggggctggagtgggtctcgggtattagtggtggt......gctgttgacacatactacttagactccgtgaag...ggccgcttcaccatctccagagacaactccaacaacactctgtatctgcaaatgaacagtctgagagtcgaggacacggccgtatattactgtg	gaggtgcaactgttggagtctggggga...ggcttggtacagcctggggggtccctgagactctcctgtgcagcctct	ggattcaccttt............agtaactatgcc	atgaactggatccgccaggctccggggaaggggctggagtgggtctcgggt	attagtggtggt......gctgttgacaca	tactacttagactccgtgaag...ggccgcttcaccatctccagagacaactccaacaacactctgtatctgcaaatgaacagtctgagagtcgaggacacggccgtatattactgt	gtgtgggtcccccgggaccaactgccgtatcccccctttgaccgc	tgtgtgtgggtcccccgggaccaactgccgtatcccccctttgaccgctgg	ctttgaccgctggggccaggggaccctggtcaccgtctccccag	tggggccaggggaccctggtcaccgtctccccag
7187	AAGGTTCAGACACTAA-1_contig_4	productive	M	Homsap IGHV5-51*01 F	Homsap IGHJ1*01 F	Homsap IGHD3-16*02 F	IGHG1	gaggtgcagctggtgcagtctggagca...gaggtgaagaagcccggggaatttctgaagatctcctgtaagggttctggatacagcttt............accagctactggatcggctgggtgcgccagatgcccgggaaaggcctggagtggatggggaacatcttccctgga......gactctgataccagatacagcccgtccttccaa...ggtcaggtcacactctcagccgacaagtccatcagtaccgcctacatacagtggagcagtctgaaggcctcggacagcgccatttattactgtgcgagacgcccggtgaggcgcggggtggctggagttttcgactcctggggccagggaaccctggtcaccgtctcctcag		gaggtgcagctggtgcagtctggagca...gaggtgaagaagcccggggaatttctgaagatctcctgtaagggttctggatacagcttt............accagctactggatcggctgggtgcgccagatgcccgggaaaggcctggagtggatggggaacatcttccctgga......gactctgataccagatacagcccgtccttccaa...ggtcaggtcacactctcagccgacaagtccatcagtaccgcctacatacagtggagcagtctgaaggcctcggacagcgccatttattactgtgcgagac	gaggtgcagctggtgcagtctggagca...gaggtgaagaagcccggggaatttctgaagatctcctgtaagggttct	ggatacagcttt............accagctactgg	atcggctgggtgcgccagatgcccgggaaaggcctggagtggatggggaac	atcttccctgga......gactctgatacc	agatacagcccgtccttccaa...ggtcaggtcacactctcagccgacaagtccatcagtaccgcctacatacagtggagcagtctgaaggcctcggacagcgccatttattactgt	gcgagacgcccggtgaggcgcggggtggctggagttttcgactcc	tgtgcgagacgcccggtgaggcgcggggtggctggagttttcgactcctgg	ctggggccagggaaccctggtcaccgtctcctcag	tggggccagggaaccctggtcaccgtctcctcag
5323	AAGGTTCAGACAGAGA-1_contig_6	productive	M	Homsap IGHV1-46*02 F	Homsap IGHJ4*02 F	Homsap IGHD6-13*01 F	IGHG2	caggtgcagctggtgcagtctggggct...gaggtaaagaagcctggggcctcagtgaaagtttcctgcaaggcatctggatacactttc............aacaactactatttacactgggtgcgacaggcccctggacaagggcttgagtggatgggaattatcaaccccagt......ggtattagcacagactacgcacagaggttccag...ggcagaatcaccttgaccagggacacgtccacgagcacagtctttatggaactgagcagcctgacctctgaagacacggccacctattattgcgtaacgacagcagctggtacaggagcaggtgactactggggccagggaaccctggtcatcgtctcctcag		caggtgcagctggtgcagtctggggct...gaggtaaagaagcctggggcctcagtgaaagtttcctgcaaggcatctggatacactttc............aacaactactatttacactgggtgcgacaggcccctggacaagggcttgagtggatgggaattatcaaccccagt......ggtattagcacagactacgcacagaggttccag...ggcagaatcaccttgaccagggacacgtccacgagcacagtctttatggaactgagcagcctgacctctgaagacacggccacctattattg	caggtgcagctggtgcagtctggggct...gaggtaaagaagcctggggcctcagtgaaagtttcctgcaaggcatct	ggatacactttc............aacaactactat	ttacactgggtgcgacaggcccctggacaagggcttgagtggatgggaatt	atcaaccccagt......ggtattagcaca	gactacgcacagaggttccag...ggcagaatcaccttgaccagggacacgtccacgagcacagtctttatggaactgagcagcctgacctctgaagacacggccacctattattgc	gtaacgacagcagctggtacaggagcaggtgactac	tgcgtaacgacagcagctggtacaggagcaggtgactactgg	tgactactggggccagggaaccctggtcatcgtctcctcag	tggggccagggaaccctggtcatcgtctcctcag
6244	AAGGTTCCACCGAAAG-1_contig_4	productive	M	Homsap IGHV1-69*04 F, or Homsap IGHV1-69*11 F	Homsap IGHJ3*02 F	Homsap IGHD3-16*02 F	IGHG1	caggtccaactggtgcagtctggggct...gaggtgaagaagcctgggtcctcggtgaaggtctcttgcaagggttctggagacaccttc............aacacctatgctgtcaactgggtgcgacaggcccccggacaagggcttgagtggatgggcaggatcgtccctgtg......cttgatacaccagactacgcacaggagttccag...ggcagagtcacgattaccgcggacaaatctacgagcacagcttacatggagctgagaagcctgagatctgaggacacggccgtatattactgtgcgagagatctcttttcgtttttccttgaaggtggtcctcagtcgcatgatatttttgatatctggggccaagggacagtggtcacc…		caggtccaactggtgcagtctggggct...gaggtgaagaagcctgggtcctcggtgaaggtctcttgcaagggttctggagacaccttc............aacacctatgctgtcaactgggtgcgacaggcccccggacaagggcttgagtggatgggcaggatcgtccctgtg......cttgatacaccagactacgcacaggagttccag...ggcagagtcacgattaccgcggacaaatctacgagcacagcttacatggagctgagaagcctgagatctgaggacacggccgtatattactgtgcgagaga	caggtccaactggtgcagtctggggct...gaggtgaagaagcctgggtcctcggtgaaggtctcttgcaagggttct	ggagacaccttc............aacacctatgct	gtcaactgggtgcgacaggcccccggacaagggcttgagtggatgggcagg	atcgtccctgtg......cttgatacacca	gactacgcacaggagttccag...ggcagagtcacgattaccgcggacaaatctacgagcacagcttacatggagctgagaagcctgagatctgaggacacggccgtatattactgt	gcgagagatctcttttcgtttttccttgaaggtggtcctcagtcgcatgatatttttgatatc	tgtgcgagagatctcttttcgtttttccttgaaggtggtcctcagtcgcatgatatttttgatatctgg	tgatatttttgatatctggggccaagggacagtggtcaccgtctcttcag	tggggccaagggacagtggtcaccgtctcttcag
2889	AAGGTTCCACGGTGTC-1_contig_1	productive	M	Homsap IGHV2-70*15 F	Homsap IGHJ6*02 F	Homsap IGHD6-19*01 F	IGHA1	caggtcaccttgagggagtctggtcct...gcgctggtgaaacccacacagaccctcacactgacctgcaccttctctgggttctcactcagc......actagtggaatgtgtgtgagctggatccgtcagcccccagggaaggccctggagtggcttgcacgcattgattgggat.........gatgataaatactacagcacatctctgaag...accaggctcaccatctccaaggacacctccaaaaaccaggtggtccttacaatgaccaacatggaccctgtggacacagccacgtattgctgtgcacggatatttctacggggcagtggctggtacaaatggggctacgatatggacgtctggggccaagggaccacggtcaccgtctcc…		caggtcaccttgagggagtctggtcct...gcgctggtgaaacccacacagaccctcacactgacctgcaccttctctgggttctcactcagc......actagtggaatgtgtgtgagctggatccgtcagcccccagggaaggccctggagtggcttgcacgcattgattgggat.........gatgataaatactacagcacatctctgaag...accaggctcaccatctccaaggacacctccaaaaaccaggtggtccttacaatgaccaacatggaccctgtggacacagccacgtattgctgtgcacggata	caggtcaccttgagggagtctggtcct...gcgctggtgaaacccacacagaccctcacactgacctgcaccttctct	gggttctcactcagc......actagtggaatgtgt	gtgagctggatccgtcagcccccagggaaggccctggagtggcttgcacgc	attgattgggat.........gatgataaa	tactacagcacatctctgaag...accaggctcaccatctccaaggacacctccaaaaaccaggtggtccttacaatgaccaacatggaccctgtggacacagccacgtattgctgt	gcacggatatttctacggggcagtggctggtacaaatggggctacgatatggacgtc	tgtgcacggatatttctacggggcagtggctggtacaaatggggctacgatatggacgtctgg	ctacgatatggacgtctggggccaagggaccacggtcaccgtctcctca	tggggccaagggaccacggtcaccgtctcctca
11853	AAGGTTCCATTGAGCT-1_contig_5	productive	N	Homsap IGHV1-3*01 F	Homsap IGHJ5*02 F	Homsap IGHD6-19*01 F	IGHM	caggtccagcttgtgcagtctggggct...gaggtgaagaagcctggggcctcagtgaaggtttcctgcaagccttctggatacaccttc............actggtcatgctatacattgggtgcgccaggcccccggacaaaggcttgagtggatgggatggatcaacgctgac......aatggtaacacaaaaatttcacagaacttccag...ggcagagtcaccatcaccagggacacatccgcgagcacagcctacatggagctgagcagcctgggatctgacgacacggctgtgttctactgtgcgagcgggtttaacagtgggggagcggagtggttcgacccctggggccagggaaccctggtcaccgtctcctcac		caggtccagcttgtgcagtctggggct...gaggtgaagaagcctggggcctcagtgaaggtttcctgcaagccttctggatacaccttc............actggtcatgctatacattgggtgcgccaggcccccggacaaaggcttgagtggatgggatggatcaacgctgac......aatggtaacacaaaaatttcacagaacttccag...ggcagagtcaccatcaccagggacacatccgcgagcacagcctacatggagctgagcagcctgggatctgacgacacggctgtgttctactgtgcgag	caggtccagcttgtgcagtctggggct...gaggtgaagaagcctggggcctcagtgaaggtttcctgcaagccttct	ggatacaccttc............actggtcatgct	atacattgggtgcgccaggcccccggacaaaggcttgagtggatgggatgg	atcaacgctgac......aatggtaacaca	aaaatttcacagaacttccag...ggcagagtcaccatcaccagggacacatccgcgagcacagcctacatggagctgagcagcctgggatctgacgacacggctgtgttctactgt	gcgagcgggtttaacagtgggggagcggagtggttcgacccc	tgtgcgagcgggtttaacagtgggggagcggagtggttcgacccctgg	tggttcgacccctggggccagggaaccctggtcaccgtctcctcac	tggggccagggaaccctggtcaccgtctcctcac
503	AAGGTTCGTGTCGCTG-1_contig_4	productive	N	Homsap IGHV3-64*01 F	Homsap IGHJ6*03 F	Homsap IGHD5-24*01 ORF	IGHM	gaggtgcagctggtggagtctggggga...ggcttggtccagcctggggggtccctgagactctcctgtgcagcctctggattcaccttc............agtagctatgctatacactgggtccgccaggctccagggaagggactggaatatgtttcagtaattagtagtaat......gggggtagcacatattatgcaaactctgtgaag...ggcagattcaccatctccagagacaattccaagaacacgctgtatcttcaaatgggcagcctgagagctgaggacatggctgtgtattactgtgcgagagataaaggtagagatggcgactactacatggacgtctggggcaaagggaccacggtcaccgtctcctca		gaggtgcagctggtggagtctggggga...ggcttggtccagcctggggggtccctgagactctcctgtgcagcctctggattcaccttc............agtagctatgctatacactgggtccgccaggctccagggaagggactggaatatgtttcagtaattagtagtaat......gggggtagcacatattatgcaaactctgtgaag...ggcagattcaccatctccagagacaattccaagaacacgctgtatcttcaaatgggcagcctgagagctgaggacatggctgtgtattactgtgcgagaga	gaggtgcagctggtggagtctggggga...ggcttggtccagcctggggggtccctgagactctcctgtgcagcctct	ggattcaccttc............agtagctatgct	atacactgggtccgccaggctccagggaagggactggaatatgtttcagta	attagtagtaat......gggggtagcaca	tattatgcaaactctgtgaag...ggcagattcaccatctccagagacaattccaagaacacgctgtatcttcaaatgggcagcctgagagctgaggacatggctgtgtattactgt	gcgagagataaaggtagagatggcgactactacatggacgtc	tgtgcgagagataaaggtagagatggcgactactacatggacgtctgg	actactacatggacgtctggggcaaagggaccacggtcaccgtctcctca	tggggcaaagggaccacggtcaccgtctcctca
12945	AAGGTTCGTTCAGGCC-1_contig_6	productive	N	Homsap IGHV3-23*01 F, or Homsap IGHV3-23D*01 F	Homsap IGHJ6*03 F	Homsap IGHD3-3*01 F	IGHD	gaggtgcagctgttggagtctggggga...gccttggtacagcctggggggtccctgagactctcctgtgcagcctctggattaaccttt............agcagctatgccatgagctgggtccgccaggctccaggaaaggggctggagtgggtctcaactattagtggtagt......ggtggtggcacatacttcgttgactccgtgaag...ggccggttcaccatctccagagacaattccaagaacacgctgtctctgcaaatgaacagcctgagagccgaggacacggccgtatatttctgtgcgaaacgcccgttttctgatgactactacatggacgtctggggcaaagggaccacggtcaccgtctcctca		gaggtgcagctgttggagtctggggga...gccttggtacagcctggggggtccctgagactctcctgtgcagcctctggattaaccttt............agcagctatgccatgagctgggtccgccaggctccaggaaaggggctggagtgggtctcaactattagtggtagt......ggtggtggcacatacttcgttgactccgtgaag...ggccggttcaccatctccagagacaattccaagaacacgctgtctctgcaaatgaacagcctgagagccgaggacacggccgtatatttctgtgcgaaa	gaggtgcagctgttggagtctggggga...gccttggtacagcctggggggtccctgagactctcctgtgcagcctct	ggattaaccttt............agcagctatgcc	atgagctgggtccgccaggctccaggaaaggggctggagtgggtctcaact	attagtggtagt......ggtggtggcaca	tacttcgttgactccgtgaag...ggccggttcaccatctccagagacaattccaagaacacgctgtctctgcaaatgaacagcctgagagccgaggacacggccgtatatttctgt	gcgaaacgcccgttttctgatgactactacatggacgtc	tgtgcgaaacgcccgttttctgatgactactacatggacgtctgg	actactacatggacgtctggggcaaagggaccacggtcaccgtctcctca	tggggcaaagggaccacggtcaccgtctcctca
3244	AAGGTTCGTTCCGGCA-1_contig_1	productive	N	Homsap IGHV4-59*01 F	Homsap IGHJ6*03 F	Homsap IGHD3-3*01 F	IGHD	caggtgcagctgcaggagtcgggccca...ggactggtgaagccttcggagaccctgtccctcacctgcactgtctctggtggctccatc............agtagttactactggagctggatccggcagcccccagggaagggactggagtggattgggtatatctattacagt.........gggagcaccaactacaacccctccctcaag...agtcgagtcaccatatcagtagacacgtccaagaaccagttctccctgaagctgagctctgtgaccgctgcggacacggccgtgtattactgtgcgagagtcaacgatttttggagtggttatcagtttgctgggtactactactactactacatggacgtctggggcaaagggaccacg…		caggtgcagctgcaggagtcgggccca...ggactggtgaagccttcggagaccctgtccctcacctgcactgtctctggtggctccatc............agtagttactactggagctggatccggcagcccccagggaagggactggagtggattgggtatatctattacagt.........gggagcaccaactacaacccctccctcaag...agtcgagtcaccatatcagtagacacgtccaagaaccagttctccctgaagctgagctctgtgaccgctgcggacacggccgtgtattactgtgcgagag	caggtgcagctgcaggagtcgggccca...ggactggtgaagccttcggagaccctgtccctcacctgcactgtctct	ggtggctccatc............agtagttactac	tggagctggatccggcagcccccagggaagggactggagtggattgggtat	atctattacagt.........gggagcacc	aactacaacccctccctcaag...agtcgagtcaccatatcagtagacacgtccaagaaccagttctccctgaagctgagctctgtgaccgctgcggacacggccgtgtattactgt	gcgagagtcaacgatttttggagtggttatcagtttgctgggtactactactactactacatggacgtc	tgtgcgagagtcaacgatttttggagtggttatcagtttgctgggtactactactactactacatggacgtctgg	tactactactactactacatggacgtctggggcaaagggaccacggtcaccgtctcctca	tggggcaaagggaccacggtcaccgtctcctca
2482	AAGGTTCTCCTCAATT-1_contig_2	productive	M	Homsap IGHV4-30-4*01 F	Homsap IGHJ6*03 F	Homsap IGHD5-24*01 ORF	IGHG1	cagatgcagctgcaggagtcgggccca...ggactggtgaagccttcacagaccctgtccctcacctgcagtgtctctggtggctccttcagc......agtgatgattactattggagttggttccgccagcccccagggaagggcctggagtggattgggtatatctattacagt.........gggggcacctactacaacccgtcccttaag...agtcgagtttccatttcactacagacgtccaagaaccaattctccctgaggctgagctctgtgactgccgcagacacggccgtctattactgtgccagagggggagatggctacaattcgtactacttttattacgtggacgtctggggcaaagggaccacggtcaccatctcgtca		cagatgcagctgcaggagtcgggccca...ggactggtgaagccttcacagaccctgtccctcacctgcagtgtctctggtggctccttcagc......agtgatgattactattggagttggttccgccagcccccagggaagggcctggagtggattgggtatatctattacagt.........gggggcacctactacaacccgtcccttaag...agtcgagtttccatttcactacagacgtccaagaaccaattctccctgaggctgagctctgtgactgccgcagacacggccgtctattactgtgccagag	cagatgcagctgcaggagtcgggccca...ggactggtgaagccttcacagaccctgtccctcacctgcagtgtctct	ggtggctccttcagc......agtgatgattactat	tggagttggttccgccagcccccagggaagggcctggagtggattgggtat	atctattacagt.........gggggcacc	tactacaacccgtcccttaag...agtcgagtttccatttcactacagacgtccaagaaccaattctccctgaggctgagctctgtgactgccgcagacacggccgtctattactgt	gccagagggggagatggctacaattcgtactacttttattacgtggacgtc	tgtgccagagggggagatggctacaattcgtactacttttattacgtggacgtctgg	tattacgtggacgtctggggcaaagggaccacggtcaccatctcgtca	tggggcaaagggaccacggtcaccatctcgtca
6049	AAGTCTGAGATGTAAC-1_contig_3	productive	M	Homsap IGHV4-59*01 F, or Homsap IGHV4-59*03 F	Homsap IGHJ3*01 F, or Homsap IGHJ3*02 F	Homsap IGHD2-2*01 F	IGHG1	caggtgcagctgcaggagtcgggccca...ggactggtgaagccttcggagaccctgtccctcacgtgtgctgtctctagtggctccatg............acaacttattactggaactggatcagacagcccccagggaagggactggagtggattggatatatccattacagt.........gggggcgccaactacaatccctccctcaag...agtcgagtcgccatttcgctagacacgtccaggaaccacctctccctgacgttgaactccgtgaccgctgcggacacggccgtatatttctgtgcgagaggctcttgtattggtaacacctgctttcttgcttttgatctctggggccaaggaacaccggtcaccgtctcttcag		caggtgcagctgcaggagtcgggccca...ggactggtgaagccttcggagaccctgtccctcacgtgtgctgtctctagtggctccatg............acaacttattactggaactggatcagacagcccccagggaagggactggagtggattggatatatccattacagt.........gggggcgccaactacaatccctccctcaag...agtcgagtcgccatttcgctagacacgtccaggaaccacctctccctgacgttgaactccgtgaccgctgcggacacggccgtatatttctgtgcgagag	caggtgcagctgcaggagtcgggccca...ggactggtgaagccttcggagaccctgtccctcacgtgtgctgtctct	agtggctccatg............acaacttattac	tggaactggatcagacagcccccagggaagggactggagtggattggatat	atccattacagt.........gggggcgcc	aactacaatccctccctcaag...agtcgagtcgccatttcgctagacacgtccaggaaccacctctccctgacgttgaactccgtgaccgctgcggacacggccgtatatttctgt	gcgagaggctcttgtattggtaacacctgctttcttgcttttgatctc	tgtgcgagaggctcttgtattggtaacacctgctttcttgcttttgatctctgg	tgcttttgatctctggggccaaggaacaccggtcaccgtctcttcag	tggggccaaggaacaccggtcaccgtctcttcag
11085	AAGTCTGAGCAGCGTA-1_contig_1	productive	M	Homsap IGHV4-59*08 F	Homsap IGHJ5*02 F	Homsap IGHD5-24*01 ORF	IGHG2	caggtgcagctgcaggagtcgggccca...ggactggtgaagccttcggagaccctgtccctcatctgcagggtctctggcggctccttc............actggttactactggagctgggtccggcagccccccgggaaggaactggagtggattggatatgtctatcacact.........gggaccaccaactacagcccctccctcaag...agtcgagtcaccatatcactagacacgacccagagccacttctccctgacgttgagctctgtgaccgccgcagacacggccgtctactactgtgcgagacgaggccaatacaactggttcgacccttggggccagggaaccctggtcaccgtctcctcag		caggtgcagctgcaggagtcgggccca...ggactggtgaagccttcggagaccctgtccctcatctgcagggtctctggcggctccttc............actggttactactggagctgggtccggcagccccccgggaaggaactggagtggattggatatgtctatcacact.........gggaccaccaactacagcccctccctcaag...agtcgagtcaccatatcactagacacgacccagagccacttctccctgacgttgagctctgtgaccgccgcagacacggccgtctactactgtgcgagac	caggtgcagctgcaggagtcgggccca...ggactggtgaagccttcggagaccctgtccctcatctgcagggtctct	ggcggctccttc............actggttactac	tggagctgggtccggcagccccccgggaaggaactggagtggattggatat	gtctatcacact.........gggaccacc	aactacagcccctccctcaag...agtcgagtcaccatatcactagacacgacccagagccacttctccctgacgttgagctctgtgaccgccgcagacacggccgtctactactgt	gcgagacgaggccaatacaactggttcgaccct	tgtgcgagacgaggccaatacaactggttcgacccttgg	acaactggttcgacccttggggccagggaaccctggtcaccgtctcctcag	tggggccagggaaccctggtcaccgtctcctcag
12665	AAGTCTGAGTGTACGG-1_contig_4	productive	N	Homsap IGHV3-23*01 F, or Homsap IGHV3-23D*01 F	Homsap IGHJ4*02 F, or Homsap IGHJ4*03 F	Homsap IGHD2-2*02 F	IGHA1	gaggtgcagctgttggagtctggggga...ggcttggtacagcctggggggtccctgagactctcctgtgcagcctctggattcaccttt............agcaactctgccatgagctgggtccgccaggctccagggagggggctggagtgggtctcaggtatcaggggtagt......ggtggtagcacataccacgcagactccgtgaag...ggccggttcagcatctccagagacaactccaagagcatgctgtatctgcaaatgaacagcctgggagtcgatgacacggccgtatattactgtgcgaagggacactcggtgggatattgtagtagtaccacctgctatatcggctactttgactactggggccagggtaccctggtcacc…		gaggtgcagctgttggagtctggggga...ggcttggtacagcctggggggtccctgagactctcctgtgcagcctctggattcaccttt............agcaactctgccatgagctgggtccgccaggctccagggagggggctggagtgggtctcaggtatcaggggtagt......ggtggtagcacataccacgcagactccgtgaag...ggccggttcagcatctccagagacaactccaagagcatgctgtatctgcaaatgaacagcctgggagtcgatgacacggccgtatattactgtgcgaa	gaggtgcagctgttggagtctggggga...ggcttggtacagcctggggggtccctgagactctcctgtgcagcctct	ggattcaccttt............agcaactctgcc	atgagctgggtccgccaggctccagggagggggctggagtgggtctcaggt	atcaggggtagt......ggtggtagcaca	taccacgcagactccgtgaag...ggccggttcagcatctccagagacaactccaagagcatgctgtatctgcaaatgaacagcctgggagtcgatgacacggccgtatattactgt	gcgaagggacactcggtgggatattgtagtagtaccacctgctatatcggctactttgactac	tgtgcgaagggacactcggtgggatattgtagtagtaccacctgctatatcggctactttgactactgg	ctactttgactactggggccagggtaccctggtcaccgtctcctcag	tggggccagggtaccctggtcaccgtctcctcag
13930	AAGTCTGCAAACTGTC-1_contig_1	productive	M	Homsap IGHV2-5*02 F, or Homsap IGHV2-5*09 F	Homsap IGHJ5*02 F	Homsap IGHD2-15*01 F	IGHG2	caggccaccttgaaggagtctgggcct...acgctggtgaaacccaaacagaccctcacgctgacctgcaccttctctggattctcactcact......aaaaatggagtgggtgtgggctggatccgtcagcccccaggaaaggccctggagtggcttgcactcatttactgggat.........gatacgaagcagtacagcccatctctggag...accagactcaccatcaccaagggcacctccaaaaaccaggtggcccttacaatggccaacatggacactgtggacacagccacatattattgtgcagccacggaggggtggtgtagtagtgatggatgttacgactggttcgacccctggggccagggaaccctggtcaccgtctcctcag		caggccaccttgaaggagtctgggcct...acgctggtgaaacccaaacagaccctcacgctgacctgcaccttctctggattctcactcact......aaaaatggagtgggtgtgggctggatccgtcagcccccaggaaaggccctggagtggcttgcactcatttactgggat.........gatacgaagcagtacagcccatctctggag...accagactcaccatcaccaagggcacctccaaaaaccaggtggcccttacaatggccaacatggacactgtggacacagccacatattattgtgca	caggccaccttgaaggagtctgggcct...acgctggtgaaacccaaacagaccctcacgctgacctgcaccttctct	ggattctcactcact......aaaaatggagtgggt	gtgggctggatccgtcagcccccaggaaaggccctggagtggcttgcactc	atttactgggat.........gatacgaag	cagtacagcccatctctggag...accagactcaccatcaccaagggcacctccaaaaaccaggtggcccttacaatggccaacatggacactgtggacacagccacatattattgt	gcagccacggaggggtggtgtagtagtgatggatgttacgactggttcgacccc	tgtgcagccacggaggggtggtgtagtagtgatggatgttacgactggttcgacccctgg	acgactggttcgacccctggggccagggaaccctggtcaccgtctcctcag	tggggccagggaaccctggtcaccgtctcctcag
3404	AAGTCTGGTCATCGGC-1_contig_2	productive	M	Homsap IGHV1-3*01 F	Homsap IGHJ6*02 F	Homsap IGHD3-10*02 F	IGHA2	caggtccagcttgtgcagtctggggct...gaggggaaaaagcctggggcctcagtgaagctttcctgcaaggcttctagatataccttc............actacctatggtttgcattgggtgcgccaggcccccggacaaagtcttgagtggctgggatggatcaacgctggc......aatggtgacacactatattcacggaagttccag...gacagagtctccattacgagggactcctccgcgagcacagcccacatggaactgaggagcctgagatctgaagacacggctgtgtattattgtgcgagagacttccgtggttcggggagttatccgcactatttctacggtatggacgtctggggccaagggaccacggtcaccgtctcc…		caggtccagcttgtgcagtctggggct...gaggggaaaaagcctggggcctcagtgaagctttcctgcaaggcttctagatataccttc............actacctatggtttgcattgggtgcgccaggcccccggacaaagtcttgagtggctgggatggatcaacgctggc......aatggtgacacactatattcacggaagttccag...gacagagtctccattacgagggactcctccgcgagcacagcccacatggaactgaggagcctgagatctgaagacacggctgtgtattattgtgcgagaga	caggtccagcttgtgcagtctggggct...gaggggaaaaagcctggggcctcagtgaagctttcctgcaaggcttct	agatataccttc............actacctatggt	ttgcattgggtgcgccaggcccccggacaaagtcttgagtggctgggatgg	atcaacgctggc......aatggtgacaca	ctatattcacggaagttccag...gacagagtctccattacgagggactcctccgcgagcacagcccacatggaactgaggagcctgagatctgaagacacggctgtgtattattgt	gcgagagacttccgtggttcggggagttatccgcactatttctacggtatggacgtc	tgtgcgagagacttccgtggttcggggagttatccgcactatttctacggtatggacgtctgg	actatttctacggtatggacgtctggggccaagggaccacggtcaccgtctcctca	tggggccaagggaccacggtcaccgtctcctca
6931	AAGTCTGGTCCTAGCG-1_contig_3	productive	M	Homsap IGHV3-30*03 F, or Homsap IGHV3-30*18 F or Homsap IGHV3-30-5*01 F	Homsap IGHJ4*02 F	Homsap IGHD1-26*01 F	IGHA2	caggtgcagctggtggagtctggggga...ggcgtggtccagcctgggaggtccctgagactctcatgtgtagtctctggattcaccttc............agtaatcatggcatgcactgggtccgccaggctccaggcaaggggctggagtgggtggcagttatatcacatgat......ggaagtataaagtattatggggactccgtgaag...ggccgattcaccatctccagagacaattccaagaacacactgtctctgcaaatgaatagcctgagagctgaggacacggctgtatattactgtgcgaaagaacagggttctagcgggagttcctaccagagctactttgactactggggccagggaaccctggtcaccgtctcctcag		caggtgcagctggtggagtctggggga...ggcgtggtccagcctgggaggtccctgagactctcatgtgtagtctctggattcaccttc............agtaatcatggcatgcactgggtccgccaggctccaggcaaggggctggagtgggtggcagttatatcacatgat......ggaagtataaagtattatggggactccgtgaag...ggccgattcaccatctccagagacaattccaagaacacactgtctctgcaaatgaatagcctgagagctgaggacacggctgtatattactgtgcgaaaga	caggtgcagctggtggagtctggggga...ggcgtggtccagcctgggaggtccctgagactctcatgtgtagtctct	ggattcaccttc............agtaatcatggc	atgcactgggtccgccaggctccaggcaaggggctggagtgggtggcagtt	atatcacatgat......ggaagtataaag	tattatggggactccgtgaag...ggccgattcaccatctccagagacaattccaagaacacactgtctctgcaaatgaatagcctgagagctgaggacacggctgtatattactgt	gcgaaagaacagggttctagcgggagttcctaccagagctactttgactac	tgtgcgaaagaacagggttctagcgggagttcctaccagagctactttgactactgg	ctactttgactactggggccagggaaccctggtcaccgtctcctcag	tggggccagggaaccctggtcaccgtctcctcag
4	AAGTCTGGTCGGCTCA-1_contig_1	productive	N	Homsap IGHV6-1*01 F	Homsap IGHJ4*02 F	Homsap IGHD5-18*01 F	IGHM	caggtacagctgcagcagtcaggtcca...ggactggtgaagccctcgcagaccctctcactcacctgtgccatctccggggacagtgtctct......agcaacagtgctgcttggaactggatcaggcagtccccatcgagaggccttgagtggctgggtaggacatactacaggtcc...aagtggtatagtgattatgcagtatctgtgaaa...agtcgaataaccatcaatccagactcatccaagaaccagttctccctgcaactgaagtctgtgactcccgaggacacggctctgtattactgtacaagagaatacccctatggttcgactaactactggggcccgggaacactggtcaccgtctcctcag		caggtacagctgcagcagtcaggtcca...ggactggtgaagccctcgcagaccctctcactcacctgtgccatctccggggacagtgtctct......agcaacagtgctgcttggaactggatcaggcagtccccatcgagaggccttgagtggctgggtaggacatactacaggtcc...aagtggtatagtgattatgcagtatctgtgaaa...agtcgaataaccatcaatccagactcatccaagaaccagttctccctgcaactgaagtctgtgactcccgaggacacggctctgtattactgtacaagaga	caggtacagctgcagcagtcaggtcca...ggactggtgaagccctcgcagaccctctcactcacctgtgccatctcc	ggggacagtgtctct......agcaacagtgctgct	tggaactggatcaggcagtccccatcgagaggccttgagtggctgggtagg	acatactacaggtcc...aagtggtatagt	gattatgcagtatctgtgaaa...agtcgaataaccatcaatccagactcatccaagaaccagttctccctgcaactgaagtctgtgactcccgaggacacggctctgtattactgt	acaagagaatacccctatggttcgactaactac	tgtacaagagaatacccctatggttcgactaactactgg	actactggggcccgggaacactggtcaccgtctcctcag	tggggcccgggaacactggtcaccgtctcctcag
8070	AAGTCTGGTGATGATA-1_contig_3	productive	M	Homsap IGHV5-51*01 F	Homsap IGHJ4*02 F	Homsap IGHD1-1*01 F	IGHA1	gaggtgcagctggtgcagtctggagca...gaggtggaaaagcccggggagtctctaaagatctcctgcaaggcttctggatacagtttt............ggcagctactggatcggctgggtgcgccagatgcccgggaaaggcctggagtgggtggggatcatctatcctggt......gactctgataccaaatacagcccgtcctggcaa...ggccaggtcaccatctctgccgtcgagtccaccggcaccgcctacttacagtggaataggctgaaggcctcggacaccgccatttattactgtgcgagagctccccgtggactcttaagatcagactacattgactactggggccagggaaccctggtcagcgtctcgtcag		gaggtgcagctggtgcagtctggagca...gaggtggaaaagcccggggagtctctaaagatctcctgcaaggcttctggatacagtttt............ggcagctactggatcggctgggtgcgccagatgcccgggaaaggcctggagtgggtggggatcatctatcctggt......gactctgataccaaatacagcccgtcctggcaa...ggccaggtcaccatctctgccgtcgagtccaccggcaccgcctacttacagtggaataggctgaaggcctcggacaccgccatttattactgtgcgaga	gaggtgcagctggtgcagtctggagca...gaggtggaaaagcccggggagtctctaaagatctcctgcaaggcttct	ggatacagtttt............ggcagctactgg	atcggctgggtgcgccagatgcccgggaaaggcctggagtgggtggggatc	atctatcctggt......gactctgatacc	aaatacagcccgtcctggcaa...ggccaggtcaccatctctgccgtcgagtccaccggcaccgcctacttacagtggaataggctgaaggcctcggacaccgccatttattactgt	gcgagagctccccgtggactcttaagatcagactacattgactac	tgtgcgagagctccccgtggactcttaagatcagactacattgactactgg	actacattgactactggggccagggaaccctggtcagcgtctcgtcag	tggggccagggaaccctggtcagcgtctcgtcag
1814	AAGTCTGGTTCTGTTT-1_contig_4	productive	M	Homsap IGHV3-7*03 F	Homsap IGHJ4*02 F	Homsap IGHD3-22*01 F	IGHA2	gaggtgcaactggtggaatctggggga...ggcttggtccagcctggggggtccctgagactctcctgtgcagcctctggattcaccttt............accaaatatgcaatgagttgggtccgccaggctccagggaagggtctggagtgggtgggcaacataaatcaagat......ggaaattacaaatggtatggggactctgtgaag...ggccgattcaccatctccagagacgacgccaagaactcactatatctgcaaatggacagcctgagagtcgccgacacggccgtttattactgtgcgagagatccctggccatactatgatagtagtggttattatgttgactcctggggccagggagccctggtcaccgtctcctcag		gaggtgcaactggtggaatctggggga...ggcttggtccagcctggggggtccctgagactctcctgtgcagcctctggattcaccttt............accaaatatgcaatgagttgggtccgccaggctccagggaagggtctggagtgggtgggcaacataaatcaagat......ggaaattacaaatggtatggggactctgtgaag...ggccgattcaccatctccagagacgacgccaagaactcactatatctgcaaatggacagcctgagagtcgccgacacggccgtttattactgtgcgagaga	gaggtgcaactggtggaatctggggga...ggcttggtccagcctggggggtccctgagactctcctgtgcagcctct	ggattcaccttt............accaaatatgca	atgagttgggtccgccaggctccagggaagggtctggagtgggtgggcaac	ataaatcaagat......ggaaattacaaa	tggtatggggactctgtgaag...ggccgattcaccatctccagagacgacgccaagaactcactatatctgcaaatggacagcctgagagtcgccgacacggccgtttattactgt	gcgagagatccctggccatactatgatagtagtggttattatgttgactcc	tgtgcgagagatccctggccatactatgatagtagtggttattatgttgactcctgg	ttgactcctggggccagggagccctggtcaccgtctcctcag	tggggccagggagccctggtcaccgtctcctcag
103	AATCCAGAGTTAGCGG-1_contig_5	productive	N	Homsap IGHV3-23*01 F, or Homsap IGHV3-23D*01 F	Homsap IGHJ4*02 F	Homsap IGHD3-3*01 F	IGHM	gaggtgcagctgttggagtctggggga...ggcttggtacagcctggggggtccctgagactctcctgtgcagcctctggattcaccttt............agcagctatgccatgacctgggtccgccaggctccagggaaggggctggagtgggtctcaactattagtggtagt......ggtggtagcacatactacgcagactccgtgaag...ggccggttcaccatctccagagacaattccaagaacacgctgtatctgcaaatgaacagcctgagagccgaggacacggccgtatattactgtgcgaatatggtctgggatttttggagtggttatttcattgactactggggccagggaaccctggtcaccgtctcctcag		gaggtgcagctgttggagtctggggga...ggcttggtacagcctggggggtccctgagactctcctgtgcagcctctggattcaccttt............agcagctatgccatgacctgggtccgccaggctccagggaaggggctggagtgggtctcaactattagtggtagt......ggtggtagcacatactacgcagactccgtgaag...ggccggttcaccatctccagagacaattccaagaacacgctgtatctgcaaatgaacagcctgagagccgaggacacggccgtatattactgtgcgaa	gaggtgcagctgttggagtctggggga...ggcttggtacagcctggggggtccctgagactctcctgtgcagcctct	ggattcaccttt............agcagctatgcc	atgacctgggtccgccaggctccagggaaggggctggagtgggtctcaact	attagtggtagt......ggtggtagcaca	tactacgcagactccgtgaag...ggccggttcaccatctccagagacaattccaagaacacgctgtatctgcaaatgaacagcctgagagccgaggacacggccgtatattactgt	gcgaatatggtctgggatttttggagtggttatttcattgactac	tgtgcgaatatggtctgggatttttggagtggttatttcattgactactgg	ttgactactggggccagggaaccctggtcaccgtctcctcag	tggggccagggaaccctggtcaccgtctcctcag
13990	AATCCAGTCATTATCC-1_contig_1	productive	M	Homsap IGHV4-39*02 F	Homsap IGHJ2*01 F	Homsap IGHD6-19*01 F	IGHA2	caggtgcaactgcaggagtcgggccca...ggactggtgaaggcttcggcgaccctgtccctcacctgcactgtctctggtggctccatcagt......agcacttctaactattggggctggatccgtcagcccccaggtaagggactggagtggattgggactgtctcccataat.........ggaggcacctacttcaacccgtccctcacg...actcgagtcaccatatccgtagacacgtccagaaatcacttctccctgaggctcagcgctgtgaccgccggagacacggcagtgtattactgtgcgagactttcctgggcaatggctggtgatgggtacttcgatctctggggccgtggcaccctggtcactgtctcctcag		caggtgcaactgcaggagtcgggccca...ggactggtgaaggcttcggcgaccctgtccctcacctgcactgtctctggtggctccatcagt......agcacttctaactattggggctggatccgtcagcccccaggtaagggactggagtggattgggactgtctcccataat.........ggaggcacctacttcaacccgtccctcacg...actcgagtcaccatatccgtagacacgtccagaaatcacttctccctgaggctcagcgctgtgaccgccggagacacggcagtgtattactgtgcgaga	caggtgcaactgcaggagtcgggccca...ggactggtgaaggcttcggcgaccctgtccctcacctgcactgtctct	ggtggctccatcagt......agcacttctaactat	tggggctggatccgtcagcccccaggtaagggactggagtggattgggact	gtctcccataat.........ggaggcacc	tacttcaacccgtccctcacg...actcgagtcaccatatccgtagacacgtccagaaatcacttctccctgaggctcagcgctgtgaccgccggagacacggcagtgtattactgt	gcgagactttcctgggcaatggctggtgatgggtacttcgatctc	tgtgcgagactttcctgggcaatggctggtgatgggtacttcgatctctgg	ggtacttcgatctctggggccgtggcaccctggtcactgtctcctcag	tggggccgtggcaccctggtcactgtctcctcag
12577	AATCGGTAGCCAGTTT-1_contig_2	productive	N	Homsap IGHV3-74*01 F, or Homsap IGHV3-74*03 F	Homsap IGHJ4*02 F	Homsap IGHD3-10*01 F	IGHA2	gaggtgcagttggtggagtccggggga...ggcttagttcagcctggggggtccctgagactctcctgtgcagcctctggattcaccttc............agtacctactggatgcagtgggtccgccaagctccagggaaggggctggtgtgggtctcacgtattaataatgat......gggagtaccacaaattatgcggactccgtggag...ggccgattcaccatctccagagacaacgccaagaacacgctgtatctgcaaatgaacagtctgagagccgaggacacggctgtgtattactgtctaagtcggagtctgacttcggggaatgattttgactactggggccagggaaccctggtcaccgtctcctcag		gaggtgcagttggtggagtccggggga...ggcttagttcagcctggggggtccctgagactctcctgtgcagcctctggattcaccttc............agtacctactggatgcagtgggtccgccaagctccagggaaggggctggtgtgggtctcacgtattaataatgat......gggagtaccacaaattatgcggactccgtggag...ggccgattcaccatctccagagacaacgccaagaacacgctgtatctgcaaatgaacagtctgagagccgaggacacggctgtgtattactgtctaag	gaggtgcagttggtggagtccggggga...ggcttagttcagcctggggggtccctgagactctcctgtgcagcctct	ggattcaccttc............agtacctactgg	atgcagtgggtccgccaagctccagggaaggggctggtgtgggtctcacgt	attaataatgat......gggagtaccaca	aattatgcggactccgtggag...ggccgattcaccatctccagagacaacgccaagaacacgctgtatctgcaaatgaacagtctgagagccgaggacacggctgtgtattactgt	ctaagtcggagtctgacttcggggaatgattttgactac	tgtctaagtcggagtctgacttcggggaatgattttgactactgg	tttgactactggggccagggaaccctggtcaccgtctcctcag	tggggccagggaaccctggtcaccgtctcctcag
7327	AATCGGTCAAATACAG-1_contig_2	productive	M	Homsap IGHV4-59*01 F	Homsap IGHJ6*02 F	Homsap IGHD1-14*01 ORF	IGHA1	caggtgcagctgcaggagtcgggccca...ggactggtgaagccttcggagaccctgtccctcacctgcactgtctctggtggctccatc............agtagttactactggagctggatccggcagcccccagggaagggactggagtggattgggtatatctattacagt.........gggagcaccgactacaacccctccctcaag...agtcgagtcaccatatcagtggacacgtccaagaaccagttctccctgaagctgaactctgtgaccgctgcggacacggccgtgtattactgtgcgagagggacccaacaatactactattacggtatagacgtctggggccaagggaccacggtcaccgtctcctca		caggtgcagctgcaggagtcgggccca...ggactggtgaagccttcggagaccctgtccctcacctgcactgtctctggtggctccatc............agtagttactactggagctggatccggcagcccccagggaagggactggagtggattgggtatatctattacagt.........gggagcaccgactacaacccctccctcaag...agtcgagtcaccatatcagtggacacgtccaagaaccagttctccctgaagctgaactctgtgaccgctgcggacacggccgtgtattactgtgcgagag	caggtgcagctgcaggagtcgggccca...ggactggtgaagccttcggagaccctgtccctcacctgcactgtctct	ggtggctccatc............agtagttactac	tggagctggatccggcagcccccagggaagggactggagtggattgggtat	atctattacagt.........gggagcacc	gactacaacccctccctcaag...agtcgagtcaccatatcagtggacacgtccaagaaccagttctccctgaagctgaactctgtgaccgctgcggacacggccgtgtattactgt	gcgagagggacccaacaatactactattacggtatagacgtc	tgtgcgagagggacccaacaatactactattacggtatagacgtctgg	tactactattacggtatagacgtctggggccaagggaccacggtcaccgtctcctca	tggggccaagggaccacggtcaccgtctcctca
4509	AATCGGTCACACCGAC-1_contig_2	productive	M	Homsap IGHV3-23*01 F, or Homsap IGHV3-23D*01 F	Homsap IGHJ4*02 F	Homsap IGHD4-23*01 ORF	IGHA2	gaggtgcagctgttggagtctggggga...ggcttggtacagccgggggggtccctgagactctcctgtgcagcctctggattcaccttt............agcagctatgccatgagttgggtccgccaggctccagggaaggggctggagtgggtctcagctattagtgtttat......gttggaagcacatactacgcagactccgtgaag...ggccggttcaccatctccagagacaattccaagaacacgctgtatctgcaaatgcacagcctgagagccgaggacacggccgtatattactgtgcgaaaagggacggaggtaactccggcccctttgactactggggccagggaaccctggtcaccgtctcctcag		gaggtgcagctgttggagtctggggga...ggcttggtacagccgggggggtccctgagactctcctgtgcagcctctggattcaccttt............agcagctatgccatgagttgggtccgccaggctccagggaaggggctggagtgggtctcagctattagtgtttat......gttggaagcacatactacgcagactccgtgaag...ggccggttcaccatctccagagacaattccaagaacacgctgtatctgcaaatgcacagcctgagagccgaggacacggccgtatattactgtgcgaaa	gaggtgcagctgttggagtctggggga...ggcttggtacagccgggggggtccctgagactctcctgtgcagcctct	ggattcaccttt............agcagctatgcc	atgagttgggtccgccaggctccagggaaggggctggagtgggtctcagct	attagtgtttat......gttggaagcaca	tactacgcagactccgtgaag...ggccggttcaccatctccagagacaattccaagaacacgctgtatctgcaaatgcacagcctgagagccgaggacacggccgtatattactgt	gcgaaaagggacggaggtaactccggcccctttgactac	tgtgcgaaaagggacggaggtaactccggcccctttgactactgg	ctttgactactggggccagggaaccctggtcaccgtctcctcag	tggggccagggaaccctggtcaccgtctcctcag
7271	AATCGGTCATGAACCT-1_contig_1	productive	N	Homsap IGHV4-4*02 F	Homsap IGHJ6*02 F	Homsap IGHD3-16*01 F	IGHM	caggtgcagctgcaggagtcgggccca...ggactggtgaagccttcggggaccctgtccctcacctgcgctgtctctggtgactccatcagc.........agtagtaactggtggacttgggtccgccagcccccagggaaggggctggagtggattggggaaatctatcatagt.........gggaccaccaagtacaccccgtccctccag...agtcgagtcaccatatcagtagacaagtccaagaaccacttctccctgaagctgagctctgtgacggccgcggacacggccgtgtattattgtgcgagaatcatggactactactactactatggtatggacgtctggggccaagggaccacggtcaccgtctcccca		caggtgcagctgcaggagtcgggccca...ggactggtgaagccttcggggaccctgtccctcacctgcgctgtctctggtgactccatcagc.........agtagtaactggtggacttgggtccgccagcccccagggaaggggctggagtggattggggaaatctatcatagt.........gggaccaccaagtacaccccgtccctccag...agtcgagtcaccatatcagtagacaagtccaagaaccacttctccctgaagctgagctctgtgacggccgcggacacggccgtgtattattgtgcgaga	caggtgcagctgcaggagtcgggccca...ggactggtgaagccttcggggaccctgtccctcacctgcgctgtctct	ggtgactccatcagc.........agtagtaactgg	tggacttgggtccgccagcccccagggaaggggctggagtggattggggaa	atctatcatagt.........gggaccacc	aagtacaccccgtccctccag...agtcgagtcaccatatcagtagacaagtccaagaaccacttctccctgaagctgagctctgtgacggccgcggacacggccgtgtattattgt	gcgagaatcatggactactactactactatggtatggacgtc	tgtgcgagaatcatggactactactactactatggtatggacgtctgg	tactactactactatggtatggacgtctggggccaagggaccacggtcaccgtctcccca	tggggccaagggaccacggtcaccgtctcccca
2488	AATCGGTGTAAATACG-1_contig_6	productive	M	Homsap IGHV4-31*03 F	Homsap IGHJ4*02 F	Homsap IGHD3-10*02 F	IGHG1	caggtgcagctgcaggagtcgggccca...ggactggtgaagccttcacagaccctgtccctcacctgcactgtctctggtggctccatcagc......agtggtggttactactggagctggatccgccagcacccagggaagggcctggagtggattgggtacatctattacagt.........gggagcacctactacaacccgtccctcaag...agtcgagttaccatatcagtagacacgtctaagaaccagttctccctgaagctgagctctgtgactgccgcggacacggccgtgtattactgtgcgagcagctatgttgggcctatccactttgactactggggccagggaaccctggtcaccgtctcctcag		caggtgcagctgcaggagtcgggccca...ggactggtgaagccttcacagaccctgtccctcacctgcactgtctctggtggctccatcagc......agtggtggttactactggagctggatccgccagcacccagggaagggcctggagtggattgggtacatctattacagt.........gggagcacctactacaacccgtccctcaag...agtcgagttaccatatcagtagacacgtctaagaaccagttctccctgaagctgagctctgtgactgccgcggacacggccgtgtattactgtgcgag	caggtgcagctgcaggagtcgggccca...ggactggtgaagccttcacagaccctgtccctcacctgcactgtctct	ggtggctccatcagc......agtggtggttactac	tggagctggatccgccagcacccagggaagggcctggagtggattgggtac	atctattacagt.........gggagcacc	tactacaacccgtccctcaag...agtcgagttaccatatcagtagacacgtctaagaaccagttctccctgaagctgagctctgtgactgccgcggacacggccgtgtattactgt	gcgagcagctatgttgggcctatccactttgactac	tgtgcgagcagctatgttgggcctatccactttgactactgg	actttgactactggggccagggaaccctggtcaccgtctcctcag	tggggccagggaaccctggtcaccgtctcctcag
4855	AATCGGTGTAGAAGGA-1_contig_7	productive	N	Homsap IGHV3-49*04 F	Homsap IGHJ4*02 F	Homsap IGHD2-2*01 F	IGHM	gaggtgcagttggtggagtctggggga...ggcttggtacagccagggcggtccctgagactctcctgtacaggttctggattcaccttt............gttaattatgctatgagctgggtccgccaggctccagggaaggggctggagtgggtaggtttcataagaagtgaaactcatggtgggacagcagaatacgccgcgtctgtgaaa...ggcagattcaccgtctcaagagatgattccaaaagcatcgcctatctgcaaatgaacagcctgaaaaccgaggacatagccgtgtattactgttgtttgggtggacggtaccagctgcgggccccggactactggggccagggaacactggtcaccgtctcctcag		gaggtgcagttggtggagtctggggga...ggcttggtacagccagggcggtccctgagactctcctgtacaggttctggattcaccttt............gttaattatgctatgagctgggtccgccaggctccagggaaggggctggagtgggtaggtttcataagaagtgaaactcatggtgggacagcagaatacgccgcgtctgtgaaa...ggcagattcaccgtctcaagagatgattccaaaagcatcgcctatctgcaaatgaacagcctgaaaaccgaggacatagccgtgtattactgt	gaggtgcagttggtggagtctggggga...ggcttggtacagccagggcggtccctgagactctcctgtacaggttct	ggattcaccttt............gttaattatgct	atgagctgggtccgccaggctccagggaaggggctggagtgggtaggtttc	ataagaagtgaaactcatggtgggacagca	gaatacgccgcgtctgtgaaa...ggcagattcaccgtctcaagagatgattccaaaagcatcgcctatctgcaaatgaacagcctgaaaaccgaggacatagccgtgtattactgt	tgtttgggtggacggtaccagctgcgggccccggactac	tgttgtttgggtggacggtaccagctgcgggccccggactactgg	gactactggggccagggaacactggtcaccgtctcctcag	tggggccagggaacactggtcaccgtctcctcag
3405	AATCGGTGTCGAGATG-1_contig_1	productive	M	Homsap IGHV4-31*03 F, or Homsap IGHV4-31*11 (F)	Homsap IGHJ4*02 F	Homsap IGHD6-19*01 F	IGHG1	caggtgcagctgcaggagtcgggccca...ggactggtgaagccttcacagaccctgtccctcacctgctctgtctctggtggctccatcagc......agtggtggttactactggacctggatccgccaacacccagggaagggcctggagtggattgggtacatctattacatt.........gggagcaccaactacaacccgtccctcaag...agtcgactttccatatcaatggacatgtctaagaatcagttctccctggagctgaactctgtgactgccgcggacacggccgtgtattactgtgcgagaggaagagtaatcggggtgggtggctccctcgactattggggccagggagccatggtcaccgtctcctcag		caggtgcagctgcaggagtcgggccca...ggactggtgaagccttcacagaccctgtccctcacctgctctgtctctggtggctccatcagc......agtggtggttactactggacctggatccgccaacacccagggaagggcctggagtggattgggtacatctattacatt.........gggagcaccaactacaacccgtccctcaag...agtcgactttccatatcaatggacatgtctaagaatcagttctccctggagctgaactctgtgactgccgcggacacggccgtgtattactgtgcgagag	caggtgcagctgcaggagtcgggccca...ggactggtgaagccttcacagaccctgtccctcacctgctctgtctct	ggtggctccatcagc......agtggtggttactac	tggacctggatccgccaacacccagggaagggcctggagtggattgggtac	atctattacatt.........gggagcacc	aactacaacccgtccctcaag...agtcgactttccatatcaatggacatgtctaagaatcagttctccctggagctgaactctgtgactgccgcggacacggccgtgtattactgt	gcgagaggaagagtaatcggggtgggtggctccctcgactat	tgtgcgagaggaagagtaatcggggtgggtggctccctcgactattgg	gactattggggccagggagccatggtcaccgtctcctcag	tggggccagggagccatggtcaccgtctcctcag
2411	AATCGGTGTCTCATCC-1_contig_2	unproductive	N	Homsap IGHV3-33*01 F, or Homsap IGHV3-33*06 F	Homsap IGHJ6*03 F	Homsap IGHD3-16*02 F	IGHM	caagtgcagctggtggagtctggggga...ggcgtggtccagcctgggaggtccctgagactctcctgtgcagcgtctggattcaccttc............agtaggtctgtcatgcactggatccgccaggctccaggcaaggggctggagtgggtggcacttatatggtatgat......ggaagtaattgataccatgaagactccgtgaag...ggccgattcaccatctccagagacaattccaagaacacgctgtatctgcaaatgaacaccctgagagccgaggacacggctgtgtataactgtgcgagagatcaaggagcctgtataatgactacgtttgggggagctatcgttagacccacagcatcacacggtccatcagaaacccat…		caagtgcagctggtggagtctggggga...ggcgtggtccagcctgggaggtccctgagactctcctgtgcagcgtctggattcaccttc............agtaggtctgtcatgcactggatccgccaggctccaggcaaggggctggagtgggtggcacttatatggtatgat......ggaagtaattgataccatgaagactccgtgaag...ggccgattcaccatctccagagacaattccaagaacacgctgtatctgcaaatgaacaccctgagagccgaggacacggctgtgtataactgtgcgagaga	caagtgcagctggtggagtctggggga...ggcgtggtccagcctgggaggtccctgagactctcctgtgcagcgtct	ggattcaccttc............agtaggtctgtc	atgcactggatccgccaggctccaggcaaggggctggagtgggtggcactt	atatggtatgat......ggaagtaattga	taccatgaagactccgtgaag...ggccgattcaccatctccagagacaattccaagaacacgctgtatctgcaaatgaacaccctgagagccgaggacacggctgtgtataactgt	gcgagagatcaaggagcctgtataatgactacgtttgggggagctatcgttagacccacagcatcacacggtccatcagaaacccatgccacagccctccccgcaggggaccgccgcgtgccatgttacgatattgattgaggacacagcgccaggggtatggaggcaacggccagtggggctactactactactacatggacgtc	tgtgcgagagatcaaggagcctgtataatgactacgtttgggggagctatcgttagacccacagcatcacacggtccatcagaaacccatgccacagccctccccgcaggggaccgccgcgtgccatgttacgatattgattgaggacacagcgccaggggtatggaggcaacggccagtggggctactactactactacatggacgtctgg	ctactactactactacatggacgtctggggcaaagggaccacggtcaccgtctcctca	tggggcaaagggaccacggtcaccgtctcctca
2651	ACACCAAAGCCCTAAT-1_contig_4	productive	N	Homsap IGHV3-33*03 F	Homsap IGHJ6*03 F	Homsap IGHD3-3*01 F	IGHM	caggtgcaactggtggagtctggggga...ggcgtggtccagcctgggtggtccctgagactctcctgtgcagcgtctggattccccttc............agtaactatgccatacattgggtccgccaggctccaggcaaggggctggagtgggtggcagttatctggtttgat......ggagctactaaattctatacagactccgtgaag...ggccgattcaccatctccagagacaactccaagcacacggcgtatctgcaaatgagcagcctgagagccgacgacacggctgtgtattactgcgtgagagacgttatgtccgactcccgctattccatggacgtctggggcaaagggaccacggtcaccgtctcctca		caggtgcaactggtggagtctggggga...ggcgtggtccagcctgggtggtccctgagactctcctgtgcagcgtctggattccccttc............agtaactatgccatacattgggtccgccaggctccaggcaaggggctggagtgggtggcagttatctggtttgat......ggagctactaaattctatacagactccgtgaag...ggccgattcaccatctccagagacaactccaagcacacggcgtatctgcaaatgagcagcctgagagccgacgacacggctgtgtattactgcgtga	caggtgcaactggtggagtctggggga...ggcgtggtccagcctgggtggtccctgagactctcctgtgcagcgtct	ggattccccttc............agtaactatgcc	atacattgggtccgccaggctccaggcaaggggctggagtgggtggcagtt	atctggtttgat......ggagctactaaa	ttctatacagactccgtgaag...ggccgattcaccatctccagagacaactccaagcacacggcgtatctgcaaatgagcagcctgagagccgacgacacggctgtgtattactgc	gtgagagacgttatgtccgactcccgctattccatggacgtc	tgcgtgagagacgttatgtccgactcccgctattccatggacgtctgg	ctattccatggacgtctggggcaaagggaccacggtcaccgtctcctca	tggggcaaagggaccacggtcaccgtctcctca
12349	ACACCAACAACGATGG-1_contig_7	productive	N	Homsap IGHV3-72*01 F	Homsap IGHJ3*01 F, or Homsap IGHJ3*02 F	Homsap IGHD3-22*01 F	IGHM	gaggtgcaagtggtggagtctggggga...ggcttggtccagcctggaaggtccctgagactctcctgtgcagcctctggattcaccttc............agtgaccactacatggactgggtccgccaggctccagggaaggggctggagtgggttggccgtattagaaacaaagctaacagttacaccacagagtacgccgcgtctgtgaaa...ggcagattcaccatctcaagagatgattcaaggaactcactgtatctgcaaatgaacagcctgaaaagcgaagacacggccgtgtactactgtgctagagagggcgatagtagtggtcttgatgctttagatttctggggccaagggacaatggtcaccgtctcttcag		gaggtgcaagtggtggagtctggggga...ggcttggtccagcctggaaggtccctgagactctcctgtgcagcctctggattcaccttc............agtgaccactacatggactgggtccgccaggctccagggaaggggctggagtgggttggccgtattagaaacaaagctaacagttacaccacagagtacgccgcgtctgtgaaa...ggcagattcaccatctcaagagatgattcaaggaactcactgtatctgcaaatgaacagcctgaaaagcgaagacacggccgtgtactactgtgctagaga	gaggtgcaagtggtggagtctggggga...ggcttggtccagcctggaaggtccctgagactctcctgtgcagcctct	ggattcaccttc............agtgaccactac	atggactgggtccgccaggctccagggaaggggctggagtgggttggccgt	attagaaacaaagctaacagttacaccaca	gagtacgccgcgtctgtgaaa...ggcagattcaccatctcaagagatgattcaaggaactcactgtatctgcaaatgaacagcctgaaaagcgaagacacggccgtgtactactgt	gctagagagggcgatagtagtggtcttgatgctttagatttc	tgtgctagagagggcgatagtagtggtcttgatgctttagatttctgg	tgatgctttagatttctggggccaagggacaatggtcaccgtctcttcag	tggggccaagggacaatggtcaccgtctcttcag
6249	ACACCAACATGCAACT-1_contig_3	productive	M	Homsap IGHV3-7*03 F	Homsap IGHJ4*02 F	Homsap IGHD2-21*02 F	IGHM	gacgtgcagctggtggagtctggggga...ggcttggtccagtctggggggtccctgagactctcctgtgcagcctctggattcaccttt............agaagttattggatgagttgggtccgccaggctccagggacggggctgacgtgggtggccaacataaagccagat......ggcagtgagggatactatgtggactctgtgaag...ggccgattcaccatctccagagacaacgccaggaactcactctatctgcaaatgaacagcctgagagccgaggacacggccgtctattactgtgcgagtcctccctgggggggacttccctttaactcctggggccagggaaccctggtcaccgtctcctcag		gacgtgcagctggtggagtctggggga...ggcttggtccagtctggggggtccctgagactctcctgtgcagcctctggattcaccttt............agaagttattggatgagttgggtccgccaggctccagggacggggctgacgtgggtggccaacataaagccagat......ggcagtgagggatactatgtggactctgtgaag...ggccgattcaccatctccagagacaacgccaggaactcactctatctgcaaatgaacagcctgagagccgaggacacggccgtctattactgtgcgag	gacgtgcagctggtggagtctggggga...ggcttggtccagtctggggggtccctgagactctcctgtgcagcctct	ggattcaccttt............agaagttattgg	atgagttgggtccgccaggctccagggacggggctgacgtgggtggccaac	ataaagccagat......ggcagtgaggga	tactatgtggactctgtgaag...ggccgattcaccatctccagagacaacgccaggaactcactctatctgcaaatgaacagcctgagagccgaggacacggccgtctattactgt	gcgagtcctccctgggggggacttccctttaactcc	tgtgcgagtcctccctgggggggacttccctttaactcctgg	ctttaactcctggggccagggaaccctggtcaccgtctcctcag	tggggccagggaaccctggtcaccgtctcctcag
5799	ACACCAAGTATAATGG-1_contig_1	productive	M	Homsap IGHV3-43*02 F	Homsap IGHJ5*02 F	Homsap IGHD3-22*01 F	IGHA1	gaagtgcaactggtggagtctggggga...ggcgtggtacagccgggggggtccctgagactcgcttgtgcagcctctggattcacaatg............gatgattatgccatgcactgggtccgacaagttccagggaagggtctggagtgggtctcacttatcagtggggat......ggaactacgacacactatgcaagctctgtgcag...ggccgattcaccatctccagagacaacaacaaaaactccgtgtatctgcaaatgatgagtctgacaactgacgacagcggcctctattattgtacaaaagacggcgtgactgattactctgatagcataatgggaaattggttcgatccctggggccagggaactctggtcaccgtctcc…		gaagtgcaactggtggagtctggggga...ggcgtggtacagccgggggggtccctgagactcgcttgtgcagcctctggattcacaatg............gatgattatgccatgcactgggtccgacaagttccagggaagggtctggagtgggtctcacttatcagtggggat......ggaactacgacacactatgcaagctctgtgcag...ggccgattcaccatctccagagacaacaacaaaaactccgtgtatctgcaaatgatgagtctgacaactgacgacagcggcctctattattgtacaaaaga	gaagtgcaactggtggagtctggggga...ggcgtggtacagccgggggggtccctgagactcgcttgtgcagcctct	ggattcacaatg............gatgattatgcc	atgcactgggtccgacaagttccagggaagggtctggagtgggtctcactt	atcagtggggat......ggaactacgaca	cactatgcaagctctgtgcag...ggccgattcaccatctccagagacaacaacaaaaactccgtgtatctgcaaatgatgagtctgacaactgacgacagcggcctctattattgt	acaaaagacggcgtgactgattactctgatagcataatgggaaattggttcgatccc	tgtacaaaagacggcgtgactgattactctgatagcataatgggaaattggttcgatccctgg	aattggttcgatccctggggccagggaactctggtcaccgtctcctcag	tggggccagggaactctggtcaccgtctcctcag
5591	ACACCAAGTGTATGGG-1_contig_7	productive	N	Homsap IGHV4-31*03 F, or Homsap IGHV4-31*07 F	Homsap IGHJ2*01 F	Homsap IGHD3-10*01 F	IGHM	caggtgcagctgcaggagtcgggccca...ggactggtgaagccttcacagaccctgtccctcacctgcagtgtcactggaggttccatcacc......agtgatggctcctaccggagctggatccgccagcacccagagaagggcctggagtggattgggaacatcaattatagt.........gggaccaccgactacaacccgtccctcatg...ggtcgaattaccatttcagcagacacgtctaagaaccagttctccttgaagttgtactctgtgactgccgcggacacggccgtgtatttctgtgcgagagggggtcctgggaaagggattctttggtacttcgatctctggggccgtggcaccctggtcactgtctcctcag		caggtgcagctgcaggagtcgggccca...ggactggtgaagccttcacagaccctgtccctcacctgcagtgtcactggaggttccatcacc......agtgatggctcctaccggagctggatccgccagcacccagagaagggcctggagtggattgggaacatcaattatagt.........gggaccaccgactacaacccgtccctcatg...ggtcgaattaccatttcagcagacacgtctaagaaccagttctccttgaagttgtactctgtgactgccgcggacacggccgtgtatttctgtgcgagag	caggtgcagctgcaggagtcgggccca...ggactggtgaagccttcacagaccctgtccctcacctgcagtgtcact	ggaggttccatcacc......agtgatggctcctac	cggagctggatccgccagcacccagagaagggcctggagtggattgggaac	atcaattatagt.........gggaccacc	gactacaacccgtccctcatg...ggtcgaattaccatttcagcagacacgtctaagaaccagttctccttgaagttgtactctgtgactgccgcggacacggccgtgtatttctgt	gcgagagggggtcctgggaaagggattctttggtacttcgatctc	tgtgcgagagggggtcctgggaaagggattctttggtacttcgatctctgg	tggtacttcgatctctggggccgtggcaccctggtcactgtctcctcag	tggggccgtggcaccctggtcactgtctcctcag
12485	ACACCAATCGAGGTAG-1_contig_6	productive	M	Homsap IGHV3-48*03 F	Homsap IGHJ4*02 F	Homsap IGHD3-22*01 F	IGHG2	gaggtgcagctggtggaatctggggga...ggcatggtaccgcctggagggtccctgagactctcctgtgcagcctctggattcaccttc............agtgatcatgaaatgaactgggtccgccaggctccagggaaggggctggagtgggtttcatacattagtaggggt......gctactaccatatactacgcagactctgtgaag...ggccgattcaccatctccagagacagcgccaagaactcactatatctgcaaatgaacagcctgagagtcgaggacacggctgtttattactgtgcgagagattcgggagatagtagtggttatttcttcgactactggggccagggaaccctggtcaccgtctcctcag		gaggtgcagctggtggaatctggggga...ggcatggtaccgcctggagggtccctgagactctcctgtgcagcctctggattcaccttc............agtgatcatgaaatgaactgggtccgccaggctccagggaaggggctggagtgggtttcatacattagtaggggt......gctactaccatatactacgcagactctgtgaag...ggccgattcaccatctccagagacagcgccaagaactcactatatctgcaaatgaacagcctgagagtcgaggacacggctgtttattactgtgcgagaga	gaggtgcagctggtggaatctggggga...ggcatggtaccgcctggagggtccctgagactctcctgtgcagcctct	ggattcaccttc............agtgatcatgaa	atgaactgggtccgccaggctccagggaaggggctggagtgggtttcatac	attagtaggggt......gctactaccata	tactacgcagactctgtgaag...ggccgattcaccatctccagagacagcgccaagaactcactatatctgcaaatgaacagcctgagagtcgaggacacggctgtttattactgt	gcgagagattcgggagatagtagtggttatttcttcgactac	tgtgcgagagattcgggagatagtagtggttatttcttcgactactgg	cttcgactactggggccagggaaccctggtcaccgtctcctcag	tggggccagggaaccctggtcaccgtctcctcag
9608	ACACCCTAGTCACGCC-1_contig_1	productive	N	Homsap IGHV4-39*01 F	Homsap IGHJ4*02 F	Homsap IGHD3-16*02 F	IGHM	cagctgcagctgcaggagtcgggccca...ggactggtgaagccttcggagaccctgtccctcacctgcactgtctctggtgactccatcagc......agtagtacttacaactggggctggatccgccagcccccagggaaggggctggagtggattgggagtatctattacagt.........gggagcacctactacaacccgtccctcaag...agtcgagtcaccatctccctggacacgtccgggaaccagttctccttgaggctgagctctgtgaccgccgcagacacggctgtatattactgtgcgagacatcccaattatctatatagtagtcctgactactggggccagggaaccctggtcaccgtctcctcag		cagctgcagctgcaggagtcgggccca...ggactggtgaagccttcggagaccctgtccctcacctgcactgtctctggtgactccatcagc......agtagtacttacaactggggctggatccgccagcccccagggaaggggctggagtggattgggagtatctattacagt.........gggagcacctactacaacccgtccctcaag...agtcgagtcaccatctccctggacacgtccgggaaccagttctccttgaggctgagctctgtgaccgccgcagacacggctgtatattactgtgcgagaca	cagctgcagctgcaggagtcgggccca...ggactggtgaagccttcggagaccctgtccctcacctgcactgtctct	ggtgactccatcagc......agtagtacttacaac	tggggctggatccgccagcccccagggaaggggctggagtggattgggagt	atctattacagt.........gggagcacc	tactacaacccgtccctcaag...agtcgagtcaccatctccctggacacgtccgggaaccagttctccttgaggctgagctctgtgaccgccgcagacacggctgtatattactgt	gcgagacatcccaattatctatatagtagtcctgactac	tgtgcgagacatcccaattatctatatagtagtcctgactactgg	tgactactggggccagggaaccctggtcaccgtctcctcag	tggggccagggaaccctggtcaccgtctcctcag
1901	ACACCCTTCATTATCC-1_contig_5	productive	M	Homsap IGHV1-69*04 F	Homsap IGHJ4*02 F	Homsap IGHD1-1*01 F	IGHG1	caggtccagctggtgcagtctggggct...gaggtgaagaagcctgggtcctcggtgagggtctcctgcaaggcttctggaggcaccttc............agcagttatgctatcagctgggtgcgacaggcccccggacaagggcttgagtggatgggaaggatcatccccatc......cttagtatagtgaactacgcacagaagttccag...ggcagagtcacgattaccgcggacaaatccacgagcacagcctacatggagctgaacagcctgagacgtgaggacacggccgtgtatttctgtgcgagagattctcacggggaacaacgggactactggggccagggaaccctggtcaccgtctcctcag		caggtccagctggtgcagtctggggct...gaggtgaagaagcctgggtcctcggtgagggtctcctgcaaggcttctggaggcaccttc............agcagttatgctatcagctgggtgcgacaggcccccggacaagggcttgagtggatgggaaggatcatccccatc......cttagtatagtgaactacgcacagaagttccag...ggcagagtcacgattaccgcggacaaatccacgagcacagcctacatggagctgaacagcctgagacgtgaggacacggccgtgtatttctgtgcgagaga	caggtccagctggtgcagtctggggct...gaggtgaagaagcctgggtcctcggtgagggtctcctgcaaggcttct	ggaggcaccttc............agcagttatgct	atcagctgggtgcgacaggcccccggacaagggcttgagtggatgggaagg	atcatccccatc......cttagtatagtg	aactacgcacagaagttccag...ggcagagtcacgattaccgcggacaaatccacgagcacagcctacatggagctgaacagcctgagacgtgaggacacggccgtgtatttctgt	gcgagagattctcacggggaacaacgggactac	tgtgcgagagattctcacggggaacaacgggactactgg	gactactggggccagggaaccctggtcaccgtctcctcag	tggggccagggaaccctggtcaccgtctcctcag
11346	ACACCGGAGGCATGTG-1_contig_7	productive	N	Homsap IGHV3-66*01 F, or Homsap IGHV3-66*04 F	Homsap IGHJ3*02 F	Homsap IGHD3-22*01 F	IGHM	gaggtgcagctggtggagtctggggga...gacttggtccagcctggggggtccctgagactctcctgtgcagcctctggattcatcgtc............agtagcaactacataaactgggtccgccaggctccagggaaggggctggagtgggtctcagttatttatagcgat.........ggtagtacatactacgcagactccgtgaag...ggcagattcaccatctccagagacagttccaagaacacgctgtttcttcaaatgaacagcctgagagccggggacgcggctgtgtattactgtgcgagacagggcccgtattactatgatagtagtacttattactacgtgagtgcttttgatatctggggccaagggacaatggtcacc…		gaggtgcagctggtggagtctggggga...gacttggtccagcctggggggtccctgagactctcctgtgcagcctctggattcatcgtc............agtagcaactacataaactgggtccgccaggctccagggaaggggctggagtgggtctcagttatttatagcgat.........ggtagtacatactacgcagactccgtgaag...ggcagattcaccatctccagagacagttccaagaacacgctgtttcttcaaatgaacagcctgagagccggggacgcggctgtgtattactgtgcgaga	gaggtgcagctggtggagtctggggga...gacttggtccagcctggggggtccctgagactctcctgtgcagcctct	ggattcatcgtc............agtagcaactac	ataaactgggtccgccaggctccagggaaggggctggagtgggtctcagtt	atttatagcgat.........ggtagtaca	tactacgcagactccgtgaag...ggcagattcaccatctccagagacagttccaagaacacgctgtttcttcaaatgaacagcctgagagccggggacgcggctgtgtattactgt	gcgagacagggcccgtattactatgatagtagtacttattactacgtgagtgcttttgatatc	tgtgcgagacagggcccgtattactatgatagtagtacttattactacgtgagtgcttttgatatctgg	tgcttttgatatctggggccaagggacaatggtcaccgtctcttcag	tggggccaagggacaatggtcaccgtctcttcag
5041	ACACCGGAGGCGTACA-1_contig_2	productive	M	Homsap IGHV1-3*01 F	Homsap IGHJ4*02 F	Homsap IGHD4-17*01 F	IGHM	caggtccagcttgtgcagtctggggct...gaggtgaagaagcctggggcctcagtgaaggtttcctgcaaggcttctggatacaccttc............actagctatgctatgcattgggtgcgccaggcccccggacaaaggcttgagtggatgggatggatcaacgctggc......aatggtaacacaaaatattcacagaagttccag...ggcagagtcaccattaccagggacacatccgcgagcacagcctacatggagctgagcagcctgagatctgaagacacggctgtgtattactgtgcgagagctctcacggactacggtgacttacaatactactttgactactggggccagggaaccctggtcaccgtctcctcag		caggtccagcttgtgcagtctggggct...gaggtgaagaagcctggggcctcagtgaaggtttcctgcaaggcttctggatacaccttc............actagctatgctatgcattgggtgcgccaggcccccggacaaaggcttgagtggatgggatggatcaacgctggc......aatggtaacacaaaatattcacagaagttccag...ggcagagtcaccattaccagggacacatccgcgagcacagcctacatggagctgagcagcctgagatctgaagacacggctgtgtattactgtgcgagag	caggtccagcttgtgcagtctggggct...gaggtgaagaagcctggggcctcagtgaaggtttcctgcaaggcttct	ggatacaccttc............actagctatgct	atgcattgggtgcgccaggcccccggacaaaggcttgagtggatgggatgg	atcaacgctggc......aatggtaacaca	aaatattcacagaagttccag...ggcagagtcaccattaccagggacacatccgcgagcacagcctacatggagctgagcagcctgagatctgaagacacggctgtgtattactgt	gcgagagctctcacggactacggtgacttacaatactactttgactac	tgtgcgagagctctcacggactacggtgacttacaatactactttgactactgg	actactttgactactggggccagggaaccctggtcaccgtctcctcag	tggggccagggaaccctggtcaccgtctcctcag
9222	ACACCGGAGGGAACGG-1_contig_2	productive	M	Homsap IGHV3-23*01 F, or Homsap IGHV3-23D*01 F	Homsap IGHJ6*02 F	Homsap IGHD3-9*01 F	IGHA1	gaggtgcagctgttggagtctggggga...gacttgctacagccgggggggtccctgacactctcctgtgcagcctctggattcaccttt............agcagttatggcatgagctgggtccgccaggctccagggaaggggcttgaatgggtctcagctgttggtactact......ggtgagagcacttactacgcagactccgtgaag...ggccggttcaccgtctccagagacaattcctggaacaccctgtatcttcaaatgaacagcctgagagtcgaagacacggccgtatattactgtgcgaaagggtctccttttgaccggtccttgtactactatgcaatggacgtctggggccaagggaccacggtcaccgtctcctca		gaggtgcagctgttggagtctggggga...gacttgctacagccgggggggtccctgacactctcctgtgcagcctctggattcaccttt............agcagttatggcatgagctgggtccgccaggctccagggaaggggcttgaatgggtctcagctgttggtactact......ggtgagagcacttactacgcagactccgtgaag...ggccggttcaccgtctccagagacaattcctggaacaccctgtatcttcaaatgaacagcctgagagtcgaagacacggccgtatattactgtgcgaaag	gaggtgcagctgttggagtctggggga...gacttgctacagccgggggggtccctgacactctcctgtgcagcctct	ggattcaccttt............agcagttatggc	atgagctgggtccgccaggctccagggaaggggcttgaatgggtctcagct	gttggtactact......ggtgagagcact	tactacgcagactccgtgaag...ggccggttcaccgtctccagagacaattcctggaacaccctgtatcttcaaatgaacagcctgagagtcgaagacacggccgtatattactgt	gcgaaagggtctccttttgaccggtccttgtactactatgcaatggacgtc	tgtgcgaaagggtctccttttgaccggtccttgtactactatgcaatggacgtctgg	atggacgtctggggccaagggaccacggtcaccgtctcctca	tggggccaagggaccacggtcaccgtctcctca
1453	ACACCGGCAGGTCGTC-1_contig_8	productive	M	Homsap IGHV3-23*01 F, or Homsap IGHV3-23D*01 F	Homsap IGHJ4*02 F	Homsap IGHD6-6*01 F	IGHA1	gaggtgcagttgttggagtctggggga...gacttggtacagccgggggggtccctgagactctcctgtgcagcctcaagattcaccttt............gacaactatcccatgagctgggtccgccaggctccagggaagggactggagtgggtctcagatattagtgggagt......ggtgctaccacaaattacgcagactccgtgaag...ggccggttcctcatctccagagacaactccaaggacatgctgtatctgcaaatgaacagcctgagagtcgaggacacggccgtttatttctgtgcgaaaagcccccctttgatcgcagctcctccggaccactactttgactactggggccagggaaccctggtcaccgtcttcccag		gaggtgcagttgttggagtctggggga...gacttggtacagccgggggggtccctgagactctcctgtgcagcctcaagattcaccttt............gacaactatcccatgagctgggtccgccaggctccagggaagggactggagtgggtctcagatattagtgggagt......ggtgctaccacaaattacgcagactccgtgaag...ggccggttcctcatctccagagacaactccaaggacatgctgtatctgcaaatgaacagcctgagagtcgaggacacggccgtttatttctgtgcgaaa	gaggtgcagttgttggagtctggggga...gacttggtacagccgggggggtccctgagactctcctgtgcagcctca	agattcaccttt............gacaactatccc	atgagctgggtccgccaggctccagggaagggactggagtgggtctcagat	attagtgggagt......ggtgctaccaca	aattacgcagactccgtgaag...ggccggttcctcatctccagagacaactccaaggacatgctgtatctgcaaatgaacagcctgagagtcgaggacacggccgtttatttctgt	gcgaaaagcccccctttgatcgcagctcctccggaccactactttgactac	tgtgcgaaaagcccccctttgatcgcagctcctccggaccactactttgactactgg	actactttgactactggggccagggaaccctggtcaccgtcttcccag	tggggccagggaaccctggtcaccgtcttcccag
12669	ACACCGGCAGGTCTCG-1_contig_4	productive	M	Homsap IGHV2-5*02 F	Homsap IGHJ4*02 F	Homsap IGHD3-22*01 F	IGHG2	cagatcaccttgaaggagtctggtccc...acgctggtgaaacccacacagaccctcacgctgacctgcaccttctctgggttctcactctcc......actcttggaatgggtgtgggctggatccgtcagcccccaggaaagaccctggagtggcttgccgtcatttattgggat.........gatgataagcgttacagcccatctctgaag...agcaggctcaccatcaccaaggacacctccagaaaccaggtggtccttacaatgaccaacatggaccctgtggacacagccacatattactgtgctcacaaccgcaaactctattactctgatagtagtggtttctccgcctactggggccagggaaccctggtcaccgtctcctcag		cagatcaccttgaaggagtctggtccc...acgctggtgaaacccacacagaccctcacgctgacctgcaccttctctgggttctcactctcc......actcttggaatgggtgtgggctggatccgtcagcccccaggaaagaccctggagtggcttgccgtcatttattgggat.........gatgataagcgttacagcccatctctgaag...agcaggctcaccatcaccaaggacacctccagaaaccaggtggtccttacaatgaccaacatggaccctgtggacacagccacatattactgtgctcaca	cagatcaccttgaaggagtctggtccc...acgctggtgaaacccacacagaccctcacgctgacctgcaccttctct	gggttctcactctcc......actcttggaatgggt	gtgggctggatccgtcagcccccaggaaagaccctggagtggcttgccgtc	atttattgggat.........gatgataag	cgttacagcccatctctgaag...agcaggctcaccatcaccaaggacacctccagaaaccaggtggtccttacaatgaccaacatggaccctgtggacacagccacatattactgt	gctcacaaccgcaaactctattactctgatagtagtggtttctccgcctac	tgtgctcacaaccgcaaactctattactctgatagtagtggtttctccgcctactgg	ctactggggccagggaaccctggtcaccgtctcctcag	tggggccagggaaccctggtcaccgtctcctcag
11581	ACACCGGGTACTTCTT-1_contig_1	productive	N	Homsap IGHV4-59*08 F	Homsap IGHJ4*02 F	Homsap IGHD6-13*01 F	IGHG2	caggtgcagctgcaggagtcgggccca...ggactggtgaagccttcggagaccctgtccctcacctgcattgtctctggtggctccatc............aataatttctactggagttggatccggcagcccccagggaagggactggagttgattgggtatgtccattacagt.........gggagcaccaactacaacccctccctcaag...agtcgagtcaccatatcaatagacacgtccaagacccagttctccctgaagctgagctctgtgaccgccgcagacacggccgtgtattactgtgcgcgactgtcggcagcagcccttgacgactggggccagggaaccctggtcaccgtctcctcag		caggtgcagctgcaggagtcgggccca...ggactggtgaagccttcggagaccctgtccctcacctgcattgtctctggtggctccatc............aataatttctactggagttggatccggcagcccccagggaagggactggagttgattgggtatgtccattacagt.........gggagcaccaactacaacccctccctcaag...agtcgagtcaccatatcaatagacacgtccaagacccagttctccctgaagctgagctctgtgaccgccgcagacacggccgtgtattactgtgcgcgac	caggtgcagctgcaggagtcgggccca...ggactggtgaagccttcggagaccctgtccctcacctgcattgtctct	ggtggctccatc............aataatttctac	tggagttggatccggcagcccccagggaagggactggagttgattgggtat	gtccattacagt.........gggagcacc	aactacaacccctccctcaag...agtcgagtcaccatatcaatagacacgtccaagacccagttctccctgaagctgagctctgtgaccgccgcagacacggccgtgtattactgt	gcgcgactgtcggcagcagcccttgacgac	tgtgcgcgactgtcggcagcagcccttgacgactgg	ttgacgactggggccagggaaccctggtcaccgtctcctcag	tggggccagggaaccctggtcaccgtctcctcag
441	ACACCGGGTGATGTCT-1_contig_1	productive	N	Homsap IGHV3-73*01 F	Homsap IGHJ6*03 F	Homsap IGHD6-6*01 F	IGHM	gaggtgcagctggtggagtctggggga...ggcttggtccagccgggggggtccctgaaactctcctgtgcagcctctgggttcaccttc............agtggctctgctatgcactgggtccgccaggcttccgggaaagggctggagtgggttggccgtattagaagcaaagctaacagttacgcgacagcatatgctgcgtcggtgcaa...ggcaggttcaccatctccagagatgattcaaagaacacggcgtatctgcaaatgaacagcctgaaaaccgaggacacggccctgtattactgtgctagcagctcgtctggctactacatggacgtctgggccaaagggaccacggtcaccgtctcctca		gaggtgcagctggtggagtctggggga...ggcttggtccagccgggggggtccctgaaactctcctgtgcagcctctgggttcaccttc............agtggctctgctatgcactgggtccgccaggcttccgggaaagggctggagtgggttggccgtattagaagcaaagctaacagttacgcgacagcatatgctgcgtcggtgcaa...ggcaggttcaccatctccagagatgattcaaagaacacggcgtatctgcaaatgaacagcctgaaaaccgaggacacggccctgtattactgtgctag	gaggtgcagctggtggagtctggggga...ggcttggtccagccgggggggtccctgaaactctcctgtgcagcctct	gggttcaccttc............agtggctctgct	atgcactgggtccgccaggcttccgggaaagggctggagtgggttggccgt	attagaagcaaagctaacagttacgcgaca	gcatatgctgcgtcggtgcaa...ggcaggttcaccatctccagagatgattcaaagaacacggcgtatctgcaaatgaacagcctgaaaaccgaggacacggccctgtattactgt	gctagcagctcgtctggctactacatggacgtc	tgtgctagcagctcgtctggctactacatggacgtctgg	ctactacatggacgtctgggccaaagggaccacggtcaccgtctcctca	tgggccaaagggaccacggtcaccgtctcctca
2894	ACACCGGTCGCCAAAT-1_contig_4	productive	M	Homsap IGHV3-48*03 F	Homsap IGHJ6*02 F	Homsap IGHD4-11*01 ORF	None	gaggtgcagctggtggagtctggggga...ggcttggtacagcctggagggtccctgagactctcctgtgcagcctctggattcaccttc............agtagttatgaaatgaactgggtccgccaggctccagggaaggggctggagtgggtttcatacattagtagtagt......ggtagtaccatatactacgcagactctgtgaag...ggtcgattcaccatctccagagacaacgccaagaactcactgtatctgcaaatgaacagcctgagagccgaggacacggctgtttattactgtgcgagagttggcacagtaactacctggggaggtttcaaaaagcgcaactactactactacgatatggacgtctggggccaagggacc…		gaggtgcagctggtggagtctggggga...ggcttggtacagcctggagggtccctgagactctcctgtgcagcctctggattcaccttc............agtagttatgaaatgaactgggtccgccaggctccagggaaggggctggagtgggtttcatacattagtagtagt......ggtagtaccatatactacgcagactctgtgaag...ggtcgattcaccatctccagagacaacgccaagaactcactgtatctgcaaatgaacagcctgagagccgaggacacggctgtttattactgtgcgagag	gaggtgcagctggtggagtctggggga...ggcttggtacagcctggagggtccctgagactctcctgtgcagcctct	ggattcaccttc............agtagttatgaa	atgaactgggtccgccaggctccagggaaggggctggagtgggtttcatac	attagtagtagt......ggtagtaccata	tactacgcagactctgtgaag...ggtcgattcaccatctccagagacaacgccaagaactcactgtatctgcaaatgaacagcctgagagccgaggacacggctgtttattactgt	gcgagagttggcacagtaactacctggggaggtttcaaaaagcgcaactactactactacgatatggacgtc	tgtgcgagagttggcacagtaactacctggggaggtttcaaaaagcgcaactactactactacgatatggacgtctgg	actactactactacgatatggacgtctggggccaagggaccacggtcaccgtctcctc	tggggccaagggaccacggtcaccgtctcctc
11933	ACACTGACAGACGCCT-1_contig_6	productive	N	Homsap IGHV3-23*01 F, or Homsap IGHV3-23D*01 F	Homsap IGHJ6*03 F	Homsap IGHD4-11*01 ORF	IGHM	gaggtgcagctgttggagtctggggga...ggattagttcagcctggggggtccctgagactctcctgtgcagcctctggattcaccttt............agcagctatgccatgagctgggtccgccaggctccagggaaggggctagagtgggtctcaagtattagtggtagt......ggtggtagcacttactacgcagactccgtgaag...ggccggttcaccatctccagagacaattccaagaacacgctgtctgtgcaaatgaacagcctgagagccgaggacacggccgtttattactgtgcaaaaaatgactacatagactactactactacatggacgtctggggcaaagggaccacggtcaccgtctcctca		gaggtgcagctgttggagtctggggga...ggattagttcagcctggggggtccctgagactctcctgtgcagcctctggattcaccttt............agcagctatgccatgagctgggtccgccaggctccagggaaggggctagagtgggtctcaagtattagtggtagt......ggtggtagcacttactacgcagactccgtgaag...ggccggttcaccatctccagagacaattccaagaacacgctgtctgtgcaaatgaacagcctgagagccgaggacacggccgtttattactgtgcaaaa	gaggtgcagctgttggagtctggggga...ggattagttcagcctggggggtccctgagactctcctgtgcagcctct	ggattcaccttt............agcagctatgcc	atgagctgggtccgccaggctccagggaaggggctagagtgggtctcaagt	attagtggtagt......ggtggtagcact	tactacgcagactccgtgaag...ggccggttcaccatctccagagacaattccaagaacacgctgtctgtgcaaatgaacagcctgagagccgaggacacggccgtttattactgt	gcaaaaaatgactacatagactactactactacatggacgtc	tgtgcaaaaaatgactacatagactactactactacatggacgtctgg	actactactactacatggacgtctggggcaaagggaccacggtcaccgtctcctca	tggggcaaagggaccacggtcaccgtctcctca
5974	ACAGCCGAGAGAGCTC-1_contig_5	productive	N	Homsap IGHV3-23*01 F, or Homsap IGHV3-23D*01 F	Homsap IGHJ4*02 F	Homsap IGHD1-1*01 F	IGHM	gaggtgcagctgttggagtctggggga...ggcttggtacagcctggggggtccctgagactctcctgtgcagcctctggattcaccttt............agcagctatgccatgacctgggtccgccaggctccaggaaaggggctggagtgggtctcagctattagtggtagt......ggtagtaccacatactacgcagactccgtgaag...ggccggttcaccatctccagagacaattccaagaacacgctgtatctgcaaatgaacagcctgagagccgaggacacggccgtatattactgtgcgaaaaggaactggaactaccctgactactggggccagggaaccctggtcaccgtctcctcag		gaggtgcagctgttggagtctggggga...ggcttggtacagcctggggggtccctgagactctcctgtgcagcctctggattcaccttt............agcagctatgccatgacctgggtccgccaggctccaggaaaggggctggagtgggtctcagctattagtggtagt......ggtagtaccacatactacgcagactccgtgaag...ggccggttcaccatctccagagacaattccaagaacacgctgtatctgcaaatgaacagcctgagagccgaggacacggccgtatattactgtgcgaaa	gaggtgcagctgttggagtctggggga...ggcttggtacagcctggggggtccctgagactctcctgtgcagcctct	ggattcaccttt............agcagctatgcc	atgacctgggtccgccaggctccaggaaaggggctggagtgggtctcagct	attagtggtagt......ggtagtaccaca	tactacgcagactccgtgaag...ggccggttcaccatctccagagacaattccaagaacacgctgtatctgcaaatgaacagcctgagagccgaggacacggccgtatattactgt	gcgaaaaggaactggaactaccctgactac	tgtgcgaaaaggaactggaactaccctgactactgg	actaccctgactactggggccagggaaccctggtcaccgtctcctcag	tggggccagggaaccctggtcaccgtctcctcag
7929	ACAGCCGAGAGGTAGA-1_contig_3	productive	N	Homsap IGHV4-59*01 F	Homsap IGHJ6*03 F	Homsap IGHD4-11*01 ORF	IGHM	caggtgcagctgcaggagtcgggccca...ggactggtgaagccttcggagaccctgtccctcacctgcactgtctctggtggctccatc............agtagttactactggagctggatccggcagcccccagggaagggactggagtggattgggtatatctattacagt.........gggagcaccaactacaacccctccctcaag...agtcgagtcaccatatcagtagacacgtccaagaaccagttctccctgaagctgagctctgtgaccgctgcggacacggccgtgtattactgtgcgagggcggggggctacagtaactatctctactactactacatggacgtctggggcaaagggaccacggtcaccgtctcctca		caggtgcagctgcaggagtcgggccca...ggactggtgaagccttcggagaccctgtccctcacctgcactgtctctggtggctccatc............agtagttactactggagctggatccggcagcccccagggaagggactggagtggattgggtatatctattacagt.........gggagcaccaactacaacccctccctcaag...agtcgagtcaccatatcagtagacacgtccaagaaccagttctccctgaagctgagctctgtgaccgctgcggacacggccgtgtattactgtgcgag	caggtgcagctgcaggagtcgggccca...ggactggtgaagccttcggagaccctgtccctcacctgcactgtctct	ggtggctccatc............agtagttactac	tggagctggatccggcagcccccagggaagggactggagtggattgggtat	atctattacagt.........gggagcacc	aactacaacccctccctcaag...agtcgagtcaccatatcagtagacacgtccaagaaccagttctccctgaagctgagctctgtgaccgctgcggacacggccgtgtattactgt	gcgagggcggggggctacagtaactatctctactactactacatggacgtc	tgtgcgagggcggggggctacagtaactatctctactactactacatggacgtctgg	ctactactactacatggacgtctggggcaaagggaccacggtcaccgtctcctca	tggggcaaagggaccacggtcaccgtctcctca
1241	ACAGCCGCACGGATAG-1_contig_2	productive	M	Homsap IGHV3-72*01 F	Homsap IGHJ3*01 F, or Homsap IGHJ3*02 F	Homsap IGHD1-1*01 F	IGHA2	gaggtgcagctggtggagtctggggga...ggcttggtccagcctggagggtccctgagactctcctgtgcagcctctggattcaccttc............ggtgaccactacatggactgggtccgccaggctccagggaaggggctggagtgggttggccgtagtagaaacaaagctaacagttacaccacagaatacgccgcgtctgtgaaa...ggcagattcaccatctcaagagatgattcaaagaactcactgtatctgcaaatgaacagcctgaaaagcgaggacacggccctgtattactgtgctagacaacaagtggaagccctcggacgcgcttttgatttatggggccaagggacaatggtcaccgtctcttcag		gaggtgcagctggtggagtctggggga...ggcttggtccagcctggagggtccctgagactctcctgtgcagcctctggattcaccttc............ggtgaccactacatggactgggtccgccaggctccagggaaggggctggagtgggttggccgtagtagaaacaaagctaacagttacaccacagaatacgccgcgtctgtgaaa...ggcagattcaccatctcaagagatgattcaaagaactcactgtatctgcaaatgaacagcctgaaaagcgaggacacggccctgtattactgtgctaga	gaggtgcagctggtggagtctggggga...ggcttggtccagcctggagggtccctgagactctcctgtgcagcctct	ggattcaccttc............ggtgaccactac	atggactgggtccgccaggctccagggaaggggctggagtgggttggccgt	agtagaaacaaagctaacagttacaccaca	gaatacgccgcgtctgtgaaa...ggcagattcaccatctcaagagatgattcaaagaactcactgtatctgcaaatgaacagcctgaaaagcgaggacacggccctgtattactgt	gctagacaacaagtggaagccctcggacgcgcttttgattta	tgtgctagacaacaagtggaagccctcggacgcgcttttgatttatgg	gcttttgatttatggggccaagggacaatggtcaccgtctcttcag	tggggccaagggacaatggtcaccgtctcttcag
1245	ACAGCCGGTCAAAGCG-1_contig_3	productive	M	Homsap IGHV3-23*01 F, or Homsap IGHV3-23*04 F or Homsap IGHV3-23D*01 F	Homsap IGHJ1*01 F	Homsap IGHD1-26*01 F	IGHG1	gaggtgcaggtgctggagtctggggga...ggcttggtgcagcctggggggtccctgagactctcctgtgcagcctctggattcaccttt............agcacctatgccatgagttgggtccgccaggctccagggaaggggctggagtgggtctcaagtattgatggtgat......ggtgatactacatactacgcagactccgtgaag...ggccggttcaccatctccagagacaattccaagaacacactatatctgcaaatcaacagcctgagagccgaggacacggccgtatattactgtgcgaaagatcctttctttgggagcaacttccctgaatacttccagtactggggccagggcaccctggtcaccgtctcctcag		gaggtgcaggtgctggagtctggggga...ggcttggtgcagcctggggggtccctgagactctcctgtgcagcctctggattcaccttt............agcacctatgccatgagttgggtccgccaggctccagggaaggggctggagtgggtctcaagtattgatggtgat......ggtgatactacatactacgcagactccgtgaag...ggccggttcaccatctccagagacaattccaagaacacactatatctgcaaatcaacagcctgagagccgaggacacggccgtatattactgtgcgaaaga	gaggtgcaggtgctggagtctggggga...ggcttggtgcagcctggggggtccctgagactctcctgtgcagcctct	ggattcaccttt............agcacctatgcc	atgagttgggtccgccaggctccagggaaggggctggagtgggtctcaagt	attgatggtgat......ggtgatactaca	tactacgcagactccgtgaag...ggccggttcaccatctccagagacaattccaagaacacactatatctgcaaatcaacagcctgagagccgaggacacggccgtatattactgt	gcgaaagatcctttctttgggagcaacttccctgaatacttccagtac	tgtgcgaaagatcctttctttgggagcaacttccctgaatacttccagtactgg	ctgaatacttccagtactggggccagggcaccctggtcaccgtctcctcag	tggggccagggcaccctggtcaccgtctcctcag
4512	ACAGCCGTCTCCTATA-1_contig_3	productive	M	Homsap IGHV5-51*01 F	Homsap IGHJ4*02 F	Homsap IGHD5-24*01 ORF	IGHG2	gaggagcagttggtgcagtctggtgcg...gaggtgaggaagcccggggactctctgaagatctcctgtaagggttctggatacaccttt............aacgactattggatcgcctgggtgcgccagatgcccgggaaaggcctggagtggatggggaccatctatactgtt......gacttagatgtcaaatatagcccgtccttcgaa...ggccgggtcaccatctcaggcgacaagtccaccaggacctcctacgtagagtggagtagtctgaaggcctcggacaccgccacttattactgtgcgcggccaagtagagatggctacagatcggccctacactactatgacctctggggccagggatccctggtcaccgtctcctcag		gaggagcagttggtgcagtctggtgcg...gaggtgaggaagcccggggactctctgaagatctcctgtaagggttctggatacaccttt............aacgactattggatcgcctgggtgcgccagatgcccgggaaaggcctggagtggatggggaccatctatactgtt......gacttagatgtcaaatatagcccgtccttcgaa...ggccgggtcaccatctcaggcgacaagtccaccaggacctcctacgtagagtggagtagtctgaaggcctcggacaccgccacttattactgtgcg	gaggagcagttggtgcagtctggtgcg...gaggtgaggaagcccggggactctctgaagatctcctgtaagggttct	ggatacaccttt............aacgactattgg	atcgcctgggtgcgccagatgcccgggaaaggcctggagtggatggggacc	atctatactgtt......gacttagatgtc	aaatatagcccgtccttcgaa...ggccgggtcaccatctcaggcgacaagtccaccaggacctcctacgtagagtggagtagtctgaaggcctcggacaccgccacttattactgt	gcgcggccaagtagagatggctacagatcggccctacactactatgacctc	tgtgcgcggccaagtagagatggctacagatcggccctacactactatgacctctgg	tgacctctggggccagggatccctggtcaccgtctcctcag	tggggccagggatccctggtcaccgtctcctcag
446	ACAGCCGTCTGCTGCT-1_contig_2	productive	N	Homsap IGHV4-39*01 F	Homsap IGHJ6*03 F	Homsap IGHD5-18*01 F	IGHM	ctgctgcagctgcaggagtcgggccca...ggactggtgaagccttcggagaccctgtccctcacctgcgctgtctctggtggctccatcagc......agtagtacttactactggggctggatccgccagcccccaggaaaggggctggagtggattgcgactatctattatagt.........ggggccacctactacgacccgtccctcagg...agtcgagtcaccatatccgtagacacgtccaagaaccagttttccctgaagctgagctctgtgaccgccgcagacacggctgtttattactgtgcgagacatggggtggatagagctataattccggactactactactgcatggacgtctggggcaaagggaccacggtcaccgtctcc…		ctgctgcagctgcaggagtcgggccca...ggactggtgaagccttcggagaccctgtccctcacctgcgctgtctctggtggctccatcagc......agtagtacttactactggggctggatccgccagcccccaggaaaggggctggagtggattgcgactatctattatagt.........ggggccacctactacgacccgtccctcagg...agtcgagtcaccatatccgtagacacgtccaagaaccagttttccctgaagctgagctctgtgaccgccgcagacacggctgtttattactgtgcgagaca	ctgctgcagctgcaggagtcgggccca...ggactggtgaagccttcggagaccctgtccctcacctgcgctgtctct	ggtggctccatcagc......agtagtacttactac	tggggctggatccgccagcccccaggaaaggggctggagtggattgcgact	atctattatagt.........ggggccacc	tactacgacccgtccctcagg...agtcgagtcaccatatccgtagacacgtccaagaaccagttttccctgaagctgagctctgtgaccgccgcagacacggctgtttattactgt	gcgagacatggggtggatagagctataattccggactactactactgcatggacgtc	tgtgcgagacatggggtggatagagctataattccggactactactactgcatggacgtctgg	actactactactgcatggacgtctggggcaaagggaccacggtcaccgtctcctca	tggggcaaagggaccacggtcaccgtctcctca
3752	ACAGCTAAGTGTTGAA-1_contig_4	productive	N	Homsap IGHV3-23*01 F, or Homsap IGHV3-23D*01 F	Homsap IGHJ4*02 F	Homsap IGHD3-22*01 F	IGHG2	gaggtgcagttgttggagtctggggga...ggcttggttcagcctggggggtccctgagactctcctgtgcagcctctggattcaccttt............agttactatgccatgagctgggtccgccagactccaggggaggggctggagtgggtctcagctattagtaatact......ggtggtagcacatactacgcagactccgtgaag...ggccggttctccatctccagagacaattccaagaacacgctgtatcttcaaatgaacagcctgagagccgaggacacggccgtatattactgtgcgaaaaaggcaggaagtggttattactactcctttgactactggggccagggaaccctggtcaccgtctcctcag		gaggtgcagttgttggagtctggggga...ggcttggttcagcctggggggtccctgagactctcctgtgcagcctctggattcaccttt............agttactatgccatgagctgggtccgccagactccaggggaggggctggagtgggtctcagctattagtaatact......ggtggtagcacatactacgcagactccgtgaag...ggccggttctccatctccagagacaattccaagaacacgctgtatcttcaaatgaacagcctgagagccgaggacacggccgtatattactgtgcgaaa	gaggtgcagttgttggagtctggggga...ggcttggttcagcctggggggtccctgagactctcctgtgcagcctct	ggattcaccttt............agttactatgcc	atgagctgggtccgccagactccaggggaggggctggagtgggtctcagct	attagtaatact......ggtggtagcaca	tactacgcagactccgtgaag...ggccggttctccatctccagagacaattccaagaacacgctgtatcttcaaatgaacagcctgagagccgaggacacggccgtatattactgt	gcgaaaaaggcaggaagtggttattactactcctttgactac	tgtgcgaaaaaggcaggaagtggttattactactcctttgactactgg	actcctttgactactggggccagggaaccctggtcaccgtctcctcag	tggggccagggaaccctggtcaccgtctcctcag
9981	ACAGCTACAAACAACA-1_contig_2	productive	M	Homsap IGHV3-23*01 F, or Homsap IGHV3-23D*01 F	Homsap IGHJ4*02 F	Homsap IGHD4-23*01 ORF	IGHM	gaggtgcagctgttggagtctggggga...gacttggtacagcctggggggtccctgagactctcctgtgcagcctctggattcaccttt............agcagatataccatgacctgggtccgccaggctccagggaaggggctggagtgggtctcaagtattattgatagg......ggtgttaatacagactacgcagactccgtgaag...ggccggttcaccatctccagagacaactccaagaacacggtgtatttgcaattgaacagcctgagagtcgaagacacggccgtatattattgtgtcccggtgataactcgtgatttaggttattggggccagggaaccctggtcaccgtctcctcag		gaggtgcagctgttggagtctggggga...gacttggtacagcctggggggtccctgagactctcctgtgcagcctctggattcaccttt............agcagatataccatgacctgggtccgccaggctccagggaaggggctggagtgggtctcaagtattattgatagg......ggtgttaatacagactacgcagactccgtgaag...ggccggttcaccatctccagagacaactccaagaacacggtgtatttgcaattgaacagcctgagagtcgaagacacggccgtatattattgtg	gaggtgcagctgttggagtctggggga...gacttggtacagcctggggggtccctgagactctcctgtgcagcctct	ggattcaccttt............agcagatatacc	atgacctgggtccgccaggctccagggaaggggctggagtgggtctcaagt	attattgatagg......ggtgttaataca	gactacgcagactccgtgaag...ggccggttcaccatctccagagacaactccaagaacacggtgtatttgcaattgaacagcctgagagtcgaagacacggccgtatattattgt	gtcccggtgataactcgtgatttaggttat	tgtgtcccggtgataactcgtgatttaggttattgg	tattggggccagggaaccctggtcaccgtctcctcag	tggggccagggaaccctggtcaccgtctcctcag
9224	ACAGCTACATGCTAGT-1_contig_2	productive	M	Homsap IGHV3-21*01 F	Homsap IGHJ6*02 F	Homsap IGHD3-22*01 F	IGHG3	gaggtgcagctggtggagtctggggga...ggcctggtcaagcctggggggtccctgagactctcctgtgcagcctctggaatcaccttt............agtacctataacatgaactgggtccgccagcctccagggagggggctggagtgggtctcatccattagcagtagt......agtagttacatatactacgcggactcagtgaag...ggccgattcaccgtctccagagacaacgccaagaaatcactgtatctgcaaatgaacagcctgagagtcgaggacacggctgtctattactgtgcgaacgattactatgataaacgcactggggctatggacgtctggggccaagggaccacggtcaccgtctcctca		gaggtgcagctggtggagtctggggga...ggcctggtcaagcctggggggtccctgagactctcctgtgcagcctctggaatcaccttt............agtacctataacatgaactgggtccgccagcctccagggagggggctggagtgggtctcatccattagcagtagt......agtagttacatatactacgcggactcagtgaag...ggccgattcaccgtctccagagacaacgccaagaaatcactgtatctgcaaatgaacagcctgagagtcgaggacacggctgtctattactgtgcga	gaggtgcagctggtggagtctggggga...ggcctggtcaagcctggggggtccctgagactctcctgtgcagcctct	ggaatcaccttt............agtacctataac	atgaactgggtccgccagcctccagggagggggctggagtgggtctcatcc	attagcagtagt......agtagttacata	tactacgcggactcagtgaag...ggccgattcaccgtctccagagacaacgccaagaaatcactgtatctgcaaatgaacagcctgagagtcgaggacacggctgtctattactgt	gcgaacgattactatgataaacgcactggggctatggacgtc	tgtgcgaacgattactatgataaacgcactggggctatggacgtctgg	tatggacgtctggggccaagggaccacggtcaccgtctcctca	tggggccaagggaccacggtcaccgtctcctca
13691	ACAGCTAGTTGACGTT-1_contig_7	productive	M	Homsap IGHV3-49*04 F	Homsap IGHJ4*02 F	Homsap IGHD1-26*01 F	IGHG2	gaggtgcagctggtggagtctggggga...ggcttggtacagccagggcggtccctgagactctcttgtacaacttctggattcactttt............ggtgattatgctatgaactgggtccgccaggctccagggaaggggctggagtgggtaggtttcattagaagtaaggcttatggtgggacagcggaatacgccgcgtctgtgaaa...ggcagattcactatttcaagagatgattccaaaaatatcgccaatctgcaaatgagcagcctgaagaccgaggacacagccgtctattattgtactagactacgcgaatgggaaagttggaactttgactgctggggccagggaaccctggtcaccgtctcctcag		gaggtgcagctggtggagtctggggga...ggcttggtacagccagggcggtccctgagactctcttgtacaacttctggattcactttt............ggtgattatgctatgaactgggtccgccaggctccagggaaggggctggagtgggtaggtttcattagaagtaaggcttatggtgggacagcggaatacgccgcgtctgtgaaa...ggcagattcactatttcaagagatgattccaaaaatatcgccaatctgcaaatgagcagcctgaagaccgaggacacagccgtctattattgtactaga	gaggtgcagctggtggagtctggggga...ggcttggtacagccagggcggtccctgagactctcttgtacaacttct	ggattcactttt............ggtgattatgct	atgaactgggtccgccaggctccagggaaggggctggagtgggtaggtttc	attagaagtaaggcttatggtgggacagcg	gaatacgccgcgtctgtgaaa...ggcagattcactatttcaagagatgattccaaaaatatcgccaatctgcaaatgagcagcctgaagaccgaggacacagccgtctattattgt	actagactacgcgaatgggaaagttggaactttgactgc	tgtactagactacgcgaatgggaaagttggaactttgactgctgg	actttgactgctggggccagggaaccctggtcaccgtctcctcag	tggggccagggaaccctggtcaccgtctcctcag
7008	ACAGCTATCTAACTTC-1_contig_3	productive	M	Homsap IGHV3-7*03 F	Homsap IGHJ4*02 F	Homsap IGHD4-23*01 ORF	IGHG2	gaggtgcaactggtggagtctggggga...gtcttggtccagcctggggggtccctgagactctcctgtgaaggctctggattccccttt............agtgactattggatgacatgggtccgccaggctccagggaaggggctggagtgggtggccaatataaaccaacgt......gcaaccgaggcacactattcggattctgtgaag...ggccgcttcaccctctcccgagacaacgccaagagctctctgtatctgcaaatgaacagcctgagagtcgaggacacggccatgtatttctgtgcgagacactgccgtagtacctcatgtaatggcgcctaccttgactcctggggccagggaaccctgctcaccgtctcctcgg		gaggtgcaactggtggagtctggggga...gtcttggtccagcctggggggtccctgagactctcctgtgaaggctctggattccccttt............agtgactattggatgacatgggtccgccaggctccagggaaggggctggagtgggtggccaatataaaccaacgt......gcaaccgaggcacactattcggattctgtgaag...ggccgcttcaccctctcccgagacaacgccaagagctctctgtatctgcaaatgaacagcctgagagtcgaggacacggccatgtatttctgtgcgaga	gaggtgcaactggtggagtctggggga...gtcttggtccagcctggggggtccctgagactctcctgtgaaggctct	ggattccccttt............agtgactattgg	atgacatgggtccgccaggctccagggaaggggctggagtgggtggccaat	ataaaccaacgt......gcaaccgaggca	cactattcggattctgtgaag...ggccgcttcaccctctcccgagacaacgccaagagctctctgtatctgcaaatgaacagcctgagagtcgaggacacggccatgtatttctgt	gcgagacactgccgtagtacctcatgtaatggcgcctaccttgactcc	tgtgcgagacactgccgtagtacctcatgtaatggcgcctaccttgactcctgg	ctaccttgactcctggggccagggaaccctgctcaccgtctcctcgg	tggggccagggaaccctgctcaccgtctcctcgg
4079	ACATACGAGGGTTCCC-1_contig_1	productive	M	Homsap IGHV3-33*01 F, or Homsap IGHV3-33*06 F	Homsap IGHJ3*01 F	Homsap IGHD4-23*01 ORF	IGHG1	caagtgcagctggcggagtctgggggg...ggcgtggtccagcctgggagggccctgagactctcctgtacagcgtcgggattcaccttc............agttcccatggcatgcactgggtccgccaggccccaggcaaggggctggaatgggtggcagttatttgggatgat......ggaagtcagaaagactatgcagactccgtgaag...ggccgattcaccatctccagagacaattccaagaccacggtgtatctgcaaatgaacagcctgagagtcgaagacacggctgtgtatttctgtgcgagagacctcggctacggaggtaactctgcaccttttgatgtctggggccaagggacactggtcaccgtctcttcag		caagtgcagctggcggagtctgggggg...ggcgtggtccagcctgggagggccctgagactctcctgtacagcgtcgggattcaccttc............agttcccatggcatgcactgggtccgccaggccccaggcaaggggctggaatgggtggcagttatttgggatgat......ggaagtcagaaagactatgcagactccgtgaag...ggccgattcaccatctccagagacaattccaagaccacggtgtatctgcaaatgaacagcctgagagtcgaagacacggctgtgtatttctgtgcgagaga	caagtgcagctggcggagtctgggggg...ggcgtggtccagcctgggagggccctgagactctcctgtacagcgtcg	ggattcaccttc............agttcccatggc	atgcactgggtccgccaggccccaggcaaggggctggaatgggtggcagtt	atttgggatgat......ggaagtcagaaa	gactatgcagactccgtgaag...ggccgattcaccatctccagagacaattccaagaccacggtgtatctgcaaatgaacagcctgagagtcgaagacacggctgtgtatttctgt	gcgagagacctcggctacggaggtaactctgcaccttttgatgtc	tgtgcgagagacctcggctacggaggtaactctgcaccttttgatgtctgg	cttttgatgtctggggccaagggacactggtcaccgtctcttcag	tggggccaagggacactggtcaccgtctcttcag
3093	ACATACGCATCGGTTA-1_contig_5	productive	N	Homsap IGHV4-31*03 F	Homsap IGHJ4*02 F	Homsap IGHD1-26*01 F	IGHM	caggtgcagctgcaggagtcgggccca...ggactggtgaagccttcacagaccctgtccctcacctgcagtgtctctggtggctccatcagc......agtggtggtttctactggagctggatccgccagcccccagggaagggcctggagtggattgggtacatctattacagt.........gggggcacctactacaacccgtccctcaag...agtcgagtttccatatcagtagacacctctaagaagcagttctccctggacctgagctctgtgactgccgcggacacggccgtgtactattgtgcgagagtaagaagtgcgagctacttctactttgactactggggccagggaaccctggtcaccgtctcctcag		caggtgcagctgcaggagtcgggccca...ggactggtgaagccttcacagaccctgtccctcacctgcagtgtctctggtggctccatcagc......agtggtggtttctactggagctggatccgccagcccccagggaagggcctggagtggattgggtacatctattacagt.........gggggcacctactacaacccgtccctcaag...agtcgagtttccatatcagtagacacctctaagaagcagttctccctggacctgagctctgtgactgccgcggacacggccgtgtactattgtgcgagag	caggtgcagctgcaggagtcgggccca...ggactggtgaagccttcacagaccctgtccctcacctgcagtgtctct	ggtggctccatcagc......agtggtggtttctac	tggagctggatccgccagcccccagggaagggcctggagtggattgggtac	atctattacagt.........gggggcacc	tactacaacccgtccctcaag...agtcgagtttccatatcagtagacacctctaagaagcagttctccctggacctgagctctgtgactgccgcggacacggccgtgtactattgt	gcgagagtaagaagtgcgagctacttctactttgactac	tgtgcgagagtaagaagtgcgagctacttctactttgactactgg	ctactttgactactggggccagggaaccctggtcaccgtctcctcag	tggggccagggaaccctggtcaccgtctcctcag
12579	ACATACGTCAGTGTTG-1_contig_1	productive	N	Homsap IGHV2-5*01 F	Homsap IGHJ1*01 F	Homsap IGHD6-13*01 F	IGHA2	cagatcaccttgaaggagtctggtcct...acgctggtgaaacccacacagaccctcacgctgacctgcaccttctctgggttctcactcagc......actagtggagtgggtgtgggctggatccgtcagcccccagggaaggccctggaatggcttgcagtcactcattggaat.........gaggctgaacaccgcagcccatctctgaag...aacaggctcaccatcaccaaggacacctccaaaaaccaggtggtccttacaatgaccaacatggaccctgcggacacagccacatattactgtgcacacagacgtgtaggagaagggctccaccactggggccagggcaccctggtcaccgtctcctcag		cagatcaccttgaaggagtctggtcct...acgctggtgaaacccacacagaccctcacgctgacctgcaccttctctgggttctcactcagc......actagtggagtgggtgtgggctggatccgtcagcccccagggaaggccctggaatggcttgcagtcactcattggaat.........gaggctgaacaccgcagcccatctctgaag...aacaggctcaccatcaccaaggacacctccaaaaaccaggtggtccttacaatgaccaacatggaccctgcggacacagccacatattactgtgcacacagac	cagatcaccttgaaggagtctggtcct...acgctggtgaaacccacacagaccctcacgctgacctgcaccttctct	gggttctcactcagc......actagtggagtgggt	gtgggctggatccgtcagcccccagggaaggccctggaatggcttgcagtc	actcattggaat.........gaggctgaa	caccgcagcccatctctgaag...aacaggctcaccatcaccaaggacacctccaaaaaccaggtggtccttacaatgaccaacatggaccctgcggacacagccacatattactgt	gcacacagacgtgtaggagaagggctccaccac	tgtgcacacagacgtgtaggagaagggctccaccactgg	tccaccactggggccagggcaccctggtcaccgtctcctcag	tggggccagggcaccctggtcaccgtctcctcag
344	ACATCAGAGAATTCCC-1_contig_4	productive	M	Homsap IGHV3-15*01 F	Homsap IGHJ2*01 F	Homsap IGHD2-15*01 F	IGHG2	gaggtgcagctggtggagtctggggga...agtttggtgaagccgggggggtccctcagactctcctgtgcagcctctggattttccttc............tttagcacatatatgagttgggtccgccaggctccagggaaggggccggagtgggttggtcgtattaagagtaaatttgatggtgaggagacagactacgctgcacccgtgcaa...ggcagattcaccatctcaagagatgattcaaaaaacactctgtttctgcaaatggacagcctgaagaccgaagacacagccgtgtattactgtaccacaaatcatctttcagtgacttattggtacttcgatttctggggccgtggcaccccggtcactgtctcctcag		gaggtgcagctggtggagtctggggga...agtttggtgaagccgggggggtccctcagactctcctgtgcagcctctggattttccttc............tttagcacatatatgagttgggtccgccaggctccagggaaggggccggagtgggttggtcgtattaagagtaaatttgatggtgaggagacagactacgctgcacccgtgcaa...ggcagattcaccatctcaagagatgattcaaaaaacactctgtttctgcaaatggacagcctgaagaccgaagacacagccgtgtattactgtaccaca	gaggtgcagctggtggagtctggggga...agtttggtgaagccgggggggtccctcagactctcctgtgcagcctct	ggattttccttc............tttagcacatat	atgagttgggtccgccaggctccagggaaggggccggagtgggttggtcgt	attaagagtaaatttgatggtgaggagaca	gactacgctgcacccgtgcaa...ggcagattcaccatctcaagagatgattcaaaaaacactctgtttctgcaaatggacagcctgaagaccgaagacacagccgtgtattactgt	accacaaatcatctttcagtgacttattggtacttcgatttc	tgtaccacaaatcatctttcagtgacttattggtacttcgatttctgg	tattggtacttcgatttctggggccgtggcaccccggtcactgtctcctcag	tggggccgtggcaccccggtcactgtctcctcag
4516	ACATCAGAGCATGGCA-1_contig_5	productive	M	Homsap IGHV3-23*01 F, or Homsap IGHV3-23D*01 F	Homsap IGHJ3*02 F	Homsap IGHD4-23*01 ORF	IGHG2	gaggtgcaactgttggagtctggggga...ggcttggtacagcctggggggtccctgagactctcctgtgcagcctctggactcaccttt............agcagctatgccatgatctgggtccgccaggctccagggaaggggctggagtgggtctctgctattagtggtgct......ggaagtagcacatactacgcagactccgtgaag...ggccggttcaccatctccagagacaattccaaggacacggtttatctgcagatgaacagcctgagagtcgaggacacggccgtctattactgtgcgagtaattccgatgctttcggtatctggggccaagggacactggtcaccgtctcttcag		gaggtgcaactgttggagtctggggga...ggcttggtacagcctggggggtccctgagactctcctgtgcagcctctggactcaccttt............agcagctatgccatgatctgggtccgccaggctccagggaaggggctggagtgggtctctgctattagtggtgct......ggaagtagcacatactacgcagactccgtgaag...ggccggttcaccatctccagagacaattccaaggacacggtttatctgcagatgaacagcctgagagtcgaggacacggccgtctattactgtgcga	gaggtgcaactgttggagtctggggga...ggcttggtacagcctggggggtccctgagactctcctgtgcagcctct	ggactcaccttt............agcagctatgcc	atgatctgggtccgccaggctccagggaaggggctggagtgggtctctgct	attagtggtgct......ggaagtagcaca	tactacgcagactccgtgaag...ggccggttcaccatctccagagacaattccaaggacacggtttatctgcagatgaacagcctgagagtcgaggacacggccgtctattactgt	gcgagtaattccgatgctttcggtatc	tgtgcgagtaattccgatgctttcggtatctgg	gatgctttcggtatctggggccaagggacactggtcaccgtctcttcag	tggggccaagggacactggtcaccgtctcttcag
12259	ACATCAGCACGAGGTA-1_contig_4	productive	M	Homsap IGHV3-9*01 F	Homsap IGHJ1*01 F	Homsap IGHD2-15*01 F	IGHA1	gaattgttgctggtggagtctggggga...gccttggtacagcctggcaggtccctgagactctcctgtgtggcctctggattcaggttt............gaggagtataatatgcactgggtccggcaagctccagggaaggggctggagtgggtctcaggtattagttgggac......agagaaaattcagactatgcggactctgtttgg...ggccgattcaccatctccagagacaacgccaagaactccctgtatctgcagatgaatgctctgagacctgaggacacggccgtgtactattgtgtaaagactactccgtggcccgaagggggcgaatacttccagaactggggccagggcaccttggtcaccgtctcctcag		gaattgttgctggtggagtctggggga...gccttggtacagcctggcaggtccctgagactctcctgtgtggcctctggattcaggttt............gaggagtataatatgcactgggtccggcaagctccagggaaggggctggagtgggtctcaggtattagttgggac......agagaaaattcagactatgcggactctgtttgg...ggccgattcaccatctccagagacaacgccaagaactccctgtatctgcagatgaatgctctgagacctgaggacacggccgtgtactattgtgtaaa	gaattgttgctggtggagtctggggga...gccttggtacagcctggcaggtccctgagactctcctgtgtggcctct	ggattcaggttt............gaggagtataat	atgcactgggtccggcaagctccagggaaggggctggagtgggtctcaggt	attagttgggac......agagaaaattca	gactatgcggactctgtttgg...ggccgattcaccatctccagagacaacgccaagaactccctgtatctgcagatgaatgctctgagacctgaggacacggccgtgtactattgt	gtaaagactactccgtggcccgaagggggcgaatacttccagaac	tgtgtaaagactactccgtggcccgaagggggcgaatacttccagaactgg	gaatacttccagaactggggccagggcaccttggtcaccgtctcctcag	tggggccagggcaccttggtcaccgtctcctcag
1725	ACATCAGCAGAAGCAC-1_contig_2	productive	N	Homsap IGHV3-21*01 F	Homsap IGHJ3*02 F	Homsap IGHD4-23*01 ORF	IGHM	gaggtgcagttggtggagtctggggga...ggcctggtcaagcctggggggtccctgagactctcctgtgcagcctctggattcaccttc............agtacctataccatgaactgggtccgccaggctccagggaaggggctggagtgggtctcatccatt...agtagt......aatagttacatatacttcgcgaactcaatgaag...ggccgattcaccgtctccagagacaacgccaagaactcactgtatctgcaaatgaacagcctgagagccgaggacacggctatatactactgtgcgagagaggacgacggtgataataagggggaagcttttgatatctggggccaagggacaatggtcaccgtctcttcag		gaggtgcagttggtggagtctggggga...ggcctggtcaagcctggggggtccctgagactctcctgtgcagcctctggattcaccttc............agtacctataccatgaactgggtccgccaggctccagggaaggggctggagtgggtctcatccatt...agtagt......aatagttacatatacttcgcgaactcaatgaag...ggccgattcaccgtctccagagacaacgccaagaactcactgtatctgcaaatgaacagcctgagagccgaggacacggctatatactactgtgcgagaga	gaggtgcagttggtggagtctggggga...ggcctggtcaagcctggggggtccctgagactctcctgtgcagcctct	ggattcaccttc............agtacctatacc	atgaactgggtccgccaggctccagggaaggggctggagtgggtctcatcc	att...agtagt......aatagttacata	tacttcgcgaactcaatgaag...ggccgattcaccgtctccagagacaacgccaagaactcactgtatctgcaaatgaacagcctgagagccgaggacacggctatatactactgt	gcgagagaggacgacggtgataataagggggaagcttttgatatc	tgtgcgagagaggacgacggtgataataagggggaagcttttgatatctgg	gaagcttttgatatctggggccaagggacaatggtcaccgtctcttcag	tggggccaagggacaatggtcaccgtctcttcag
10	ACATCAGGTCCGAATT-1_contig_4	productive	N	Homsap IGHV3-7*03 F	Homsap IGHJ4*02 F	Homsap IGHD5-12*01 F	IGHM	gaggtgcagctggtggagtctggggga...ggcttggtccagcctggggggtccctgagactctcctgtgcagcctctggattcaccttt............agtacctgttggatgagctgggtccgccaggctccagggaaggggctggagtgggtggccaacataaagcaagat......ggaagtgagagaaattatgtggactctgtgaag...ggccgattcaccatctccagagacaacgccaagaactcactgtatctgcaaatggacagcctgagagccgaggacacggccgtgtattactgtgcgagagaacctcccggatatccttttgattactggggccagggaaccctggtcaccgtctcctcag		gaggtgcagctggtggagtctggggga...ggcttggtccagcctggggggtccctgagactctcctgtgcagcctctggattcaccttt............agtacctgttggatgagctgggtccgccaggctccagggaaggggctggagtgggtggccaacataaagcaagat......ggaagtgagagaaattatgtggactctgtgaag...ggccgattcaccatctccagagacaacgccaagaactcactgtatctgcaaatggacagcctgagagccgaggacacggccgtgtattactgtgcgagaga	gaggtgcagctggtggagtctggggga...ggcttggtccagcctggggggtccctgagactctcctgtgcagcctct	ggattcaccttt............agtacctgttgg	atgagctgggtccgccaggctccagggaaggggctggagtgggtggccaac	ataaagcaagat......ggaagtgagaga	aattatgtggactctgtgaag...ggccgattcaccatctccagagacaacgccaagaactcactgtatctgcaaatggacagcctgagagccgaggacacggccgtgtattactgt	gcgagagaacctcccggatatccttttgattac	tgtgcgagagaacctcccggatatccttttgattactgg	tttgattactggggccagggaaccctggtcaccgtctcctcag	tggggccagggaaccctggtcaccgtctcctcag
1457	ACATCAGGTCGAACAG-1_contig_5	productive	N	Homsap IGHV3-30-3*01 F	Homsap IGHJ4*02 F	Homsap IGHD5-24*01 ORF	IGHA1	caggtgcagctggtggagtctggggga...ggcgtggtccagcctgggaggtccctaagactctcctgtgcagcctctggattcaccttc............aatacccatgctggacactgggtccgccaggctcctggcaaggggctcgagtgggtggcacttattggatatgat......ggaaccgaaaaattctacgcagactccgtgaag...ggccgattcagcatctccagagacaattcccagaatacactgtctctgcagatggacagcctgagaattgaggacacggctatttatttctgtgcgagggggctgggcaaaacttatccccactcgcgctatattgactcctggggccagggaaccctggtcaccgtctcatcag		caggtgcagctggtggagtctggggga...ggcgtggtccagcctgggaggtccctaagactctcctgtgcagcctctggattcaccttc............aatacccatgctggacactgggtccgccaggctcctggcaaggggctcgagtgggtggcacttattggatatgat......ggaaccgaaaaattctacgcagactccgtgaag...ggccgattcagcatctccagagacaattcccagaatacactgtctctgcagatggacagcctgagaattgaggacacggctatttatttctgtgcgag	caggtgcagctggtggagtctggggga...ggcgtggtccagcctgggaggtccctaagactctcctgtgcagcctct	ggattcaccttc............aatacccatgct	ggacactgggtccgccaggctcctggcaaggggctcgagtgggtggcactt	attggatatgat......ggaaccgaaaaa	ttctacgcagactccgtgaag...ggccgattcagcatctccagagacaattcccagaatacactgtctctgcagatggacagcctgagaattgaggacacggctatttatttctgt	gcgagggggctgggcaaaacttatccccactcgcgctatattgactcc	tgtgcgagggggctgggcaaaacttatccccactcgcgctatattgactcctgg	ttgactcctggggccagggaaccctggtcaccgtctcatcag	tggggccagggaaccctggtcaccgtctcatcag
7051	ACATCAGGTGCAACTT-1_contig_6	productive	N	Homsap IGHV3-30*03 F, or Homsap IGHV3-30*18 F or Homsap IGHV3-30-5*01 F	Homsap IGHJ4*02 F	Homsap IGHD3-3*02 F	IGHG2	caggtgcagctggtggagtctggggga...ggcgtggtccagcctgggaggtccctgagactctcctgtgcagcctctggattcaccttc............agtatctatggcatgcactgggtccgccaggctccaggcaaggggctggagtgggtggcagttatatcatatgat......ggaagtaataaatactatgcagactccgtgcag...ggccgatttaccatctccagagacaattccaagaacacgctgtatctgcaaatggacagcctgagagttgaggacacggctgtgtattactgtgcgaaagagaaccccgtgagaggatttttggagtggttattagggtactggggccagggaaccctggtcaccgtctcctcag		caggtgcagctggtggagtctggggga...ggcgtggtccagcctgggaggtccctgagactctcctgtgcagcctctggattcaccttc............agtatctatggcatgcactgggtccgccaggctccaggcaaggggctggagtgggtggcagttatatcatatgat......ggaagtaataaatactatgcagactccgtgcag...ggccgatttaccatctccagagacaattccaagaacacgctgtatctgcaaatggacagcctgagagttgaggacacggctgtgtattactgtgcgaaaga	caggtgcagctggtggagtctggggga...ggcgtggtccagcctgggaggtccctgagactctcctgtgcagcctct	ggattcaccttc............agtatctatggc	atgcactgggtccgccaggctccaggcaaggggctggagtgggtggcagtt	atatcatatgat......ggaagtaataaa	tactatgcagactccgtgcag...ggccgatttaccatctccagagacaattccaagaacacgctgtatctgcaaatggacagcctgagagttgaggacacggctgtgtattactgt	gcgaaagagaaccccgtgagaggatttttggagtggttattagggtac	tgtgcgaaagagaaccccgtgagaggatttttggagtggttattagggtactgg	tactggggccagggaaccctggtcaccgtctcctcag	tggggccagggaaccctggtcaccgtctcctcag
10965	ACATCAGGTTATTCTC-1_contig_3	productive	N	Homsap IGHV1-2*02 F, or Homsap IGHV1-2*04 F	Homsap IGHJ4*02 F	Homsap IGHD3-22*01 F	IGHG2	caggtgcagttggtgcagtctggggct...gaggtgaagaaccctggggcctcagtgaaggtctcctgcaagccttctggatacaccttc............actgacttccatatacactgggtgcgacaggcccctggacaagggcctgagtggatgggatggatcaaccctaaa......agtggtggcacaaactatgcacagaagtttctg...ggccgggtcaccatgaccagggacacgtccatcagcacagcctacatggagctgcgcagcctgagatctgacgacacggccgtttattactgtgcgagggctcaattccgcatttattatgatgggagtgcttattttgactactggggccagggtaccctggccaccgtctcctcag		caggtgcagttggtgcagtctggggct...gaggtgaagaaccctggggcctcagtgaaggtctcctgcaagccttctggatacaccttc............actgacttccatatacactgggtgcgacaggcccctggacaagggcctgagtggatgggatggatcaaccctaaa......agtggtggcacaaactatgcacagaagtttctg...ggccgggtcaccatgaccagggacacgtccatcagcacagcctacatggagctgcgcagcctgagatctgacgacacggccgtttattactgtgcgag	caggtgcagttggtgcagtctggggct...gaggtgaagaaccctggggcctcagtgaaggtctcctgcaagccttct	ggatacaccttc............actgacttccat	atacactgggtgcgacaggcccctggacaagggcctgagtggatgggatgg	atcaaccctaaa......agtggtggcaca	aactatgcacagaagtttctg...ggccgggtcaccatgaccagggacacgtccatcagcacagcctacatggagctgcgcagcctgagatctgacgacacggccgtttattactgt	gcgagggctcaattccgcatttattatgatgggagtgcttattttgactac	tgtgcgagggctcaattccgcatttattatgatgggagtgcttattttgactactgg	tattttgactactggggccagggtaccctggccaccgtctcctcag	tggggccagggtaccctggccaccgtctcctcag
6779	ACATCAGGTTGAGGTG-1_contig_1	productive	N	Homsap IGHV3-9*01 F	Homsap IGHJ4*02 F	Homsap IGHD3-22*01 F	IGHD	gaagtgcagctggtggagtctggggga...ggcttggtacagcctggcaggtccctgagactctcctgtgcagcctctggattcattttt............cataattatgccatgcattgggtccggcaagttccagggaagggcctggagtgggtctcaggtattagttggaac......agtggtagcataaactatgcggactctgtgaag...ggccgattcaccatctccagagacaacgccaagaactccctgtatctgcaaatgaacagtctgagagttgaggacacggccttgtatttctgtgcaaaagatatcgggtattactatgatagtagtggtaccattgacaactggggccagggaaccctggtcaccgtctcctcag		gaagtgcagctggtggagtctggggga...ggcttggtacagcctggcaggtccctgagactctcctgtgcagcctctggattcattttt............cataattatgccatgcattgggtccggcaagttccagggaagggcctggagtgggtctcaggtattagttggaac......agtggtagcataaactatgcggactctgtgaag...ggccgattcaccatctccagagacaacgccaagaactccctgtatctgcaaatgaacagtctgagagttgaggacacggccttgtatttctgtgcaaaagata	gaagtgcagctggtggagtctggggga...ggcttggtacagcctggcaggtccctgagactctcctgtgcagcctct	ggattcattttt............cataattatgcc	atgcattgggtccggcaagttccagggaagggcctggagtgggtctcaggt	attagttggaac......agtggtagcata	aactatgcggactctgtgaag...ggccgattcaccatctccagagacaacgccaagaactccctgtatctgcaaatgaacagtctgagagttgaggacacggccttgtatttctgt	gcaaaagatatcgggtattactatgatagtagtggtaccattgacaac	tgtgcaaaagatatcgggtattactatgatagtagtggtaccattgacaactgg	ttgacaactggggccagggaaccctggtcaccgtctcctcag	tggggccagggaaccctggtcaccgtctcctcag
3475	ACATCAGTCGCATGGC-1_contig_4	productive	N	Homsap IGHV3-66*01 F, or Homsap IGHV3-66*04 F	Homsap IGHJ4*02 F	Homsap IGHD6-13*01 F	IGHM	gaggtgcagctggtggagtctggggga...ggcttggtccagcctggggggtccctgagactctcctgtgtaagctctggatttaccgtc............aggaactactacatgatctgggtccgccaggctccggggaaggggctggagtgggtctcagttgtttttagcggt.........agtaacacatactatgcagactccgtgaag...ggcagattcaccatctccagagactattccaagaacacactgtatcttcaaatgaacagcctgagagccgaggacacggctgtatattactgtgcggggagtatagtaataggtggcgcctatgactactggggccagggagccctggtcaccgtctcctcag		gaggtgcagctggtggagtctggggga...ggcttggtccagcctggggggtccctgagactctcctgtgtaagctctggatttaccgtc............aggaactactacatgatctgggtccgccaggctccggggaaggggctggagtgggtctcagttgtttttagcggt.........agtaacacatactatgcagactccgtgaag...ggcagattcaccatctccagagactattccaagaacacactgtatcttcaaatgaacagcctgagagccgaggacacggctgtatattactgtgcg	gaggtgcagctggtggagtctggggga...ggcttggtccagcctggggggtccctgagactctcctgtgtaagctct	ggatttaccgtc............aggaactactac	atgatctgggtccgccaggctccggggaaggggctggagtgggtctcagtt	gtttttagcggt.........agtaacaca	tactatgcagactccgtgaag...ggcagattcaccatctccagagactattccaagaacacactgtatcttcaaatgaacagcctgagagccgaggacacggctgtatattactgt	gcggggagtatagtaataggtggcgcctatgactac	tgtgcggggagtatagtaataggtggcgcctatgactactgg	ctatgactactggggccagggagccctggtcaccgtctcctcag	tggggccagggagccctggtcaccgtctcctcag
1078	ACATGGTAGTACGCCC-1_contig_3	productive	M	Homsap IGHV3-30*04 F, or Homsap IGHV3-30-3*03 F	Homsap IGHJ4*02 F	Homsap IGHD2-2*01 F	IGHG2	caggtgcaactggtggagtctggggga...ggcgtggtccagcctgggaggtccctgagactctcctgtgcagcctctggattcaccttc............agtatcactggtatgcactgggtccgccaggctccaggcaaggggctggagtgggtggcttttgtatcatatgat......ggagctaataagtactacgcagactccgtgagg...ggccgattcaccgtctccagagacaattccaagaacaccttgtatctgcaaatggacagcctgagaactgatgacacggctgtctattactgtgcgcgggcttcaggatcttgttctagtgtcagttgccgtcattattcgtactaccttgactactggggccagggaaccctggtcacc…		caggtgcaactggtggagtctggggga...ggcgtggtccagcctgggaggtccctgagactctcctgtgcagcctctggattcaccttc............agtatcactggtatgcactgggtccgccaggctccaggcaaggggctggagtgggtggcttttgtatcatatgat......ggagctaataagtactacgcagactccgtgagg...ggccgattcaccgtctccagagacaattccaagaacaccttgtatctgcaaatggacagcctgagaactgatgacacggctgtctattactgtgcg	caggtgcaactggtggagtctggggga...ggcgtggtccagcctgggaggtccctgagactctcctgtgcagcctct	ggattcaccttc............agtatcactggt	atgcactgggtccgccaggctccaggcaaggggctggagtgggtggctttt	gtatcatatgat......ggagctaataag	tactacgcagactccgtgagg...ggccgattcaccgtctccagagacaattccaagaacaccttgtatctgcaaatggacagcctgagaactgatgacacggctgtctattactgt	gcgcgggcttcaggatcttgttctagtgtcagttgccgtcattattcgtactaccttgactac	tgtgcgcgggcttcaggatcttgttctagtgtcagttgccgtcattattcgtactaccttgactactgg	actaccttgactactggggccagggaaccctggtcaccgtctcctcag	tggggccagggaaccctggtcaccgtctcctcag
5045	ACATGGTCACGTAAGG-1_contig_4	productive	N	Homsap IGHV3-11*01 F	Homsap IGHJ6*02 F	Homsap IGHD6-19*01 F	IGHM	caggtgcagctggtggagtctggggga...ggcttggtcaagcctggagggtccctgagactctcctgtgcagcctctggattcaccttc............agtgactactccctgagctggatccgccaggctccagggaaggggctggagtgggtttcatacattagtagtagt......ggtactaccatagactacgcagactctgtgaag...ggccgattcaccatctccagggacaacgccaagaactcagtgtatctgcaaatgaacagcctgagagccgacgacacggccgagtattactgtgcgaggtcagtggctggtaactactactattacggtctggacgtctggggccaagggaccacggtcaccgtctcctca		caggtgcagctggtggagtctggggga...ggcttggtcaagcctggagggtccctgagactctcctgtgcagcctctggattcaccttc............agtgactactccctgagctggatccgccaggctccagggaaggggctggagtgggtttcatacattagtagtagt......ggtactaccatagactacgcagactctgtgaag...ggccgattcaccatctccagggacaacgccaagaactcagtgtatctgcaaatgaacagcctgagagccgacgacacggccgagtattactgtgcgag	caggtgcagctggtggagtctggggga...ggcttggtcaagcctggagggtccctgagactctcctgtgcagcctct	ggattcaccttc............agtgactactcc	ctgagctggatccgccaggctccagggaaggggctggagtgggtttcatac	attagtagtagt......ggtactaccata	gactacgcagactctgtgaag...ggccgattcaccatctccagggacaacgccaagaactcagtgtatctgcaaatgaacagcctgagagccgacgacacggccgagtattactgt	gcgaggtcagtggctggtaactactactattacggtctggacgtc	tgtgcgaggtcagtggctggtaactactactattacggtctggacgtctgg	actactactattacggtctggacgtctggggccaagggaccacggtcaccgtctcctca	tggggccaagggaccacggtcaccgtctcctca
11155	ACATGGTGTAGCGTGA-1_contig_5	productive	N	Homsap IGHV4-59*08 F	Homsap IGHJ5*02 F	Homsap IGHD3-10*01 F	IGHM	caggtgcagctgcaggagtcgggccca...ggactggcgaagccttcggagaccctgtccctcacctgcactgtctctggtggctccatc............agtagttactactggagctggatccggcagcccccagggaagggactggagtggattgggtatatctattacagt.........gggagcaccaactacaacccctccctcaag...agtcgagtcaccatatcagtagacacgtccaagaaccagttctccctgaagctgagctctgtgaccgccgcagacacggccgtgtattactgtgcgagacatcctactatgattcggggacggttgttcgacccctggggccagggaaccctggtcaccgtctcctcag		caggtgcagctgcaggagtcgggccca...ggactggcgaagccttcggagaccctgtccctcacctgcactgtctctggtggctccatc............agtagttactactggagctggatccggcagcccccagggaagggactggagtggattgggtatatctattacagt.........gggagcaccaactacaacccctccctcaag...agtcgagtcaccatatcagtagacacgtccaagaaccagttctccctgaagctgagctctgtgaccgccgcagacacggccgtgtattactgtgcgagaca	caggtgcagctgcaggagtcgggccca...ggactggcgaagccttcggagaccctgtccctcacctgcactgtctct	ggtggctccatc............agtagttactac	tggagctggatccggcagcccccagggaagggactggagtggattgggtat	atctattacagt.........gggagcacc	aactacaacccctccctcaag...agtcgagtcaccatatcagtagacacgtccaagaaccagttctccctgaagctgagctctgtgaccgccgcagacacggccgtgtattactgt	gcgagacatcctactatgattcggggacggttgttcgacccc	tgtgcgagacatcctactatgattcggggacggttgttcgacccctgg	gttcgacccctggggccagggaaccctggtcaccgtctcctcag	tggggccagggaaccctggtcaccgtctcctcag
8355	ACATGGTGTCTAGCCG-1_contig_5	productive	M	Homsap IGHV3-53*01 F	Homsap IGHJ6*03 F	Homsap IGHD5-24*01 ORF	IGHM	gaggtacagctggtggagtctggagga...ggcttgatccagcctggggggtccctgagactctcctgtgcagcctctgggttcaccgtc............ggtgccaactacatgacctgggtccgccaggctccagggaaggggctggactgggtctcagttatttttagtggt.........ggtagcacatactacgcagactccgtgaag...ggccgattcaccatctccagagacaattccaagaacacggtatatcttcaaatgaatagcctgagagccgaggacacggccgtatattactgtgcgagaggcgctagaaactactacatggacgtctggggcaaagggaccacggtcaccgtctcctca		gaggtacagctggtggagtctggagga...ggcttgatccagcctggggggtccctgagactctcctgtgcagcctctgggttcaccgtc............ggtgccaactacatgacctgggtccgccaggctccagggaaggggctggactgggtctcagttatttttagtggt.........ggtagcacatactacgcagactccgtgaag...ggccgattcaccatctccagagacaattccaagaacacggtatatcttcaaatgaatagcctgagagccgaggacacggccgtatattactgtgcgagag	gaggtacagctggtggagtctggagga...ggcttgatccagcctggggggtccctgagactctcctgtgcagcctct	gggttcaccgtc............ggtgccaactac	atgacctgggtccgccaggctccagggaaggggctggactgggtctcagtt	atttttagtggt.........ggtagcaca	tactacgcagactccgtgaag...ggccgattcaccatctccagagacaattccaagaacacggtatatcttcaaatgaatagcctgagagccgaggacacggccgtatattactgt	gcgagaggcgctagaaactactacatggacgtc	tgtgcgagaggcgctagaaactactacatggacgtctgg	actactacatggacgtctggggcaaagggaccacggtcaccgtctcctca	tggggcaaagggaccacggtcaccgtctcctca
9136	ACCAGTAAGATTACCC-1_contig_4	productive	N	Homsap IGHV1-24*01 F	Homsap IGHJ3*02 F	Homsap IGHD2-2*01 F	IGHM	caggtccagctggtacagtctggggct...gaggtgaagaagcctggggcctcagtgaaggtctcctgcaaggtttccggatacaccctc............actggattatccatgcactgggtgcgacaggctcctggaaaagggcttgagtggatgggaggttttgatcctgaa......gatggtgaaacattctacgcacaggagttccag...ggcagaatcaccatgaccgaggacacatctacagatacagcctacatggaactgagcagcctgacatctgaggacacggccgtgtattactgtgcaacagtggccctgatagtaccattccagggtacttttgatatctggggccaagggacaatggtcaccgtctcttcag		caggtccagctggtacagtctggggct...gaggtgaagaagcctggggcctcagtgaaggtctcctgcaaggtttccggatacaccctc............actggattatccatgcactgggtgcgacaggctcctggaaaagggcttgagtggatgggaggttttgatcctgaa......gatggtgaaacattctacgcacaggagttccag...ggcagaatcaccatgaccgaggacacatctacagatacagcctacatggaactgagcagcctgacatctgaggacacggccgtgtattactgtgcaacag	caggtccagctggtacagtctggggct...gaggtgaagaagcctggggcctcagtgaaggtctcctgcaaggtttcc	ggatacaccctc............actggattatcc	atgcactgggtgcgacaggctcctggaaaagggcttgagtggatgggaggt	tttgatcctgaa......gatggtgaaaca	ttctacgcacaggagttccag...ggcagaatcaccatgaccgaggacacatctacagatacagcctacatggaactgagcagcctgacatctgaggacacggccgtgtattactgt	gcaacagtggccctgatagtaccattccagggtacttttgatatc	tgtgcaacagtggccctgatagtaccattccagggtacttttgatatctgg	cttttgatatctggggccaagggacaatggtcaccgtctcttcag	tggggccaagggacaatggtcaccgtctcttcag
6939	ACCAGTACATAGAAAC-1_contig_3	productive	N	Homsap IGHV4-31*03 F	Homsap IGHJ4*02 F	Homsap IGHD5-18*01 F	IGHM	caggtgcagctgcaggagtcgggccca...ggactggtgaagccttcacagaccctgtccctcacctgcagtgtctctgttggctccgtcagc......agtggtggttactgctggagctggatccgccagcacccagggaagggcctggagtggattgggtacatctattacagt.........gggagctcctactacaatccgtccctcaag...agtcgagttaccatatcagtagacacgtctaagaaccagttctccctgaacctgagctctgtgactgccgcggacacggccatgtattactgtgcgaggacaatcgtgcggggtagatacacctatggttgggtatattactttgactcctggggtcagggaaccctggtcaccgtctcc…		caggtgcagctgcaggagtcgggccca...ggactggtgaagccttcacagaccctgtccctcacctgcagtgtctctgttggctccgtcagc......agtggtggttactgctggagctggatccgccagcacccagggaagggcctggagtggattgggtacatctattacagt.........gggagctcctactacaatccgtccctcaag...agtcgagttaccatatcagtagacacgtctaagaaccagttctccctgaacctgagctctgtgactgccgcggacacggccatgtattactgtgcgag	caggtgcagctgcaggagtcgggccca...ggactggtgaagccttcacagaccctgtccctcacctgcagtgtctct	gttggctccgtcagc......agtggtggttactgc	tggagctggatccgccagcacccagggaagggcctggagtggattgggtac	atctattacagt.........gggagctcc	tactacaatccgtccctcaag...agtcgagttaccatatcagtagacacgtctaagaaccagttctccctgaacctgagctctgtgactgccgcggacacggccatgtattactgt	gcgaggacaatcgtgcggggtagatacacctatggttgggtatattactttgactcc	tgtgcgaggacaatcgtgcggggtagatacacctatggttgggtatattactttgactcctgg	tactttgactcctggggtcagggaaccctggtcaccgtctcctcag	tggggtcagggaaccctggtcaccgtctcctcag
4689	ACCAGTAGTCGGATCC-1_contig_3	productive	N	Homsap IGHV3-66*01 F, or Homsap IGHV3-66*04 F	Homsap IGHJ4*02 F	Homsap IGHD2-2*01 F	IGHM	gaggtgcagctggtggagtctggggga...ggcttggtccagcctggggggtccctgagactctcctgtgcagcctctggactcaccgtc............agtagcaactacatgagctgggtccgccaggctccagggaaggggctggagtggatctcaattatttatggcggt.........ggtaacacatactacgcagactccgtgaag...ggcagattcaccatctccagagacaattccaagaacacgctgtatcttcaaatgaacagcctgagagtcgaggacacggctgtttattactgtgcgagggactcgtacgcggtggactttgactactggggccagggaaccctggtcaccgtctcctcag		gaggtgcagctggtggagtctggggga...ggcttggtccagcctggggggtccctgagactctcctgtgcagcctctggactcaccgtc............agtagcaactacatgagctgggtccgccaggctccagggaaggggctggagtggatctcaattatttatggcggt.........ggtaacacatactacgcagactccgtgaag...ggcagattcaccatctccagagacaattccaagaacacgctgtatcttcaaatgaacagcctgagagtcgaggacacggctgtttattactgtgcgaggga	gaggtgcagctggtggagtctggggga...ggcttggtccagcctggggggtccctgagactctcctgtgcagcctct	ggactcaccgtc............agtagcaactac	atgagctgggtccgccaggctccagggaaggggctggagtggatctcaatt	atttatggcggt.........ggtaacaca	tactacgcagactccgtgaag...ggcagattcaccatctccagagacaattccaagaacacgctgtatcttcaaatgaacagcctgagagtcgaggacacggctgtttattactgt	gcgagggactcgtacgcggtggactttgactac	tgtgcgagggactcgtacgcggtggactttgactactgg	actttgactactggggccagggaaccctggtcaccgtctcctcag	tggggccagggaaccctggtcaccgtctcctcag
9140	ACCCACTCAAGTAGTA-1_contig_3	productive	N	Homsap IGHV1-46*01 F, or Homsap IGHV1-46*02 F or Homsap IGHV1-46*03 F	Homsap IGHJ5*02 F	Homsap IGHD1-20*01 F	IGHG2	cagctgcagctggtgcagtctggggct...gaggtgaagaagcctggggcctcagtgaaggtttcctgcaaggcatctggatacaccttc............atcaactaccatatacactgggtgcgacaggcccctggacaaggacttgagtggatgggaataatcaaccctagt......ggtggcaacacaggatacgcacagaagttccag...ggcagagtcaccatgaccagggacacatccacgagcatcgtctacatggagttgagcagcctcagatctgaggacacggccgtatattactgtgcgaggagtggtataactggaacgacgaggggctggttcgacccctggggccagggaaccctggtcaccgtctcctcag		cagctgcagctggtgcagtctggggct...gaggtgaagaagcctggggcctcagtgaaggtttcctgcaaggcatctggatacaccttc............atcaactaccatatacactgggtgcgacaggcccctggacaaggacttgagtggatgggaataatcaaccctagt......ggtggcaacacaggatacgcacagaagttccag...ggcagagtcaccatgaccagggacacatccacgagcatcgtctacatggagttgagcagcctcagatctgaggacacggccgtatattactgtgcgag	cagctgcagctggtgcagtctggggct...gaggtgaagaagcctggggcctcagtgaaggtttcctgcaaggcatct	ggatacaccttc............atcaactaccat	atacactgggtgcgacaggcccctggacaaggacttgagtggatgggaata	atcaaccctagt......ggtggcaacaca	ggatacgcacagaagttccag...ggcagagtcaccatgaccagggacacatccacgagcatcgtctacatggagttgagcagcctcagatctgaggacacggccgtatattactgt	gcgaggagtggtataactggaacgacgaggggctggttcgacccc	tgtgcgaggagtggtataactggaacgacgaggggctggttcgacccctgg	ctggttcgacccctggggccagggaaccctggtcaccgtctcctcag	tggggccagggaaccctggtcaccgtctcctcag
4171	ACCCACTGTTGTTTGG-1_contig_2	productive	M	Homsap IGHV3-30*04 F, or Homsap IGHV3-30-3*03 F	Homsap IGHJ4*02 F	Homsap IGHD3-3*01 F	IGHG4	caggttcaactggtggagtctggggga...ggcgtggtccagcctggggggtccctgagactctcctgtgcggcctctggattcaccttc............agtcaatatgctatgcactgggtccgccaggctccaggcaagggactggagtgggtggcatgtctgtcatctact......gaacttaaaagacattacgcagactccgtgaag...ggccgattcaccatctccagagacatttccaagagcaccctggacctgcaaatgaacaatttgagacctgaggacacggctctatattactgtgcgagagatgtgagtggtcattttgccgtgggggactactggggccagggagccctggtcatcgtctcctcag		caggttcaactggtggagtctggggga...ggcgtggtccagcctggggggtccctgagactctcctgtgcggcctctggattcaccttc............agtcaatatgctatgcactgggtccgccaggctccaggcaagggactggagtgggtggcatgtctgtcatctact......gaacttaaaagacattacgcagactccgtgaag...ggccgattcaccatctccagagacatttccaagagcaccctggacctgcaaatgaacaatttgagacctgaggacacggctctatattactgtgcgagaga	caggttcaactggtggagtctggggga...ggcgtggtccagcctggggggtccctgagactctcctgtgcggcctct	ggattcaccttc............agtcaatatgct	atgcactgggtccgccaggctccaggcaagggactggagtgggtggcatgt	ctgtcatctact......gaacttaaaaga	cattacgcagactccgtgaag...ggccgattcaccatctccagagacatttccaagagcaccctggacctgcaaatgaacaatttgagacctgaggacacggctctatattactgt	gcgagagatgtgagtggtcattttgccgtgggggactac	tgtgcgagagatgtgagtggtcattttgccgtgggggactactgg	gactactggggccagggagccctggtcatcgtctcctcag	tggggccagggagccctggtcatcgtctcctcag
1139	ACCCACTTCAGAGACG-1_contig_4	productive	M	Homsap IGHV3-74*01 F	Homsap IGHJ6*03 F	Homsap IGHD1-1*01 F	IGHG1	gaggtgcaactagtggagtccggggga...ggcttagttcagcctggggggtccctaagactctcctgtacaacctctggattcaccttc............aaagactcctggatgcactgggtccggcaagctccagggaaggggctggtgtgggtctcatatgttaaaagtgat......ggcagtatcacaggctacgcggactccgtgaag...ggccgattcaccatctccagagacaacgccaagaacacactgtatctgcaaataaacagtctgagagccgaggacacggctgtgtattactgtgcaagagactggtacatggacgtctggggcaaagggaccacggtcaccgtctcctca		gaggtgcaactagtggagtccggggga...ggcttagttcagcctggggggtccctaagactctcctgtacaacctctggattcaccttc............aaagactcctggatgcactgggtccggcaagctccagggaaggggctggtgtgggtctcatatgttaaaagtgat......ggcagtatcacaggctacgcggactccgtgaag...ggccgattcaccatctccagagacaacgccaagaacacactgtatctgcaaataaacagtctgagagccgaggacacggctgtgtattactgtgcaagaga	gaggtgcaactagtggagtccggggga...ggcttagttcagcctggggggtccctaagactctcctgtacaacctct	ggattcaccttc............aaagactcctgg	atgcactgggtccggcaagctccagggaaggggctggtgtgggtctcatat	gttaaaagtgat......ggcagtatcaca	ggctacgcggactccgtgaag...ggccgattcaccatctccagagacaacgccaagaacacactgtatctgcaaataaacagtctgagagccgaggacacggctgtgtattactgt	gcaagagactggtacatggacgtc	tgtgcaagagactggtacatggacgtctgg	tacatggacgtctggggcaaagggaccacggtcaccgtctcctca	tggggcaaagggaccacggtcaccgtctcctca
2706	ACCCACTTCCACGAAT-1_contig_1	productive	N	Homsap IGHV3-7*03 F	Homsap IGHJ4*02 F	Homsap IGHD2-21*01 F	IGHM	gaggtgcagctggtggagtctggggga...ggcttggtgcagcctggggggtccctgagactctcctgtgcagcctctaaattcgccttt............agtagttattggatgagctgggtccgccaggctccagggagggggctggagtgggtggccaacataaaccaagat......ggaagggagaaacattatgtagactctgtgaag...ggccgattcaccatcttcagagacaacgccaagaactcactgtatctgcaaatgaacatcctgagagtcgaggacacggccgtgtatttctgtgcgggatgtggtggtgattgctataccgttgaccactggggccagggaaccctggtcaccgtctcctcag		gaggtgcagctggtggagtctggggga...ggcttggtgcagcctggggggtccctgagactctcctgtgcagcctctaaattcgccttt............agtagttattggatgagctgggtccgccaggctccagggagggggctggagtgggtggccaacataaaccaagat......ggaagggagaaacattatgtagactctgtgaag...ggccgattcaccatcttcagagacaacgccaagaactcactgtatctgcaaatgaacatcctgagagtcgaggacacggccgtgtatttctgtgcggga	gaggtgcagctggtggagtctggggga...ggcttggtgcagcctggggggtccctgagactctcctgtgcagcctct	aaattcgccttt............agtagttattgg	atgagctgggtccgccaggctccagggagggggctggagtgggtggccaac	ataaaccaagat......ggaagggagaaa	cattatgtagactctgtgaag...ggccgattcaccatcttcagagacaacgccaagaactcactgtatctgcaaatgaacatcctgagagtcgaggacacggccgtgtatttctgt	gcgggatgtggtggtgattgctataccgttgaccac	tgtgcgggatgtggtggtgattgctataccgttgaccactgg	ttgaccactggggccagggaaccctggtcaccgtctcctcag	tggggccagggaaccctggtcaccgtctcctcag
7700	ACCCACTTCGATGAGG-1_contig_1	productive	N	Homsap IGHV1-46*01 F, or Homsap IGHV1-46*03 F	Homsap IGHJ3*02 F	Homsap IGHD4-23*01 ORF	IGHM	caggtgcagctggtacagtctggggct...gaggtgaagaagcctggggcctcagtgaaggtttcctgccaggcatctggatacaccttc............accagctactttctacactgggtgcgacaggcccctggacaagggcttgagtggatgggaataatcaaccctagt......gatggtcacacaacctacgcacagaacttccag...ggcagactcaccatgaccagggacacgtccacgagcacagtctacatggagctgagcagcctgagatctgaggacacggccgtgtattactgtgcgagaggccccaaaggcggtggtaaccccagtggtgcttttgatatctggggccaagggacaatggtcaccgtctcttcag		caggtgcagctggtacagtctggggct...gaggtgaagaagcctggggcctcagtgaaggtttcctgccaggcatctggatacaccttc............accagctactttctacactgggtgcgacaggcccctggacaagggcttgagtggatgggaataatcaaccctagt......gatggtcacacaacctacgcacagaacttccag...ggcagactcaccatgaccagggacacgtccacgagcacagtctacatggagctgagcagcctgagatctgaggacacggccgtgtattactgtgcgagag	caggtgcagctggtacagtctggggct...gaggtgaagaagcctggggcctcagtgaaggtttcctgccaggcatct	ggatacaccttc............accagctacttt	ctacactgggtgcgacaggcccctggacaagggcttgagtggatgggaata	atcaaccctagt......gatggtcacaca	acctacgcacagaacttccag...ggcagactcaccatgaccagggacacgtccacgagcacagtctacatggagctgagcagcctgagatctgaggacacggccgtgtattactgt	gcgagaggccccaaaggcggtggtaaccccagtggtgcttttgatatc	tgtgcgagaggccccaaaggcggtggtaaccccagtggtgcttttgatatctgg	tggtgcttttgatatctggggccaagggacaatggtcaccgtctcttcag	tggggccaagggacaatggtcaccgtctcttcag
191	ACCCACTTCGCCAGCA-1_contig_2	productive	N	Homsap IGHV3-7*01 F	Homsap IGHJ4*02 F	Homsap IGHD1-20*01 F	IGHM	gaggtgcagctggtggagtctggggga...ggcttggtccagcctggggggtccctgagactctcctgtgcagcctctggactcagcttt............agtacttattggatgacatgggtccgccaggctccagggagggggctggagtgggtggccaacataagacaagat......ggaagtgacaaacgttatgtggactctgtgagg...ggccgattcaccatctccagagacaacgccaagaactcactgtatctgcaaatgaacagcctgagagtcgaggacacggctgtgtattactgtgcgagagcggataactgggaccgcccctttgactactggggccagggaaccctggtcaccgtctcctcag		gaggtgcagctggtggagtctggggga...ggcttggtccagcctggggggtccctgagactctcctgtgcagcctctggactcagcttt............agtacttattggatgacatgggtccgccaggctccagggagggggctggagtgggtggccaacataagacaagat......ggaagtgacaaacgttatgtggactctgtgagg...ggccgattcaccatctccagagacaacgccaagaactcactgtatctgcaaatgaacagcctgagagtcgaggacacggctgtgtattactgtgcgagag	gaggtgcagctggtggagtctggggga...ggcttggtccagcctggggggtccctgagactctcctgtgcagcctct	ggactcagcttt............agtacttattgg	atgacatgggtccgccaggctccagggagggggctggagtgggtggccaac	ataagacaagat......ggaagtgacaaa	cgttatgtggactctgtgagg...ggccgattcaccatctccagagacaacgccaagaactcactgtatctgcaaatgaacagcctgagagtcgaggacacggctgtgtattactgt	gcgagagcggataactgggaccgcccctttgactac	tgtgcgagagcggataactgggaccgcccctttgactactgg	ctttgactactggggccagggaaccctggtcaccgtctcctcag	tggggccagggaaccctggtcaccgtctcctcag
12498	ACCCACTTCTGCGTAA-1_contig_2	productive	M	Homsap IGHV3-33*03 F, or Homsap IGHV3-33*05 F	Homsap IGHJ3*02 F	Homsap IGHD3-9*01 F	IGHG1	caggtgaaactggtggagtctggggga...ggcgtggtccagcctgggagatccctgagactctcctgtgcagcgtctggattcagtttc............agtcgccatggctttcactgggtccgccaggctccaggcaaggggctggagtggctggcatttatacaatttgga......gaaaatgtcaaattttatcgggagtccgtgaag...ggccgattcaccgtttccagagacaactatcagaacatgatttatctgcaaatgaacaacttgagagtcgaggacacggctgtctattactgtacgagagacgaatggacggttgttaaaagtggtgcatttgatatgtggggccaagggacaatggtcaccgtctctctag		caggtgaaactggtggagtctggggga...ggcgtggtccagcctgggagatccctgagactctcctgtgcagcgtctggattcagtttc............agtcgccatggctttcactgggtccgccaggctccaggcaaggggctggagtggctggcatttatacaatttgga......gaaaatgtcaaattttatcgggagtccgtgaag...ggccgattcaccgtttccagagacaactatcagaacatgatttatctgcaaatgaacaacttgagagtcgaggacacggctgtctattactgtacgagaga	caggtgaaactggtggagtctggggga...ggcgtggtccagcctgggagatccctgagactctcctgtgcagcgtct	ggattcagtttc............agtcgccatggc	tttcactgggtccgccaggctccaggcaaggggctggagtggctggcattt	atacaatttgga......gaaaatgtcaaa	ttttatcgggagtccgtgaag...ggccgattcaccgtttccagagacaactatcagaacatgatttatctgcaaatgaacaacttgagagtcgaggacacggctgtctattactgt	acgagagacgaatggacggttgttaaaagtggtgcatttgatatg	tgtacgagagacgaatggacggttgttaaaagtggtgcatttgatatgtgg	tgcatttgatatgtggggccaagggacaatggtcaccgtctctctag	tggggccaagggacaatggtcaccgtctctctag
5498	ACCGTAAAGGTGTTAA-1_contig_2	productive	N	Homsap IGHV1-18*01 F	Homsap IGHJ4*02 F	Homsap IGHD3-3*01 F	IGHM	caggttcagctggtgcagtctggagct...gaggtgaagaagcctggggcctcagtgaaggtctcctgcaaggcttctggttacaccttt............accagctatggtatcagctgggtgcgacaggcccctggacaagggcttgagtggatgggatggatcagcacttac......aatggtaacacaaactatgcacagaagctccag...ggcagagtcaccatgaccacagacacatccacgaacacagcctacatggagctgaggagcctgagatctgacgacacggccgtatattactgtgcgagggcgtacgatttcccgtactttttgggctactggggccggggaaccctggtcaccgtctcctcag		caggttcagctggtgcagtctggagct...gaggtgaagaagcctggggcctcagtgaaggtctcctgcaaggcttctggttacaccttt............accagctatggtatcagctgggtgcgacaggcccctggacaagggcttgagtggatgggatggatcagcacttac......aatggtaacacaaactatgcacagaagctccag...ggcagagtcaccatgaccacagacacatccacgaacacagcctacatggagctgaggagcctgagatctgacgacacggccgtatattactgtgcgag	caggttcagctggtgcagtctggagct...gaggtgaagaagcctggggcctcagtgaaggtctcctgcaaggcttct	ggttacaccttt............accagctatggt	atcagctgggtgcgacaggcccctggacaagggcttgagtggatgggatgg	atcagcacttac......aatggtaacaca	aactatgcacagaagctccag...ggcagagtcaccatgaccacagacacatccacgaacacagcctacatggagctgaggagcctgagatctgacgacacggccgtatattactgt	gcgagggcgtacgatttcccgtactttttgggctac	tgtgcgagggcgtacgatttcccgtactttttgggctactgg	ttgggctactggggccggggaaccctggtcaccgtctcctcag	tggggccggggaaccctggtcaccgtctcctcag
9311	ACCGTAAAGTACACCT-1_contig_4	productive	M	Homsap IGHV3-73*01 F	Homsap IGHJ6*03 F	Homsap IGHD6-6*01 F	IGHA1	gaggtgcagctggtggagtctggggga...ggcttggtccagcctggggggtccctgaaactctcctgtgcagcctctgggttcaccttc............agtggctctgctatgcactgggtccggcaggcttccgggaaagggctggagtggcttggccagattagaagcgaagttcattcttacgcgacagcatatgctgcgtcggtgaaa...ggcaggttcgccatctccagagatgattcaaagaactcggcgtatctgcaaatgaacagcctgaaaaccgaggacacggccgtgtattactgtactagacattttgatagtagttcgtcctactaccactacatggacgcctggggcaacgggaccacggtcaccgtctcctca		gaggtgcagctggtggagtctggggga...ggcttggtccagcctggggggtccctgaaactctcctgtgcagcctctgggttcaccttc............agtggctctgctatgcactgggtccggcaggcttccgggaaagggctggagtggcttggccagattagaagcgaagttcattcttacgcgacagcatatgctgcgtcggtgaaa...ggcaggttcgccatctccagagatgattcaaagaactcggcgtatctgcaaatgaacagcctgaaaaccgaggacacggccgtgtattactgtactagaca	gaggtgcagctggtggagtctggggga...ggcttggtccagcctggggggtccctgaaactctcctgtgcagcctct	gggttcaccttc............agtggctctgct	atgcactgggtccggcaggcttccgggaaagggctggagtggcttggccag	attagaagcgaagttcattcttacgcgaca	gcatatgctgcgtcggtgaaa...ggcaggttcgccatctccagagatgattcaaagaactcggcgtatctgcaaatgaacagcctgaaaaccgaggacacggccgtgtattactgt	actagacattttgatagtagttcgtcctactaccactacatggacgcc	tgtactagacattttgatagtagttcgtcctactaccactacatggacgcctgg	ctactaccactacatggacgcctggggcaacgggaccacggtcaccgtctcctca	tggggcaacgggaccacggtcaccgtctcctca
13695	ACCGTAAAGTGCGTGA-1_contig_3	productive	N	Homsap IGHV3-7*03 F	Homsap IGHJ4*02 F	Homsap IGHD4-11*01 ORF	IGHM	gaggtgcagctggtgcagtctggggga...ggcttggtccagcctggggggtccctgagactctcctgtgcaccctctggattcaccttt............actaattattggatggcctggctccgccaggctccagagaaggggctggagtgggtggccagtatagatgtcggt......ggaaatgagagatattatgtggactctgtgagg...ggccggttctccatctccagagacaacgccaggaactcactgtatctgcaaatgaacagcctgagagtcgaggacacggccgtctattactgtgcgagagaggacaacagtaactacgtctactggggccagggaaccctggtcaccgtctcctcag		gaggtgcagctggtgcagtctggggga...ggcttggtccagcctggggggtccctgagactctcctgtgcaccctctggattcaccttt............actaattattggatggcctggctccgccaggctccagagaaggggctggagtgggtggccagtatagatgtcggt......ggaaatgagagatattatgtggactctgtgagg...ggccggttctccatctccagagacaacgccaggaactcactgtatctgcaaatgaacagcctgagagtcgaggacacggccgtctattactgtgcgagaga	gaggtgcagctggtgcagtctggggga...ggcttggtccagcctggggggtccctgagactctcctgtgcaccctct	ggattcaccttt............actaattattgg	atggcctggctccgccaggctccagagaaggggctggagtgggtggccagt	atagatgtcggt......ggaaatgagaga	tattatgtggactctgtgagg...ggccggttctccatctccagagacaacgccaggaactcactgtatctgcaaatgaacagcctgagagtcgaggacacggccgtctattactgt	gcgagagaggacaacagtaactacgtctac	tgtgcgagagaggacaacagtaactacgtctactgg	ctactggggccagggaaccctggtcaccgtctcctcag	tggggccagggaaccctggtcaccgtctcctcag
7124	ACCGTAACAAACCTAC-1_contig_4	productive	M	Homsap IGHV5-51*01 F	Homsap IGHJ4*02 F	Homsap IGHD2-15*01 F	IGHM	gaggtgcagctggtgcagtctggagca...gaggtgaaaaagtccggggagtctctgaagatcttctgtaagggttctggatacagcttt............agcagctactggatcggctgggtgcgccagatgcccgggaaaggcctggagtgggtggggttcatctatcccgct......gactctgataccagatacagcccgtccctccaa...ggccaggtcaccatctcagtcgacaagtccatcagcaccgcctacctgcagtggagcagcctgaaggcctcggacaccggcatgtattattgtgtgggagggccactcacggatcaccttgaatacttgggccagggaactctggtcaccgtctcctcag		gaggtgcagctggtgcagtctggagca...gaggtgaaaaagtccggggagtctctgaagatcttctgtaagggttctggatacagcttt............agcagctactggatcggctgggtgcgccagatgcccgggaaaggcctggagtgggtggggttcatctatcccgct......gactctgataccagatacagcccgtccctccaa...ggccaggtcaccatctcagtcgacaagtccatcagcaccgcctacctgcagtggagcagcctgaaggcctcggacaccggcatgtattattgtgtggga	gaggtgcagctggtgcagtctggagca...gaggtgaaaaagtccggggagtctctgaagatcttctgtaagggttct	ggatacagcttt............agcagctactgg	atcggctgggtgcgccagatgcccgggaaaggcctggagtgggtggggttc	atctatcccgct......gactctgatacc	agatacagcccgtccctccaa...ggccaggtcaccatctcagtcgacaagtccatcagcaccgcctacctgcagtggagcagcctgaaggcctcggacaccggcatgtattattgt	gtgggagggccactcacggatcaccttgaatac	tgtgtgggagggccactcacggatcaccttgaatacttg	ttgaatacttgggccagggaactctggtcaccgtctcctcag	ttgggccagggaactctggtcaccgtctcctcag
3622	ACCGTAACACTTCGAA-1_contig_3	productive	M	Homsap IGHV4-31*06 F	Homsap IGHJ4*02 F	Homsap IGHD3-3*02 F	IGHD	caggtgcagctgcaggagtcgggccca...ggactggtgaagccttcacagaccctgtccctcacctgcactgtctctggagactccatcaag......tctggtagttcgtattggagctggatccgccagggcccagggaagggcctggagtggattggacacatattttccact.........gggtcaaccttctacaatccgtccctcaag...agtcgtggaaccatctccatggacccgcctcggaatcagttctccctgatgttgcagtctgtgactgtcggagacacggccgtctattactgtgcgcgagatcggggccttggaatttctgcgacaggaatctttgacttctggggccagggagcccaggtcaccgtctcttcag		caggtgcagctgcaggagtcgggccca...ggactggtgaagccttcacagaccctgtccctcacctgcactgtctctggagactccatcaag......tctggtagttcgtattggagctggatccgccagggcccagggaagggcctggagtggattggacacatattttccact.........gggtcaaccttctacaatccgtccctcaag...agtcgtggaaccatctccatggacccgcctcggaatcagttctccctgatgttgcagtctgtgactgtcggagacacggccgtctattactgtgcgcgaga	caggtgcagctgcaggagtcgggccca...ggactggtgaagccttcacagaccctgtccctcacctgcactgtctct	ggagactccatcaag......tctggtagttcgtat	tggagctggatccgccagggcccagggaagggcctggagtggattggacac	atattttccact.........gggtcaacc	ttctacaatccgtccctcaag...agtcgtggaaccatctccatggacccgcctcggaatcagttctccctgatgttgcagtctgtgactgtcggagacacggccgtctattactgt	gcgcgagatcggggccttggaatttctgcgacaggaatctttgacttc	tgtgcgcgagatcggggccttggaatttctgcgacaggaatctttgacttctgg	ctttgacttctggggccagggagcccaggtcaccgtctcttcag	tggggccagggagcccaggtcaccgtctcttcag
9804	ACCGTAAGTTGCTCCT-1_contig_3	productive	M	Homsap IGHV4-59*08 F	Homsap IGHJ6*03 F	Homsap IGHD2-21*01 F	IGHA2	caggtgcagctgcaggagtcgggccca...ggactggcgaagccttcggagcccctgtccctgacgtgcactgtgtctggtggctccatc............agtgatcactactgggcgtggatccgtcagcccccaggggggggactggagtggattggccatatctcttacagt.........ggaagccccaattacaatgtgtccctcgag...agtcgagtcgccatatccatagacacgagcaggacccacttcttcctaaggttctactttgtgaccgccgcagacacggccgtatattactgtgcgagatttcgtcaggatgcaacggtgattgcgaccgtctactactaccacaactacatggatgtctggggcaaagggaccaccctc…		caggtgcagctgcaggagtcgggccca...ggactggcgaagccttcggagcccctgtccctgacgtgcactgtgtctggtggctccatc............agtgatcactactgggcgtggatccgtcagcccccaggggggggactggagtggattggccatatctcttacagt.........ggaagccccaattacaatgtgtccctcgag...agtcgagtcgccatatccatagacacgagcaggacccacttcttcctaaggttctactttgtgaccgccgcagacacggccgtatattactgtgcgaga	caggtgcagctgcaggagtcgggccca...ggactggcgaagccttcggagcccctgtccctgacgtgcactgtgtct	ggtggctccatc............agtgatcactac	tgggcgtggatccgtcagcccccaggggggggactggagtggattggccat	atctcttacagt.........ggaagcccc	aattacaatgtgtccctcgag...agtcgagtcgccatatccatagacacgagcaggacccacttcttcctaaggttctactttgtgaccgccgcagacacggccgtatattactgt	gcgagatttcgtcaggatgcaacggtgattgcgaccgtctactactaccacaactacatggatgtc	tgtgcgagatttcgtcaggatgcaacggtgattgcgaccgtctactactaccacaactacatggatgtctgg	acaactacatggatgtctggggcaaagggaccaccctctccgtctcgtca	tggggcaaagggaccaccctctccgtctcgtca
12162	ACCGTAATCCCTAACC-1_contig_1	productive	N	Homsap IGHV3-30*04 F, or Homsap IGHV3-30-3*03 F	Homsap IGHJ4*02 F	Homsap IGHD5-12*01 F	IGHM	caggtgcagctggtggagtctggggga...gacgtggtccagcctgggaggtccctgagactctcctgtgcagcctctggattcaccttc............aggagttttgctatgcactgggtccgccaggctccaggcaaggggctggactgggtggcagttatttcatttgat......ggaagtggtaaatactacgcagactccgtgagg...ggccgattcaccatctccagagacaattccaagaacacgctgtatctgcaaatcaacagcctgagaactgaggacacggctgtgtattactgtgcgagagaaccgtatagtggctacgggacggcctactttgaccactggggccagggaaccctggtcaccgtctcctcag		caggtgcagctggtggagtctggggga...gacgtggtccagcctgggaggtccctgagactctcctgtgcagcctctggattcaccttc............aggagttttgctatgcactgggtccgccaggctccaggcaaggggctggactgggtggcagttatttcatttgat......ggaagtggtaaatactacgcagactccgtgagg...ggccgattcaccatctccagagacaattccaagaacacgctgtatctgcaaatcaacagcctgagaactgaggacacggctgtgtattactgtgcgagaga	caggtgcagctggtggagtctggggga...gacgtggtccagcctgggaggtccctgagactctcctgtgcagcctct	ggattcaccttc............aggagttttgct	atgcactgggtccgccaggctccaggcaaggggctggactgggtggcagtt	atttcatttgat......ggaagtggtaaa	tactacgcagactccgtgagg...ggccgattcaccatctccagagacaattccaagaacacgctgtatctgcaaatcaacagcctgagaactgaggacacggctgtgtattactgt	gcgagagaaccgtatagtggctacgggacggcctactttgaccac	tgtgcgagagaaccgtatagtggctacgggacggcctactttgaccactgg	ctactttgaccactggggccagggaaccctggtcaccgtctcctcag	tggggccagggaaccctggtcaccgtctcctcag
8646	ACCGTAATCTTGTATC-1_contig_4	productive	N	Homsap IGHV3-11*01 F	Homsap IGHJ4*02 F	Homsap IGHD6-13*01 F	IGHM	caggtgcaactggtggagtctggggga...ggcttggtcaagcctggagggtccctgagactctcctgtgcagcctctggattcatcttc............agtgactactacatgagttggatccgccaggctccagggaaggggctggagtgggtttcacacatcagtaacagt......ggtactatcaaatataacgcagactctgtgagg...ggccgattcaccatctccagggccaacgccaagaattcactgtttctgcagatgaacagcctgagagccgacgacacggccgtctattactgtgcgagagtctgggatgatgggcagcaggtggtttttccgcctgacctctggggccagggaaccctggtcaccgtctcctcag		caggtgcaactggtggagtctggggga...ggcttggtcaagcctggagggtccctgagactctcctgtgcagcctctggattcatcttc............agtgactactacatgagttggatccgccaggctccagggaaggggctggagtgggtttcacacatcagtaacagt......ggtactatcaaatataacgcagactctgtgagg...ggccgattcaccatctccagggccaacgccaagaattcactgtttctgcagatgaacagcctgagagccgacgacacggccgtctattactgtgcgagag	caggtgcaactggtggagtctggggga...ggcttggtcaagcctggagggtccctgagactctcctgtgcagcctct	ggattcatcttc............agtgactactac	atgagttggatccgccaggctccagggaaggggctggagtgggtttcacac	atcagtaacagt......ggtactatcaaa	tataacgcagactctgtgagg...ggccgattcaccatctccagggccaacgccaagaattcactgtttctgcagatgaacagcctgagagccgacgacacggccgtctattactgt	gcgagagtctgggatgatgggcagcaggtggtttttccgcctgacctc	tgtgcgagagtctgggatgatgggcagcaggtggtttttccgcctgacctctgg	tgacctctggggccagggaaccctggtcaccgtctcctcag	tggggccagggaaccctggtcaccgtctcctcag
254	ACCTTTAAGCCGCCTA-1_contig_2	productive	N	Homsap IGHV3-9*01 F	Homsap IGHJ4*02 F	Homsap IGHD3-10*01 F	IGHM	gaagtgcagctggtggagtctggggga...ggcttggtacagcctggcaggtccctgagactctcctgtgcagcctctggattcaccctt............gatgattatgccatgcactgggtccggcaagctccagggaagggcctggaatgggtctcaggtattagttggaat......agtgttgacataggctatgcggactctgtgaag...ggccgattcaccatctccagagacaacgccaagaactccctgtatctgcaaatgaacaatctgagaactgaggacacggccttgtattactgtgcaaaagaaccctcggaaggttactaccttgactactggggccagggaaccctggtcaccgtctccgcag		gaagtgcagctggtggagtctggggga...ggcttggtacagcctggcaggtccctgagactctcctgtgcagcctctggattcaccctt............gatgattatgccatgcactgggtccggcaagctccagggaagggcctggaatgggtctcaggtattagttggaat......agtgttgacataggctatgcggactctgtgaag...ggccgattcaccatctccagagacaacgccaagaactccctgtatctgcaaatgaacaatctgagaactgaggacacggccttgtattactgtgcaaaaga	gaagtgcagctggtggagtctggggga...ggcttggtacagcctggcaggtccctgagactctcctgtgcagcctct	ggattcaccctt............gatgattatgcc	atgcactgggtccggcaagctccagggaagggcctggaatgggtctcaggt	attagttggaat......agtgttgacata	ggctatgcggactctgtgaag...ggccgattcaccatctccagagacaacgccaagaactccctgtatctgcaaatgaacaatctgagaactgaggacacggccttgtattactgt	gcaaaagaaccctcggaaggttactaccttgactac	tgtgcaaaagaaccctcggaaggttactaccttgactactgg	actaccttgactactggggccagggaaccctggtcaccgtctccgcag	tggggccagggaaccctggtcaccgtctccgcag
3250	ACCTTTAAGGTGATTA-1_contig_4	productive	N	Homsap IGHV3-43*02 F	Homsap IGHJ6*03 F	Homsap IGHD3-22*01 F	IGHM	gaagtgcagctggtggagtctggggga...ggcgtggtacagcctggggggtccctgagactctcctgtgcagcctctggattcaccttt............gatgattatgccatgcactgggtccgtcaagctccagggaagggtctggagtgggtctctcttattagtggggat......ggtggtagcacatactatgcagactctgtgaag...ggccgattcaccatctccagagacaacagcaatacctccctgtatttgcaaatgaacagtctgagaactgaggacaccgccttctattactgtgcaaaaggaaagtccatatactactactactactacatggacgtctggggcaaagggaccacggtcaccgtctcctca		gaagtgcagctggtggagtctggggga...ggcgtggtacagcctggggggtccctgagactctcctgtgcagcctctggattcaccttt............gatgattatgccatgcactgggtccgtcaagctccagggaagggtctggagtgggtctctcttattagtggggat......ggtggtagcacatactatgcagactctgtgaag...ggccgattcaccatctccagagacaacagcaatacctccctgtatttgcaaatgaacagtctgagaactgaggacaccgccttctattactgtgcaaaag	gaagtgcagctggtggagtctggggga...ggcgtggtacagcctggggggtccctgagactctcctgtgcagcctct	ggattcaccttt............gatgattatgcc	atgcactgggtccgtcaagctccagggaagggtctggagtgggtctctctt	attagtggggat......ggtggtagcaca	tactatgcagactctgtgaag...ggccgattcaccatctccagagacaacagcaatacctccctgtatttgcaaatgaacagtctgagaactgaggacaccgccttctattactgt	gcaaaaggaaagtccatatactactactactactacatggacgtc	tgtgcaaaaggaaagtccatatactactactactactacatggacgtctgg	tactactactactactacatggacgtctggggcaaagggaccacggtcaccgtctcctca	tggggcaaagggaccacggtcaccgtctcctca
8649	ACCTTTAAGGTGGGTT-1_contig_4	productive	N	Homsap IGHV4-34*01 F	Homsap IGHJ4*02 F	Homsap IGHD6-19*01 F	IGHM	caggtgcagctacagcagtggggcgca...ggactgttgaagccttcggagaccctgtccctcacctgcgctgtctatggtgggtccttc............agtggatactactggagctggatccgccagcccccagggaaggggctggagtggattggggaaatcaattatagt.........ggaagcaccaactacaacccgtccctcaag...agtcgagtcaccatagcagcagacacgtccaagaacctgttctccctgaagctgaggtctgtgaccgccgcggacacgtctgtgtattactgtgcgagaggcctctcagcatatagcagtggctggtacacagaggcgtccagagggtattttgactactggggccagggaaccctggtc…		caggtgcagctacagcagtggggcgca...ggactgttgaagccttcggagaccctgtccctcacctgcgctgtctatggtgggtccttc............agtggatactactggagctggatccgccagcccccagggaaggggctggagtggattggggaaatcaattatagt.........ggaagcaccaactacaacccgtccctcaag...agtcgagtcaccatagcagcagacacgtccaagaacctgttctccctgaagctgaggtctgtgaccgccgcggacacgtctgtgtattactgtgcgagagg	caggtgcagctacagcagtggggcgca...ggactgttgaagccttcggagaccctgtccctcacctgcgctgtctat	ggtgggtccttc............agtggatactac	tggagctggatccgccagcccccagggaaggggctggagtggattggggaa	atcaattatagt.........ggaagcacc	aactacaacccgtccctcaag...agtcgagtcaccatagcagcagacacgtccaagaacctgttctccctgaagctgaggtctgtgaccgccgcggacacgtctgtgtattactgt	gcgagaggcctctcagcatatagcagtggctggtacacagaggcgtccagagggtattttgactac	tgtgcgagaggcctctcagcatatagcagtggctggtacacagaggcgtccagagggtattttgactactgg	tattttgactactggggccagggaaccctggtcaccgtctcctcag	tggggccagggaaccctggtcaccgtctcctcag
8160	ACCTTTAAGGTTCCTA-1_contig_1	productive	P	Homsap IGHV1-18*04 F	Homsap IGHJ4*02 F	Homsap IGHD5-12*01 F	IGHA2	caggttcaactggtgcagtctggagct...gaggtgaagaagcctggggcctcagtgaaggtctcctgcaaggcttccaattacagtttt............accagttacggtatcacttgggtgcgacaggcccctggacaagggcttgagtggatgggatggatcagcgctaat......aatggtgacacacagtttgcagagaaggtcaag...ggcagagtcaccctgagcacagacgcatccacgagcacagcccacatggagctgacgggcctgaggttcgacgacacggccgtctattactgtgcgagagatcacgcaaatatgcctctgactacttttgactactggggccagggaaccctggtcaccgtctcctcag		caggttcaactggtgcagtctggagct...gaggtgaagaagcctggggcctcagtgaaggtctcctgcaaggcttccaattacagtttt............accagttacggtatcacttgggtgcgacaggcccctggacaagggcttgagtggatgggatggatcagcgctaat......aatggtgacacacagtttgcagagaaggtcaag...ggcagagtcaccctgagcacagacgcatccacgagcacagcccacatggagctgacgggcctgaggttcgacgacacggccgtctattactgtgcgagaga	caggttcaactggtgcagtctggagct...gaggtgaagaagcctggggcctcagtgaaggtctcctgcaaggcttcc	aattacagtttt............accagttacggt	atcacttgggtgcgacaggcccctggacaagggcttgagtggatgggatgg	atcagcgctaat......aatggtgacaca	cagtttgcagagaaggtcaag...ggcagagtcaccctgagcacagacgcatccacgagcacagcccacatggagctgacgggcctgaggttcgacgacacggccgtctattactgt	gcgagagatcacgcaaatatgcctctgactacttttgactac	tgtgcgagagatcacgcaaatatgcctctgactacttttgactactgg	tttgactactggggccagggaaccctggtcaccgtctcctcag	tggggccagggaaccctggtcaccgtctcctcag
3755	ACCTTTACAAGCGAGT-1_contig_3	productive	M	Homsap IGHV4-39*01 F	Homsap IGHJ4*02 F	Homsap IGHD3-3*01 F	IGHA1	cagttgcagctgcacgagtcgggccca...ggactggtgaagccctcggagaccctgtccctcacctgcactgtctctggtgcctcgattaga......agtactggttactattggggctggatccgccagtccccggggaaggggctggagtggattggaaatatctattccagt.........gggagcacctactacaatccgtccctcaag...ggtcgagtcaccctgtccatagacacgtccaagaaccagttctccctgaagttgacctctgtgaccgccgcagacacggctgtttattcctgtgcgcggcaggccgcgtttatgaggggctactttgacaattggggccggggatccctggtcaccgtctcctcag		cagttgcagctgcacgagtcgggccca...ggactggtgaagccctcggagaccctgtccctcacctgcactgtctctggtgcctcgattaga......agtactggttactattggggctggatccgccagtccccggggaaggggctggagtggattggaaatatctattccagt.........gggagcacctactacaatccgtccctcaag...ggtcgagtcaccctgtccatagacacgtccaagaaccagttctccctgaagttgacctctgtgaccgccgcagacacggctgtttattcctgtgcgcggca	cagttgcagctgcacgagtcgggccca...ggactggtgaagccctcggagaccctgtccctcacctgcactgtctct	ggtgcctcgattaga......agtactggttactat	tggggctggatccgccagtccccggggaaggggctggagtggattggaaat	atctattccagt.........gggagcacc	tactacaatccgtccctcaag...ggtcgagtcaccctgtccatagacacgtccaagaaccagttctccctgaagttgacctctgtgaccgccgcagacacggctgtttattcctgt	gcgcggcaggccgcgtttatgaggggctactttgacaat	tgtgcgcggcaggccgcgtttatgaggggctactttgacaattgg	ctactttgacaattggggccggggatccctggtcaccgtctcctcag	tggggccggggatccctggtcaccgtctcctcag
12168	ACCTTTACATGCTGGC-1_contig_3	productive	N	Homsap IGHV3-9*01 F	Homsap IGHJ4*02 F	Homsap IGHD5-12*01 F	IGHD	gaagtgcagctggtggagtctggggga...ggcttggtacagcctggcaggtccctgagactctcctgtgcagcctctggattcaccatt............ggtgattttgccatgcactgggtccggcaacctccagggaagggcctggagtgggtctcaggtattagttgggat......agtagtaccataggctatgcggactctgtgaag...ggccgattcaccatctccagagacaacgcccagaactccctgtatctgcaaatgaacagtctgagacctgaagacacggccttatattactgtacaaaagatcgggtggctaccgatcttctaatatttgactactggggccagggaaccctggtcaccgtctcctcag		gaagtgcagctggtggagtctggggga...ggcttggtacagcctggcaggtccctgagactctcctgtgcagcctctggattcaccatt............ggtgattttgccatgcactgggtccggcaacctccagggaagggcctggagtgggtctcaggtattagttgggat......agtagtaccataggctatgcggactctgtgaag...ggccgattcaccatctccagagacaacgcccagaactccctgtatctgcaaatgaacagtctgagacctgaagacacggccttatattactgtacaaaagat	gaagtgcagctggtggagtctggggga...ggcttggtacagcctggcaggtccctgagactctcctgtgcagcctct	ggattcaccatt............ggtgattttgcc	atgcactgggtccggcaacctccagggaagggcctggagtgggtctcaggt	attagttgggat......agtagtaccata	ggctatgcggactctgtgaag...ggccgattcaccatctccagagacaacgcccagaactccctgtatctgcaaatgaacagtctgagacctgaagacacggccttatattactgt	acaaaagatcgggtggctaccgatcttctaatatttgactac	tgtacaaaagatcgggtggctaccgatcttctaatatttgactactgg	tttgactactggggccagggaaccctggtcaccgtctcctcag	tggggccagggaaccctggtcaccgtctcctcag
6688	ACCTTTATCCTCATTA-1_contig_4	productive	N	Homsap IGHV3-48*03 F	Homsap IGHJ4*02 F	Homsap IGHD3-16*01 F	IGHM	gaggtgcagctggtggagtctggggga...ggcttggtacagcctggagggtccctgagactctcctgtgcagcctctggattcaccttc............agtagttatgaaatgaactgggtccgccaggctccagggaaggggctggagtgggtttcatacattagtagtagt......ggtagtaccatatactacgcagactctgtgaag...ggccgattcaccatctccagagacaacgccaagaactcactgtatctgcaaatgaacagcctgagagccgaggacacggctgtttattactgtgcgagagagtgggtgcggtacagcttgggggatgaacttgactactggggccagggaaccctggtcaccgtctcctcag		gaggtgcagctggtggagtctggggga...ggcttggtacagcctggagggtccctgagactctcctgtgcagcctctggattcaccttc............agtagttatgaaatgaactgggtccgccaggctccagggaaggggctggagtgggtttcatacattagtagtagt......ggtagtaccatatactacgcagactctgtgaag...ggccgattcaccatctccagagacaacgccaagaactcactgtatctgcaaatgaacagcctgagagccgaggacacggctgtttattactgtgcgagaga	gaggtgcagctggtggagtctggggga...ggcttggtacagcctggagggtccctgagactctcctgtgcagcctct	ggattcaccttc............agtagttatgaa	atgaactgggtccgccaggctccagggaaggggctggagtgggtttcatac	attagtagtagt......ggtagtaccata	tactacgcagactctgtgaag...ggccgattcaccatctccagagacaacgccaagaactcactgtatctgcaaatgaacagcctgagagccgaggacacggctgtttattactgt	gcgagagagtgggtgcggtacagcttgggggatgaacttgactac	tgtgcgagagagtgggtgcggtacagcttgggggatgaacttgactactgg	ttgactactggggccagggaaccctggtcaccgtctcctcag	tggggccagggaaccctggtcaccgtctcctcag
2491	ACCTTTATCGCAAGCC-1_contig_3	productive	M	Homsap IGHV3-48*03 F	Homsap IGHJ4*02 F	Homsap IGHD3-3*01 F	IGHM	gaggtgcagctggtggagtctgggggt...ggcctggtacagcctggagggtccctgagactctcctgtgcagcctctggattcagcttc............agtagttttgaaatgaactgggtccgccaggctccagggaaggggctggagtgggtttcatacattagtagtagt......ggtagtagcaaatactatgcagactctgtgaag...ggccgattcaccatctccagagacaacgccaagaactcactgtatctgcaaatgaacagcctgagagccgaggacacggctgtttattactgtgcgagagataagggttacgatttttggagtggtcgaaactttgactactggggccagggaagcctggtcaccgtctcctcag		gaggtgcagctggtggagtctgggggt...ggcctggtacagcctggagggtccctgagactctcctgtgcagcctctggattcagcttc............agtagttttgaaatgaactgggtccgccaggctccagggaaggggctggagtgggtttcatacattagtagtagt......ggtagtagcaaatactatgcagactctgtgaag...ggccgattcaccatctccagagacaacgccaagaactcactgtatctgcaaatgaacagcctgagagccgaggacacggctgtttattactgtgcgagaga	gaggtgcagctggtggagtctgggggt...ggcctggtacagcctggagggtccctgagactctcctgtgcagcctct	ggattcagcttc............agtagttttgaa	atgaactgggtccgccaggctccagggaaggggctggagtgggtttcatac	attagtagtagt......ggtagtagcaaa	tactatgcagactctgtgaag...ggccgattcaccatctccagagacaacgccaagaactcactgtatctgcaaatgaacagcctgagagccgaggacacggctgtttattactgt	gcgagagataagggttacgatttttggagtggtcgaaactttgactac	tgtgcgagagataagggttacgatttttggagtggtcgaaactttgactactgg	actttgactactggggccagggaagcctggtcaccgtctcctcag	tggggccagggaagcctggtcaccgtctcctcag
9438	ACCTTTATCTCTAGGA-1_contig_2	productive	N	Homsap IGHV3-66*01 F, or Homsap IGHV3-66*04 F	Homsap IGHJ4*02 F	Homsap IGHD4-17*01 F	IGHM	gaggtgcagctggtggagtctggggga...ggcttggtccagcctggggggtccctgagactctcctgtgcagcctctggattcaccgtc............agtaccaactacatgagctgggtccgccaggctccagggaaggggctggagtgggtctcagttatttatagtggt.........ggtagcgcatactacgcagactccgtgaag...ggcagattcaccatctccagagacaattccaggaacacgctgtatcttcaaatgaacagcctgagagccgaggacacggctctgtattactgtgcgagatcagggatatacggtgactacgctttgggctactggggccagggaaccctggtcaccgtctcctcag		gaggtgcagctggtggagtctggggga...ggcttggtccagcctggggggtccctgagactctcctgtgcagcctctggattcaccgtc............agtaccaactacatgagctgggtccgccaggctccagggaaggggctggagtgggtctcagttatttatagtggt.........ggtagcgcatactacgcagactccgtgaag...ggcagattcaccatctccagagacaattccaggaacacgctgtatcttcaaatgaacagcctgagagccgaggacacggctctgtattactgtgcgaga	gaggtgcagctggtggagtctggggga...ggcttggtccagcctggggggtccctgagactctcctgtgcagcctct	ggattcaccgtc............agtaccaactac	atgagctgggtccgccaggctccagggaaggggctggagtgggtctcagtt	atttatagtggt.........ggtagcgca	tactacgcagactccgtgaag...ggcagattcaccatctccagagacaattccaggaacacgctgtatcttcaaatgaacagcctgagagccgaggacacggctctgtattactgt	gcgagatcagggatatacggtgactacgctttgggctac	tgtgcgagatcagggatatacggtgactacgctttgggctactgg	ttgggctactggggccagggaaccctggtcaccgtctcctcag	tggggccagggaaccctggtcaccgtctcctcag
6161	ACGAGCCAGGATCGCA-1_contig_3	productive	N	Homsap IGHV4-39*01 F	Homsap IGHJ4*02 F	Homsap IGHD6-6*01 F	IGHM	cagctgcagctgcaggagtcgggccca...ggactggtgaagccttcggagaccctgtccctcacctgcactgtctctggtggctccatcagc......agtagtacttactactggggctggatccgccagcccccagggaaggggctggagtggattgggagtatcttttttagt.........gggagcacctactacaacccgtccctcaag...agtcgactcaccatatccgtagacacgtccaagaaccagttctccctgaaactgagctctgtgaccgcctcagacacggctgtgtattactgtgcgagacatccgtcggcagctcgtccaaactttgactactggggccagggaaccctattcaccgtctcctcag		cagctgcagctgcaggagtcgggccca...ggactggtgaagccttcggagaccctgtccctcacctgcactgtctctggtggctccatcagc......agtagtacttactactggggctggatccgccagcccccagggaaggggctggagtggattgggagtatcttttttagt.........gggagcacctactacaacccgtccctcaag...agtcgactcaccatatccgtagacacgtccaagaaccagttctccctgaaactgagctctgtgaccgcctcagacacggctgtgtattactgtgcgagaca	cagctgcagctgcaggagtcgggccca...ggactggtgaagccttcggagaccctgtccctcacctgcactgtctct	ggtggctccatcagc......agtagtacttactac	tggggctggatccgccagcccccagggaaggggctggagtggattgggagt	atcttttttagt.........gggagcacc	tactacaacccgtccctcaag...agtcgactcaccatatccgtagacacgtccaagaaccagttctccctgaaactgagctctgtgaccgcctcagacacggctgtgtattactgt	gcgagacatccgtcggcagctcgtccaaactttgactac	tgtgcgagacatccgtcggcagctcgtccaaactttgactactgg	actttgactactggggccagggaaccctattcaccgtctcctcag	tggggccagggaaccctattcaccgtctcctcag
5695	ACGAGCCAGGGTTCCC-1_contig_3	productive	M	Homsap IGHV1-3*01 F	Homsap IGHJ5*02 F	Homsap IGHD5-24*01 ORF	IGHG2	caggtgcaccttgtgcagtctggggct...gaggtgatgaagcccggggcctcagtgaagatttcctgcaaggcgtctggatacaccttc............actgactatgttatacattgggtgcgccaggcccccggacaggggcttgagtacatgggatggatctaccctaat......gatggtgacacaggatactcacagaggttccag...ggcagagtcaccattaccgcagacacatccgcgagcacagcctacatggaggtaatcagactgaagtctgaggacacggctgtgtatttctgtgcgagaggctacaactataagtcgaactggttcgacccctggggccagggaaccctggtcaccgtctcctcag		caggtgcaccttgtgcagtctggggct...gaggtgatgaagcccggggcctcagtgaagatttcctgcaaggcgtctggatacaccttc............actgactatgttatacattgggtgcgccaggcccccggacaggggcttgagtacatgggatggatctaccctaat......gatggtgacacaggatactcacagaggttccag...ggcagagtcaccattaccgcagacacatccgcgagcacagcctacatggaggtaatcagactgaagtctgaggacacggctgtgtatttctgtgcgagag	caggtgcaccttgtgcagtctggggct...gaggtgatgaagcccggggcctcagtgaagatttcctgcaaggcgtct	ggatacaccttc............actgactatgtt	atacattgggtgcgccaggcccccggacaggggcttgagtacatgggatgg	atctaccctaat......gatggtgacaca	ggatactcacagaggttccag...ggcagagtcaccattaccgcagacacatccgcgagcacagcctacatggaggtaatcagactgaagtctgaggacacggctgtgtatttctgt	gcgagaggctacaactataagtcgaactggttcgacccc	tgtgcgagaggctacaactataagtcgaactggttcgacccctgg	aactggttcgacccctggggccagggaaccctggtcaccgtctcctcag	tggggccagggaaccctggtcaccgtctcctcag
13933	ACGAGCCTCTGGTGTA-1_contig_1	productive	N	Homsap IGHV5-51*01 F	Homsap IGHJ4*02 F	Homsap IGHD3-10*01 F	IGHA1	gaggtgcagctggtgcagtctggagca...gaggtgaaaacgcccggggagtctctgaagatctcctgtaagacttctggatacgacttt............accaaccactggatcggctgggtgcgccagatgcccgggaagggcctggagtggatggggatcatctatcctgat......gactctgacaccagatacagcccgtccttccaa...ggcgaagtcaccatctcagccgacgagtccatcaccaccgcctacctgcactggagcagcctgaaggcctcggacaccgccatgtattattgtgcgactagggagtccggggcttttgactactggggccagggaaccctggtcaccgtctcctcag		gaggtgcagctggtgcagtctggagca...gaggtgaaaacgcccggggagtctctgaagatctcctgtaagacttctggatacgacttt............accaaccactggatcggctgggtgcgccagatgcccgggaagggcctggagtggatggggatcatctatcctgat......gactctgacaccagatacagcccgtccttccaa...ggcgaagtcaccatctcagccgacgagtccatcaccaccgcctacctgcactggagcagcctgaaggcctcggacaccgccatgtattattgtgcga	gaggtgcagctggtgcagtctggagca...gaggtgaaaacgcccggggagtctctgaagatctcctgtaagacttct	ggatacgacttt............accaaccactgg	atcggctgggtgcgccagatgcccgggaagggcctggagtggatggggatc	atctatcctgat......gactctgacacc	agatacagcccgtccttccaa...ggcgaagtcaccatctcagccgacgagtccatcaccaccgcctacctgcactggagcagcctgaaggcctcggacaccgccatgtattattgt	gcgactagggagtccggggcttttgactac	tgtgcgactagggagtccggggcttttgactactgg	tttgactactggggccagggaaccctggtcaccgtctcctcag	tggggccagggaaccctggtcaccgtctcctcag
12075	ACGAGGAAGGTCGGAT-1_contig_2	productive	M	Homsap IGHV3-15*01 F	Homsap IGHJ4*02 F	Homsap IGHD7-27*01 F	IGHA1	gaggtgcagctggtggagtctggggga...ggcttggtaaagcctggggggtcccttagactctcttgtgcagcctctggattcactttc............agtaacgcctggatgagctgggtccgccaggttccagggaagggactggaactggttggccgtattaaaaccaaaactgacggtgggacagcagactacgctgcacccgtgaaa...ggcagattcaccatctcaagagatgattcacaaaacacgctgtatctgcaaatgaacagcctgaaaaccgacgacacagccgtgtattactgtaccacaaaggggctaactggggaagggttctttgaccactggggccagggaaccctggtcaccgtctcctcag		gaggtgcagctggtggagtctggggga...ggcttggtaaagcctggggggtcccttagactctcttgtgcagcctctggattcactttc............agtaacgcctggatgagctgggtccgccaggttccagggaagggactggaactggttggccgtattaaaaccaaaactgacggtgggacagcagactacgctgcacccgtgaaa...ggcagattcaccatctcaagagatgattcacaaaacacgctgtatctgcaaatgaacagcctgaaaaccgacgacacagccgtgtattactgtaccaca	gaggtgcagctggtggagtctggggga...ggcttggtaaagcctggggggtcccttagactctcttgtgcagcctct	ggattcactttc............agtaacgcctgg	atgagctgggtccgccaggttccagggaagggactggaactggttggccgt	attaaaaccaaaactgacggtgggacagca	gactacgctgcacccgtgaaa...ggcagattcaccatctcaagagatgattcacaaaacacgctgtatctgcaaatgaacagcctgaaaaccgacgacacagccgtgtattactgt	accacaaaggggctaactggggaagggttctttgaccac	tgtaccacaaaggggctaactggggaagggttctttgaccactgg	ctttgaccactggggccagggaaccctggtcaccgtctcctcag	tggggccagggaaccctggtcaccgtctcctcag
9986	ACGAGGACAAGGCTCC-1_contig_1	productive	N	Homsap IGHV3-33*01 F, or Homsap IGHV3-33*06 F	Homsap IGHJ4*02 F	Homsap IGHD1-14*01 ORF	IGHM	caggagctcctggtggagtctggggga...ggcgtggtccagcctgggaggtccctgagactctcctgtgcagcgtctggattccctttc............actaactatggcatgcactgggtccgccaggctccaggcaaggggctggagtgggtggcacttatatggtatgat......ggaagtagtaaatattatgcagactccgtgaag...ggccgattcaccatctccagagacaattccaagaatacgctgtatctacaaatgaacaccctgagagccgaggacacggctctatactactgtgcgagagatccctcagtaaggggaacctttgccgactggggccagggaaccctggtcaccgtctcctcaa		caggagctcctggtggagtctggggga...ggcgtggtccagcctgggaggtccctgagactctcctgtgcagcgtctggattccctttc............actaactatggcatgcactgggtccgccaggctccaggcaaggggctggagtgggtggcacttatatggtatgat......ggaagtagtaaatattatgcagactccgtgaag...ggccgattcaccatctccagagacaattccaagaatacgctgtatctacaaatgaacaccctgagagccgaggacacggctctatactactgtgcgagaga	caggagctcctggtggagtctggggga...ggcgtggtccagcctgggaggtccctgagactctcctgtgcagcgtct	ggattccctttc............actaactatggc	atgcactgggtccgccaggctccaggcaaggggctggagtgggtggcactt	atatggtatgat......ggaagtagtaaa	tattatgcagactccgtgaag...ggccgattcaccatctccagagacaattccaagaatacgctgtatctacaaatgaacaccctgagagccgaggacacggctctatactactgt	gcgagagatccctcagtaaggggaacctttgccgac	tgtgcgagagatccctcagtaaggggaacctttgccgactgg	ctttgccgactggggccagggaaccctggtcaccgtctcctcaa	tggggccagggaaccctggtcaccgtctcctcaa
4519	ACGAGGATCCAAATGC-1_contig_4	productive	M	Homsap IGHV3-23*05 F	Homsap IGHJ5*02 F	Homsap IGHD3-10*01 F	IGHG3	gaggtgcagctgatacaatctgggggc...ggcttggtgcagccgggggggtccctaagactctcctgcacagcctctggactcactata............agtagacatgccttcagttgggtccgccaggctccaggaaaggggctacagtgggttggtggaatcagtctcact......agtaagtggacatactatacagactccgtgaag...ggccgcttcaccatctccagagacaactccaagaacacactctctctgcgcatgacgagtctgagaggcgaggactcggccatttactactgtgtgcgagaggggaagcctttaattcgggaggattttgtcccagataactggttcgacccctggggcccgggaacctgggtcaccgtc…		gaggtgcagctgatacaatctgggggc...ggcttggtgcagccgggggggtccctaagactctcctgcacagcctctggactcactata............agtagacatgccttcagttgggtccgccaggctccaggaaaggggctacagtgggttggtggaatcagtctcact......agtaagtggacatactatacagactccgtgaag...ggccgcttcaccatctccagagacaactccaagaacacactctctctgcgcatgacgagtctgagaggcgaggactcggccatttactactgtg	gaggtgcagctgatacaatctgggggc...ggcttggtgcagccgggggggtccctaagactctcctgcacagcctct	ggactcactata............agtagacatgcc	ttcagttgggtccgccaggctccaggaaaggggctacagtgggttggtgga	atcagtctcact......agtaagtggaca	tactatacagactccgtgaag...ggccgcttcaccatctccagagacaactccaagaacacactctctctgcgcatgacgagtctgagaggcgaggactcggccatttactactgt	gtgcgagaggggaagcctttaattcgggaggattttgtcccagataactggttcgacccc	tgtgtgcgagaggggaagcctttaattcgggaggattttgtcccagataactggttcgacccctgg	aactggttcgacccctggggcccgggaacctgggtcaccgtctcctcag	tggggcccgggaacctgggtcaccgtctcctcag
13371	ACGAGGATCTCAACTT-1_contig_4	productive	M	Homsap IGHV3-7*03 F	Homsap IGHJ3*01 F, or Homsap IGHJ3*02 F	Homsap IGHD3-22*01 F	IGHG3	gaggtgcatctggtggagtctggggga...ggcttggtccagcctggggggtccctgagactctcctgtgtagggtctgaattctcttta............ggagactattggatggtctggctccgccaggctccagggagggggctggagtgggtggccaacataaagtcagat......ggaggtgtgaaacactacgtggactctgtggag...ggccgattcaccatctccagagacaatgccaagaattcagtgtttctgcaaatgaataacctgagactcgaggacacggccgtgtattattgtgcgagagaccgcgactacaatgaaaatggtttttggtttgatgcttttgacttatggggccaagggacaatggtcaccgtgtcctcag		gaggtgcatctggtggagtctggggga...ggcttggtccagcctggggggtccctgagactctcctgtgtagggtctgaattctcttta............ggagactattggatggtctggctccgccaggctccagggagggggctggagtgggtggccaacataaagtcagat......ggaggtgtgaaacactacgtggactctgtggag...ggccgattcaccatctccagagacaatgccaagaattcagtgtttctgcaaatgaataacctgagactcgaggacacggccgtgtattattgtgcgagaga	gaggtgcatctggtggagtctggggga...ggcttggtccagcctggggggtccctgagactctcctgtgtagggtct	gaattctcttta............ggagactattgg	atggtctggctccgccaggctccagggagggggctggagtgggtggccaac	ataaagtcagat......ggaggtgtgaaa	cactacgtggactctgtggag...ggccgattcaccatctccagagacaatgccaagaattcagtgtttctgcaaatgaataacctgagactcgaggacacggccgtgtattattgt	gcgagagaccgcgactacaatgaaaatggtttttggtttgatgcttttgactta	tgtgcgagagaccgcgactacaatgaaaatggtttttggtttgatgcttttgacttatgg	tggggccaagggacaatggtcaccgtgtcctcag	tggggccaagggacaatggtcaccgtgtcctcag
107	ACGAGGATCTGTCTAT-1_contig_2	productive	N	Homsap IGHV3-48*03 F	Homsap IGHJ4*02 F	Homsap IGHD1-7*01 F	IGHG2	gaggtgcaactggtggagtctggggga...ggcttggtacagcctggagggtccctgagactctcttgtgcagcctctgggttcaccttc............agtcgttatgaaatgaactgggtccgccaggctccagggaaggggctggagtgggtttcatacattagtagtagt......ggtagtaccatattctacgcagactctgtgaag...ggccgattcaccatctccagagacaacgccaagaactcactgtatctgcaaatgaacagcctgagagccgaggacacggctgtttattactgtgcgagagaccagtcgtataactggaactacggcggttttgactactggggccagggaaccctggtctccgtctcctcag		gaggtgcaactggtggagtctggggga...ggcttggtacagcctggagggtccctgagactctcttgtgcagcctctgggttcaccttc............agtcgttatgaaatgaactgggtccgccaggctccagggaaggggctggagtgggtttcatacattagtagtagt......ggtagtaccatattctacgcagactctgtgaag...ggccgattcaccatctccagagacaacgccaagaactcactgtatctgcaaatgaacagcctgagagccgaggacacggctgtttattactgtgcgagaga	gaggtgcaactggtggagtctggggga...ggcttggtacagcctggagggtccctgagactctcttgtgcagcctct	gggttcaccttc............agtcgttatgaa	atgaactgggtccgccaggctccagggaaggggctggagtgggtttcatac	attagtagtagt......ggtagtaccata	ttctacgcagactctgtgaag...ggccgattcaccatctccagagacaacgccaagaactcactgtatctgcaaatgaacagcctgagagccgaggacacggctgtttattactgt	gcgagagaccagtcgtataactggaactacggcggttttgactac	tgtgcgagagaccagtcgtataactggaactacggcggttttgactactgg	tttgactactggggccagggaaccctggtctccgtctcctcag	tggggccagggaaccctggtctccgtctcctcag
451	ACGATACAGGTGGGTT-1_contig_3	productive	N	Homsap IGHV3-66*01 F, or Homsap IGHV3-66*04 F	Homsap IGHJ4*02 F	Homsap IGHD1-26*01 F	IGHM	gaggtgcagctggtggagtctggggga...ggcttggtccagcctggggggtccctgagactctcctgtgcagcctctggattcaccgtc............agtagcaactacatgagctgggtccgccaggctccagggaaggggctggagtgggtctcagttatttatagcggt.........ggtagcacatactacgcagactccgtgaag...ggcagattcaccatctccagagacaattccaagaacacgctgtatcttcaaatgaacagcctgagagccgaggacacggctgtgtattactgtgcgagaggcgtgagtgggagctactacgggggatactggggccagggaaccctggtcaccgtctcctcag		gaggtgcagctggtggagtctggggga...ggcttggtccagcctggggggtccctgagactctcctgtgcagcctctggattcaccgtc............agtagcaactacatgagctgggtccgccaggctccagggaaggggctggagtgggtctcagttatttatagcggt.........ggtagcacatactacgcagactccgtgaag...ggcagattcaccatctccagagacaattccaagaacacgctgtatcttcaaatgaacagcctgagagccgaggacacggctgtgtattactgtgcgagag	gaggtgcagctggtggagtctggggga...ggcttggtccagcctggggggtccctgagactctcctgtgcagcctct	ggattcaccgtc............agtagcaactac	atgagctgggtccgccaggctccagggaaggggctggagtgggtctcagtt	atttatagcggt.........ggtagcaca	tactacgcagactccgtgaag...ggcagattcaccatctccagagacaattccaagaacacgctgtatcttcaaatgaacagcctgagagccgaggacacggctgtgtattactgt	gcgagaggcgtgagtgggagctactacgggggatac	tgtgcgagaggcgtgagtgggagctactacgggggatactgg	tactggggccagggaaccctggtcaccgtctcctcag	tggggccagggaaccctggtcaccgtctcctcag
9051	ACGATACCATTTGCTT-1_contig_2	productive	N	Homsap IGHV1-18*01 F	Homsap IGHJ4*02 F	Homsap IGHD4-11*01 ORF	IGHM	caggttcagctggtgcagtctggagct...gaggtgaagaagcctggggcctcagtgaaggtctcctgcaaggcttttggttacaccttt............accaactatggtatcagctgggtgcgacaggcccctggacaaggacttgagtggatgggatggatcagcgcttac......gatggtaacacaaactatgcacagaagttccag...ggcagagtcaccatgaccatagacacatccacgagcactgcctacatggagctgaggagcctgagatctgacgacacggccgtgtattactgtgcgagagatggaggcagtaactattattactttgactactggggccagggatccctggtcaccgtctcctcag		caggttcagctggtgcagtctggagct...gaggtgaagaagcctggggcctcagtgaaggtctcctgcaaggcttttggttacaccttt............accaactatggtatcagctgggtgcgacaggcccctggacaaggacttgagtggatgggatggatcagcgcttac......gatggtaacacaaactatgcacagaagttccag...ggcagagtcaccatgaccatagacacatccacgagcactgcctacatggagctgaggagcctgagatctgacgacacggccgtgtattactgtgcgagaga	caggttcagctggtgcagtctggagct...gaggtgaagaagcctggggcctcagtgaaggtctcctgcaaggctttt	ggttacaccttt............accaactatggt	atcagctgggtgcgacaggcccctggacaaggacttgagtggatgggatgg	atcagcgcttac......gatggtaacaca	aactatgcacagaagttccag...ggcagagtcaccatgaccatagacacatccacgagcactgcctacatggagctgaggagcctgagatctgacgacacggccgtgtattactgt	gcgagagatggaggcagtaactattattactttgactac	tgtgcgagagatggaggcagtaactattattactttgactactgg	tactttgactactggggccagggatccctggtcaccgtctcctcag	tggggccagggatccctggtcaccgtctcctcag
14149	ACGATACGTCATGCCG-1_contig_5	productive	N	Homsap IGHV4-59*01 F	Homsap IGHJ5*02 F	Homsap IGHD2-15*01 F	IGHM	caggtgcagctgcaggagtcgggccca...ggactggtgaagccttcggagaccctgtccctcacctgcactgtctctggtggctccatc............agtagttactactggagctggatccggcagcccccagggaagggactggagtggattgggtatatctattacagt.........gggagcaccaactacaacccctccctcaag...agtcgagtcaccatatcagtagacacgtccaagaaccagttctccctgaagctgagctctgtgaccgctgcggacacggccgtgtattactgtgcgagagccgcccccctatcaggatattgtagtggtggtagctgccacggggggaactggttcgacccctggggccagggaaccctg…		caggtgcagctgcaggagtcgggccca...ggactggtgaagccttcggagaccctgtccctcacctgcactgtctctggtggctccatc............agtagttactactggagctggatccggcagcccccagggaagggactggagtggattgggtatatctattacagt.........gggagcaccaactacaacccctccctcaag...agtcgagtcaccatatcagtagacacgtccaagaaccagttctccctgaagctgagctctgtgaccgctgcggacacggccgtgtattactgtgcgagag	caggtgcagctgcaggagtcgggccca...ggactggtgaagccttcggagaccctgtccctcacctgcactgtctct	ggtggctccatc............agtagttactac	tggagctggatccggcagcccccagggaagggactggagtggattgggtat	atctattacagt.........gggagcacc	aactacaacccctccctcaag...agtcgagtcaccatatcagtagacacgtccaagaaccagttctccctgaagctgagctctgtgaccgctgcggacacggccgtgtattactgt	gcgagagccgcccccctatcaggatattgtagtggtggtagctgccacggggggaactggttcgacccc	tgtgcgagagccgcccccctatcaggatattgtagtggtggtagctgccacggggggaactggttcgacccctgg	aactggttcgacccctggggccagggaaccctggtcaccgtctcctcag	tggggccagggaaccctggtcaccgtctcctcag
10757	ACGATACTCAGTACGT-1_contig_2	productive	M	Homsap IGHV3-64*01 F	Homsap IGHJ5*02 F	Homsap IGHD3-22*01 F	IGHG2	gaggtgcagctggtggagtctggggga...ggcttggtccagcctggggggtccctgagactctcctgtgcagcctctggattcaccttc............agtagctttgctatgcactgggtccgccaggctccagggaagggactggaatatgtttcaggtattagtagtgat......gggggtagcacatattatgcaaactctgtgaag...ggcagattcaccatctccagagacaattccaagaacacgctgtttcttcaaatgggcagcctgagagttgaggacatggctgtgtatcactgtgcgggaggtggtggtgaccgctggggccagggaaccctggtcaccgtctcctcag		gaggtgcagctggtggagtctggggga...ggcttggtccagcctggggggtccctgagactctcctgtgcagcctctggattcaccttc............agtagctttgctatgcactgggtccgccaggctccagggaagggactggaatatgtttcaggtattagtagtgat......gggggtagcacatattatgcaaactctgtgaag...ggcagattcaccatctccagagacaattccaagaacacgctgtttcttcaaatgggcagcctgagagttgaggacatggctgtgtatcactgtgcgggag	gaggtgcagctggtggagtctggggga...ggcttggtccagcctggggggtccctgagactctcctgtgcagcctct	ggattcaccttc............agtagctttgct	atgcactgggtccgccaggctccagggaagggactggaatatgtttcaggt	attagtagtgat......gggggtagcaca	tattatgcaaactctgtgaag...ggcagattcaccatctccagagacaattccaagaacacgctgtttcttcaaatgggcagcctgagagttgaggacatggctgtgtatcactgt	gcgggaggtggtggtgaccgc	tgtgcgggaggtggtggtgaccgctgg	gaccgctggggccagggaaccctggtcaccgtctcctcag	tggggccagggaaccctggtcaccgtctcctcag
891	ACGATACTCGGATGGA-1_contig_3	productive	M	Homsap IGHV3-30*03 F, or Homsap IGHV3-30*18 F or Homsap IGHV3-30-5*01 F	Homsap IGHJ3*02 F	Homsap IGHD2-8*01 F	IGHG1	caggggctcctggtgcagtctggggga...ggcgtggtccagcctggggggtccctgagactctcctgtgcagcctctggattcagcttc............accaactatgacatacactgggtccgccagtctccgggcaaggggctggagtgggtgtctattatttcatatgat......ggaacaagtaaagttttttcagactttgtgaag...ggccgattcaccatctccagagacaattccaagagcacgctggacctgcacatgaacagtctgcgagatgaggacacggctatttattactgtgcgagaggatcttattgttctgatggagtgtgccttgatgatgcgtttgatatttggggcccagggacaacggtcaccgtctcttcag		caggggctcctggtgcagtctggggga...ggcgtggtccagcctggggggtccctgagactctcctgtgcagcctctggattcagcttc............accaactatgacatacactgggtccgccagtctccgggcaaggggctggagtgggtgtctattatttcatatgat......ggaacaagtaaagttttttcagactttgtgaag...ggccgattcaccatctccagagacaattccaagagcacgctggacctgcacatgaacagtctgcgagatgaggacacggctatttattactgtgcgagag	caggggctcctggtgcagtctggggga...ggcgtggtccagcctggggggtccctgagactctcctgtgcagcctct	ggattcagcttc............accaactatgac	atacactgggtccgccagtctccgggcaaggggctggagtgggtgtctatt	atttcatatgat......ggaacaagtaaa	gttttttcagactttgtgaag...ggccgattcaccatctccagagacaattccaagagcacgctggacctgcacatgaacagtctgcgagatgaggacacggctatttattactgt	gcgagaggatcttattgttctgatggagtgtgccttgatgatgcgtttgatatt	tgtgcgagaggatcttattgttctgatggagtgtgccttgatgatgcgtttgatatttgg	tgatgcgtttgatatttggggcccagggacaacggtcaccgtctcttcag	tggggcccagggacaacggtcaccgtctcttcag
5701	ACGATACTCTGATTCT-1_contig_6	unproductive	N	Homsap IGHV2-5*02 F	Homsap IGHJ4*02 F, or Homsap IGHJ4*03 F	Homsap IGHD3-9*01 F	IGHM	cagatcaccttgaaggagtctggtctt...acgctggtgaaacccacacagaccctcacgctgacctacaccttctctgggatctcactcaac......actaatgaagtgggtgtgggctgggtccgtcagcccccaggaaaggccctggagtgccttgaactcatttattgggat.........ggtgataagtgctacagcccatctcttaag...accaggctcaccatcaccaagggcacctccaagaaccacgtggtcattacagtgaccaacatggaccctgtggacacacccacatatcactgtgcgaacgcgcttaacatttgcatggggcctaaaacgatattttgactggcccttcaggtggacgtctggggccaggggaccaccgtc…		cagatcaccttgaaggagtctggtctt...acgctggtgaaacccacacagaccctcacgctgacctacaccttctctgggatctcactcaac......actaatgaagtgggtgtgggctgggtccgtcagcccccaggaaaggccctggagtgccttgaactcatttattgggat.........ggtgataagtgctacagcccatctcttaag...accaggctcaccatcaccaagggcacctccaagaaccacgtggtcattacagtgaccaacatggaccctgtggacacacccacatatcactgtgc	cagatcaccttgaaggagtctggtctt...acgctggtgaaacccacacagaccctcacgctgacctacaccttctct	gggatctcactcaac......actaatgaagtgggt	gtgggctgggtccgtcagcccccaggaaaggccctggagtgccttgaactc	atttattgggat.........ggtgataag	tgctacagcccatctcttaag...accaggctcaccatcaccaagggcacctccaagaaccacgtggtcattacagtgaccaacatggaccctgtggacacacccacatatcactgt	gcgaacgcgcttaacatttgcatggggcctaaaacgatattttgactggcccttcaggtggacgtc	tgtgcgaacgcgcttaacatttgcatggggcctaaaacgatattttgactggcccttcaggtggacgtctgg	gacgtctggggccaggggaccaccgtcaccgtctgctcag	tggggccaggggaccaccgtcaccgtctgctcag
9806	ACGATGTAGAGTGAGA-1_contig_1	productive	N	Homsap IGHV2-70*15 F	Homsap IGHJ4*02 F	Homsap IGHD1-26*01 F	IGHM	caggtcaccttgagggagtctggtcct...gcgctggtgaaacccacacagaccctcacactcacctgcaccttctctgggttctcactcagc......actagtggaatgtgtgtgagctggatccgtcagcccccagggaaggccctggagtggcttgcacgcattgattgggat.........gatgataaatactacagcacatctctgaag...accaggctcaccatctccaaggacacctccaaaaaccaggtggtcctcacaatgaccaacatggaccctgtggacacagccacgtattactgtgcacggatacacaatagtgggagctcttttgactggggccagggaaccctggtcaccgtctcctcag		caggtcaccttgagggagtctggtcct...gcgctggtgaaacccacacagaccctcacactcacctgcaccttctctgggttctcactcagc......actagtggaatgtgtgtgagctggatccgtcagcccccagggaaggccctggagtggcttgcacgcattgattgggat.........gatgataaatactacagcacatctctgaag...accaggctcaccatctccaaggacacctccaaaaaccaggtggtcctcacaatgaccaacatggaccctgtggacacagccacgtattactgtgcacggatac	caggtcaccttgagggagtctggtcct...gcgctggtgaaacccacacagaccctcacactcacctgcaccttctct	gggttctcactcagc......actagtggaatgtgt	gtgagctggatccgtcagcccccagggaaggccctggagtggcttgcacgc	attgattgggat.........gatgataaa	tactacagcacatctctgaag...accaggctcaccatctccaaggacacctccaaaaaccaggtggtcctcacaatgaccaacatggaccctgtggacacagccacgtattactgt	gcacggatacacaatagtgggagctcttttgac	tgtgcacggatacacaatagtgggagctcttttgactgg	actggggccagggaaccctggtcaccgtctcctcag	tggggccagggaaccctggtcaccgtctcctcag
10443	ACGATGTCAAAGAATC-1_contig_4	productive	N	Homsap IGHV3-9*01 F	Homsap IGHJ4*02 F	Homsap IGHD3-22*01 F	IGHM	gaagtgcagctggtggagtctggggga...ggcttggtacagcctggcaggtccctgagactctcctgtgcagcctctggattcaccttt............gatgattatgccatgcactgggtccggcaagctccagggaagggcctggagtgggtctcacgtattagttggaat......agtggtagcataggctatgcggactctgtgaag...ggccgattcaccatctccagagacaacgccaagaactccctgtatctgcaaatgaacagtctgagagctgaggacacggccttgtattactgtgcaaaagccaaccgatatgatagtactggttattactatactaactggggccagggaaccctggtcaccgtctcctcag		gaagtgcagctggtggagtctggggga...ggcttggtacagcctggcaggtccctgagactctcctgtgcagcctctggattcaccttt............gatgattatgccatgcactgggtccggcaagctccagggaagggcctggagtgggtctcacgtattagttggaat......agtggtagcataggctatgcggactctgtgaag...ggccgattcaccatctccagagacaacgccaagaactccctgtatctgcaaatgaacagtctgagagctgaggacacggccttgtattactgtgcaaaag	gaagtgcagctggtggagtctggggga...ggcttggtacagcctggcaggtccctgagactctcctgtgcagcctct	ggattcaccttt............gatgattatgcc	atgcactgggtccggcaagctccagggaagggcctggagtgggtctcacgt	attagttggaat......agtggtagcata	ggctatgcggactctgtgaag...ggccgattcaccatctccagagacaacgccaagaactccctgtatctgcaaatgaacagtctgagagctgaggacacggccttgtattactgt	gcaaaagccaaccgatatgatagtactggttattactatactaac	tgtgcaaaagccaaccgatatgatagtactggttattactatactaactgg	actggggccagggaaccctggtcaccgtctcctcag	tggggccagggaaccctggtcaccgtctcctcag
13477	ACGATGTCAGGCGATA-1_contig_3	productive	M	Homsap IGHV4-59*08 F	Homsap IGHJ5*02 F	Homsap IGHD5-18*01 F	IGHA2	caggtgcaactgcaggagtcgggccca...ggactggtgaagccttcggagaccctgtctctcacctgcaatgtctctggtggctccgtc............agtactgactactggacctggatccggcagcccccagggaagggactggaatggattgggtatgtcactaacagt.........gggatcaccaagtataatccctccctcaag...agtcgagtcaccatgtcactggacacgtccaagaaccagttgtccctgaaaatgcaatctgtgaccgccgcagacatggccgtgtattattgtacgagggggagtggctacagctatggcaactacttcgacccctggggccagggaaccctggtcaccgtctcctcag		caggtgcaactgcaggagtcgggccca...ggactggtgaagccttcggagaccctgtctctcacctgcaatgtctctggtggctccgtc............agtactgactactggacctggatccggcagcccccagggaagggactggaatggattgggtatgtcactaacagt.........gggatcaccaagtataatccctccctcaag...agtcgagtcaccatgtcactggacacgtccaagaaccagttgtccctgaaaatgcaatctgtgaccgccgcagacatggccgtgtattattgtacgag	caggtgcaactgcaggagtcgggccca...ggactggtgaagccttcggagaccctgtctctcacctgcaatgtctct	ggtggctccgtc............agtactgactac	tggacctggatccggcagcccccagggaagggactggaatggattgggtat	gtcactaacagt.........gggatcacc	aagtataatccctccctcaag...agtcgagtcaccatgtcactggacacgtccaagaaccagttgtccctgaaaatgcaatctgtgaccgccgcagacatggccgtgtattattgt	acgagggggagtggctacagctatggcaactacttcgacccc	tgtacgagggggagtggctacagctatggcaactacttcgacccctgg	caactacttcgacccctggggccagggaaccctggtcaccgtctcctcag	tggggccagggaaccctggtcaccgtctcctcag
1141	ACGATGTCAGTGGAGT-1_contig_1	productive	N	Homsap IGHV3-21*01 F	Homsap IGHJ6*02 F		IGHM	gaggtgcagctggtggagtctggggga...ggcctggtcaagcctggggggtccctgagactctcctgtgcagcctctggattcactttc............agtagctatagcatgaactgggtccgccaggctccagggaaggggctggagtgggtctcatccattagtagtagt......agtagttacatatattacgcagactcagtgaag...ggccgattcaccatctccagagacaacgccaagaactcactgtatctgcaaatgaacagcctgagagccgaggacatggctgtgtattactgtgcgaaagacccgtacggtatggacgtctggggccaagggaccacggtcaccgtctcctca		gaggtgcagctggtggagtctggggga...ggcctggtcaagcctggggggtccctgagactctcctgtgcagcctctggattcactttc............agtagctatagcatgaactgggtccgccaggctccagggaaggggctggagtgggtctcatccattagtagtagt......agtagttacatatattacgcagactcagtgaag...ggccgattcaccatctccagagacaacgccaagaactcactgtatctgcaaatgaacagcctgagagccgaggacatggctgtgtattactgtgcgaaaga	gaggtgcagctggtggagtctggggga...ggcctggtcaagcctggggggtccctgagactctcctgtgcagcctct	ggattcactttc............agtagctatagc	atgaactgggtccgccaggctccagggaaggggctggagtgggtctcatcc	attagtagtagt......agtagttacata	tattacgcagactcagtgaag...ggccgattcaccatctccagagacaacgccaagaactcactgtatctgcaaatgaacagcctgagagccgaggacatggctgtgtattactgt	gcgaaagacccgtacggtatggacgtc	tgtgcgaaagacccgtacggtatggacgtctgg	tacggtatggacgtctggggccaagggaccacggtcaccgtctcctca	tggggccaagggaccacggtcaccgtctcctca
12585	ACGATGTGTCACTTCC-1_contig_5	productive	M	Homsap IGHV3-30-3*01 F	Homsap IGHJ6*03 F	Homsap IGHD3-16*01 F	IGHG1	caggtgcagttggtggagtctggggga...ggcgtggtccagcctgggaggtccctgagactctcctgtggagcctctggattcaccttc............agtacctataatatgcactgggtccgccaggctccaggcaaggggctggagtgggtggcagttatttcatatgat......ggaagcaataaacagagcgcagactccgtgaag...ggccgattcaccatcgccagagacaattccaagaacaccctgtttttgcaaatgaacggcctgagagctgaggacacggctgtgtattactgcgcgagaacgcccttcggggagttacgtttaaactaccactacatggacgcctggggcaaagggaccacggtcatcgtctcctca		caggtgcagttggtggagtctggggga...ggcgtggtccagcctgggaggtccctgagactctcctgtggagcctctggattcaccttc............agtacctataatatgcactgggtccgccaggctccaggcaaggggctggagtgggtggcagttatttcatatgat......ggaagcaataaacagagcgcagactccgtgaag...ggccgattcaccatcgccagagacaattccaagaacaccctgtttttgcaaatgaacggcctgagagctgaggacacggctgtgtattactgcgcgaga	caggtgcagttggtggagtctggggga...ggcgtggtccagcctgggaggtccctgagactctcctgtggagcctct	ggattcaccttc............agtacctataat	atgcactgggtccgccaggctccaggcaaggggctggagtgggtggcagtt	atttcatatgat......ggaagcaataaa	cagagcgcagactccgtgaag...ggccgattcaccatcgccagagacaattccaagaacaccctgtttttgcaaatgaacggcctgagagctgaggacacggctgtgtattactgc	gcgagaacgcccttcggggagttacgtttaaactaccactacatggacgcc	tgcgcgagaacgcccttcggggagttacgtttaaactaccactacatggacgcctgg	actaccactacatggacgcctggggcaaagggaccacggtcatcgtctcctca	tggggcaaagggaccacggtcatcgtctcctca
12736	ACGCAGCAGAGCTGCA-1_contig_2	productive	M	Homsap IGHV7-4-1*02 F	Homsap IGHJ6*02 F	Homsap IGHD6-6*01 F	IGHA2	caggtgcagctggtgcaatctgggtct...gagttgaagaagcctggggcctcagtgaaggtttcctgcaaggcttctggatacaccttc............actagttataatatcaattgggtgcgacaggcccccggacaagggcttgagttgatgggatggatcgacaccaat......actggggccccaacctatgcccagggcttcaca...ggacggtttgtcttgtccttggacacctctgtcagcacggcatatctgcagatcagcagcctaaaggctgaggacactgccgtatattactgtgcgagaccaaaatataggacctcgttctataaatactattactatggtatggacgtctggggccaagggacaacggtcaccgtctcc…		caggtgcagctggtgcaatctgggtct...gagttgaagaagcctggggcctcagtgaaggtttcctgcaaggcttctggatacaccttc............actagttataatatcaattgggtgcgacaggcccccggacaagggcttgagttgatgggatggatcgacaccaat......actggggccccaacctatgcccagggcttcaca...ggacggtttgtcttgtccttggacacctctgtcagcacggcatatctgcagatcagcagcctaaaggctgaggacactgccgtatattactgtgcgaga	caggtgcagctggtgcaatctgggtct...gagttgaagaagcctggggcctcagtgaaggtttcctgcaaggcttct	ggatacaccttc............actagttataat	atcaattgggtgcgacaggcccccggacaagggcttgagttgatgggatgg	atcgacaccaat......actggggcccca	acctatgcccagggcttcaca...ggacggtttgtcttgtccttggacacctctgtcagcacggcatatctgcagatcagcagcctaaaggctgaggacactgccgtatattactgt	gcgagaccaaaatataggacctcgttctataaatactattactatggtatggacgtc	tgtgcgagaccaaaatataggacctcgttctataaatactattactatggtatggacgtctgg	tactattactatggtatggacgtctggggccaagggacaacggtcaccgtctcctca	tggggccaagggacaacggtcaccgtctcctca
7770	ACGCAGCAGCCACTAT-1_contig_1	productive	N	Homsap IGHV3-11*01 F	Homsap IGHJ4*02 F	Homsap IGHD4-23*01 ORF	IGHM	caggtgcagctggtggagtcgggggga...ggcttggtcaagcctggagggtccctgagactctcctgtgcagcctctggattcaccttc............agtgactactacatgagctggatccgccaggctccagggaaggggctggagtgggtttcatacattagtagtagt......ggaagtaccataaactacgcagactctgtgaag...ggccgattcaccatctccagggacaacgccaagaactcactgtatctgcaaatgaacagcctgagagccgaggacgcggccgtgtattactgtgcgagagaccgccccgacgggggtaactctgactactggggccagggaaccctggtcaccgtctcctcag		caggtgcagctggtggagtcgggggga...ggcttggtcaagcctggagggtccctgagactctcctgtgcagcctctggattcaccttc............agtgactactacatgagctggatccgccaggctccagggaaggggctggagtgggtttcatacattagtagtagt......ggaagtaccataaactacgcagactctgtgaag...ggccgattcaccatctccagggacaacgccaagaactcactgtatctgcaaatgaacagcctgagagccgaggacgcggccgtgtattactgtgcgagaga	caggtgcagctggtggagtcgggggga...ggcttggtcaagcctggagggtccctgagactctcctgtgcagcctct	ggattcaccttc............agtgactactac	atgagctggatccgccaggctccagggaaggggctggagtgggtttcatac	attagtagtagt......ggaagtaccata	aactacgcagactctgtgaag...ggccgattcaccatctccagggacaacgccaagaactcactgtatctgcaaatgaacagcctgagagccgaggacgcggccgtgtattactgt	gcgagagaccgccccgacgggggtaactctgactac	tgtgcgagagaccgccccgacgggggtaactctgactactgg	actctgactactggggccagggaaccctggtcaccgtctcctcag	tggggccagggaaccctggtcaccgtctcctcag
8652	ACGCAGCCAGGGATTG-1_contig_2	productive	M	Homsap IGHV3-7*01 F	Homsap IGHJ5*02 F	Homsap IGHD2-2*01 F	IGHG2	gaggtgcagctggtggagtctggggga...ggcttggtccagcctggggggtccctaagagtctcctgtgcggcctctggattcagcttt............agtgactattggatgagctgggtccgccaggctccagggaaggggctggagtgggtggccaatataaaacaggat......ggaagcgacaagttctatgtggactctgtgaag...ggccgatttaccatctccagagacaacgccaagaactccctgtttttggaaatgaacagcctgagcgccgaggacacggctgtgtattattgtgtgagagatcagggcccttcttgtggaaccaactgcagaccttttttcgacccccggggccagggaaccctggtcaccgtctcctcag		gaggtgcagctggtggagtctggggga...ggcttggtccagcctggggggtccctaagagtctcctgtgcggcctctggattcagcttt............agtgactattggatgagctgggtccgccaggctccagggaaggggctggagtgggtggccaatataaaacaggat......ggaagcgacaagttctatgtggactctgtgaag...ggccgatttaccatctccagagacaacgccaagaactccctgtttttggaaatgaacagcctgagcgccgaggacacggctgtgtattattgtgtgagaga	gaggtgcagctggtggagtctggggga...ggcttggtccagcctggggggtccctaagagtctcctgtgcggcctct	ggattcagcttt............agtgactattgg	atgagctgggtccgccaggctccagggaaggggctggagtgggtggccaat	ataaaacaggat......ggaagcgacaag	ttctatgtggactctgtgaag...ggccgatttaccatctccagagacaacgccaagaactccctgtttttggaaatgaacagcctgagcgccgaggacacggctgtgtattattgt	gtgagagatcagggcccttcttgtggaaccaactgcagaccttttttcgacccc	tgtgtgagagatcagggcccttcttgtggaaccaactgcagaccttttttcgacccccgg	ttcgacccccggggccagggaaccctggtcaccgtctcctcag	cggggccagggaaccctggtcaccgtctcctcag
9540	ACGCAGCCAGTAACGG-1_contig_3	productive	N	Homsap IGHV5-51*01 F	Homsap IGHJ4*02 F	Homsap IGHD6-13*01 F	IGHG2	gaggtgcaggtggtgcagtctggagca...gaggtgaaaaagtccggggagtctctgaagatctcctgtcaggcttctggatacaacttt............cccagctactggatcgtctgggtgcgccagatgcccgggaaaggcctggagtggatggggatcatctatcctcgt......gactctgagaccatatacagcccgtccttccaa...ggccaggtcaccatctcagccgacaagtccatcagcaccgcctacctacagtggaacagcctgaaggcctcggacaccgccatttattactgtgcgagagggccccgggtagcaacgactggtgcatttgactcctggggccagggaaccccggtcaccgtctcctcag		gaggtgcaggtggtgcagtctggagca...gaggtgaaaaagtccggggagtctctgaagatctcctgtcaggcttctggatacaacttt............cccagctactggatcgtctgggtgcgccagatgcccgggaaaggcctggagtggatggggatcatctatcctcgt......gactctgagaccatatacagcccgtccttccaa...ggccaggtcaccatctcagccgacaagtccatcagcaccgcctacctacagtggaacagcctgaaggcctcggacaccgccatttattactgtgcgaga	gaggtgcaggtggtgcagtctggagca...gaggtgaaaaagtccggggagtctctgaagatctcctgtcaggcttct	ggatacaacttt............cccagctactgg	atcgtctgggtgcgccagatgcccgggaaaggcctggagtggatggggatc	atctatcctcgt......gactctgagacc	atatacagcccgtccttccaa...ggccaggtcaccatctcagccgacaagtccatcagcaccgcctacctacagtggaacagcctgaaggcctcggacaccgccatttattactgt	gcgagagggccccgggtagcaacgactggtgcatttgactcc	tgtgcgagagggccccgggtagcaacgactggtgcatttgactcctgg	tttgactcctggggccagggaaccccggtcaccgtctcctcag	tggggccagggaaccccggtcaccgtctcctcag
13208	ACGCAGCCATAAGACA-1_contig_2	productive	M	Homsap IGHV4-59*01 F	Homsap IGHJ4*02 F	Homsap IGHD6-19*01 F	IGHG2	caggtgcagctgcaggagtcgggccca...ggactggtgaagccttcggagaccctgtccctcacctgcgctgtttctggtggctccatt............agtggtaacttctgcggctggttccggcagcccccagggaagggactggagtggattgggtatttctctcacaga.........aagaactcccagtataatccctccctcaag...agtcgagtctccgtgtcaatagacacgtccaggaggcagttctccctgaagttgtactctgtgaccgctgcggacacggccgtttattactgtgcgaccggggctggctggttggttgactactggggccggggaaccctggtcaccgtctcctcag		caggtgcagctgcaggagtcgggccca...ggactggtgaagccttcggagaccctgtccctcacctgcgctgtttctggtggctccatt............agtggtaacttctgcggctggttccggcagcccccagggaagggactggagtggattgggtatttctctcacaga.........aagaactcccagtataatccctccctcaag...agtcgagtctccgtgtcaatagacacgtccaggaggcagttctccctgaagttgtactctgtgaccgctgcggacacggccgtttattactgtgcga	caggtgcagctgcaggagtcgggccca...ggactggtgaagccttcggagaccctgtccctcacctgcgctgtttct	ggtggctccatt............agtggtaacttc	tgcggctggttccggcagcccccagggaagggactggagtggattgggtat	ttctctcacaga.........aagaactcc	cagtataatccctccctcaag...agtcgagtctccgtgtcaatagacacgtccaggaggcagttctccctgaagttgtactctgtgaccgctgcggacacggccgtttattactgt	gcgaccggggctggctggttggttgactac	tgtgcgaccggggctggctggttggttgactactgg	ttgactactggggccggggaaccctggtcaccgtctcctcag	tggggccggggaaccctggtcaccgtctcctcag
8357	ACGCAGCCATCCCACT-1_contig_3	productive	M	Homsap IGHV3-15*02 F	Homsap IGHJ4*02 F	Homsap IGHD2-15*01 F	None	gacgtgcaattggtggaatctggggga...gccttggtaaagcctggggggtcccttagactctcctgtgtaacctctggattcactttt............aagaacgcctggatgagctgggtccgccaggctccagggagggggctggagtggcttggtcgcattaaaagtgagaccgaaggtgcgacaacagactacaccgcgcccgtgaaa...gggagattcaccatctcaagagatgattcacaaaacacactttttctgcaaatgaacgacgtgaaaaccgacgacacaggcgtgtatttttgttccacagaccagttatttttaagtcgtgcctggcattactttgacaactggggccagggaaccctggtc		gacgtgcaattggtggaatctggggga...gccttggtaaagcctggggggtcccttagactctcctgtgtaacctctggattcactttt............aagaacgcctggatgagctgggtccgccaggctccagggagggggctggagtggcttggtcgcattaaaagtgagaccgaaggtgcgacaacagactacaccgcgcccgtgaaa...gggagattcaccatctcaagagatgattcacaaaacacactttttctgcaaatgaacgacgtgaaaaccgacgacacaggcgtgtatttttgttccacaga	gacgtgcaattggtggaatctggggga...gccttggtaaagcctggggggtcccttagactctcctgtgtaacctct	ggattcactttt............aagaacgcctgg	atgagctgggtccgccaggctccagggagggggctggagtggcttggtcgc	attaaaagtgagaccgaaggtgcgacaaca	gactacaccgcgcccgtgaaa...gggagattcaccatctcaagagatgattcacaaaacacactttttctgcaaatgaacgacgtgaaaaccgacgacacaggcgtgtatttttgt	tccacagaccagttatttttaagtcgtgcctggcattactttgacaac	tgttccacagaccagttatttttaagtcgtgcctggcattactttgacaactgg	tactttgacaactggggccagggaaccctggtc	tggggccagggaaccctggtc
9544	ACGCAGCGTCAGAAGC-1_contig_3	productive	N	Homsap IGHV3-30*04 F, or Homsap IGHV3-30-3*03 F	Homsap IGHJ4*02 F	Homsap IGHD4-17*01 F	IGHM	caggtgcagctggtggagtctggggga...ggcgtggtccagcctgggaggtccctgagactctcctgtgcagcctctggattcaccttc............agtagctatactatgcactgggtccgccaggctccaggcaaggggctggagtgggtggcagttatatcatatgat......agaaataataaatactacgcagactccgtgaag...ggccgattcaccatctccagagacaattccaagaacacgctgtatctgcaagtgaacagcctgagagctgaggacacggctgtgtattactgtgcgagagagagaaccgacgactacggtgactacgcctactttgactactggggccagggaaccctggtcaccgtctcctcag		caggtgcagctggtggagtctggggga...ggcgtggtccagcctgggaggtccctgagactctcctgtgcagcctctggattcaccttc............agtagctatactatgcactgggtccgccaggctccaggcaaggggctggagtgggtggcagttatatcatatgat......agaaataataaatactacgcagactccgtgaag...ggccgattcaccatctccagagacaattccaagaacacgctgtatctgcaagtgaacagcctgagagctgaggacacggctgtgtattactgtgcgagaga	caggtgcagctggtggagtctggggga...ggcgtggtccagcctgggaggtccctgagactctcctgtgcagcctct	ggattcaccttc............agtagctatact	atgcactgggtccgccaggctccaggcaaggggctggagtgggtggcagtt	atatcatatgat......agaaataataaa	tactacgcagactccgtgaag...ggccgattcaccatctccagagacaattccaagaacacgctgtatctgcaagtgaacagcctgagagctgaggacacggctgtgtattactgt	gcgagagagagaaccgacgactacggtgactacgcctactttgactac	tgtgcgagagagagaaccgacgactacggtgactacgcctactttgactactgg	ctactttgactactggggccagggaaccctggtcaccgtctcctcag	tggggccagggaaccctggtcaccgtctcctcag
2045	ACGCAGCGTTGCGTTA-1_contig_4	productive	N	Homsap IGHV3-23*01 F, or Homsap IGHV3-23D*01 F	Homsap IGHJ4*02 F	Homsap IGHD3-22*01 F	IGHA1	gaggtgcagctgttggagtctggggga...ggcttggtacagcctggggggtccctgagactctcctgtacagcctctggattcagtttc............agcacctatgccatgagttgggtccgccaggctccagggaaggggctggagtgggtcgcttctattagtggtatt......ggtggt...acaaagtacgaaaactccgtgacg...ggccggttcaccatctacagagacaactccaacaacatgctgtctctgcaaatgaacagcctgagagccgaggacacggccgtatatttctgtgcgaaatctccgtattactatgatactagtggttatatgccctttgcctactttgactcctggggccagggaaccctggtcaccgtc…		gaggtgcagctgttggagtctggggga...ggcttggtacagcctggggggtccctgagactctcctgtacagcctctggattcagtttc............agcacctatgccatgagttgggtccgccaggctccagggaaggggctggagtgggtcgcttctattagtggtatt......ggtggt...acaaagtacgaaaactccgtgacg...ggccggttcaccatctacagagacaactccaacaacatgctgtctctgcaaatgaacagcctgagagccgaggacacggccgtatatttctgtgcgaaa	gaggtgcagctgttggagtctggggga...ggcttggtacagcctggggggtccctgagactctcctgtacagcctct	ggattcagtttc............agcacctatgcc	atgagttgggtccgccaggctccagggaaggggctggagtgggtcgcttct	attagtggtatt......ggtggt...aca	aagtacgaaaactccgtgacg...ggccggttcaccatctacagagacaactccaacaacatgctgtctctgcaaatgaacagcctgagagccgaggacacggccgtatatttctgt	gcgaaatctccgtattactatgatactagtggttatatgccctttgcctactttgactcc	tgtgcgaaatctccgtattactatgatactagtggttatatgccctttgcctactttgactcctgg	ctactttgactcctggggccagggaaccctggtcaccgtctcctcag	tggggccagggaaccctggtcaccgtctcctcag
13134	ACGCCAGCAGATCCAT-1_contig_1	productive	M	Homsap IGHV3-66*01 F, or Homsap IGHV3-66*04 F	Homsap IGHJ4*02 F	Homsap IGHD6-6*01 F	IGHG1	gaggtgcaattggtggagtccggggga...ggcttggtccagcctggggggtccctgagactctcctgtgcagcctctggattcaccttc............agtgccaacttcatgagctgggtccgccaggctccaggcaagggaccggagtgggtctctattatttatggcgct.........ggtcagtcatactacgcagactccgtgaag...ggcagattcaccgtctccagagacaactccaacaacaccctgtatcttcaaatgaacagcctcagagtcgaggacactgctgtgtattactgtgcgagagaagtaacaggtcgtcgttggggctactatgactattggggccagggaactctggtcgccgtctcctcag		gaggtgcaattggtggagtccggggga...ggcttggtccagcctggggggtccctgagactctcctgtgcagcctctggattcaccttc............agtgccaacttcatgagctgggtccgccaggctccaggcaagggaccggagtgggtctctattatttatggcgct.........ggtcagtcatactacgcagactccgtgaag...ggcagattcaccgtctccagagacaactccaacaacaccctgtatcttcaaatgaacagcctcagagtcgaggacactgctgtgtattactgtgcgagaga	gaggtgcaattggtggagtccggggga...ggcttggtccagcctggggggtccctgagactctcctgtgcagcctct	ggattcaccttc............agtgccaacttc	atgagctgggtccgccaggctccaggcaagggaccggagtgggtctctatt	atttatggcgct.........ggtcagtca	tactacgcagactccgtgaag...ggcagattcaccgtctccagagacaactccaacaacaccctgtatcttcaaatgaacagcctcagagtcgaggacactgctgtgtattactgt	gcgagagaagtaacaggtcgtcgttggggctactatgactat	tgtgcgagagaagtaacaggtcgtcgttggggctactatgactattgg	ctactatgactattggggccagggaactctggtcgccgtctcctcag	tggggccagggaactctggtcgccgtctcctcag
11857	ACGCCAGCATACGCCG-1_contig_4	productive	N	Homsap IGHV3-30*03 F, or Homsap IGHV3-30*18 F or Homsap IGHV3-30-5*01 F	Homsap IGHJ1*01 F	Homsap IGHD3-22*01 F	IGHM	caggtgcagctggtggagtctggggga...ggcgtggtccagcctgggaggtccctgagactctcctgtgaagtctctggattcaccttc............agtagctatggcatgcactgggtccgccaggctccaggcaaggggctggagtgggtggcagttatatcatatgat......ggaagtaataaatactatgcagactccgtgaag...ggccgattcaccatctccagagacaattccaagaacacgctgtttctgcaaatgaacagcctgagagctgaggacacggctgtgtattactgtgcgagagcggccgggaggacttattactatgatagtagtggtccaaagggatacttccagcactggggccagggcaccctggtcacc…		caggtgcagctggtggagtctggggga...ggcgtggtccagcctgggaggtccctgagactctcctgtgaagtctctggattcaccttc............agtagctatggcatgcactgggtccgccaggctccaggcaaggggctggagtgggtggcagttatatcatatgat......ggaagtaataaatactatgcagactccgtgaag...ggccgattcaccatctccagagacaattccaagaacacgctgtttctgcaaatgaacagcctgagagctgaggacacggctgtgtattactgtgcgagag	caggtgcagctggtggagtctggggga...ggcgtggtccagcctgggaggtccctgagactctcctgtgaagtctct	ggattcaccttc............agtagctatggc	atgcactgggtccgccaggctccaggcaaggggctggagtgggtggcagtt	atatcatatgat......ggaagtaataaa	tactatgcagactccgtgaag...ggccgattcaccatctccagagacaattccaagaacacgctgtttctgcaaatgaacagcctgagagctgaggacacggctgtgtattactgt	gcgagagcggccgggaggacttattactatgatagtagtggtccaaagggatacttccagcac	tgtgcgagagcggccgggaggacttattactatgatagtagtggtccaaagggatacttccagcactgg	atacttccagcactggggccagggcaccctggtcaccgtctcctcag	tggggccagggcaccctggtcaccgtctcctcag
2564	ACGCCAGCATCGATTG-1_contig_1	productive	N	Homsap IGHV3-48*03 F	Homsap IGHJ4*02 F	Homsap IGHD3-16*01 F	IGHM	gaggtgcagctggtggagtctggggga...ggcttggtacagcctggagggtccctgagactctcctgtgcagcctctggattcacctta............ggtagttttgaaatgaactgggtccgccaggctccagggaaggggctggagtgggtttcatacatgagtaggagt......ggtagtaacatatactacgcagactctgtgaag...ggccgattcaccatctccagagacaacgccaagaactcactgtatctgcaaatgaacagcctgagagccgaggacacggctctttattactgtgcgagagggggggcatactactttgactactggggccagggaaccctggtcaccgtctcctcag		gaggtgcagctggtggagtctggggga...ggcttggtacagcctggagggtccctgagactctcctgtgcagcctctggattcacctta............ggtagttttgaaatgaactgggtccgccaggctccagggaaggggctggagtgggtttcatacatgagtaggagt......ggtagtaacatatactacgcagactctgtgaag...ggccgattcaccatctccagagacaacgccaagaactcactgtatctgcaaatgaacagcctgagagccgaggacacggctctttattactgtgcgagag	gaggtgcagctggtggagtctggggga...ggcttggtacagcctggagggtccctgagactctcctgtgcagcctct	ggattcacctta............ggtagttttgaa	atgaactgggtccgccaggctccagggaaggggctggagtgggtttcatac	atgagtaggagt......ggtagtaacata	tactacgcagactctgtgaag...ggccgattcaccatctccagagacaacgccaagaactcactgtatctgcaaatgaacagcctgagagccgaggacacggctctttattactgt	gcgagagggggggcatactactttgactac	tgtgcgagagggggggcatactactttgactactgg	actactttgactactggggccagggaaccctggtcaccgtctcctcag	tggggccagggaaccctggtcaccgtctcctcag
4088	ACGCCAGCATTGAGCT-1_contig_7	productive	N	Homsap IGHV7-4-1*02 F	Homsap IGHJ4*02 F	Homsap IGHD3-10*01 F	IGHM	caggtgcagctggtgcaatctgggtct...gagttgaagcagcctggggcctcagtgaaggtttcctgcaaggcttctacatacaccttc............actcactatgctatgaattgggtgcgacaggcccctggacaagggcttgagtggatgggatggatcaacaccgac......actgggaacccaacgtatgcccagggcttaaca...ggacggtttgtcttctccttggacacctctgtcagcacggcatatctacatatcagcagcctagaggctgaggacactgccatttattactgtgcgagagaacgttatggttcggggactccctactttgactcctggggccagggaaccctggtcaccgtctcctcag		caggtgcagctggtgcaatctgggtct...gagttgaagcagcctggggcctcagtgaaggtttcctgcaaggcttctacatacaccttc............actcactatgctatgaattgggtgcgacaggcccctggacaagggcttgagtggatgggatggatcaacaccgac......actgggaacccaacgtatgcccagggcttaaca...ggacggtttgtcttctccttggacacctctgtcagcacggcatatctacatatcagcagcctagaggctgaggacactgccatttattactgtgcgagaga	caggtgcagctggtgcaatctgggtct...gagttgaagcagcctggggcctcagtgaaggtttcctgcaaggcttct	acatacaccttc............actcactatgct	atgaattgggtgcgacaggcccctggacaagggcttgagtggatgggatgg	atcaacaccgac......actgggaaccca	acgtatgcccagggcttaaca...ggacggtttgtcttctccttggacacctctgtcagcacggcatatctacatatcagcagcctagaggctgaggacactgccatttattactgt	gcgagagaacgttatggttcggggactccctactttgactcc	tgtgcgagagaacgttatggttcggggactccctactttgactcctgg	ctactttgactcctggggccagggaaccctggtcaccgtctcctcag	tggggccagggaaccctggtcaccgtctcctcag
3626	ACGCCAGTCAACGGGA-1_contig_4	productive	M	Homsap IGHV3-30-3*01 F	Homsap IGHJ4*02 F	Homsap IGHD1-7*01 F	IGHM	caggtgcatctggtggagtctggggga...ggcgtggtccagcctgggaggtccctgagactctcctgtgaagcctctggattcaccttc............agtgactatgttatgcactgggtccgccaggctccaggcaaggggccggagtgggtggcagctatatcatatgat......gggaccaataaattctacgcagagtccgtgaag...ggccgattcaccatctccagagacaatcccaagaacacgctgtatctgcaagtgagcagcctgagaacagaggacacggctgtctataactgtgcgaggggaactaccaatcactactttgaccactggggccagggaaccctggtcaccgtctcctccg		caggtgcatctggtggagtctggggga...ggcgtggtccagcctgggaggtccctgagactctcctgtgaagcctctggattcaccttc............agtgactatgttatgcactgggtccgccaggctccaggcaaggggccggagtgggtggcagctatatcatatgat......gggaccaataaattctacgcagagtccgtgaag...ggccgattcaccatctccagagacaatcccaagaacacgctgtatctgcaagtgagcagcctgagaacagaggacacggctgtctataactgtgcgag	caggtgcatctggtggagtctggggga...ggcgtggtccagcctgggaggtccctgagactctcctgtgaagcctct	ggattcaccttc............agtgactatgtt	atgcactgggtccgccaggctccaggcaaggggccggagtgggtggcagct	atatcatatgat......gggaccaataaa	ttctacgcagagtccgtgaag...ggccgattcaccatctccagagacaatcccaagaacacgctgtatctgcaagtgagcagcctgagaacagaggacacggctgtctataactgt	gcgaggggaactaccaatcactactttgaccac	tgtgcgaggggaactaccaatcactactttgaccactgg	actactttgaccactggggccagggaaccctggtcaccgtctcctccg	tggggccagggaaccctggtcaccgtctcctccg
3183	ACGCCAGTCATGTCCC-1_contig_6	productive	N	Homsap IGHV3-72*01 F	Homsap IGHJ3*02 F	Homsap IGHD4-11*01 ORF	IGHM	gaggtgcacctggtggagtctggggga...ggcttggtccagcctggagggtccctgagactctcctgtgcagcctctggattcatcttt............agtgaccactacatggactgggtccgccaggctccagggaaggggctggagtgggttggccgtagtagaaacaaagttaacagttacactatagaatatgccgcgtctgtgaaa...ggcagattcaccatctcaagagatgattcaaagagctcactgtatctgcaaatgaacagcctgaaaaccgaggacacggccgtgtattactgtgctaggggtcactacactgactacattaatgcttttgatatctggggccaagggacagtggtcaccgtctcttcag		gaggtgcacctggtggagtctggggga...ggcttggtccagcctggagggtccctgagactctcctgtgcagcctctggattcatcttt............agtgaccactacatggactgggtccgccaggctccagggaaggggctggagtgggttggccgtagtagaaacaaagttaacagttacactatagaatatgccgcgtctgtgaaa...ggcagattcaccatctcaagagatgattcaaagagctcactgtatctgcaaatgaacagcctgaaaaccgaggacacggccgtgtattactgtgctag	gaggtgcacctggtggagtctggggga...ggcttggtccagcctggagggtccctgagactctcctgtgcagcctct	ggattcatcttt............agtgaccactac	atggactgggtccgccaggctccagggaaggggctggagtgggttggccgt	agtagaaacaaagttaacagttacactata	gaatatgccgcgtctgtgaaa...ggcagattcaccatctcaagagatgattcaaagagctcactgtatctgcaaatgaacagcctgaaaaccgaggacacggccgtgtattactgt	gctaggggtcactacactgactacattaatgcttttgatatc	tgtgctaggggtcactacactgactacattaatgcttttgatatctgg	atgcttttgatatctggggccaagggacagtggtcaccgtctcttcag	tggggccaagggacagtggtcaccgtctcttcag
11349	ACGCCAGTCTTGAGGT-1_contig_3	productive	M	Homsap IGHV4-31*03 F	Homsap IGHJ4*02 F	Homsap IGHD3-3*01 F	IGHG2	caggtgcagctgcaggagtcgggccca...ggactggtgaagccttcacagaccctgtccctcacctgcactgtctctggtgtctccatcagc......aggggtggtgaccagtggacctggatccgccagcacccagggaagggcctggaatacattgggtacatcttttacagt.........gggagcacgtacagcaacccgtccctcatg...agtcgacttaccatatcagtggacacgtctaagaaccagttctccctgaagctgacttctgtgactgccgcggacacgggcgtgtattactgtgcgagagtgggggcttttggagtgggtccccttgactcctggggccagggaaccctggtcaccgtctcctcag		caggtgcagctgcaggagtcgggccca...ggactggtgaagccttcacagaccctgtccctcacctgcactgtctctggtgtctccatcagc......aggggtggtgaccagtggacctggatccgccagcacccagggaagggcctggaatacattgggtacatcttttacagt.........gggagcacgtacagcaacccgtccctcatg...agtcgacttaccatatcagtggacacgtctaagaaccagttctccctgaagctgacttctgtgactgccgcggacacgggcgtgtattactgtgcgagag	caggtgcagctgcaggagtcgggccca...ggactggtgaagccttcacagaccctgtccctcacctgcactgtctct	ggtgtctccatcagc......aggggtggtgaccag	tggacctggatccgccagcacccagggaagggcctggaatacattgggtac	atcttttacagt.........gggagcacg	tacagcaacccgtccctcatg...agtcgacttaccatatcagtggacacgtctaagaaccagttctccctgaagctgacttctgtgactgccgcggacacgggcgtgtattactgt	gcgagagtgggggcttttggagtgggtccccttgactcc	tgtgcgagagtgggggcttttggagtgggtccccttgactcctgg	ttgactcctggggccagggaaccctggtcaccgtctcctcag	tggggccagggaaccctggtcaccgtctcctcag
1246	ACGCCGAAGCTTATCG-1_contig_1	productive	N	Homsap IGHV1-8*01 F	Homsap IGHJ4*02 F	Homsap IGHD6-13*01 F	IGHM	caggtgcagctggtgcagtctggggct...gaggtgaagaagtctggggcctcagtgaaggtctcctgcaaggcttctgggtacaccttc............accagttatgatatcaattgggtgcgacaggccactggacaagggcttgagtggatgggatggatgaaccctaac......agtggtaacacaggctatgcacagaagttccag...ggcagagtcaccatgaccgggaacacctccataagcacagcctacatggaactgagcagcctgacatctgaggacacggccgtgtattactgtgcgagagccccctcttgggggagcagcagctggtactacttctttgactactggggccagggatccctggtcaccgtctcctcag		caggtgcagctggtgcagtctggggct...gaggtgaagaagtctggggcctcagtgaaggtctcctgcaaggcttctgggtacaccttc............accagttatgatatcaattgggtgcgacaggccactggacaagggcttgagtggatgggatggatgaaccctaac......agtggtaacacaggctatgcacagaagttccag...ggcagagtcaccatgaccgggaacacctccataagcacagcctacatggaactgagcagcctgacatctgaggacacggccgtgtattactgtgcgagag	caggtgcagctggtgcagtctggggct...gaggtgaagaagtctggggcctcagtgaaggtctcctgcaaggcttct	gggtacaccttc............accagttatgat	atcaattgggtgcgacaggccactggacaagggcttgagtggatgggatgg	atgaaccctaac......agtggtaacaca	ggctatgcacagaagttccag...ggcagagtcaccatgaccgggaacacctccataagcacagcctacatggaactgagcagcctgacatctgaggacacggccgtgtattactgt	gcgagagccccctcttgggggagcagcagctggtactacttctttgactac	tgtgcgagagccccctcttgggggagcagcagctggtactacttctttgactactgg	acttctttgactactggggccagggatccctggtcaccgtctcctcag	tggggccagggatccctggtcaccgtctcctcag
5634	ACGCCGACACTGTCGG-1_contig_3	productive	M	Homsap IGHV3-23*05 F	Homsap IGHJ4*02 F	Homsap IGHD5-24*01 ORF	IGHA2	gaggtgcagctgttggagtctggggga...ggcgtggtacaaccgggggggtccctgagactctcctgtgcagtctctggattcacctct............gacagctatgccatgtactgggtccgccaggctccagggaagggactggagtgggtctcaggtcttgttagcagt......gataataatatgtattacgcagactccgtgaag...ggccggttcaccatgtccagagacaactccaagaacacgctgtatctgcaaatgaacagcctgagagtcgaggacacggccgtatattattgtgcgaagagggacccaagagtcggaaactactggggccagggaaccctggtcaccgtctcctcag		gaggtgcagctgttggagtctggggga...ggcgtggtacaaccgggggggtccctgagactctcctgtgcagtctctggattcacctct............gacagctatgccatgtactgggtccgccaggctccagggaagggactggagtgggtctcaggtcttgttagcagt......gataataatatgtattacgcagactccgtgaag...ggccggttcaccatgtccagagacaactccaagaacacgctgtatctgcaaatgaacagcctgagagtcgaggacacggccgtatattattgtgcgaa	gaggtgcagctgttggagtctggggga...ggcgtggtacaaccgggggggtccctgagactctcctgtgcagtctct	ggattcacctct............gacagctatgcc	atgtactgggtccgccaggctccagggaagggactggagtgggtctcaggt	cttgttagcagt......gataataatatg	tattacgcagactccgtgaag...ggccggttcaccatgtccagagacaactccaagaacacgctgtatctgcaaatgaacagcctgagagtcgaggacacggccgtatattattgt	gcgaagagggacccaagagtcggaaactac	tgtgcgaagagggacccaagagtcggaaactactgg	actactggggccagggaaccctggtcaccgtctcctcag	tggggccagggaaccctggtcaccgtctcctcag
10657	ACGCCGACATACTACG-1_contig_3	productive	N	Homsap IGHV4-4*02 F	Homsap IGHJ4*02 F	Homsap IGHD6-13*01 F	IGHG3	caggtgcaactgcaggagtcgggccca...ggactggtgaagccttcggggaccctgtccctcacctgcgctgtctctggtgggtccatcagc.........agtagtaattggtggagttgggtccgccagtccccagggaaggggctggagtggattggagaaatccatcatagt.........gggaccaccaactaccacccgtccctcaag...agtcgagtcaccatatcagtagacaagtccatgaaccagttctccctgaaaatgacctctgtgaccgccgcggacacggccgtgtatcactgtgtgagagcttttagcaacagctggtcttactactttgactactggggcccgggaaccctggtcaccgtctcctcag		caggtgcaactgcaggagtcgggccca...ggactggtgaagccttcggggaccctgtccctcacctgcgctgtctctggtgggtccatcagc.........agtagtaattggtggagttgggtccgccagtccccagggaaggggctggagtggattggagaaatccatcatagt.........gggaccaccaactaccacccgtccctcaag...agtcgagtcaccatatcagtagacaagtccatgaaccagttctccctgaaaatgacctctgtgaccgccgcggacacggccgtgtatcactgtgtgagag	caggtgcaactgcaggagtcgggccca...ggactggtgaagccttcggggaccctgtccctcacctgcgctgtctct	ggtgggtccatcagc.........agtagtaattgg	tggagttgggtccgccagtccccagggaaggggctggagtggattggagaa	atccatcatagt.........gggaccacc	aactaccacccgtccctcaag...agtcgagtcaccatatcagtagacaagtccatgaaccagttctccctgaaaatgacctctgtgaccgccgcggacacggccgtgtatcactgt	gtgagagcttttagcaacagctggtcttactactttgactac	tgtgtgagagcttttagcaacagctggtcttactactttgactactgg	actactttgactactggggcccgggaaccctggtcaccgtctcctcag	tggggcccgggaaccctggtcaccgtctcctcag
12005	ACGCCGAGTACAGCAG-1_contig_2	productive	M	Homsap IGHV4-39*01 F	Homsap IGHJ4*02 F	Homsap IGHD6-25*01 F	IGHG2	cagttgcagctacaggagtcgggccca...ggactggtgaagccttcggagaccctgtccctcacctgctctgtctctggtggctccatcacc......agtagtactttcttctggggctggatccgccagcccccaaaccaggggctggaatggattgcgagtgcccaccaaagt.........ggggccagtttctacagcccgtccctcagg...agtcgaggcaccataatcgtagacacggccacgaaccagttctccctggacctgacctctgtggccgccgcagactcggctatttattactgtgttgcaggacattgcaacagcgacacctgccataagggagcatactactttgactcttggggccggggaaccctggtcaccgtctcc…		cagttgcagctacaggagtcgggccca...ggactggtgaagccttcggagaccctgtccctcacctgctctgtctctggtggctccatcacc......agtagtactttcttctggggctggatccgccagcccccaaaccaggggctggaatggattgcgagtgcccaccaaagt.........ggggccagtttctacagcccgtccctcagg...agtcgaggcaccataatcgtagacacggccacgaaccagttctccctggacctgacctctgtggccgccgcagactcggctatttattactgtg	cagttgcagctacaggagtcgggccca...ggactggtgaagccttcggagaccctgtccctcacctgctctgtctct	ggtggctccatcacc......agtagtactttcttc	tggggctggatccgccagcccccaaaccaggggctggaatggattgcgagt	gcccaccaaagt.........ggggccagt	ttctacagcccgtccctcagg...agtcgaggcaccataatcgtagacacggccacgaaccagttctccctggacctgacctctgtggccgccgcagactcggctatttattactgt	gttgcaggacattgcaacagcgacacctgccataagggagcatactactttgactct	tgtgttgcaggacattgcaacagcgacacctgccataagggagcatactactttgactcttgg	actactttgactcttggggccggggaaccctggtcaccgtctcctcag	tggggccggggaaccctggtcaccgtctcctcag
6251	ACGCCGAGTAGGCTGA-1_contig_1	productive	N	Homsap IGHV3-49*04 F	Homsap IGHJ6*02 F	Homsap IGHD3-10*01 F	IGHM	gaggtgcagctggtggagtctggggga...ggcttggtacagccagggcggtccctgagactctcctgtacagcttctggattcaccttt............ggtgattatgctatgagctgggtccgccaggctccagggaaggggctggagtgggtaggtttcattagaagcaaagcttatggtgggacaacagaatacgccgcgtctgtgaaa...ggcagattcaccatctcaagagatgattccaaaagcatcgcctatctgcaaatgaacagcctgaaaaccgaggacacagccgtgtattactgtactagaggggaattattacccctggactactactactacggtatggacgtctggggccaagggaccacggtcaccgtctcctca		gaggtgcagctggtggagtctggggga...ggcttggtacagccagggcggtccctgagactctcctgtacagcttctggattcaccttt............ggtgattatgctatgagctgggtccgccaggctccagggaaggggctggagtgggtaggtttcattagaagcaaagcttatggtgggacaacagaatacgccgcgtctgtgaaa...ggcagattcaccatctcaagagatgattccaaaagcatcgcctatctgcaaatgaacagcctgaaaaccgaggacacagccgtgtattactgtactagag	gaggtgcagctggtggagtctggggga...ggcttggtacagccagggcggtccctgagactctcctgtacagcttct	ggattcaccttt............ggtgattatgct	atgagctgggtccgccaggctccagggaaggggctggagtgggtaggtttc	attagaagcaaagcttatggtgggacaaca	gaatacgccgcgtctgtgaaa...ggcagattcaccatctcaagagatgattccaaaagcatcgcctatctgcaaatgaacagcctgaaaaccgaggacacagccgtgtattactgt	actagaggggaattattacccctggactactactactacggtatggacgtc	tgtactagaggggaattattacccctggactactactactacggtatggacgtctgg	actactactactacggtatggacgtctggggccaagggaccacggtcaccgtctcctca	tggggccaagggaccacggtcaccgtctcctca
8728	ACGCCGAGTATATGGA-1_contig_2	productive	N	Homsap IGHV2-70*15 F	Homsap IGHJ3*02 F	Homsap IGHD4-17*01 F	IGHM	caggtcaccttgagggagtctggtcct...gcgctggtgaaacccacacagaccctcacactgacctgcaccttctctgggttctcactcagc......actagtggaatgtgtgtgagctggatccgtcagcccccagggaaggccctggagtggcttgcacgcattgattgggat.........gatgataaatactacagcacatctctgaag...accaggctcaccatctccaaggacacctccaaaaaccaggtggtccttacaatgaccaacatggaccctgtggacacagccacgtattactgtgcacggatacgaccggtgactacgtttcttgatgcttttgatatctggggccaagggacaatggtcaccgtctcttcag		caggtcaccttgagggagtctggtcct...gcgctggtgaaacccacacagaccctcacactgacctgcaccttctctgggttctcactcagc......actagtggaatgtgtgtgagctggatccgtcagcccccagggaaggccctggagtggcttgcacgcattgattgggat.........gatgataaatactacagcacatctctgaag...accaggctcaccatctccaaggacacctccaaaaaccaggtggtccttacaatgaccaacatggaccctgtggacacagccacgtattactgtgcacggatac	caggtcaccttgagggagtctggtcct...gcgctggtgaaacccacacagaccctcacactgacctgcaccttctct	gggttctcactcagc......actagtggaatgtgt	gtgagctggatccgtcagcccccagggaaggccctggagtggcttgcacgc	attgattgggat.........gatgataaa	tactacagcacatctctgaag...accaggctcaccatctccaaggacacctccaaaaaccaggtggtccttacaatgaccaacatggaccctgtggacacagccacgtattactgt	gcacggatacgaccggtgactacgtttcttgatgcttttgatatc	tgtgcacggatacgaccggtgactacgtttcttgatgcttttgatatctgg	tgatgcttttgatatctggggccaagggacaatggtcaccgtctcttcag	tggggccaagggacaatggtcaccgtctcttcag
4175	ACGCCGAGTTGCGTTA-1_contig_2	productive	M	Homsap IGHV3-23*01 F, or Homsap IGHV3-23D*01 F	Homsap IGHJ5*01 F, or Homsap IGHJ5*02 F	Homsap IGHD1-1*01 F	IGHM	gaggtgcacctgttggagtctggggga...ggcctggtacagccgggggggtccctgagactctcctgtgtagcctctggattcaccttt............agtgattatgccatgagttgggtccgccaggctccagggaaggggctggagtgggtctcagctatcagtggtagt......ggtgataccacatactacgcagactccgtgaag...ggccggttcaccacctccagagacaattccaagagcactctgtatctgcaaatgaacagcctgagagccgaggacacggccctatattactgtgcgaaatacttgggcaacgatgattcggggaggtgggacaaaagcaacgactactggggccagggaaccctggtcaccgtctcctcag		gaggtgcacctgttggagtctggggga...ggcctggtacagccgggggggtccctgagactctcctgtgtagcctctggattcaccttt............agtgattatgccatgagttgggtccgccaggctccagggaaggggctggagtgggtctcagctatcagtggtagt......ggtgataccacatactacgcagactccgtgaag...ggccggttcaccacctccagagacaattccaagagcactctgtatctgcaaatgaacagcctgagagccgaggacacggccctatattactgtgcgaaa	gaggtgcacctgttggagtctggggga...ggcctggtacagccgggggggtccctgagactctcctgtgtagcctct	ggattcaccttt............agtgattatgcc	atgagttgggtccgccaggctccagggaaggggctggagtgggtctcagct	atcagtggtagt......ggtgataccaca	tactacgcagactccgtgaag...ggccggttcaccacctccagagacaattccaagagcactctgtatctgcaaatgaacagcctgagagccgaggacacggccctatattactgt	gcgaaatacttgggcaacgatgattcggggaggtgggacaaaagcaacgactac	tgtgcgaaatacttgggcaacgatgattcggggaggtgggacaaaagcaacgactactgg	cgactactggggccagggaaccctggtcaccgtctcctcag	tggggccagggaaccctggtcaccgtctcctcag
819	ACGGAGATCTGAGTGT-1_contig_8	productive	N	Homsap IGHV3-30*04 F, or Homsap IGHV3-30*15 F or Homsap IGHV3-30-3*03 F	Homsap IGHJ4*02 F	Homsap IGHD3-16*02 F	IGHG2	caggtgcagctggtggagtctggggga...ggcgtggtccagcctgggaggtccctgagactctcctgtgcagcctctggattcaccttc............agtagctatgctatgcactgggtccgccaggctccaggcaaggggctggagtgggtggcagttatatcatatgat......ggaagtaataaatactacgcagactccgtgaag...ggccgattcaccatctccagagacaattccaagaacacgctgtatctgcaaatgagcagcctgagagctgaggacacggctgtgtattactgtgcgagaggggggggtttcgcctactttgactactggggccagggaaccctggtcaccgtctcctcag		caggtgcagctggtggagtctggggga...ggcgtggtccagcctgggaggtccctgagactctcctgtgcagcctctggattcaccttc............agtagctatgctatgcactgggtccgccaggctccaggcaaggggctggagtgggtggcagttatatcatatgat......ggaagtaataaatactacgcagactccgtgaag...ggccgattcaccatctccagagacaattccaagaacacgctgtatctgcaaatgagcagcctgagagctgaggacacggctgtgtattactgtgcgagag	caggtgcagctggtggagtctggggga...ggcgtggtccagcctgggaggtccctgagactctcctgtgcagcctct	ggattcaccttc............agtagctatgct	atgcactgggtccgccaggctccaggcaaggggctggagtgggtggcagtt	atatcatatgat......ggaagtaataaa	tactacgcagactccgtgaag...ggccgattcaccatctccagagacaattccaagaacacgctgtatctgcaaatgagcagcctgagagctgaggacacggctgtgtattactgt	gcgagaggggggggtttcgcctactttgactac	tgtgcgagaggggggggtttcgcctactttgactactgg	ctactttgactactggggccagggaaccctggtcaccgtctcctcag	tggggccagggaaccctggtcaccgtctcctcag
3992	ACGGCCACACAACTGT-1_contig_3	productive	N	Homsap IGHV1-69*04 F	Homsap IGHJ3*02 F	Homsap IGHD3-22*01 F	IGHM	caggtccagctggtgcagtctggggct...gaggtgaagaagcctgggtcctcggtgaaggtctcctgcaaggcttctggaggcaccttc............agcagctatgctatcagctgggtgcgacaggcccctggacaagggcttgagtggatgggaaggatcatccctatc......cttggtatagcaaactacgcacagaagttccag...ggcagagtcacgattaccgcggacaaatccacgagcacagcctacatggagctgagcagcctgagatctgaggacacggccgtgtattactgtgcgagagaatgggattactatgatagtagtggttatcgggatgatgcttttgatatctggggccaagggacaatggtcaccgtctct…		caggtccagctggtgcagtctggggct...gaggtgaagaagcctgggtcctcggtgaaggtctcctgcaaggcttctggaggcaccttc............agcagctatgctatcagctgggtgcgacaggcccctggacaagggcttgagtggatgggaaggatcatccctatc......cttggtatagcaaactacgcacagaagttccag...ggcagagtcacgattaccgcggacaaatccacgagcacagcctacatggagctgagcagcctgagatctgaggacacggccgtgtattactgtgcgagaga	caggtccagctggtgcagtctggggct...gaggtgaagaagcctgggtcctcggtgaaggtctcctgcaaggcttct	ggaggcaccttc............agcagctatgct	atcagctgggtgcgacaggcccctggacaagggcttgagtggatgggaagg	atcatccctatc......cttggtatagca	aactacgcacagaagttccag...ggcagagtcacgattaccgcggacaaatccacgagcacagcctacatggagctgagcagcctgagatctgaggacacggccgtgtattactgt	gcgagagaatgggattactatgatagtagtggttatcgggatgatgcttttgatatc	tgtgcgagagaatgggattactatgatagtagtggttatcgggatgatgcttttgatatctgg	tgatgcttttgatatctggggccaagggacaatggtcaccgtctcttcag	tggggccaagggacaatggtcaccgtctcttcag
7705	ACGGCCACACATCCGG-1_contig_1	productive	N	Homsap IGHV4-39*01 F	Homsap IGHJ3*02 F	Homsap IGHD2-15*01 F	IGHM	cagttgcagctgcaggagtcgggccca...ggacaggtgaagccctcggagaccctgtccctcacctgcactgtctctggtgactccatcagc......agtagtagtcacaactggggttggatccgccagtccccagggaaggggctggagtggattgcgactatttattatact.........gggagcaccttccacaacccgtccctcaag...agtcgagtcaccatatccattgacacgtccaagaaccagttctccctgaagctgagctctgtgaccgccgcagacacggctgtgtattactgtgcgagacatcggaattcaccctactctgctcttgatatctggggccaagggacagtggtaaccgtctcttcag		cagttgcagctgcaggagtcgggccca...ggacaggtgaagccctcggagaccctgtccctcacctgcactgtctctggtgactccatcagc......agtagtagtcacaactggggttggatccgccagtccccagggaaggggctggagtggattgcgactatttattatact.........gggagcaccttccacaacccgtccctcaag...agtcgagtcaccatatccattgacacgtccaagaaccagttctccctgaagctgagctctgtgaccgccgcagacacggctgtgtattactgtgcgagaca	cagttgcagctgcaggagtcgggccca...ggacaggtgaagccctcggagaccctgtccctcacctgcactgtctct	ggtgactccatcagc......agtagtagtcacaac	tggggttggatccgccagtccccagggaaggggctggagtggattgcgact	atttattatact.........gggagcacc	ttccacaacccgtccctcaag...agtcgagtcaccatatccattgacacgtccaagaaccagttctccctgaagctgagctctgtgaccgccgcagacacggctgtgtattactgt	gcgagacatcggaattcaccctactctgctcttgatatc	tgtgcgagacatcggaattcaccctactctgctcttgatatctgg	tgctcttgatatctggggccaagggacagtggtaaccgtctcttcag	tggggccaagggacagtggtaaccgtctcttcag
5897	ACGGCCAGTCCGCTGA-1_contig_5	productive	N	Homsap IGHV3-49*04 F	Homsap IGHJ1*01 F		IGHD	gaggtgcagctggtggagtctggggga...gacttggtacagccagggcggtccctgagactctcctgtacaggttctgggttcaccttt............ggtgattatactatggcctgggtccgccaggctccagggaaggggctggagtgggtgggtttcattagaagcaaagcttatggtgggacatcagaatatgccgcgtctgtgaaa...ggcagattcactctctcaagagatgattccaagagggtcgcctatctacaaatgaacagcctgagaaccgaggacacagccgtctattactgtactagagatccccccccctttcagtggggccagggaaccccggtcaccgtctcctcag		gaggtgcagctggtggagtctggggga...gacttggtacagccagggcggtccctgagactctcctgtacaggttctgggttcaccttt............ggtgattatactatggcctgggtccgccaggctccagggaaggggctggagtgggtgggtttcattagaagcaaagcttatggtgggacatcagaatatgccgcgtctgtgaaa...ggcagattcactctctcaagagatgattccaagagggtcgcctatctacaaatgaacagcctgagaaccgaggacacagccgtctattactgtactagaga	gaggtgcagctggtggagtctggggga...gacttggtacagccagggcggtccctgagactctcctgtacaggttct	gggttcaccttt............ggtgattatact	atggcctgggtccgccaggctccagggaaggggctggagtgggtgggtttc	attagaagcaaagcttatggtgggacatca	gaatatgccgcgtctgtgaaa...ggcagattcactctctcaagagatgattccaagagggtcgcctatctacaaatgaacagcctgagaaccgaggacacagccgtctattactgt	actagagatccccccccctttcag	tgtactagagatccccccccctttcagtgg	cagtggggccagggaaccccggtcaccgtctcctcag	tggggccagggaaccccggtcaccgtctcctcag
6336	ACGGCCATCTCCAGGG-1_contig_1	productive	M	Homsap IGHV3-30-3*01 F	Homsap IGHJ3*01 F	Homsap IGHD1-26*01 F	IGHA2	cagatgcagttggaggagtctggggga...ggcgtggtccagcctgggaggtccctgagactctcctgtacagcctctggattcaccttc............actaattatgttatgcactgggtccgccaggccccaggcaaggggctggaatgggtggct............gaa......gggacctataaatactacgcagacaccgtgagg...ggccgattcaccatttccagagacaactccaagaacaccctatatctggaaatgaatagcctgagacctgacgacacggctatttattactgtgcgagagaagggagtgggagtaactcccttggtgcttttaatttctggggccacgggacaaaggacaccggttttgatgtctggggc…		cagatgcagttggaggagtctggggga...ggcgtggtccagcctgggaggtccctgagactctcctgtacagcctctggattcaccttc............actaattatgttatgcactgggtccgccaggccccaggcaaggggctggaatgggtggct............gaa......gggacctataaatactacgcagacaccgtgagg...ggccgattcaccatttccagagacaactccaagaacaccctatatctggaaatgaatagcctgagacctgacgacacggctatttattactgtgcgagaga	cagatgcagttggaggagtctggggga...ggcgtggtccagcctgggaggtccctgagactctcctgtacagcctct	ggattcaccttc............actaattatgtt	atgcactgggtccgccaggccccaggcaaggggctggaatgggtggct...	.........gaa......gggacctataaa	tactacgcagacaccgtgagg...ggccgattcaccatttccagagacaactccaagaacaccctatatctggaaatgaatagcctgagacctgacgacacggctatttattactgt	gcgagagaagggagtgggagtaactcccttggtgcttttaatttctggggccacgggacaaaggacaccggttttgatgtc	tgtgcgagagaagggagtgggagtaactcccttggtgcttttaatttctggggccacgggacaaaggacaccggttttgatgtctgg	ttttgatgtctggggccacgggacaatggtcaccgtctcctcag	tggggccacgggacaatggtcaccgtctcctcag
1331	ACGGGCTAGACCGGAT-1_contig_3	productive	M	Homsap IGHV3-48*03 F	Homsap IGHJ4*02 F	Homsap IGHD2-2*01 F	IGHG2	gaggtgcagctggtggagtctggggga...ggcttggtgcagcctggagggtccctgacactgtcctgtgtggcctctggattttatttc............agtggttatgaaatgaactgggtccgccaggctccagggaaggggctggagtgggtctcatacattagcagtcat......agtgatgccatgcactacgcggactctgtgaag...ggccgattcattatctccagagacaacgccaagaactcactgtatctgcaaatgaacggtctgagagtcgaggacacggctgtctattactgtgcgagacttcctcggcattgtagtagcaccaactgccattcgtggtggggccagggaaccctgctctccgtctcctcag		gaggtgcagctggtggagtctggggga...ggcttggtgcagcctggagggtccctgacactgtcctgtgtggcctctggattttatttc............agtggttatgaaatgaactgggtccgccaggctccagggaaggggctggagtgggtctcatacattagcagtcat......agtgatgccatgcactacgcggactctgtgaag...ggccgattcattatctccagagacaacgccaagaactcactgtatctgcaaatgaacggtctgagagtcgaggacacggctgtctattactgtgcgaga	gaggtgcagctggtggagtctggggga...ggcttggtgcagcctggagggtccctgacactgtcctgtgtggcctct	ggattttatttc............agtggttatgaa	atgaactgggtccgccaggctccagggaaggggctggagtgggtctcatac	attagcagtcat......agtgatgccatg	cactacgcggactctgtgaag...ggccgattcattatctccagagacaacgccaagaactcactgtatctgcaaatgaacggtctgagagtcgaggacacggctgtctattactgt	gcgagacttcctcggcattgtagtagcaccaactgccattcgtgg	tgtgcgagacttcctcggcattgtagtagcaccaactgccattcgtggtgg	tggggccagggaaccctgctctccgtctcctcag	tggggccagggaaccctgctctccgtctcctcag
1460	ACGGGCTAGGCGATAC-1_contig_4	productive	N	Homsap IGHV3-11*01 F	Homsap IGHJ4*02 F	Homsap IGHD6-19*01 F	IGHM	caggtgcagctggtggagtctggggga...ggcttggtcaagcctggagggtccctgagactctcctgtgcagcctctggattcaccttc............agtgactactacatgagctggatccgccaggctccagggaaggggctggagtgggtttcatacattagtagtagt......ggtagtactatatactacgcagactctgtgaag...ggccgattcaccatctccagggacaacgccaagaactcactgtatctgcaaatgaacagcctgagagccgacgacacggccgtgtattactgtgcgagagatcaggataacagtggctggtacccggggtactggggccagggaaccctggtcaccgtctcctcag		caggtgcagctggtggagtctggggga...ggcttggtcaagcctggagggtccctgagactctcctgtgcagcctctggattcaccttc............agtgactactacatgagctggatccgccaggctccagggaaggggctggagtgggtttcatacattagtagtagt......ggtagtactatatactacgcagactctgtgaag...ggccgattcaccatctccagggacaacgccaagaactcactgtatctgcaaatgaacagcctgagagccgacgacacggccgtgtattactgtgcgagaga	caggtgcagctggtggagtctggggga...ggcttggtcaagcctggagggtccctgagactctcctgtgcagcctct	ggattcaccttc............agtgactactac	atgagctggatccgccaggctccagggaaggggctggagtgggtttcatac	attagtagtagt......ggtagtactata	tactacgcagactctgtgaag...ggccgattcaccatctccagggacaacgccaagaactcactgtatctgcaaatgaacagcctgagagccgacgacacggccgtgtattactgt	gcgagagatcaggataacagtggctggtacccggggtac	tgtgcgagagatcaggataacagtggctggtacccggggtactgg	tactggggccagggaaccctggtcaccgtctcctcag	tggggccagggaaccctggtcaccgtctcctcag
5052	ACGGGCTAGGGATCTG-1_contig_5	productive	N	Homsap IGHV3-15*02 F	Homsap IGHJ4*02 F	Homsap IGHD3-22*01 F	IGHM	gaggtgcgcttcgtggagtctggggga...gccttggtaaagccgggggggtcccttagactctcctgtgcagcctctggattcagtttc............agtaacgcctggatgagttgggtccgccaggctccagggaaggggccggagtgggttggccgtattaaaagcgagactgatggtgggacagcagactacgctgcacccgtgaaa...ggcagattcaccatttcaagagatgattcaagaagcacgttgtatttgaaaatgaacagcctgaaaaccgaggacacagccctgtattactgtaccacagatggttactactatgataatagtggtcgcaactggggccggggaaccctggtcaccgtctcctcag		gaggtgcgcttcgtggagtctggggga...gccttggtaaagccgggggggtcccttagactctcctgtgcagcctctggattcagtttc............agtaacgcctggatgagttgggtccgccaggctccagggaaggggccggagtgggttggccgtattaaaagcgagactgatggtgggacagcagactacgctgcacccgtgaaa...ggcagattcaccatttcaagagatgattcaagaagcacgttgtatttgaaaatgaacagcctgaaaaccgaggacacagccctgtattactgtaccacaga	gaggtgcgcttcgtggagtctggggga...gccttggtaaagccgggggggtcccttagactctcctgtgcagcctct	ggattcagtttc............agtaacgcctgg	atgagttgggtccgccaggctccagggaaggggccggagtgggttggccgt	attaaaagcgagactgatggtgggacagca	gactacgctgcacccgtgaaa...ggcagattcaccatttcaagagatgattcaagaagcacgttgtatttgaaaatgaacagcctgaaaaccgaggacacagccctgtattactgt	accacagatggttactactatgataatagtggtcgcaac	tgtaccacagatggttactactatgataatagtggtcgcaactgg	actggggccggggaaccctggtcaccgtctcctcag	tggggccggggaaccctggtcaccgtctcctcag
12949	ACGGGCTAGTCAAGCG-1_contig_3	productive	M	Homsap IGHV3-30*04 F, or Homsap IGHV3-30-3*03 F	Homsap IGHJ5*02 F	Homsap IGHD6-19*01 F	IGHM	caggtgcagctggtggagtctggggga...ggcgtggtccagcctgggaggtccctgagactctcctgtgcagcctctggattcaccttc............agtaactatgctatgcagtgggtccgccaggctccaggcaaggggctggagtgggtggcacttatatcattggat......ggaaataataagtattgcgcagactccgtgaag...gcccgattcaccatctccagagacaattccagggacacgctgtatctgcaaatgaacagcctgagaactgaggacacggctgtctattactgtgcgagagcgtggcagtatagcactggctggtatggaccctggggccagggaaccctggtcaccgtctcctcag		caggtgcagctggtggagtctggggga...ggcgtggtccagcctgggaggtccctgagactctcctgtgcagcctctggattcaccttc............agtaactatgctatgcagtgggtccgccaggctccaggcaaggggctggagtgggtggcacttatatcattggat......ggaaataataagtattgcgcagactccgtgaag...gcccgattcaccatctccagagacaattccagggacacgctgtatctgcaaatgaacagcctgagaactgaggacacggctgtctattactgtgcgagag	caggtgcagctggtggagtctggggga...ggcgtggtccagcctgggaggtccctgagactctcctgtgcagcctct	ggattcaccttc............agtaactatgct	atgcagtgggtccgccaggctccaggcaaggggctggagtgggtggcactt	atatcattggat......ggaaataataag	tattgcgcagactccgtgaag...gcccgattcaccatctccagagacaattccagggacacgctgtatctgcaaatgaacagcctgagaactgaggacacggctgtctattactgt	gcgagagcgtggcagtatagcactggctggtatggaccc	tgtgcgagagcgtggcagtatagcactggctggtatggaccctgg	ccctggggccagggaaccctggtcaccgtctcctcag	tggggccagggaaccctggtcaccgtctcctcag
5165	ACGGGCTAGTGTCCAT-1_contig_1	productive	M	Homsap IGHV4-59*01 F	Homsap IGHJ1*01 F	Homsap IGHD1-26*01 F	IGHA1	cagctgcagttgttggagtcgggccca...ggactggtgaagccttcggggaccctgtccctcacctgcactgtctctggtggctccatc............agtggttactactggagctggatccggcagcccccagggaagggactggagtggattgggtatgtcttttacagt.........gggagcaccaactacaacccctccctcaac...agtcgagtcaccatatcattagacacgtccaagaaccagttctccctgaagctgagctctgtgaccgctgcggacacggccgtgtattactgtgtgagagatcatagtccgttccagcactggggccagggcaccctggtcaccgtctcttcag		cagctgcagttgttggagtcgggccca...ggactggtgaagccttcggggaccctgtccctcacctgcactgtctctggtggctccatc............agtggttactactggagctggatccggcagcccccagggaagggactggagtggattgggtatgtcttttacagt.........gggagcaccaactacaacccctccctcaac...agtcgagtcaccatatcattagacacgtccaagaaccagttctccctgaagctgagctctgtgaccgctgcggacacggccgtgtattactgtgtgagaga	cagctgcagttgttggagtcgggccca...ggactggtgaagccttcggggaccctgtccctcacctgcactgtctct	ggtggctccatc............agtggttactac	tggagctggatccggcagcccccagggaagggactggagtggattgggtat	gtcttttacagt.........gggagcacc	aactacaacccctccctcaac...agtcgagtcaccatatcattagacacgtccaagaaccagttctccctgaagctgagctctgtgaccgctgcggacacggccgtgtattactgt	gtgagagatcatagtccgttccagcac	tgtgtgagagatcatagtccgttccagcactgg	ttccagcactggggccagggcaccctggtcaccgtctcttcag	tggggccagggcaccctggtcaccgtctcttcag
11456	ACGGGCTCAAGAGGCT-1_contig_5	productive	N	Homsap IGHV4-4*02 F	Homsap IGHJ4*02 F	Homsap IGHD4-17*01 F	IGHM	caggtgcagctgcaggaatcgggccca...ggactggtgaagccttcgggcaccctgtccctcacctgcgctgtctctggtggctccatcaac.........actgctaactggtggacttgggtccgccagcccccagggaaggggctggagtggattggggagatctctcatagt.........ggggacaccaactacagcccgtccctcaag...agtcgagtcaccattttggttgacgagtccaagaatcacttctccctgaagctgagctctgtgaccgcctcggacacggccttctattattgtgcgagagggatttggccccacggtgactacgaaggggactactggggccagggaaccctggtcaccgtctcctcag		caggtgcagctgcaggaatcgggccca...ggactggtgaagccttcgggcaccctgtccctcacctgcgctgtctctggtggctccatcaac.........actgctaactggtggacttgggtccgccagcccccagggaaggggctggagtggattggggagatctctcatagt.........ggggacaccaactacagcccgtccctcaag...agtcgagtcaccattttggttgacgagtccaagaatcacttctccctgaagctgagctctgtgaccgcctcggacacggccttctattattgtgcgagag	caggtgcagctgcaggaatcgggccca...ggactggtgaagccttcgggcaccctgtccctcacctgcgctgtctct	ggtggctccatcaac.........actgctaactgg	tggacttgggtccgccagcccccagggaaggggctggagtggattggggag	atctctcatagt.........ggggacacc	aactacagcccgtccctcaag...agtcgagtcaccattttggttgacgagtccaagaatcacttctccctgaagctgagctctgtgaccgcctcggacacggccttctattattgt	gcgagagggatttggccccacggtgactacgaaggggactac	tgtgcgagagggatttggccccacggtgactacgaaggggactactgg	gactactggggccagggaaccctggtcaccgtctcctcag	tggggccagggaaccctggtcaccgtctcctcag
626	ACGGGCTCAGGCGATA-1_contig_3	productive	N	Homsap IGHV7-4-1*02 F	Homsap IGHJ6*02 F	Homsap IGHD5-18*01 F	IGHM	caggtgcagctggtgcaatctgggtct...gagttgaagaagcctggggcctcagtgaaggtttcctgcaaggcttctggatacaccttc............actagctatactatgaattgggtgcgacaggcccctggacaagggcttgagtacgtgggatggatcaacaccaac......actgggagcccaacgtatgcccagggcttcaca...ggcgggcttgtcttctccttggacacctctgtcagcacggcatatctgcagatcaccagcctaaagcctgaggacactgccgtctattactgtgcgagaggaggattcagctatggctacggtatggacgtctggggccaggggaccgcggtcaccgtgtcctca		caggtgcagctggtgcaatctgggtct...gagttgaagaagcctggggcctcagtgaaggtttcctgcaaggcttctggatacaccttc............actagctatactatgaattgggtgcgacaggcccctggacaagggcttgagtacgtgggatggatcaacaccaac......actgggagcccaacgtatgcccagggcttcaca...ggcgggcttgtcttctccttggacacctctgtcagcacggcatatctgcagatcaccagcctaaagcctgaggacactgccgtctattactgtgcgagag	caggtgcagctggtgcaatctgggtct...gagttgaagaagcctggggcctcagtgaaggtttcctgcaaggcttct	ggatacaccttc............actagctatact	atgaattgggtgcgacaggcccctggacaagggcttgagtacgtgggatgg	atcaacaccaac......actgggagccca	acgtatgcccagggcttcaca...ggcgggcttgtcttctccttggacacctctgtcagcacggcatatctgcagatcaccagcctaaagcctgaggacactgccgtctattactgt	gcgagaggaggattcagctatggctacggtatggacgtc	tgtgcgagaggaggattcagctatggctacggtatggacgtctgg	ctacggtatggacgtctggggccaggggaccgcggtcaccgtgtcctca	tggggccaggggaccgcggtcaccgtgtcctca
5703	ACGGGCTCAGTAAGCG-1_contig_2	productive	N	Homsap IGHV4-34*01 F	Homsap IGHJ4*02 F	Homsap IGHD3-16*02 F	IGHM	caggtgcagctacagcagtggggcgca...ggactgttgaagccttcggagaccctgtccctcacctgcgctgtctatggtgggtccttc............agtgtttactactggaactggatccgccagcccccagggaaggggctggagtggattggggaaatcaatcatagt.........ggaaccaccaactacaacccgtccctcaag...agtcgagtcaccatatcagtagacacgtccaagacccagttctccctgaggctgagctctgtgaccgccgcggacacggctgtctattactgtgcgggacgacgcccgcggggagcttccgtctttgactactggggccagggaaccctggtcaccgtctcctcag		caggtgcagctacagcagtggggcgca...ggactgttgaagccttcggagaccctgtccctcacctgcgctgtctatggtgggtccttc............agtgtttactactggaactggatccgccagcccccagggaaggggctggagtggattggggaaatcaatcatagt.........ggaaccaccaactacaacccgtccctcaag...agtcgagtcaccatatcagtagacacgtccaagacccagttctccctgaggctgagctctgtgaccgccgcggacacggctgtctattactgtgcggga	caggtgcagctacagcagtggggcgca...ggactgttgaagccttcggagaccctgtccctcacctgcgctgtctat	ggtgggtccttc............agtgtttactac	tggaactggatccgccagcccccagggaaggggctggagtggattggggaa	atcaatcatagt.........ggaaccacc	aactacaacccgtccctcaag...agtcgagtcaccatatcagtagacacgtccaagacccagttctccctgaggctgagctctgtgaccgccgcggacacggctgtctattactgt	gcgggacgacgcccgcggggagcttccgtctttgactac	tgtgcgggacgacgcccgcggggagcttccgtctttgactactgg	ctttgactactggggccagggaaccctggtcaccgtctcctcag	tggggccagggaaccctggtcaccgtctcctcag
12079	ACGGGTCAGACTACAA-1_contig_5	productive	N	Homsap IGHV5-51*01 F	Homsap IGHJ4*02 F	Homsap IGHD4-11*01 ORF	IGHM	gaggtgcagctggtgcagtctggagca...gaggtgacaaagcccggggagtctctgaagatcgcctgtaagggtcttggatatagcttt............accagctactggatcggctgggtgcgccagatgcccgggaaaggcctggagtggatggggatcatctaccctggt......gactctgataccagatacagcccgtccttccaa...ggccaggtcaccatctcagccgacaagtccatcagcaccgcctacttacagtggagcagcctgaaggcctcggacaccgccatgtattactgtgcgagagtgggtcgctccggaaactacagtaactacgttgactactggggccagggaaccctggtcaccgtctcctcag		gaggtgcagctggtgcagtctggagca...gaggtgacaaagcccggggagtctctgaagatcgcctgtaagggtcttggatatagcttt............accagctactggatcggctgggtgcgccagatgcccgggaaaggcctggagtggatggggatcatctaccctggt......gactctgataccagatacagcccgtccttccaa...ggccaggtcaccatctcagccgacaagtccatcagcaccgcctacttacagtggagcagcctgaaggcctcggacaccgccatgtattactgtgcgaga	gaggtgcagctggtgcagtctggagca...gaggtgacaaagcccggggagtctctgaagatcgcctgtaagggtctt	ggatatagcttt............accagctactgg	atcggctgggtgcgccagatgcccgggaaaggcctggagtggatggggatc	atctaccctggt......gactctgatacc	agatacagcccgtccttccaa...ggccaggtcaccatctcagccgacaagtccatcagcaccgcctacttacagtggagcagcctgaaggcctcggacaccgccatgtattactgt	gcgagagtgggtcgctccggaaactacagtaactacgttgactac	tgtgcgagagtgggtcgctccggaaactacagtaactacgttgactactgg	actacgttgactactggggccagggaaccctggtcaccgtctcctcag	tggggccagggaaccctggtcaccgtctcctcag
6784	ACGGGTCCACAGTCGC-1_contig_1	productive	N	Homsap IGHV3-7*01 F	Homsap IGHJ4*02 F	Homsap IGHD2-21*01 F	IGHM	gaggtgcagctggtggagtctggggga...ggcttggtccagccgggggggtccctgagactctcctgtgcagcctctggattcaccttt............agtaggtcttcgatgaactgggtccgccaggctccaggtaaggggctggagtgggtggccaacataaaccaagat......ggaggtgagaaatactatgtggactctgtgaag...ggccgattcaccatctccagagacaacgccaagaactcactgtatctgcaaatgaacaacctgagagccgaggacacggctgtgtattactgtgcgagaagggacttggggtggaactgttttgactactggggccagggaaccctggtcaccgtctcctcag		gaggtgcagctggtggagtctggggga...ggcttggtccagccgggggggtccctgagactctcctgtgcagcctctggattcaccttt............agtaggtcttcgatgaactgggtccgccaggctccaggtaaggggctggagtgggtggccaacataaaccaagat......ggaggtgagaaatactatgtggactctgtgaag...ggccgattcaccatctccagagacaacgccaagaactcactgtatctgcaaatgaacaacctgagagccgaggacacggctgtgtattactgtgcgaga	gaggtgcagctggtggagtctggggga...ggcttggtccagccgggggggtccctgagactctcctgtgcagcctct	ggattcaccttt............agtaggtcttcg	atgaactgggtccgccaggctccaggtaaggggctggagtgggtggccaac	ataaaccaagat......ggaggtgagaaa	tactatgtggactctgtgaag...ggccgattcaccatctccagagacaacgccaagaactcactgtatctgcaaatgaacaacctgagagccgaggacacggctgtgtattactgt	gcgagaagggacttggggtggaactgttttgactac	tgtgcgagaagggacttggggtggaactgttttgactactgg	actgttttgactactggggccagggaaccctggtcaccgtctcctcag	tggggccagggaaccctggtcaccgtctcctcag
9810	ACGGGTCCAGGTCGTC-1_contig_1	productive	N	Homsap IGHV5-51*01 F	Homsap IGHJ3*02 F	Homsap IGHD4-23*01 ORF	IGHM	gaggtgcagctggtgcagtctgaagca...gaggtgagaaagcccggggagtctctgaagatctcctgtaagggttctggatacagattt............gccagcaactggatcgcctgggtgcgccagatgcccgggaaaggcctggagtggatggggatcgtttatcctggt......gactctgataccagatacagcccgtccttagaa...ggccaggtcaccatctcagccgacaagtccatcaccaccgcctacttggagtggagcagcctgaaggcctcggacaccgccatgtattattgtgcgagactccccactctagaggatgatgcttttgatatctggggccaagggacaatggtcaccgtctcttcag		gaggtgcagctggtgcagtctgaagca...gaggtgagaaagcccggggagtctctgaagatctcctgtaagggttctggatacagattt............gccagcaactggatcgcctgggtgcgccagatgcccgggaaaggcctggagtggatggggatcgtttatcctggt......gactctgataccagatacagcccgtccttagaa...ggccaggtcaccatctcagccgacaagtccatcaccaccgcctacttggagtggagcagcctgaaggcctcggacaccgccatgtattattgtgcgagac	gaggtgcagctggtgcagtctgaagca...gaggtgagaaagcccggggagtctctgaagatctcctgtaagggttct	ggatacagattt............gccagcaactgg	atcgcctgggtgcgccagatgcccgggaaaggcctggagtggatggggatc	gtttatcctggt......gactctgatacc	agatacagcccgtccttagaa...ggccaggtcaccatctcagccgacaagtccatcaccaccgcctacttggagtggagcagcctgaaggcctcggacaccgccatgtattattgt	gcgagactccccactctagaggatgatgcttttgatatc	tgtgcgagactccccactctagaggatgatgcttttgatatctgg	tgatgcttttgatatctggggccaagggacaatggtcaccgtctcttcag	tggggccaagggacaatggtcaccgtctcttcag
1002	ACGGGTCCATACCATG-1_contig_3	productive	M	Homsap IGHV7-4-1*02 F	Homsap IGHJ4*02 F	Homsap IGHD3-3*01 F	IGHA2	caggtgcagctggtgcaatctgggtct...gagttgaagaagcctggggcctcagtgaaggtttcctgcaagacttctggatacaccttc............actaactatgctatgaattgggtgcgacaggcccctggacaagggcttgagtgggtgggatggatcaacaccaaa......actgggaacccaacgtatgcccagggcttcaca...ggacggtttgtcttctccttggacacctctgtcagcacggcatatctgcagatcagcagcctaaaggctgaagacactgccgtctattactgtgcgaggggacgagggagtggttattattactttgactactggggccagggaaccctggtcaccgtctcctcag		caggtgcagctggtgcaatctgggtct...gagttgaagaagcctggggcctcagtgaaggtttcctgcaagacttctggatacaccttc............actaactatgctatgaattgggtgcgacaggcccctggacaagggcttgagtgggtgggatggatcaacaccaaa......actgggaacccaacgtatgcccagggcttcaca...ggacggtttgtcttctccttggacacctctgtcagcacggcatatctgcagatcagcagcctaaaggctgaagacactgccgtctattactgtgcgag	caggtgcagctggtgcaatctgggtct...gagttgaagaagcctggggcctcagtgaaggtttcctgcaagacttct	ggatacaccttc............actaactatgct	atgaattgggtgcgacaggcccctggacaagggcttgagtgggtgggatgg	atcaacaccaaa......actgggaaccca	acgtatgcccagggcttcaca...ggacggtttgtcttctccttggacacctctgtcagcacggcatatctgcagatcagcagcctaaaggctgaagacactgccgtctattactgt	gcgaggggacgagggagtggttattattactttgactac	tgtgcgaggggacgagggagtggttattattactttgactactgg	tactttgactactggggccagggaaccctggtcaccgtctcctcag	tggggccagggaaccctggtcaccgtctcctcag
13292	ACGGGTCTCCGCATAA-1_contig_5	productive	N	Homsap IGHV3-30-3*01 F	Homsap IGHJ5*01 F, or Homsap IGHJ5*02 F	Homsap IGHD3-22*01 F	IGHM	caggtgcagctggtggagtctggggga...ggcgtggtccagcctgggaggtccctgagactctcctgtgcagcctctggattcaccttc............agtagctatgctatgcactgggtccgccaggctccaggcaaggggctggagtgggtggcagttatatcatatgat......ggaagcaataaatactacgcagactccgtgaag...ggccgattcaccatctccagagacaattccaagaacacgctgtatctgcaaatgaacagcctgagagctgaggacacggctgtgtattactgtgcgagagacccctcccaatatgatagtagtggttacgagtcctggggccagggaaccctggtcaccgtctcctcag		caggtgcagctggtggagtctggggga...ggcgtggtccagcctgggaggtccctgagactctcctgtgcagcctctggattcaccttc............agtagctatgctatgcactgggtccgccaggctccaggcaaggggctggagtgggtggcagttatatcatatgat......ggaagcaataaatactacgcagactccgtgaag...ggccgattcaccatctccagagacaattccaagaacacgctgtatctgcaaatgaacagcctgagagctgaggacacggctgtgtattactgtgcgagaga	caggtgcagctggtggagtctggggga...ggcgtggtccagcctgggaggtccctgagactctcctgtgcagcctct	ggattcaccttc............agtagctatgct	atgcactgggtccgccaggctccaggcaaggggctggagtgggtggcagtt	atatcatatgat......ggaagcaataaa	tactacgcagactccgtgaag...ggccgattcaccatctccagagacaattccaagaacacgctgtatctgcaaatgaacagcctgagagctgaggacacggctgtgtattactgt	gcgagagacccctcccaatatgatagtagtggttacgagtcc	tgtgcgagagacccctcccaatatgatagtagtggttacgagtcctgg	tcctggggccagggaaccctggtcaccgtctcctcag	tggggccagggaaccctggtcaccgtctcctcag
13480	ACGTCAACATCCCATC-1_contig_3	productive	M	Homsap IGHV3-23*01 F, or Homsap IGHV3-23D*01 F	Homsap IGHJ4*02 F	Homsap IGHD3-10*01 F	IGHA2	gaggtacaattattggattctgggggc...gacttggtgcagcctggggggtccctgagactctcctgtgaaggctctggattcgtcttt............gtgaattatgccttgagttgggtccgccaggctccagggaaggggctggagtgggtctcaaccatcacttctcat......agtgataccgcaaacttcgcagactccgtgaag...ggccggttcacaatctccagagacaattccaagaacacagtgtatctacaaatgaacagcctgagagtcgacgacacggccgtctatttctgtgcgaaagtcgacgcccggacttatttccatgggagcggtgctcctttttttgacaactggggccagggaactctggtcaccgtctcc…		gaggtacaattattggattctgggggc...gacttggtgcagcctggggggtccctgagactctcctgtgaaggctctggattcgtcttt............gtgaattatgccttgagttgggtccgccaggctccagggaaggggctggagtgggtctcaaccatcacttctcat......agtgataccgcaaacttcgcagactccgtgaag...ggccggttcacaatctccagagacaattccaagaacacagtgtatctacaaatgaacagcctgagagtcgacgacacggccgtctatttctgtgcgaaag	gaggtacaattattggattctgggggc...gacttggtgcagcctggggggtccctgagactctcctgtgaaggctct	ggattcgtcttt............gtgaattatgcc	ttgagttgggtccgccaggctccagggaaggggctggagtgggtctcaacc	atcacttctcat......agtgataccgca	aacttcgcagactccgtgaag...ggccggttcacaatctccagagacaattccaagaacacagtgtatctacaaatgaacagcctgagagtcgacgacacggccgtctatttctgt	gcgaaagtcgacgcccggacttatttccatgggagcggtgctcctttttttgacaac	tgtgcgaaagtcgacgcccggacttatttccatgggagcggtgctcctttttttgacaactgg	tttgacaactggggccagggaactctggtcaccgtctcctcag	tggggccagggaactctggtcaccgtctcctcag
13937	ACGTCAACATTCCTGC-1_contig_2	productive	M	Homsap IGHV3-30*04 F, or Homsap IGHV3-30*14 F or Homsap IGHV3-30-3*01 F or Homsap IGHV3-30-3*03 F	Homsap IGHJ5*02 F	Homsap IGHD3-22*01 F	IGHA1	caggtacaactggtggagtctggggga...ggcgtggtccagcctggggggtccctgagactctcctgtgcagcctctggactcaccttc............ggtgactgtgttatgcactgggtccgccaggctccaggcaaggggctggagtgggtggcaggcatatctactgat......ggaaggggcacatactacccagagtccgtgaag...ggccgattcaccatctcaagaagcaattccgagaacacggtgtttctacaaatgaacagcctgaaatctgaggacacggctgtctatttttgtgcgagagaaggcggtagtagtggtcgtgcggggtggttcgacccctggggccagggaaccctggtcaccgtctcctcag		caggtacaactggtggagtctggggga...ggcgtggtccagcctggggggtccctgagactctcctgtgcagcctctggactcaccttc............ggtgactgtgttatgcactgggtccgccaggctccaggcaaggggctggagtgggtggcaggcatatctactgat......ggaaggggcacatactacccagagtccgtgaag...ggccgattcaccatctcaagaagcaattccgagaacacggtgtttctacaaatgaacagcctgaaatctgaggacacggctgtctatttttgtgcgagaga	caggtacaactggtggagtctggggga...ggcgtggtccagcctggggggtccctgagactctcctgtgcagcctct	ggactcaccttc............ggtgactgtgtt	atgcactgggtccgccaggctccaggcaaggggctggagtgggtggcaggc	atatctactgat......ggaaggggcaca	tactacccagagtccgtgaag...ggccgattcaccatctcaagaagcaattccgagaacacggtgtttctacaaatgaacagcctgaaatctgaggacacggctgtctatttttgt	gcgagagaaggcggtagtagtggtcgtgcggggtggttcgacccc	tgtgcgagagaaggcggtagtagtggtcgtgcggggtggttcgacccctgg	tggttcgacccctggggccagggaaccctggtcaccgtctcctcag	tggggccagggaaccctggtcaccgtctcctcag
6947	ACTATCTAGAACAACT-1_contig_4	productive	M	Homsap IGHV3-7*01 F	Homsap IGHJ3*02 F	Homsap IGHD2-2*01 F	IGHA2	gaggtgcaactggtagagtctgggggc...ggcttggtccagcctggggggtccctgagactctcctgtgcagcctctggattcaccctt............agtacctattggatgacatgggtccgccagtctccaggaaaggggctggagtgggtggccaatataaagcatgat......ggaggtgagatacactatgtggactctgtggag...gaccgattcaccatctccagagacaacgccaagaattcactgcatttgcaaatgaccagcctgaaagccgaggacacggctctctattattgtgtgaggggttgtaccagtgccagctgttttaatgatgcttttggtatctggggccaagggacaatggtcatcgtctcttcag		gaggtgcaactggtagagtctgggggc...ggcttggtccagcctggggggtccctgagactctcctgtgcagcctctggattcaccctt............agtacctattggatgacatgggtccgccagtctccaggaaaggggctggagtgggtggccaatataaagcatgat......ggaggtgagatacactatgtggactctgtggag...gaccgattcaccatctccagagacaacgccaagaattcactgcatttgcaaatgaccagcctgaaagccgaggacacggctctctattattgtgtgag	gaggtgcaactggtagagtctgggggc...ggcttggtccagcctggggggtccctgagactctcctgtgcagcctct	ggattcaccctt............agtacctattgg	atgacatgggtccgccagtctccaggaaaggggctggagtgggtggccaat	ataaagcatgat......ggaggtgagata	cactatgtggactctgtggag...gaccgattcaccatctccagagacaacgccaagaattcactgcatttgcaaatgaccagcctgaaagccgaggacacggctctctattattgt	gtgaggggttgtaccagtgccagctgttttaatgatgcttttggtatc	tgtgtgaggggttgtaccagtgccagctgttttaatgatgcttttggtatctgg	tgatgcttttggtatctggggccaagggacaatggtcatcgtctcttcag	tggggccaagggacaatggtcatcgtctcttcag
5902	ACTGAACAGGTGGGTT-1_contig_3	productive	M	Homsap IGHV4-31*11 (F)	Homsap IGHJ3*02 F	Homsap IGHD3-22*01 F	IGHD	caggtgcagctgcaggagtcgggccca...ggactggtgaggtcttcacagaccctgtccctcacctgcgttgtgtctggtgtgtccatcact......tctggtgatttctattggatctggattcgccagcccccagggaagggcctcgaatcccttggttatatttaccacagt.........ggaaccacctaccccaacccgtccctcaag...agtcgactgagcctgtcagcggacacgtctaagaaccagatctccctgcaactgacctctatgactgtcgcggactcggccgtgtattactgtgcgaggatgactttcagtcgacacaactatgacagtggtgcttacgtccctgatgctattgagatgtggggccaaggaacactggtc…		caggtgcagctgcaggagtcgggccca...ggactggtgaggtcttcacagaccctgtccctcacctgcgttgtgtctggtgtgtccatcact......tctggtgatttctattggatctggattcgccagcccccagggaagggcctcgaatcccttggttatatttaccacagt.........ggaaccacctaccccaacccgtccctcaag...agtcgactgagcctgtcagcggacacgtctaagaaccagatctccctgcaactgacctctatgactgtcgcggactcggccgtgtattactgtgcgag	caggtgcagctgcaggagtcgggccca...ggactggtgaggtcttcacagaccctgtccctcacctgcgttgtgtct	ggtgtgtccatcact......tctggtgatttctat	tggatctggattcgccagcccccagggaagggcctcgaatcccttggttat	atttaccacagt.........ggaaccacc	taccccaacccgtccctcaag...agtcgactgagcctgtcagcggacacgtctaagaaccagatctccctgcaactgacctctatgactgtcgcggactcggccgtgtattactgt	gcgaggatgactttcagtcgacacaactatgacagtggtgcttacgtccctgatgctattgagatg	tgtgcgaggatgactttcagtcgacacaactatgacagtggtgcttacgtccctgatgctattgagatgtgg	ttgagatgtggggccaaggaacactggtctccgtctcttcag	tggggccaaggaacactggtctccgtctcttcag
12352	ACTGAACCAAGTAATG-1_contig_2	productive	N	Homsap IGHV3-23*01 F, or Homsap IGHV3-23D*01 F	Homsap IGHJ4*02 F	Homsap IGHD4-11*01 ORF	IGHM	gaggtgcagctgttggagtctggggga...agcttggttcagccgggggggtccctgagactctcctgtgcagcctctggatttatcttt............ggcagctctgccatgagctgggtccgccaggctccagggaaggggctggagtgggtctcgactattacttatact......ggtgatagcacatcctacgcagactccgtgaag...ggccggttcaccatctccagagacatttccaagaacacactgtatctgcaactgaacagcctgagagccgaggacacggccgtatattactgtgcgaaatgtgtggggctatacagtaactcgaacttcgcctactggggccagggaaccctggtcaccgtctcctcag		gaggtgcagctgttggagtctggggga...agcttggttcagccgggggggtccctgagactctcctgtgcagcctctggatttatcttt............ggcagctctgccatgagctgggtccgccaggctccagggaaggggctggagtgggtctcgactattacttatact......ggtgatagcacatcctacgcagactccgtgaag...ggccggttcaccatctccagagacatttccaagaacacactgtatctgcaactgaacagcctgagagccgaggacacggccgtatattactgtgcgaaa	gaggtgcagctgttggagtctggggga...agcttggttcagccgggggggtccctgagactctcctgtgcagcctct	ggatttatcttt............ggcagctctgcc	atgagctgggtccgccaggctccagggaaggggctggagtgggtctcgact	attacttatact......ggtgatagcaca	tcctacgcagactccgtgaag...ggccggttcaccatctccagagacatttccaagaacacactgtatctgcaactgaacagcctgagagccgaggacacggccgtatattactgt	gcgaaatgtgtggggctatacagtaactcgaacttcgcctac	tgtgcgaaatgtgtggggctatacagtaactcgaacttcgcctactgg	acttcgcctactggggccagggaaccctggtcaccgtctcctcag	tggggccagggaaccctggtcaccgtctcctcag
11525	ACTGAACTCCAGGGCT-1_contig_3	productive	N	Homsap IGHV3-74*01 F	Homsap IGHJ6*03 F	Homsap IGHD1-26*01 F	IGHM	gaggtgcagctggtggagtccggggga...ggcttagttcagcctggggggtccctgagactctcctgtgcagcctctggattcaccttc............agtcactactggatgcactgggtccgccaagctccagggaaggggctggtgtgggtctcacgtattaatagtgat......gggagtagcacaagctatgcggactccgtgaag...ggccgattcaccatctccagagacaacgccaagaacacgctgtatctgcaaatgaacagtctgagagccgaggacacggctgtgtattactgtggaagggcgtgggagctactgcaccactactactacatggacgtctggggcaaagggaccacggtcaccgtctcctca		gaggtgcagctggtggagtccggggga...ggcttagttcagcctggggggtccctgagactctcctgtgcagcctctggattcaccttc............agtcactactggatgcactgggtccgccaagctccagggaaggggctggtgtgggtctcacgtattaatagtgat......gggagtagcacaagctatgcggactccgtgaag...ggccgattcaccatctccagagacaacgccaagaacacgctgtatctgcaaatgaacagtctgagagccgaggacacggctgtgtattactgtggaag	gaggtgcagctggtggagtccggggga...ggcttagttcagcctggggggtccctgagactctcctgtgcagcctct	ggattcaccttc............agtcactactgg	atgcactgggtccgccaagctccagggaaggggctggtgtgggtctcacgt	attaatagtgat......gggagtagcaca	agctatgcggactccgtgaag...ggccgattcaccatctccagagacaacgccaagaacacgctgtatctgcaaatgaacagtctgagagccgaggacacggctgtgtattactgt	ggaagggcgtgggagctactgcaccactactactacatggacgtc	tgtggaagggcgtgggagctactgcaccactactactacatggacgtctgg	accactactactacatggacgtctggggcaaagggaccacggtcaccgtctcctca	tggggcaaagggaccacggtcaccgtctcctca
11778	ACTGAACTCCGCAAGC-1_contig_3	productive	M	Homsap IGHV4-39*02 F	Homsap IGHJ5*02 F	Homsap IGHD2-2*01 F	IGHG1	cagctgcagctgcaggagtcgggccca...ggactggtgaagccttcggagaccctgtccctcacgtgcactgtctctggtggctcactcagc.........aatagttattactggggctggatccgccagcccccagggaaggggctgcagtggattgggagtatctattatagt.........gggaccacctactacaacccgtctctcaag...agtcgagtcaccattgccgcagacacgtccaagaaccacttctccctgaaagtgacctctgtgaccgccgcagacacggctgtatattactgtgcgaaagcgagttgcagtagtaccagctgctatcttgcggacaactggttcgacccctggggccagggaaccctggtcaccgtctcc…		cagctgcagctgcaggagtcgggccca...ggactggtgaagccttcggagaccctgtccctcacgtgcactgtctctggtggctcactcagc.........aatagttattactggggctggatccgccagcccccagggaaggggctgcagtggattgggagtatctattatagt.........gggaccacctactacaacccgtctctcaag...agtcgagtcaccattgccgcagacacgtccaagaaccacttctccctgaaagtgacctctgtgaccgccgcagacacggctgtatattactgtgcgaaag	cagctgcagctgcaggagtcgggccca...ggactggtgaagccttcggagaccctgtccctcacgtgcactgtctct	ggtggctcactcagc.........aatagttattac	tggggctggatccgccagcccccagggaaggggctgcagtggattgggagt	atctattatagt.........gggaccacc	tactacaacccgtctctcaag...agtcgagtcaccattgccgcagacacgtccaagaaccacttctccctgaaagtgacctctgtgaccgccgcagacacggctgtatattactgt	gcgaaagcgagttgcagtagtaccagctgctatcttgcggacaactggttcgacccc	tgtgcgaaagcgagttgcagtagtaccagctgctatcttgcggacaactggttcgacccctgg	acaactggttcgacccctggggccagggaaccctggtcaccgtctcctcag	tggggccagggaaccctggtcaccgtctcctcag
10203	ACTGAACTCCTTGACC-1_contig_2	productive	M	Homsap IGHV4-4*02 F	Homsap IGHJ4*02 F	Homsap IGHD2-8*01 F	IGHG1	caggtgcagctgcaggagtcgggccca...ggactggtgaagccttcggggaccctgtccctcgcctgcgttgtctctgccgactccatctcc.........aacagtgtgtggtgggcttgggtccgccagcccccagggaagggattggagtggattggcgaaatctatcatagt.........ggcaacagcaactacaacccatccctcaag...agtcgagtcaccatatcagtggacaagtccaagaaccaattctccctgaagatgaactctgtgaccgccgcggacacggccgtgtattattgtgcgagagagccctctaatggagtgggaatctttgactactggggccagggaaccccggtcaccgtctcttcag		caggtgcagctgcaggagtcgggccca...ggactggtgaagccttcggggaccctgtccctcgcctgcgttgtctctgccgactccatctcc.........aacagtgtgtggtgggcttgggtccgccagcccccagggaagggattggagtggattggcgaaatctatcatagt.........ggcaacagcaactacaacccatccctcaag...agtcgagtcaccatatcagtggacaagtccaagaaccaattctccctgaagatgaactctgtgaccgccgcggacacggccgtgtattattgtgcgagaga	caggtgcagctgcaggagtcgggccca...ggactggtgaagccttcggggaccctgtccctcgcctgcgttgtctct	gccgactccatctcc.........aacagtgtgtgg	tgggcttgggtccgccagcccccagggaagggattggagtggattggcgaa	atctatcatagt.........ggcaacagc	aactacaacccatccctcaag...agtcgagtcaccatatcagtggacaagtccaagaaccaattctccctgaagatgaactctgtgaccgccgcggacacggccgtgtattattgt	gcgagagagccctctaatggagtgggaatctttgactac	tgtgcgagagagccctctaatggagtgggaatctttgactactgg	ctttgactactggggccagggaaccccggtcaccgtctcttcag	tggggccagggaaccccggtcaccgtctcttcag
115	ACTGAGTAGATATGGT-1_contig_4	productive	M	Homsap IGHV1-69*04 F, or Homsap IGHV1-69*08 F or Homsap IGHV1-69*11 F	Homsap IGHJ6*02 F	Homsap IGHD1-1*01 F	IGHG2	caggtccacctggtgcagtctggggct...gaggtgaagaagcctgggtcgtcggtgagggtctcctgccaggcctctggaggcgacttc............cgttccttttctttcacctgggtgcgacaggcccctggacaagggcttgagtggatgggaaggatcatccctgtc......cttgatacagcaaactacgcagagggctttcaa...cacagagtcaattttacggcggacaaatccacgcgcacagcctacatggagttgagcggcctgagatctgacgacacggccgtgtatttctgtgcgcgagacccctggatgacggaatacaactggaactaccactactatggtatggacagttggggccaagggaccacggtcattgtc…		caggtccacctggtgcagtctggggct...gaggtgaagaagcctgggtcgtcggtgagggtctcctgccaggcctctggaggcgacttc............cgttccttttctttcacctgggtgcgacaggcccctggacaagggcttgagtggatgggaaggatcatccctgtc......cttgatacagcaaactacgcagagggctttcaa...cacagagtcaattttacggcggacaaatccacgcgcacagcctacatggagttgagcggcctgagatctgacgacacggccgtgtatttctgtgcgcgaga	caggtccacctggtgcagtctggggct...gaggtgaagaagcctgggtcgtcggtgagggtctcctgccaggcctct	ggaggcgacttc............cgttccttttct	ttcacctgggtgcgacaggcccctggacaagggcttgagtggatgggaagg	atcatccctgtc......cttgatacagca	aactacgcagagggctttcaa...cacagagtcaattttacggcggacaaatccacgcgcacagcctacatggagttgagcggcctgagatctgacgacacggccgtgtatttctgt	gcgcgagacccctggatgacggaatacaactggaactaccactactatggtatggacagt	tgtgcgcgagacccctggatgacggaatacaactggaactaccactactatggtatggacagttgg	tggggccaagggaccacggtcattgtctcctca	tggggccaagggaccacggtcattgtctcctca
941	ACTGAGTCAGTGGGAT-1_contig_1	productive	N	Homsap IGHV3-33*01 F, or Homsap IGHV3-33*06 F	Homsap IGHJ6*03 F	Homsap IGHD3-10*01 F	IGHM	caggtgcaactagtggagtctggggga...ggcgtggtccagcctgggaggtccctgagactctcctgtgcagcgtctggattcaccttc............aatacctatagcatgcattggctccgccaggctccaggcaaggggctggagtgggtggcaattacatggcatgat......ggaagagataaatattatgcagactccgtgaag...ggccgattcaccatctccagagacaattccaagaacactctgtatctgcaaatgaacagcctgagagccgaggacacggctgtctattactgtgcgagagacgctttcctatggttcggggaatacattgactactactacatggacgtttggggcaaagggaccacggtcaccgtctcc…		caggtgcaactagtggagtctggggga...ggcgtggtccagcctgggaggtccctgagactctcctgtgcagcgtctggattcaccttc............aatacctatagcatgcattggctccgccaggctccaggcaaggggctggagtgggtggcaattacatggcatgat......ggaagagataaatattatgcagactccgtgaag...ggccgattcaccatctccagagacaattccaagaacactctgtatctgcaaatgaacagcctgagagccgaggacacggctgtctattactgtgcgagaga	caggtgcaactagtggagtctggggga...ggcgtggtccagcctgggaggtccctgagactctcctgtgcagcgtct	ggattcaccttc............aatacctatagc	atgcattggctccgccaggctccaggcaaggggctggagtgggtggcaatt	acatggcatgat......ggaagagataaa	tattatgcagactccgtgaag...ggccgattcaccatctccagagacaattccaagaacactctgtatctgcaaatgaacagcctgagagccgaggacacggctgtctattactgt	gcgagagacgctttcctatggttcggggaatacattgactactactacatggacgtt	tgtgcgagagacgctttcctatggttcggggaatacattgactactactacatggacgtttgg	actactactacatggacgtttggggcaaagggaccacggtcaccgtctcctca	tggggcaaagggaccacggtcaccgtctcctca
2711	ACTGAGTGTAAGCACG-1_contig_7	productive	N	Homsap IGHV4-59*01 F	Homsap IGHJ5*02 F	Homsap IGHD4-17*01 F	IGHM	caggtgcagctgcaggagtcgggccca...ggactggtgaagccttcggagaccctgtccctcacctgcactgtctctggtggctccatc............agtagttactactggagctggatccggcagcccccagggaagggactggagtggattggttttatccattacagt.........gggaccaccgactacaacccctccctcaag...agtcgactcaccatatcagtagacacgtccaagacccagttctccctgaagctaagttctgtgaccactgcggacactgccgtgtatttctgtgcgagagcctcctacggtgactacggcgagttcgacccctggggccagggaaccctggtcaccgtctcctcag		caggtgcagctgcaggagtcgggccca...ggactggtgaagccttcggagaccctgtccctcacctgcactgtctctggtggctccatc............agtagttactactggagctggatccggcagcccccagggaagggactggagtggattggttttatccattacagt.........gggaccaccgactacaacccctccctcaag...agtcgactcaccatatcagtagacacgtccaagacccagttctccctgaagctaagttctgtgaccactgcggacactgccgtgtatttctgtgcgagag	caggtgcagctgcaggagtcgggccca...ggactggtgaagccttcggagaccctgtccctcacctgcactgtctct	ggtggctccatc............agtagttactac	tggagctggatccggcagcccccagggaagggactggagtggattggtttt	atccattacagt.........gggaccacc	gactacaacccctccctcaag...agtcgactcaccatatcagtagacacgtccaagacccagttctccctgaagctaagttctgtgaccactgcggacactgccgtgtatttctgt	gcgagagcctcctacggtgactacggcgagttcgacccc	tgtgcgagagcctcctacggtgactacggcgagttcgacccctgg	gttcgacccctggggccagggaaccctggtcaccgtctcctcag	tggggccagggaaccctggtcaccgtctcctcag
5501	ACTGAGTGTCACTGGC-1_contig_1	productive	N	Homsap IGHV2-70*17 F	Homsap IGHJ6*03 F	Homsap IGHD5-24*01 ORF	IGHM	caggtcaccctgagggagtctggtcct...gcgctggtgagacccacacagaccctcacactgacctgcaccttctctgggttctcactcacc......actagtggaatgtgtgtgagctggatccgccagcccccagggaaggccctggagtgggttgcgcgcattgattgggat.........gatgataaattctacagctcatctctgaag...accaggctcaccatctccaaggacacctccagaaaccaggtggtccttacaatgaccaacatggaccctgtggacacagccacgtattactgtgcgcggaccccgagggggccacgcgacgagaaagggaactactactacatggacgtctggggcaaagggaccacggtcaccgtctcc…		caggtcaccctgagggagtctggtcct...gcgctggtgagacccacacagaccctcacactgacctgcaccttctctgggttctcactcacc......actagtggaatgtgtgtgagctggatccgccagcccccagggaaggccctggagtgggttgcgcgcattgattgggat.........gatgataaattctacagctcatctctgaag...accaggctcaccatctccaaggacacctccagaaaccaggtggtccttacaatgaccaacatggaccctgtggacacagccacgtattactgtgcgcgga	caggtcaccctgagggagtctggtcct...gcgctggtgagacccacacagaccctcacactgacctgcaccttctct	gggttctcactcacc......actagtggaatgtgt	gtgagctggatccgccagcccccagggaaggccctggagtgggttgcgcgc	attgattgggat.........gatgataaa	ttctacagctcatctctgaag...accaggctcaccatctccaaggacacctccagaaaccaggtggtccttacaatgaccaacatggaccctgtggacacagccacgtattactgt	gcgcggaccccgagggggccacgcgacgagaaagggaactactactacatggacgtc	tgtgcgcggaccccgagggggccacgcgacgagaaagggaactactactacatggacgtctgg	actactactacatggacgtctggggcaaagggaccacggtcaccgtctcctca	tggggcaaagggaccacggtcaccgtctcctca
1461	ACTGAGTTCAATAAGG-1_contig_1	productive	N	Homsap IGHV1-46*01 F, or Homsap IGHV1-46*03 F	Homsap IGHJ5*02 F	Homsap IGHD1-26*01 F	IGHM	caggtgcagttggtgcagtctgggact...gaggtgaagaagcctggggcctcagtgaaggttccctgcaaggcttctggatacactctc............accgaccactatatccactgggtgcgacaggcccctggacaagggcttgagtggatgggattcgtcaaccctagt......gatggtaacacaaactacgcgcagaaattcctg...ggcagagtcaccatgaccagggacacgtccacgagcacagtctacatggagctgagcagcctgacatctgaggacacggccatatattactgtgcgagactggtagtatatagtgggaggttccactggtacgacccctggggccagggaaccctggtcatcgtctcctcag		caggtgcagttggtgcagtctgggact...gaggtgaagaagcctggggcctcagtgaaggttccctgcaaggcttctggatacactctc............accgaccactatatccactgggtgcgacaggcccctggacaagggcttgagtggatgggattcgtcaaccctagt......gatggtaacacaaactacgcgcagaaattcctg...ggcagagtcaccatgaccagggacacgtccacgagcacagtctacatggagctgagcagcctgacatctgaggacacggccatatattactgtgcgaga	caggtgcagttggtgcagtctgggact...gaggtgaagaagcctggggcctcagtgaaggttccctgcaaggcttct	ggatacactctc............accgaccactat	atccactgggtgcgacaggcccctggacaagggcttgagtggatgggattc	gtcaaccctagt......gatggtaacaca	aactacgcgcagaaattcctg...ggcagagtcaccatgaccagggacacgtccacgagcacagtctacatggagctgagcagcctgacatctgaggacacggccatatattactgt	gcgagactggtagtatatagtgggaggttccactggtacgacccc	tgtgcgagactggtagtatatagtgggaggttccactggtacgacccctgg	actggtacgacccctggggccagggaaccctggtcatcgtctcctcag	tggggccagggaaccctggtcatcgtctcctcag
1081	ACTGATGAGGGATGGG-1_contig_3	productive	N	Homsap IGHV4-59*01 F	Homsap IGHJ3*02 F	Homsap IGHD3-3*01 F	IGHG3	caggtgcagctgcaggagtcgggccca...ggactggtgaagccttcggagaccctgtccctcacctgcactgtctctggtggctccatc............agtagttactactggagctggatccggcagcccccagggaagggactggagtggattgggtatatctattacagt.........gggagcaccaactacgacccctccctcaag...agtcgagtcaccatattagtagacacgtccaagaaccagttctccctgaagttgagctctgtgaccgctgcggacacggccgtgtattactgtgcgagagagtccccctattacgatttttggagtggttcttataagggggctgatgcttttgatatctggggccaagggacaatggtc…		caggtgcagctgcaggagtcgggccca...ggactggtgaagccttcggagaccctgtccctcacctgcactgtctctggtggctccatc............agtagttactactggagctggatccggcagcccccagggaagggactggagtggattgggtatatctattacagt.........gggagcaccaactacgacccctccctcaag...agtcgagtcaccatattagtagacacgtccaagaaccagttctccctgaagttgagctctgtgaccgctgcggacacggccgtgtattactgtgcgagaga	caggtgcagctgcaggagtcgggccca...ggactggtgaagccttcggagaccctgtccctcacctgcactgtctct	ggtggctccatc............agtagttactac	tggagctggatccggcagcccccagggaagggactggagtggattgggtat	atctattacagt.........gggagcacc	aactacgacccctccctcaag...agtcgagtcaccatattagtagacacgtccaagaaccagttctccctgaagttgagctctgtgaccgctgcggacacggccgtgtattactgt	gcgagagagtccccctattacgatttttggagtggttcttataagggggctgatgcttttgatatc	tgtgcgagagagtccccctattacgatttttggagtggttcttataagggggctgatgcttttgatatctgg	tgatgcttttgatatctggggccaagggacaatggtcaccgtctcttcag	tggggccaagggacaatggtcaccgtctcttcag
[truncated: 2,535 more rows]

## Sheet: Donor 2.IGH.vdj.2
Supplementary information, Table S2.2. Ig sequences in single B cells expressing 2 VDJ recombination patterns in donor 2
Sequence number	Sequence ID	V-DOMAIN Functionality	merge.cluster	V-GENE and allele	J-GENE and allele	D-GENE and allele	C-GENE	V-D-J-REGION	V-J-REGION	V-REGION	FR1-IMGT	CDR1-IMGT	FR2-IMGT	CDR2-IMGT	FR3-IMGT	CDR3-IMGT	JUNCTION	J-REGION	FR4-IMGT
[truncated: 542 more rows]

## Sheet: Donor 2.IGH.vdj.3
Supplementary information, Table S2.3. Ig sequences in single B cells expressing 3 VDJ recombination patterns in donor 2
Sequence number	Sequence ID	V-DOMAIN Functionality	merge.cluster	V-GENE and allele	J-GENE and allele	D-GENE and allele	C-GENE	V-D-J-REGION	V-J-REGION	V-REGION	FR1-IMGT	CDR1-IMGT	FR2-IMGT	CDR2-IMGT	FR3-IMGT	CDR3-IMGT	JUNCTION	J-REGION	FR4-IMGT
[truncated: 39 more rows]

## Sheet: Donor 2.IGκ.vj.1
Supplementary information, Table S2.4. Ig sequences in single B cells expressing 1 VκJκ recombination pattern in donor 2
Sequence number	Sequence ID	V-DOMAIN Functionality	merge.cluster	V-GENE and allele	J-GENE and allele	D-GENE and allele	C-GENE	V-D-J-REGION	V-J-REGION	V-REGION	FR1-IMGT	CDR1-IMGT	FR2-IMGT	CDR2-IMGT	FR3-IMGT	CDR3-IMGT	JUNCTION	J-REGION	FR4-IMGT
[truncated: 2,362 more rows]

## Sheet: Donor 2.IGκ.vj.2
Supplementary information, Table S2.5. Ig sequences in single B cells expressing 2 VκJκ recombination patterns in donor 2
[truncated: 543 more rows]

[truncated: 4 more sheets: Donor 2.IGκ.vj.3, Donor 2.IGλ.vj.1, Donor 2.IGλ.vj.2, Donor 2.IGλ.vj.3]
