# Supplementary material for: More than one antibody of individual B cells revealed by single-cell immune profiling
Source: Cell Discov. 2019 Dec 10;5:64. doi: 10.1038/s41421-019-0137-3 (PMC6901605; doi:10.1038/s41421-019-0137-3)
Supplement: Supplementary file 4 — Table S3 [file 41421_2019_137_MOESM4_ESM.xlsx]

## Sheet: Donor 3.IGH..vdj.1
Supplementary information, Table S3.1. Ig sequences in single B cells expressing 1 VDJ recombination pattern in donor 3
Sequence number	Sequence ID	V-DOMAIN Functionality	merge.cluster	V-GENE and allele	J-GENE and allele	D-GENE and allele	C-GENE	V-D-J-REGION	V-J-REGION	V-REGION	FR1-IMGT	CDR1-IMGT	FR2-IMGT	CDR2-IMGT	FR3-IMGT	CDR3-IMGT	JUNCTION	J-REGION	FR4-IMGT
14473	AAACCTGAGCGACGTA-1_contig_2	unproductive	M	Homsap IGHV2-10*01 P	Homsap IGHJ6*02 F	Homsap IGHD2-15*01 F	None	caggtcaccttgaaggagtctggtcct...gcactggtgaaacccacacagaccctcatgctgacctgcaccttctctgggttctcactcagc......acttctggaatgggtgtgggttagatctgtcagccctcagcaaaggccctgaagtggcttgcacacatttcttagaat.........gataataaatactacagcccatctctgaag...agtaggctcacaatctccacggacacctccaggaatgaagtggttctaagagtgatcgagatgggcattgtggacacagccacacattactgtgcagagttgtagtggtggtagctgcgacgacccaacggagttactactactactacggtatggacgtctggggccaagggaccacgg…		caggtcaccttgaaggagtctggtcct...gcactggtgaaacccacacagaccctcatgctgacctgcaccttctctgggttctcactcagc......acttctggaatgggtgtgggttagatctgtcagccctcagcaaaggccctgaagtggcttgcacacatttcttagaat.........gataataaatactacagcccatctctgaag...agtaggctcacaatctccacggacacctccaggaatgaagtggttctaagagtgatcgagatgggcattgtggacacagccacacattactgtgca	caggtcaccttgaaggagtctggtcct...gcactggtgaaacccacacagaccctcatgctgacctgcaccttctct	gggttctcactcagc......acttctggaatgggt	gtgggttagatctgtcagccctcagcaaaggccctgaagtggcttgcacac	atttcttagaat.........gataataaa	tactacagcccatctctgaag...agtaggctcacaatctccacggacacctccaggaatgaagtggttctaagagtgatcgagatgggcattgtggacacagccacacattactgt	gcagagttgtagtggtggtagctgcgacgacccaacggagttactactactactacggtatggacgtc	tgtgcagagttgtagtggtggtagctgcgacgacccaacggagttactactactactacggtatggacgtctgg	ttactactactactacggtatggacgtctggggccaagggaccacggtcaccgtctcctca	tggggccaagggaccacggtcaccgtctcctca
14475	AAACCTGAGCGACGTA-1_contig_4	productive	M	Homsap IGHV3-21*01 F	Homsap IGHJ4*02 F	Homsap IGHD1-20*01 F	IGHG1	gaggtgcagctggtggagtctggggga...ggcctggtcaagcctggggggtccctaaaactctcctgtgcagcctctggattcaccttc............agtagctataccatgaactgggtccgccaggctccagggaaggggctggagtgggtctcatccattactagaagt......aggagttacatatactatgcagactcagtgaag...ggccgattcaccatctccagagacaacgtcgagaactcactgtatctgcaaatgaacagcctgagagccgaggacacggctgtgtattactgtgcgagagaattactggaccgaggggactttgactcctggggccagggaaccctggtcaccgtctcctcag		gaggtgcagctggtggagtctggggga...ggcctggtcaagcctggggggtccctaaaactctcctgtgcagcctctggattcaccttc............agtagctataccatgaactgggtccgccaggctccagggaaggggctggagtgggtctcatccattactagaagt......aggagttacatatactatgcagactcagtgaag...ggccgattcaccatctccagagacaacgtcgagaactcactgtatctgcaaatgaacagcctgagagccgaggacacggctgtgtattactgtgcgagaga	gaggtgcagctggtggagtctggggga...ggcctggtcaagcctggggggtccctaaaactctcctgtgcagcctct	ggattcaccttc............agtagctatacc	atgaactgggtccgccaggctccagggaaggggctggagtgggtctcatcc	attactagaagt......aggagttacata	tactatgcagactcagtgaag...ggccgattcaccatctccagagacaacgtcgagaactcactgtatctgcaaatgaacagcctgagagccgaggacacggctgtgtattactgt	gcgagagaattactggaccgaggggactttgactcc	tgtgcgagagaattactggaccgaggggactttgactcctgg	actttgactcctggggccagggaaccctggtcaccgtctcctcag	tggggccagggaaccctggtcaccgtctcctcag
14563	AAACCTGCAATGGACG-1_contig_1	productive	N	Homsap IGHV4-39*01 F	Homsap IGHJ4*02 F	Homsap IGHD3-10*01 F	IGHM	cagctgcagctgcaggagtcgggccca...ggactggtgaagccttcggagaccctgtccctcacctgcactgtctctggtggctccatcagc......agtagtagttactactggggctggatccgccagcccccagggaaggggctggagtggattgggagtatctattatagt.........gggagcacctactacaacccgtccctcaag...agtcgagtcaccatatccgtagacacgtccaagaaccagttctccctgaagctgagctctgtgaccgccgcagacacggctgtgtattactgtgcgtcgggggggtattactatggttcggggagttataagtactggggccagggaaccctggtcaccgtctcctcag		cagctgcagctgcaggagtcgggccca...ggactggtgaagccttcggagaccctgtccctcacctgcactgtctctggtggctccatcagc......agtagtagttactactggggctggatccgccagcccccagggaaggggctggagtggattgggagtatctattatagt.........gggagcacctactacaacccgtccctcaag...agtcgagtcaccatatccgtagacacgtccaagaaccagttctccctgaagctgagctctgtgaccgccgcagacacggctgtgtattactgtgcg	cagctgcagctgcaggagtcgggccca...ggactggtgaagccttcggagaccctgtccctcacctgcactgtctct	ggtggctccatcagc......agtagtagttactac	tggggctggatccgccagcccccagggaaggggctggagtggattgggagt	atctattatagt.........gggagcacc	tactacaacccgtccctcaag...agtcgagtcaccatatccgtagacacgtccaagaaccagttctccctgaagctgagctctgtgaccgccgcagacacggctgtgtattactgt	gcgtcgggggggtattactatggttcggggagttataagtac	tgtgcgtcgggggggtattactatggttcggggagttataagtactgg	tactggggccagggaaccctggtcaccgtctcctcag	tggggccagggaaccctggtcaccgtctcctcag
11304	AAACCTGCACAGGAGT-1_contig_2	productive	N	Homsap IGHV4-59*01 F	Homsap IGHJ4*02 F	Homsap IGHD6-13*01 F	IGHD	caggtgcagctgcaggagtcgggccca...ggactggtgaagccttcggagaccctgtccctcacctgcactgtctctggtggctccatc............agtagttactactggagctggatccggcagcccccagggaagggactggagtggattgggtatatctattacagt.........gggagcaccaactacaacccctccctcaag...agtcgagtcaccatatcagtagacacgtccaagaaccagttctccctgaagctgagctctgtgaccgctgcggacacggccgtgtattactgtgcgagagtagcagcagctggttactactttgactactggggccagggaaccctggtcaccgtctcctcag		caggtgcagctgcaggagtcgggccca...ggactggtgaagccttcggagaccctgtccctcacctgcactgtctctggtggctccatc............agtagttactactggagctggatccggcagcccccagggaagggactggagtggattgggtatatctattacagt.........gggagcaccaactacaacccctccctcaag...agtcgagtcaccatatcagtagacacgtccaagaaccagttctccctgaagctgagctctgtgaccgctgcggacacggccgtgtattactgtgcgagag	caggtgcagctgcaggagtcgggccca...ggactggtgaagccttcggagaccctgtccctcacctgcactgtctct	ggtggctccatc............agtagttactac	tggagctggatccggcagcccccagggaagggactggagtggattgggtat	atctattacagt.........gggagcacc	aactacaacccctccctcaag...agtcgagtcaccatatcagtagacacgtccaagaaccagttctccctgaagctgagctctgtgaccgctgcggacacggccgtgtattactgt	gcgagagtagcagcagctggttactactttgactac	tgtgcgagagtagcagcagctggttactactttgactactgg	actactttgactactggggccagggaaccctggtcaccgtctcctcag	tggggccagggaaccctggtcaccgtctcctcag
11388	AAACCTGGTCGATTGT-1_contig_2	productive	N	Homsap IGHV3-15*01 F	Homsap IGHJ6*02 F	Homsap IGHD1-14*01 ORF	IGHM	gaggtgcagctggtggagtctggggga...ggcttggtaaagcctggggggtcccttagactctcctgtgcagcctctggattcactttc............agtaacgcctggatgagctgggtccgccaggctccagggaaggggctggagtgggttggccgtattaaaagcaaaactgatggtgggacaacagactacgctgcacccgtgaaa...ggcagattcaccatctcaagagatgattcaaaaaacacgctgtatctgcaaatgaacagcctgaaaaccgaggacacagccgtgtattactgtaccacgcctggcggtacacccgaatactactactacggtatggacgtctggggccaagggaccacggtcaccgtctcctca		gaggtgcagctggtggagtctggggga...ggcttggtaaagcctggggggtcccttagactctcctgtgcagcctctggattcactttc............agtaacgcctggatgagctgggtccgccaggctccagggaaggggctggagtgggttggccgtattaaaagcaaaactgatggtgggacaacagactacgctgcacccgtgaaa...ggcagattcaccatctcaagagatgattcaaaaaacacgctgtatctgcaaatgaacagcctgaaaaccgaggacacagccgtgtattactgtaccac	gaggtgcagctggtggagtctggggga...ggcttggtaaagcctggggggtcccttagactctcctgtgcagcctct	ggattcactttc............agtaacgcctgg	atgagctgggtccgccaggctccagggaaggggctggagtgggttggccgt	attaaaagcaaaactgatggtgggacaaca	gactacgctgcacccgtgaaa...ggcagattcaccatctcaagagatgattcaaaaaacacgctgtatctgcaaatgaacagcctgaaaaccgaggacacagccgtgtattactgt	accacgcctggcggtacacccgaatactactactacggtatggacgtc	tgtaccacgcctggcggtacacccgaatactactactacggtatggacgtctgg	tactactactacggtatggacgtctggggccaagggaccacggtcaccgtctcctca	tggggccaagggaccacggtcaccgtctcctca
14327	AAACCTGGTGCATCTA-1_contig_5	productive	M	Homsap IGHV3-73*01 F	Homsap IGHJ4*02 F	Homsap IGHD2-21*01 F	IGHD	gaggtgcagctggtggagtctggggga...ggcttggtccagcctggggggtccctgaaactctcctgtgcagcctctggattcaccttc............agtgactctgctatgcactgggtccgccaggcttccgggaaagggctggagtgggttggccgtgttagaggcaaagctgacaattacgcgacatcatatgctgcgtcggtgaaa...ggcaggttcaccatttccagagatgattcaaagaacacggcgtatctgcaaatgaacagcctgaaaaccgaggacacggccgtgtattactgttctagctttacggttccccaagcctactggggccagggaaccctggtcaccgtctcctcag		gaggtgcagctggtggagtctggggga...ggcttggtccagcctggggggtccctgaaactctcctgtgcagcctctggattcaccttc............agtgactctgctatgcactgggtccgccaggcttccgggaaagggctggagtgggttggccgtgttagaggcaaagctgacaattacgcgacatcatatgctgcgtcggtgaaa...ggcaggttcaccatttccagagatgattcaaagaacacggcgtatctgcaaatgaacagcctgaaaaccgaggacacggccgtgtattactgttctag	gaggtgcagctggtggagtctggggga...ggcttggtccagcctggggggtccctgaaactctcctgtgcagcctct	ggattcaccttc............agtgactctgct	atgcactgggtccgccaggcttccgggaaagggctggagtgggttggccgt	gttagaggcaaagctgacaattacgcgaca	tcatatgctgcgtcggtgaaa...ggcaggttcaccatttccagagatgattcaaagaacacggcgtatctgcaaatgaacagcctgaaaaccgaggacacggccgtgtattactgt	tctagctttacggttccccaagcctac	tgttctagctttacggttccccaagcctactgg	ctactggggccagggaaccctggtcaccgtctcctcag	tggggccagggaaccctggtcaccgtctcctcag
12145	AAACCTGTCCATGAGT-1_contig_2	productive	M	Homsap IGHV4-34*01 F	Homsap IGHJ6*02 F	Homsap IGHD3-3*01 F	IGHG1	caggtccaattacagcagtggggcgca...cgactgttgaagccctcggagaccctgtccctcacttgcggtgtccacggtgggtccttc............agtggttaccaatggacctggatccgccagtccccagagaaggggctggagtggattggagaagccaatcatatt.........ggaaccaccaactacaacccgtccctcagg...cgtcgagtctccatatcagtagacacgtccaagaaccagttctccctgaacctgacatctgtgaccgccgcggacacgtctgtatactactgtgcgcgaggccgcttcgacaattggagcttcgactactacggcttggacgtctggggccacgggaccacggtcaccgtctcctca		caggtccaattacagcagtggggcgca...cgactgttgaagccctcggagaccctgtccctcacttgcggtgtccacggtgggtccttc............agtggttaccaatggacctggatccgccagtccccagagaaggggctggagtggattggagaagccaatcatatt.........ggaaccaccaactacaacccgtccctcagg...cgtcgagtctccatatcagtagacacgtccaagaaccagttctccctgaacctgacatctgtgaccgccgcggacacgtctgtatactactgtgcgcgagg	caggtccaattacagcagtggggcgca...cgactgttgaagccctcggagaccctgtccctcacttgcggtgtccac	ggtgggtccttc............agtggttaccaa	tggacctggatccgccagtccccagagaaggggctggagtggattggagaa	gccaatcatatt.........ggaaccacc	aactacaacccgtccctcagg...cgtcgagtctccatatcagtagacacgtccaagaaccagttctccctgaacctgacatctgtgaccgccgcggacacgtctgtatactactgt	gcgcgaggccgcttcgacaattggagcttcgactactacggcttggacgtc	tgtgcgcgaggccgcttcgacaattggagcttcgactactacggcttggacgtctgg	actactacggcttggacgtctggggccacgggaccacggtcaccgtctcctca	tggggccacgggaccacggtcaccgtctcctca
548	AAACGGGAGCGAAGGG-1_contig_8	productive	M	Homsap IGHV3-23*01 F, or Homsap IGHV3-23D*01 F	Homsap IGHJ5*01 F, or Homsap IGHJ5*02 F	Homsap IGHD3-22*01 F	IGHM	gaggaacagctgttggagtctggggga...ggctcggtacagcctggggggtccctgagactctcctgtgcagcctctgggttcagtttt............ggaacctatgccatgaactgggtccgccaggctccagggaaggggctggagtgggtctcagctatccttggaagt......ggtgttaacacatactacgcagactccgtgaag...ggccggttcaccatctccagagacaattccaagaacacgctgtatctgcagatgaacagtctgagagccgaggacacggccctatattactgtgccaggagggcccattcttctgagactagtgaccactactggggccagggaaccctggtcaccgtctcctcag		gaggaacagctgttggagtctggggga...ggctcggtacagcctggggggtccctgagactctcctgtgcagcctctgggttcagtttt............ggaacctatgccatgaactgggtccgccaggctccagggaaggggctggagtgggtctcagctatccttggaagt......ggtgttaacacatactacgcagactccgtgaag...ggccggttcaccatctccagagacaattccaagaacacgctgtatctgcagatgaacagtctgagagccgaggacacggccctatattactgtgc	gaggaacagctgttggagtctggggga...ggctcggtacagcctggggggtccctgagactctcctgtgcagcctct	gggttcagtttt............ggaacctatgcc	atgaactgggtccgccaggctccagggaaggggctggagtgggtctcagct	atccttggaagt......ggtgttaacaca	tactacgcagactccgtgaag...ggccggttcaccatctccagagacaattccaagaacacgctgtatctgcagatgaacagtctgagagccgaggacacggccctatattactgt	gccaggagggcccattcttctgagactagtgaccactac	tgtgccaggagggcccattcttctgagactagtgaccactactgg	actactggggccagggaaccctggtcaccgtctcctcag	tggggccagggaaccctggtcaccgtctcctcag
1833	AAACGGGAGCTGAAAT-1_contig_4	productive	N	Homsap IGHV4-34*01 F	Homsap IGHJ3*02 F	Homsap IGHD3-9*01 F	IGHD	caggtgcagctacagcagtggggcgca...ggactgttgaagccttcggagaccctgtccctcacctgcgctgtctatggtgggtccttc............agtggttactactggagctggatccgccagcccccagggaaggggctggagtggattggggaaatcaatcatagt.........ggaagcaccaactacaacccgtccctcaag...agtcgagtcaccatatcagtagacacgtccaagaaccagttctccctgaagctgagctctgtgaccgccgcggacacggctgtgtattactgtgcgagaggcacgtattacgatattttgactggttattataccctcacgaatgatgcttttgatatctggggccaagggacaatggtc…		caggtgcagctacagcagtggggcgca...ggactgttgaagccttcggagaccctgtccctcacctgcgctgtctatggtgggtccttc............agtggttactactggagctggatccgccagcccccagggaaggggctggagtggattggggaaatcaatcatagt.........ggaagcaccaactacaacccgtccctcaag...agtcgagtcaccatatcagtagacacgtccaagaaccagttctccctgaagctgagctctgtgaccgccgcggacacggctgtgtattactgtgcgagagg	caggtgcagctacagcagtggggcgca...ggactgttgaagccttcggagaccctgtccctcacctgcgctgtctat	ggtgggtccttc............agtggttactac	tggagctggatccgccagcccccagggaaggggctggagtggattggggaa	atcaatcatagt.........ggaagcacc	aactacaacccgtccctcaag...agtcgagtcaccatatcagtagacacgtccaagaaccagttctccctgaagctgagctctgtgaccgccgcggacacggctgtgtattactgt	gcgagaggcacgtattacgatattttgactggttattataccctcacgaatgatgcttttgatatc	tgtgcgagaggcacgtattacgatattttgactggttattataccctcacgaatgatgcttttgatatctgg	tgatgcttttgatatctggggccaagggacaatggtcaccgtctcttcag	tggggccaagggacaatggtcaccgtctcttcag
8537	AAACGGGAGCTGTTCA-1_contig_3	productive	N	Homsap IGHV3-21*01 F	Homsap IGHJ4*02 F	Homsap IGHD6-13*01 F	IGHM	gaggtgcagctggtggagtctggggga...ggcctggtcaagcctggggggtccctgagactctcctgtgcagcctctggattcaccttc............agtagctatagcatgaactgggtccgccaggctccagggaaggggctggagtgggtctcatccattagtagtagt......agtagttacatatactacgcagactcagtgaag...ggccgattcaccatctccagagacaacgccaagaactcactgtatctgcaaatgaacagcctgagagccgaggacacggctgtgtattactgtgcgagaaccactgaagcagcagctgccccagaaagctactactttgactactggggccagggaaccctggtcaccgtctcctcag		gaggtgcagctggtggagtctggggga...ggcctggtcaagcctggggggtccctgagactctcctgtgcagcctctggattcaccttc............agtagctatagcatgaactgggtccgccaggctccagggaaggggctggagtgggtctcatccattagtagtagt......agtagttacatatactacgcagactcagtgaag...ggccgattcaccatctccagagacaacgccaagaactcactgtatctgcaaatgaacagcctgagagccgaggacacggctgtgtattactgtgcgaga	gaggtgcagctggtggagtctggggga...ggcctggtcaagcctggggggtccctgagactctcctgtgcagcctct	ggattcaccttc............agtagctatagc	atgaactgggtccgccaggctccagggaaggggctggagtgggtctcatcc	attagtagtagt......agtagttacata	tactacgcagactcagtgaag...ggccgattcaccatctccagagacaacgccaagaactcactgtatctgcaaatgaacagcctgagagccgaggacacggctgtgtattactgt	gcgagaaccactgaagcagcagctgccccagaaagctactactttgactac	tgtgcgagaaccactgaagcagcagctgccccagaaagctactactttgactactgg	actactttgactactggggccagggaaccctggtcaccgtctcctcag	tggggccagggaaccctggtcaccgtctcctcag
4652	AAACGGGAGTACGACG-1_contig_2	productive	M	Homsap IGHV3-23*05 F	Homsap IGHJ4*02 F	Homsap IGHD6-19*01 F	IGHA1	gaggtgcagctgttggagtctggggga...ggcttggtacagcctggggtgtccctgagactctcctgtgcagcctctggattcaccttt............agtagctatgccatgagctgggtccgccaggctccagggaaggggctggagtgggtctcggctattggtaagagt......ggtcgtagtacatactatgcagactccgtgaag...ggccggttcagcatctccagagacaattccaagaacacactgcatctgcaaatgaacagcctgagagccgaggatacggccgtatatttctgtgcgaaagaacataccagtggctggtattccccctttgactactggggccagggaactctggtctccgtctcctcag		gaggtgcagctgttggagtctggggga...ggcttggtacagcctggggtgtccctgagactctcctgtgcagcctctggattcaccttt............agtagctatgccatgagctgggtccgccaggctccagggaaggggctggagtgggtctcggctattggtaagagt......ggtcgtagtacatactatgcagactccgtgaag...ggccggttcagcatctccagagacaattccaagaacacactgcatctgcaaatgaacagcctgagagccgaggatacggccgtatatttctgtgcgaaa	gaggtgcagctgttggagtctggggga...ggcttggtacagcctggggtgtccctgagactctcctgtgcagcctct	ggattcaccttt............agtagctatgcc	atgagctgggtccgccaggctccagggaaggggctggagtgggtctcggct	attggtaagagt......ggtcgtagtaca	tactatgcagactccgtgaag...ggccggttcagcatctccagagacaattccaagaacacactgcatctgcaaatgaacagcctgagagccgaggatacggccgtatatttctgt	gcgaaagaacataccagtggctggtattccccctttgactac	tgtgcgaaagaacataccagtggctggtattccccctttgactactgg	ctttgactactggggccagggaactctggtctccgtctcctcag	tggggccagggaactctggtctccgtctcctcag
8540	AAACGGGCACGGCGTT-1_contig_2	productive	N	Homsap IGHV4-34*01 F	Homsap IGHJ3*02 F	Homsap IGHD3-10*01 F	IGHM	caggtgcagctacagcagtggggcgca...ggactgttgaagccttcggagaccctgtccctcacctgcgctgtctatggtgggtccttc............agtggttactactggagctggatccgccagcccccagggaaggggctggagtggattggggaaatcaatcatagt.........ggaagcaccaactacaacccgtccctcaag...agtcgagtcaccatatcagtagacacgtccaagaaccagttctccctgaagctgagctctgtgaccgccgcggacacggctgtgtattactgtgcgagattcgggccatggggtgcttttgatatctggggccaagggacaatggtcaccgtctcttcag		caggtgcagctacagcagtggggcgca...ggactgttgaagccttcggagaccctgtccctcacctgcgctgtctatggtgggtccttc............agtggttactactggagctggatccgccagcccccagggaaggggctggagtggattggggaaatcaatcatagt.........ggaagcaccaactacaacccgtccctcaag...agtcgagtcaccatatcagtagacacgtccaagaaccagttctccctgaagctgagctctgtgaccgccgcggacacggctgtgtattactgtgcgaga	caggtgcagctacagcagtggggcgca...ggactgttgaagccttcggagaccctgtccctcacctgcgctgtctat	ggtgggtccttc............agtggttactac	tggagctggatccgccagcccccagggaaggggctggagtggattggggaa	atcaatcatagt.........ggaagcacc	aactacaacccgtccctcaag...agtcgagtcaccatatcagtagacacgtccaagaaccagttctccctgaagctgagctctgtgaccgccgcggacacggctgtgtattactgt	gcgagattcgggccatggggtgcttttgatatc	tgtgcgagattcgggccatggggtgcttttgatatctgg	tgcttttgatatctggggccaagggacaatggtcaccgtctcttcag	tggggccaagggacaatggtcaccgtctcttcag
5161	AAACGGGCACTTCGAA-1_contig_3	productive	M	Homsap IGHV2-70*15 F	Homsap IGHJ6*02 F	Homsap IGHD4-17*01 F	IGHG3	caggtcaccttgagggagtctggtcct...gcgctggtgaaacccacacagaccctcacactgacctgcaccttctctggattctcactcagc......actagtggaatgtgtgtgagctggatccgtcaggccccagggaaggccctggagtggcttgcacgcattgattgggat.........gatgataaatattacagcacatctctgaag...actaggctcaccatctccaaggacacgtcgaaaaaccaggtggtccttacaatgaccaacatggaccctgtggacacagccacgtattactgtgcacggatagtgttctcccctgactacagctaccactacggtatggacgtctggggccaagggaccacggtcaccgtctcctca		caggtcaccttgagggagtctggtcct...gcgctggtgaaacccacacagaccctcacactgacctgcaccttctctggattctcactcagc......actagtggaatgtgtgtgagctggatccgtcaggccccagggaaggccctggagtggcttgcacgcattgattgggat.........gatgataaatattacagcacatctctgaag...actaggctcaccatctccaaggacacgtcgaaaaaccaggtggtccttacaatgaccaacatggaccctgtggacacagccacgtattactgtgcacggata	caggtcaccttgagggagtctggtcct...gcgctggtgaaacccacacagaccctcacactgacctgcaccttctct	ggattctcactcagc......actagtggaatgtgt	gtgagctggatccgtcaggccccagggaaggccctggagtggcttgcacgc	attgattgggat.........gatgataaa	tattacagcacatctctgaag...actaggctcaccatctccaaggacacgtcgaaaaaccaggtggtccttacaatgaccaacatggaccctgtggacacagccacgtattactgt	gcacggatagtgttctcccctgactacagctaccactacggtatggacgtc	tgtgcacggatagtgttctcccctgactacagctaccactacggtatggacgtctgg	ctaccactacggtatggacgtctggggccaagggaccacggtcaccgtctcctca	tggggccaagggaccacggtcaccgtctcctca
3606	AAACGGGCAGATTGCT-1_contig_2	productive	M	Homsap IGHV3-11*01 F	Homsap IGHJ5*02 F	Homsap IGHD4-23*01 ORF	IGHM	caggtgcaactggtggagtctggggga...ggcctggtcaagcctggagggtccctgagactctcctgtgcagcctctggattcaccttc............agtgactactacatgaactggatccgccaggctccagggaaggggctggagtgggtttcatacattagtagtagt......ggtagtaccatatgctacgcagactctgtgagg...ggccgattcaccatctccagggacaacgccaagaactcactgtatctgcaaatgaacagcctgagagccgaggacacggccgtgtattactgtgcgagagatcaaacttcggggggctggttcgacccctggggccagggaaccctggtcaccgtctcctcag		caggtgcaactggtggagtctggggga...ggcctggtcaagcctggagggtccctgagactctcctgtgcagcctctggattcaccttc............agtgactactacatgaactggatccgccaggctccagggaaggggctggagtgggtttcatacattagtagtagt......ggtagtaccatatgctacgcagactctgtgagg...ggccgattcaccatctccagggacaacgccaagaactcactgtatctgcaaatgaacagcctgagagccgaggacacggccgtgtattactgtgcgagaga	caggtgcaactggtggagtctggggga...ggcctggtcaagcctggagggtccctgagactctcctgtgcagcctct	ggattcaccttc............agtgactactac	atgaactggatccgccaggctccagggaaggggctggagtgggtttcatac	attagtagtagt......ggtagtaccata	tgctacgcagactctgtgagg...ggccgattcaccatctccagggacaacgccaagaactcactgtatctgcaaatgaacagcctgagagccgaggacacggccgtgtattactgt	gcgagagatcaaacttcggggggctggttcgacccc	tgtgcgagagatcaaacttcggggggctggttcgacccctgg	ctggttcgacccctggggccagggaaccctggtcaccgtctcctcag	tggggccagggaaccctggtcaccgtctcctcag
4813	AAACGGGGTACATCCA-1_contig_3	productive	N	Homsap IGHV2-70*15 F	Homsap IGHJ4*02 F	Homsap IGHD3-10*01 F	IGHD	caggtcaccttgagggagtctggtcct...gcgctggtgaaacccacacagaccctcacactgacctgcaccttctctgggttctcactcagc......actagtggaatgtgtgtgagctggatccgtcagcccccagggaaggccctggagtggcttgcacgcattgattgggat.........gatgataaatactacagcacatctctgaag...accaggctcaccatctccaaggacacctccaaaaaccaggtggtccttacaatgaccaacatggaccctgtggacacagccacgtattactgtgcacggaccgtttattactatggttcggggaggatgaagggtggtgggatcgactactggggccagggaaccctggtcaccgtctcc…		caggtcaccttgagggagtctggtcct...gcgctggtgaaacccacacagaccctcacactgacctgcaccttctctgggttctcactcagc......actagtggaatgtgtgtgagctggatccgtcagcccccagggaaggccctggagtggcttgcacgcattgattgggat.........gatgataaatactacagcacatctctgaag...accaggctcaccatctccaaggacacctccaaaaaccaggtggtccttacaatgaccaacatggaccctgtggacacagccacgtattactgtgcacgga	caggtcaccttgagggagtctggtcct...gcgctggtgaaacccacacagaccctcacactgacctgcaccttctct	gggttctcactcagc......actagtggaatgtgt	gtgagctggatccgtcagcccccagggaaggccctggagtggcttgcacgc	attgattgggat.........gatgataaa	tactacagcacatctctgaag...accaggctcaccatctccaaggacacctccaaaaaccaggtggtccttacaatgaccaacatggaccctgtggacacagccacgtattactgt	gcacggaccgtttattactatggttcggggaggatgaagggtggtgggatcgactac	tgtgcacggaccgtttattactatggttcggggaggatgaagggtggtgggatcgactactgg	gactactggggccagggaaccctggtcaccgtctcctcag	tggggccagggaaccctggtcaccgtctcctcag
3402	AAACGGGGTAGCGTGA-1_contig_3	productive	M	Homsap IGHV3-74*01 F	Homsap IGHJ4*02 F	Homsap IGHD3-10*01 F	IGHM	gaggtgcagctggtggagtccggggga...ggcttagttcagcctggggggtccctgacactttcctgtgaaggctctggatacaacttc............agtccctactggatgcactgggtccgccaagctccagggaaggggctggtgtgggtctcacgtatgaatggtgat......gggagaagcataagttacgcggactccgtgaag...ggccgattcaccatctccagagacaacgctaagaacacactatatcttcaaatgaacagtctgagagccgacgacacggctgtctattactgtgcaagagatcggggcgcccccgacagcgccgactactggggccagggaaccctggtcaccgtctcctcag		gaggtgcagctggtggagtccggggga...ggcttagttcagcctggggggtccctgacactttcctgtgaaggctctggatacaacttc............agtccctactggatgcactgggtccgccaagctccagggaaggggctggtgtgggtctcacgtatgaatggtgat......gggagaagcataagttacgcggactccgtgaag...ggccgattcaccatctccagagacaacgctaagaacacactatatcttcaaatgaacagtctgagagccgacgacacggctgtctattactgtgcaagaga	gaggtgcagctggtggagtccggggga...ggcttagttcagcctggggggtccctgacactttcctgtgaaggctct	ggatacaacttc............agtccctactgg	atgcactgggtccgccaagctccagggaaggggctggtgtgggtctcacgt	atgaatggtgat......gggagaagcata	agttacgcggactccgtgaag...ggccgattcaccatctccagagacaacgctaagaacacactatatcttcaaatgaacagtctgagagccgacgacacggctgtctattactgt	gcaagagatcggggcgcccccgacagcgccgactac	tgtgcaagagatcggggcgcccccgacagcgccgactactgg	gactactggggccagggaaccctggtcaccgtctcctcag	tggggccagggaaccctggtcaccgtctcctcag
1334	AAACGGGTCACCATAG-1_contig_4	productive	M	Homsap IGHV4-39*01 F	Homsap IGHJ5*02 F	Homsap IGHD1-7*01 F	IGHM	cagctgcagctgcaggagtcgggccca...ggactggtgaagccttcggagaccctgtccctcacctgcactgtctctggtggctccatcagc......agtagtagttactactggggctggatccgccagcccccagggaagggactggagtggattgggaatatctattatagt.........gggggcacctactacaacccgtccctcaag...agtcgagtcaccatatccgtagacacgtccaagaaccagttctccctgaggctgagctctgtgaccgccgcagacacggctgtgtattactgtgcgacgactataactggaactacgttcgatgtgggctggttcgacccctggggccagggaaccctggtcaccgtctcctcag		cagctgcagctgcaggagtcgggccca...ggactggtgaagccttcggagaccctgtccctcacctgcactgtctctggtggctccatcagc......agtagtagttactactggggctggatccgccagcccccagggaagggactggagtggattgggaatatctattatagt.........gggggcacctactacaacccgtccctcaag...agtcgagtcaccatatccgtagacacgtccaagaaccagttctccctgaggctgagctctgtgaccgccgcagacacggctgtgtattactgtgcga	cagctgcagctgcaggagtcgggccca...ggactggtgaagccttcggagaccctgtccctcacctgcactgtctct	ggtggctccatcagc......agtagtagttactac	tggggctggatccgccagcccccagggaagggactggagtggattgggaat	atctattatagt.........gggggcacc	tactacaacccgtccctcaag...agtcgagtcaccatatccgtagacacgtccaagaaccagttctccctgaggctgagctctgtgaccgccgcagacacggctgtgtattactgt	gcgacgactataactggaactacgttcgatgtgggctggttcgacccc	tgtgcgacgactataactggaactacgttcgatgtgggctggttcgacccctgg	ctggttcgacccctggggccagggaaccctggtcaccgtctcctcag	tggggccagggaaccctggtcaccgtctcctcag
11151	AAAGATGAGAGACTAT-1_contig_3	productive	N	Homsap IGHV1-18*01 F	Homsap IGHJ6*02 F	Homsap IGHD6-13*01 F	IGHM	caggttcagctggtgcagtctggagct...gaggtgaagaagcctggggcctcagtgaaggtctcctgcaaggcttctggttacaccttt............accagctatggtatcagctgggtgcgacaggcccctggacaagggcttgagtggatgggatggatcagcgcttac......aatggtaacacaaactatgcacagaagctccag...ggcagagtcaccatgaccacagacacatccacgagcacagcctacatggagctgaggagcctgagatctgacgacacggccgtgtattactgtgcgagagaagggggcagcagctggtacgcttgtccattttgttactactactactacggtatggacgtctggggccaagggaccacg…		caggttcagctggtgcagtctggagct...gaggtgaagaagcctggggcctcagtgaaggtctcctgcaaggcttctggttacaccttt............accagctatggtatcagctgggtgcgacaggcccctggacaagggcttgagtggatgggatggatcagcgcttac......aatggtaacacaaactatgcacagaagctccag...ggcagagtcaccatgaccacagacacatccacgagcacagcctacatggagctgaggagcctgagatctgacgacacggccgtgtattactgtgcgagaga	caggttcagctggtgcagtctggagct...gaggtgaagaagcctggggcctcagtgaaggtctcctgcaaggcttct	ggttacaccttt............accagctatggt	atcagctgggtgcgacaggcccctggacaagggcttgagtggatgggatgg	atcagcgcttac......aatggtaacaca	aactatgcacagaagctccag...ggcagagtcaccatgaccacagacacatccacgagcacagcctacatggagctgaggagcctgagatctgacgacacggccgtgtattactgt	gcgagagaagggggcagcagctggtacgcttgtccattttgttactactactactacggtatggacgtc	tgtgcgagagaagggggcagcagctggtacgcttgtccattttgttactactactactacggtatggacgtctgg	ttactactactactacggtatggacgtctggggccaagggaccacggtcaccgtctcctca	tggggccaagggaccacggtcaccgtctcctca
6323	AAAGATGAGAGACTTA-1_contig_1	productive	N	Homsap IGHV1-58*02 F	Homsap IGHJ6*02 F	Homsap IGHD6-19*01 F	IGHM	caaatgcagctggtgcagtctgggcct...gaggtgaagaagcctgggacctcagtgaaggtctcctgcaaggcttctggattcaccttt............actagctctgctatgcagtgggtgcgacaggctcgtggacaacgccttgagtggataggatggatcgtcgttggc......agtggtaacacaaactacgcacagaagttccag...gaaagagtcaccattaccagggacatgtccacaagcacagcctacatggagctgagcagcctgagatccgaggacacggccgtgtattactgtgcggcgacgccaatagcagtggctggactatactactactacggtatggacgtctggggccaagggaccacggtcaccgtctcctca		caaatgcagctggtgcagtctgggcct...gaggtgaagaagcctgggacctcagtgaaggtctcctgcaaggcttctggattcaccttt............actagctctgctatgcagtgggtgcgacaggctcgtggacaacgccttgagtggataggatggatcgtcgttggc......agtggtaacacaaactacgcacagaagttccag...gaaagagtcaccattaccagggacatgtccacaagcacagcctacatggagctgagcagcctgagatccgaggacacggccgtgtattactgtgcggc	caaatgcagctggtgcagtctgggcct...gaggtgaagaagcctgggacctcagtgaaggtctcctgcaaggcttct	ggattcaccttt............actagctctgct	atgcagtgggtgcgacaggctcgtggacaacgccttgagtggataggatgg	atcgtcgttggc......agtggtaacaca	aactacgcacagaagttccag...gaaagagtcaccattaccagggacatgtccacaagcacagcctacatggagctgagcagcctgagatccgaggacacggccgtgtattactgt	gcggcgacgccaatagcagtggctggactatactactactacggtatggacgtc	tgtgcggcgacgccaatagcagtggctggactatactactactacggtatggacgtctgg	tactactactacggtatggacgtctggggccaagggaccacggtcaccgtctcctca	tggggccaagggaccacggtcaccgtctcctca
12503	AAAGATGAGCTGCGAA-1_contig_2	productive	M	Homsap IGHV1-3*01 F	Homsap IGHJ3*02 F	Homsap IGHD6-19*01 F	None	caggtccagcttgtgcagtctggggct...gatgtgaagaagcctggggcctcagtgaaggtttcctgcaaggcttctggatacaccttc............actagctatgctatacattggatacgccaggcccccggacaaaggcttgagtggatgggatggatcaacgttgac......aatggtaacacaaaatattcacagaacttccag...ggcagattcaccattaccagggacacatccgcgagcacagcctacatggaactgagcagcctgagatctgaagacacggctgtgtattactgtgccaaagtttggggatatcgaggggacggcagtggctggtaccttgatgcttttgatatctggggccaagggacaatggtcatcgtc…		caggtccagcttgtgcagtctggggct...gatgtgaagaagcctggggcctcagtgaaggtttcctgcaaggcttctggatacaccttc............actagctatgctatacattggatacgccaggcccccggacaaaggcttgagtggatgggatggatcaacgttgac......aatggtaacacaaaatattcacagaacttccag...ggcagattcaccattaccagggacacatccgcgagcacagcctacatggaactgagcagcctgagatctgaagacacggctgtgtattactgtgccaaag	caggtccagcttgtgcagtctggggct...gatgtgaagaagcctggggcctcagtgaaggtttcctgcaaggcttct	ggatacaccttc............actagctatgct	atacattggatacgccaggcccccggacaaaggcttgagtggatgggatgg	atcaacgttgac......aatggtaacaca	aaatattcacagaacttccag...ggcagattcaccattaccagggacacatccgcgagcacagcctacatggaactgagcagcctgagatctgaagacacggctgtgtattactgt	gccaaagtttggggatatcgaggggacggcagtggctggtaccttgatgcttttgatatc	tgtgccaaagtttggggatatcgaggggacggcagtggctggtaccttgatgcttttgatatctgg	tgatgcttttgatatctggggccaagggacaatggtcatcgtctcttcag	tggggccaagggacaatggtcatcgtctcttcag
3130	AAAGATGAGGCAAAGA-1_contig_2	productive	M	Homsap IGHV3-23*01 F, or Homsap IGHV3-23D*01 F	Homsap IGHJ6*02 F	Homsap IGHD5-18*01 F	IGHM	gaggtgcagctgttggagtctggggga...ggcttggtacagcctggggggtccctgagactctcctgtgcagcctctggattcaccttt............agcagctatgccatgagctgggtccgccaggctccagggaaggggctggagtgggtctcagctattagtggtagt......ggtggtagcacatactacgcagactccgtgaag...ggccgattcaccatctccagagacaattccaagaacacgctgtatctgcaaatgaacagcctgagagccgaggacacggccgtatattactgtgcgaaacaacaacgtggatacagctatggttccgcgaataactactactactacgatatggacgtctggggccaagggaccacggtc…		gaggtgcagctgttggagtctggggga...ggcttggtacagcctggggggtccctgagactctcctgtgcagcctctggattcaccttt............agcagctatgccatgagctgggtccgccaggctccagggaaggggctggagtgggtctcagctattagtggtagt......ggtggtagcacatactacgcagactccgtgaag...ggccgattcaccatctccagagacaattccaagaacacgctgtatctgcaaatgaacagcctgagagccgaggacacggccgtatattactgtgcgaaa	gaggtgcagctgttggagtctggggga...ggcttggtacagcctggggggtccctgagactctcctgtgcagcctct	ggattcaccttt............agcagctatgcc	atgagctgggtccgccaggctccagggaaggggctggagtgggtctcagct	attagtggtagt......ggtggtagcaca	tactacgcagactccgtgaag...ggccgattcaccatctccagagacaattccaagaacacgctgtatctgcaaatgaacagcctgagagccgaggacacggccgtatattactgt	gcgaaacaacaacgtggatacagctatggttccgcgaataactactactactacgatatggacgtc	tgtgcgaaacaacaacgtggatacagctatggttccgcgaataactactactactacgatatggacgtctgg	ataactactactactacgatatggacgtctggggccaagggaccacggtcaccgtctcctca	tggggccaagggaccacggtcaccgtctcctca
10926	AAAGATGAGTCAAGCG-1_contig_2	productive	N	Homsap IGHV3-53*04 F	Homsap IGHJ4*02 F	Homsap IGHD2-21*01 F	IGHM	gaggtgcagctggtggagtctggagga...ggcttggtccagcctggggggtccctgagactctcctgtgcagcctctgggttcaccgtc............agtagcaactacatgagctgggtccgccaggctccagggaaggggctggagtgggtctcagttatttatagcggt.........ggtagcacatactacgcagactccgtgaag...ggccgattcaccatctccagacacaattccaagaacacgctgtatcttcaaatgaacagcctgagagctgaggacacggccgtgtattactgtgcgagagggagattcccttcctttgactactggggccagggaaccctggtcaccgtctcctcag		gaggtgcagctggtggagtctggagga...ggcttggtccagcctggggggtccctgagactctcctgtgcagcctctgggttcaccgtc............agtagcaactacatgagctgggtccgccaggctccagggaaggggctggagtgggtctcagttatttatagcggt.........ggtagcacatactacgcagactccgtgaag...ggccgattcaccatctccagacacaattccaagaacacgctgtatcttcaaatgaacagcctgagagctgaggacacggccgtgtattactgtgcgagag	gaggtgcagctggtggagtctggagga...ggcttggtccagcctggggggtccctgagactctcctgtgcagcctct	gggttcaccgtc............agtagcaactac	atgagctgggtccgccaggctccagggaaggggctggagtgggtctcagtt	atttatagcggt.........ggtagcaca	tactacgcagactccgtgaag...ggccgattcaccatctccagacacaattccaagaacacgctgtatcttcaaatgaacagcctgagagctgaggacacggccgtgtattactgt	gcgagagggagattcccttcctttgactac	tgtgcgagagggagattcccttcctttgactactgg	ctttgactactggggccagggaaccctggtcaccgtctcctcag	tggggccagggaaccctggtcaccgtctcctcag
4304	AAAGATGCATCGATGT-1_contig_4	productive	M	Homsap IGHV2-5*02 F	Homsap IGHJ4*02 F	Homsap IGHD3-22*01 F	IGHM	cagatcaccttgaaggagtctggtcct...acgctggtgaaacccacacagaccctcacgctgacctgcaccttctctgggttctcactcagc......actagtggagtgggtgtgggctggatccgtcagcccccaggaaaggccctggagtggcttgcactcatttattgggat.........gatgataagcgctacagcccatctctgaag...agcagcctcaccatcaccaaggacacctccaaaaaccaggtggtccttataatgaccaacatggaccctgaggacacagccacatattactgtgcacacagacggcgttactatgatagtggtggttatttctacgccgagggctttgactactggggccagggaaccctggtctccgtc…		cagatcaccttgaaggagtctggtcct...acgctggtgaaacccacacagaccctcacgctgacctgcaccttctctgggttctcactcagc......actagtggagtgggtgtgggctggatccgtcagcccccaggaaaggccctggagtggcttgcactcatttattgggat.........gatgataagcgctacagcccatctctgaag...agcagcctcaccatcaccaaggacacctccaaaaaccaggtggtccttataatgaccaacatggaccctgaggacacagccacatattactgtgcacacagac	cagatcaccttgaaggagtctggtcct...acgctggtgaaacccacacagaccctcacgctgacctgcaccttctct	gggttctcactcagc......actagtggagtgggt	gtgggctggatccgtcagcccccaggaaaggccctggagtggcttgcactc	atttattgggat.........gatgataag	cgctacagcccatctctgaag...agcagcctcaccatcaccaaggacacctccaaaaaccaggtggtccttataatgaccaacatggaccctgaggacacagccacatattactgt	gcacacagacggcgttactatgatagtggtggttatttctacgccgagggctttgactac	tgtgcacacagacggcgttactatgatagtggtggttatttctacgccgagggctttgactactgg	ctttgactactggggccagggaaccctggtctccgtctcctcag	tggggccagggaaccctggtctccgtctcctcag
1426	AAAGATGTCCGGGTGT-1_contig_2	productive	N	Homsap IGHV4-31*03 F	Homsap IGHJ4*02 F	Homsap IGHD3-9*01 F	IGHM	caggtgcagctgcaggagtcgggccca...ggactggtgaagccttcacagaccctgtccctcacctgcactgtctctggtggctccatcagc......agtggtggttactactggagctggatccgccagcacccagggaagggcctggagtggattgggtacatctattacagt.........gggagcacctactacaacccgtccctcaag...agtcgagttaccatatcagtagacacgtctaagaaccagttctccctgaagctgagctctgtgactgccgcggacacggccgtgtattactgtgcgagagatcggacgaattacgatattttgactggttatgcccctgggtccatctttgactactggggccagggaaccctggtcacc…		caggtgcagctgcaggagtcgggccca...ggactggtgaagccttcacagaccctgtccctcacctgcactgtctctggtggctccatcagc......agtggtggttactactggagctggatccgccagcacccagggaagggcctggagtggattgggtacatctattacagt.........gggagcacctactacaacccgtccctcaag...agtcgagttaccatatcagtagacacgtctaagaaccagttctccctgaagctgagctctgtgactgccgcggacacggccgtgtattactgtgcgagaga	caggtgcagctgcaggagtcgggccca...ggactggtgaagccttcacagaccctgtccctcacctgcactgtctct	ggtggctccatcagc......agtggtggttactac	tggagctggatccgccagcacccagggaagggcctggagtggattgggtac	atctattacagt.........gggagcacc	tactacaacccgtccctcaag...agtcgagttaccatatcagtagacacgtctaagaaccagttctccctgaagctgagctctgtgactgccgcggacacggccgtgtattactgt	gcgagagatcggacgaattacgatattttgactggttatgcccctgggtccatctttgactac	tgtgcgagagatcggacgaattacgatattttgactggttatgcccctgggtccatctttgactactgg	ctttgactactggggccagggaaccctggtcaccgtctcctcag	tggggccagggaaccctggtcaccgtctcctcag
1172	AAAGATGTCCTTTACA-1_contig_3	productive	M	Homsap IGHV1-18*01 F	Homsap IGHJ4*02 F	Homsap IGHD3-22*01 F	IGHG3	caggttcagttggtgcagtctggagct...gaggtgaagaagcctggggcctcagtgaaggtctcctgcaaggcttctggttacaccttt............acaagctatggtatcagttgggtgcgacaggcccctggacaagggcttgagtggatgggatggatcagcgcttat......aatgggaacacaaagtatgcacagaaactccag...ggcagagtcaccatgaccacagacacatccacgagcacagcctacatggaactgaggagcctgagatctgacgacacggccgtgtattactgtgcgagagagactagtggttattactactactggggccagggaaccctggtcaccgtctcctcag		caggttcagttggtgcagtctggagct...gaggtgaagaagcctggggcctcagtgaaggtctcctgcaaggcttctggttacaccttt............acaagctatggtatcagttgggtgcgacaggcccctggacaagggcttgagtggatgggatggatcagcgcttat......aatgggaacacaaagtatgcacagaaactccag...ggcagagtcaccatgaccacagacacatccacgagcacagcctacatggaactgaggagcctgagatctgacgacacggccgtgtattactgtgcgagaga	caggttcagttggtgcagtctggagct...gaggtgaagaagcctggggcctcagtgaaggtctcctgcaaggcttct	ggttacaccttt............acaagctatggt	atcagttgggtgcgacaggcccctggacaagggcttgagtggatgggatgg	atcagcgcttat......aatgggaacaca	aagtatgcacagaaactccag...ggcagagtcaccatgaccacagacacatccacgagcacagcctacatggaactgaggagcctgagatctgacgacacggccgtgtattactgt	gcgagagagactagtggttattactactac	tgtgcgagagagactagtggttattactactactgg	actactggggccagggaaccctggtcaccgtctcctcag	tggggccagggaaccctggtcaccgtctcctcag
8938	AAAGATGTCTTACCGC-1_contig_5	productive	M	Homsap IGHV4-39*01 F	Homsap IGHJ6*02 F	Homsap IGHD3-10*01 F	IGHM	cagctgcagctgcaggagtcgggccca...ggactggtgaagccttcggagaccctgtccctcacctgcactgtctctggtggctccatcaac......agtagtagttcctactggggctggatccgccagcccccagggaaggggctggagtggattgggaatatctactctagt.........gggagcacctactacaacccgtccctcaag...agtcgagtcaccacatccgtggacacgtccaagaaccagttctccctgaaggtgagctctgtgaccgccgcagacacggctgtgtattactgtgcgagacttaaattggttcggggacttatccgctactactacggtatggacgtctggggccaagggaccacggtcaccgtctcctca		cagctgcagctgcaggagtcgggccca...ggactggtgaagccttcggagaccctgtccctcacctgcactgtctctggtggctccatcaac......agtagtagttcctactggggctggatccgccagcccccagggaaggggctggagtggattgggaatatctactctagt.........gggagcacctactacaacccgtccctcaag...agtcgagtcaccacatccgtggacacgtccaagaaccagttctccctgaaggtgagctctgtgaccgccgcagacacggctgtgtattactgtgcgagac	cagctgcagctgcaggagtcgggccca...ggactggtgaagccttcggagaccctgtccctcacctgcactgtctct	ggtggctccatcaac......agtagtagttcctac	tggggctggatccgccagcccccagggaaggggctggagtggattgggaat	atctactctagt.........gggagcacc	tactacaacccgtccctcaag...agtcgagtcaccacatccgtggacacgtccaagaaccagttctccctgaaggtgagctctgtgaccgccgcagacacggctgtgtattactgt	gcgagacttaaattggttcggggacttatccgctactactacggtatggacgtc	tgtgcgagacttaaattggttcggggacttatccgctactactacggtatggacgtctgg	ctactactacggtatggacgtctggggccaagggaccacggtcaccgtctcctca	tggggccaagggaccacggtcaccgtctcctca
2021	AAAGCAAAGACATAAC-1_contig_3	productive	N	Homsap IGHV4-34*01 F	Homsap IGHJ4*02 F	Homsap IGHD3-10*01 F	IGHM	caggtgcagctacagcagtggggcgca...ggactgttgaagccttcggagaccctgtccctcacctgcgctgtctatggtgggtccttc............agtggttactactggagctggatccgccagcccccagggaaggggctggagtggattggggaaatcaatcatagt.........ggaagcaccaactacaacccgtccctcaag...agtcgagtcaccatatcagtagacacgtccaagaaccagttctccctgaagctgagctctgtgaccgccgcggacacggctgtgtattactgtgcgagaatgggcctttttatggttcagggagcgcttgactactggggccagggaaccctggtcaccgtctcctcag		caggtgcagctacagcagtggggcgca...ggactgttgaagccttcggagaccctgtccctcacctgcgctgtctatggtgggtccttc............agtggttactactggagctggatccgccagcccccagggaaggggctggagtggattggggaaatcaatcatagt.........ggaagcaccaactacaacccgtccctcaag...agtcgagtcaccatatcagtagacacgtccaagaaccagttctccctgaagctgagctctgtgaccgccgcggacacggctgtgtattactgtgcgaga	caggtgcagctacagcagtggggcgca...ggactgttgaagccttcggagaccctgtccctcacctgcgctgtctat	ggtgggtccttc............agtggttactac	tggagctggatccgccagcccccagggaaggggctggagtggattggggaa	atcaatcatagt.........ggaagcacc	aactacaacccgtccctcaag...agtcgagtcaccatatcagtagacacgtccaagaaccagttctccctgaagctgagctctgtgaccgccgcggacacggctgtgtattactgt	gcgagaatgggcctttttatggttcagggagcgcttgactac	tgtgcgagaatgggcctttttatggttcagggagcgcttgactactgg	ttgactactggggccagggaaccctggtcaccgtctcctcag	tggggccagggaaccctggtcaccgtctcctcag
1337	AAAGCAAAGAGTACCG-1_contig_3	productive	N	Homsap IGHV4-59*08 F	Homsap IGHJ4*02 F	Homsap IGHD4-17*01 F	IGHD	caggtgcagctgcaggagtcgggccca...ggactggtgaagccttcggagaccctgtccctcacctgcactgtctctggtggctccatc............agtagttactactggagctggatccggcagcccccagggaagggactggagtggattgggtatatctattacagt.........gggagcaccaactacaacccctccctcaag...agtcgagtcaccatatcagtagacacgtccaagaaccagttctccctgaagctgagctctgtgaccgccgcagacacggccgtgtattactgtgcgagacacccagccactcaatacggtgactacggggagtttgctgactactggggccagggaaccctggtcaccgtctcctcag		caggtgcagctgcaggagtcgggccca...ggactggtgaagccttcggagaccctgtccctcacctgcactgtctctggtggctccatc............agtagttactactggagctggatccggcagcccccagggaagggactggagtggattgggtatatctattacagt.........gggagcaccaactacaacccctccctcaag...agtcgagtcaccatatcagtagacacgtccaagaaccagttctccctgaagctgagctctgtgaccgccgcagacacggccgtgtattactgtgcgagaca	caggtgcagctgcaggagtcgggccca...ggactggtgaagccttcggagaccctgtccctcacctgcactgtctct	ggtggctccatc............agtagttactac	tggagctggatccggcagcccccagggaagggactggagtggattgggtat	atctattacagt.........gggagcacc	aactacaacccctccctcaag...agtcgagtcaccatatcagtagacacgtccaagaaccagttctccctgaagctgagctctgtgaccgccgcagacacggccgtgtattactgt	gcgagacacccagccactcaatacggtgactacggggagtttgctgactac	tgtgcgagacacccagccactcaatacggtgactacggggagtttgctgactactgg	tgactactggggccagggaaccctggtcaccgtctcctcag	tggggccagggaaccctggtcaccgtctcctcag
8351	AAAGCAAAGCAGATCG-1_contig_2	productive	M	Homsap IGHV4-59*01 F	Homsap IGHJ5*02 F	Homsap IGHD3-10*02 F	IGHG2	caggtgcagctgcaggagtcgggccca...ggactggtgaagccttcggagaccctgtccctcacctgcactgtctctggtgactccatc............agtagtttctactgcagctggatccggcagcccccagggaagggcctggagtggattggggatatctattacagt.........gggaggaccaactacaacccctccctcgag...agtcgcgtcaccatatcagtagacacgtccaaaaaccagttcgccctgacactgagctctgtgaccgctgcggacacggccgtgtattactgtgcgagagtggatgttcggggctggttcgacccctggggccagggaaccctggtcaccgtctcctcag		caggtgcagctgcaggagtcgggccca...ggactggtgaagccttcggagaccctgtccctcacctgcactgtctctggtgactccatc............agtagtttctactgcagctggatccggcagcccccagggaagggcctggagtggattggggatatctattacagt.........gggaggaccaactacaacccctccctcgag...agtcgcgtcaccatatcagtagacacgtccaaaaaccagttcgccctgacactgagctctgtgaccgctgcggacacggccgtgtattactgtgcgagag	caggtgcagctgcaggagtcgggccca...ggactggtgaagccttcggagaccctgtccctcacctgcactgtctct	ggtgactccatc............agtagtttctac	tgcagctggatccggcagcccccagggaagggcctggagtggattggggat	atctattacagt.........gggaggacc	aactacaacccctccctcgag...agtcgcgtcaccatatcagtagacacgtccaaaaaccagttcgccctgacactgagctctgtgaccgctgcggacacggccgtgtattactgt	gcgagagtggatgttcggggctggttcgacccc	tgtgcgagagtggatgttcggggctggttcgacccctgg	ctggttcgacccctggggccagggaaccctggtcaccgtctcctcag	tggggccagggaaccctggtcaccgtctcctcag
1175	AAAGCAAAGTAATCCC-1_contig_3	productive	N	Homsap IGHV2-5*02 F	Homsap IGHJ4*02 F	Homsap IGHD4-17*01 F	IGHM	cagatcaccttgaaggagtctggtcct...acgctggtgaaacccacacagaccctcacgctgacctgcaccttctctgggttctcactcagc......actagtggagtgggtgtgggctggatccgtcagcccccaggaaaggccctggagtggcttgcactcatttattgggat.........gatgataagcgctacagcccatctctgaag...agcaggctcaccatcaccaaggacacctccaaaaaccaggtggtccttacaatgaccaacatggaccctgtggacacagccacatattactgtgcacacagtcagggtacccccccggtgactacgtggggctactttgactactggggccagggaaccctggtcaccgtctcctcag		cagatcaccttgaaggagtctggtcct...acgctggtgaaacccacacagaccctcacgctgacctgcaccttctctgggttctcactcagc......actagtggagtgggtgtgggctggatccgtcagcccccaggaaaggccctggagtggcttgcactcatttattgggat.........gatgataagcgctacagcccatctctgaag...agcaggctcaccatcaccaaggacacctccaaaaaccaggtggtccttacaatgaccaacatggaccctgtggacacagccacatattactgtgcacacag	cagatcaccttgaaggagtctggtcct...acgctggtgaaacccacacagaccctcacgctgacctgcaccttctct	gggttctcactcagc......actagtggagtgggt	gtgggctggatccgtcagcccccaggaaaggccctggagtggcttgcactc	atttattgggat.........gatgataag	cgctacagcccatctctgaag...agcaggctcaccatcaccaaggacacctccaaaaaccaggtggtccttacaatgaccaacatggaccctgtggacacagccacatattactgt	gcacacagtcagggtacccccccggtgactacgtggggctactttgactac	tgtgcacacagtcagggtacccccccggtgactacgtggggctactttgactactgg	ctactttgactactggggccagggaaccctggtcaccgtctcctcag	tggggccagggaaccctggtcaccgtctcctcag
4518	AAAGCAACATCTATGG-1_contig_1	productive	N	Homsap IGHV4-59*01 F	Homsap IGHJ6*02 F	Homsap IGHD6-13*01 F	IGHM	caggtgcagctgcaggagtcgggccca...ggactggtgaagccttcggagaccctgtccctcacctgcactgtctctggtggctccatc............agtagttactactggagctggatccggcagcccccagggaagggactggagtggattgggtatatctattacagt.........gggagcaccaactacaacccctccctcaag...agtcgagtcaccatatcagtagacacgtccaagaaccagttctccctgaagctgagctctgtgaccgctgcggacacggccgtgtattactgtgcgggcggagattggagtggggggagagtagcagcagctgtgctgaattactactactactacggtatggacgtctggggccaaggg…		caggtgcagctgcaggagtcgggccca...ggactggtgaagccttcggagaccctgtccctcacctgcactgtctctggtggctccatc............agtagttactactggagctggatccggcagcccccagggaagggactggagtggattgggtatatctattacagt.........gggagcaccaactacaacccctccctcaag...agtcgagtcaccatatcagtagacacgtccaagaaccagttctccctgaagctgagctctgtgaccgctgcggacacggccgtgtattactgtgcg	caggtgcagctgcaggagtcgggccca...ggactggtgaagccttcggagaccctgtccctcacctgcactgtctct	ggtggctccatc............agtagttactac	tggagctggatccggcagcccccagggaagggactggagtggattgggtat	atctattacagt.........gggagcacc	aactacaacccctccctcaag...agtcgagtcaccatatcagtagacacgtccaagaaccagttctccctgaagctgagctctgtgaccgctgcggacacggccgtgtattactgt	gcgggcggagattggagtggggggagagtagcagcagctgtgctgaattactactactactacggtatggacgtc	tgtgcgggcggagattggagtggggggagagtagcagcagctgtgctgaattactactactactacggtatggacgtctgg	attactactactactacggtatggacgtctggggccaagggaccacggtcaccgtctcctca	tggggccaagggaccacggtcaccgtctcctca
190	AAAGCAACATTGAGCT-1_contig_2	productive	N	Homsap IGHV3-73*01 F	Homsap IGHJ4*02 F	Homsap IGHD6-13*01 F	IGHM	gaggtgcagctggtggagtctggggga...ggcttggtccagcctggggggtccctgaaactctcctgtgcagcctctgggttcaccttc............agtggctctgctatgcactgggtccgccaggcttccgggaaagggctggagtgggttggccgtattagaagcaaagctaacagttacgcgacagcatatgctgcgtcggtgaaa...ggcaggttcaccatctccagagatgattcaaagaacacggcgtatctgcaaatgaacagcctgaaaaccgaggacacggccgtgtattactgtacttccctagcagcagctggcccgagaagtgactactggggccagggaaccctggtcaccgtctcctcag		gaggtgcagctggtggagtctggggga...ggcttggtccagcctggggggtccctgaaactctcctgtgcagcctctgggttcaccttc............agtggctctgctatgcactgggtccgccaggcttccgggaaagggctggagtgggttggccgtattagaagcaaagctaacagttacgcgacagcatatgctgcgtcggtgaaa...ggcaggttcaccatctccagagatgattcaaagaacacggcgtatctgcaaatgaacagcctgaaaaccgaggacacggccgtgtattactgtact	gaggtgcagctggtggagtctggggga...ggcttggtccagcctggggggtccctgaaactctcctgtgcagcctct	gggttcaccttc............agtggctctgct	atgcactgggtccgccaggcttccgggaaagggctggagtgggttggccgt	attagaagcaaagctaacagttacgcgaca	gcatatgctgcgtcggtgaaa...ggcaggttcaccatctccagagatgattcaaagaacacggcgtatctgcaaatgaacagcctgaaaaccgaggacacggccgtgtattactgt	acttccctagcagcagctggcccgagaagtgactac	tgtacttccctagcagcagctggcccgagaagtgactactgg	tgactactggggccagggaaccctggtcaccgtctcctcag	tggggccagggaaccctggtcaccgtctcctcag
4036	AAAGCAAGTAGAGGAA-1_contig_1	productive	M	Homsap IGHV4-59*01 F	Homsap IGHJ4*02 F	Homsap IGHD6-19*01 F	IGHM	caggtgcagctgcaggagtcgggccca...ggactggtgaagccttcggagaccctgtccctcacctgcactgtctctggtggctccatc............agtagttactactggagctggatccggcagcccccagggaagggactggagtggattgggtatatctattacagt.........gggagcaccaactacaacccctccctcaag...agtcgagtcaccatatcagtagacacgtccaagaaccagctctccctgaagctgagctctgtgaccgctgcggacacggccgtgtattactgtgcgagaggcagtggctggtacttctactggggccagggaacccgggtcaccgtctcctcag		caggtgcagctgcaggagtcgggccca...ggactggtgaagccttcggagaccctgtccctcacctgcactgtctctggtggctccatc............agtagttactactggagctggatccggcagcccccagggaagggactggagtggattgggtatatctattacagt.........gggagcaccaactacaacccctccctcaag...agtcgagtcaccatatcagtagacacgtccaagaaccagctctccctgaagctgagctctgtgaccgctgcggacacggccgtgtattactgtgcgagag	caggtgcagctgcaggagtcgggccca...ggactggtgaagccttcggagaccctgtccctcacctgcactgtctct	ggtggctccatc............agtagttactac	tggagctggatccggcagcccccagggaagggactggagtggattgggtat	atctattacagt.........gggagcacc	aactacaacccctccctcaag...agtcgagtcaccatatcagtagacacgtccaagaaccagctctccctgaagctgagctctgtgaccgctgcggacacggccgtgtattactgt	gcgagaggcagtggctggtacttctac	tgtgcgagaggcagtggctggtacttctactgg	ctactggggccagggaacccgggtcaccgtctcctcag	tggggccagggaacccgggtcaccgtctcctcag
3134	AAAGCAATCCAAATGC-1_contig_3	productive	N	Homsap IGHV3-48*02 F	Homsap IGHJ6*02 F	Homsap IGHD3-10*01 F	IGHD	gaggtgcagctggtggagtctggggga...ggcttggtacagcctggggggtccctgagactctcctgtgcagcctctggattcaccttc............agtagctatagcatgaactgggtccgccaggctccagggaaggggctggagtgggtttcatacattagtagtagt......agtagtaccatatactacgcagactctgtgaag...ggccgattcaccatctccagagacaatgccaagaactcactgtatctgcaaatgaacagcctgagagacgaggacacggctgtgtattactgtgcgagccaccctcggggattactatggttcgggggtcgtgtgtctcggtacggtatggacgtctggggccaagggaccacggtcacc…		gaggtgcagctggtggagtctggggga...ggcttggtacagcctggggggtccctgagactctcctgtgcagcctctggattcaccttc............agtagctatagcatgaactgggtccgccaggctccagggaaggggctggagtgggtttcatacattagtagtagt......agtagtaccatatactacgcagactctgtgaag...ggccgattcaccatctccagagacaatgccaagaactcactgtatctgcaaatgaacagcctgagagacgaggacacggctgtgtattactgtgcgag	gaggtgcagctggtggagtctggggga...ggcttggtacagcctggggggtccctgagactctcctgtgcagcctct	ggattcaccttc............agtagctatagc	atgaactgggtccgccaggctccagggaaggggctggagtgggtttcatac	attagtagtagt......agtagtaccata	tactacgcagactctgtgaag...ggccgattcaccatctccagagacaatgccaagaactcactgtatctgcaaatgaacagcctgagagacgaggacacggctgtgtattactgt	gcgagccaccctcggggattactatggttcgggggtcgtgtgtctcggtacggtatggacgtc	tgtgcgagccaccctcggggattactatggttcgggggtcgtgtgtctcggtacggtatggacgtctgg	tacggtatggacgtctggggccaagggaccacggtcaccgtctcctca	tggggccaagggaccacggtcaccgtctcctca
1056	AAAGTAGAGATGCCAG-1_contig_3	productive	N	Homsap IGHV4-31*03 F	Homsap IGHJ4*02 F	Homsap IGHD3-3*01 F	IGHM	caggtgcagctgcaggagtcgggccca...ggactggtgaagccttcacagaccctgtccctcacctgcactgtctctggtggctccatcagc......agtggtggttactactggagctggatccgccagcacccagggaagggcctggagtggattgggtacatctattacagt.........gggagcacctactacaacccgtccctcaag...agtcgagttaccatatcagtagacacgtctaagaaccagttctccctgaagctgagctctgtgactgccgcggacacggccgtgtattactgtgcgagaggggatggaatgggggaggactactggggccagggaaccctggtcaccgtctcctcag		caggtgcagctgcaggagtcgggccca...ggactggtgaagccttcacagaccctgtccctcacctgcactgtctctggtggctccatcagc......agtggtggttactactggagctggatccgccagcacccagggaagggcctggagtggattgggtacatctattacagt.........gggagcacctactacaacccgtccctcaag...agtcgagttaccatatcagtagacacgtctaagaaccagttctccctgaagctgagctctgtgactgccgcggacacggccgtgtattactgtgcgagag	caggtgcagctgcaggagtcgggccca...ggactggtgaagccttcacagaccctgtccctcacctgcactgtctct	ggtggctccatcagc......agtggtggttactac	tggagctggatccgccagcacccagggaagggcctggagtggattgggtac	atctattacagt.........gggagcacc	tactacaacccgtccctcaag...agtcgagttaccatatcagtagacacgtctaagaaccagttctccctgaagctgagctctgtgactgccgcggacacggccgtgtattactgt	gcgagaggggatggaatgggggaggactac	tgtgcgagaggggatggaatgggggaggactactgg	gactactggggccagggaaccctggtcaccgtctcctcag	tggggccagggaaccctggtcaccgtctcctcag
3199	AAAGTAGCAGTGGGAT-1_contig_4	productive	M	Homsap IGHV3-11*01 F	Homsap IGHJ3*02 F	Homsap IGHD3-3*01 F	IGHG2	caggtgcaactggtggagtctggggga...ggcctggtcaagcctggagggtccctgagactctcctgtgcagcctctggattcaccttc............agtgacacctacatgagctggatccgccaggctccagggaaggggctggagtggctttcatacattagtagtagt......ggtagtaccatatactacgcagactctgtgaag...ggccgattcaccatctccagggacaacgccaagaactcactgtatctgcaaatgaacagcctgagagccgaagacacggccctatattactgtgcgaaagataggaagaagggttatggttccgatgcttttgatatctggggccaagggacaatggtcaccgtctcttcag		caggtgcaactggtggagtctggggga...ggcctggtcaagcctggagggtccctgagactctcctgtgcagcctctggattcaccttc............agtgacacctacatgagctggatccgccaggctccagggaaggggctggagtggctttcatacattagtagtagt......ggtagtaccatatactacgcagactctgtgaag...ggccgattcaccatctccagggacaacgccaagaactcactgtatctgcaaatgaacagcctgagagccgaagacacggccctatattactgtgcgaaaga	caggtgcaactggtggagtctggggga...ggcctggtcaagcctggagggtccctgagactctcctgtgcagcctct	ggattcaccttc............agtgacacctac	atgagctggatccgccaggctccagggaaggggctggagtggctttcatac	attagtagtagt......ggtagtaccata	tactacgcagactctgtgaag...ggccgattcaccatctccagggacaacgccaagaactcactgtatctgcaaatgaacagcctgagagccgaagacacggccctatattactgt	gcgaaagataggaagaagggttatggttccgatgcttttgatatc	tgtgcgaaagataggaagaagggttatggttccgatgcttttgatatctgg	gatgcttttgatatctggggccaagggacaatggtcaccgtctcttcag	tggggccaagggacaatggtcaccgtctcttcag
14401	AAAGTAGGTAACGTTC-1_contig_4	productive	N	Homsap IGHV4-59*01 F	Homsap IGHJ4*02 F	Homsap IGHD3-16*01 F	IGHM	caggtgcagctgcaggagtcgggccca...ggactggtgaagccttcggagaccctgtccctcacctgcactgtctctggtggctccatc............agtagttactactggagctggatccggcagcccccagggaagggactggagtggattgggtatatctattacagt.........gggagcaccaactacaacccctccctcaag...agtcgagtcaccatatcagtagacacgtccaagaaccagttctccctgaagctgagctctgtgaccgctgcggacacggccgtgtattactgtgcgagtcatcagtctcggggggcggtacggtttgactactggggccagggaaccctggtcaccgtctcctcag		caggtgcagctgcaggagtcgggccca...ggactggtgaagccttcggagaccctgtccctcacctgcactgtctctggtggctccatc............agtagttactactggagctggatccggcagcccccagggaagggactggagtggattgggtatatctattacagt.........gggagcaccaactacaacccctccctcaag...agtcgagtcaccatatcagtagacacgtccaagaaccagttctccctgaagctgagctctgtgaccgctgcggacacggccgtgtattactgtgcgag	caggtgcagctgcaggagtcgggccca...ggactggtgaagccttcggagaccctgtccctcacctgcactgtctct	ggtggctccatc............agtagttactac	tggagctggatccggcagcccccagggaagggactggagtggattgggtat	atctattacagt.........gggagcacc	aactacaacccctccctcaag...agtcgagtcaccatatcagtagacacgtccaagaaccagttctccctgaagctgagctctgtgaccgctgcggacacggccgtgtattactgt	gcgagtcatcagtctcggggggcggtacggtttgactac	tgtgcgagtcatcagtctcggggggcggtacggtttgactactgg	tttgactactggggccagggaaccctggtcaccgtctcctcag	tggggccagggaaccctggtcaccgtctcctcag
11037	AAAGTAGGTTGGTTTG-1_contig_2	productive	N	Homsap IGHV3-30*03 F, or Homsap IGHV3-30*18 F or Homsap IGHV3-30-5*01 F	Homsap IGHJ6*02 F	Homsap IGHD3-10*01 F	IGHM	caggtgcagctggtggagtctggggga...ggcgtggtccagcctgggaggtccctgagactctcctgtgcagcctctggattcaccttc............agtagctatggcatgcactgggtccgccaggctccaggcaaggggctggagtgggtggcagttatatcatatgat......ggaagtaataaatactatgcagactccgtgaag...ggccgattcaccatctccagagacaattccaagaacacgctgtatctgcaaatgaacagcctgagagctgaggacacggctgtgtattactgtgcgaaaacgtattactatggttcggggagctactactacggtatggacgtctggggccaagggaccacggtcaccgtctcctca		caggtgcagctggtggagtctggggga...ggcgtggtccagcctgggaggtccctgagactctcctgtgcagcctctggattcaccttc............agtagctatggcatgcactgggtccgccaggctccaggcaaggggctggagtgggtggcagttatatcatatgat......ggaagtaataaatactatgcagactccgtgaag...ggccgattcaccatctccagagacaattccaagaacacgctgtatctgcaaatgaacagcctgagagctgaggacacggctgtgtattactgtgcga	caggtgcagctggtggagtctggggga...ggcgtggtccagcctgggaggtccctgagactctcctgtgcagcctct	ggattcaccttc............agtagctatggc	atgcactgggtccgccaggctccaggcaaggggctggagtgggtggcagtt	atatcatatgat......ggaagtaataaa	tactatgcagactccgtgaag...ggccgattcaccatctccagagacaattccaagaacacgctgtatctgcaaatgaacagcctgagagctgaggacacggctgtgtattactgt	gcgaaaacgtattactatggttcggggagctactactacggtatggacgtc	tgtgcgaaaacgtattactatggttcggggagctactactacggtatggacgtctgg	ctactactacggtatggacgtctggggccaagggaccacggtcaccgtctcctca	tggggccaagggaccacggtcaccgtctcctca
13448	AAAGTAGTCACGGTTA-1_contig_2	productive	N	Homsap IGHV4-59*01 F	Homsap IGHJ4*02 F	Homsap IGHD5-18*01 F	IGHM	caggtgcagctgcaggagtcgggccca...ggactggtgaagccttcggagaccctgtccctcacctgcactgtctctggtggctccatc............agtagttactactggagctggatccggcagcccccagggaagggactggagtggattgggtatatctattacagt.........gggagcaccaactacaacccctccctcaag...agtcgagtcaccatatcagtagacacgtccaagaaccagttctccctgaagctgagctctgtgaccgctgcggacacggccgtgtattactgtgcgaggagtctccccgacgtggatacagctatggttagttactttgactactggggccagggaaccctggtcaccgtctcctcag		caggtgcagctgcaggagtcgggccca...ggactggtgaagccttcggagaccctgtccctcacctgcactgtctctggtggctccatc............agtagttactactggagctggatccggcagcccccagggaagggactggagtggattgggtatatctattacagt.........gggagcaccaactacaacccctccctcaag...agtcgagtcaccatatcagtagacacgtccaagaaccagttctccctgaagctgagctctgtgaccgctgcggacacggccgtgtattactgtgcgag	caggtgcagctgcaggagtcgggccca...ggactggtgaagccttcggagaccctgtccctcacctgcactgtctct	ggtggctccatc............agtagttactac	tggagctggatccggcagcccccagggaagggactggagtggattgggtat	atctattacagt.........gggagcacc	aactacaacccctccctcaag...agtcgagtcaccatatcagtagacacgtccaagaaccagttctccctgaagctgagctctgtgaccgctgcggacacggccgtgtattactgt	gcgaggagtctccccgacgtggatacagctatggttagttactttgactac	tgtgcgaggagtctccccgacgtggatacagctatggttagttactttgactactgg	tactttgactactggggccagggaaccctggtcaccgtctcctcag	tggggccagggaaccctggtcaccgtctcctcag
14060	AAAGTAGTCGGCTTGG-1_contig_2	productive	N	Homsap IGHV3-30*03 F, or Homsap IGHV3-30*18 F or Homsap IGHV3-30-5*01 F	Homsap IGHJ4*02 F	Homsap IGHD3-22*01 F	IGHD	caggtgcagctggtggagtctggggga...ggcgtggtccagcctgggaggtccctgagactctcctgtgcagcctctggattcaccttc............agtagctatggcatgcactgggtccgccaggctccaggcaaggggctggagtgggtggcagttatatcatatgat......ggaagtaataaatactatgcagactccgtgaag...ggccgattcaccatctccagagacaattccaagaacacgctgtatctgcaaatgaacagcctgagagctgaggacacggctgtgtattactgtgcgaaagatctaggatactatgatagtagtggttttgttgactactggggccagggaaccctggtcaccgtctcctcag		caggtgcagctggtggagtctggggga...ggcgtggtccagcctgggaggtccctgagactctcctgtgcagcctctggattcaccttc............agtagctatggcatgcactgggtccgccaggctccaggcaaggggctggagtgggtggcagttatatcatatgat......ggaagtaataaatactatgcagactccgtgaag...ggccgattcaccatctccagagacaattccaagaacacgctgtatctgcaaatgaacagcctgagagctgaggacacggctgtgtattactgtgcga	caggtgcagctggtggagtctggggga...ggcgtggtccagcctgggaggtccctgagactctcctgtgcagcctct	ggattcaccttc............agtagctatggc	atgcactgggtccgccaggctccaggcaaggggctggagtgggtggcagtt	atatcatatgat......ggaagtaataaa	tactatgcagactccgtgaag...ggccgattcaccatctccagagacaattccaagaacacgctgtatctgcaaatgaacagcctgagagctgaggacacggctgtgtattactgt	gcgaaagatctaggatactatgatagtagtggttttgttgactac	tgtgcgaaagatctaggatactatgatagtagtggttttgttgactactgg	ttgactactggggccagggaaccctggtcaccgtctcctcag	tggggccagggaaccctggtcaccgtctcctcag
10198	AAAGTAGTCTAACGGT-1_contig_3	productive	M	Homsap IGHV3-74*01 F	Homsap IGHJ6*02 F	Homsap IGHD2-2*01 F	IGHM	gaggtgcagctggtggagtccggggga...ggcttagttcagcctggggggtccctgagactctcctgtgcagcctctggattcaccttc............agtagctactggatgtactgggtccgccaagctccagggaaggggctggtgtgggtctcacgtattaatagtgat......gggagtagcacaagctacgcggactccgtgaag...ggccgattcaccatctccagagacaacgccaagaacacgctgtatctgcaaatgaacagtctgagagccgaggacacggctatgtattactgtgcaagagatattgtagtagtaccagctgacccgaccttttactactactacggtatggacgtctggggccaagggaccacggtcacc…		gaggtgcagctggtggagtccggggga...ggcttagttcagcctggggggtccctgagactctcctgtgcagcctctggattcaccttc............agtagctactggatgtactgggtccgccaagctccagggaaggggctggtgtgggtctcacgtattaatagtgat......gggagtagcacaagctacgcggactccgtgaag...ggccgattcaccatctccagagacaacgccaagaacacgctgtatctgcaaatgaacagtctgagagccgaggacacggctatgtattactgtgcaagaga	gaggtgcagctggtggagtccggggga...ggcttagttcagcctggggggtccctgagactctcctgtgcagcctct	ggattcaccttc............agtagctactgg	atgtactgggtccgccaagctccagggaaggggctggtgtgggtctcacgt	attaatagtgat......gggagtagcaca	agctacgcggactccgtgaag...ggccgattcaccatctccagagacaacgccaagaacacgctgtatctgcaaatgaacagtctgagagccgaggacacggctatgtattactgt	gcaagagatattgtagtagtaccagctgacccgaccttttactactactacggtatggacgtc	tgtgcaagagatattgtagtagtaccagctgacccgaccttttactactactacggtatggacgtctgg	tactactactacggtatggacgtctggggccaagggaccacggtcaccgtctcctca	tggggccaagggaccacggtcaccgtctcctca
6247	AAATGCCCAGAGCCAA-1_contig_3	productive	N	Homsap IGHV3-21*01 F	Homsap IGHJ3*02 F	Homsap IGHD5-12*01 F	IGHM	gaggtgcagctggtggagtctggggga...ggcctggtcaagcctggggggtccctgagactctcctgtgcagcctctggattcaccttc............agtagctatagcatgaactgggtccgccaggctccagggaaggggctggagtgggtctcatccattagtagtagt......agtagttacatatactacgcagactcagtgaag...ggccgattcaccatctccagagacaacgccaagaactcactgtatctgcaaatgaacagcctgagagccgaggacacggctgtgtattactgtgcgagagaccgagtctttaggagtggctacgattatcctaccgcttttgatatctggggccaagggacaatggtcaccgtctcttcag		gaggtgcagctggtggagtctggggga...ggcctggtcaagcctggggggtccctgagactctcctgtgcagcctctggattcaccttc............agtagctatagcatgaactgggtccgccaggctccagggaaggggctggagtgggtctcatccattagtagtagt......agtagttacatatactacgcagactcagtgaag...ggccgattcaccatctccagagacaacgccaagaactcactgtatctgcaaatgaacagcctgagagccgaggacacggctgtgtattactgtgcgagaga	gaggtgcagctggtggagtctggggga...ggcctggtcaagcctggggggtccctgagactctcctgtgcagcctct	ggattcaccttc............agtagctatagc	atgaactgggtccgccaggctccagggaaggggctggagtgggtctcatcc	attagtagtagt......agtagttacata	tactacgcagactcagtgaag...ggccgattcaccatctccagagacaacgccaagaactcactgtatctgcaaatgaacagcctgagagccgaggacacggctgtgtattactgt	gcgagagaccgagtctttaggagtggctacgattatcctaccgcttttgatatc	tgtgcgagagaccgagtctttaggagtggctacgattatcctaccgcttttgatatctgg	gcttttgatatctggggccaagggacaatggtcaccgtctcttcag	tggggccaagggacaatggtcaccgtctcttcag
472	AAATGCCCAGTTCCCT-1_contig_3	productive	M	Homsap IGHV2-5*02 F, or Homsap IGHV2-5*04 F	Homsap IGHJ6*02 F	Homsap IGHD3-10*01 F	IGHD	cagatcaccttgaaggagtctggtcct...acactggtgaaacccccacagaccctcacgctgacctgcaccttgtctgggttttcactcact......actcctggagtgggagtggcctggatccgtcagccccacgggcaggccctggagtggcttggagtcatttattgggat.........gatgataggcgctacagaccatctctgagg...aacagactcaccatcgccaaggacacctccaaacaccaggtggtccttagaatgacgaacatggagcctgtggacacaggcacatattactgtgcacactgtggtctgggtttttttatttcgggagatgatgacagcacttactattacccctacgcgatggacgtctggggccaaggg…		cagatcaccttgaaggagtctggtcct...acactggtgaaacccccacagaccctcacgctgacctgcaccttgtctgggttttcactcact......actcctggagtgggagtggcctggatccgtcagccccacgggcaggccctggagtggcttggagtcatttattgggat.........gatgataggcgctacagaccatctctgagg...aacagactcaccatcgccaaggacacctccaaacaccaggtggtccttagaatgacgaacatggagcctgtggacacaggcacatattactgtgcacac	cagatcaccttgaaggagtctggtcct...acactggtgaaacccccacagaccctcacgctgacctgcaccttgtct	gggttttcactcact......actcctggagtggga	gtggcctggatccgtcagccccacgggcaggccctggagtggcttggagtc	atttattgggat.........gatgatagg	cgctacagaccatctctgagg...aacagactcaccatcgccaaggacacctccaaacaccaggtggtccttagaatgacgaacatggagcctgtggacacaggcacatattactgt	gcacactgtggtctgggtttttttatttcgggagatgatgacagcacttactattacccctacgcgatggacgtc	tgtgcacactgtggtctgggtttttttatttcgggagatgatgacagcacttactattacccctacgcgatggacgtctgg	ctacgcgatggacgtctggggccaagggaccacagtcaccgtctcctca	tggggccaagggaccacagtcaccgtctcctca
9013	AAATGCCCATACCATG-1_contig_4	productive	M	Homsap IGHV3-23*01 F, or Homsap IGHV3-23D*01 F	Homsap IGHJ4*02 F	Homsap IGHD6-13*01 F	IGHM	gaggtgcagctgttggagtctggggga...ggcttggtacagcctggggggtccctgagactctcctgtgcagcctctggattcaccttt............agcaacaatgccatgaactgggtccgccaggctccagggaaggggctggagtgggtctcagctattagtggtagt......gatggtagcacatactacgcagactccgtgaag...ggccggttcaccatctccagagacaattccaagaacacgctttatttgcaaatgaacagcctgagagccgaggacacggccgtatattactgtgcgaaagaggatagcagcagctggggctactttgactactggggccagggaaccctggtcaccgtctcctcag		gaggtgcagctgttggagtctggggga...ggcttggtacagcctggggggtccctgagactctcctgtgcagcctctggattcaccttt............agcaacaatgccatgaactgggtccgccaggctccagggaaggggctggagtgggtctcagctattagtggtagt......gatggtagcacatactacgcagactccgtgaag...ggccggttcaccatctccagagacaattccaagaacacgctttatttgcaaatgaacagcctgagagccgaggacacggccgtatattactgtgcgaaaga	gaggtgcagctgttggagtctggggga...ggcttggtacagcctggggggtccctgagactctcctgtgcagcctct	ggattcaccttt............agcaacaatgcc	atgaactgggtccgccaggctccagggaaggggctggagtgggtctcagct	attagtggtagt......gatggtagcaca	tactacgcagactccgtgaag...ggccggttcaccatctccagagacaattccaagaacacgctttatttgcaaatgaacagcctgagagccgaggacacggccgtatattactgt	gcgaaagaggatagcagcagctggggctactttgactac	tgtgcgaaagaggatagcagcagctggggctactttgactactgg	ctactttgactactggggccagggaaccctggtcaccgtctcctcag	tggggccagggaaccctggtcaccgtctcctcag
11562	AAATGCCGTAATAGCA-1_contig_1	productive	M	Homsap IGHV6-1*01 F	Homsap IGHJ3*02 F	Homsap IGHD6-19*01 F	IGHM	caggtacagctgcagcagtcaggtcca...ggactggtgaagccctcgcagaccctctcactcacctgtgccatctccggggacagtgtctct......agcaacgagactacttggaattggatcaggcagtccccatcgggaggccttgagtggctgggaaggacatattataggtct...aagtggtataatgattatgcagtatctatgaaa...agtcgaatagccatcaacccagacacatccaagaatcagttctccctgcacctgaactctgtgactcccgaggacacggctgtgtattactgtgcaagaggtctcagggtctggacttttcatatctggggccaaggggcaatggtcaccgtctcttcag		caggtacagctgcagcagtcaggtcca...ggactggtgaagccctcgcagaccctctcactcacctgtgccatctccggggacagtgtctct......agcaacgagactacttggaattggatcaggcagtccccatcgggaggccttgagtggctgggaaggacatattataggtct...aagtggtataatgattatgcagtatctatgaaa...agtcgaatagccatcaacccagacacatccaagaatcagttctccctgcacctgaactctgtgactcccgaggacacggctgtgtattactgtgcaagag	caggtacagctgcagcagtcaggtcca...ggactggtgaagccctcgcagaccctctcactcacctgtgccatctcc	ggggacagtgtctct......agcaacgagactact	tggaattggatcaggcagtccccatcgggaggccttgagtggctgggaagg	acatattataggtct...aagtggtataat	gattatgcagtatctatgaaa...agtcgaatagccatcaacccagacacatccaagaatcagttctccctgcacctgaactctgtgactcccgaggacacggctgtgtattactgt	gcaagaggtctcagggtctggacttttcatatc	tgtgcaagaggtctcagggtctggacttttcatatctgg	cttttcatatctggggccaaggggcaatggtcaccgtctcttcag	tggggccaaggggcaatggtcaccgtctcttcag
8833	AAATGCCGTAATTGGA-1_contig_3	productive	N	Homsap IGHV1-18*01 F	Homsap IGHJ4*02 F	Homsap IGHD6-6*01 F	IGHM	caggttcagctggtgcagtctggagct...gaggtgaagaagcctggggcctcagtgaaggtctcctgcaaggcttctggttacaccttt............accagctatggtatcaactgggtgcgacaggcccctggacaagggcttgagtggatgggatggatcagcgcttac......aatggtaacacaaactatgcacagaagctccag...ggcagagtcaccatgaccacagacacatccacgagcacagcctacatggagctgaggagcctgagatctgacgacacggccgtgtattactgtgcgagaggcgattaccgatatagcagctcgtcctctgactactggggccagggaaccctggtcaccgtctcctcag		caggttcagctggtgcagtctggagct...gaggtgaagaagcctggggcctcagtgaaggtctcctgcaaggcttctggttacaccttt............accagctatggtatcaactgggtgcgacaggcccctggacaagggcttgagtggatgggatggatcagcgcttac......aatggtaacacaaactatgcacagaagctccag...ggcagagtcaccatgaccacagacacatccacgagcacagcctacatggagctgaggagcctgagatctgacgacacggccgtgtattactgtgcgagag	caggttcagctggtgcagtctggagct...gaggtgaagaagcctggggcctcagtgaaggtctcctgcaaggcttct	ggttacaccttt............accagctatggt	atcaactgggtgcgacaggcccctggacaagggcttgagtggatgggatgg	atcagcgcttac......aatggtaacaca	aactatgcacagaagctccag...ggcagagtcaccatgaccacagacacatccacgagcacagcctacatggagctgaggagcctgagatctgacgacacggccgtgtattactgt	gcgagaggcgattaccgatatagcagctcgtcctctgactac	tgtgcgagaggcgattaccgatatagcagctcgtcctctgactactgg	ctctgactactggggccagggaaccctggtcaccgtctcctcag	tggggccagggaaccctggtcaccgtctcctcag
7446	AAATGCCGTTGATTGC-1_contig_4	productive	N	Homsap IGHV3-66*01 F, or Homsap IGHV3-66*04 F	Homsap IGHJ4*02 F	Homsap IGHD5-12*01 F	IGHM	gaggtgcagctggtggagtctggggga...ggcttggtccagcctggggggtccctgagactctcctgtgcagcctctggattcaccgtc............agtagcaactacatgagctgggtccgccaggctccagggaaggggctggagtgggtctcagttatttatagcggt.........ggtagcacatactacgcagactccgtgaag...ggcagattcaccatctccagagacaattccaagaacacgctgtatcttcaaatgaacagcctgagagccgaggacacggctgtgtattactgtgcgagagcgcaggggcgggatagtggctacgaaagatttgactactggggccagggaaccctggtcaccgtctcctcag		gaggtgcagctggtggagtctggggga...ggcttggtccagcctggggggtccctgagactctcctgtgcagcctctggattcaccgtc............agtagcaactacatgagctgggtccgccaggctccagggaaggggctggagtgggtctcagttatttatagcggt.........ggtagcacatactacgcagactccgtgaag...ggcagattcaccatctccagagacaattccaagaacacgctgtatcttcaaatgaacagcctgagagccgaggacacggctgtgtattactgtgcgagag	gaggtgcagctggtggagtctggggga...ggcttggtccagcctggggggtccctgagactctcctgtgcagcctct	ggattcaccgtc............agtagcaactac	atgagctgggtccgccaggctccagggaaggggctggagtgggtctcagtt	atttatagcggt.........ggtagcaca	tactacgcagactccgtgaag...ggcagattcaccatctccagagacaattccaagaacacgctgtatcttcaaatgaacagcctgagagccgaggacacggctgtgtattactgt	gcgagagcgcaggggcgggatagtggctacgaaagatttgactac	tgtgcgagagcgcaggggcgggatagtggctacgaaagatttgactactgg	tttgactactggggccagggaaccctggtcaccgtctcctcag	tggggccagggaaccctggtcaccgtctcctcag
13452	AAATGCCTCTGATTCT-1_contig_2	productive	M	Homsap IGHV3-73*01 F	Homsap IGHJ3*02 F	Homsap IGHD1-20*01 F	IGHG1	gaggtgcagctggtggagtctggggga...ggcttggtccagcctggggggtccctgaaactctcctgtgcagcctctgggttcaccttc............agtggctctggtgtacactgggtccgccaggcttccgggaaagggctggagtgggttggccgtattagaagcaaacctaacaattacgcgacagcatatgctgcgtcggtgaaa...ggcaggttcaccatctccagagatgattcaaagaacacggcgtatctgcaaatgaacagcctgaaaaccgaggacacggccgtgtattactgtactagatataactggaacactgatgcttttgatatctggggccaagggacaatggtcaccgtctcttcag		gaggtgcagctggtggagtctggggga...ggcttggtccagcctggggggtccctgaaactctcctgtgcagcctctgggttcaccttc............agtggctctggtgtacactgggtccgccaggcttccgggaaagggctggagtgggttggccgtattagaagcaaacctaacaattacgcgacagcatatgctgcgtcggtgaaa...ggcaggttcaccatctccagagatgattcaaagaacacggcgtatctgcaaatgaacagcctgaaaaccgaggacacggccgtgtattactgtactaga	gaggtgcagctggtggagtctggggga...ggcttggtccagcctggggggtccctgaaactctcctgtgcagcctct	gggttcaccttc............agtggctctggt	gtacactgggtccgccaggcttccgggaaagggctggagtgggttggccgt	attagaagcaaacctaacaattacgcgaca	gcatatgctgcgtcggtgaaa...ggcaggttcaccatctccagagatgattcaaagaacacggcgtatctgcaaatgaacagcctgaaaaccgaggacacggccgtgtattactgt	actagatataactggaacactgatgcttttgatatc	tgtactagatataactggaacactgatgcttttgatatctgg	tgatgcttttgatatctggggccaagggacaatggtcaccgtctcttcag	tggggccaagggacaatggtcaccgtctcttcag
4522	AACACGTAGAAGGGTA-1_contig_2	productive	N	Homsap IGHV3-7*01 F	Homsap IGHJ3*02 F	Homsap IGHD3-3*01 F	IGHD	gaggtgcagctggtggagtctggggga...ggcttggtccagcctggggggtccctgagactctcctgtgcagcctctggattcaccttt............agtagctattggatgagctgggtccgccaggctccagggaaggggctggagtgggtggccaacataaagcaagat......ggaagtgagaaatactatgtggactctgtgaag...ggccgattcaccatctccagagacaacgccaagaactcactgtatctgcaaatgaacagcctgagagccgaggacacggctgtgtattactgtgcgagagtaggggagttacgatttttggagtggtcctgggatgcttttgatatctggggccaagggacaatggtcaccgtctcttcag		gaggtgcagctggtggagtctggggga...ggcttggtccagcctggggggtccctgagactctcctgtgcagcctctggattcaccttt............agtagctattggatgagctgggtccgccaggctccagggaaggggctggagtgggtggccaacataaagcaagat......ggaagtgagaaatactatgtggactctgtgaag...ggccgattcaccatctccagagacaacgccaagaactcactgtatctgcaaatgaacagcctgagagccgaggacacggctgtgtattactgtgcgagag	gaggtgcagctggtggagtctggggga...ggcttggtccagcctggggggtccctgagactctcctgtgcagcctct	ggattcaccttt............agtagctattgg	atgagctgggtccgccaggctccagggaaggggctggagtgggtggccaac	ataaagcaagat......ggaagtgagaaa	tactatgtggactctgtgaag...ggccgattcaccatctccagagacaacgccaagaactcactgtatctgcaaatgaacagcctgagagccgaggacacggctgtgtattactgt	gcgagagtaggggagttacgatttttggagtggtcctgggatgcttttgatatc	tgtgcgagagtaggggagttacgatttttggagtggtcctgggatgcttttgatatctgg	gatgcttttgatatctggggccaagggacaatggtcaccgtctcttcag	tggggccaagggacaatggtcaccgtctcttcag
12510	AACACGTAGCTAGTTC-1_contig_2	productive	N	Homsap IGHV3-23*01 F, or Homsap IGHV3-23D*01 F	Homsap IGHJ4*02 F	Homsap IGHD3-22*01 F	IGHM	gaggtgcagctgttggagtctggggga...ggcttggtacagcctggggggtccctgagactctcctgtgcagcctctggattcaccttt............agcagctatgccatgagctgggtccgccaggctccagggaaggggctggagtgggtctcagctattagtggtagt......ggtggtagcacatactacgcagactccgtgaag...ggccggttcaccatctccagagacaattccaagaacacgctgtatctgcaaatgaacagcctgagagccgaggacacggccgtatattactgtgcgaaagaagatgatagtagtggttattttgactactggggccagggaaccctggtcaccgtctcctcag		gaggtgcagctgttggagtctggggga...ggcttggtacagcctggggggtccctgagactctcctgtgcagcctctggattcaccttt............agcagctatgccatgagctgggtccgccaggctccagggaaggggctggagtgggtctcagctattagtggtagt......ggtggtagcacatactacgcagactccgtgaag...ggccggttcaccatctccagagacaattccaagaacacgctgtatctgcaaatgaacagcctgagagccgaggacacggccgtatattactgtgcgaaaga	gaggtgcagctgttggagtctggggga...ggcttggtacagcctggggggtccctgagactctcctgtgcagcctct	ggattcaccttt............agcagctatgcc	atgagctgggtccgccaggctccagggaaggggctggagtgggtctcagct	attagtggtagt......ggtggtagcaca	tactacgcagactccgtgaag...ggccggttcaccatctccagagacaattccaagaacacgctgtatctgcaaatgaacagcctgagagccgaggacacggccgtatattactgt	gcgaaagaagatgatagtagtggttattttgactac	tgtgcgaaagaagatgatagtagtggttattttgactactgg	tttgactactggggccagggaaccctggtcaccgtctcctcag	tggggccagggaaccctggtcaccgtctcctcag
11308	AACACGTCAGCGTAAG-1_contig_2	productive	M	Homsap IGHV1-3*01 F	Homsap IGHJ4*02 F	Homsap IGHD6-19*01 F	IGHM	caggtccagcttgtgcagtctggggct...gagctgaagaagcctggggcctcagtgaaggtttcctgcaaggcttctggatacaccttc............actagctatgctatgcattgggtgcgccaggcccccggacaaaggcttgagtggatgggatggatcaacgctggc......aatgataacacaaaatattcacagaagttccag...ggcagagtcaccattaccagggacacatccgcgagcacagcctacatggagctgagcagcctgagatctgaagacacggctgtgtattactgtgcgcgagagatttatggctttggcagtggctggtacccgttcgactactggggccagggaaccctggtcaccgtctcctcag		caggtccagcttgtgcagtctggggct...gagctgaagaagcctggggcctcagtgaaggtttcctgcaaggcttctggatacaccttc............actagctatgctatgcattgggtgcgccaggcccccggacaaaggcttgagtggatgggatggatcaacgctggc......aatgataacacaaaatattcacagaagttccag...ggcagagtcaccattaccagggacacatccgcgagcacagcctacatggagctgagcagcctgagatctgaagacacggctgtgtattactgtgcgcgaga	caggtccagcttgtgcagtctggggct...gagctgaagaagcctggggcctcagtgaaggtttcctgcaaggcttct	ggatacaccttc............actagctatgct	atgcattgggtgcgccaggcccccggacaaaggcttgagtggatgggatgg	atcaacgctggc......aatgataacaca	aaatattcacagaagttccag...ggcagagtcaccattaccagggacacatccgcgagcacagcctacatggagctgagcagcctgagatctgaagacacggctgtgtattactgt	gcgcgagagatttatggctttggcagtggctggtacccgttcgactac	tgtgcgcgagagatttatggctttggcagtggctggtacccgttcgactactgg	ttcgactactggggccagggaaccctggtcaccgtctcctcag	tggggccagggaaccctggtcaccgtctcctcag
8835	AACACGTGTCCATGAT-1_contig_1	productive	M	Homsap IGHV3-15*01 F	Homsap IGHJ4*02 F	Homsap IGHD3-22*01 F	IGHM	gaggtgcaggtggtggagtctggggga...ggcttggtaaagccgggggggtcccttagactctcctgtgtagcctctggattcactttc............agtaacgcctggatgaactgggtccgccaggctccggggatggggctggagtggcttggccgtgttaaaaccaaatctgaaggtgagacaacagactaccctgcacccgtgaaa...ggcagattcaccatctcaagagatgattcaaaaaatacgctgtttctgcaaatgaacagcctgaaaaccgaggacacagccgtgtactattgtaccaccagagttaccactactaatgactactggggccagggaaccctggtcaccgtctcctcag		gaggtgcaggtggtggagtctggggga...ggcttggtaaagccgggggggtcccttagactctcctgtgtagcctctggattcactttc............agtaacgcctggatgaactgggtccgccaggctccggggatggggctggagtggcttggccgtgttaaaaccaaatctgaaggtgagacaacagactaccctgcacccgtgaaa...ggcagattcaccatctcaagagatgattcaaaaaatacgctgtttctgcaaatgaacagcctgaaaaccgaggacacagccgtgtactattgtaccac	gaggtgcaggtggtggagtctggggga...ggcttggtaaagccgggggggtcccttagactctcctgtgtagcctct	ggattcactttc............agtaacgcctgg	atgaactgggtccgccaggctccggggatggggctggagtggcttggccgt	gttaaaaccaaatctgaaggtgagacaaca	gactaccctgcacccgtgaaa...ggcagattcaccatctcaagagatgattcaaaaaatacgctgtttctgcaaatgaacagcctgaaaaccgaggacacagccgtgtactattgt	accaccagagttaccactactaatgactac	tgtaccaccagagttaccactactaatgactactgg	tgactactggggccagggaaccctggtcaccgtctcctcag	tggggccagggaaccctggtcaccgtctcctcag
8149	AACACGTGTCGATTGT-1_contig_1	productive	N	Homsap IGHV1-3*01 F	Homsap IGHJ4*02 F	Homsap IGHD6-19*01 F	IGHM	caggtccagcttgtgcagtctggggct...gaggtgaagaagcctggggcctcagtgaaggtttcctgcaaggcttctggatacaccttc............actagctatgctatgcattgggtgcgccaggcccccggacaaaggcttgagtggatgggatggatcaacgctggc......aatggtaacacaaaatattcacagaagttccag...ggcagagtcaccattaccagggacacatccgcgagcacagcctacatggagctgagcagcctgagatctgaagacacggctgtgtattactgtgcgagaagtatagcagtggctggtactttgggggcaggtactggctttgactactggggccagggaaccctggtcaccgtctcctcag		caggtccagcttgtgcagtctggggct...gaggtgaagaagcctggggcctcagtgaaggtttcctgcaaggcttctggatacaccttc............actagctatgctatgcattgggtgcgccaggcccccggacaaaggcttgagtggatgggatggatcaacgctggc......aatggtaacacaaaatattcacagaagttccag...ggcagagtcaccattaccagggacacatccgcgagcacagcctacatggagctgagcagcctgagatctgaagacacggctgtgtattactgtgcgaga	caggtccagcttgtgcagtctggggct...gaggtgaagaagcctggggcctcagtgaaggtttcctgcaaggcttct	ggatacaccttc............actagctatgct	atgcattgggtgcgccaggcccccggacaaaggcttgagtggatgggatgg	atcaacgctggc......aatggtaacaca	aaatattcacagaagttccag...ggcagagtcaccattaccagggacacatccgcgagcacagcctacatggagctgagcagcctgagatctgaagacacggctgtgtattactgt	gcgagaagtatagcagtggctggtactttgggggcaggtactggctttgactac	tgtgcgagaagtatagcagtggctggtactttgggggcaggtactggctttgactactgg	ctttgactactggggccagggaaccctggtcaccgtctcctcag	tggggccagggaaccctggtcaccgtctcctcag
2158	AACACGTTCCTTTCGG-1_contig_2	productive	N	Homsap IGHV4-59*08 F	Homsap IGHJ5*02 F	Homsap IGHD3-3*01 F	IGHM	caggtgcagctgcaggagtcgggccca...ggactggtgaagccttcggagaccctgtccctcacctgcactgtctctggtggctccatc............agtagttactactggagctggatccggcagcccccagggaagggactggagtggattgggtatatctattacagt.........gggagcaccaactacaacccctccctcaag...agtcgagtcaccatatcagtagacacgtccaagaaccagttctccctgaagctgagctctgtgaccgccgcagacacggccgtgtattactgtgcgagacatggcgaatttgagtggttattaaacaactggttcgacccctggggccagggaaccctggtcaccgtctcctcag		caggtgcagctgcaggagtcgggccca...ggactggtgaagccttcggagaccctgtccctcacctgcactgtctctggtggctccatc............agtagttactactggagctggatccggcagcccccagggaagggactggagtggattgggtatatctattacagt.........gggagcaccaactacaacccctccctcaag...agtcgagtcaccatatcagtagacacgtccaagaaccagttctccctgaagctgagctctgtgaccgccgcagacacggccgtgtattactgtgcgagaca	caggtgcagctgcaggagtcgggccca...ggactggtgaagccttcggagaccctgtccctcacctgcactgtctct	ggtggctccatc............agtagttactac	tggagctggatccggcagcccccagggaagggactggagtggattgggtat	atctattacagt.........gggagcacc	aactacaacccctccctcaag...agtcgagtcaccatatcagtagacacgtccaagaaccagttctccctgaagctgagctctgtgaccgccgcagacacggccgtgtattactgt	gcgagacatggcgaatttgagtggttattaaacaactggttcgacccc	tgtgcgagacatggcgaatttgagtggttattaaacaactggttcgacccctgg	acaactggttcgacccctggggccagggaaccctggtcaccgtctcctcag	tggggccagggaaccctggtcaccgtctcctcag
13195	AACACGTTCTGGCGAC-1_contig_3	productive	N	Homsap IGHV3-30*03 F, or Homsap IGHV3-30*18 F or Homsap IGHV3-30-5*01 F	Homsap IGHJ6*02 F	Homsap IGHD1-26*01 F	IGHD	caggtgcagctggtggagtctggggga...ggcgtggtccagcctgggaggtccctgagactctcctgtgcagcctctggattcaccttc............agtagctatggcatgcactgggtccgccaggctccaggcaaggggctggagtgggtggcagttatatcatatgat......ggaagtaataaatactatgcagactccgtgaag...ggccgattcaccatctccagagacaattccaagaacacgctgtatctgcaaatgaacagcctgagagctgaggacacggctgtgtattactgtgcgaaagatcttggaccaggctttatagtgggagctactacatcctactactactacggtatggacgtctggggccaagggaccacg…		caggtgcagctggtggagtctggggga...ggcgtggtccagcctgggaggtccctgagactctcctgtgcagcctctggattcaccttc............agtagctatggcatgcactgggtccgccaggctccaggcaaggggctggagtgggtggcagttatatcatatgat......ggaagtaataaatactatgcagactccgtgaag...ggccgattcaccatctccagagacaattccaagaacacgctgtatctgcaaatgaacagcctgagagctgaggacacggctgtgtattactgtgcga	caggtgcagctggtggagtctggggga...ggcgtggtccagcctgggaggtccctgagactctcctgtgcagcctct	ggattcaccttc............agtagctatggc	atgcactgggtccgccaggctccaggcaaggggctggagtgggtggcagtt	atatcatatgat......ggaagtaataaa	tactatgcagactccgtgaag...ggccgattcaccatctccagagacaattccaagaacacgctgtatctgcaaatgaacagcctgagagctgaggacacggctgtgtattactgt	gcgaaagatcttggaccaggctttatagtgggagctactacatcctactactactacggtatggacgtc	tgtgcgaaagatcttggaccaggctttatagtgggagctactacatcctactactactacggtatggacgtctgg	ctactactactacggtatggacgtctggggccaagggaccacggtcaccgtctcctca	tggggccaagggaccacggtcaccgtctcctca
12066	AACACGTTCTTACCGC-1_contig_3	productive	N	Homsap IGHV5-51*01 F	Homsap IGHJ3*02 F	Homsap IGHD3-22*01 F	IGHM	gaggtgcagctggtgcagtctggagca...gaggtgaaaaagcccggggagtctctgaagatctcctgtaagggttctggatacagcttt............accagctactggatcggctgggtgcgccagatgcccgggaaaggcctggagtggatggggatcatctatcctggt......gactctgataccagatacagcccgtccttccaa...ggccaggtcaccatctcagccgacaagtccatcagcaccgcctacctgcagtggagcagcctgaaggcctcggacaccgccatgtattactgtgcgagactaagttactatgatagtagtggttatcaatatgatgcttttgatatctggggccaagggacaatggtcaccgtctcttcag		gaggtgcagctggtgcagtctggagca...gaggtgaaaaagcccggggagtctctgaagatctcctgtaagggttctggatacagcttt............accagctactggatcggctgggtgcgccagatgcccgggaaaggcctggagtggatggggatcatctatcctggt......gactctgataccagatacagcccgtccttccaa...ggccaggtcaccatctcagccgacaagtccatcagcaccgcctacctgcagtggagcagcctgaaggcctcggacaccgccatgtattactgtgcgagac	gaggtgcagctggtgcagtctggagca...gaggtgaaaaagcccggggagtctctgaagatctcctgtaagggttct	ggatacagcttt............accagctactgg	atcggctgggtgcgccagatgcccgggaaaggcctggagtggatggggatc	atctatcctggt......gactctgatacc	agatacagcccgtccttccaa...ggccaggtcaccatctcagccgacaagtccatcagcaccgcctacctgcagtggagcagcctgaaggcctcggacaccgccatgtattactgt	gcgagactaagttactatgatagtagtggttatcaatatgatgcttttgatatc	tgtgcgagactaagttactatgatagtagtggttatcaatatgatgcttttgatatctgg	tgatgcttttgatatctggggccaagggacaatggtcaccgtctcttcag	tggggccaagggacaatggtcaccgtctcttcag
628	AACCATGAGTCACGCC-1_contig_5	productive	M	Homsap IGHV1-46*01 F, or Homsap IGHV1-46*02 F or Homsap IGHV1-46*03 F	Homsap IGHJ4*02 F	Homsap IGHD1-26*01 F	IGHM	caggtgcagctggtccagtctggggct...gaggtgaagaagcctggggcctcagtgaaggtttcctgcaaggcatctggatacagcttc............atcaagtaccatatgcactgggtgcgacaggcccctggacaagggcttgagtggatggggataatcaaccctagt......ggtggtagcacaagcttcgaacagaagttccag...ggcagagtcaccctgaccagggacacgtccacgagcacagtctacatggagctgagcagcctgagatctgaggacacggccgtgtattattgtgcgagagcttctatagtgggagctacacggaccgcctttgactactggggccagggaaccctggtcaccgtctcctcag		caggtgcagctggtccagtctggggct...gaggtgaagaagcctggggcctcagtgaaggtttcctgcaaggcatctggatacagcttc............atcaagtaccatatgcactgggtgcgacaggcccctggacaagggcttgagtggatggggataatcaaccctagt......ggtggtagcacaagcttcgaacagaagttccag...ggcagagtcaccctgaccagggacacgtccacgagcacagtctacatggagctgagcagcctgagatctgaggacacggccgtgtattattgtgcgagag	caggtgcagctggtccagtctggggct...gaggtgaagaagcctggggcctcagtgaaggtttcctgcaaggcatct	ggatacagcttc............atcaagtaccat	atgcactgggtgcgacaggcccctggacaagggcttgagtggatggggata	atcaaccctagt......ggtggtagcaca	agcttcgaacagaagttccag...ggcagagtcaccctgaccagggacacgtccacgagcacagtctacatggagctgagcagcctgagatctgaggacacggccgtgtattattgt	gcgagagcttctatagtgggagctacacggaccgcctttgactac	tgtgcgagagcttctatagtgggagctacacggaccgcctttgactactgg	ctttgactactggggccagggaaccctggtcaccgtctcctcag	tggggccagggaaccctggtcaccgtctcctcag
1637	AACCGCGCATTAGGCT-1_contig_2	productive	N	Homsap IGHV3-30*03 F, or Homsap IGHV3-30*18 F or Homsap IGHV3-30-5*01 F	Homsap IGHJ4*02 F	Homsap IGHD4-17*01 F	IGHM	caggtgcagctggtggagtctggggga...ggcgtggtccagcctgggaggtccctgagactctcctgtgcagcctctggattcaccttc............agtagctatggcatgcactgggtccgccaggctccaggcaaggggctggagtgggtggcagttatatcatatgat......ggaagtaataaatactatgcagactccgtgaag...ggccgattcaccatctccagagacaattccaagaacacgctgtatctgcaaatgaacagcctgagagctgaggacacggctgtgtattactgtgcgaaagatagaaactacggtgactacggatacacgtttgactactggggccagggaaccctggtcaccgtctcctcag		caggtgcagctggtggagtctggggga...ggcgtggtccagcctgggaggtccctgagactctcctgtgcagcctctggattcaccttc............agtagctatggcatgcactgggtccgccaggctccaggcaaggggctggagtgggtggcagttatatcatatgat......ggaagtaataaatactatgcagactccgtgaag...ggccgattcaccatctccagagacaattccaagaacacgctgtatctgcaaatgaacagcctgagagctgaggacacggctgtgtattactgtgcga	caggtgcagctggtggagtctggggga...ggcgtggtccagcctgggaggtccctgagactctcctgtgcagcctct	ggattcaccttc............agtagctatggc	atgcactgggtccgccaggctccaggcaaggggctggagtgggtggcagtt	atatcatatgat......ggaagtaataaa	tactatgcagactccgtgaag...ggccgattcaccatctccagagacaattccaagaacacgctgtatctgcaaatgaacagcctgagagctgaggacacggctgtgtattactgt	gcgaaagatagaaactacggtgactacggatacacgtttgactac	tgtgcgaaagatagaaactacggtgactacggatacacgtttgactactgg	tttgactactggggccagggaaccctggtcaccgtctcctcag	tggggccagggaaccctggtcaccgtctcctcag
6011	AACCGCGGTCCAAGTT-1_contig_3	productive	N	Homsap IGHV3-30*03 F, or Homsap IGHV3-30*18 F or Homsap IGHV3-30-5*01 F	Homsap IGHJ6*02 F	Homsap IGHD6-13*01 F	IGHM	caggtgcagctggtggagtctggggga...ggcgtggtccagcctgggaggtccctgagactctcctgtgcagcctctggattcaccttc............agtagctatggcatgcactgggtccgccaggctccaggcaaggggctggagtgggtggcagttatatcatatgat......ggaagtaataaatactatgcagactccgtgaag...ggccgattcaccatctccagagacaattccaagaacacgctgtatctgcaaatgaacagcctgagagctgaggacacggctgtgtattactgtgcgaaatttaggatccagcggcagcagctggtacggtgcggtatggacgtctggggccaagggaccacggtcaccgtctcctca		caggtgcagctggtggagtctggggga...ggcgtggtccagcctgggaggtccctgagactctcctgtgcagcctctggattcaccttc............agtagctatggcatgcactgggtccgccaggctccaggcaaggggctggagtgggtggcagttatatcatatgat......ggaagtaataaatactatgcagactccgtgaag...ggccgattcaccatctccagagacaattccaagaacacgctgtatctgcaaatgaacagcctgagagctgaggacacggctgtgtattactgtgcga	caggtgcagctggtggagtctggggga...ggcgtggtccagcctgggaggtccctgagactctcctgtgcagcctct	ggattcaccttc............agtagctatggc	atgcactgggtccgccaggctccaggcaaggggctggagtgggtggcagtt	atatcatatgat......ggaagtaataaa	tactatgcagactccgtgaag...ggccgattcaccatctccagagacaattccaagaacacgctgtatctgcaaatgaacagcctgagagctgaggacacggctgtgtattactgt	gcgaaatttaggatccagcggcagcagctggtacggtgcggtatggacgtc	tgtgcgaaatttaggatccagcggcagcagctggtacggtgcggtatggacgtctgg	cggtatggacgtctggggccaagggaccacggtcaccgtctcctca	tggggccaagggaccacggtcaccgtctcctca
14164	AACCGCGGTCGAGATG-1_contig_2	productive	N	Homsap IGHV3-30*03 F, or Homsap IGHV3-30*18 F or Homsap IGHV3-30-5*01 F	Homsap IGHJ4*02 F	Homsap IGHD5-18*01 F	IGHM	caggtgcagctggtggagtctggggga...ggcgtggtccagcctgggaggtccctgagactctcctgtgcagcctctggattcaccttc............agtagctatggcatgcactgggtccgccaggctccaggcaaggggctggagtgggtggcagttatatcatatgat......ggaagtaataaatactatgcagactccgtgaag...ggccgattcaccatctccagagacaattccaagaacacgctgtatctgcaaatgaacagcctgagagctgaggacacggctgtgtattactgtgcgaagggcgaactccgtggatacagctatggttacgaggtctactggggccagggaaccctggtcaccgtctcctcag		caggtgcagctggtggagtctggggga...ggcgtggtccagcctgggaggtccctgagactctcctgtgcagcctctggattcaccttc............agtagctatggcatgcactgggtccgccaggctccaggcaaggggctggagtgggtggcagttatatcatatgat......ggaagtaataaatactatgcagactccgtgaag...ggccgattcaccatctccagagacaattccaagaacacgctgtatctgcaaatgaacagcctgagagctgaggacacggctgtgtattactgtgcga	caggtgcagctggtggagtctggggga...ggcgtggtccagcctgggaggtccctgagactctcctgtgcagcctct	ggattcaccttc............agtagctatggc	atgcactgggtccgccaggctccaggcaaggggctggagtgggtggcagtt	atatcatatgat......ggaagtaataaa	tactatgcagactccgtgaag...ggccgattcaccatctccagagacaattccaagaacacgctgtatctgcaaatgaacagcctgagagctgaggacacggctgtgtattactgt	gcgaagggcgaactccgtggatacagctatggttacgaggtctac	tgtgcgaagggcgaactccgtggatacagctatggttacgaggtctactgg	ctactggggccagggaaccctggtcaccgtctcctcag	tggggccagggaaccctggtcaccgtctcctcag
11475	AACCGCGGTTGGACCC-1_contig_3	productive	N	Homsap IGHV4-59*01 F	Homsap IGHJ6*02 F	Homsap IGHD4-11*01 ORF	IGHM	caggtgcagctgcaggagtcgggccca...ggactggtgaagccttcggagaccctgtccctcacctgcactgtctctggtggctccatc............agtagttactactggagctggatccggcagcccccagggaagggactggagtggattgggtatatctattacagt.........gggagcaccaactacaacccctccctcaag...agtcgagtcaccatatcagtagacacgtccaagaaccagttctccctgaagctgagctctgtgaccgctgcggacacggccgtgtattactgtgcgagagatcaaacagtaacgggttactactacggtatggacgtctggggccaagggaccacggtcaccgtctcctca		caggtgcagctgcaggagtcgggccca...ggactggtgaagccttcggagaccctgtccctcacctgcactgtctctggtggctccatc............agtagttactactggagctggatccggcagcccccagggaagggactggagtggattgggtatatctattacagt.........gggagcaccaactacaacccctccctcaag...agtcgagtcaccatatcagtagacacgtccaagaaccagttctccctgaagctgagctctgtgaccgctgcggacacggccgtgtattactgtgcgagaga	caggtgcagctgcaggagtcgggccca...ggactggtgaagccttcggagaccctgtccctcacctgcactgtctct	ggtggctccatc............agtagttactac	tggagctggatccggcagcccccagggaagggactggagtggattgggtat	atctattacagt.........gggagcacc	aactacaacccctccctcaag...agtcgagtcaccatatcagtagacacgtccaagaaccagttctccctgaagctgagctctgtgaccgctgcggacacggccgtgtattactgt	gcgagagatcaaacagtaacgggttactactacggtatggacgtc	tgtgcgagagatcaaacagtaacgggttactactacggtatggacgtctgg	tactactacggtatggacgtctggggccaagggaccacggtcaccgtctcctca	tggggccaagggaccacggtcaccgtctcctca
8544	AACGTTGAGAGTGAGA-1_contig_2	productive	M	Homsap IGHV1-69*09 F	Homsap IGHJ4*02 F	Homsap IGHD3-16*01 F	IGHG3	caggtgcagttggtgcagtctggggct...gaggtgaagaaggctgggacctcagtgaaggtcacctgcaaggtttctggaagtatactc............aaaaatttatcaatcgactgggtgcggcaggcccctggacaggggctagagtggatgggcagaatcacccctatc......gcagagattggaagttatgcacggaagttccag...ggcagactcacacttgccgcggaccggtccacaaacacagcctccatggagttaaacagtctgacacctgacgacacggccatgttttattgtgtaaagtttgggggcggatcgcgctttgaattttggggccagggcaccgaggtcaccgtctcctcag		caggtgcagttggtgcagtctggggct...gaggtgaagaaggctgggacctcagtgaaggtcacctgcaaggtttctggaagtatactc............aaaaatttatcaatcgactgggtgcggcaggcccctggacaggggctagagtggatgggcagaatcacccctatc......gcagagattggaagttatgcacggaagttccag...ggcagactcacacttgccgcggaccggtccacaaacacagcctccatggagttaaacagtctgacacctgacgacacggccatgttttattgtg	caggtgcagttggtgcagtctggggct...gaggtgaagaaggctgggacctcagtgaaggtcacctgcaaggtttct	ggaagtatactc............aaaaatttatca	atcgactgggtgcggcaggcccctggacaggggctagagtggatgggcaga	atcacccctatc......gcagagattgga	agttatgcacggaagttccag...ggcagactcacacttgccgcggaccggtccacaaacacagcctccatggagttaaacagtctgacacctgacgacacggccatgttttattgt	gtaaagtttgggggcggatcgcgctttgaattt	tgtgtaaagtttgggggcggatcgcgctttgaattttgg	tggggccagggcaccgaggtcaccgtctcctcag	tggggccagggcaccgaggtcaccgtctcctcag
13786	AACGTTGAGGAGCGAG-1_contig_3	productive	N	Homsap IGHV3-9*01 F	Homsap IGHJ6*02 F	Homsap IGHD5-18*01 F	IGHD	gaagtgcagctggtggagtctggggga...ggcttggtacagcctggcaggtccctgagactctcctgtgcagcctctggattcaccttt............gatgattatgccatgcactgggtccggcaagctccagggaagggcctggagtgggtctcaggtattagttggaat......agtggtagcataggctatgcggactctgtgaag...ggccgattcaccatctccagagacaacgccaagaactccctgtatctgcaaatgaacagtctgagagctgaggacacggccttgtattactgtgcaaaagaatatcggcacgtggatacagctatggcctactactactacggtatggacgtctggggccaagggaccacggtcaccgtc…		gaagtgcagctggtggagtctggggga...ggcttggtacagcctggcaggtccctgagactctcctgtgcagcctctggattcaccttt............gatgattatgccatgcactgggtccggcaagctccagggaagggcctggagtgggtctcaggtattagttggaat......agtggtagcataggctatgcggactctgtgaag...ggccgattcaccatctccagagacaacgccaagaactccctgtatctgcaaatgaacagtctgagagctgaggacacggccttgtattactgtgcaaaaga	gaagtgcagctggtggagtctggggga...ggcttggtacagcctggcaggtccctgagactctcctgtgcagcctct	ggattcaccttt............gatgattatgcc	atgcactgggtccggcaagctccagggaagggcctggagtgggtctcaggt	attagttggaat......agtggtagcata	ggctatgcggactctgtgaag...ggccgattcaccatctccagagacaacgccaagaactccctgtatctgcaaatgaacagtctgagagctgaggacacggccttgtattactgt	gcaaaagaatatcggcacgtggatacagctatggcctactactactacggtatggacgtc	tgtgcaaaagaatatcggcacgtggatacagctatggcctactactactacggtatggacgtctgg	ctactactactacggtatggacgtctggggccaagggaccacggtcaccgtctcctca	tggggccaagggaccacggtcaccgtctcctca
1529	AACGTTGAGGATGTAT-1_contig_3	productive	N	Homsap IGHV3-33*01 F, or Homsap IGHV3-33*06 F	Homsap IGHJ3*02 F	Homsap IGHD3-10*01 F	IGHM	caggtgcagctggtggagtctggggga...ggcgtggtccagcctgggaggtccctgagactctcctgtgcagcgtctggattcaccttc............agtagctatggcatgcactgggtccgccaggctccaggcaaggggctggagtgggtggcagttatatggtatgat......ggaagtaataaatactatgcagactccgtgaag...ggccgattcaccatctccagagacaattccaagaacacgctgtatctgcaaatgaacagcctgagagccgaggacacggctgtgtattactgtgcgagagtctactatggttcggggagccatggtgcttttgatatctggggccaagggacaatggtcaccgtctcttcag		caggtgcagctggtggagtctggggga...ggcgtggtccagcctgggaggtccctgagactctcctgtgcagcgtctggattcaccttc............agtagctatggcatgcactgggtccgccaggctccaggcaaggggctggagtgggtggcagttatatggtatgat......ggaagtaataaatactatgcagactccgtgaag...ggccgattcaccatctccagagacaattccaagaacacgctgtatctgcaaatgaacagcctgagagccgaggacacggctgtgtattactgtgcgagag	caggtgcagctggtggagtctggggga...ggcgtggtccagcctgggaggtccctgagactctcctgtgcagcgtct	ggattcaccttc............agtagctatggc	atgcactgggtccgccaggctccaggcaaggggctggagtgggtggcagtt	atatggtatgat......ggaagtaataaa	tactatgcagactccgtgaag...ggccgattcaccatctccagagacaattccaagaacacgctgtatctgcaaatgaacagcctgagagccgaggacacggctgtgtattactgt	gcgagagtctactatggttcggggagccatggtgcttttgatatc	tgtgcgagagtctactatggttcggggagccatggtgcttttgatatctgg	tgcttttgatatctggggccaagggacaatggtcaccgtctcttcag	tggggccaagggacaatggtcaccgtctcttcag
8356	AACGTTGGTTTGTTGG-1_contig_5	productive	M	Homsap IGHV3-49*05 F	Homsap IGHJ4*02 F	Homsap IGHD6-13*01 F	IGHM	gaggtgcagctggtggagtctggggga...ggcttggtaaagccagggcggtccctgagactctcctgtacagcttctggattcaccttt............ggtgattatgctatgagctggttccgccaggctccagggaaggggctggaatgggtaggtttcattagaagcaaaacttatggtgggacaacagaatacgccgcgtctgtgaaa...ggcagattcaccatctcaagagatgattccaaaagcatcgcctatctgcaaatgaacagcctgaaaaccgaggacacagccgtgtattactgtagtagagatcggggcggcagtagttggttccccaactacttttactactggggccagggaaccctggtcaccgtctcctcag		gaggtgcagctggtggagtctggggga...ggcttggtaaagccagggcggtccctgagactctcctgtacagcttctggattcaccttt............ggtgattatgctatgagctggttccgccaggctccagggaaggggctggaatgggtaggtttcattagaagcaaaacttatggtgggacaacagaatacgccgcgtctgtgaaa...ggcagattcaccatctcaagagatgattccaaaagcatcgcctatctgcaaatgaacagcctgaaaaccgaggacacagccgtgtattactgtagtagaga	gaggtgcagctggtggagtctggggga...ggcttggtaaagccagggcggtccctgagactctcctgtacagcttct	ggattcaccttt............ggtgattatgct	atgagctggttccgccaggctccagggaaggggctggaatgggtaggtttc	attagaagcaaaacttatggtgggacaaca	gaatacgccgcgtctgtgaaa...ggcagattcaccatctcaagagatgattccaaaagcatcgcctatctgcaaatgaacagcctgaaaaccgaggacacagccgtgtattactgt	agtagagatcggggcggcagtagttggttccccaactacttttactac	tgtagtagagatcggggcggcagtagttggttccccaactacttttactactgg	actacttttactactggggccagggaaccctggtcaccgtctcctcag	tggggccagggaaccctggtcaccgtctcctcag
8461	AACGTTGTCGGAGCAA-1_contig_2	productive	M	Homsap IGHV4-59*01 F	Homsap IGHJ6*02 F	Homsap IGHD1-26*01 F	None	caggtgcagctgcaggagtcgggccca...ggactggtgaagccttcggagaccctgtccctcacctgcactgtctctggtggctacatc............agtggttaccactggacctggatccggcagccccgaggaaagggactggaatggattgcagatatctattacagt.........gggagcaccaagtataacccctccctcaag...ggtcgagtcaccatatcagtagacacgtccaagaatcagatctccctgaaggtgaactctgtgaccgctgcggacacggccgtgtattactgtgcgagatccccgtatagtggaagcctctactactactatggtgtggacgtctggggccaagggaccacggtcaccgtctcctc		caggtgcagctgcaggagtcgggccca...ggactggtgaagccttcggagaccctgtccctcacctgcactgtctctggtggctacatc............agtggttaccactggacctggatccggcagccccgaggaaagggactggaatggattgcagatatctattacagt.........gggagcaccaagtataacccctccctcaag...ggtcgagtcaccatatcagtagacacgtccaagaatcagatctccctgaaggtgaactctgtgaccgctgcggacacggccgtgtattactgtgcgaga	caggtgcagctgcaggagtcgggccca...ggactggtgaagccttcggagaccctgtccctcacctgcactgtctct	ggtggctacatc............agtggttaccac	tggacctggatccggcagccccgaggaaagggactggaatggattgcagat	atctattacagt.........gggagcacc	aagtataacccctccctcaag...ggtcgagtcaccatatcagtagacacgtccaagaatcagatctccctgaaggtgaactctgtgaccgctgcggacacggccgtgtattactgt	gcgagatccccgtatagtggaagcctctactactactatggtgtggacgtc	tgtgcgagatccccgtatagtggaagcctctactactactatggtgtggacgtctgg	ctactactactatggtgtggacgtctggggccaagggaccacggtcaccgtctcctc	tggggccaagggaccacggtcaccgtctcctc
474	AACTCAGAGGGATCTG-1_contig_2	productive	N	Homsap IGHV2-5*02 F	Homsap IGHJ4*02 F	Homsap IGHD3-10*01 F	IGHM	cagatcaccttgaaggagtctggtcct...acgctggtgaaacccacacagaccctcacgctgacctgcaccttctctgggttctcactcagc......actagtggagtgggtgtgggctggatccgtcagcccccaggaaaggccctggagtggcttgcactcatttattgggat.........gatgataagcgctacagcccatctctgaag...agcaggctcaccatcaccaaggacacctccaaaaaccaggtggtccttacaatgaccaacatggaccctgtggacacagccacatattactgtgcacacagtaacgaagtggttcggggagccgttgactactggggccagggaaccctggtcaccgtctcctcag		cagatcaccttgaaggagtctggtcct...acgctggtgaaacccacacagaccctcacgctgacctgcaccttctctgggttctcactcagc......actagtggagtgggtgtgggctggatccgtcagcccccaggaaaggccctggagtggcttgcactcatttattgggat.........gatgataagcgctacagcccatctctgaag...agcaggctcaccatcaccaaggacacctccaaaaaccaggtggtccttacaatgaccaacatggaccctgtggacacagccacatattactgtgcacacag	cagatcaccttgaaggagtctggtcct...acgctggtgaaacccacacagaccctcacgctgacctgcaccttctct	gggttctcactcagc......actagtggagtgggt	gtgggctggatccgtcagcccccaggaaaggccctggagtggcttgcactc	atttattgggat.........gatgataag	cgctacagcccatctctgaag...agcaggctcaccatcaccaaggacacctccaaaaaccaggtggtccttacaatgaccaacatggaccctgtggacacagccacatattactgt	gcacacagtaacgaagtggttcggggagccgttgactac	tgtgcacacagtaacgaagtggttcggggagccgttgactactgg	ttgactactggggccagggaaccctggtcaccgtctcctcag	tggggccagggaaccctggtcaccgtctcctcag
4420	AACTCAGAGTGTTGAA-1_contig_1	productive	N	Homsap IGHV3-48*02 F	Homsap IGHJ3*02 F	Homsap IGHD3-10*01 F	IGHD	gaggtgcagctggtggagtctggggga...ggcttggtacagcctggggggtccctgagactctcctgtgcagcctctggattcaccttc............agtagctatagcatgaactgggtccgccaggctccagggaaggggctggagtgggtttcatacattagtagtagt......agtagtaccatatactacgcagactctgtgaag...ggccgattcaccatctccagagacaatgccaagaactcactgtatctgcaaatgaacagcctgagagacgaggacacggctgtgtattactgtgcgagagatcggtactatggttcagggagttaccccgatgcttttgatatctggggccaagggacaatggtcaccgtctcttcag		gaggtgcagctggtggagtctggggga...ggcttggtacagcctggggggtccctgagactctcctgtgcagcctctggattcaccttc............agtagctatagcatgaactgggtccgccaggctccagggaaggggctggagtgggtttcatacattagtagtagt......agtagtaccatatactacgcagactctgtgaag...ggccgattcaccatctccagagacaatgccaagaactcactgtatctgcaaatgaacagcctgagagacgaggacacggctgtgtattactgtgcgagaga	gaggtgcagctggtggagtctggggga...ggcttggtacagcctggggggtccctgagactctcctgtgcagcctct	ggattcaccttc............agtagctatagc	atgaactgggtccgccaggctccagggaaggggctggagtgggtttcatac	attagtagtagt......agtagtaccata	tactacgcagactctgtgaag...ggccgattcaccatctccagagacaatgccaagaactcactgtatctgcaaatgaacagcctgagagacgaggacacggctgtgtattactgt	gcgagagatcggtactatggttcagggagttaccccgatgcttttgatatc	tgtgcgagagatcggtactatggttcagggagttaccccgatgcttttgatatctgg	gatgcttttgatatctggggccaagggacaatggtcaccgtctcttcag	tggggccaagggacaatggtcaccgtctcttcag
9646	AACTCAGCAAACCTAC-1_contig_4	productive	M	Homsap IGHV3-74*01 F	Homsap IGHJ6*02 F	Homsap IGHD2-15*01 F	IGHG1	gaggtgcagctggtggagtccggggga...catgtagttcagcctggggggtcccagagactctcctgtgcagcctctggattcattttc............aagacttattggatgcactgggtccgccaagccccaggaaaggggctggtgtgggtctcacgtattaacagtgac......gggagaaggacaagctacgcggactccgtggag...ggccgattcaccatctccagagacaacggcaagaacacagtgtatctgcaaatggacagtctgagacccgaggacacggctatttattactgtgcaagacgctccgatattcccggggacggcatggacgtctggggccaagggacctcggtcaccgtctcctca		gaggtgcagctggtggagtccggggga...catgtagttcagcctggggggtcccagagactctcctgtgcagcctctggattcattttc............aagacttattggatgcactgggtccgccaagccccaggaaaggggctggtgtgggtctcacgtattaacagtgac......gggagaaggacaagctacgcggactccgtggag...ggccgattcaccatctccagagacaacggcaagaacacagtgtatctgcaaatggacagtctgagacccgaggacacggctatttattactgtgcaaga	gaggtgcagctggtggagtccggggga...catgtagttcagcctggggggtcccagagactctcctgtgcagcctct	ggattcattttc............aagacttattgg	atgcactgggtccgccaagccccaggaaaggggctggtgtgggtctcacgt	attaacagtgac......gggagaaggaca	agctacgcggactccgtggag...ggccgattcaccatctccagagacaacggcaagaacacagtgtatctgcaaatggacagtctgagacccgaggacacggctatttattactgt	gcaagacgctccgatattcccggggacggcatggacgtc	tgtgcaagacgctccgatattcccggggacggcatggacgtctgg	acggcatggacgtctggggccaagggacctcggtcaccgtctcctca	tggggccaagggacctcggtcaccgtctcctca
10104	AACTCAGCAAGACACG-1_contig_1	productive	M	Homsap IGHV3-9*01 F	Homsap IGHJ3*02 F	Homsap IGHD6-19*01 F	IGHG1	gaagtgcagctggtggagtctggggga...ggcttggtacagcctggcaggtccctgagactctcctgtgcagcctctggattcaccttt............aatgattatgccatgtactgggtccggcaagctccagggaagggcctgcagtgggtctcaactattagttggaat......agtggtagcatagcctatgcggactctgtgaag...ggccgattcaccatctccagagacaacgccaagaactccctgtatctgcaaatgaacagtctgagacctgaggacacggccttgtattactgtgcaaaagatataagtacacctgtggccagaggtgcttttgatatctggggccaagggacaatggtcaccgtctcttcag		gaagtgcagctggtggagtctggggga...ggcttggtacagcctggcaggtccctgagactctcctgtgcagcctctggattcaccttt............aatgattatgccatgtactgggtccggcaagctccagggaagggcctgcagtgggtctcaactattagttggaat......agtggtagcatagcctatgcggactctgtgaag...ggccgattcaccatctccagagacaacgccaagaactccctgtatctgcaaatgaacagtctgagacctgaggacacggccttgtattactgtgcaaaagata	gaagtgcagctggtggagtctggggga...ggcttggtacagcctggcaggtccctgagactctcctgtgcagcctct	ggattcaccttt............aatgattatgcc	atgtactgggtccggcaagctccagggaagggcctgcagtgggtctcaact	attagttggaat......agtggtagcata	gcctatgcggactctgtgaag...ggccgattcaccatctccagagacaacgccaagaactccctgtatctgcaaatgaacagtctgagacctgaggacacggccttgtattactgt	gcaaaagatataagtacacctgtggccagaggtgcttttgatatc	tgtgcaaaagatataagtacacctgtggccagaggtgcttttgatatctgg	tgcttttgatatctggggccaagggacaatggtcaccgtctcttcag	tggggccaagggacaatggtcaccgtctcttcag
5832	AACTCAGCAATCTGCA-1_contig_1	productive	N	Homsap IGHV2-5*02 F	Homsap IGHJ5*02 F	Homsap IGHD3-10*01 F	IGHM	cagatcaccttgaaggagtctggtcct...acgctggtgaaacccacacagaccctcacgctgacctgcaccttctctgggttctcactcagc......actagtggagtgggtgtgggctggatccgtcagcccccaggaaaggccctggagtggcttgcactcatttattgggat.........gatgataagcgctacagcccatctctgaag...agcaggctcaccatcaccaaggacacctccaaaaaccaggtggtccttacaatgaccaacatggaccctgtggacacagccacatattactgtgcacactcgccacggggcccagtgagctggttcgacccctggggccagggaaccctggtcaccgtctcctcag		cagatcaccttgaaggagtctggtcct...acgctggtgaaacccacacagaccctcacgctgacctgcaccttctctgggttctcactcagc......actagtggagtgggtgtgggctggatccgtcagcccccaggaaaggccctggagtggcttgcactcatttattgggat.........gatgataagcgctacagcccatctctgaag...agcaggctcaccatcaccaaggacacctccaaaaaccaggtggtccttacaatgaccaacatggaccctgtggacacagccacatattactgtgcacac	cagatcaccttgaaggagtctggtcct...acgctggtgaaacccacacagaccctcacgctgacctgcaccttctct	gggttctcactcagc......actagtggagtgggt	gtgggctggatccgtcagcccccaggaaaggccctggagtggcttgcactc	atttattgggat.........gatgataag	cgctacagcccatctctgaag...agcaggctcaccatcaccaaggacacctccaaaaaccaggtggtccttacaatgaccaacatggaccctgtggacacagccacatattactgt	gcacactcgccacggggcccagtgagctggttcgacccc	tgtgcacactcgccacggggcccagtgagctggttcgacccctgg	ctggttcgacccctggggccagggaaccctggtcaccgtctcctcag	tggggccagggaaccctggtcaccgtctcctcag
7282	AACTCAGCACGCGAAA-1_contig_3	productive	N	Homsap IGHV4-39*01 F	Homsap IGHJ4*02 F	Homsap IGHD3-16*01 F	IGHM	cagctgcagctgcaggagtcgggccca...ggactggtgaagccttcggagaccctgtccctcacctgcactgtctctggtggctccatcagc......agtagtagttactactggggctggatccgccagcccccagggaaggggctggagtggattgggagtatctattatagt.........gggagcacctactacaacccgtccctcaag...agtcgagtcaccatatccgtagacacgtccaagaaccagttctccctgaagctgagctctgtgaccgccgcagacacggctgtgtattactgtgcgagacatgggggagctacggggattgactactggggccagggaaccctggtcaccgtctcctcag		cagctgcagctgcaggagtcgggccca...ggactggtgaagccttcggagaccctgtccctcacctgcactgtctctggtggctccatcagc......agtagtagttactactggggctggatccgccagcccccagggaaggggctggagtggattgggagtatctattatagt.........gggagcacctactacaacccgtccctcaag...agtcgagtcaccatatccgtagacacgtccaagaaccagttctccctgaagctgagctctgtgaccgccgcagacacggctgtgtattactgtgcgagaca	cagctgcagctgcaggagtcgggccca...ggactggtgaagccttcggagaccctgtccctcacctgcactgtctct	ggtggctccatcagc......agtagtagttactac	tggggctggatccgccagcccccagggaaggggctggagtggattgggagt	atctattatagt.........gggagcacc	tactacaacccgtccctcaag...agtcgagtcaccatatccgtagacacgtccaagaaccagttctccctgaagctgagctctgtgaccgccgcagacacggctgtgtattactgt	gcgagacatgggggagctacggggattgactac	tgtgcgagacatgggggagctacggggattgactactgg	ttgactactggggccagggaaccctggtcaccgtctcctcag	tggggccagggaaccctggtcaccgtctcctcag
9439	AACTCAGCACTATCTT-1_contig_1	productive	N	Homsap IGHV1-69*04 F	Homsap IGHJ6*02 F	Homsap IGHD5-12*01 F	IGHM	caggtccagctggtgcagtctggggct...gaggtgaagaagcctgggtcctcggtgaaggtctcctgcaaggcttctggaggcaccttc............agcagctatgctatcagctgggtgcgacaggcccctggacaagggcttgagtggatgggaaggatcatccctatc......cttggtatagcaaactacgcacagaagttccag...ggcagagtcacgattaccgcggacaaatccacgagcacagcctacatggagctgagcagcctgagatctgaggacacggccgtgtattactgtgcgagagggggtatagtggctacgagaaaaacctcgaactactactactacggtatggacgtctggggccaagggaccacggtcacc…		caggtccagctggtgcagtctggggct...gaggtgaagaagcctgggtcctcggtgaaggtctcctgcaaggcttctggaggcaccttc............agcagctatgctatcagctgggtgcgacaggcccctggacaagggcttgagtggatgggaaggatcatccctatc......cttggtatagcaaactacgcacagaagttccag...ggcagagtcacgattaccgcggacaaatccacgagcacagcctacatggagctgagcagcctgagatctgaggacacggccgtgtattactgtgcgagag	caggtccagctggtgcagtctggggct...gaggtgaagaagcctgggtcctcggtgaaggtctcctgcaaggcttct	ggaggcaccttc............agcagctatgct	atcagctgggtgcgacaggcccctggacaagggcttgagtggatgggaagg	atcatccctatc......cttggtatagca	aactacgcacagaagttccag...ggcagagtcacgattaccgcggacaaatccacgagcacagcctacatggagctgagcagcctgagatctgaggacacggccgtgtattactgt	gcgagagggggtatagtggctacgagaaaaacctcgaactactactactacggtatggacgtc	tgtgcgagagggggtatagtggctacgagaaaaacctcgaactactactactacggtatggacgtctgg	actactactactacggtatggacgtctggggccaagggaccacggtcaccgtctcctca	tggggccaagggaccacggtcaccgtctcctca
7367	AACTCAGGTATCTGCA-1_contig_3	productive	M	Homsap IGHV1-18*01 F	Homsap IGHJ4*02 F	Homsap IGHD6-13*01 F	IGHG2	cagattcaattgctgcagtctggcgct...gaggtgaagaagcctggggcctcagtgaacgtctcctgcaaagctactggttactcgttt............atcagctttggtattggttgggttcgacaggtcccaggacaaggcctagagtgggtggggtggatcaacggttat......aacggcttcgccaattatgcagagaaattccgg...ggcagagtcagcatgaccaccgacagagcaacgacaacagtccacatggccctgcttaacctcaagtctgacgacacgggcatttattattgcgcgagaggcgatagtggcttctgggactcatggggccagggaaccctggtcagcgtctcctcag		cagattcaattgctgcagtctggcgct...gaggtgaagaagcctggggcctcagtgaacgtctcctgcaaagctactggttactcgttt............atcagctttggtattggttgggttcgacaggtcccaggacaaggcctagagtgggtggggtggatcaacggttat......aacggcttcgccaattatgcagagaaattccgg...ggcagagtcagcatgaccaccgacagagcaacgacaacagtccacatggccctgcttaacctcaagtctgacgacacgggcatttattattgcgcgagag	cagattcaattgctgcagtctggcgct...gaggtgaagaagcctggggcctcagtgaacgtctcctgcaaagctact	ggttactcgttt............atcagctttggt	attggttgggttcgacaggtcccaggacaaggcctagagtgggtggggtgg	atcaacggttat......aacggcttcgcc	aattatgcagagaaattccgg...ggcagagtcagcatgaccaccgacagagcaacgacaacagtccacatggccctgcttaacctcaagtctgacgacacgggcatttattattgc	gcgagaggcgatagtggcttctgggactca	tgcgcgagaggcgatagtggcttctgggactcatgg	gactcatggggccagggaaccctggtcagcgtctcctcag	tggggccagggaaccctggtcagcgtctcctcag
15028	AACTCAGGTTGTTTGG-1_contig_1	productive	N	Homsap IGHV4-39*01 F	Homsap IGHJ6*02 F	Homsap IGHD3-10*01 F	IGHD	cagctgcagctgcaggagtcgggccca...ggactggtgaagccttcggagaccctgtccctcacctgcactgtctctggtggctccatcagc......agtagtagttactactggggctggatccgccagcccccagggaaggggctggagtggattgggagtatctattatagt.........gggagcacctactacaacccgtccctcaag...agtcgagtcaccatatccgtagacacgtccaagaaccagttctccctgaagctgagctctgtgaccgccgcagacacggctgtgtattactgtgcgagatcattactatggttcggggagtcacatttggggggtatggacgtctggggccaagggaccacggtcaccgtctcctca		cagctgcagctgcaggagtcgggccca...ggactggtgaagccttcggagaccctgtccctcacctgcactgtctctggtggctccatcagc......agtagtagttactactggggctggatccgccagcccccagggaaggggctggagtggattgggagtatctattatagt.........gggagcacctactacaacccgtccctcaag...agtcgagtcaccatatccgtagacacgtccaagaaccagttctccctgaagctgagctctgtgaccgccgcagacacggctgtgtattactgtgcgaga	cagctgcagctgcaggagtcgggccca...ggactggtgaagccttcggagaccctgtccctcacctgcactgtctct	ggtggctccatcagc......agtagtagttactac	tggggctggatccgccagcccccagggaaggggctggagtggattgggagt	atctattatagt.........gggagcacc	tactacaacccgtccctcaag...agtcgagtcaccatatccgtagacacgtccaagaaccagttctccctgaagctgagctctgtgaccgccgcagacacggctgtgtattactgt	gcgagatcattactatggttcggggagtcacatttggggggtatggacgtc	tgtgcgagatcattactatggttcggggagtcacatttggggggtatggacgtctgg	ggtatggacgtctggggccaagggaccacggtcaccgtctcctca	tggggccaagggaccacggtcaccgtctcctca
12402	AACTCAGTCCTAGAAC-1_contig_3	productive	M	Homsap IGHV3-7*01 F	Homsap IGHJ5*01 F, or Homsap IGHJ5*02 F	Homsap IGHD6-19*01 F	IGHM	gaggtgcaggtggtggagtctggggga...ggcttggtccagcctggggggtccctgagactctcctgtgcagcctctggattcaccttt............aatagctattggatgagttgggtccgccaggctccagggaaggggctggaatgggtggccaacataaagaatgat......ggaagtgagacacactatgtggactctgtgaag...ggccgattcaccatctccagagacgacgccaaaaactcactgtatctggaaatgcacagcctgagagccgaggacacggctctatattactgcgtgggagaatattggtataccagtggcgactactggggccagggaaccctggtcaccgtctcctcag		gaggtgcaggtggtggagtctggggga...ggcttggtccagcctggggggtccctgagactctcctgtgcagcctctggattcaccttt............aatagctattggatgagttgggtccgccaggctccagggaaggggctggaatgggtggccaacataaagaatgat......ggaagtgagacacactatgtggactctgtgaag...ggccgattcaccatctccagagacgacgccaaaaactcactgtatctggaaatgcacagcctgagagccgaggacacggctctatattactg	gaggtgcaggtggtggagtctggggga...ggcttggtccagcctggggggtccctgagactctcctgtgcagcctct	ggattcaccttt............aatagctattgg	atgagttgggtccgccaggctccagggaaggggctggaatgggtggccaac	ataaagaatgat......ggaagtgagaca	cactatgtggactctgtgaag...ggccgattcaccatctccagagacgacgccaaaaactcactgtatctggaaatgcacagcctgagagccgaggacacggctctatattactgc	gtgggagaatattggtataccagtggcgactac	tgcgtgggagaatattggtataccagtggcgactactgg	cgactactggggccagggaaccctggtcaccgtctcctcag	tggggccagggaaccctggtcaccgtctcctcag
11757	AACTCAGTCTCTAGGA-1_contig_4	productive	M	Homsap IGHV4-59*01 F	Homsap IGHJ4*02 F	Homsap IGHD3-22*01 F	IGHM	caggtgcagctgcaggagtcgggccca...ggactggtgaagccttcggagaccctgtccctcacctgcactgtctctggtggctccatc............agtagttactactggagctggatccggcagcccccagggaagggactggagtggattgggtatatctattacagt.........gggagcaccaactacaacccctccctcaag...agtcgagtcaccatatcagtagacacgtccaagaaccagttctccctgaagctgagctctgtgaccgctgcggacacggccgtgtattactgtgcgagagggggaggttatgatagtagtggttattacccgacccctaattactactttgactactggggccagggaaccctggtcacc…		caggtgcagctgcaggagtcgggccca...ggactggtgaagccttcggagaccctgtccctcacctgcactgtctctggtggctccatc............agtagttactactggagctggatccggcagcccccagggaagggactggagtggattgggtatatctattacagt.........gggagcaccaactacaacccctccctcaag...agtcgagtcaccatatcagtagacacgtccaagaaccagttctccctgaagctgagctctgtgaccgctgcggacacggccgtgtattactgtgcgagag	caggtgcagctgcaggagtcgggccca...ggactggtgaagccttcggagaccctgtccctcacctgcactgtctct	ggtggctccatc............agtagttactac	tggagctggatccggcagcccccagggaagggactggagtggattgggtat	atctattacagt.........gggagcacc	aactacaacccctccctcaag...agtcgagtcaccatatcagtagacacgtccaagaaccagttctccctgaagctgagctctgtgaccgctgcggacacggccgtgtattactgt	gcgagagggggaggttatgatagtagtggttattacccgacccctaattactactttgactac	tgtgcgagagggggaggttatgatagtagtggttattacccgacccctaattactactttgactactgg	actactttgactactggggccagggaaccctggtcaccgtctcctcag	tggggccagggaaccctggtcaccgtctcctcag
7450	AACTCCCAGGGTCTCC-1_contig_3	productive	N	Homsap IGHV7-4-1*02 F	Homsap IGHJ5*02 F	Homsap IGHD6-13*01 F	IGHM	caggtgcagctggtgcaatctgggtct...gagttgaagaagcctggggcctcagtgaaggtttcctgcaaggcttctggatacaccttc............actagctatgctatgaattgggtgcgacaggcccctggacaagggcttgagtggatgggatggatcaacaccaac......actgggaacccaacgtatgcccagggcttcaca...ggacggtttgtcttctccttggacacctctgtcagcacggcatatctgcagatcagcagcctaaaggctgaggacactgccgtgtattactgtgcgagaggactttatagcagcagcccatgctggttcgacccctggggccagggaaccctggtcaccgtctcctcag		caggtgcagctggtgcaatctgggtct...gagttgaagaagcctggggcctcagtgaaggtttcctgcaaggcttctggatacaccttc............actagctatgctatgaattgggtgcgacaggcccctggacaagggcttgagtggatgggatggatcaacaccaac......actgggaacccaacgtatgcccagggcttcaca...ggacggtttgtcttctccttggacacctctgtcagcacggcatatctgcagatcagcagcctaaaggctgaggacactgccgtgtattactgtgcgagag	caggtgcagctggtgcaatctgggtct...gagttgaagaagcctggggcctcagtgaaggtttcctgcaaggcttct	ggatacaccttc............actagctatgct	atgaattgggtgcgacaggcccctggacaagggcttgagtggatgggatgg	atcaacaccaac......actgggaaccca	acgtatgcccagggcttcaca...ggacggtttgtcttctccttggacacctctgtcagcacggcatatctgcagatcagcagcctaaaggctgaggacactgccgtgtattactgt	gcgagaggactttatagcagcagcccatgctggttcgacccc	tgtgcgagaggactttatagcagcagcccatgctggttcgacccctgg	ctggttcgacccctggggccagggaaccctggtcaccgtctcctcag	tggggccagggaaccctggtcaccgtctcctcag
11972	AACTCCCAGGTGGGTT-1_contig_3	productive	N	Homsap IGHV1-18*01 F	Homsap IGHJ5*02 F	Homsap IGHD2-15*01 F	IGHM	caggttcagctggtgcagtctggagct...gaggtgaagaagcctggggcctcagtgaaggtctcctgcaaggcttctggttacaccttt............accagctatggtatcagctgggtgcgacaggcccctggacaagggcttgagtggatgggatggatcagcgcttac......aatggtaacacaaactatgcacagaagctccag...ggcagagtcaccatgaccacagacacatccacgagcacagcctacatggagctgaggagcctgagatctgacgacacggccgtgtattactgtgcgagagaggtggtggtagctgccttcaactggttcgacccctggggccagggaaccctggtcaccgtctcctcag		caggttcagctggtgcagtctggagct...gaggtgaagaagcctggggcctcagtgaaggtctcctgcaaggcttctggttacaccttt............accagctatggtatcagctgggtgcgacaggcccctggacaagggcttgagtggatgggatggatcagcgcttac......aatggtaacacaaactatgcacagaagctccag...ggcagagtcaccatgaccacagacacatccacgagcacagcctacatggagctgaggagcctgagatctgacgacacggccgtgtattactgtgcgagaga	caggttcagctggtgcagtctggagct...gaggtgaagaagcctggggcctcagtgaaggtctcctgcaaggcttct	ggttacaccttt............accagctatggt	atcagctgggtgcgacaggcccctggacaagggcttgagtggatgggatgg	atcagcgcttac......aatggtaacaca	aactatgcacagaagctccag...ggcagagtcaccatgaccacagacacatccacgagcacagcctacatggagctgaggagcctgagatctgacgacacggccgtgtattactgt	gcgagagaggtggtggtagctgccttcaactggttcgacccc	tgtgcgagagaggtggtggtagctgccttcaactggttcgacccctgg	caactggttcgacccctggggccagggaaccctggtcaccgtctcctcag	tggggccagggaaccctggtcaccgtctcctcag
12407	AACTCCCAGTGCCATT-1_contig_4	productive	N	Homsap IGHV3-33*01 F, or Homsap IGHV3-33*06 F	Homsap IGHJ4*02 F	Homsap IGHD4-17*01 F	IGHM	caggtgcagctggtggagtctggggga...ggcgtggtccagcctgggaggtccctgagactctcctgtgcagcctctggattcaccttc............agtagctatggcatgcactgggtccgccaggctccaggcaaggggctggagtgggtggcagttatatggtatgat......ggaagtaataaatactatgcagactccgtgaag...ggccgattcaccatctccagagacaattccaagaacacgctgtatctgcaaatgaacagcctgagagccgaggacacggctgtgtattactgtgcgagagagtccggtgactacgtcatggactactggggccagggaaccctggtcaccgtctcctcag		caggtgcagctggtggagtctggggga...ggcgtggtccagcctgggaggtccctgagactctcctgtgcagcctctggattcaccttc............agtagctatggcatgcactgggtccgccaggctccaggcaaggggctggagtgggtggcagttatatggtatgat......ggaagtaataaatactatgcagactccgtgaag...ggccgattcaccatctccagagacaattccaagaacacgctgtatctgcaaatgaacagcctgagagccgaggacacggctgtgtattactgtgcgagaga	caggtgcagctggtggagtctggggga...ggcgtggtccagcctgggaggtccctgagactctcctgtgcagcctct	ggattcaccttc............agtagctatggc	atgcactgggtccgccaggctccaggcaaggggctggagtgggtggcagtt	atatggtatgat......ggaagtaataaa	tactatgcagactccgtgaag...ggccgattcaccatctccagagacaattccaagaacacgctgtatctgcaaatgaacagcctgagagccgaggacacggctgtgtattactgt	gcgagagagtccggtgactacgtcatggactac	tgtgcgagagagtccggtgactacgtcatggactactgg	gactactggggccagggaaccctggtcaccgtctcctcag	tggggccagggaaccctggtcaccgtctcctcag
14871	AACTCCCGTGGGTCAA-1_contig_2	productive	M	Homsap IGHV3-11*04 F	Homsap IGHJ4*02 F	Homsap IGHD5-12*01 F	IGHM	caggtgcagctggtggagtctggggga...ggcttggtcaagcctggagggtccctgagactctcctgtgcagcctctggattcaccttc............agtgactactacatgacctggatccgccaggctccagggaaggggctggagtgggtttcatacattagtgatagt......ggtaataccatatactacgcagactctgtgaag...ggccgattcaccatctccagggacaacgccaagaactcactgtatctgcaaatgaacagcctgagagccgaagacacggctgtgtattactgtgcgagagtcccggatatagtgtctacttgggacgactggggccagggaaccctggtcaccgtctcctcag		caggtgcagctggtggagtctggggga...ggcttggtcaagcctggagggtccctgagactctcctgtgcagcctctggattcaccttc............agtgactactacatgacctggatccgccaggctccagggaaggggctggagtgggtttcatacattagtgatagt......ggtaataccatatactacgcagactctgtgaag...ggccgattcaccatctccagggacaacgccaagaactcactgtatctgcaaatgaacagcctgagagccgaagacacggctgtgtattactgtgcgagag	caggtgcagctggtggagtctggggga...ggcttggtcaagcctggagggtccctgagactctcctgtgcagcctct	ggattcaccttc............agtgactactac	atgacctggatccgccaggctccagggaaggggctggagtgggtttcatac	attagtgatagt......ggtaataccata	tactacgcagactctgtgaag...ggccgattcaccatctccagggacaacgccaagaactcactgtatctgcaaatgaacagcctgagagccgaagacacggctgtgtattactgt	gcgagagtcccggatatagtgtctacttgggacgac	tgtgcgagagtcccggatatagtgtctacttgggacgactgg	gacgactggggccagggaaccctggtcaccgtctcctcag	tggggccagggaaccctggtcaccgtctcctcag
14064	AACTCCCTCAACACAC-1_contig_3	productive	N	Homsap IGHV3-9*01 F	Homsap IGHJ1*01 F	Homsap IGHD6-19*01 F	IGHM	gaagtgcagctggtggagtctggggga...ggcttggtacagcctggcaggtccctgagactctcctgtgcagcctctggattcaccttt............gatgattatgccatgcactgggtccggcaagctccagggaagggcctggagtgggtctcaggtattagttggaat......agtggtagcataggctatgcggactctgtgaag...ggccgattcaccatctccagagacaacgccaagaactccctgtatctgcaaatgaacagtctgagagctgaggacacggccttgtattactgtgcaaaagatggggagcagtggctggttacatatgaatacttccagcactggggccagggcaccctggtcaccgtctcctcag		gaagtgcagctggtggagtctggggga...ggcttggtacagcctggcaggtccctgagactctcctgtgcagcctctggattcaccttt............gatgattatgccatgcactgggtccggcaagctccagggaagggcctggagtgggtctcaggtattagttggaat......agtggtagcataggctatgcggactctgtgaag...ggccgattcaccatctccagagacaacgccaagaactccctgtatctgcaaatgaacagtctgagagctgaggacacggccttgtattactgtgcaaaagat	gaagtgcagctggtggagtctggggga...ggcttggtacagcctggcaggtccctgagactctcctgtgcagcctct	ggattcaccttt............gatgattatgcc	atgcactgggtccggcaagctccagggaagggcctggagtgggtctcaggt	attagttggaat......agtggtagcata	ggctatgcggactctgtgaag...ggccgattcaccatctccagagacaacgccaagaactccctgtatctgcaaatgaacagtctgagagctgaggacacggccttgtattactgt	gcaaaagatggggagcagtggctggttacatatgaatacttccagcac	tgtgcaaaagatggggagcagtggctggttacatatgaatacttccagcactgg	tgaatacttccagcactggggccagggcaccctggtcaccgtctcctcag	tggggccagggcaccctggtcaccgtctcctcag
2296	AACTCCCTCCCTCTTT-1_contig_5	productive	M	Homsap IGHV3-49*04 F	Homsap IGHJ4*02 F	Homsap IGHD3-16*02 F	IGHD	gaggtgcagctggtggagtctggggga...ggcttggtacagccagggcggtccctgagactctcctgtacagcttctggattcaccttt............ggtgattatgctatgagctgggtccgccaggctccagggaaggggctggagtgggtaggtttcattagaagcaaagcttatggtgggacaagagaatacgccgcgtctgtgaaa...ggcagattcaccatctcaagagatgattccaaaagcatcgcctatctgcaaatgaacagcctgaaaaccgaggacacagccgtgtattattgtagtagacataggcgtggggaattactcgatgtcgactactggggccagggaaccctggtcaccgtctcctcag		gaggtgcagctggtggagtctggggga...ggcttggtacagccagggcggtccctgagactctcctgtacagcttctggattcaccttt............ggtgattatgctatgagctgggtccgccaggctccagggaaggggctggagtgggtaggtttcattagaagcaaagcttatggtgggacaagagaatacgccgcgtctgtgaaa...ggcagattcaccatctcaagagatgattccaaaagcatcgcctatctgcaaatgaacagcctgaaaaccgaggacacagccgtgtattattgtagtaga	gaggtgcagctggtggagtctggggga...ggcttggtacagccagggcggtccctgagactctcctgtacagcttct	ggattcaccttt............ggtgattatgct	atgagctgggtccgccaggctccagggaaggggctggagtgggtaggtttc	attagaagcaaagcttatggtgggacaaga	gaatacgccgcgtctgtgaaa...ggcagattcaccatctcaagagatgattccaaaagcatcgcctatctgcaaatgaacagcctgaaaaccgaggacacagccgtgtattattgt	agtagacataggcgtggggaattactcgatgtcgactac	tgtagtagacataggcgtggggaattactcgatgtcgactactgg	gactactggggccagggaaccctggtcaccgtctcctcag	tggggccagggaaccctggtcaccgtctcctcag
7663	AACTCCCTCCTTGACC-1_contig_4	productive	M	Homsap IGHV3-48*02 F	Homsap IGHJ4*02 F	Homsap IGHD2-15*01 F	IGHG3	gaggtgcagctggtggagtctggggga...ggcttggtacagcctggggggtccctgagactctcctgtgcagcctctggattcaccttc............agtagctatagcatgaactgggtccgccagggtccagggaaggggctggagtgggtttcatacattagtagtagt......agtagtaccatatactacgcagactctgtgaag...ggccgattcaccatctccagagacaatgccaagaactcactgtatctgcaaatgaacagcctgagagacgaggacacggctgtgtattactgtgcgagaggtcgcggcagcagctcaaccacctttgactactggggccagggaaccctggtcaccgtctcctcag		gaggtgcagctggtggagtctggggga...ggcttggtacagcctggggggtccctgagactctcctgtgcagcctctggattcaccttc............agtagctatagcatgaactgggtccgccagggtccagggaaggggctggagtgggtttcatacattagtagtagt......agtagtaccatatactacgcagactctgtgaag...ggccgattcaccatctccagagacaatgccaagaactcactgtatctgcaaatgaacagcctgagagacgaggacacggctgtgtattactgtgcgagag	gaggtgcagctggtggagtctggggga...ggcttggtacagcctggggggtccctgagactctcctgtgcagcctct	ggattcaccttc............agtagctatagc	atgaactgggtccgccagggtccagggaaggggctggagtgggtttcatac	attagtagtagt......agtagtaccata	tactacgcagactctgtgaag...ggccgattcaccatctccagagacaatgccaagaactcactgtatctgcaaatgaacagcctgagagacgaggacacggctgtgtattactgt	gcgagaggtcgcggcagcagctcaaccacctttgactac	tgtgcgagaggtcgcggcagcagctcaaccacctttgactactgg	ctttgactactggggccagggaaccctggtcaccgtctcctcag	tggggccagggaaccctggtcaccgtctcctcag
4041	AACTCTTAGAGTAATC-1_contig_2	productive	M	Homsap IGHV7-4-1*02 F	Homsap IGHJ6*02 F	Homsap IGHD6-13*01 F	IGHA1	caggtgaagttggtgcaatcggggcct...gagctgaagaagcctggggcctcactgaaaatttcctgcgaggtttctggatacagattc............gatgactatgatctaaattgggtgcgacaggcccctggccaggggcttgagtggatgggctggatcaacaccaga......actgggactccaacgtacgcccggggcttcaga...ggacacttcatcttctcatcggacacctctgtcagtacgacatatctgcagatcaacaacctgaagactgaggacacagccatgtattactgtgcgagatctccgacatatagcgccagtttatactactatggtatggatgtctggggccaagggaccacggtcaccgtctcctca		caggtgaagttggtgcaatcggggcct...gagctgaagaagcctggggcctcactgaaaatttcctgcgaggtttctggatacagattc............gatgactatgatctaaattgggtgcgacaggcccctggccaggggcttgagtggatgggctggatcaacaccaga......actgggactccaacgtacgcccggggcttcaga...ggacacttcatcttctcatcggacacctctgtcagtacgacatatctgcagatcaacaacctgaagactgaggacacagccatgtattactgtgcgaga	caggtgaagttggtgcaatcggggcct...gagctgaagaagcctggggcctcactgaaaatttcctgcgaggtttct	ggatacagattc............gatgactatgat	ctaaattgggtgcgacaggcccctggccaggggcttgagtggatgggctgg	atcaacaccaga......actgggactcca	acgtacgcccggggcttcaga...ggacacttcatcttctcatcggacacctctgtcagtacgacatatctgcagatcaacaacctgaagactgaggacacagccatgtattactgt	gcgagatctccgacatatagcgccagtttatactactatggtatggatgtc	tgtgcgagatctccgacatatagcgccagtttatactactatggtatggatgtctgg	tactactatggtatggatgtctggggccaagggaccacggtcaccgtctcctca	tggggccaagggaccacggtcaccgtctcctca
13304	AACTCTTAGTAGGCCA-1_contig_3	productive	N	Homsap IGHV4-59*08 F	Homsap IGHJ6*02 F	Homsap IGHD3-10*01 F	IGHD	caggtgcagctgcaggagtcgggccca...ggactggtgaagccttcggagaccctgtccctcacctgcactgtctctggtggctccatc............agtagttactactggagctggatccggcagcccccagggaagggactggagtggattgggtatatctattacagt.........gggagcaccaactacaacccctccctcaag...agtcgagtcaccatatcagtagacacgtccaagaaccagttctccctgaagctgagctctgtgaccgccgcagacacggccgtgtattactgtgcgagacagccggcaatcgggaagggggactactactacggtatggacgtctggggccaagggaccacggtcaccgtctcctca		caggtgcagctgcaggagtcgggccca...ggactggtgaagccttcggagaccctgtccctcacctgcactgtctctggtggctccatc............agtagttactactggagctggatccggcagcccccagggaagggactggagtggattgggtatatctattacagt.........gggagcaccaactacaacccctccctcaag...agtcgagtcaccatatcagtagacacgtccaagaaccagttctccctgaagctgagctctgtgaccgccgcagacacggccgtgtattactgtgcgagaca	caggtgcagctgcaggagtcgggccca...ggactggtgaagccttcggagaccctgtccctcacctgcactgtctct	ggtggctccatc............agtagttactac	tggagctggatccggcagcccccagggaagggactggagtggattgggtat	atctattacagt.........gggagcacc	aactacaacccctccctcaag...agtcgagtcaccatatcagtagacacgtccaagaaccagttctccctgaagctgagctctgtgaccgccgcagacacggccgtgtattactgt	gcgagacagccggcaatcgggaagggggactactactacggtatggacgtc	tgtgcgagacagccggcaatcgggaagggggactactactacggtatggacgtctgg	actactactacggtatggacgtctggggccaagggaccacggtcaccgtctcctca	tggggccaagggaccacggtcaccgtctcctca
2299	AACTCTTAGTGAATTG-1_contig_3	productive	N	Homsap IGHV1-69*04 F	Homsap IGHJ6*02 F	Homsap IGHD3-10*01 F	IGHM	caggtccagctggtgcagtctggggct...gaggtgaagaagcctgggtcctcggtgaaggtctcctgcaaggcttctggaggcaccttc............agcagctatgctatcagctgggtgcgacaggcccctggacaagggcttgagtggatgggaaggatcatccctatc......cttggtatagcaaactacgcacagaagttccag...ggcagagtcacgattaccgcggacaaatccacgagcacagcctacatggagctgagcagcctgagatctgaggacacggccgtgtattactgtgcgttaaccgcggggttcgggaccccatactactactactacggtatggacgtctggggccaagggaccacggtcaccgtctcctca		caggtccagctggtgcagtctggggct...gaggtgaagaagcctgggtcctcggtgaaggtctcctgcaaggcttctggaggcaccttc............agcagctatgctatcagctgggtgcgacaggcccctggacaagggcttgagtggatgggaaggatcatccctatc......cttggtatagcaaactacgcacagaagttccag...ggcagagtcacgattaccgcggacaaatccacgagcacagcctacatggagctgagcagcctgagatctgaggacacggccgtgtattactgtgcg	caggtccagctggtgcagtctggggct...gaggtgaagaagcctgggtcctcggtgaaggtctcctgcaaggcttct	ggaggcaccttc............agcagctatgct	atcagctgggtgcgacaggcccctggacaagggcttgagtggatgggaagg	atcatccctatc......cttggtatagca	aactacgcacagaagttccag...ggcagagtcacgattaccgcggacaaatccacgagcacagcctacatggagctgagcagcctgagatctgaggacacggccgtgtattactgt	gcgttaaccgcggggttcgggaccccatactactactactacggtatggacgtc	tgtgcgttaaccgcggggttcgggaccccatactactactactacggtatggacgtctgg	tactactactactacggtatggacgtctggggccaagggaccacggtcaccgtctcctca	tggggccaagggaccacggtcaccgtctcctca
9648	AACTCTTGTTGTCGCG-1_contig_1	productive	N	Homsap IGHV3-33*01 F, or Homsap IGHV3-33*06 F	Homsap IGHJ4*02 F	Homsap IGHD3-10*01 F	IGHD	caggtgcagctggtggagtctggggga...ggcgtggtccagcctgggaggtccctgagactctcctgtgcagcgtctggattcaccttc............agtagctatggcatgcactgggtccgccaggctccaggcaaggggctggagtgggtggcagttatatggtatgat......ggaagtaataaatactatgcagactccgtgaag...ggccgattcaccatctccagagacaattccaagaacacgctgtatctgcaaatgaacagcctgagagccgaggacacggctgtgtattactgtgcgagagatcagttggttcggggagttattatctcgtactactttgactactggggccagggaaccctggtcaccgtctcctcag		caggtgcagctggtggagtctggggga...ggcgtggtccagcctgggaggtccctgagactctcctgtgcagcgtctggattcaccttc............agtagctatggcatgcactgggtccgccaggctccaggcaaggggctggagtgggtggcagttatatggtatgat......ggaagtaataaatactatgcagactccgtgaag...ggccgattcaccatctccagagacaattccaagaacacgctgtatctgcaaatgaacagcctgagagccgaggacacggctgtgtattactgtgcgagaga	caggtgcagctggtggagtctggggga...ggcgtggtccagcctgggaggtccctgagactctcctgtgcagcgtct	ggattcaccttc............agtagctatggc	atgcactgggtccgccaggctccaggcaaggggctggagtgggtggcagtt	atatggtatgat......ggaagtaataaa	tactatgcagactccgtgaag...ggccgattcaccatctccagagacaattccaagaacacgctgtatctgcaaatgaacagcctgagagccgaggacacggctgtgtattactgt	gcgagagatcagttggttcggggagttattatctcgtactactttgactac	tgtgcgagagatcagttggttcggggagttattatctcgtactactttgactactgg	actactttgactactggggccagggaaccctggtcaccgtctcctcag	tggggccagggaaccctggtcaccgtctcctcag
6689	AACTCTTTCACCTTAT-1_contig_5	productive	N	Homsap IGHV4-34*01 F	Homsap IGHJ3*02 F	Homsap IGHD6-13*01 F	IGHM	caggtgcagctacagcagtggggcgca...ggactgttgaagccttcggagaccctgtccctcacctgcgctgtctatggtgggtccttc............agtggttactactggagctggatccgccagcccccagggaaggggctggagtggattggggaaatcaatcatagt.........ggaagcaccaactacaacccgtccctcaag...agtcgagtcaccatatcagtagacacgtccaagaaccagttctccctgaagctgagctctgtgaccgccgcggacacggctgtgtattactgtgcgagaggccgaggaccgggtatagcagcagctgggccgggggtgtttgcttttgatatctggggccaagggacaatggtcaccgtc…		caggtgcagctacagcagtggggcgca...ggactgttgaagccttcggagaccctgtccctcacctgcgctgtctatggtgggtccttc............agtggttactactggagctggatccgccagcccccagggaaggggctggagtggattggggaaatcaatcatagt.........ggaagcaccaactacaacccgtccctcaag...agtcgagtcaccatatcagtagacacgtccaagaaccagttctccctgaagctgagctctgtgaccgccgcggacacggctgtgtattactgtgcgagagg	caggtgcagctacagcagtggggcgca...ggactgttgaagccttcggagaccctgtccctcacctgcgctgtctat	ggtgggtccttc............agtggttactac	tggagctggatccgccagcccccagggaaggggctggagtggattggggaa	atcaatcatagt.........ggaagcacc	aactacaacccgtccctcaag...agtcgagtcaccatatcagtagacacgtccaagaaccagttctccctgaagctgagctctgtgaccgccgcggacacggctgtgtattactgt	gcgagaggccgaggaccgggtatagcagcagctgggccgggggtgtttgcttttgatatc	tgtgcgagaggccgaggaccgggtatagcagcagctgggccgggggtgtttgcttttgatatctgg	tgcttttgatatctggggccaagggacaatggtcaccgtctcttcag	tggggccaagggacaatggtcaccgtctcttcag
8359	AACTCTTTCGTTTGCC-1_contig_4	productive	N	Homsap IGHV2-70*15 F	Homsap IGHJ4*02 F	Homsap IGHD1-26*01 F	IGHM	caggtcaccttgagggagtctggtcct...gcgctggtgaaacccacacagaccctcacactgacctgcaccttctctgggttctcactcagc......actagtggaatgtgtgtgagctggatccgtcagcccccagggaaggccctggagtggcttgcacgcattgattgggat.........gatgataaatactacagcacatctctgaag...accaggctcaccatctccaaggacacctccaaaaaccaggtggtccttacaatgaccaacatggaccctgtggacacagccacgtattactgtgcacggatacaaggagtgggagctacggacgagggaacctactactttgactactggggccagggaaccctggtcaccgtctcctcag		caggtcaccttgagggagtctggtcct...gcgctggtgaaacccacacagaccctcacactgacctgcaccttctctgggttctcactcagc......actagtggaatgtgtgtgagctggatccgtcagcccccagggaaggccctggagtggcttgcacgcattgattgggat.........gatgataaatactacagcacatctctgaag...accaggctcaccatctccaaggacacctccaaaaaccaggtggtccttacaatgaccaacatggaccctgtggacacagccacgtattactgtgcacggatac	caggtcaccttgagggagtctggtcct...gcgctggtgaaacccacacagaccctcacactgacctgcaccttctct	gggttctcactcagc......actagtggaatgtgt	gtgagctggatccgtcagcccccagggaaggccctggagtggcttgcacgc	attgattgggat.........gatgataaa	tactacagcacatctctgaag...accaggctcaccatctccaaggacacctccaaaaaccaggtggtccttacaatgaccaacatggaccctgtggacacagccacgtattactgt	gcacggatacaaggagtgggagctacggacgagggaacctactactttgactac	tgtgcacggatacaaggagtgggagctacggacgagggaacctactactttgactactgg	actactttgactactggggccagggaaccctggtcaccgtctcctcag	tggggccagggaaccctggtcaccgtctcctcag
13509	AACTCTTTCTATCGCC-1_contig_2	productive	M	Homsap IGHV3-21*02 F	Homsap IGHJ6*02 F	Homsap IGHD2-21*02 F	IGHD	gaagtgaaagtggtggagtcgggggga...ggcctggtcaagccgggggggtccctaagactctcctgtgcagtctctggattcagttta............agaagttacagtgtgaattgggtccgtcaggctccaggcaaggggctagagtgggtctcatccgctcggatgggc......agtagcctcacgtactacgcggacgcagtgaag...ggccgattcaccatttccagagacaacggccggaatacattgtctctccaaatgaacagcctgagagccgaggacacggctctctattattgtgcgagagtcgtcgagccgcgcttccctcaatccgtggcgacagctatggacgtctggggccaagggaccacggtcaccgtctcctca		gaagtgaaagtggtggagtcgggggga...ggcctggtcaagccgggggggtccctaagactctcctgtgcagtctctggattcagttta............agaagttacagtgtgaattgggtccgtcaggctccaggcaaggggctagagtgggtctcatccgctcggatgggc......agtagcctcacgtactacgcggacgcagtgaag...ggccgattcaccatttccagagacaacggccggaatacattgtctctccaaatgaacagcctgagagccgaggacacggctctctattattgtgcgagag	gaagtgaaagtggtggagtcgggggga...ggcctggtcaagccgggggggtccctaagactctcctgtgcagtctct	ggattcagttta............agaagttacagt	gtgaattgggtccgtcaggctccaggcaaggggctagagtgggtctcatcc	gctcggatgggc......agtagcctcacg	tactacgcggacgcagtgaag...ggccgattcaccatttccagagacaacggccggaatacattgtctctccaaatgaacagcctgagagccgaggacacggctctctattattgt	gcgagagtcgtcgagccgcgcttccctcaatccgtggcgacagctatggacgtc	tgtgcgagagtcgtcgagccgcgcttccctcaatccgtggcgacagctatggacgtctgg	tatggacgtctggggccaagggaccacggtcaccgtctcctca	tggggccaagggaccacggtcaccgtctcctca
9120	AACTGGTAGAAGAAGC-1_contig_4	productive	M	Homsap IGHV3-7*01 F	Homsap IGHJ2*01 F	Homsap IGHD3-3*01 F	IGHG1	gaggtgcaactggtggagtctggggga...ggcttcgtccagcctggggggtccctgagagtctcctgtgcagcctctggattcaccttt............aggagcttttggatgagctgggtccgccaggctccagggaaggggctggagtgggtggccaacataaagcaagat......ggaagtgagagatattatgtggactctgtgaag...ggccgattcaccatctccagagacaacgccaagaactcactgtatctgcaaatgaacagcctgagagtcgaggacacggctgtgtattactgtgcgagagggggagtatattacgatttttggggtggttataatcgggataactggtacttcgatctctggggccgtggcaccctggtc…		gaggtgcaactggtggagtctggggga...ggcttcgtccagcctggggggtccctgagagtctcctgtgcagcctctggattcaccttt............aggagcttttggatgagctgggtccgccaggctccagggaaggggctggagtgggtggccaacataaagcaagat......ggaagtgagagatattatgtggactctgtgaag...ggccgattcaccatctccagagacaacgccaagaactcactgtatctgcaaatgaacagcctgagagtcgaggacacggctgtgtattactgtgcgagag	gaggtgcaactggtggagtctggggga...ggcttcgtccagcctggggggtccctgagagtctcctgtgcagcctct	ggattcaccttt............aggagcttttgg	atgagctgggtccgccaggctccagggaaggggctggagtgggtggccaac	ataaagcaagat......ggaagtgagaga	tattatgtggactctgtgaag...ggccgattcaccatctccagagacaacgccaagaactcactgtatctgcaaatgaacagcctgagagtcgaggacacggctgtgtattactgt	gcgagagggggagtatattacgatttttggggtggttataatcgggataactggtacttcgatctc	tgtgcgagagggggagtatattacgatttttggggtggttataatcgggataactggtacttcgatctctgg	actggtacttcgatctctggggccgtggcaccctggtcactgtctcctcag	tggggccgtggcaccctggtcactgtctcctcag
9122	AACTGGTAGGGATACC-1_contig_3	productive	N	Homsap IGHV3-33*01 F, or Homsap IGHV3-33*06 F	Homsap IGHJ4*02 F	Homsap IGHD6-13*01 F	IGHM	caggtgcagctggtggagtctggggga...ggcgtggtccagcctgggaggtccctgagactctcctgtgcagcgtctggattcaccttc............agtagctatggcatgcactgggtccgccaggctccaggcaaggggctggagtgggtggcagttatatggtatgat......ggaagtaataaatactatgcagactccgtgaag...ggccgattcaccatctccagagacaattccaagaacacgctgtatctgcaaatgaacagcctgagagccgaggacacggctgtgtattactgtgcgagagatccgagcagcagctggtacctgtactactttgactactggggccagggaaccctggtcaccgtctcctcag		caggtgcagctggtggagtctggggga...ggcgtggtccagcctgggaggtccctgagactctcctgtgcagcgtctggattcaccttc............agtagctatggcatgcactgggtccgccaggctccaggcaaggggctggagtgggtggcagttatatggtatgat......ggaagtaataaatactatgcagactccgtgaag...ggccgattcaccatctccagagacaattccaagaacacgctgtatctgcaaatgaacagcctgagagccgaggacacggctgtgtattactgtgcgagaga	caggtgcagctggtggagtctggggga...ggcgtggtccagcctgggaggtccctgagactctcctgtgcagcgtct	ggattcaccttc............agtagctatggc	atgcactgggtccgccaggctccaggcaaggggctggagtgggtggcagtt	atatggtatgat......ggaagtaataaa	tactatgcagactccgtgaag...ggccgattcaccatctccagagacaattccaagaacacgctgtatctgcaaatgaacagcctgagagccgaggacacggctgtgtattactgt	gcgagagatccgagcagcagctggtacctgtactactttgactac	tgtgcgagagatccgagcagcagctggtacctgtactactttgactactgg	actactttgactactggggccagggaaccctggtcaccgtctcctcag	tggggccagggaaccctggtcaccgtctcctcag
631	AACTGGTAGGTTACCT-1_contig_1	productive	M	Homsap IGHV3-49*05 F	Homsap IGHJ5*02 F	Homsap IGHD5-12*01 F	IGHG3	gaggtgcagctggtggaatctggggga...ggcttggtaaagccagggcggtccctgagactctcctgtacaacttctggattcaccttt............ggtgattatgctatgagctggttccgccaggctccagggaaggggctggagtgggtaggtttcattagaagcaaaccttatggtgggacaacagaatacgccgcgtctgtgaaa...ggcagattcaccatctcaagagatgattccaaaagcatcgcctatctgcaaatgaacagcctgaaaaccgaggacacagccgtgtattactgtactagagattattcgtatagtggctacgattcgggggtagactggttcgacccctggggccagggaaccctggtcaccgtctcctcag		gaggtgcagctggtggaatctggggga...ggcttggtaaagccagggcggtccctgagactctcctgtacaacttctggattcaccttt............ggtgattatgctatgagctggttccgccaggctccagggaaggggctggagtgggtaggtttcattagaagcaaaccttatggtgggacaacagaatacgccgcgtctgtgaaa...ggcagattcaccatctcaagagatgattccaaaagcatcgcctatctgcaaatgaacagcctgaaaaccgaggacacagccgtgtattactgtactagaga	gaggtgcagctggtggaatctggggga...ggcttggtaaagccagggcggtccctgagactctcctgtacaacttct	ggattcaccttt............ggtgattatgct	atgagctggttccgccaggctccagggaaggggctggagtgggtaggtttc	attagaagcaaaccttatggtgggacaaca	gaatacgccgcgtctgtgaaa...ggcagattcaccatctcaagagatgattccaaaagcatcgcctatctgcaaatgaacagcctgaaaaccgaggacacagccgtgtattactgt	actagagattattcgtatagtggctacgattcgggggtagactggttcgacccc	tgtactagagattattcgtatagtggctacgattcgggggtagactggttcgacccctgg	actggttcgacccctggggccagggaaccctggtcaccgtctcctcag	tggggccagggaaccctggtcaccgtctcctcag
13199	AACTGGTAGTCAAGCG-1_contig_1	productive	M	Homsap IGHV3-72*01 F	Homsap IGHJ4*02 F	Homsap IGHD3-10*01 F	IGHA2	gaggtgcaggtggtggagtctggggga...ggcttggtccagcctggagggtccctgagactctcctgtgcagcctctggattcaccctc............agtgaccactacatggactgggtccgccaggctccagggaaggggctggagtgggttggccgtagtagaaataaagctaacagttacaccacagaatacgccgcgtctgtgaaa...ggcagattcaccatctcaagagatgattcaaagaactcactgtatctgcaaatgaatagcctgaaaaccgaggacacggccgtgtattactgtgctaggggagttaggaactggggccagggaaccctggtcaccgtctcctcag		gaggtgcaggtggtggagtctggggga...ggcttggtccagcctggagggtccctgagactctcctgtgcagcctctggattcaccctc............agtgaccactacatggactgggtccgccaggctccagggaaggggctggagtgggttggccgtagtagaaataaagctaacagttacaccacagaatacgccgcgtctgtgaaa...ggcagattcaccatctcaagagatgattcaaagaactcactgtatctgcaaatgaatagcctgaaaaccgaggacacggccgtgtattactgtgctag	gaggtgcaggtggtggagtctggggga...ggcttggtccagcctggagggtccctgagactctcctgtgcagcctct	ggattcaccctc............agtgaccactac	atggactgggtccgccaggctccagggaaggggctggagtgggttggccgt	agtagaaataaagctaacagttacaccaca	gaatacgccgcgtctgtgaaa...ggcagattcaccatctcaagagatgattcaaagaactcactgtatctgcaaatgaatagcctgaaaaccgaggacacggccgtgtattactgt	gctaggggagttaggaac	tgtgctaggggagttaggaactgg	actggggccagggaaccctggtcaccgtctcctcag	tggggccagggaaccctggtcaccgtctcctcag
4732	AACTGGTGTATTCGTG-1_contig_8	productive	M	Homsap IGHV4-39*01 F	Homsap IGHJ5*02 F	Homsap IGHD1-14*01 ORF	IGHM	cagttacagctgcaggagtcgggccca...ggactggtgaagccttcggagaccctgtccctcacctgcactgtctctggtgactccataagc......agtagtagttattactgggtctggatccgccagcccccagggaaggggctggagtggattgggagtatcctttacagt.........gggagcacctactacaacccgtccctcaag...agtcgagtcaccatatccgtagacacgtccaagaaccagttctccctgaagctgacttctgtgaccgccgcagacacggctgtgtattactgtgcggcccaggggcgcgaggatagtcgaatccggttcgacccctggggccagggaaccctggtcaccgtctcctcag		cagttacagctgcaggagtcgggccca...ggactggtgaagccttcggagaccctgtccctcacctgcactgtctctggtgactccataagc......agtagtagttattactgggtctggatccgccagcccccagggaaggggctggagtggattgggagtatcctttacagt.........gggagcacctactacaacccgtccctcaag...agtcgagtcaccatatccgtagacacgtccaagaaccagttctccctgaagctgacttctgtgaccgccgcagacacggctgtgtattactgtgcg	cagttacagctgcaggagtcgggccca...ggactggtgaagccttcggagaccctgtccctcacctgcactgtctct	ggtgactccataagc......agtagtagttattac	tgggtctggatccgccagcccccagggaaggggctggagtggattgggagt	atcctttacagt.........gggagcacc	tactacaacccgtccctcaag...agtcgagtcaccatatccgtagacacgtccaagaaccagttctccctgaagctgacttctgtgaccgccgcagacacggctgtgtattactgt	gcggcccaggggcgcgaggatagtcgaatccggttcgacccc	tgtgcggcccaggggcgcgaggatagtcgaatccggttcgacccctgg	ggttcgacccctggggccagggaaccctggtcaccgtctcctcag	tggggccagggaaccctggtcaccgtctcctcag
8153	AACTGGTGTCCGAATT-1_contig_2	productive	M	Homsap IGHV3-7*01 F	Homsap IGHJ4*02 F	Homsap IGHD2-2*01 F	IGHG1	gaggtgcagctggtggagtctggggga...ggcttggtccagcctggggggtccctgagactctcctgtgcagcctctggattcaccttt............agtagctattggatgagctgggtccgccaggctccagggaaggggctggagtgggtggccaacataaggcaagat......ggaagtgagaaatactatgtggactctgtgaag...ggccgattcaccatctccagagacaacgccaagaactcactgtatctgcaaatgaacagcctgagagccgaggacacggctgtgtattactgtgcgagaggggagtattgtagtagtaccagctgctatggggactactttgactactggggccagggaaccctggtcaccgtctcctcag		gaggtgcagctggtggagtctggggga...ggcttggtccagcctggggggtccctgagactctcctgtgcagcctctggattcaccttt............agtagctattggatgagctgggtccgccaggctccagggaaggggctggagtgggtggccaacataaggcaagat......ggaagtgagaaatactatgtggactctgtgaag...ggccgattcaccatctccagagacaacgccaagaactcactgtatctgcaaatgaacagcctgagagccgaggacacggctgtgtattactgtgcgagag	gaggtgcagctggtggagtctggggga...ggcttggtccagcctggggggtccctgagactctcctgtgcagcctct	ggattcaccttt............agtagctattgg	atgagctgggtccgccaggctccagggaaggggctggagtgggtggccaac	ataaggcaagat......ggaagtgagaaa	tactatgtggactctgtgaag...ggccgattcaccatctccagagacaacgccaagaactcactgtatctgcaaatgaacagcctgagagccgaggacacggctgtgtattactgt	gcgagaggggagtattgtagtagtaccagctgctatggggactactttgactac	tgtgcgagaggggagtattgtagtagtaccagctgctatggggactactttgactactgg	actactttgactactggggccagggaaccctggtcaccgtctcctcag	tggggccagggaaccctggtcaccgtctcctcag
6063	AACTGGTGTTTAAGCC-1_contig_2	productive	N	Homsap IGHV3-48*02 F	Homsap IGHJ6*02 F	Homsap IGHD3-3*01 F	IGHM	gaggtgcagctggtggagtctggggga...ggcttggtacagcctggggggtccctgagactctcctgtgcagcctctggattcaccttc............agtagctatagcatgaactgggtccgccaggctccagggaaggggctggagtgggtttcatacattagtagtagt......agtagtaccatatactacgcagactctgtgaag...ggccgattcaccatctccagagacaatgccaagaactcactgtatctgcaaatgaacagcctgagagacgaggacacggctgtgtattactgtgcgagagatcttatgcgtttaggattggagtggttccactactactactacggtatggacgtctggggccaagggaccacggtcacc…		gaggtgcagctggtggagtctggggga...ggcttggtacagcctggggggtccctgagactctcctgtgcagcctctggattcaccttc............agtagctatagcatgaactgggtccgccaggctccagggaaggggctggagtgggtttcatacattagtagtagt......agtagtaccatatactacgcagactctgtgaag...ggccgattcaccatctccagagacaatgccaagaactcactgtatctgcaaatgaacagcctgagagacgaggacacggctgtgtattactgtgcgagaga	gaggtgcagctggtggagtctggggga...ggcttggtacagcctggggggtccctgagactctcctgtgcagcctct	ggattcaccttc............agtagctatagc	atgaactgggtccgccaggctccagggaaggggctggagtgggtttcatac	attagtagtagt......agtagtaccata	tactacgcagactctgtgaag...ggccgattcaccatctccagagacaatgccaagaactcactgtatctgcaaatgaacagcctgagagacgaggacacggctgtgtattactgt	gcgagagatcttatgcgtttaggattggagtggttccactactactactacggtatggacgtc	tgtgcgagagatcttatgcgtttaggattggagtggttccactactactactacggtatggacgtctgg	actactactactacggtatggacgtctggggccaagggaccacggtcaccgtctcctca	tggggccaagggaccacggtcaccgtctcctca
6169	AACTGGTTCCCTTGCA-1_contig_1	productive	N	Homsap IGHV7-4-1*02 F	Homsap IGHJ5*02 F	Homsap IGHD6-6*01 F	IGHM	caggtgcagctggtgcaatctgggtct...gagttgaagaagcctggggcctcagtgaaggtttcctgcaaggcttctggatacaccttc............actagctatgctatgaattgggtgcgacaggcccctggacaagggcttgagtggatgggatggatcaacaccaac......actgggaacccaacgtatgcccagggcttcaca...ggacggtttgtcttctccttggacacctctgtcagcacggcatatctgcagatcagcagcctaaaggctgaggacactgccgtgtattactgtgcgagagatcgaagtatagcagctcgtcggcccttcggatggttcgacccctggggccagggaaccctggtcaccgtctcctcag		caggtgcagctggtgcaatctgggtct...gagttgaagaagcctggggcctcagtgaaggtttcctgcaaggcttctggatacaccttc............actagctatgctatgaattgggtgcgacaggcccctggacaagggcttgagtggatgggatggatcaacaccaac......actgggaacccaacgtatgcccagggcttcaca...ggacggtttgtcttctccttggacacctctgtcagcacggcatatctgcagatcagcagcctaaaggctgaggacactgccgtgtattactgtgcgagaga	caggtgcagctggtgcaatctgggtct...gagttgaagaagcctggggcctcagtgaaggtttcctgcaaggcttct	ggatacaccttc............actagctatgct	atgaattgggtgcgacaggcccctggacaagggcttgagtggatgggatgg	atcaacaccaac......actgggaaccca	acgtatgcccagggcttcaca...ggacggtttgtcttctccttggacacctctgtcagcacggcatatctgcagatcagcagcctaaaggctgaggacactgccgtgtattactgt	gcgagagatcgaagtatagcagctcgtcggcccttcggatggttcgacccc	tgtgcgagagatcgaagtatagcagctcgtcggcccttcggatggttcgacccctgg	tggttcgacccctggggccagggaaccctggtcaccgtctcctcag	tggggccagggaaccctggtcaccgtctcctcag
11896	AACTTTCCACTACAGT-1_contig_3	productive	N	Homsap IGHV3-23*01 F, or Homsap IGHV3-23D*01 F	Homsap IGHJ5*02 F	Homsap IGHD1-1*01 F	IGHM	gaggtgcagctgttggagtctggggga...ggcttggtacagcctggggggtccctgagactctcctgtgcagcctctggattcaccttt............agcagctatgccatgagctgggtccgccaggctccagggaaggggctggagtgggtctcagctattagtggtagt......ggtggtagcacatactacgcagactccgtgaag...ggccggttcaccatctccagagacaattccaagaacacgctgtatctgcaaatgaacagcctgagagccgaggacacggccgtatattactgtgcgaaagattacaaaggctggttcgacccctggggccagggaaccctggtcaccgtctcctcag		gaggtgcagctgttggagtctggggga...ggcttggtacagcctggggggtccctgagactctcctgtgcagcctctggattcaccttt............agcagctatgccatgagctgggtccgccaggctccagggaaggggctggagtgggtctcagctattagtggtagt......ggtggtagcacatactacgcagactccgtgaag...ggccggttcaccatctccagagacaattccaagaacacgctgtatctgcaaatgaacagcctgagagccgaggacacggccgtatattactgtgcgaaaga	gaggtgcagctgttggagtctggggga...ggcttggtacagcctggggggtccctgagactctcctgtgcagcctct	ggattcaccttt............agcagctatgcc	atgagctgggtccgccaggctccagggaaggggctggagtgggtctcagct	attagtggtagt......ggtggtagcaca	tactacgcagactccgtgaag...ggccggttcaccatctccagagacaattccaagaacacgctgtatctgcaaatgaacagcctgagagccgaggacacggccgtatattactgt	gcgaaagattacaaaggctggttcgacccc	tgtgcgaaagattacaaaggctggttcgacccctgg	ctggttcgacccctggggccagggaaccctggtcaccgtctcctcag	tggggccagggaaccctggtcaccgtctcctcag
6691	AACTTTCCAGCTGCTG-1_contig_2	productive	N	Homsap IGHV1-18*01 F	Homsap IGHJ3*02 F	Homsap IGHD6-13*01 F	IGHD	caggttcagctggtgcagtctggagct...gaggtgaagaagcctggggcctcagtgaaggtctcctgcaaggcttctggttacaccttt............accagctatggtatcagctgggtgcgacaggcccctggacaagggcttgagtggatgggatggatcagcgcttac......aatggtaacacaaactatgcacagaagctccag...ggcagagtcaccatgaccacagacacatccacgagcacagcctacatggagctgaggagcctgagatctgacgacacggccgtgtattactgtgcgagagagtgttttctttgcagcagctgggatgatgcttttgatatctggggccaagggacaatggtcaccgtctcttcag		caggttcagctggtgcagtctggagct...gaggtgaagaagcctggggcctcagtgaaggtctcctgcaaggcttctggttacaccttt............accagctatggtatcagctgggtgcgacaggcccctggacaagggcttgagtggatgggatggatcagcgcttac......aatggtaacacaaactatgcacagaagctccag...ggcagagtcaccatgaccacagacacatccacgagcacagcctacatggagctgaggagcctgagatctgacgacacggccgtgtattactgtgcgagaga	caggttcagctggtgcagtctggagct...gaggtgaagaagcctggggcctcagtgaaggtctcctgcaaggcttct	ggttacaccttt............accagctatggt	atcagctgggtgcgacaggcccctggacaagggcttgagtggatgggatgg	atcagcgcttac......aatggtaacaca	aactatgcacagaagctccag...ggcagagtcaccatgaccacagacacatccacgagcacagcctacatggagctgaggagcctgagatctgacgacacggccgtgtattactgt	gcgagagagtgttttctttgcagcagctgggatgatgcttttgatatc	tgtgcgagagagtgttttctttgcagcagctgggatgatgcttttgatatctgg	tgatgcttttgatatctggggccaagggacaatggtcaccgtctcttcag	tggggccaagggacaatggtcaccgtctcttcag
13685	AACTTTCCAGTAACGG-1_contig_1	productive	N	Homsap IGHV5-51*01 F	Homsap IGHJ4*02 F	Homsap IGHD3-10*01 F	IGHM	gaggtgcagctggtgcagtctggagca...gaggtgaaaaagcccggggagtctctgaagatctcctgtaagggttctggatacagcttt............accagctactggatcggctgggtgcgccagatgcccgggaaaggcctggagtggatggggatcatctatcctggt......gactctgataccagatacagcccgtccttccaa...ggccaggtcaccatctcagccgacaagtccatcagcaccgcctacctgcagtggagcagcctgaaggcctcggacaccgccatgtattactgtgcgagacatggcccgcgtaatgaactccggggggctattgactactggggccagggaaccctggtcaccgtctcctcag		gaggtgcagctggtgcagtctggagca...gaggtgaaaaagcccggggagtctctgaagatctcctgtaagggttctggatacagcttt............accagctactggatcggctgggtgcgccagatgcccgggaaaggcctggagtggatggggatcatctatcctggt......gactctgataccagatacagcccgtccttccaa...ggccaggtcaccatctcagccgacaagtccatcagcaccgcctacctgcagtggagcagcctgaaggcctcggacaccgccatgtattactgtgcgagaca	gaggtgcagctggtgcagtctggagca...gaggtgaaaaagcccggggagtctctgaagatctcctgtaagggttct	ggatacagcttt............accagctactgg	atcggctgggtgcgccagatgcccgggaaaggcctggagtggatggggatc	atctatcctggt......gactctgatacc	agatacagcccgtccttccaa...ggccaggtcaccatctcagccgacaagtccatcagcaccgcctacctgcagtggagcagcctgaaggcctcggacaccgccatgtattactgt	gcgagacatggcccgcgtaatgaactccggggggctattgactac	tgtgcgagacatggcccgcgtaatgaactccggggggctattgactactgg	ttgactactggggccagggaaccctggtcaccgtctcctcag	tggggccagggaaccctggtcaccgtctcctcag
4	AACTTTCGTAAGAGGA-1_contig_1	productive	N	Homsap IGHV1-46*01 F, or Homsap IGHV1-46*03 F	Homsap IGHJ4*02 F	Homsap IGHD3-10*01 F	IGHM	caggtgcagctggtgcagtctggggct...gaggtgaagaagcctggggcctcagtgaaggtttcctgcaaggcatctggatacaccttc............accagctactatatgcactgggtgcgacaggcccctggacaagggcttgagtggatgggaataatcaaccctagt......ggtggtagcacaagctacgcacagaagttccag...ggcagagtcaccatgaccagggacacgtccacgagcacagtctacatggagctgagcagcctgagatctgaggacacggccgtgtattactgtgcgagagatgacctgtattactatggttcggggagccagggtttggtggggtttgactactggggccagggaaccctggtcaccgtc…		caggtgcagctggtgcagtctggggct...gaggtgaagaagcctggggcctcagtgaaggtttcctgcaaggcatctggatacaccttc............accagctactatatgcactgggtgcgacaggcccctggacaagggcttgagtggatgggaataatcaaccctagt......ggtggtagcacaagctacgcacagaagttccag...ggcagagtcaccatgaccagggacacgtccacgagcacagtctacatggagctgagcagcctgagatctgaggacacggccgtgtattactgtgcgagaga	caggtgcagctggtgcagtctggggct...gaggtgaagaagcctggggcctcagtgaaggtttcctgcaaggcatct	ggatacaccttc............accagctactat	atgcactgggtgcgacaggcccctggacaagggcttgagtggatgggaata	atcaaccctagt......ggtggtagcaca	agctacgcacagaagttccag...ggcagagtcaccatgaccagggacacgtccacgagcacagtctacatggagctgagcagcctgagatctgaggacacggccgtgtattactgt	gcgagagatgacctgtattactatggttcggggagccagggtttggtggggtttgactac	tgtgcgagagatgacctgtattactatggttcggggagccagggtttggtggggtttgactactgg	tttgactactggggccagggaaccctggtcaccgtctcctcag	tggggccagggaaccctggtcaccgtctcctcag
867	AACTTTCGTACTCGCG-1_contig_4	productive	N	Homsap IGHV3-48*02 F	Homsap IGHJ4*02 F	Homsap IGHD2-21*01 F	IGHM	gaggtgcagctggtggagtctggggga...ggcttggtacagcctggggggtccctgagactctcctgtgcagcctctggattcaccttc............agtagctatagcatgaactgggtccgccaggctccagggaaggggctggagtgggtttcatacattagtagtagt......agtagtaccatatactacgcagactctgtgaag...ggccgattcaccatctccagagacaatgccaagaactcactgtatctgcaaatgaacagcctgagagacgaggacacggctgtgtattactgtgcgagaggggccgatattttgactggcatatatgggggggaaccggactactggggccagggaaccctggtcaccgtctcctcag		gaggtgcagctggtggagtctggggga...ggcttggtacagcctggggggtccctgagactctcctgtgcagcctctggattcaccttc............agtagctatagcatgaactgggtccgccaggctccagggaaggggctggagtgggtttcatacattagtagtagt......agtagtaccatatactacgcagactctgtgaag...ggccgattcaccatctccagagacaatgccaagaactcactgtatctgcaaatgaacagcctgagagacgaggacacggctgtgtattactgtgcgagag	gaggtgcagctggtggagtctggggga...ggcttggtacagcctggggggtccctgagactctcctgtgcagcctct	ggattcaccttc............agtagctatagc	atgaactgggtccgccaggctccagggaaggggctggagtgggtttcatac	attagtagtagt......agtagtaccata	tactacgcagactctgtgaag...ggccgattcaccatctccagagacaatgccaagaactcactgtatctgcaaatgaacagcctgagagacgaggacacggctgtgtattactgt	gcgagaggggccgatattttgactggcatatatgggggggaaccggactac	tgtgcgagaggggccgatattttgactggcatatatgggggggaaccggactactgg	gactactggggccagggaaccctggtcaccgtctcctcag	tggggccagggaaccctggtcaccgtctcctcag
13455	AACTTTCGTGTTAAGA-1_contig_2	productive	N	Homsap IGHV3-49*05 F	Homsap IGHJ4*02 F	Homsap IGHD5-18*01 F	IGHM	gaggtgcagctggtggagtctggggga...ggcttggtaaagccagggcggtccctgagactctcctgtacagcttctggattcaccttt............ggtgattatgctatgagctggttccgccaggctccagggaaggggctggagtgggtaggtttcattagaagcaaagcttatggtgggacaacagaatacgccgcgtctgtgaaa...ggcagattcaccatctcaagagatgattccaaaagcatcgcctatctgcaaatgaacagcctgaaaaccgaggacacagccgtgtattactgtactagatccgacgtggatacagctatggctggatttgactactggggccagggaaccctggtcaccgtctcctcag		gaggtgcagctggtggagtctggggga...ggcttggtaaagccagggcggtccctgagactctcctgtacagcttctggattcaccttt............ggtgattatgctatgagctggttccgccaggctccagggaaggggctggagtgggtaggtttcattagaagcaaagcttatggtgggacaacagaatacgccgcgtctgtgaaa...ggcagattcaccatctcaagagatgattccaaaagcatcgcctatctgcaaatgaacagcctgaaaaccgaggacacagccgtgtattactgtactaga	gaggtgcagctggtggagtctggggga...ggcttggtaaagccagggcggtccctgagactctcctgtacagcttct	ggattcaccttt............ggtgattatgct	atgagctggttccgccaggctccagggaaggggctggagtgggtaggtttc	attagaagcaaagcttatggtgggacaaca	gaatacgccgcgtctgtgaaa...ggcagattcaccatctcaagagatgattccaaaagcatcgcctatctgcaaatgaacagcctgaaaaccgaggacacagccgtgtattactgt	actagatccgacgtggatacagctatggctggatttgactac	tgtactagatccgacgtggatacagctatggctggatttgactactgg	tttgactactggggccagggaaccctggtcaccgtctcctcag	tggggccagggaaccctggtcaccgtctcctcag
7790	AACTTTCGTTATTCTC-1_contig_3	productive	N	Homsap IGHV2-5*02 F	Homsap IGHJ1*01 F	Homsap IGHD1-26*01 F	IGHM	cagatcaccttgaaggagtctggtcct...acgctggtgaaacccacacagaccctcacgctgacctgcaccttctctgggttctcactcagc......actagtggagtgggtgtgggctggatccgtcagcccccaggaaaggccctggagtggcttgcactcatttattgggat.........gatgataagcgctacagcccatctctgaag...agcaggctcaccatcaccaaggacacctccaaaaaccaggtggtccttacaatgaccaacatggaccctgtggacacagccacatattactgtgcacaccatgggttccagcactggggccagggcaccctggtcaccgtctcctcag		cagatcaccttgaaggagtctggtcct...acgctggtgaaacccacacagaccctcacgctgacctgcaccttctctgggttctcactcagc......actagtggagtgggtgtgggctggatccgtcagcccccaggaaaggccctggagtggcttgcactcatttattgggat.........gatgataagcgctacagcccatctctgaag...agcaggctcaccatcaccaaggacacctccaaaaaccaggtggtccttacaatgaccaacatggaccctgtggacacagccacatattactgtgcacac	cagatcaccttgaaggagtctggtcct...acgctggtgaaacccacacagaccctcacgctgacctgcaccttctct	gggttctcactcagc......actagtggagtgggt	gtgggctggatccgtcagcccccaggaaaggccctggagtggcttgcactc	atttattgggat.........gatgataag	cgctacagcccatctctgaag...agcaggctcaccatcaccaaggacacctccaaaaaccaggtggtccttacaatgaccaacatggaccctgtggacacagccacatattactgt	gcacaccatgggttccagcac	tgtgcacaccatgggttccagcactgg	ttccagcactggggccagggcaccctggtcaccgtctcctcag	tggggccagggcaccctggtcaccgtctcctcag
13104	AACTTTCTCCAAAGTC-1_contig_4	productive	N	Homsap IGHV3-23*01 F, or Homsap IGHV3-23D*01 F	Homsap IGHJ4*02 F	Homsap IGHD6-19*01 F	IGHM	gaggtgcagctgttggagtctggggga...ggcttggtacagcctggggggtccctgagactctcctgtgcagcctctggattcaccttt............agcagctatgccatgagctgggtccgccaggctccagggaaggggctggagtgggtctcagctattagtggtagt......ggtggtagcacatactacgcagactccgtgaag...ggccggttcaccatctccagagacaattccaagaacacgctgtatctgcaaatgaacagcctgagagccgaggacacggccgtatattactgtgcgaaagatagagatagcagtggctggtacgaagtcgtaccggactactggggccagggaaccctggtcaccgtctcctcag		gaggtgcagctgttggagtctggggga...ggcttggtacagcctggggggtccctgagactctcctgtgcagcctctggattcaccttt............agcagctatgccatgagctgggtccgccaggctccagggaaggggctggagtgggtctcagctattagtggtagt......ggtggtagcacatactacgcagactccgtgaag...ggccggttcaccatctccagagacaattccaagaacacgctgtatctgcaaatgaacagcctgagagccgaggacacggccgtatattactgtgcgaaaga	gaggtgcagctgttggagtctggggga...ggcttggtacagcctggggggtccctgagactctcctgtgcagcctct	ggattcaccttt............agcagctatgcc	atgagctgggtccgccaggctccagggaaggggctggagtgggtctcagct	attagtggtagt......ggtggtagcaca	tactacgcagactccgtgaag...ggccggttcaccatctccagagacaattccaagaacacgctgtatctgcaaatgaacagcctgagagccgaggacacggccgtatattactgt	gcgaaagatagagatagcagtggctggtacgaagtcgtaccggactac	tgtgcgaaagatagagatagcagtggctggtacgaagtcgtaccggactactgg	gactactggggccagggaaccctggtcaccgtctcctcag	tggggccagggaaccctggtcaccgtctcctcag
4524	AAGACCTCAGGGTACA-1_contig_1	productive	M	Homsap IGHV7-4-1*02 F	Homsap IGHJ4*02 F	Homsap IGHD6-13*01 F	IGHA1	caggtgcagctggtgcaatctgggtct...gagttgaagaaccctggggcctcagtgaaggtttcctgcaagacttctggattcaccttc............agtaactatgctataaattgggtgcgccaggcccctggacaagggcttgagtggatgggatggatcaacaccaac......actggcaacccaacctatgcccagggcctcaca...ggacggcttgtcttctccttggacacctctgtcagcacggcatatcttcagatcagcagcctaaaggctgaggacactgccatatattactgtgcgagggatgatatagcaggaaatggcgtcgatattgactactggggccagggaaccctggtcaccgtctcctcag		caggtgcagctggtgcaatctgggtct...gagttgaagaaccctggggcctcagtgaaggtttcctgcaagacttctggattcaccttc............agtaactatgctataaattgggtgcgccaggcccctggacaagggcttgagtggatgggatggatcaacaccaac......actggcaacccaacctatgcccagggcctcaca...ggacggcttgtcttctccttggacacctctgtcagcacggcatatcttcagatcagcagcctaaaggctgaggacactgccatatattactgtgcgaggga	caggtgcagctggtgcaatctgggtct...gagttgaagaaccctggggcctcagtgaaggtttcctgcaagacttct	ggattcaccttc............agtaactatgct	ataaattgggtgcgccaggcccctggacaagggcttgagtggatgggatgg	atcaacaccaac......actggcaaccca	acctatgcccagggcctcaca...ggacggcttgtcttctccttggacacctctgtcagcacggcatatcttcagatcagcagcctaaaggctgaggacactgccatatattactgt	gcgagggatgatatagcaggaaatggcgtcgatattgactac	tgtgcgagggatgatatagcaggaaatggcgtcgatattgactactgg	ttgactactggggccagggaaccctggtcaccgtctcctcag	tggggccagggaaccctggtcaccgtctcctcag
1533	AAGACCTGTGCAACTT-1_contig_5	productive	M	Homsap IGHV3-43*01 F	Homsap IGHJ4*02 F	Homsap IGHD1-7*01 F	IGHM	gaagtgcagctggtggagtctggggga...gtcgtggtacagcctggggggtccctgagactctcctgtgcagcctctggattcaccttt............gatgattataccatgcactgggtccgtcaagctccggggaagggtctggagtgggtctctcttattagttgggat......ggtggtagcacatactatgcagactctgtgaag...ggccgattcaccatctccagagacaacagcaaaaactccctgtatctgcaaatgaacagtctgagaactgaggacaccgccttgtattactgtgcaaaagatatttttaggttcggctggaactacggggggggtgactactggggccagggaaccctggtcaccgtctcctcag		gaagtgcagctggtggagtctggggga...gtcgtggtacagcctggggggtccctgagactctcctgtgcagcctctggattcaccttt............gatgattataccatgcactgggtccgtcaagctccggggaagggtctggagtgggtctctcttattagttgggat......ggtggtagcacatactatgcagactctgtgaag...ggccgattcaccatctccagagacaacagcaaaaactccctgtatctgcaaatgaacagtctgagaactgaggacaccgccttgtattactgtgcaaaagata	gaagtgcagctggtggagtctggggga...gtcgtggtacagcctggggggtccctgagactctcctgtgcagcctct	ggattcaccttt............gatgattatacc	atgcactgggtccgtcaagctccggggaagggtctggagtgggtctctctt	attagttgggat......ggtggtagcaca	tactatgcagactctgtgaag...ggccgattcaccatctccagagacaacagcaaaaactccctgtatctgcaaatgaacagtctgagaactgaggacaccgccttgtattactgt	gcaaaagatatttttaggttcggctggaactacggggggggtgactac	tgtgcaaaagatatttttaggttcggctggaactacggggggggtgactactgg	tgactactggggccagggaaccctggtcaccgtctcctcag	tggggccagggaaccctggtcaccgtctcctcag
5164	AAGACCTGTGTAATGA-1_contig_2	productive	N	Homsap IGHV3-48*02 F	Homsap IGHJ3*01 F	Homsap IGHD3-22*01 F	IGHD	gaggtgcagctggtggagtctggggga...ggcttggtacagcctggggggtccctgagactctcctgtgcagcctctggattcaccttc............agtagctatagcatgaactgggtccgccaggctccagggaaggggctggagtgggtttcatacattagtagtagt......agtagtaccatatactacgcagactctgtgaag...ggccgattcaccatctccagagacaatgccaagaactcactgtatctgcaaatgaacagcctgagagacgaggacacggctgtgtattactgtgcgagggtggctagtaattactatgatagtagtggttatcaggactcggtctggggccaagggacaatggtcaccgtctcttcag		gaggtgcagctggtggagtctggggga...ggcttggtacagcctggggggtccctgagactctcctgtgcagcctctggattcaccttc............agtagctatagcatgaactgggtccgccaggctccagggaaggggctggagtgggtttcatacattagtagtagt......agtagtaccatatactacgcagactctgtgaag...ggccgattcaccatctccagagacaatgccaagaactcactgtatctgcaaatgaacagcctgagagacgaggacacggctgtgtattactgtgcgag	gaggtgcagctggtggagtctggggga...ggcttggtacagcctggggggtccctgagactctcctgtgcagcctct	ggattcaccttc............agtagctatagc	atgaactgggtccgccaggctccagggaaggggctggagtgggtttcatac	attagtagtagt......agtagtaccata	tactacgcagactctgtgaag...ggccgattcaccatctccagagacaatgccaagaactcactgtatctgcaaatgaacagcctgagagacgaggacacggctgtgtattactgt	gcgagggtggctagtaattactatgatagtagtggttatcaggactcggtc	tgtgcgagggtggctagtaattactatgatagtagtggttatcaggactcggtctgg	gtctggggccaagggacaatggtcaccgtctcttcag	tggggccaagggacaatggtcaccgtctcttcag
7555	AAGACCTGTTACTGAC-1_contig_4	productive	P	Homsap IGHV3-74*02 F	Homsap IGHJ6*02 F	Homsap IGHD2-8*02 F	IGHG3	gaggtgcagctggtggagtctggggga...gacttagttcagcctggggggtccctgagactctcctgtgcagcctctggattcaccttc............agaaactactggatgcactgggtccgccaagctccagggaaggggctggtctgggtctcacgtattaatagtgat......ggcagtaccacagcctacgcggactccgtgaag...ggccgattcaccatctccagagacaacgccaagaacacgctgtatctgcaaatgaacagtctgagagccgaggacacggctgtgtattattgtgcaagagaggggtatggttcggggaccctctataattactacgggatggacgtctggggccaagggaccacggtcaccgtctcctca		gaggtgcagctggtggagtctggggga...gacttagttcagcctggggggtccctgagactctcctgtgcagcctctggattcaccttc............agaaactactggatgcactgggtccgccaagctccagggaaggggctggtctgggtctcacgtattaatagtgat......ggcagtaccacagcctacgcggactccgtgaag...ggccgattcaccatctccagagacaacgccaagaacacgctgtatctgcaaatgaacagtctgagagccgaggacacggctgtgtattattgtgcaaga	gaggtgcagctggtggagtctggggga...gacttagttcagcctggggggtccctgagactctcctgtgcagcctct	ggattcaccttc............agaaactactgg	atgcactgggtccgccaagctccagggaaggggctggtctgggtctcacgt	attaatagtgat......ggcagtaccaca	gcctacgcggactccgtgaag...ggccgattcaccatctccagagacaacgccaagaacacgctgtatctgcaaatgaacagtctgagagccgaggacacggctgtgtattattgt	gcaagagaggggtatggttcggggaccctctataattactacgggatggacgtc	tgtgcaagagaggggtatggttcggggaccctctataattactacgggatggacgtctgg	tactacgggatggacgtctggggccaagggaccacggtcaccgtctcctca	tggggccaagggaccacggtcaccgtctcctca
14751	AAGACCTTCAGCTCGG-1_contig_1	productive	N	Homsap IGHV3-23*01 F, or Homsap IGHV3-23D*01 F	Homsap IGHJ6*02 F	Homsap IGHD6-13*01 F	IGHD	gaggtgcagctgttggagtctggggga...ggcttggtacagcctggggggtccctgagactctcctgtgcagcctctggattcaccttt............agcagctatgccatgagctgggtccgccaggctccagggaaggggctggagtgggtctcagctattagtggtagt......ggtggtagcacatactacgcagactccgtgaag...ggccggttcaccatctccagagacaattccaagaacacgctgtatctgcaaatgaacagcctgagagccgaggacacggccgtatattactgtgcgaaagatcgggcagcagctgactactactactacggtatggacgtctggggccaagggaccacggtcaccgtctcctca		gaggtgcagctgttggagtctggggga...ggcttggtacagcctggggggtccctgagactctcctgtgcagcctctggattcaccttt............agcagctatgccatgagctgggtccgccaggctccagggaaggggctggagtgggtctcagctattagtggtagt......ggtggtagcacatactacgcagactccgtgaag...ggccggttcaccatctccagagacaattccaagaacacgctgtatctgcaaatgaacagcctgagagccgaggacacggccgtatattactgtgcgaaaga	gaggtgcagctgttggagtctggggga...ggcttggtacagcctggggggtccctgagactctcctgtgcagcctct	ggattcaccttt............agcagctatgcc	atgagctgggtccgccaggctccagggaaggggctggagtgggtctcagct	attagtggtagt......ggtggtagcaca	tactacgcagactccgtgaag...ggccggttcaccatctccagagacaattccaagaacacgctgtatctgcaaatgaacagcctgagagccgaggacacggccgtatattactgt	gcgaaagatcgggcagcagctgactactactactacggtatggacgtc	tgtgcgaaagatcgggcagcagctgactactactactacggtatggacgtctgg	actactactactacggtatggacgtctggggccaagggaccacggtcaccgtctcctca	tggggccaagggaccacggtcaccgtctcctca
11236	AAGACCTTCCTTGACC-1_contig_1	productive	N	Homsap IGHV3-48*02 F	Homsap IGHJ4*02 F	Homsap IGHD6-13*01 F	IGHM	gaggtgcagctggtggagtctggggga...ggcttggtacagcctggggggtccctgagactctcctgtgcagcctctggattcaccttc............agtagctatagcatgaactgggtccgccaggctccagggaaggggctggagtgggtttcatacattagtagtagt......agtagtaccatatactacgcagactctgtgaag...ggccgattcaccatctccagagacaatgccaagaactcactgtatctgcaaatgaacagcctgagagacgaggacacggctgtgtattactgtgcgagaggaggcagcagctggtacgggtcccaattggagggctactggggccagggaaccctggtcaccgtctcctcag		gaggtgcagctggtggagtctggggga...ggcttggtacagcctggggggtccctgagactctcctgtgcagcctctggattcaccttc............agtagctatagcatgaactgggtccgccaggctccagggaaggggctggagtgggtttcatacattagtagtagt......agtagtaccatatactacgcagactctgtgaag...ggccgattcaccatctccagagacaatgccaagaactcactgtatctgcaaatgaacagcctgagagacgaggacacggctgtgtattactgtgcgagag	gaggtgcagctggtggagtctggggga...ggcttggtacagcctggggggtccctgagactctcctgtgcagcctct	ggattcaccttc............agtagctatagc	atgaactgggtccgccaggctccagggaaggggctggagtgggtttcatac	attagtagtagt......agtagtaccata	tactacgcagactctgtgaag...ggccgattcaccatctccagagacaatgccaagaactcactgtatctgcaaatgaacagcctgagagacgaggacacggctgtgtattactgt	gcgagaggaggcagcagctggtacgggtcccaattggagggctac	tgtgcgagaggaggcagcagctggtacgggtcccaattggagggctactgg	ctactggggccagggaaccctggtcaccgtctcctcag	tggggccagggaaccctggtcaccgtctcctcag
980	AAGACCTTCGGCTACG-1_contig_5	productive	M	Homsap IGHV4-39*01 F	Homsap IGHJ4*02 F	Homsap IGHD2-2*01 F	IGHM	cagctgcagctgcaggagtcgggccca...ggactggtgaagccttcggagaccctgtccctcacctgcactgtctctggtgactccatcagc......agtagtagttactactggggctggatccgccagcccccaggaaaggggctggagtggattgggagtatctattatagt.........gggaatacctactacaacccgtccctcaag...agtcgagtcaccttatccgtagacacgtccaagcaccagttctccctgaagctgacctctgtgaccgccgcagacacggctgtgtattactgtgcgggaccctattattgtactagtaccagctgcgggggggcatttgactactggggccagggaaccctggtcaccgtctcctcag		cagctgcagctgcaggagtcgggccca...ggactggtgaagccttcggagaccctgtccctcacctgcactgtctctggtgactccatcagc......agtagtagttactactggggctggatccgccagcccccaggaaaggggctggagtggattgggagtatctattatagt.........gggaatacctactacaacccgtccctcaag...agtcgagtcaccttatccgtagacacgtccaagcaccagttctccctgaagctgacctctgtgaccgccgcagacacggctgtgtattactgtgcgggac	cagctgcagctgcaggagtcgggccca...ggactggtgaagccttcggagaccctgtccctcacctgcactgtctct	ggtgactccatcagc......agtagtagttactac	tggggctggatccgccagcccccaggaaaggggctggagtggattgggagt	atctattatagt.........gggaatacc	tactacaacccgtccctcaag...agtcgagtcaccttatccgtagacacgtccaagcaccagttctccctgaagctgacctctgtgaccgccgcagacacggctgtgtattactgt	gcgggaccctattattgtactagtaccagctgcgggggggcatttgactac	tgtgcgggaccctattattgtactagtaccagctgcgggggggcatttgactactgg	tttgactactggggccagggaaccctggtcaccgtctcctcag	tggggccagggaaccctggtcaccgtctcctcag
14572	AAGACCTTCGTCGTTC-1_contig_4	productive	M	Homsap IGHV3-33*01 F, or Homsap IGHV3-33*06 F	Homsap IGHJ5*02 F	Homsap IGHD3-22*01 F	IGHM	caggtgcagctggtggagtctggggga...ggcgtggtccagcctggggggtccctgagactctcctgtgcagcctctggattcaccttc............agtagctatggcatgcactgggtccgccaggctccaggcaaggggctggagtgggtggcagttatatggtatgat......ggaagtaataaatactatgcagactccgtgaag...ggccgattcaccatctccagagacaattccaagaacacgctgtatctgcaaatgaacagcctgagagccgaggacacggctgtgtattactgtgcgggggatattagtggttattaccctaactggttcgacccctggggccagggaaccctggtcaccgtctcctcag		caggtgcagctggtggagtctggggga...ggcgtggtccagcctggggggtccctgagactctcctgtgcagcctctggattcaccttc............agtagctatggcatgcactgggtccgccaggctccaggcaaggggctggagtgggtggcagttatatggtatgat......ggaagtaataaatactatgcagactccgtgaag...ggccgattcaccatctccagagacaattccaagaacacgctgtatctgcaaatgaacagcctgagagccgaggacacggctgtgtattactgtgcggggga	caggtgcagctggtggagtctggggga...ggcgtggtccagcctggggggtccctgagactctcctgtgcagcctct	ggattcaccttc............agtagctatggc	atgcactgggtccgccaggctccaggcaaggggctggagtgggtggcagtt	atatggtatgat......ggaagtaataaa	tactatgcagactccgtgaag...ggccgattcaccatctccagagacaattccaagaacacgctgtatctgcaaatgaacagcctgagagccgaggacacggctgtgtattactgt	gcgggggatattagtggttattaccctaactggttcgacccc	tgtgcgggggatattagtggttattaccctaactggttcgacccctgg	aactggttcgacccctggggccagggaaccctggtcaccgtctcctcag	tggggccagggaaccctggtcaccgtctcctcag
5745	AAGACCTTCGTTTAGG-1_contig_1	productive	N	Homsap IGHV3-21*01 F	Homsap IGHJ4*02 F	Homsap IGHD6-19*01 F	IGHM	gaggtgcagctggtggagtctggggga...ggcctggtcaagcctggggggtccctgagactctcctgtgcagcctctggattcaccttc............agtagctatagcatgaactgggtccgccaggctccagggaaggggctggagtgggtctcatccattagtagtagt......agtagttacatatactacgcagactcagtgaag...ggccgattcaccatctccagagacaacgccaagaactcactgtatctgcaaatgaacagcctgagagccgaggacacggctgtgtattactgtgcgagagatggggaagagcagtggctgggggggtttgactactggggccagggaaccctggtcaccgtctcctcag		gaggtgcagctggtggagtctggggga...ggcctggtcaagcctggggggtccctgagactctcctgtgcagcctctggattcaccttc............agtagctatagcatgaactgggtccgccaggctccagggaaggggctggagtgggtctcatccattagtagtagt......agtagttacatatactacgcagactcagtgaag...ggccgattcaccatctccagagacaacgccaagaactcactgtatctgcaaatgaacagcctgagagccgaggacacggctgtgtattactgtgcgagaga	gaggtgcagctggtggagtctggggga...ggcctggtcaagcctggggggtccctgagactctcctgtgcagcctct	ggattcaccttc............agtagctatagc	atgaactgggtccgccaggctccagggaaggggctggagtgggtctcatcc	attagtagtagt......agtagttacata	tactacgcagactcagtgaag...ggccgattcaccatctccagagacaacgccaagaactcactgtatctgcaaatgaacagcctgagagccgaggacacggctgtgtattactgt	gcgagagatggggaagagcagtggctgggggggtttgactac	tgtgcgagagatggggaagagcagtggctgggggggtttgactactgg	tttgactactggggccagggaaccctggtcaccgtctcctcag	tggggccagggaaccctggtcaccgtctcctcag
4818	AAGACCTTCTTGTACT-1_contig_4	productive	M	Homsap IGHV5-51*01 F	Homsap IGHJ4*02 F	Homsap IGHD2-15*01 F	IGHA1	ggggtgcacctggcgcagtctggagca...gaggtgaaagagcccggggagtttctgaaaatctcctgtcaggcttctggatacgacttc............gccaactactggatcgcctgggtgcgccaggtgcccgggaaaggcctggagtggatgggggccatctatcctgat......tattccgaggccacctacaccccgtccttccaa...ggccacgtcaccatctcagtcgacaactccatcaacaccgccttcttgcaatggagcagcctgagggcctcggacaccgccatctattactgtgcgaggcgtcattcaatgggacctgcaggcccctttgagttttggggccagggaaccctggtcaccgtctcctcag		ggggtgcacctggcgcagtctggagca...gaggtgaaagagcccggggagtttctgaaaatctcctgtcaggcttctggatacgacttc............gccaactactggatcgcctgggtgcgccaggtgcccgggaaaggcctggagtggatgggggccatctatcctgat......tattccgaggccacctacaccccgtccttccaa...ggccacgtcaccatctcagtcgacaactccatcaacaccgccttcttgcaatggagcagcctgagggcctcggacaccgccatctattactgtgcgag	ggggtgcacctggcgcagtctggagca...gaggtgaaagagcccggggagtttctgaaaatctcctgtcaggcttct	ggatacgacttc............gccaactactgg	atcgcctgggtgcgccaggtgcccgggaaaggcctggagtggatgggggcc	atctatcctgat......tattccgaggcc	acctacaccccgtccttccaa...ggccacgtcaccatctcagtcgacaactccatcaacaccgccttcttgcaatggagcagcctgagggcctcggacaccgccatctattactgt	gcgaggcgtcattcaatgggacctgcaggcccctttgagttt	tgtgcgaggcgtcattcaatgggacctgcaggcccctttgagttttgg	tggggccagggaaccctggtcaccgtctcctcag	tggggccagggaaccctggtcaccgtctcctcag
10740	AAGCCGCAGCCGCCTA-1_contig_2	productive	N	Homsap IGHV4-34*01 F	Homsap IGHJ4*02 F	Homsap IGHD5-18*01 F	IGHM	caggtgcagctacagcagtggggcgca...ggactgttgaagccttcggagaccctgtccctcacctgcgctgtctatggtgggtccttc............agtggttactactggagctggatccgccagcccccagggaaggggctggagtggattggggaaatcaatcatagt.........ggaagcaccaactacaacccgtccctcaag...agtcgagtcaccatatcagtagacacgtccaagaaccagttctccctgaagctgagctctgtgaccgccgcggacacggctgtgtattactgtgcgaccgtctcccgatacagctatgactttgactactggggccagggaaccctggtcaccgtctcctcag		caggtgcagctacagcagtggggcgca...ggactgttgaagccttcggagaccctgtccctcacctgcgctgtctatggtgggtccttc............agtggttactactggagctggatccgccagcccccagggaaggggctggagtggattggggaaatcaatcatagt.........ggaagcaccaactacaacccgtccctcaag...agtcgagtcaccatatcagtagacacgtccaagaaccagttctccctgaagctgagctctgtgaccgccgcggacacggctgtgtattactgtgcga	caggtgcagctacagcagtggggcgca...ggactgttgaagccttcggagaccctgtccctcacctgcgctgtctat	ggtgggtccttc............agtggttactac	tggagctggatccgccagcccccagggaaggggctggagtggattggggaa	atcaatcatagt.........ggaagcacc	aactacaacccgtccctcaag...agtcgagtcaccatatcagtagacacgtccaagaaccagttctccctgaagctgagctctgtgaccgccgcggacacggctgtgtattactgt	gcgaccgtctcccgatacagctatgactttgactac	tgtgcgaccgtctcccgatacagctatgactttgactactgg	actttgactactggggccagggaaccctggtcaccgtctcctcag	tggggccagggaaccctggtcaccgtctcctcag
5664	AAGCCGCGTAGTACCT-1_contig_2	productive	N	Homsap IGHV4-39*01 F	Homsap IGHJ4*02 F	Homsap IGHD3-10*01 F	IGHM	cagctgcagctgcaggagtcgggccca...ggactggtgaagccttcggagaccctgtccctcacctgcactgtctctggtggctccatcagc......agtagtagttactactggggctggatccgccagcccccagggaaggggctggagtggattgggagtatctattatagt.........gggagcacctactacaacccgtccctcaag...agtcgagtcaccatatccgtagacacgtccaagaaccagttctccctgaagctgagctctgtgaccgccgcagacacggctgtgtattactgtgcgagacggactaaaaatacgtattactatgatttggggtactttgactactggggccagggaaccctggtcaccgtctcctcag		cagctgcagctgcaggagtcgggccca...ggactggtgaagccttcggagaccctgtccctcacctgcactgtctctggtggctccatcagc......agtagtagttactactggggctggatccgccagcccccagggaaggggctggagtggattgggagtatctattatagt.........gggagcacctactacaacccgtccctcaag...agtcgagtcaccatatccgtagacacgtccaagaaccagttctccctgaagctgagctctgtgaccgccgcagacacggctgtgtattactgtgcgagac	cagctgcagctgcaggagtcgggccca...ggactggtgaagccttcggagaccctgtccctcacctgcactgtctct	ggtggctccatcagc......agtagtagttactac	tggggctggatccgccagcccccagggaaggggctggagtggattgggagt	atctattatagt.........gggagcacc	tactacaacccgtccctcaag...agtcgagtcaccatatccgtagacacgtccaagaaccagttctccctgaagctgagctctgtgaccgccgcagacacggctgtgtattactgt	gcgagacggactaaaaatacgtattactatgatttggggtactttgactac	tgtgcgagacggactaaaaatacgtattactatgatttggggtactttgactactgg	tactttgactactggggccagggaaccctggtcaccgtctcctcag	tggggccagggaaccctggtcaccgtctcctcag
13596	AAGCCGCTCTATCGCC-1_contig_2	productive	N	Homsap IGHV4-39*01 F	Homsap IGHJ4*02 F	Homsap IGHD3-22*01 F	IGHM	cagctgcagctgcaggagtcgggccca...ggactggtgaagccttcggagaccctgtccctcacctgcactgtctctggtggctccatcagc......agtagtagttactactggggctggatccgccagcccccagggaaggggctggagtggattgggagtatctattatagt.........gggagcacctactacaacccgtccctcaag...agtcgagtcaccatatccgtagacacgtccaagaaccagttctccctgaagctgagctctgtgaccgccgcagacacggctgtgtattactgtgcgagacaagggtcgtactatgatagtagtcgatttgactactggggccagggaaccctggtcaccgtctcctcag		cagctgcagctgcaggagtcgggccca...ggactggtgaagccttcggagaccctgtccctcacctgcactgtctctggtggctccatcagc......agtagtagttactactggggctggatccgccagcccccagggaaggggctggagtggattgggagtatctattatagt.........gggagcacctactacaacccgtccctcaag...agtcgagtcaccatatccgtagacacgtccaagaaccagttctccctgaagctgagctctgtgaccgccgcagacacggctgtgtattactgtgcgagaca	cagctgcagctgcaggagtcgggccca...ggactggtgaagccttcggagaccctgtccctcacctgcactgtctct	ggtggctccatcagc......agtagtagttactac	tggggctggatccgccagcccccagggaaggggctggagtggattgggagt	atctattatagt.........gggagcacc	tactacaacccgtccctcaag...agtcgagtcaccatatccgtagacacgtccaagaaccagttctccctgaagctgagctctgtgaccgccgcagacacggctgtgtattactgt	gcgagacaagggtcgtactatgatagtagtcgatttgactac	tgtgcgagacaagggtcgtactatgatagtagtcgatttgactactgg	tttgactactggggccagggaaccctggtcaccgtctcctcag	tggggccagggaaccctggtcaccgtctcctcag
11155	AAGGAGCAGGAACTGC-1_contig_5	productive	M	Homsap IGHV4-59*01 F	Homsap IGHJ5*02 F	Homsap IGHD2-8*02 F	IGHM	caggtgcagctgcaggagtcgggccca...ggactggtgaagccttcggagaccctgtccctcacctgcactgtctctggtggctccatc............agtagttactactggagctggatccggcagcccccagggaagggactggagtggattgggtacatctattacagt.........gggactaccaactacaacccctccctcaag...agtcgagtcaccatatcagtagacacgtccaagaaccagttctccctgacgctgagctctgtgaccgctgcggacacggccgtgtattactgtgcgagagtttctgagaggggttgtgccggttgtgaggagttcgacccctggggccagggatccctggtcaccgtctcctcag		caggtgcagctgcaggagtcgggccca...ggactggtgaagccttcggagaccctgtccctcacctgcactgtctctggtggctccatc............agtagttactactggagctggatccggcagcccccagggaagggactggagtggattgggtacatctattacagt.........gggactaccaactacaacccctccctcaag...agtcgagtcaccatatcagtagacacgtccaagaaccagttctccctgacgctgagctctgtgaccgctgcggacacggccgtgtattactgtgcgagag	caggtgcagctgcaggagtcgggccca...ggactggtgaagccttcggagaccctgtccctcacctgcactgtctct	ggtggctccatc............agtagttactac	tggagctggatccggcagcccccagggaagggactggagtggattgggtac	atctattacagt.........gggactacc	aactacaacccctccctcaag...agtcgagtcaccatatcagtagacacgtccaagaaccagttctccctgacgctgagctctgtgaccgctgcggacacggccgtgtattactgt	gcgagagtttctgagaggggttgtgccggttgtgaggagttcgacccc	tgtgcgagagtttctgagaggggttgtgccggttgtgaggagttcgacccctgg	gttcgacccctggggccagggatccctggtcaccgtctcctcag	tggggccagggatccctggtcaccgtctcctcag
10928	AAGGAGCAGGCTAGAC-1_contig_2	productive	M	Homsap IGHV2-70*15 F	Homsap IGHJ4*02 F	Homsap IGHD6-13*01 F	IGHM	caggtcaccttgagggagtctggtcct...gcgctggtgaaacccacacagaccctcacactgacctgcaccttctctgggttctcactcagc......actagtggaatgtgtgtgagctggatccgtcagcccccagggaaggccctggagtggcttgcacgcattgattgggat.........gatgataaacactacagcacatctctgagg...cccaggctcaccatctccaaggacacttccaaaaaccaggtggtccttacactgaccaacatggaccctgtggacacagccacgtattactgtgcacggatacggtataggaccagctcggttgactactggggccagggaaccctggtcaccgtctcctcag		caggtcaccttgagggagtctggtcct...gcgctggtgaaacccacacagaccctcacactgacctgcaccttctctgggttctcactcagc......actagtggaatgtgtgtgagctggatccgtcagcccccagggaaggccctggagtggcttgcacgcattgattgggat.........gatgataaacactacagcacatctctgagg...cccaggctcaccatctccaaggacacttccaaaaaccaggtggtccttacactgaccaacatggaccctgtggacacagccacgtattactgtgcacggatac	caggtcaccttgagggagtctggtcct...gcgctggtgaaacccacacagaccctcacactgacctgcaccttctct	gggttctcactcagc......actagtggaatgtgt	gtgagctggatccgtcagcccccagggaaggccctggagtggcttgcacgc	attgattgggat.........gatgataaa	cactacagcacatctctgagg...cccaggctcaccatctccaaggacacttccaaaaaccaggtggtccttacactgaccaacatggaccctgtggacacagccacgtattactgt	gcacggatacggtataggaccagctcggttgactac	tgtgcacggatacggtataggaccagctcggttgactactgg	ttgactactggggccagggaaccctggtcaccgtctcctcag	tggggccagggaaccctggtcaccgtctcctcag
4044	AAGGAGCGTACCGAGA-1_contig_3	productive	M	Homsap IGHV2-5*02 F	Homsap IGHJ4*02 F	Homsap IGHD6-19*01 F	IGHM	cagatcaccttgaaggagtctggtcct...acgctggtgaaacccacacagaccctcacgctgacctgcaccttctctgggttctcactcagc......actagtggagtgggtgtgggctggatccgtcagcccccaggaaaggccctggagtggcttgcactcatttattgggat.........gatgatgatcactacagcccatctctgaag...agcaggctcaccatcaccaaggacacctccaaaaaccaggtggtccttacaatgaccaacatggaccctgtggacacagccacatattactgtgcacacctcccgtcggctggtctttttaactactggggccagggaaccctggtcaccgtctcctcag		cagatcaccttgaaggagtctggtcct...acgctggtgaaacccacacagaccctcacgctgacctgcaccttctctgggttctcactcagc......actagtggagtgggtgtgggctggatccgtcagcccccaggaaaggccctggagtggcttgcactcatttattgggat.........gatgatgatcactacagcccatctctgaag...agcaggctcaccatcaccaaggacacctccaaaaaccaggtggtccttacaatgaccaacatggaccctgtggacacagccacatattactgtgcacac	cagatcaccttgaaggagtctggtcct...acgctggtgaaacccacacagaccctcacgctgacctgcaccttctct	gggttctcactcagc......actagtggagtgggt	gtgggctggatccgtcagcccccaggaaaggccctggagtggcttgcactc	atttattgggat.........gatgatgat	cactacagcccatctctgaag...agcaggctcaccatcaccaaggacacctccaaaaaccaggtggtccttacaatgaccaacatggaccctgtggacacagccacatattactgt	gcacacctcccgtcggctggtctttttaactac	tgtgcacacctcccgtcggctggtctttttaactactgg	tttaactactggggccagggaaccctggtcaccgtctcctcag	tggggccagggaaccctggtcaccgtctcctcag
3137	AAGGAGCGTAGCGATG-1_contig_2	productive	N	Homsap IGHV4-34*01 F	Homsap IGHJ4*02 F	Homsap IGHD3-16*01 F	IGHM	caggtgcagctacagcagtggggcgca...ggactgttgaagccttcggagaccctgtccctcacctgcgctgtctatggtgggtccttc............agtggttactactggagctggatccgccagcccccagggaaggggctggagtggattggggaaatcaatcatagt.........ggaagcaccaactacaacccgtccctcaag...agtcgagtcaccatatcagtagacacgtccaagaaccagttctccctgaagctgagctctgtgaccgccgcggacacggctgtgtattactgtgcgaggggtcggggggcctatatattctactttgactactggggccagggaaccctggtcaccgtctcctcag		caggtgcagctacagcagtggggcgca...ggactgttgaagccttcggagaccctgtccctcacctgcgctgtctatggtgggtccttc............agtggttactactggagctggatccgccagcccccagggaaggggctggagtggattggggaaatcaatcatagt.........ggaagcaccaactacaacccgtccctcaag...agtcgagtcaccatatcagtagacacgtccaagaaccagttctccctgaagctgagctctgtgaccgccgcggacacggctgtgtattactgtgcgag	caggtgcagctacagcagtggggcgca...ggactgttgaagccttcggagaccctgtccctcacctgcgctgtctat	ggtgggtccttc............agtggttactac	tggagctggatccgccagcccccagggaaggggctggagtggattggggaa	atcaatcatagt.........ggaagcacc	aactacaacccgtccctcaag...agtcgagtcaccatatcagtagacacgtccaagaaccagttctccctgaagctgagctctgtgaccgccgcggacacggctgtgtattactgt	gcgaggggtcggggggcctatatattctactttgactac	tgtgcgaggggtcggggggcctatatattctactttgactactgg	ctactttgactactggggccagggaaccctggtcaccgtctcctcag	tggggccagggaaccctggtcaccgtctcctcag
2845	AAGGAGCGTTTACTCT-1_contig_1	productive	N	Homsap IGHV3-66*01 F, or Homsap IGHV3-66*04 F	Homsap IGHJ6*02 F	Homsap IGHD3-10*01 F	IGHM	gaggtgcagctggtggagtctggggga...ggcttggtccagcctggggggtccctgagactctcctgtgcagcctctggattcaccgtc............agtagcaactacatgagctgggtccgccaggctccagggaaggggctggagtgggtctcagttatttatagcggt.........ggtagcacatactacgcagactccgtgaag...ggcagattcaccatctccagagacaattccaagaacacgctgtatcttcaaatgaacagcctgagagccgaggacacggctgtgtattactgtgcgagagatgataattcagctctatggttcggggtggactacggtatggacgtctggggccaagggaccacggtcaccgtctcctca		gaggtgcagctggtggagtctggggga...ggcttggtccagcctggggggtccctgagactctcctgtgcagcctctggattcaccgtc............agtagcaactacatgagctgggtccgccaggctccagggaaggggctggagtgggtctcagttatttatagcggt.........ggtagcacatactacgcagactccgtgaag...ggcagattcaccatctccagagacaattccaagaacacgctgtatcttcaaatgaacagcctgagagccgaggacacggctgtgtattactgtgcgagaga	gaggtgcagctggtggagtctggggga...ggcttggtccagcctggggggtccctgagactctcctgtgcagcctct	ggattcaccgtc............agtagcaactac	atgagctgggtccgccaggctccagggaaggggctggagtgggtctcagtt	atttatagcggt.........ggtagcaca	tactacgcagactccgtgaag...ggcagattcaccatctccagagacaattccaagaacacgctgtatcttcaaatgaacagcctgagagccgaggacacggctgtgtattactgt	gcgagagatgataattcagctctatggttcggggtggactacggtatggacgtc	tgtgcgagagatgataattcagctctatggttcggggtggactacggtatggacgtctgg	actacggtatggacgtctggggccaagggaccacggtcaccgtctcctca	tggggccaagggaccacggtcaccgtctcctca
4528	AAGGAGCTCACTTACT-1_contig_2	productive	M	Homsap IGHV4-39*01 F	Homsap IGHJ4*02 F	Homsap IGHD6-19*01 F	IGHG1	caggtgcagctgcgggagtcgggccca...ggactggtgaagccttcggagaccctgtccctcacttgcactgtctctggtgactccgtcagc......agtaggtcttcctattggggctggatccgccagtccccagagaaggggctggagtggattgcgagtatctatcatagt.........gggaatacctactacagcccgtccctcgag...agtcgagtcgccgtgtccgtggacacgtccaggaatcagttctccctgaagttgaggtctgtgaccgccgcagacacggctgtctacttctgtacgagacaggcgctagtggacccgggcgtcaatactgatggctggttaagctactttgactcctggggccagggaaccctggtcacc…		caggtgcagctgcgggagtcgggccca...ggactggtgaagccttcggagaccctgtccctcacttgcactgtctctggtgactccgtcagc......agtaggtcttcctattggggctggatccgccagtccccagagaaggggctggagtggattgcgagtatctatcatagt.........gggaatacctactacagcccgtccctcgag...agtcgagtcgccgtgtccgtggacacgtccaggaatcagttctccctgaagttgaggtctgtgaccgccgcagacacggctgtctacttctgtacgagaca	caggtgcagctgcgggagtcgggccca...ggactggtgaagccttcggagaccctgtccctcacttgcactgtctct	ggtgactccgtcagc......agtaggtcttcctat	tggggctggatccgccagtccccagagaaggggctggagtggattgcgagt	atctatcatagt.........gggaatacc	tactacagcccgtccctcgag...agtcgagtcgccgtgtccgtggacacgtccaggaatcagttctccctgaagttgaggtctgtgaccgccgcagacacggctgtctacttctgt	acgagacaggcgctagtggacccgggcgtcaatactgatggctggttaagctactttgactcc	tgtacgagacaggcgctagtggacccgggcgtcaatactgatggctggttaagctactttgactcctgg	ctactttgactcctggggccagggaaccctggtcaccgtctcctcag	tggggccagggaaccctggtcaccgtctcctcag
7793	AAGGAGCTCGCCATAA-1_contig_2	productive	M	Homsap IGHV4-39*01 F, or Homsap IGHV4-39*02 F	Homsap IGHJ4*02 F	Homsap IGHD3-3*02 F	IGHG1	cagctgcagctgcaggagtcgggccca...ggactggtgaagccttcggagaccctgtccctcacctgcactgtctctggtggctccatcagc......agtagtagttactactggggctggatccgccagcccccagggaaggggctggagtggattggaagtatctatagtagt.........gggagcacttactacaacccgcccctcaag...agtcgagtcaccatatccgtagacacgtccaagaaccaattctccctgaagctgaggtctgtgaccgccgcagacacggctgtttatttctgtgcgagaccccacttttggactggttatttttactggggccagggaaccctggtcaccgtctcctcag		cagctgcagctgcaggagtcgggccca...ggactggtgaagccttcggagaccctgtccctcacctgcactgtctctggtggctccatcagc......agtagtagttactactggggctggatccgccagcccccagggaaggggctggagtggattggaagtatctatagtagt.........gggagcacttactacaacccgcccctcaag...agtcgagtcaccatatccgtagacacgtccaagaaccaattctccctgaagctgaggtctgtgaccgccgcagacacggctgtttatttctgtgcgagac	cagctgcagctgcaggagtcgggccca...ggactggtgaagccttcggagaccctgtccctcacctgcactgtctct	ggtggctccatcagc......agtagtagttactac	tggggctggatccgccagcccccagggaaggggctggagtggattggaagt	atctatagtagt.........gggagcact	tactacaacccgcccctcaag...agtcgagtcaccatatccgtagacacgtccaagaaccaattctccctgaagctgaggtctgtgaccgccgcagacacggctgtttatttctgt	gcgagaccccacttttggactggttatttttac	tgtgcgagaccccacttttggactggttatttttactgg	tactggggccagggaaccctggtcaccgtctcctcag	tggggccagggaaccctggtcaccgtctcctcag
636	AAGGAGCTCGCCTGTT-1_contig_4	productive	N	Homsap IGHV5-51*01 F	Homsap IGHJ3*02 F	Homsap IGHD3-10*01 F	IGHM	gaggtgcagctggtgcagtctggagca...gaggtgaaaaagcccggggagtctctgaagatctcctgtaagggttctggatacagcttt............accagctactggatcggctgggtgcgccagatgcccgggaaaggcctggagtggatggggatcatctatcctggt......gactctgataccagatacagcccgtccttccaa...ggccaggtcaccatctcagccgacaagtccatcagcaccgcctacctgcagtggagcagcctgaaggcctcggacaccgccatgtattactgtgcgagaccaatcagctatggttcagggagttattttttagtcggacaaagtttggcccatgatgcttttgatatctggggccaaggg…		gaggtgcagctggtgcagtctggagca...gaggtgaaaaagcccggggagtctctgaagatctcctgtaagggttctggatacagcttt............accagctactggatcggctgggtgcgccagatgcccgggaaaggcctggagtggatggggatcatctatcctggt......gactctgataccagatacagcccgtccttccaa...ggccaggtcaccatctcagccgacaagtccatcagcaccgcctacctgcagtggagcagcctgaaggcctcggacaccgccatgtattactgtgcgagac	gaggtgcagctggtgcagtctggagca...gaggtgaaaaagcccggggagtctctgaagatctcctgtaagggttct	ggatacagcttt............accagctactgg	atcggctgggtgcgccagatgcccgggaaaggcctggagtggatggggatc	atctatcctggt......gactctgatacc	agatacagcccgtccttccaa...ggccaggtcaccatctcagccgacaagtccatcagcaccgcctacctgcagtggagcagcctgaaggcctcggacaccgccatgtattactgt	gcgagaccaatcagctatggttcagggagttattttttagtcggacaaagtttggcccatgatgcttttgatatc	tgtgcgagaccaatcagctatggttcagggagttattttttagtcggacaaagtttggcccatgatgcttttgatatctgg	tgatgcttttgatatctggggccaagggacaatggtcaccgtctcttcag	tggggccaagggacaatggtcaccgtctcttcag
3203	AAGGAGCTCGGCGCTA-1_contig_4	productive	M	Homsap IGHV1-3*01 F	Homsap IGHJ5*02 F	Homsap IGHD2-2*01 F	IGHG2	caggtccaacttgtgcagtctggggct...gaggtgaagaagcctggggcctcagtgaaggtttcctgcaaggcctctggatacaccttc............actaattatgctttgcattgggtgcgccaggcccccggacaaaggcttgagtggatgggatggatcaacgctggc......actggtaacacagagttttcacagaggttccag...ggcagagtcgccattaccagggacacgtccgcgaacacagccttcatggagctgagcagcctgagctctgaagacacggctatgtattactgtactagagatcctctctattgtcatagtaacaactgctatgcaagttacaattggttcgacccctggggccagggaaccctggtcacc…		caggtccaacttgtgcagtctggggct...gaggtgaagaagcctggggcctcagtgaaggtttcctgcaaggcctctggatacaccttc............actaattatgctttgcattgggtgcgccaggcccccggacaaaggcttgagtggatgggatggatcaacgctggc......actggtaacacagagttttcacagaggttccag...ggcagagtcgccattaccagggacacgtccgcgaacacagccttcatggagctgagcagcctgagctctgaagacacggctatgtattactgtactagaga	caggtccaacttgtgcagtctggggct...gaggtgaagaagcctggggcctcagtgaaggtttcctgcaaggcctct	ggatacaccttc............actaattatgct	ttgcattgggtgcgccaggcccccggacaaaggcttgagtggatgggatgg	atcaacgctggc......actggtaacaca	gagttttcacagaggttccag...ggcagagtcgccattaccagggacacgtccgcgaacacagccttcatggagctgagcagcctgagctctgaagacacggctatgtattactgt	actagagatcctctctattgtcatagtaacaactgctatgcaagttacaattggttcgacccc	tgtactagagatcctctctattgtcatagtaacaactgctatgcaagttacaattggttcgacccctgg	acaattggttcgacccctggggccagggaaccctggtcaccgtctcctcag	tggggccagggaaccctggtcaccgtctcctcag
4535	AAGGCAGAGCAAATCA-1_contig_3	productive	N	Homsap IGHV1-18*01 F	Homsap IGHJ4*02 F	Homsap IGHD3-22*01 F	IGHM	caggttcagctggtgcagtctggagct...gaggtgaagaagcctggggcctcagtgaaggtctcctgcaaggcttctggttacaccttt............accagctatggtatcagctgggtgcgacaggcccctggacaagggcttgagtggatgggatggatcagcgcttac......aatggtaacacaaactatgcacagaagctccag...ggcagagtcaccatgaccacagacacatccacgagcacagcctacatggagctgaggagcctgagatctgacgacacggccgtgtattactgtgcgcggacaacacggtattactatgatagtagtggttatttcgactggggccagggaaccctggtcaccgtctcctcag		caggttcagctggtgcagtctggagct...gaggtgaagaagcctggggcctcagtgaaggtctcctgcaaggcttctggttacaccttt............accagctatggtatcagctgggtgcgacaggcccctggacaagggcttgagtggatgggatggatcagcgcttac......aatggtaacacaaactatgcacagaagctccag...ggcagagtcaccatgaccacagacacatccacgagcacagcctacatggagctgaggagcctgagatctgacgacacggccgtgtattactgtgcg	caggttcagctggtgcagtctggagct...gaggtgaagaagcctggggcctcagtgaaggtctcctgcaaggcttct	ggttacaccttt............accagctatggt	atcagctgggtgcgacaggcccctggacaagggcttgagtggatgggatgg	atcagcgcttac......aatggtaacaca	aactatgcacagaagctccag...ggcagagtcaccatgaccacagacacatccacgagcacagcctacatggagctgaggagcctgagatctgacgacacggccgtgtattactgt	gcgcggacaacacggtattactatgatagtagtggttatttcgac	tgtgcgcggacaacacggtattactatgatagtagtggttatttcgactgg	actggggccagggaaccctggtcaccgtctcctcag	tggggccagggaaccctggtcaccgtctcctcag
11761	AAGGCAGAGTACATGA-1_contig_3	productive	N	Homsap IGHV3-21*01 F	Homsap IGHJ4*02 F	Homsap IGHD6-6*01 F	IGHD	gaggtgcagctggtggagtctggggga...ggcctggtcaagcctggggggtccctgagactctcctgtgcagcctctggattcaccttc............agtagctatagcatgaactgggtccgccaggctccagggaaggggctggagtgggtctcatccattagtagtagt......agtagttacatatactacgcagactcagtgaag...ggccgattcaccatctccagagacaacgccaagaactcactgtatctgcaaatgaacagcctgagagccgaggacacggctgtgtattactgtgcgagagattcgtatagcagctcgggctttgactactggggccagggaaccctggtcaccgtctcctcag		gaggtgcagctggtggagtctggggga...ggcctggtcaagcctggggggtccctgagactctcctgtgcagcctctggattcaccttc............agtagctatagcatgaactgggtccgccaggctccagggaaggggctggagtgggtctcatccattagtagtagt......agtagttacatatactacgcagactcagtgaag...ggccgattcaccatctccagagacaacgccaagaactcactgtatctgcaaatgaacagcctgagagccgaggacacggctgtgtattactgtgcgagaga	gaggtgcagctggtggagtctggggga...ggcctggtcaagcctggggggtccctgagactctcctgtgcagcctct	ggattcaccttc............agtagctatagc	atgaactgggtccgccaggctccagggaaggggctggagtgggtctcatcc	attagtagtagt......agtagttacata	tactacgcagactcagtgaag...ggccgattcaccatctccagagacaacgccaagaactcactgtatctgcaaatgaacagcctgagagccgaggacacggctgtgtattactgt	gcgagagattcgtatagcagctcgggctttgactac	tgtgcgagagattcgtatagcagctcgggctttgactactgg	ctttgactactggggccagggaaccctggtcaccgtctcctcag	tggggccagggaaccctggtcaccgtctcctcag
8053	AAGGCAGAGTTGCAGG-1_contig_3	productive	N	Homsap IGHV1-3*01 F	Homsap IGHJ4*02 F	Homsap IGHD2-21*02 F	IGHM	caggtccagcttgtgcagtctggggct...gaggtgaagaagcctggggcctcagtgaaggtttcctgcaaggcttctggatacaccttc............actagctatgctatgcattgggtgcgccaggcccccggacaaaggcttgagtggatgggatggatcaacgctggc......aatggtaacacaaaatattcacagaagttccag...ggcagagtcaccattaccagggacacatccgcgagcacagcctacatggagctgagcagcctgagatctgaagacacggctgtgtattactgtgcgagtggtcgcgaccttgactactggggccagggaaccctggtcaccgtctcctcag		caggtccagcttgtgcagtctggggct...gaggtgaagaagcctggggcctcagtgaaggtttcctgcaaggcttctggatacaccttc............actagctatgctatgcattgggtgcgccaggcccccggacaaaggcttgagtggatgggatggatcaacgctggc......aatggtaacacaaaatattcacagaagttccag...ggcagagtcaccattaccagggacacatccgcgagcacagcctacatggagctgagcagcctgagatctgaagacacggctgtgtattactgtgcgag	caggtccagcttgtgcagtctggggct...gaggtgaagaagcctggggcctcagtgaaggtttcctgcaaggcttct	ggatacaccttc............actagctatgct	atgcattgggtgcgccaggcccccggacaaaggcttgagtggatgggatgg	atcaacgctggc......aatggtaacaca	aaatattcacagaagttccag...ggcagagtcaccattaccagggacacatccgcgagcacagcctacatggagctgagcagcctgagatctgaagacacggctgtgtattactgt	gcgagtggtcgcgaccttgactac	tgtgcgagtggtcgcgaccttgactactgg	ttgactactggggccagggaaccctggtcaccgtctcctcag	tggggccagggaaccctggtcaccgtctcctcag
7162	AAGGCAGCAATCTACG-1_contig_1	productive	N	Homsap IGHV1-8*01 F	Homsap IGHJ5*02 F	Homsap IGHD1-7*01 F	IGHM	caggtgcagctggtgcagtctggggct...gaggtgaagaagcctggggcctcagtgaaggtctcctgcaaggcttctggatacaccttc............accagttatgatatcaactgggtgcgacaggccactggacaagggcttgagtggatgggatggatgaaccctaac......agtggtaacacaggctatgcacagaagttccag...ggcagagtcaccatgaccaggaacacctccataagcacagcctacatggagctgagcagcctgagatctgaggacacggccgtgtattactgtgcgagaggcgcgcggaggggactggaacttttaatggacaactggttcgacccctggggccagggaaccctggtcaccgtctcctcag		caggtgcagctggtgcagtctggggct...gaggtgaagaagcctggggcctcagtgaaggtctcctgcaaggcttctggatacaccttc............accagttatgatatcaactgggtgcgacaggccactggacaagggcttgagtggatgggatggatgaaccctaac......agtggtaacacaggctatgcacagaagttccag...ggcagagtcaccatgaccaggaacacctccataagcacagcctacatggagctgagcagcctgagatctgaggacacggccgtgtattactgtgcgagagg	caggtgcagctggtgcagtctggggct...gaggtgaagaagcctggggcctcagtgaaggtctcctgcaaggcttct	ggatacaccttc............accagttatgat	atcaactgggtgcgacaggccactggacaagggcttgagtggatgggatgg	atgaaccctaac......agtggtaacaca	ggctatgcacagaagttccag...ggcagagtcaccatgaccaggaacacctccataagcacagcctacatggagctgagcagcctgagatctgaggacacggccgtgtattactgt	gcgagaggcgcgcggaggggactggaacttttaatggacaactggttcgacccc	tgtgcgagaggcgcgcggaggggactggaacttttaatggacaactggttcgacccctgg	acaactggttcgacccctggggccagggaaccctggtcaccgtctcctcag	tggggccagggaaccctggtcaccgtctcctcag
6896	AAGGCAGCATAAAGGT-1_contig_6	productive	M	Homsap IGHV3-9*01 F	Homsap IGHJ4*02 F	Homsap IGHD6-13*01 F	None	gaagtgcagctggtggagtctggggga...ggcttggtacagcctggcaggtccctgagactctcctgtgtagtctctggattcaccttt............gatgattatgccatgcactgggtccggcaggctccagggaagggcctggagtgggtctcaggtataagttggaat......agtggtgacataggctatgcggactctgtgaag...ggccgattcaccatctccagagacaacgccaagaactccctgtttctgcaaatgaacagtctgagagctgaggacacggccttgtattactgtgcaaaagatcggagcagcagctggtaccggtactactttgactactggggccagggaaccctg		gaagtgcagctggtggagtctggggga...ggcttggtacagcctggcaggtccctgagactctcctgtgtagtctctggattcaccttt............gatgattatgccatgcactgggtccggcaggctccagggaagggcctggagtgggtctcaggtataagttggaat......agtggtgacataggctatgcggactctgtgaag...ggccgattcaccatctccagagacaacgccaagaactccctgtttctgcaaatgaacagtctgagagctgaggacacggccttgtattactgtgcaaaagat	gaagtgcagctggtggagtctggggga...ggcttggtacagcctggcaggtccctgagactctcctgtgtagtctct	ggattcaccttt............gatgattatgcc	atgcactgggtccggcaggctccagggaagggcctggagtgggtctcaggt	ataagttggaat......agtggtgacata	ggctatgcggactctgtgaag...ggccgattcaccatctccagagacaacgccaagaactccctgtttctgcaaatgaacagtctgagagctgaggacacggccttgtattactgt	gcaaaagatcggagcagcagctggtaccggtactactttgactac	tgtgcaaaagatcggagcagcagctggtaccggtactactttgactactgg	actactttgactactggggccagggaaccctg	tggggccagggaaccctg
12326	AAGGCAGCATACCATG-1_contig_3	productive	N	Homsap IGHV4-59*01 F	Homsap IGHJ2*01 F	Homsap IGHD3-9*01 F	IGHM	caggtgcagctgcaggagtcgggccca...ggactggtgaagccttcggagaccctgtccctcacctgcactgtctctggtggctccatc............agtagttactactggagctggatccggcagcccccagggaagggactggagtggattgggtatatctattacagt.........gggagcaccaactacaacccctccctcaag...agtcgagtcaccatatcagtagacacgtccaagaaccagttctccctgaagctgagctctgtgaccgctgcggacacggccgtgtattactgtgcgagagccaaagagtattacgatattttgactggttatctcgactggtacttcgatctctggggccgtggcaccctggtcactgtc…		caggtgcagctgcaggagtcgggccca...ggactggtgaagccttcggagaccctgtccctcacctgcactgtctctggtggctccatc............agtagttactactggagctggatccggcagcccccagggaagggactggagtggattgggtatatctattacagt.........gggagcaccaactacaacccctccctcaag...agtcgagtcaccatatcagtagacacgtccaagaaccagttctccctgaagctgagctctgtgaccgctgcggacacggccgtgtattactgtgcgagag	caggtgcagctgcaggagtcgggccca...ggactggtgaagccttcggagaccctgtccctcacctgcactgtctct	ggtggctccatc............agtagttactac	tggagctggatccggcagcccccagggaagggactggagtggattgggtat	atctattacagt.........gggagcacc	aactacaacccctccctcaag...agtcgagtcaccatatcagtagacacgtccaagaaccagttctccctgaagctgagctctgtgaccgctgcggacacggccgtgtattactgt	gcgagagccaaagagtattacgatattttgactggttatctcgactggtacttcgatctc	tgtgcgagagccaaagagtattacgatattttgactggttatctcgactggtacttcgatctctgg	actggtacttcgatctctggggccgtggcaccctggtcactgtctcctcag	tggggccgtggcaccctggtcactgtctcctcag
5475	AAGGCAGGTAACGCGA-1_contig_2	productive	N	Homsap IGHV1-18*01 F	Homsap IGHJ6*02 F	Homsap IGHD5-24*01 ORF	IGHM	caggttcagctggtgcagtctggagct...gaggtgaagaagcctggggcctcagtgaaggtctcctgcaaggcttctggttacaccttt............accagctatggtatcagctgggtgcgacaggcccctggacaagggcttgagtggatgggatggatcagcgcttac......aatggtaacacaaactatgcacagaagctccag...ggcagagtcaccatgaccacagacacatccacgagcacagcctacatggagctgaggagcctgagatctgacgacacggccgtgtattactgtgcgagagacacagggggggggctgcaaacctactactactactacggtatggacgtctggggccaagggaccacggtcaccgtctcc…		caggttcagctggtgcagtctggagct...gaggtgaagaagcctggggcctcagtgaaggtctcctgcaaggcttctggttacaccttt............accagctatggtatcagctgggtgcgacaggcccctggacaagggcttgagtggatgggatggatcagcgcttac......aatggtaacacaaactatgcacagaagctccag...ggcagagtcaccatgaccacagacacatccacgagcacagcctacatggagctgaggagcctgagatctgacgacacggccgtgtattactgtgcgagaga	caggttcagctggtgcagtctggagct...gaggtgaagaagcctggggcctcagtgaaggtctcctgcaaggcttct	ggttacaccttt............accagctatggt	atcagctgggtgcgacaggcccctggacaagggcttgagtggatgggatgg	atcagcgcttac......aatggtaacaca	aactatgcacagaagctccag...ggcagagtcaccatgaccacagacacatccacgagcacagcctacatggagctgaggagcctgagatctgacgacacggccgtgtattactgt	gcgagagacacagggggggggctgcaaacctactactactactacggtatggacgtc	tgtgcgagagacacagggggggggctgcaaacctactactactactacggtatggacgtctgg	tactactactactacggtatggacgtctggggccaagggaccacggtcaccgtctcctca	tggggccaagggaccacggtcaccgtctcctca
2947	AAGGCAGGTACAGTTC-1_contig_3	productive	N	Homsap IGHV3-11*01 F	Homsap IGHJ5*02 F	Homsap IGHD2-15*01 F	IGHD	caggtgcagctggtggagtctggggga...ggcttggtcaagcctggagggtccctgagactctcctgtgcagcctctggattcaccttc............agtgactactacatgagctggatccgccaggctccagggaaggggctggagtgggtttcatacattagtagtagt......ggtagtaccatatactacgcagactctgtgaag...ggccgattcaccatctccagggacaacgccaagaactcactgtatctgcaaatgaacagcctgagagccgaggacacggccgtgtattactgtgcgagagaactaggatattgtagtggtggtagctgctatggtctcaactggttcgacccctggggccagggaaccctggtcaccgtc…		caggtgcagctggtggagtctggggga...ggcttggtcaagcctggagggtccctgagactctcctgtgcagcctctggattcaccttc............agtgactactacatgagctggatccgccaggctccagggaaggggctggagtgggtttcatacattagtagtagt......ggtagtaccatatactacgcagactctgtgaag...ggccgattcaccatctccagggacaacgccaagaactcactgtatctgcaaatgaacagcctgagagccgaggacacggccgtgtattactgtgcgagaga	caggtgcagctggtggagtctggggga...ggcttggtcaagcctggagggtccctgagactctcctgtgcagcctct	ggattcaccttc............agtgactactac	atgagctggatccgccaggctccagggaaggggctggagtgggtttcatac	attagtagtagt......ggtagtaccata	tactacgcagactctgtgaag...ggccgattcaccatctccagggacaacgccaagaactcactgtatctgcaaatgaacagcctgagagccgaggacacggccgtgtattactgt	gcgagagaactaggatattgtagtggtggtagctgctatggtctcaactggttcgacccc	tgtgcgagagaactaggatattgtagtggtggtagctgctatggtctcaactggttcgacccctgg	caactggttcgacccctggggccagggaaccctggtcaccgtctcctcag	tggggccagggaaccctggtcaccgtctcctcag
10026	AAGGCAGGTGGCCCTA-1_contig_3	productive	M	Homsap IGHV4-59*01 F	Homsap IGHJ3*01 F, or Homsap IGHJ3*02 F	Homsap IGHD3-10*01 F	IGHG2	caggtgcagctgcaggagtcgggccca...ggactggtgaagccttcggagaccctgtccctcacctgcagtgtctctggtggctccata............agtccttactactggagctggatccggcagtccccagggaagggacaggagtggattggctatatcttttccagt.........gggagcaccaacctcaacccctccctcaag...agtcgagtcaccatgtcaatagacacgtccaagaaccagttctccctgaagctgagctctgtgaccgctgcggacacggccgtgtattattgtgcgagaggaggaagtatgataaaagatcgaggcgcttttgctttctggggccaagggacaatggtcaccgtctcttcag		caggtgcagctgcaggagtcgggccca...ggactggtgaagccttcggagaccctgtccctcacctgcagtgtctctggtggctccata............agtccttactactggagctggatccggcagtccccagggaagggacaggagtggattggctatatcttttccagt.........gggagcaccaacctcaacccctccctcaag...agtcgagtcaccatgtcaatagacacgtccaagaaccagttctccctgaagctgagctctgtgaccgctgcggacacggccgtgtattattgtgcgagag	caggtgcagctgcaggagtcgggccca...ggactggtgaagccttcggagaccctgtccctcacctgcagtgtctct	ggtggctccata............agtccttactac	tggagctggatccggcagtccccagggaagggacaggagtggattggctat	atcttttccagt.........gggagcacc	aacctcaacccctccctcaag...agtcgagtcaccatgtcaatagacacgtccaagaaccagttctccctgaagctgagctctgtgaccgctgcggacacggccgtgtattattgt	gcgagaggaggaagtatgataaaagatcgaggcgcttttgctttc	tgtgcgagaggaggaagtatgataaaagatcgaggcgcttttgctttctgg	gcttttgctttctggggccaagggacaatggtcaccgtctcttcag	tggggccaagggacaatggtcaccgtctcttcag
14573	AAGGTTCAGAAACCAT-1_contig_1	productive	N	Homsap IGHV1-69*04 F	Homsap IGHJ6*02 F	Homsap IGHD2-15*01 F	IGHM	caggtccagctggtgcagtctggggct...gaggtgaagaagcctgggtcctcggtgaaggtctcctgcaaggcttctggaggcaccttc............agcagctatgctatcagctgggtgcgacaggcccctggacaagggcttgagtggatgggaaggatcatccctatc......cttggtatagcaaactacgcacagaagttccag...ggcagagtcacgattaccgcggacaaatccacgagcacagcctacatggagctgagcagcctgagatctgaggacacggccgtgtattactgtgcgagagaaggtgactactactacggtatggacgtctggggccaagggaccacggtcaccgtctcctca		caggtccagctggtgcagtctggggct...gaggtgaagaagcctgggtcctcggtgaaggtctcctgcaaggcttctggaggcaccttc............agcagctatgctatcagctgggtgcgacaggcccctggacaagggcttgagtggatgggaaggatcatccctatc......cttggtatagcaaactacgcacagaagttccag...ggcagagtcacgattaccgcggacaaatccacgagcacagcctacatggagctgagcagcctgagatctgaggacacggccgtgtattactgtgcgagaga	caggtccagctggtgcagtctggggct...gaggtgaagaagcctgggtcctcggtgaaggtctcctgcaaggcttct	ggaggcaccttc............agcagctatgct	atcagctgggtgcgacaggcccctggacaagggcttgagtggatgggaagg	atcatccctatc......cttggtatagca	aactacgcacagaagttccag...ggcagagtcacgattaccgcggacaaatccacgagcacagcctacatggagctgagcagcctgagatctgaggacacggccgtgtattactgt	gcgagagaaggtgactactactacggtatggacgtc	tgtgcgagagaaggtgactactactacggtatggacgtctgg	actactactacggtatggacgtctggggccaagggaccacggtcaccgtctcctca	tggggccaagggaccacggtcaccgtctcctca
7454	AAGGTTCAGATCGATA-1_contig_3	productive	M	Homsap IGHV5-51*01 F	Homsap IGHJ4*02 F	Homsap IGHD6-19*01 F	IGHG1	gagattcagctggtgcagtctggagca...gaggtgaaaaaggccggggagtctctgacgatctcctgtcagggctctggatacaagttt............agatcttactggatcggctgggtgcgccaagtgcccgggaaaggcctggagtggatggggatcatctatcctgct......gactctgacacaagatacagtccgtcctttgaa...ggccaggtcaccatgtcagtcgacacgtccatcgataccgccttcctgcactggagcagcctgaaggcctcggacaccgccacttattactgtgccaaacagtgggatggcagtcaattctattttgactactggggccagggagccctggtcaccgtctcctcag		gagattcagctggtgcagtctggagca...gaggtgaaaaaggccggggagtctctgacgatctcctgtcagggctctggatacaagttt............agatcttactggatcggctgggtgcgccaagtgcccgggaaaggcctggagtggatggggatcatctatcctgct......gactctgacacaagatacagtccgtcctttgaa...ggccaggtcaccatgtcagtcgacacgtccatcgataccgccttcctgcactggagcagcctgaaggcctcggacaccgccacttattactgtgccaaaca	gagattcagctggtgcagtctggagca...gaggtgaaaaaggccggggagtctctgacgatctcctgtcagggctct	ggatacaagttt............agatcttactgg	atcggctgggtgcgccaagtgcccgggaaaggcctggagtggatggggatc	atctatcctgct......gactctgacaca	agatacagtccgtcctttgaa...ggccaggtcaccatgtcagtcgacacgtccatcgataccgccttcctgcactggagcagcctgaaggcctcggacaccgccacttattactgt	gccaaacagtgggatggcagtcaattctattttgactac	tgtgccaaacagtgggatggcagtcaattctattttgactactgg	ctattttgactactggggccagggagccctggtcaccgtctcctcag	tggggccagggagccctggtcaccgtctcctcag
8840	AAGGTTCAGGCCCTCA-1_contig_1	productive	N	Homsap IGHV1-3*01 F	Homsap IGHJ6*02 F	Homsap IGHD3-3*01 F	IGHM	caggtccagcttgtgcagtctggggct...gaggtgaagaagcctggggcctcagtgaaggtttcctgcaaggcttctggatacaccttc............actagctatgctatgcattgggtgcgccaggcccccggacaaaggcttgagtggatgggatggatcaacgctggc......aatggtaacacaaaatattcacagaagttccag...ggcagagtcaccattaccagggacacatccgcgagcacagcctacatggagctgagcagcctgagatctgaagacacggctgtgtattactgtgcgagagatggtattacgatttttggagtggttggctactacggtatggacgtctggggccaagggaccacggtcaccgtctcctca		caggtccagcttgtgcagtctggggct...gaggtgaagaagcctggggcctcagtgaaggtttcctgcaaggcttctggatacaccttc............actagctatgctatgcattgggtgcgccaggcccccggacaaaggcttgagtggatgggatggatcaacgctggc......aatggtaacacaaaatattcacagaagttccag...ggcagagtcaccattaccagggacacatccgcgagcacagcctacatggagctgagcagcctgagatctgaagacacggctgtgtattactgtgcgagaga	caggtccagcttgtgcagtctggggct...gaggtgaagaagcctggggcctcagtgaaggtttcctgcaaggcttct	ggatacaccttc............actagctatgct	atgcattgggtgcgccaggcccccggacaaaggcttgagtggatgggatgg	atcaacgctggc......aatggtaacaca	aaatattcacagaagttccag...ggcagagtcaccattaccagggacacatccgcgagcacagcctacatggagctgagcagcctgagatctgaagacacggctgtgtattactgt	gcgagagatggtattacgatttttggagtggttggctactacggtatggacgtc	tgtgcgagagatggtattacgatttttggagtggttggctactacggtatggacgtctgg	ctactacggtatggacgtctggggccaagggaccacggtcaccgtctcctca	tggggccaagggaccacggtcaccgtctcctca
3610	AAGGTTCAGTAAGTAC-1_contig_2	productive	N	Homsap IGHV3-49*05 F	Homsap IGHJ4*02 F	Homsap IGHD3-22*01 F	IGHD	gaggtgcagctggtggagtctggggga...ggcttggtaaagccagggcggtccctgagactctcctgtacagcttctggattcaccttt............ggtgattatgctatgagctggttccgccaggctccagggaaggggctggagtgggtaggtttcattagaagcaaagcttatggtgggacaacagaatacgccgcgtctgtgaaa...ggcagattcaccatctcaagagatgattccaaaagcatcgcctatctgcaaatgaacagcctgaaaaccgaggacacagccgtgtattactgtactagagaaccccattactatgatagtagtggttatttaccttttgactactggggccagggaaccctggtcaccgtctcctcag		gaggtgcagctggtggagtctggggga...ggcttggtaaagccagggcggtccctgagactctcctgtacagcttctggattcaccttt............ggtgattatgctatgagctggttccgccaggctccagggaaggggctggagtgggtaggtttcattagaagcaaagcttatggtgggacaacagaatacgccgcgtctgtgaaa...ggcagattcaccatctcaagagatgattccaaaagcatcgcctatctgcaaatgaacagcctgaaaaccgaggacacagccgtgtattactgtactagaga	gaggtgcagctggtggagtctggggga...ggcttggtaaagccagggcggtccctgagactctcctgtacagcttct	ggattcaccttt............ggtgattatgct	atgagctggttccgccaggctccagggaaggggctggagtgggtaggtttc	attagaagcaaagcttatggtgggacaaca	gaatacgccgcgtctgtgaaa...ggcagattcaccatctcaagagatgattccaaaagcatcgcctatctgcaaatgaacagcctgaaaaccgaggacacagccgtgtattactgt	actagagaaccccattactatgatagtagtggttatttaccttttgactac	tgtactagagaaccccattactatgatagtagtggttatttaccttttgactactgg	tttgactactggggccagggaaccctggtcaccgtctcctcag	tggggccagggaaccctggtcaccgtctcctcag
4131	AAGGTTCCACTGTGTA-1_contig_1	productive	N	Homsap IGHV7-4-1*02 F	Homsap IGHJ6*02 F	Homsap IGHD2-15*01 F	IGHM	caggtgcagctggtgcaatctgggtct...gagttgaagaagcctggggcctcagtgaaggtttcctgcaaggcttctggatacaccttc............actagctatgctatgaattgggtgcgacaggcccctggacaagggcttgagtggatgggatggatcaacaccaac......actgggaacccaacgtatgcccagggcttcaca...ggacggtttgtcttctccttggacacctctgtcagcacggcatatctgcagatcagcagcctaaaggctgaggacactgccgtgtattactgtgcgagagaactccgatattgtagtggtggtagctgctactccggttactactactactacggtatggacgtctggggccaagggacc…		caggtgcagctggtgcaatctgggtct...gagttgaagaagcctggggcctcagtgaaggtttcctgcaaggcttctggatacaccttc............actagctatgctatgaattgggtgcgacaggcccctggacaagggcttgagtggatgggatggatcaacaccaac......actgggaacccaacgtatgcccagggcttcaca...ggacggtttgtcttctccttggacacctctgtcagcacggcatatctgcagatcagcagcctaaaggctgaggacactgccgtgtattactgtgcgagaga	caggtgcagctggtgcaatctgggtct...gagttgaagaagcctggggcctcagtgaaggtttcctgcaaggcttct	ggatacaccttc............actagctatgct	atgaattgggtgcgacaggcccctggacaagggcttgagtggatgggatgg	atcaacaccaac......actgggaaccca	acgtatgcccagggcttcaca...ggacggtttgtcttctccttggacacctctgtcagcacggcatatctgcagatcagcagcctaaaggctgaggacactgccgtgtattactgt	gcgagagaactccgatattgtagtggtggtagctgctactccggttactactactactacggtatggacgtc	tgtgcgagagaactccgatattgtagtggtggtagctgctactccggttactactactactacggtatggacgtctgg	ttactactactactacggtatggacgtctggggccaagggaccacggtcaccgtctcctca	tggggccaagggaccacggtcaccgtctcctca
8547	AAGGTTCTCACTGGGC-1_contig_2	productive	N	Homsap IGHV4-39*01 F	Homsap IGHJ2*01 F	Homsap IGHD3-3*01 F	IGHM	cagctgcagctgcaggagtcgggccca...ggactggtgaagccttcggagaccctgtccctcacctgcactgtctctggtggctccatcagc......agtagtagttactactggggctggatccgccagcccccagggaaggggctggagtggattgggagtatctattatagt.........gggagcacctactacaacccgtccctcaag...agtcgagtcaccatatccgtagacacgtccaagaaccagttctccctgaagctgagctctgtgaccgccgcagacacggctgtgtattactgtgcgagaggggttttggagtggttatttcttgcctggtacttcgatctctggggccgtggcaccctggtcactgtctcctcag		cagctgcagctgcaggagtcgggccca...ggactggtgaagccttcggagaccctgtccctcacctgcactgtctctggtggctccatcagc......agtagtagttactactggggctggatccgccagcccccagggaaggggctggagtggattgggagtatctattatagt.........gggagcacctactacaacccgtccctcaag...agtcgagtcaccatatccgtagacacgtccaagaaccagttctccctgaagctgagctctgtgaccgccgcagacacggctgtgtattactgtgcgaga	cagctgcagctgcaggagtcgggccca...ggactggtgaagccttcggagaccctgtccctcacctgcactgtctct	ggtggctccatcagc......agtagtagttactac	tggggctggatccgccagcccccagggaaggggctggagtggattgggagt	atctattatagt.........gggagcacc	tactacaacccgtccctcaag...agtcgagtcaccatatccgtagacacgtccaagaaccagttctccctgaagctgagctctgtgaccgccgcagacacggctgtgtattactgt	gcgagaggggttttggagtggttatttcttgcctggtacttcgatctc	tgtgcgagaggggttttggagtggttatttcttgcctggtacttcgatctctgg	ctggtacttcgatctctggggccgtggcaccctggtcactgtctcctcag	tggggccgtggcaccctggtcactgtctcctcag
6897	AAGTCTGAGACAGACC-1_contig_1	productive	N	Homsap IGHV4-34*01 F	Homsap IGHJ4*02 F	Homsap IGHD1-26*01 F	IGHM	caggtgcagctacagcagtggggcgca...ggactgttgaagccttcggagaccctgtccctcacctgcgctgtctatggtgggtccttc............agtggttactactggagctggatccgccagcccccagggaaggggctggagtggattggggaaatcaatcatagt.........ggaagcaccaactacaacccgtccctcaag...agtcgagtcaccatatcagtagacacgtccaagaaccagttctccctgaagctgagctctgtgaccgccgcggacacggctgtgtattactgtgcgagagaggtaggagctaccaccccctttgactactggggccagggaaccctggtcaccgtctcctcag		caggtgcagctacagcagtggggcgca...ggactgttgaagccttcggagaccctgtccctcacctgcgctgtctatggtgggtccttc............agtggttactactggagctggatccgccagcccccagggaaggggctggagtggattggggaaatcaatcatagt.........ggaagcaccaactacaacccgtccctcaag...agtcgagtcaccatatcagtagacacgtccaagaaccagttctccctgaagctgagctctgtgaccgccgcggacacggctgtgtattactgtgcgagag	caggtgcagctacagcagtggggcgca...ggactgttgaagccttcggagaccctgtccctcacctgcgctgtctat	ggtgggtccttc............agtggttactac	tggagctggatccgccagcccccagggaaggggctggagtggattggggaa	atcaatcatagt.........ggaagcacc	aactacaacccgtccctcaag...agtcgagtcaccatatcagtagacacgtccaagaaccagttctccctgaagctgagctctgtgaccgccgcggacacggctgtgtattactgt	gcgagagaggtaggagctaccaccccctttgactac	tgtgcgagagaggtaggagctaccaccccctttgactactgg	ctttgactactggggccagggaaccctggtcaccgtctcctcag	tggggccagggaaccctggtcaccgtctcctcag
14577	AAGTCTGAGACGCACA-1_contig_1	productive	M	Homsap IGHV1-3*01 F	Homsap IGHJ4*02 F	Homsap IGHD6-19*01 F	IGHA1	caggtccagcttgtgcagtctggggct...gaggtgaagaggcctggggcctcagtgaaggtttcctgcaaggcctctggatacaccatc............actaactatggtatccactgggtgcgccaggcccccggacagatgcttgagtggatggggtggatcaacgcgggc......aatgttaatacagattattcacagaagttcaac...gacaggctctccattaccagggacacatccgcgaacacagtctatatggatctaaacagtctgagatctgaagatacggcgatctatttctgtgcgcgagaagagtatggcaatgtgtggggaaggcctcttgagtactggggccagggaacccttatcaccgtctcctcag		caggtccagcttgtgcagtctggggct...gaggtgaagaggcctggggcctcagtgaaggtttcctgcaaggcctctggatacaccatc............actaactatggtatccactgggtgcgccaggcccccggacagatgcttgagtggatggggtggatcaacgcgggc......aatgttaatacagattattcacagaagttcaac...gacaggctctccattaccagggacacatccgcgaacacagtctatatggatctaaacagtctgagatctgaagatacggcgatctatttctgtgcgcgaga	caggtccagcttgtgcagtctggggct...gaggtgaagaggcctggggcctcagtgaaggtttcctgcaaggcctct	ggatacaccatc............actaactatggt	atccactgggtgcgccaggcccccggacagatgcttgagtggatggggtgg	atcaacgcgggc......aatgttaataca	gattattcacagaagttcaac...gacaggctctccattaccagggacacatccgcgaacacagtctatatggatctaaacagtctgagatctgaagatacggcgatctatttctgt	gcgcgagaagagtatggcaatgtgtggggaaggcctcttgagtac	tgtgcgcgagaagagtatggcaatgtgtggggaaggcctcttgagtactgg	ttgagtactggggccagggaacccttatcaccgtctcctcag	tggggccagggaacccttatcaccgtctcctcag
5169	AAGTCTGTCAACACGT-1_contig_4	productive	N	Homsap IGHV4-34*01 F	Homsap IGHJ2*01 F	Homsap IGHD6-13*01 F	IGHM	caggtgcagctacagcagtggggcgca...ggactgttgaagccttcggagaccctgtccctcacctgcgctgtctatggtgggtccttc............agtggttactactggagctggatccgccagcccccagggaaggggctggagtggattggggaaatcaatcatagt.........ggaagcaccaactacaacccgtccctcaag...agtcgagtcaccatatcagtagacacgtccaagaaccagttctccctgaagctgagctctgtgaccgccgcggacacggctgtgtattactgtgcgagaggccaaccgccggcagcagcagcccggtacggccggaactggtacttcgatctctggggccgtggcaccctggtcactgtc…		caggtgcagctacagcagtggggcgca...ggactgttgaagccttcggagaccctgtccctcacctgcgctgtctatggtgggtccttc............agtggttactactggagctggatccgccagcccccagggaaggggctggagtggattggggaaatcaatcatagt.........ggaagcaccaactacaacccgtccctcaag...agtcgagtcaccatatcagtagacacgtccaagaaccagttctccctgaagctgagctctgtgaccgccgcggacacggctgtgtattactgtgcgagagg	caggtgcagctacagcagtggggcgca...ggactgttgaagccttcggagaccctgtccctcacctgcgctgtctat	ggtgggtccttc............agtggttactac	tggagctggatccgccagcccccagggaaggggctggagtggattggggaa	atcaatcatagt.........ggaagcacc	aactacaacccgtccctcaag...agtcgagtcaccatatcagtagacacgtccaagaaccagttctccctgaagctgagctctgtgaccgccgcggacacggctgtgtattactgt	gcgagaggccaaccgccggcagcagcagcccggtacggccggaactggtacttcgatctc	tgtgcgagaggccaaccgccggcagcagcagcccggtacggccggaactggtacttcgatctctgg	actggtacttcgatctctggggccgtggcaccctggtcactgtctcctcag	tggggccgtggcaccctggtcactgtctcctcag
5564	AAGTCTGTCACCTTAT-1_contig_1	productive	N	Homsap IGHV3-23*01 F, or Homsap IGHV3-23D*01 F	Homsap IGHJ1*01 F	Homsap IGHD2-2*01 F	IGHM	gaggtgcagctgttggagtctggggga...ggcttggtacagcctggggggtccctgagactctcctgtgcagcctctggattcaccttt............agcagctatgccatgagctgggtccgccaggctccagggaaggggctggagtgggtctcagctattagtggtagt......ggtggtagcacatactacgcagactccgtgaag...ggccggttcaccatctccagagacaattccaagaacacgctgtatctgcaaatgaacagcctgagagccgaggacacggccgtatattactgtgcgaaagctgaggatattgtagtagtatccaacttccagcactggggccagggcaccctggtcaccgtctcctcag		gaggtgcagctgttggagtctggggga...ggcttggtacagcctggggggtccctgagactctcctgtgcagcctctggattcaccttt............agcagctatgccatgagctgggtccgccaggctccagggaaggggctggagtgggtctcagctattagtggtagt......ggtggtagcacatactacgcagactccgtgaag...ggccggttcaccatctccagagacaattccaagaacacgctgtatctgcaaatgaacagcctgagagccgaggacacggccgtatattactgtgcgaaag	gaggtgcagctgttggagtctggggga...ggcttggtacagcctggggggtccctgagactctcctgtgcagcctct	ggattcaccttt............agcagctatgcc	atgagctgggtccgccaggctccagggaaggggctggagtgggtctcagct	attagtggtagt......ggtggtagcaca	tactacgcagactccgtgaag...ggccggttcaccatctccagagacaattccaagaacacgctgtatctgcaaatgaacagcctgagagccgaggacacggccgtatattactgt	gcgaaagctgaggatattgtagtagtatccaacttccagcac	tgtgcgaaagctgaggatattgtagtagtatccaacttccagcactgg	acttccagcactggggccagggcaccctggtcaccgtctcctcag	tggggccagggcaccctggtcaccgtctcctcag
2850	AAGTCTGTCGTAGGTT-1_contig_1	productive	N	Homsap IGHV3-73*01 F	Homsap IGHJ3*02 F	Homsap IGHD3-10*01 F	IGHM	gaggtgcagctggtggagtctggggga...ggcttggtccagcctggggggtccctgaaactctcctgtgcagcctctgggttcaccttc............agtggctctgctatgcactgggtccgccaggcttccgggaaagggctggagtgggttggccgtattagaagcaaagctaacagttacgcgacagcatatgctgcgtcggtgaaa...ggcaggttcaccatctccagagatgattcaaagaacacggcgtatctgcaaatgaacagcctgaaaaccgaggacacggccgtgtattactgtactagtcggagggagttcattggggatgcttttgatatctggggccaagggacaatggtcaccgtctcttcag		gaggtgcagctggtggagtctggggga...ggcttggtccagcctggggggtccctgaaactctcctgtgcagcctctgggttcaccttc............agtggctctgctatgcactgggtccgccaggcttccgggaaagggctggagtgggttggccgtattagaagcaaagctaacagttacgcgacagcatatgctgcgtcggtgaaa...ggcaggttcaccatctccagagatgattcaaagaacacggcgtatctgcaaatgaacagcctgaaaaccgaggacacggccgtgtattactgtactag	gaggtgcagctggtggagtctggggga...ggcttggtccagcctggggggtccctgaaactctcctgtgcagcctct	gggttcaccttc............agtggctctgct	atgcactgggtccgccaggcttccgggaaagggctggagtgggttggccgt	attagaagcaaagctaacagttacgcgaca	gcatatgctgcgtcggtgaaa...ggcaggttcaccatctccagagatgattcaaagaacacggcgtatctgcaaatgaacagcctgaaaaccgaggacacggccgtgtattactgt	actagtcggagggagttcattggggatgcttttgatatc	tgtactagtcggagggagttcattggggatgcttttgatatctgg	gatgcttttgatatctggggccaagggacaatggtcaccgtctcttcag	tggggccaagggacaatggtcaccgtctcttcag
6251	AATCCAGAGACGCTTT-1_contig_3	productive	N	Homsap IGHV2-5*02 F	Homsap IGHJ5*02 F	Homsap IGHD3-22*01 F	IGHM	cagatcaccttgaaggagtctggtcct...acgctggtgaaacccacacagaccctcacgctgacctgcaccttctctgggttctcactcagc......actagtggagtgggtgtgggctggatccgtcagcccccaggaaaggccctggagtggcttgcactcatttattgggat.........gatgataagcgctacagcccatctctgaag...agcaggctcaccatcaccaaggacacctccaaaaaccaggtggtccttacaatgaccaacatggaccctgtggacacagccacatattactgtgcacactcctttggctatgatagtagtggttattactacgattacaactggttcgacccctggggccagggaaccctggtcaccgtc…		cagatcaccttgaaggagtctggtcct...acgctggtgaaacccacacagaccctcacgctgacctgcaccttctctgggttctcactcagc......actagtggagtgggtgtgggctggatccgtcagcccccaggaaaggccctggagtggcttgcactcatttattgggat.........gatgataagcgctacagcccatctctgaag...agcaggctcaccatcaccaaggacacctccaaaaaccaggtggtccttacaatgaccaacatggaccctgtggacacagccacatattactgtgcacac	cagatcaccttgaaggagtctggtcct...acgctggtgaaacccacacagaccctcacgctgacctgcaccttctct	gggttctcactcagc......actagtggagtgggt	gtgggctggatccgtcagcccccaggaaaggccctggagtggcttgcactc	atttattgggat.........gatgataag	cgctacagcccatctctgaag...agcaggctcaccatcaccaaggacacctccaaaaaccaggtggtccttacaatgaccaacatggaccctgtggacacagccacatattactgt	gcacactcctttggctatgatagtagtggttattactacgattacaactggttcgacccc	tgtgcacactcctttggctatgatagtagtggttattactacgattacaactggttcgacccctgg	acaactggttcgacccctggggccagggaaccctggtcaccgtctcctcag	tggggccagggaaccctggtcaccgtctcctcag
5229	AATCCAGAGCTAACAA-1_contig_2	productive	M	Homsap IGHV4-59*08 F	Homsap IGHJ4*02 F	Homsap IGHD2-15*01 F	IGHG1	caggtgcagctgcaggagtcgggccca...ggactggtgaagccctcggagaccctgtccctcacctgcactgtctctggtggctccatc............aataattactactggagctggatccggcagcccccagggaagggactggagtggattgggtatatctattacggt.........ggggacatcaattacaacccctccctcaag...agtcgagtcaccatatcagtagacacgtccaagaaccagttctccctgaagctgagctctgtgaccgccgcagacacggccgtgtattactgtgcgagatattgtggtggtggtagctgctactcgtcgacctttgactactggggccagggaaccctggtcaccgtctcctcag		caggtgcagctgcaggagtcgggccca...ggactggtgaagccctcggagaccctgtccctcacctgcactgtctctggtggctccatc............aataattactactggagctggatccggcagcccccagggaagggactggagtggattgggtatatctattacggt.........ggggacatcaattacaacccctccctcaag...agtcgagtcaccatatcagtagacacgtccaagaaccagttctccctgaagctgagctctgtgaccgccgcagacacggccgtgtattactgtgcgaga	caggtgcagctgcaggagtcgggccca...ggactggtgaagccctcggagaccctgtccctcacctgcactgtctct	ggtggctccatc............aataattactac	tggagctggatccggcagcccccagggaagggactggagtggattgggtat	atctattacggt.........ggggacatc	aattacaacccctccctcaag...agtcgagtcaccatatcagtagacacgtccaagaaccagttctccctgaagctgagctctgtgaccgccgcagacacggccgtgtattactgt	gcgagatattgtggtggtggtagctgctactcgtcgacctttgactac	tgtgcgagatattgtggtggtggtagctgctactcgtcgacctttgactactgg	ctttgactactggggccagggaaccctggtcaccgtctcctcag	tggggccagggaaccctggtcaccgtctcctcag
6899	AATCCAGAGGGTTCCC-1_contig_1	productive	N	Homsap IGHV4-34*01 F	Homsap IGHJ4*02 F	Homsap IGHD3-10*01 F	IGHM	caggtgcagctacagcagtggggcgca...ggactgttgaagccttcggagaccctgtccctcacctgcgctgtctatggtgggtccttc............agtggttactactggagctggatccgccagcccccagggaaggggctggagtggattggggaaatcaatcatagt.........ggaagcaccaactacaacccgtccctcaag...agtcgagtcaccatatcagtagacacgtccaagaaccagttctccctgaagctgagctctgtgaccgccgcggacacggctgtgtattactgtgcgagaggacccggggggtttgaggactactggggccagggaaccctggtcaccgtctcctcag		caggtgcagctacagcagtggggcgca...ggactgttgaagccttcggagaccctgtccctcacctgcgctgtctatggtgggtccttc............agtggttactactggagctggatccgccagcccccagggaaggggctggagtggattggggaaatcaatcatagt.........ggaagcaccaactacaacccgtccctcaag...agtcgagtcaccatatcagtagacacgtccaagaaccagttctccctgaagctgagctctgtgaccgccgcggacacggctgtgtattactgtgcgagagg	caggtgcagctacagcagtggggcgca...ggactgttgaagccttcggagaccctgtccctcacctgcgctgtctat	ggtgggtccttc............agtggttactac	tggagctggatccgccagcccccagggaaggggctggagtggattggggaa	atcaatcatagt.........ggaagcacc	aactacaacccgtccctcaag...agtcgagtcaccatatcagtagacacgtccaagaaccagttctccctgaagctgagctctgtgaccgccgcggacacggctgtgtattactgt	gcgagaggacccggggggtttgaggactac	tgtgcgagaggacccggggggtttgaggactactgg	gactactggggccagggaaccctggtcaccgtctcctcag	tggggccagggaaccctggtcaccgtctcctcag
6422	AATCCAGCAAGGTTCT-1_contig_2	productive	M	Homsap IGHV3-7*01 F	Homsap IGHJ4*02 F	Homsap IGHD3-3*01 F	IGHA1	gaggtgcagctggtggagtctggggga...ggcttactccagcctggggggtccctgagactctcctgtgcagcctctggattctccttc............aatacttattggatgacttgggtccgccagcctccggggaaggggctggagtgggtggccaacataaaccaacat......ggaagtcaacaatactatgtggactctgtgaag...ggccgattcaccatctccagagacaacgccgagaactccgtgtatctgcaaatgaacagcctgacagccgaggactcgggtgtgtattattgtgcgagagatcggggcttctggggaccataccactttgacctctggggccagggaaccctggtcaccgtctcctcag		gaggtgcagctggtggagtctggggga...ggcttactccagcctggggggtccctgagactctcctgtgcagcctctggattctccttc............aatacttattggatgacttgggtccgccagcctccggggaaggggctggagtgggtggccaacataaaccaacat......ggaagtcaacaatactatgtggactctgtgaag...ggccgattcaccatctccagagacaacgccgagaactccgtgtatctgcaaatgaacagcctgacagccgaggactcgggtgtgtattattgtgcgagaga	gaggtgcagctggtggagtctggggga...ggcttactccagcctggggggtccctgagactctcctgtgcagcctct	ggattctccttc............aatacttattgg	atgacttgggtccgccagcctccggggaaggggctggagtgggtggccaac	ataaaccaacat......ggaagtcaacaa	tactatgtggactctgtgaag...ggccgattcaccatctccagagacaacgccgagaactccgtgtatctgcaaatgaacagcctgacagccgaggactcgggtgtgtattattgt	gcgagagatcggggcttctggggaccataccactttgacctc	tgtgcgagagatcggggcttctggggaccataccactttgacctctgg	actttgacctctggggccagggaaccctggtcaccgtctcctcag	tggggccagggaaccctggtcaccgtctcctcag
552	AATCCAGCAATCCAAC-1_contig_7	productive	N	Homsap IGHV3-15*01 F	Homsap IGHJ5*02 F	Homsap IGHD3-10*01 F	IGHM	gaggtgcagctggtggagtctggggga...ggcttggtaaagcctggggggtcccttagactctcctgtgcagcctctggattcactttc............agtaacgcctggatgagctgggtccgccaggctccagggaaggggctggagtgggttggccgtattaaaagcaaaactgatggtgggacaacagactacgctgcacccgtgaaa...ggcagattcaccatctcaagagatgattcaaaaaacacgctgtatctgcaaatgaacagcctgaaaaccgaggacacagccgtgtattactgtaccacagatctcccccttatggttcggggagttgagtcagacccctggggccagggaaccctggtcaccgtctcctcag		gaggtgcagctggtggagtctggggga...ggcttggtaaagcctggggggtcccttagactctcctgtgcagcctctggattcactttc............agtaacgcctggatgagctgggtccgccaggctccagggaaggggctggagtgggttggccgtattaaaagcaaaactgatggtgggacaacagactacgctgcacccgtgaaa...ggcagattcaccatctcaagagatgattcaaaaaacacgctgtatctgcaaatgaacagcctgaaaaccgaggacacagccgtgtattactgtaccacaga	gaggtgcagctggtggagtctggggga...ggcttggtaaagcctggggggtcccttagactctcctgtgcagcctct	ggattcactttc............agtaacgcctgg	atgagctgggtccgccaggctccagggaaggggctggagtgggttggccgt	attaaaagcaaaactgatggtgggacaaca	gactacgctgcacccgtgaaa...ggcagattcaccatctcaagagatgattcaaaaaacacgctgtatctgcaaatgaacagcctgaaaaccgaggacacagccgtgtattactgt	accacagatctcccccttatggttcggggagttgagtcagacccc	tgtaccacagatctcccccttatggttcggggagttgagtcagacccctgg	gacccctggggccagggaaccctggtcaccgtctcctcag	tggggccagggaaccctggtcaccgtctcctcag
12910	AATCCAGGTCTCCATC-1_contig_1	productive	N	Homsap IGHV1-69*04 F	Homsap IGHJ4*02 F	Homsap IGHD4-11*01 ORF	IGHM	caggtccagctggtgcagtctggggct...gaggtgaagaagcctgggtcctcggtgaaggtctcctgcaaggcttctggaggcaccttc............agcagctatgctatcagctgggtgcgacaggcccctggacaagggcttgagtggatgggaaggatcatccctatc......cttggtatagcaaactacgcacagaagttccag...ggcagagtcacgattaccgcggacaaatccacgagcacagcctacatggagctgagcagcctgagatctgaggacacggccgtgtattactgtgcgagagatcgagggccggggactacagtaactacttactatgactactggggccagggaaccctggtcaccgtctcctcag		caggtccagctggtgcagtctggggct...gaggtgaagaagcctgggtcctcggtgaaggtctcctgcaaggcttctggaggcaccttc............agcagctatgctatcagctgggtgcgacaggcccctggacaagggcttgagtggatgggaaggatcatccctatc......cttggtatagcaaactacgcacagaagttccag...ggcagagtcacgattaccgcggacaaatccacgagcacagcctacatggagctgagcagcctgagatctgaggacacggccgtgtattactgtgcgagaga	caggtccagctggtgcagtctggggct...gaggtgaagaagcctgggtcctcggtgaaggtctcctgcaaggcttct	ggaggcaccttc............agcagctatgct	atcagctgggtgcgacaggcccctggacaagggcttgagtggatgggaagg	atcatccctatc......cttggtatagca	aactacgcacagaagttccag...ggcagagtcacgattaccgcggacaaatccacgagcacagcctacatggagctgagcagcctgagatctgaggacacggccgtgtattactgt	gcgagagatcgagggccggggactacagtaactacttactatgactac	tgtgcgagagatcgagggccggggactacagtaactacttactatgactactgg	tgactactggggccagggaaccctggtcaccgtctcctcag	tggggccagggaaccctggtcaccgtctcctcag
10201	AATCCAGTCCAAAGTC-1_contig_2	productive	N	Homsap IGHV3-73*01 F	Homsap IGHJ4*02 F	Homsap IGHD6-19*01 F	IGHD	gaggtgcagctggtggagtctggggga...ggcttggtccagcctggggggtccctgaaactctcctgtgcagcctctgggttcaccttc............agtggctctgctatgcactgggtccgccaggcttccgggaaagggctggagtgggttggccgtattagaagcaaagctaacagttacgcgacagcatatgctgcgtcggtgaaa...ggcaggttcaccatctccagagatgattcaaagaacacggcgtatctgcaaatgaacagcctgaaaaccgaggacacggccgtgtattactgtactagactcacggccgttggtggtacaaactggggccagggaaccctggtcaccgtctcctcag		gaggtgcagctggtggagtctggggga...ggcttggtccagcctggggggtccctgaaactctcctgtgcagcctctgggttcaccttc............agtggctctgctatgcactgggtccgccaggcttccgggaaagggctggagtgggttggccgtattagaagcaaagctaacagttacgcgacagcatatgctgcgtcggtgaaa...ggcaggttcaccatctccagagatgattcaaagaacacggcgtatctgcaaatgaacagcctgaaaaccgaggacacggccgtgtattactgtactagac	gaggtgcagctggtggagtctggggga...ggcttggtccagcctggggggtccctgaaactctcctgtgcagcctct	gggttcaccttc............agtggctctgct	atgcactgggtccgccaggcttccgggaaagggctggagtgggttggccgt	attagaagcaaagctaacagttacgcgaca	gcatatgctgcgtcggtgaaa...ggcaggttcaccatctccagagatgattcaaagaacacggcgtatctgcaaatgaacagcctgaaaaccgaggacacggccgtgtattactgt	actagactcacggccgttggtggtacaaac	tgtactagactcacggccgttggtggtacaaactgg	actggggccagggaaccctggtcaccgtctcctcag	tggggccagggaaccctggtcaccgtctcctcag
3075	AATCCAGTCTGAGTGT-1_contig_7	productive	M	Homsap IGHV4-34*01 F	Homsap IGHJ5*02 F	Homsap IGHD3-10*01 F	IGHD	caggtgcagctacagcagtggggcgca...ggactgttgaagccttcggagaccctgtccctcacctgcgctgtctatggtgggtccttc............agtggttactactggagctggatccgccagcccccagggaaggggctggagtggattggggaaatcaatcatagt.........ggaagcaccaactacaacccgtccctcaag...agtcgagtcaccatatcagtagacacgtccaagaaccagttctccctgaagctgagctctgtgaccgccgcggacacggctgtgtattactgtgcgagaggagaacgtggttcggggatagggcactttcacaactggttcgacccctggggccagggaaccctggtcaccgtctcctcag		caggtgcagctacagcagtggggcgca...ggactgttgaagccttcggagaccctgtccctcacctgcgctgtctatggtgggtccttc............agtggttactactggagctggatccgccagcccccagggaaggggctggagtggattggggaaatcaatcatagt.........ggaagcaccaactacaacccgtccctcaag...agtcgagtcaccatatcagtagacacgtccaagaaccagttctccctgaagctgagctctgtgaccgccgcggacacggctgtgtattactgtgcgagagg	caggtgcagctacagcagtggggcgca...ggactgttgaagccttcggagaccctgtccctcacctgcgctgtctat	ggtgggtccttc............agtggttactac	tggagctggatccgccagcccccagggaaggggctggagtggattggggaa	atcaatcatagt.........ggaagcacc	aactacaacccgtccctcaag...agtcgagtcaccatatcagtagacacgtccaagaaccagttctccctgaagctgagctctgtgaccgccgcggacacggctgtgtattactgt	gcgagaggagaacgtggttcggggatagggcactttcacaactggttcgacccc	tgtgcgagaggagaacgtggttcggggatagggcactttcacaactggttcgacccctgg	acaactggttcgacccctggggccagggaaccctggtcaccgtctcctcag	tggggccagggaaccctggtcaccgtctcctcag
14236	AATCGGTAGACCCACC-1_contig_3	productive	N	Homsap IGHV3-33*01 F, or Homsap IGHV3-33*06 F	Homsap IGHJ6*02 F	Homsap IGHD6-25*01 F	IGHM	caggtgcagctggtggagtctggggga...ggcgtggtccagcctgggaggtccctgagactctcctgtgcagcctctggattcaccttc............agtagctatggcatgcactgggtccgccaggctccaggcaaggggctggagtgggtggcagttatatggtatgat......ggaagtaataaatactatgcagactccgtgaag...ggccgattcaccatctccagagacaattccaagaacacgctgtatctgcaaatgaacagcctgagagccgaggacacggctgtgtattactgtgcgagagatacagggggccaagcaacgaccgactactacggtatggacgtctggggccaagggaccacggtcaccgtctcctca		caggtgcagctggtggagtctggggga...ggcgtggtccagcctgggaggtccctgagactctcctgtgcagcctctggattcaccttc............agtagctatggcatgcactgggtccgccaggctccaggcaaggggctggagtgggtggcagttatatggtatgat......ggaagtaataaatactatgcagactccgtgaag...ggccgattcaccatctccagagacaattccaagaacacgctgtatctgcaaatgaacagcctgagagccgaggacacggctgtgtattactgtgcgagaga	caggtgcagctggtggagtctggggga...ggcgtggtccagcctgggaggtccctgagactctcctgtgcagcctct	ggattcaccttc............agtagctatggc	atgcactgggtccgccaggctccaggcaaggggctggagtgggtggcagtt	atatggtatgat......ggaagtaataaa	tactatgcagactccgtgaag...ggccgattcaccatctccagagacaattccaagaacacgctgtatctgcaaatgaacagcctgagagccgaggacacggctgtgtattactgt	gcgagagatacagggggccaagcaacgaccgactactacggtatggacgtc	tgtgcgagagatacagggggccaagcaacgaccgactactacggtatggacgtctgg	actactacggtatggacgtctggggccaagggaccacggtcaccgtctcctca	tggggccaagggaccacggtcaccgtctcctca
14874	AATCGGTAGGCTAGGT-1_contig_2	productive	N	Homsap IGHV3-21*01 F	Homsap IGHJ6*02 F	Homsap IGHD3-10*01 F	IGHD	gaggtgcagctggtggagtctggggga...ggcctggtcaagcctggggggtccctgagactctcctgtgcagcctctggattcaccttc............agtagctatagcatgaactgggtccgccaggctccagggaaggggctggagtgggtctcatccattagtagtagt......agtagttacatatactacgcagactcagtgaag...ggccgattcaccatctccagagacaacgccaagaactcactgtatctgcaaatgaacagcctgagagccgaggacacggctgtgtattactgtgcgaggtcctatggttcggggagttacttaactgactactactactacggtatggacgtctggggccaagggaccacggtcaccgtc…		gaggtgcagctggtggagtctggggga...ggcctggtcaagcctggggggtccctgagactctcctgtgcagcctctggattcaccttc............agtagctatagcatgaactgggtccgccaggctccagggaaggggctggagtgggtctcatccattagtagtagt......agtagttacatatactacgcagactcagtgaag...ggccgattcaccatctccagagacaacgccaagaactcactgtatctgcaaatgaacagcctgagagccgaggacacggctgtgtattactgtgcgag	gaggtgcagctggtggagtctggggga...ggcctggtcaagcctggggggtccctgagactctcctgtgcagcctct	ggattcaccttc............agtagctatagc	atgaactgggtccgccaggctccagggaaggggctggagtgggtctcatcc	attagtagtagt......agtagttacata	tactacgcagactcagtgaag...ggccgattcaccatctccagagacaacgccaagaactcactgtatctgcaaatgaacagcctgagagccgaggacacggctgtgtattactgt	gcgaggtcctatggttcggggagttacttaactgactactactactacggtatggacgtc	tgtgcgaggtcctatggttcggggagttacttaactgactactactactacggtatggacgtctgg	actactactactacggtatggacgtctggggccaagggaccacggtcaccgtctcctca	tggggccaagggaccacggtcaccgtctcctca
10841	AATCGGTCAAGCTGTT-1_contig_5	productive	N	Homsap IGHV3-11*01 F	Homsap IGHJ3*02 F	Homsap IGHD3-22*01 F	IGHM	caggtgcagctggtggagtctggggga...ggcttggtcaagcctggagggtccctgagactctcctgtgcagcctctggattcaccttc............agtgactactacatgagctggatccgccaggctccagggaaggggctggagtgggtttcatacattagtagtagt......ggtagtaccatatactacgcagactctgtgaag...ggccgattcaccatctccagggacaacgccaagaactcactgtatctgcaaatgaacagcctgagagccgaggacacggccgtgtattactgtgcgagagtcccccggtattactatgatagtagtggatctacccgatgggcttttgatatctggggccaagggacaatggtcaccgtc…		caggtgcagctggtggagtctggggga...ggcttggtcaagcctggagggtccctgagactctcctgtgcagcctctggattcaccttc............agtgactactacatgagctggatccgccaggctccagggaaggggctggagtgggtttcatacattagtagtagt......ggtagtaccatatactacgcagactctgtgaag...ggccgattcaccatctccagggacaacgccaagaactcactgtatctgcaaatgaacagcctgagagccgaggacacggccgtgtattactgtgcgagag	caggtgcagctggtggagtctggggga...ggcttggtcaagcctggagggtccctgagactctcctgtgcagcctct	ggattcaccttc............agtgactactac	atgagctggatccgccaggctccagggaaggggctggagtgggtttcatac	attagtagtagt......ggtagtaccata	tactacgcagactctgtgaag...ggccgattcaccatctccagggacaacgccaagaactcactgtatctgcaaatgaacagcctgagagccgaggacacggccgtgtattactgt	gcgagagtcccccggtattactatgatagtagtggatctacccgatgggcttttgatatc	tgtgcgagagtcccccggtattactatgatagtagtggatctacccgatgggcttttgatatctgg	gcttttgatatctggggccaagggacaatggtcaccgtctcttcag	tggggccaagggacaatggtcaccgtctcttcag
11763	AATCGGTGTAATCACC-1_contig_3	productive	M	Homsap IGHV3-15*01 F, or Homsap IGHV3-15*05 F	Homsap IGHJ6*02 F	Homsap IGHD6-19*01 F	IGHG1	gaggagcagctggtggagtctggggga...ggcttggtaaagccgggagagtccgttagactctcctgtgcagcctctggattcactttc............cgtgacgcctggatgagttgggtccgccaggctccagggaaggggctggagtgggttggccatattaaagggaagtctgaacgtggggcaacagactatgctgctcccgtgcaa...ggccgatttaccatctcaagagatgactcaaaaagcaccctgtatctgcaaatggacaggctgaaaaaggacgacacagccatgtattactgtacaacagtattgtcatataggaggggcttgttgatgaaaaggccatcgtactacttttccggtatggacgtctggggccaagggact…		gaggagcagctggtggagtctggggga...ggcttggtaaagccgggagagtccgttagactctcctgtgcagcctctggattcactttc............cgtgacgcctggatgagttgggtccgccaggctccagggaaggggctggagtgggttggccatattaaagggaagtctgaacgtggggcaacagactatgctgctcccgtgcaa...ggccgatttaccatctcaagagatgactcaaaaagcaccctgtatctgcaaatggacaggctgaaaaaggacgacacagccatgtattactgtacaacag	gaggagcagctggtggagtctggggga...ggcttggtaaagccgggagagtccgttagactctcctgtgcagcctct	ggattcactttc............cgtgacgcctgg	atgagttgggtccgccaggctccagggaaggggctggagtgggttggccat	attaaagggaagtctgaacgtggggcaaca	gactatgctgctcccgtgcaa...ggccgatttaccatctcaagagatgactcaaaaagcaccctgtatctgcaaatggacaggctgaaaaaggacgacacagccatgtattactgt	acaacagtattgtcatataggaggggcttgttgatgaaaaggccatcgtactacttttccggtatggacgtc	tgtacaacagtattgtcatataggaggggcttgttgatgaaaaggccatcgtactacttttccggtatggacgtctgg	cggtatggacgtctggggccaagggactacggtcaccgtctcctca	tggggccaagggactacggtcaccgtctcctca
8259	AATCGGTGTTTCCACC-1_contig_3	productive	N	Homsap IGHV4-39*01 F	Homsap IGHJ4*02 F	Homsap IGHD3-22*01 F	IGHM	cagctgcagctgcaggagtcgggccca...ggactggtgaagccttcggagaccctgtccctcacctgcactgtctctggtggctccatcagc......agtagtagttactactggggctggatccgccagcccccagggaaggggctggagtggattgggagtatctattatagt.........gggagcacctactacaacccgtccctcaag...agtcgagtcaccatatccgtagacacgtccaagaaccagttctccctgaagctgagctctgtgaccgccgcagacacggctgtgtattactgtgcgagagtggtcattaagcgccaggactacggcgctgactactggggccagggaaccctggtcaccgtctcctcag		cagctgcagctgcaggagtcgggccca...ggactggtgaagccttcggagaccctgtccctcacctgcactgtctctggtggctccatcagc......agtagtagttactactggggctggatccgccagcccccagggaaggggctggagtggattgggagtatctattatagt.........gggagcacctactacaacccgtccctcaag...agtcgagtcaccatatccgtagacacgtccaagaaccagttctccctgaagctgagctctgtgaccgccgcagacacggctgtgtattactgtgcgaga	cagctgcagctgcaggagtcgggccca...ggactggtgaagccttcggagaccctgtccctcacctgcactgtctct	ggtggctccatcagc......agtagtagttactac	tggggctggatccgccagcccccagggaaggggctggagtggattgggagt	atctattatagt.........gggagcacc	tactacaacccgtccctcaag...agtcgagtcaccatatccgtagacacgtccaagaaccagttctccctgaagctgagctctgtgaccgccgcagacacggctgtgtattactgt	gcgagagtggtcattaagcgccaggactacggcgctgactac	tgtgcgagagtggtcattaagcgccaggactacggcgctgactactgg	tgactactggggccagggaaccctggtcaccgtctcctcag	tggggccagggaaccctggtcaccgtctcctcag
9546	AATCGGTTCGGAGCAA-1_contig_4	productive	N	Homsap IGHV3-23*01 F, or Homsap IGHV3-23D*01 F	Homsap IGHJ3*02 F	Homsap IGHD2-2*01 F	IGHM	gaggtgcagctgttggagtctggggga...ggcttggtacagcctggggggtccctgagactctcctgtgcagcctctggattcaccttt............agcagctatgccatgagctgggtccgccaggctccagggaaggggctggagtgggtctcagctattagtggtagt......ggtggtagcacatactacgcagactccgtgaag...ggccggttcaccatctccagagacaattccaagaacacgctgtatctgcaaatgaacagcctgagagccgaggacacggccgtatattactgtgcgaaagttgagtccccagctgctaccggtggtgcttttgatatctggggccaagggacaatggtcaccgtctcttcag		gaggtgcagctgttggagtctggggga...ggcttggtacagcctggggggtccctgagactctcctgtgcagcctctggattcaccttt............agcagctatgccatgagctgggtccgccaggctccagggaaggggctggagtgggtctcagctattagtggtagt......ggtggtagcacatactacgcagactccgtgaag...ggccggttcaccatctccagagacaattccaagaacacgctgtatctgcaaatgaacagcctgagagccgaggacacggccgtatattactgtgcgaaag	gaggtgcagctgttggagtctggggga...ggcttggtacagcctggggggtccctgagactctcctgtgcagcctct	ggattcaccttt............agcagctatgcc	atgagctgggtccgccaggctccagggaaggggctggagtgggtctcagct	attagtggtagt......ggtggtagcaca	tactacgcagactccgtgaag...ggccggttcaccatctccagagacaattccaagaacacgctgtatctgcaaatgaacagcctgagagccgaggacacggccgtatattactgt	gcgaaagttgagtccccagctgctaccggtggtgcttttgatatc	tgtgcgaaagttgagtccccagctgctaccggtggtgcttttgatatctgg	tgcttttgatatctggggccaagggacaatggtcaccgtctcttcag	tggggccaagggacaatggtcaccgtctcttcag
4306	AATCGGTTCTGGTGTA-1_contig_1	productive	M	Homsap IGHV6-1*01 F	Homsap IGHJ4*02 F	Homsap IGHD6-13*01 F	IGHG2	cagatacagctgcagcagtcaggtcca...ggactggtgaagccctcgcagaccctctcactcacctgtgccatctccggggacagtgtctct......agcaaccgtgcttcttggaactggatcaggcagtccccatcgggaggccttgagtggctgggaaggacatactacaggtcc...aagtggtctaatgattatgcagtgtctgtgaga...ggtcgaataaccatcaacccagacacatccaggaaccagttctccctgcagctgaactctgtgactcccgaggacacggctgtgtatttctgtgcaaaatctgtgccgcctataacaccagctgcccggggggaccactttgactgctggggccagggaaccctggtcaccgtctcctcag		cagatacagctgcagcagtcaggtcca...ggactggtgaagccctcgcagaccctctcactcacctgtgccatctccggggacagtgtctct......agcaaccgtgcttcttggaactggatcaggcagtccccatcgggaggccttgagtggctgggaaggacatactacaggtcc...aagtggtctaatgattatgcagtgtctgtgaga...ggtcgaataaccatcaacccagacacatccaggaaccagttctccctgcagctgaactctgtgactcccgaggacacggctgtgtatttctgtgcaa	cagatacagctgcagcagtcaggtcca...ggactggtgaagccctcgcagaccctctcactcacctgtgccatctcc	ggggacagtgtctct......agcaaccgtgcttct	tggaactggatcaggcagtccccatcgggaggccttgagtggctgggaagg	acatactacaggtcc...aagtggtctaat	gattatgcagtgtctgtgaga...ggtcgaataaccatcaacccagacacatccaggaaccagttctccctgcagctgaactctgtgactcccgaggacacggctgtgtatttctgt	gcaaaatctgtgccgcctataacaccagctgcccggggggaccactttgactgc	tgtgcaaaatctgtgccgcctataacaccagctgcccggggggaccactttgactgctgg	accactttgactgctggggccagggaaccctggtcaccgtctcctcag	tggggccagggaaccctggtcaccgtctcctcag
288	ACACCAAAGCTGGAAC-1_contig_4	productive	N	Homsap IGHV3-13*01 F	Homsap IGHJ6*02 F		IGHM	gaggtgcagctggtggagtctggggga...ggcttggtacagcctggggggtccctgagactctcctgtgcagcctctggattcaccttc............agtagctacgacatgcactgggtccgccaagctacaggaaaaggtctggagtgggtctcagctattggtactgct.........ggtgacacatactatccaggctccgtgaag...ggccgattcaccatctccagagaaaatgccaagaactccttgtatcttcaaatgaacagcctgagagccggggacacggctgtgtattactgtgcaagggcgtacggtatggacgtctggggccaagggaccacggtcaccgtctcctca		gaggtgcagctggtggagtctggggga...ggcttggtacagcctggggggtccctgagactctcctgtgcagcctctggattcaccttc............agtagctacgacatgcactgggtccgccaagctacaggaaaaggtctggagtgggtctcagctattggtactgct.........ggtgacacatactatccaggctccgtgaag...ggccgattcaccatctccagagaaaatgccaagaactccttgtatcttcaaatgaacagcctgagagccggggacacggctgtgtattactgtgcaag	gaggtgcagctggtggagtctggggga...ggcttggtacagcctggggggtccctgagactctcctgtgcagcctct	ggattcaccttc............agtagctacgac	atgcactgggtccgccaagctacaggaaaaggtctggagtgggtctcagct	attggtactgct.........ggtgacaca	tactatccaggctccgtgaag...ggccgattcaccatctccagagaaaatgccaagaactccttgtatcttcaaatgaacagcctgagagccggggacacggctgtgtattactgt	gcaagggcgtacggtatggacgtc	tgtgcaagggcgtacggtatggacgtctgg	tacggtatggacgtctggggccaagggaccacggtcaccgtctcctca	tggggccaagggaccacggtcaccgtctcctca
5835	ACACCAAAGTCACGCC-1_contig_1	productive	N	Homsap IGHV1-18*01 F	Homsap IGHJ3*01 F	Homsap IGHD2-8*02 F	IGHM	caggttcagctggtgcagtctggagct...gaggtgaagaagcctggggcctcagtgaaggtctcctgcaaggcttctggttacaccttt............accagctatggtatcagctgggtgcgacaggcccctggacaagggcttgagtggatgggatggatcagcgcttac......aatggtaacacaaactatgcacagaagctccag...ggcagagtcaccatgaccacagacacatccacgagcacagcctacatggagctgaggagcctgagatctgacgacacggccgtgtattactgtgcgagagacccccccgtactggtggtgtatgctataggaccttctatggacgtctggggccaagggaccacggtcaccgtctcctcag		caggttcagctggtgcagtctggagct...gaggtgaagaagcctggggcctcagtgaaggtctcctgcaaggcttctggttacaccttt............accagctatggtatcagctgggtgcgacaggcccctggacaagggcttgagtggatgggatggatcagcgcttac......aatggtaacacaaactatgcacagaagctccag...ggcagagtcaccatgaccacagacacatccacgagcacagcctacatggagctgaggagcctgagatctgacgacacggccgtgtattactgtgcgagaga	caggttcagctggtgcagtctggagct...gaggtgaagaagcctggggcctcagtgaaggtctcctgcaaggcttct	ggttacaccttt............accagctatggt	atcagctgggtgcgacaggcccctggacaagggcttgagtggatgggatgg	atcagcgcttac......aatggtaacaca	aactatgcacagaagctccag...ggcagagtcaccatgaccacagacacatccacgagcacagcctacatggagctgaggagcctgagatctgacgacacggccgtgtattactgt	gcgagagacccccccgtactggtggtgtatgctataggaccttctatggacgtc	tgtgcgagagacccccccgtactggtggtgtatgctataggaccttctatggacgtctgg	gtctggggccaagggaccacggtcaccgtctcctcag	tggggccaagggaccacggtcaccgtctcctcag
3701	ACACCAACACATGACT-1_contig_2	productive	M	Homsap IGHV2-70*17 F	Homsap IGHJ6*02 F	Homsap IGHD1-1*01 F	IGHG1	caggtcaccttgagggagtctggtcct...gcgctggtgaaacccacacagaccctcacactgacctgcaccttctctgggttctcactcagc......actagtggaatgtgtgtgacctggatccgtcagcccccagggaaggccctggagtggcttgcacgcattgattgggat.........gatgataaattctacagcacatctctgaag...accaggctcaccgtctccaaggacacctccaaaaaccaggtggtccttacaatgaccaacatggaccctgtggacacagccacatattactgtgcacggattggacaacgaccgtactactacggtatggacgtctggggccaagggaccacgatcaccgtctcctca		caggtcaccttgagggagtctggtcct...gcgctggtgaaacccacacagaccctcacactgacctgcaccttctctgggttctcactcagc......actagtggaatgtgtgtgacctggatccgtcagcccccagggaaggccctggagtggcttgcacgcattgattgggat.........gatgataaattctacagcacatctctgaag...accaggctcaccgtctccaaggacacctccaaaaaccaggtggtccttacaatgaccaacatggaccctgtggacacagccacatattactgtgcacggat	caggtcaccttgagggagtctggtcct...gcgctggtgaaacccacacagaccctcacactgacctgcaccttctct	gggttctcactcagc......actagtggaatgtgt	gtgacctggatccgtcagcccccagggaaggccctggagtggcttgcacgc	attgattgggat.........gatgataaa	ttctacagcacatctctgaag...accaggctcaccgtctccaaggacacctccaaaaaccaggtggtccttacaatgaccaacatggaccctgtggacacagccacatattactgt	gcacggattggacaacgaccgtactactacggtatggacgtc	tgtgcacggattggacaacgaccgtactactacggtatggacgtctgg	tactactacggtatggacgtctggggccaagggaccacgatcaccgtctcctca	tggggccaagggaccacgatcaccgtctcctca
9379	ACACCAAGTCAAAGCG-1_contig_1	productive	M	Homsap IGHV7-4-1*02 F	Homsap IGHJ6*02 F		IGHA1	caggtgcagctggtgcaatctgggtct...gagttggagaagcctggggcctcagtgaaggtttcctgcaaggctttcggatacaccttc............actaactatgctatgagttgggtgcgacaggcccctggacaagggcttgagtggatgggatggatcaacaccgac......actgggaacccaatgtatgcccagggcttcaca...ggacactttgtcttctccttggacacctctgtcagaacggcatatctggagatcagcagcctaaaggctgaggacaatgccatttattactgtgcgagagagggccaagacggtatgggcgtctggggccaagggaccacggtcaccgtctcctca		caggtgcagctggtgcaatctgggtct...gagttggagaagcctggggcctcagtgaaggtttcctgcaaggctttcggatacaccttc............actaactatgctatgagttgggtgcgacaggcccctggacaagggcttgagtggatgggatggatcaacaccgac......actgggaacccaatgtatgcccagggcttcaca...ggacactttgtcttctccttggacacctctgtcagaacggcatatctggagatcagcagcctaaaggctgaggacaatgccatttattactgtgcgagaga	caggtgcagctggtgcaatctgggtct...gagttggagaagcctggggcctcagtgaaggtttcctgcaaggctttc	ggatacaccttc............actaactatgct	atgagttgggtgcgacaggcccctggacaagggcttgagtggatgggatgg	atcaacaccgac......actgggaaccca	atgtatgcccagggcttcaca...ggacactttgtcttctccttggacacctctgtcagaacggcatatctggagatcagcagcctaaaggctgaggacaatgccatttattactgt	gcgagagagggccaagacggtatgggcgtc	tgtgcgagagagggccaagacggtatgggcgtctgg	acggtatgggcgtctggggccaagggaccacggtcaccgtctcctca	tggggccaagggaccacggtcaccgtctcctca
197	ACACCAAGTTCAGGCC-1_contig_7	productive	M	Homsap IGHV3-21*02 F	Homsap IGHJ6*02 F	Homsap IGHD2-21*01 F	IGHG2	gacgtccaactcgtggagtctggggga...ggcctggtcaagccgggggagtccctgagactctcctgcgaggcctccgacttcaacttc............gatgattattccatcatctgggtccgccagagtccaggaagggggccggagtggctctcatccattagttccagt......ggtgcttatatctactatgccgactcagcgaag...ggccgattcaccatctccagagacaacgccaagaactctgtatttctgcaaatgaacaacctgagagccgacgactcggctgtctattactgtgcgagaacatattgtggtggtgattgctataagtactaccactacggcctggacgtctggggccgcgggaccacggtcaccgtctcg…		gacgtccaactcgtggagtctggggga...ggcctggtcaagccgggggagtccctgagactctcctgcgaggcctccgacttcaacttc............gatgattattccatcatctgggtccgccagagtccaggaagggggccggagtggctctcatccattagttccagt......ggtgcttatatctactatgccgactcagcgaag...ggccgattcaccatctccagagacaacgccaagaactctgtatttctgcaaatgaacaacctgagagccgacgactcggctgtctattactgtgcgaga	gacgtccaactcgtggagtctggggga...ggcctggtcaagccgggggagtccctgagactctcctgcgaggcctcc	gacttcaacttc............gatgattattcc	atcatctgggtccgccagagtccaggaagggggccggagtggctctcatcc	attagttccagt......ggtgcttatatc	tactatgccgactcagcgaag...ggccgattcaccatctccagagacaacgccaagaactctgtatttctgcaaatgaacaacctgagagccgacgactcggctgtctattactgt	gcgagaacatattgtggtggtgattgctataagtactaccactacggcctggacgtc	tgtgcgagaacatattgtggtggtgattgctataagtactaccactacggcctggacgtctgg	actacggcctggacgtctggggccgcgggaccacggtcaccgtctcgtca	tggggccgcgggaccacggtcaccgtctcgtca
15124	ACACCAAGTTGGGACA-1_contig_4	productive	N	Homsap IGHV3-30*03 F, or Homsap IGHV3-30*18 F or Homsap IGHV3-30-5*01 F	Homsap IGHJ4*02 F	Homsap IGHD3-10*01 F	IGHD	caggtgcagctggtggagtctggggga...ggcgtggtccagcctgggaggtccctgagactctcctgtgcagcctctggattcaccttc............agtagctatggcatgcactgggtccgccaggctccaggcaaggggctggagtgggtggcagttatatcatatgat......ggaagtaataaatactatgcagactccgtgaag...ggccgattcaccatctccagagacaattccaagaacacgctgtatctgcaaatgaacagcctgagagctgaggacacggctgtgtattactgtgcgaaagatcacctcccgggctactatggttcggggagttattcttactactttgactactggggccagggaaccctggtcaccgtc…		caggtgcagctggtggagtctggggga...ggcgtggtccagcctgggaggtccctgagactctcctgtgcagcctctggattcaccttc............agtagctatggcatgcactgggtccgccaggctccaggcaaggggctggagtgggtggcagttatatcatatgat......ggaagtaataaatactatgcagactccgtgaag...ggccgattcaccatctccagagacaattccaagaacacgctgtatctgcaaatgaacagcctgagagctgaggacacggctgtgtattactgtgcga	caggtgcagctggtggagtctggggga...ggcgtggtccagcctgggaggtccctgagactctcctgtgcagcctct	ggattcaccttc............agtagctatggc	atgcactgggtccgccaggctccaggcaaggggctggagtgggtggcagtt	atatcatatgat......ggaagtaataaa	tactatgcagactccgtgaag...ggccgattcaccatctccagagacaattccaagaacacgctgtatctgcaaatgaacagcctgagagctgaggacacggctgtgtattactgt	gcgaaagatcacctcccgggctactatggttcggggagttattcttactactttgactac	tgtgcgaaagatcacctcccgggctactatggttcggggagttattcttactactttgactactgg	actactttgactactggggccagggaaccctggtcaccgtctcctcag	tggggccagggaaccctggtcaccgtctcctcag
5480	ACACCAAGTTTGTTGG-1_contig_3	productive	N	Homsap IGHV3-9*01 F	Homsap IGHJ4*02 F	Homsap IGHD6-13*01 F	IGHM	gaagtgcagctggtggagtctggggga...ggcttggtacagcctggcaggtccctgagactctcctgtgcagcctctggattcaccttt............gatgattatgccatgcactgggtccggcaagctccagggaagggcctggagtgggtctcaggtattagttggaat......agtggtagcataggctatgcggactctgtgaag...ggccgattcaccatctccagagacaacgccaagaactccctgtatctgcaaatgaacagtctgagagctgaggacacggccttgtattactgtgcaaaagatatctcccggggtatagcagcagcttttgtctactggggccagggaaccctggtcaccgtctcctcag		gaagtgcagctggtggagtctggggga...ggcttggtacagcctggcaggtccctgagactctcctgtgcagcctctggattcaccttt............gatgattatgccatgcactgggtccggcaagctccagggaagggcctggagtgggtctcaggtattagttggaat......agtggtagcataggctatgcggactctgtgaag...ggccgattcaccatctccagagacaacgccaagaactccctgtatctgcaaatgaacagtctgagagctgaggacacggccttgtattactgtgcaaaagata	gaagtgcagctggtggagtctggggga...ggcttggtacagcctggcaggtccctgagactctcctgtgcagcctct	ggattcaccttt............gatgattatgcc	atgcactgggtccggcaagctccagggaagggcctggagtgggtctcaggt	attagttggaat......agtggtagcata	ggctatgcggactctgtgaag...ggccgattcaccatctccagagacaacgccaagaactccctgtatctgcaaatgaacagtctgagagctgaggacacggccttgtattactgt	gcaaaagatatctcccggggtatagcagcagcttttgtctac	tgtgcaaaagatatctcccggggtatagcagcagcttttgtctactgg	ctactggggccagggaaccctggtcaccgtctcctcag	tggggccagggaaccctggtcaccgtctcctcag
13107	ACACCAATCATGCAAC-1_contig_2	productive	N	Homsap IGHV1-18*01 F	Homsap IGHJ4*02 F	Homsap IGHD4-17*01 F	IGHM	caggttcagctggtgcagtctggagct...gaggtgaagaagcctggggcctcagtgaaggtctcctgcaaggcttctggttacaccttt............accagctatggtatcagctgggtgcgacaggcccctggacaagggcttgagtggatgggatggatcagcgcttac......aatggtaacacaaactatgcacagaagctccag...ggcagagtcaccatgaccacagacacatccacgagcacagcctacatggagctgaggagcctgagatctgacgacacggccgtgtattactgtgcgagagtcgattacggtgactacctctttgactactggggccagggaaccctggtcaccgtctcctcag		caggttcagctggtgcagtctggagct...gaggtgaagaagcctggggcctcagtgaaggtctcctgcaaggcttctggttacaccttt............accagctatggtatcagctgggtgcgacaggcccctggacaagggcttgagtggatgggatggatcagcgcttac......aatggtaacacaaactatgcacagaagctccag...ggcagagtcaccatgaccacagacacatccacgagcacagcctacatggagctgaggagcctgagatctgacgacacggccgtgtattactgtgcgagag	caggttcagctggtgcagtctggagct...gaggtgaagaagcctggggcctcagtgaaggtctcctgcaaggcttct	ggttacaccttt............accagctatggt	atcagctgggtgcgacaggcccctggacaagggcttgagtggatgggatgg	atcagcgcttac......aatggtaacaca	aactatgcacagaagctccag...ggcagagtcaccatgaccacagacacatccacgagcacagcctacatggagctgaggagcctgagatctgacgacacggccgtgtattactgt	gcgagagtcgattacggtgactacctctttgactac	tgtgcgagagtcgattacggtgactacctctttgactactgg	ctttgactactggggccagggaaccctggtcaccgtctcctcag	tggggccagggaaccctggtcaccgtctcctcag
11479	ACACCAATCTGTGCAA-1_contig_3	productive	M	Homsap IGHV4-59*08 F	Homsap IGHJ3*02 F	Homsap IGHD4-17*01 F	IGHG2	caggtgcagctgcaggagtcgggccca...ggactggtgaagcctgcggagaccctgtccctcacctgcactgtctctggtggctccatc............agtagtttctactggagttggatccggcagcccccagggaagggactggagttgattgggtatatctattacatt.........gggagcaccaactacaacccctccctcaag...agtcgagtcaccatatcactagacacgtccaagaagcaattctccctgaagctgagctctgtgaccgccgcagacacggccctttattattgtgcgagcttcgactacggtgactacgtacgtgcatttgacatctggggccaagggacaatggtcactgtctcttcag		caggtgcagctgcaggagtcgggccca...ggactggtgaagcctgcggagaccctgtccctcacctgcactgtctctggtggctccatc............agtagtttctactggagttggatccggcagcccccagggaagggactggagttgattgggtatatctattacatt.........gggagcaccaactacaacccctccctcaag...agtcgagtcaccatatcactagacacgtccaagaagcaattctccctgaagctgagctctgtgaccgccgcagacacggccctttattattgtgcgag	caggtgcagctgcaggagtcgggccca...ggactggtgaagcctgcggagaccctgtccctcacctgcactgtctct	ggtggctccatc............agtagtttctac	tggagttggatccggcagcccccagggaagggactggagttgattgggtat	atctattacatt.........gggagcacc	aactacaacccctccctcaag...agtcgagtcaccatatcactagacacgtccaagaagcaattctccctgaagctgagctctgtgaccgccgcagacacggccctttattattgt	gcgagcttcgactacggtgactacgtacgtgcatttgacatc	tgtgcgagcttcgactacggtgactacgtacgtgcatttgacatctgg	tgcatttgacatctggggccaagggacaatggtcactgtctcttcag	tggggccaagggacaatggtcactgtctcttcag
639	ACACCCTAGTTCGCGC-1_contig_2	productive	N	Homsap IGHV1-69*04 F	Homsap IGHJ6*02 F	Homsap IGHD1-7*01 F	IGHD	caggtccagctggtgcagtctggggct...gaggtgaagaagcctgggtcctcggtgaaggtctcctgcaaggcttctggaggcaccttc............agcagctatgctatcagctgggtgcgacaggcccctggacaagggcttgagtggatgggaaggatcatccctatc......cttggtatagcaaactacgcacagaagttccag...ggcagagtcacgattaccgcggacaaatccacgagcacagcctacatggagctgagcagcctgagatctgaggacacggccgtgtattactgtgcgagagatacctggaactacccccagctgcttagctactactactacggtatggacgtctggggccaagggaccacggtcaccgtc…		caggtccagctggtgcagtctggggct...gaggtgaagaagcctgggtcctcggtgaaggtctcctgcaaggcttctggaggcaccttc............agcagctatgctatcagctgggtgcgacaggcccctggacaagggcttgagtggatgggaaggatcatccctatc......cttggtatagcaaactacgcacagaagttccag...ggcagagtcacgattaccgcggacaaatccacgagcacagcctacatggagctgagcagcctgagatctgaggacacggccgtgtattactgtgcgagaga	caggtccagctggtgcagtctggggct...gaggtgaagaagcctgggtcctcggtgaaggtctcctgcaaggcttct	ggaggcaccttc............agcagctatgct	atcagctgggtgcgacaggcccctggacaagggcttgagtggatgggaagg	atcatccctatc......cttggtatagca	aactacgcacagaagttccag...ggcagagtcacgattaccgcggacaaatccacgagcacagcctacatggagctgagcagcctgagatctgaggacacggccgtgtattactgt	gcgagagatacctggaactacccccagctgcttagctactactactacggtatggacgtc	tgtgcgagagatacctggaactacccccagctgcttagctactactactacggtatggacgtctgg	ctactactactacggtatggacgtctggggccaagggaccacggtcaccgtctcctca	tggggccaagggaccacggtcaccgtctcctca
14579	ACACCCTCACACCGAC-1_contig_1	productive	N	Homsap IGHV3-33*01 F, or Homsap IGHV3-33*06 F	Homsap IGHJ4*02 F	Homsap IGHD2-15*01 F	IGHM	caggtgcagctggtggagtctggggga...ggcgtggtccagcctgggaggtccctgagactctcctgtgcagcctctggattcaccttc............agtagctatggcatgcactgggtccgccaggctccaggcaaggggctggagtgggtggcagttatatggtatgat......ggaagtaataaatactatgcagactccgtgaag...ggccgattcaccatctccagagacaattccaagaacacgctgtatctgcaaatgaacagcctgagagccgaggacacggctgtgtattactgtgcgagaggtgggaggcagctggtagacttttactactttgactactggggccagggaaccctggtcaccgtctcctcag		caggtgcagctggtggagtctggggga...ggcgtggtccagcctgggaggtccctgagactctcctgtgcagcctctggattcaccttc............agtagctatggcatgcactgggtccgccaggctccaggcaaggggctggagtgggtggcagttatatggtatgat......ggaagtaataaatactatgcagactccgtgaag...ggccgattcaccatctccagagacaattccaagaacacgctgtatctgcaaatgaacagcctgagagccgaggacacggctgtgtattactgtgcgagag	caggtgcagctggtggagtctggggga...ggcgtggtccagcctgggaggtccctgagactctcctgtgcagcctct	ggattcaccttc............agtagctatggc	atgcactgggtccgccaggctccaggcaaggggctggagtgggtggcagtt	atatggtatgat......ggaagtaataaa	tactatgcagactccgtgaag...ggccgattcaccatctccagagacaattccaagaacacgctgtatctgcaaatgaacagcctgagagccgaggacacggctgtgtattactgt	gcgagaggtgggaggcagctggtagacttttactactttgactac	tgtgcgagaggtgggaggcagctggtagacttttactactttgactactgg	actactttgactactggggccagggaaccctggtcaccgtctcctcag	tggggccagggaaccctggtcaccgtctcctcag
6065	ACACCGGCAATGGATA-1_contig_3	productive	N	Homsap IGHV5-51*01 F	Homsap IGHJ4*02 F	Homsap IGHD5-18*01 F	IGHM	gaggtgcagctggtgcagtctggagca...gaggtgaaaaagcccggggagtctctgaagatctcctgtaagggttctggatacagcttt............accagctactggatcggctgggtgcgccagatgcccgggaaaggcctggagtggatggggatcatctatcctggt......gactctgataccagatacagcccgtccttccaa...ggccaggtcaccatctcagccgacaagtccatcagcaccgcctacctgcagtggagcagcctgaaggcctcggacaccgccatgtattactgtgcggttacagctatggttaccccatttgactactggggccagggaaccctggtcaccgtctcctcag		gaggtgcagctggtgcagtctggagca...gaggtgaaaaagcccggggagtctctgaagatctcctgtaagggttctggatacagcttt............accagctactggatcggctgggtgcgccagatgcccgggaaaggcctggagtggatggggatcatctatcctggt......gactctgataccagatacagcccgtccttccaa...ggccaggtcaccatctcagccgacaagtccatcagcaccgcctacctgcagtggagcagcctgaaggcctcggacaccgccatgtattactgtgcg	gaggtgcagctggtgcagtctggagca...gaggtgaaaaagcccggggagtctctgaagatctcctgtaagggttct	ggatacagcttt............accagctactgg	atcggctgggtgcgccagatgcccgggaaaggcctggagtggatggggatc	atctatcctggt......gactctgatacc	agatacagcccgtccttccaa...ggccaggtcaccatctcagccgacaagtccatcagcaccgcctacctgcagtggagcagcctgaaggcctcggacaccgccatgtattactgt	gcggttacagctatggttaccccatttgactac	tgtgcggttacagctatggttaccccatttgactactgg	tttgactactggggccagggaaccctggtcaccgtctcctcag	tggggccagggaaccctggtcaccgtctcctcag
3797	ACACCGGCACTTGGAT-1_contig_4	productive	M	Homsap IGHV3-30*03 F, or Homsap IGHV3-30*18 F or Homsap IGHV3-30-5*01 F	Homsap IGHJ6*02 F	Homsap IGHD2-2*01 F	IGHM	caggtgcagctggtggagtctggggga...ggcgtggtccagcctgggaggtccctgagactctcctgtgcagcctctggattcaccttc............agtagctatggcatgcactgggtccgccaggctccaggcaaggggctggagtgggtggcacttatatcatatgat......ggaactaagaaacactatgcagactccgtgaag...ggccgattcaccatctccagagacaattccaagaacacgctgtttgtgcaaatgaacagcctgagggctgaggacacggctgtgtattactgtgcgaaagacgagggaagttgtagcagtaccacttgctatctatactactactacgctgtggacgtctggggccaagggaccacggtc…		caggtgcagctggtggagtctggggga...ggcgtggtccagcctgggaggtccctgagactctcctgtgcagcctctggattcaccttc............agtagctatggcatgcactgggtccgccaggctccaggcaaggggctggagtgggtggcacttatatcatatgat......ggaactaagaaacactatgcagactccgtgaag...ggccgattcaccatctccagagacaattccaagaacacgctgtttgtgcaaatgaacagcctgagggctgaggacacggctgtgtattactgtgcgaaaga	caggtgcagctggtggagtctggggga...ggcgtggtccagcctgggaggtccctgagactctcctgtgcagcctct	ggattcaccttc............agtagctatggc	atgcactgggtccgccaggctccaggcaaggggctggagtgggtggcactt	atatcatatgat......ggaactaagaaa	cactatgcagactccgtgaag...ggccgattcaccatctccagagacaattccaagaacacgctgtttgtgcaaatgaacagcctgagggctgaggacacggctgtgtattactgt	gcgaaagacgagggaagttgtagcagtaccacttgctatctatactactactacgctgtggacgtc	tgtgcgaaagacgagggaagttgtagcagtaccacttgctatctatactactactacgctgtggacgtctgg	tactactactacgctgtggacgtctggggccaagggaccacggtcaccgtctcctca	tggggccaagggaccacggtcaccgtctcctca
4901	ACACCGGCAGGCAGTA-1_contig_2	productive	N	Homsap IGHV4-31*03 F	Homsap IGHJ3*02 F	Homsap IGHD4-23*01 ORF	IGHD	caggtgcagctgcaggagtcgggccca...ggactggtgaagccttcacagaccctgtccctcacctgcactgtctctggtggctccatcagc......agtggtggttactactggagctggatccgccagcacccagggaagggcctggagtggattgggtacatctattacagt.........gggagcacctactacaacccgtccctcaag...agtcgagttaccatatcagtagacacgtctaagaaccagttctccctgaagctgagctctgtgactgccgcggacacggccgtgtattactgtgcgagagttcaaaggttttcggtgactacgagggtcgatgcttttgatatctggggccaagggacaatggtcaccgtctcttcag		caggtgcagctgcaggagtcgggccca...ggactggtgaagccttcacagaccctgtccctcacctgcactgtctctggtggctccatcagc......agtggtggttactactggagctggatccgccagcacccagggaagggcctggagtggattgggtacatctattacagt.........gggagcacctactacaacccgtccctcaag...agtcgagttaccatatcagtagacacgtctaagaaccagttctccctgaagctgagctctgtgactgccgcggacacggccgtgtattactgtgcgagag	caggtgcagctgcaggagtcgggccca...ggactggtgaagccttcacagaccctgtccctcacctgcactgtctct	ggtggctccatcagc......agtggtggttactac	tggagctggatccgccagcacccagggaagggcctggagtggattgggtac	atctattacagt.........gggagcacc	tactacaacccgtccctcaag...agtcgagttaccatatcagtagacacgtctaagaaccagttctccctgaagctgagctctgtgactgccgcggacacggccgtgtattactgt	gcgagagttcaaaggttttcggtgactacgagggtcgatgcttttgatatc	tgtgcgagagttcaaaggttttcggtgactacgagggtcgatgcttttgatatctgg	gatgcttttgatatctggggccaagggacaatggtcaccgtctcttcag	tggggccaagggacaatggtcaccgtctcttcag
8362	ACACCGGCATGTTGAC-1_contig_7	productive	M	Homsap IGHV3-33*01 F, or Homsap IGHV3-33*06 F	Homsap IGHJ3*01 F	Homsap IGHD2-15*01 F	IGHM	caggtgcagctggtggagtctggggga...ggcgtggtccagcctgggaggtccctgagactctcctgtgcagcgtctggattcaccttc............agtagctatggcatgcactgggtccgccaggctccaggcaaggggctggagtgggtggcagttatatggtatgat......ggaagtaataaagactatgcagactccgtgaag...ggccgattcaccatctccagagacaattccaagaacacgctgtatctgcaaatgaacagcctgagagccgaggacacggctgtgtattactgtgcgagagaccgttgtagtggtggtagttgctaccttgatgcttttgatgtatggggccaagggacaatggtcaccgtctcttcag		caggtgcagctggtggagtctggggga...ggcgtggtccagcctgggaggtccctgagactctcctgtgcagcgtctggattcaccttc............agtagctatggcatgcactgggtccgccaggctccaggcaaggggctggagtgggtggcagttatatggtatgat......ggaagtaataaagactatgcagactccgtgaag...ggccgattcaccatctccagagacaattccaagaacacgctgtatctgcaaatgaacagcctgagagccgaggacacggctgtgtattactgtgcgagaga	caggtgcagctggtggagtctggggga...ggcgtggtccagcctgggaggtccctgagactctcctgtgcagcgtct	ggattcaccttc............agtagctatggc	atgcactgggtccgccaggctccaggcaaggggctggagtgggtggcagtt	atatggtatgat......ggaagtaataaa	gactatgcagactccgtgaag...ggccgattcaccatctccagagacaattccaagaacacgctgtatctgcaaatgaacagcctgagagccgaggacacggctgtgtattactgt	gcgagagaccgttgtagtggtggtagttgctaccttgatgcttttgatgta	tgtgcgagagaccgttgtagtggtggtagttgctaccttgatgcttttgatgtatgg	tgatgcttttgatgtatggggccaagggacaatggtcaccgtctcttcag	tggggccaagggacaatggtcaccgtctcttcag
4538	ACACCGGTCACGATGT-1_contig_3	productive	M	Homsap IGHV1-69*04 F, or Homsap IGHV1-69*11 F	Homsap IGHJ3*02 F	Homsap IGHD3-10*01 F	IGHG1	caggtccaactggtgcagtctggggct...ggggtgaagaagcctgggtcctcggtgaaggtctcctgcaaggcttctggaggcaccttc............agcacccatgctatcaactgggtgcgacaggcccctggacaaggacttgagtggatgggaaggatcatccctgtc......cttggtacagcaaactacgcacagaaattccag...ggcagggtcacgattaccgcggacactaccacgagc...gcctacatggaattgaccagcctggggtctgaggacacggccatatactactgtgcgagagctggtcgggggattcgtcaagaagtcatctttgcttttgacatctggggccaaggggcaatggtcaccgtctcctcag		caggtccaactggtgcagtctggggct...ggggtgaagaagcctgggtcctcggtgaaggtctcctgcaaggcttctggaggcaccttc............agcacccatgctatcaactgggtgcgacaggcccctggacaaggacttgagtggatgggaaggatcatccctgtc......cttggtacagcaaactacgcacagaaattccag...ggcagggtcacgattaccgcggacactaccacgagc...gcctacatggaattgaccagcctggggtctgaggacacggccatatactactgtgcgagag	caggtccaactggtgcagtctggggct...ggggtgaagaagcctgggtcctcggtgaaggtctcctgcaaggcttct	ggaggcaccttc............agcacccatgct	atcaactgggtgcgacaggcccctggacaaggacttgagtggatgggaagg	atcatccctgtc......cttggtacagca	aactacgcacagaaattccag...ggcagggtcacgattaccgcggacactaccacgagc...gcctacatggaattgaccagcctggggtctgaggacacggccatatactactgt	gcgagagctggtcgggggattcgtcaagaagtcatctttgcttttgacatc	tgtgcgagagctggtcgggggattcgtcaagaagtcatctttgcttttgacatctgg	tgcttttgacatctggggccaaggggcaatggtcaccgtctcctcag	tggggccaaggggcaatggtcaccgtctcctcag
4654	ACACCGGTCCGTCAAA-1_contig_1	productive	N	Homsap IGHV1-3*01 F	Homsap IGHJ6*02 F	Homsap IGHD5-12*01 F	IGHM	caggtccagcttgtgcagtctggggct...gaggtgaagaagcctggggcctcagtgaaggtttcctgcaaggcttctggatacaccttc............actagctatgctatgcattgggtgcgccaggcccccggacaaaggcttgagtggatgggatggatcaacgctggc......aatggtaacacaaaatattcacagaagttccag...ggcagagtcaccattaccagggacacatccgcgagcacagcctacatggagctgagcagcctgagatctgaagacacggctgtgtattactgtgcgagagatctagggtggctacgatcagttttcaaccacggtatggacgtctggggccaagggaccacggtcaccgtctcctca		caggtccagcttgtgcagtctggggct...gaggtgaagaagcctggggcctcagtgaaggtttcctgcaaggcttctggatacaccttc............actagctatgctatgcattgggtgcgccaggcccccggacaaaggcttgagtggatgggatggatcaacgctggc......aatggtaacacaaaatattcacagaagttccag...ggcagagtcaccattaccagggacacatccgcgagcacagcctacatggagctgagcagcctgagatctgaagacacggctgtgtattactgtgcgagaga	caggtccagcttgtgcagtctggggct...gaggtgaagaagcctggggcctcagtgaaggtttcctgcaaggcttct	ggatacaccttc............actagctatgct	atgcattgggtgcgccaggcccccggacaaaggcttgagtggatgggatgg	atcaacgctggc......aatggtaacaca	aaatattcacagaagttccag...ggcagagtcaccattaccagggacacatccgcgagcacagcctacatggagctgagcagcctgagatctgaagacacggctgtgtattactgt	gcgagagatctagggtggctacgatcagttttcaaccacggtatggacgtc	tgtgcgagagatctagggtggctacgatcagttttcaaccacggtatggacgtctgg	acggtatggacgtctggggccaagggaccacggtcaccgtctcctca	tggggccaagggaccacggtcaccgtctcctca
9125	ACACTGAAGTGGAGTC-1_contig_1	productive	M	Homsap IGHV6-1*01 F	Homsap IGHJ4*02 F	Homsap IGHD6-13*01 F	IGHM	caggtacagctgcagcagtcaggtcca...ggactggtgaagccctcgcagaccctctcactcacctgtgccatctccggggacagtgtctct......agcaatagtgctgcttggaactggatcaggcagtccccatcgagaggccttgagtggctgggaaggacatactacaggtcc...aagtggtataatgattatgcagtatctgtgaaa...agtcgaatcaccatcaacccagacacatccaagaaccagttctccctgcagctgaactcagtgactcccgaggacacggctgtgtattactgtgcaagagatctgtcagcagctgcccagtaccttgactgctggggccagggaaccctagtcaccgtctcctcag		caggtacagctgcagcagtcaggtcca...ggactggtgaagccctcgcagaccctctcactcacctgtgccatctccggggacagtgtctct......agcaatagtgctgcttggaactggatcaggcagtccccatcgagaggccttgagtggctgggaaggacatactacaggtcc...aagtggtataatgattatgcagtatctgtgaaa...agtcgaatcaccatcaacccagacacatccaagaaccagttctccctgcagctgaactcagtgactcccgaggacacggctgtgtattactgtgcaagaga	caggtacagctgcagcagtcaggtcca...ggactggtgaagccctcgcagaccctctcactcacctgtgccatctcc	ggggacagtgtctct......agcaatagtgctgct	tggaactggatcaggcagtccccatcgagaggccttgagtggctgggaagg	acatactacaggtcc...aagtggtataat	gattatgcagtatctgtgaaa...agtcgaatcaccatcaacccagacacatccaagaaccagttctccctgcagctgaactcagtgactcccgaggacacggctgtgtattactgt	gcaagagatctgtcagcagctgcccagtaccttgactgc	tgtgcaagagatctgtcagcagctgcccagtaccttgactgctgg	taccttgactgctggggccagggaaccctagtcaccgtctcctcag	tggggccagggaaccctagtcaccgtctcctcag
2024	ACACTGACAATGAATG-1_contig_2	productive	N	Homsap IGHV3-23*01 F, or Homsap IGHV3-23D*01 F	Homsap IGHJ4*02 F	Homsap IGHD1-26*01 F	IGHD	gaggtgcagctgttggagtctggggga...ggcttggtacagcctggggggtccctgagactctcctgtgcagcctctggattcaccttt............agcagctatgccatgagctgggtccgccaggctccagggaaggggctggagtgggtctcagctattagtggtagt......ggtggtagcacatactacgcagactccgtgaag...ggccggttcaccatctccagagacaattccaagaacacgctgtatctgcaaatgaacagcctgagagccgaggacacggccgtatattactgtgcgaaaggatctagaattagtgggagctaccacctctttgactactggggccagggaaccctggtcaccgtctcctcag		gaggtgcagctgttggagtctggggga...ggcttggtacagcctggggggtccctgagactctcctgtgcagcctctggattcaccttt............agcagctatgccatgagctgggtccgccaggctccagggaaggggctggagtgggtctcagctattagtggtagt......ggtggtagcacatactacgcagactccgtgaag...ggccggttcaccatctccagagacaattccaagaacacgctgtatctgcaaatgaacagcctgagagccgaggacacggccgtatattactgtgcgaaag	gaggtgcagctgttggagtctggggga...ggcttggtacagcctggggggtccctgagactctcctgtgcagcctct	ggattcaccttt............agcagctatgcc	atgagctgggtccgccaggctccagggaaggggctggagtgggtctcagct	attagtggtagt......ggtggtagcaca	tactacgcagactccgtgaag...ggccggttcaccatctccagagacaattccaagaacacgctgtatctgcaaatgaacagcctgagagccgaggacacggccgtatattactgt	gcgaaaggatctagaattagtgggagctaccacctctttgactac	tgtgcgaaaggatctagaattagtgggagctaccacctctttgactactgg	ctttgactactggggccagggaaccctggtcaccgtctcctcag	tggggccagggaaccctggtcaccgtctcctcag
6609	ACACTGACACATAACC-1_contig_6	productive	N	Homsap IGHV3-21*02 F	Homsap IGHJ4*02 F	Homsap IGHD3-22*01 F	IGHG3	gaggtacaactggtggagtctggggga...ggcctggtcaagcctggggtgtccctgagactctcctgtgcagcctctggattcaccttc............agtgactataacatgaactgggtccgccaggctccagggaaggggctggagtgggtctcatccattagtagtagt......agtagttacatatattacgcagactcagtgaag...ggccgattcaccatctccagagacaacgccgagaactcactgtatctgcaaatgaacagcctgagagccgaggacacggctgtgtattactgtgcgagagacgcttttccgagggatagtagtggttattactacctatcccactatgactactggggccagggaaccctggtcaccgtc…		gaggtacaactggtggagtctggggga...ggcctggtcaagcctggggtgtccctgagactctcctgtgcagcctctggattcaccttc............agtgactataacatgaactgggtccgccaggctccagggaaggggctggagtgggtctcatccattagtagtagt......agtagttacatatattacgcagactcagtgaag...ggccgattcaccatctccagagacaacgccgagaactcactgtatctgcaaatgaacagcctgagagccgaggacacggctgtgtattactgtgcgagaga	gaggtacaactggtggagtctggggga...ggcctggtcaagcctggggtgtccctgagactctcctgtgcagcctct	ggattcaccttc............agtgactataac	atgaactgggtccgccaggctccagggaaggggctggagtgggtctcatcc	attagtagtagt......agtagttacata	tattacgcagactcagtgaag...ggccgattcaccatctccagagacaacgccgagaactcactgtatctgcaaatgaacagcctgagagccgaggacacggctgtgtattactgt	gcgagagacgcttttccgagggatagtagtggttattactacctatcccactatgactac	tgtgcgagagacgcttttccgagggatagtagtggttattactacctatcccactatgactactgg	actatgactactggggccagggaaccctggtcaccgtctcctcag	tggggccagggaaccctggtcaccgtctcctcag
3083	ACACTGAGTCCATGAT-1_contig_1	productive	N	Homsap IGHV4-34*01 F	Homsap IGHJ4*02 F	Homsap IGHD6-19*01 F	IGHM	caggtgcagctacagcagtggggcgca...ggactgttgaagccttcggagaccctgtccctcacctgcgctgtctatggtgggtccttc............agtggttactactggagctggatccgccagcccccagggaaggggctggagtggattggggaaatcaatcatagt.........ggaagcaccaactacaacccgtccctcaag...agtcgagtcaccatatcagtagacacgtccaagaaccagttctccctgaagctgagctctgtgaccgccgcggacacggctgtgtattactgtgcgagatacccacgaagatcgcagtggctaaagaaaacccaatactactttgactactggggccagggaaccctggtcaccgtctcc…		caggtgcagctacagcagtggggcgca...ggactgttgaagccttcggagaccctgtccctcacctgcgctgtctatggtgggtccttc............agtggttactactggagctggatccgccagcccccagggaaggggctggagtggattggggaaatcaatcatagt.........ggaagcaccaactacaacccgtccctcaag...agtcgagtcaccatatcagtagacacgtccaagaaccagttctccctgaagctgagctctgtgaccgccgcggacacggctgtgtattactgtgcgaga	caggtgcagctacagcagtggggcgca...ggactgttgaagccttcggagaccctgtccctcacctgcgctgtctat	ggtgggtccttc............agtggttactac	tggagctggatccgccagcccccagggaaggggctggagtggattggggaa	atcaatcatagt.........ggaagcacc	aactacaacccgtccctcaag...agtcgagtcaccatatcagtagacacgtccaagaaccagttctccctgaagctgagctctgtgaccgccgcggacacggctgtgtattactgt	gcgagatacccacgaagatcgcagtggctaaagaaaacccaatactactttgactac	tgtgcgagatacccacgaagatcgcagtggctaaagaaaacccaatactactttgactactgg	actactttgactactggggccagggaaccctggtcaccgtctcctcag	tggggccagggaaccctggtcaccgtctcctcag
6015	ACACTGAGTGACGGTA-1_contig_3	productive	N	Homsap IGHV3-66*01 F, or Homsap IGHV3-66*04 F	Homsap IGHJ4*02 F	Homsap IGHD6-19*01 F	IGHM	gaggtgcagctggtggagtctggggga...ggcttggtccagcctggggggtccctgagactctcctgtgcagcctctggattcaccgtc............agtagcaactacatgagctgggtccgccaggctccagggaaggggctggagtgggtctcagttatttatagcggt.........ggtagcacatactacgcagactccgtgaag...ggcagattcaccatctccagagacaattccaagaacacgctgtatcttcaaatgaacagcctgagagccgaggacacggctgtgtattactgtgcgagaggcgatagcagtggctggtacgactactggggccagggaaccctggtcaccgtctcctcag		gaggtgcagctggtggagtctggggga...ggcttggtccagcctggggggtccctgagactctcctgtgcagcctctggattcaccgtc............agtagcaactacatgagctgggtccgccaggctccagggaaggggctggagtgggtctcagttatttatagcggt.........ggtagcacatactacgcagactccgtgaag...ggcagattcaccatctccagagacaattccaagaacacgctgtatcttcaaatgaacagcctgagagccgaggacacggctgtgtattactgtgcgagag	gaggtgcagctggtggagtctggggga...ggcttggtccagcctggggggtccctgagactctcctgtgcagcctct	ggattcaccgtc............agtagcaactac	atgagctgggtccgccaggctccagggaaggggctggagtgggtctcagtt	atttatagcggt.........ggtagcaca	tactacgcagactccgtgaag...ggcagattcaccatctccagagacaattccaagaacacgctgtatcttcaaatgaacagcctgagagccgaggacacggctgtgtattactgt	gcgagaggcgatagcagtggctggtacgactac	tgtgcgagaggcgatagcagtggctggtacgactactgg	gactactggggccagggaaccctggtcaccgtctcctcag	tggggccagggaaccctggtcaccgtctcctcag
9923	ACACTGATCACAGGCC-1_contig_1	productive	N	Homsap IGHV7-4-1*02 F	Homsap IGHJ4*02 F	Homsap IGHD6-13*01 F	IGHM	caggtgcagctggtgcaatctgggtct...gagttgaagaagcctggggcctcagtgaaggtttcctgcaaggcttctggatacaccttc............actagctatgctatgaattgggtgcgacaggcccctggacaagggcttgagtggatgggatggatcaacaccaac......actgggaacccaacgtatgcccagggcttcaca...ggacggtttgtcttctccttggacacctctgtcagcacggcatatctgcagatcagcagcctaaaggctgaggacactgccgtgtattactgtgcgattggtatagcagcagctggtagctcgagtcttgactactggggccagggaaccctggtcaccgtctcctcag		caggtgcagctggtgcaatctgggtct...gagttgaagaagcctggggcctcagtgaaggtttcctgcaaggcttctggatacaccttc............actagctatgctatgaattgggtgcgacaggcccctggacaagggcttgagtggatgggatggatcaacaccaac......actgggaacccaacgtatgcccagggcttcaca...ggacggtttgtcttctccttggacacctctgtcagcacggcatatctgcagatcagcagcctaaaggctgaggacactgccgtgtattactgtgcga	caggtgcagctggtgcaatctgggtct...gagttgaagaagcctggggcctcagtgaaggtttcctgcaaggcttct	ggatacaccttc............actagctatgct	atgaattgggtgcgacaggcccctggacaagggcttgagtggatgggatgg	atcaacaccaac......actgggaaccca	acgtatgcccagggcttcaca...ggacggtttgtcttctccttggacacctctgtcagcacggcatatctgcagatcagcagcctaaaggctgaggacactgccgtgtattactgt	gcgattggtatagcagcagctggtagctcgagtcttgactac	tgtgcgattggtatagcagcagctggtagctcgagtcttgactactgg	ttgactactggggccagggaaccctggtcaccgtctcctcag	tggggccagggaaccctggtcaccgtctcctcag
8697	ACACTGATCCACGTGG-1_contig_2	productive	N	Homsap IGHV3-21*01 F	Homsap IGHJ3*02 F	Homsap IGHD4-17*01 F	IGHM	gaggtgcagctggtggagtctggggga...ggcctggtcaagcctggggggtccctgagactctcctgtgcagcctctggattcaccttc............agtagctatagcatgaactgggtccgccaggctccagggaaggggctggagtgggtctcatccattagtagtagt......agtagttacatatactacgcagactcagtgaag...ggccgattcaccatctccagagacaacgccaagaactcactgtatctgcaaatgaacagcctgagagccgaggacacggctgtgtattactgtgcgagagatcgactctggcatgactacggtgactaccctgatgcttttgatatctggggccaagggacaatggtcaccgtctcttcag		gaggtgcagctggtggagtctggggga...ggcctggtcaagcctggggggtccctgagactctcctgtgcagcctctggattcaccttc............agtagctatagcatgaactgggtccgccaggctccagggaaggggctggagtgggtctcatccattagtagtagt......agtagttacatatactacgcagactcagtgaag...ggccgattcaccatctccagagacaacgccaagaactcactgtatctgcaaatgaacagcctgagagccgaggacacggctgtgtattactgtgcgagaga	gaggtgcagctggtggagtctggggga...ggcctggtcaagcctggggggtccctgagactctcctgtgcagcctct	ggattcaccttc............agtagctatagc	atgaactgggtccgccaggctccagggaaggggctggagtgggtctcatcc	attagtagtagt......agtagttacata	tactacgcagactcagtgaag...ggccgattcaccatctccagagacaacgccaagaactcactgtatctgcaaatgaacagcctgagagccgaggacacggctgtgtattactgt	gcgagagatcgactctggcatgactacggtgactaccctgatgcttttgatatc	tgtgcgagagatcgactctggcatgactacggtgactaccctgatgcttttgatatctgg	tgatgcttttgatatctggggccaagggacaatggtcaccgtctcttcag	tggggccaagggacaatggtcaccgtctcttcag
13512	ACACTGATCGCATGGC-1_contig_3	productive	N	Homsap IGHV2-5*02 F	Homsap IGHJ5*02 F	Homsap IGHD1-1*01 F	IGHM	cagatcaccttgaaggagtctggtcct...acgctggtgaaacccacacagaccctcacgctgacctgcaccttctctgggttctcactcagc......actagtggagtgggtgtgggctggatccgtcagcccccaggaaaggccctggagtggcttgcactcatttattgggat.........gatgataagcgctacagcccatctctgaag...agcaggctcaccatcaccaaggacacctccaaaaaccaggtggtccttacaatgaccaacatggaccctgtggacacagccacatattactgtgcacaaaggcactactgggggaactggttcgacccctggggccagggaaccctggtcaccgtctcctcag		cagatcaccttgaaggagtctggtcct...acgctggtgaaacccacacagaccctcacgctgacctgcaccttctctgggttctcactcagc......actagtggagtgggtgtgggctggatccgtcagcccccaggaaaggccctggagtggcttgcactcatttattgggat.........gatgataagcgctacagcccatctctgaag...agcaggctcaccatcaccaaggacacctccaaaaaccaggtggtccttacaatgaccaacatggaccctgtggacacagccacatattactgtgcaca	cagatcaccttgaaggagtctggtcct...acgctggtgaaacccacacagaccctcacgctgacctgcaccttctct	gggttctcactcagc......actagtggagtgggt	gtgggctggatccgtcagcccccaggaaaggccctggagtggcttgcactc	atttattgggat.........gatgataag	cgctacagcccatctctgaag...agcaggctcaccatcaccaaggacacctccaaaaaccaggtggtccttacaatgaccaacatggaccctgtggacacagccacatattactgt	gcacaaaggcactactgggggaactggttcgacccc	tgtgcacaaaggcactactgggggaactggttcgacccctgg	aactggttcgacccctggggccagggaaccctggtcaccgtctcctcag	tggggccagggaaccctggtcaccgtctcctcag
12149	ACACTGATCGCGCCAA-1_contig_4	productive	N	Homsap IGHV3-23*01 F, or Homsap IGHV3-23D*01 F	Homsap IGHJ4*02 F	Homsap IGHD6-19*01 F	IGHD	gaggtgcagctgttggagtctggggga...ggcttggtacagcctggggggtccctgagactctcctgtgcagcctctggattcaccttt............agcagctatgccatgagctgggtccgccaggctccagggaaggggctggagtgggtctcagctattagtggtagt......ggtggtagcacatactacgcagactccgtgaag...ggccggttcaccatctccagagacaattccaagaacacgctgtatctgcaaatgaacagcctgagagccgaggacacggccgtatattactgtgcgaaagatatagcagtggctggtatagtggcccggacgggtgactactggggccagggaaccctggtcaccgtctcctcag		gaggtgcagctgttggagtctggggga...ggcttggtacagcctggggggtccctgagactctcctgtgcagcctctggattcaccttt............agcagctatgccatgagctgggtccgccaggctccagggaaggggctggagtgggtctcagctattagtggtagt......ggtggtagcacatactacgcagactccgtgaag...ggccggttcaccatctccagagacaattccaagaacacgctgtatctgcaaatgaacagcctgagagccgaggacacggccgtatattactgtgcgaaaga	gaggtgcagctgttggagtctggggga...ggcttggtacagcctggggggtccctgagactctcctgtgcagcctct	ggattcaccttt............agcagctatgcc	atgagctgggtccgccaggctccagggaaggggctggagtgggtctcagct	attagtggtagt......ggtggtagcaca	tactacgcagactccgtgaag...ggccggttcaccatctccagagacaattccaagaacacgctgtatctgcaaatgaacagcctgagagccgaggacacggccgtatattactgt	gcgaaagatatagcagtggctggtatagtggcccggacgggtgactac	tgtgcgaaagatatagcagtggctggtatagtggcccggacgggtgactactgg	tgactactggggccagggaaccctggtcaccgtctcctcag	tggggccagggaaccctggtcaccgtctcctcag
3308	ACACTGATCTTCTGGC-1_contig_2	productive	N	Homsap IGHV2-70*15 F	Homsap IGHJ6*02 F	Homsap IGHD4-17*01 F	IGHM	caggtcaccttgagggagtctggtcct...gcgctggtgaaacccacacagaccctcacactgacctgcaccttctctgggttctcactcagc......actagtggaatgtgtgtgagctggatccgtcagcccccagggaaggccctggagtggcttgcacgcattgattgggat.........gatgataaatactacagcacatctctgaag...accaggctcaccatctccaaggacacctccaaaaaccaggtggtccttacaatgaccaacatggaccctgtggacacagccacgtattactgtgcacggatacgaagatttagggtggctacgctggaatacggtatggacgtctggggccaagggaccacggtcaccgtctcctca		caggtcaccttgagggagtctggtcct...gcgctggtgaaacccacacagaccctcacactgacctgcaccttctctgggttctcactcagc......actagtggaatgtgtgtgagctggatccgtcagcccccagggaaggccctggagtggcttgcacgcattgattgggat.........gatgataaatactacagcacatctctgaag...accaggctcaccatctccaaggacacctccaaaaaccaggtggtccttacaatgaccaacatggaccctgtggacacagccacgtattactgtgcacggatac	caggtcaccttgagggagtctggtcct...gcgctggtgaaacccacacagaccctcacactgacctgcaccttctct	gggttctcactcagc......actagtggaatgtgt	gtgagctggatccgtcagcccccagggaaggccctggagtggcttgcacgc	attgattgggat.........gatgataaa	tactacagcacatctctgaag...accaggctcaccatctccaaggacacctccaaaaaccaggtggtccttacaatgaccaacatggaccctgtggacacagccacgtattactgt	gcacggatacgaagatttagggtggctacgctggaatacggtatggacgtc	tgtgcacggatacgaagatttagggtggctacgctggaatacggtatggacgtctgg	tacggtatggacgtctggggccaagggaccacggtcaccgtctcctca	tggggccaagggaccacggtcaccgtctcctca
1837	ACAGCCGAGACATAAC-1_contig_6	productive	N	Homsap IGHV1-46*01 F, or Homsap IGHV1-46*03 F	Homsap IGHJ4*02 F	Homsap IGHD3-10*01 F	IGHM	caggtgcagctggtgcagtctggggct...gaggtgaagaagcctggggcctcagtgaaggtttcctgcaaggcatctggatacaccttc............accagctactatatgcactgggtgcgacaggcccctggacaagggcttgagtggatgggaataatcaaccctagt......ggtggtagcacaagctacgcacagaagttccag...ggcagagtcaccatgaccagggacacgtccacgagcacagtctacatggagctgagcagcctgagatctgaggacacggccgtgtattactgtgcgagagaaggggattactatggttcggggagttacggctactggggccagggaaccctggtcaccgtctcctcag		caggtgcagctggtgcagtctggggct...gaggtgaagaagcctggggcctcagtgaaggtttcctgcaaggcatctggatacaccttc............accagctactatatgcactgggtgcgacaggcccctggacaagggcttgagtggatgggaataatcaaccctagt......ggtggtagcacaagctacgcacagaagttccag...ggcagagtcaccatgaccagggacacgtccacgagcacagtctacatggagctgagcagcctgagatctgaggacacggccgtgtattactgtgcgagaga	caggtgcagctggtgcagtctggggct...gaggtgaagaagcctggggcctcagtgaaggtttcctgcaaggcatct	ggatacaccttc............accagctactat	atgcactgggtgcgacaggcccctggacaagggcttgagtggatgggaata	atcaaccctagt......ggtggtagcaca	agctacgcacagaagttccag...ggcagagtcaccatgaccagggacacgtccacgagcacagtctacatggagctgagcagcctgagatctgaggacacggccgtgtattactgt	gcgagagaaggggattactatggttcggggagttacggctac	tgtgcgagagaaggggattactatggttcggggagttacggctactgg	ctactggggccagggaaccctggtcaccgtctcctcag	tggggccagggaaccctggtcaccgtctcctcag
13598	ACAGCCGCAAATCCGT-1_contig_1	productive	M	Homsap IGHV5-51*01 F	Homsap IGHJ6*02 F	Homsap IGHD1-26*01 F	IGHA1	gaggtgcttctggtgcagtctggatca...gagatgaaaaagcccggggagtcactgaagatctcctgtaaggcttctggatacgacttt............accagttactggatcggctgggtgcgccagaggcctggaaaaggcctggagtggatgggggtcatctatccggct......gactctgatgccagatacaggccgtccttccaa...ggccaggtcaccatctcaaccgacaactccatcaataccgcctacctgcagtggggcaatctgagggcctcggacaccgccgtctattactgtgtcaggcacggtatggtgagaggctacgacatcaactactacggtctggacgtctggggccccgggtccacagtcaccgtctcgtca		gaggtgcttctggtgcagtctggatca...gagatgaaaaagcccggggagtcactgaagatctcctgtaaggcttctggatacgacttt............accagttactggatcggctgggtgcgccagaggcctggaaaaggcctggagtggatgggggtcatctatccggct......gactctgatgccagatacaggccgtccttccaa...ggccaggtcaccatctcaaccgacaactccatcaataccgcctacctgcagtggggcaatctgagggcctcggacaccgccgtctattactgtg	gaggtgcttctggtgcagtctggatca...gagatgaaaaagcccggggagtcactgaagatctcctgtaaggcttct	ggatacgacttt............accagttactgg	atcggctgggtgcgccagaggcctggaaaaggcctggagtggatgggggtc	atctatccggct......gactctgatgcc	agatacaggccgtccttccaa...ggccaggtcaccatctcaaccgacaactccatcaataccgcctacctgcagtggggcaatctgagggcctcggacaccgccgtctattactgt	gtcaggcacggtatggtgagaggctacgacatcaactactacggtctggacgtc	tgtgtcaggcacggtatggtgagaggctacgacatcaactactacggtctggacgtctgg	actactacggtctggacgtctggggccccgggtccacagtcaccgtctcgtca	tggggccccgggtccacagtcaccgtctcgtca
9549	ACAGCCGCAATGACCT-1_contig_2	productive	M	Homsap IGHV5-51*01 F	Homsap IGHJ6*02 F	Homsap IGHD2-21*02 F	IGHG2	gaggtgcagctggagcagtctggagca...gaggtgaaaaagcccggggagtctctgaagatctcctgtaagggctctggatacagattt............accagttactgggtcggctgggtgcgccagatgcccgggaaaggcctggagtggatggggatcatctatcctggt......gactctgatgtcagatatagcccgtcctttcaa...ggccaagtcagcatctcagtcgacagggccatcaatacggcctacctgcagtggagcagcctgaaggcctcggacaccgccacttattactgtgcgagacacttgataaacgactaccagtcagggtactactacggtctggacgtctggggcccagggactacggtcatcgtctcctca		gaggtgcagctggagcagtctggagca...gaggtgaaaaagcccggggagtctctgaagatctcctgtaagggctctggatacagattt............accagttactgggtcggctgggtgcgccagatgcccgggaaaggcctggagtggatggggatcatctatcctggt......gactctgatgtcagatatagcccgtcctttcaa...ggccaagtcagcatctcagtcgacagggccatcaatacggcctacctgcagtggagcagcctgaaggcctcggacaccgccacttattactgtgcgagaca	gaggtgcagctggagcagtctggagca...gaggtgaaaaagcccggggagtctctgaagatctcctgtaagggctct	ggatacagattt............accagttactgg	gtcggctgggtgcgccagatgcccgggaaaggcctggagtggatggggatc	atctatcctggt......gactctgatgtc	agatatagcccgtcctttcaa...ggccaagtcagcatctcagtcgacagggccatcaatacggcctacctgcagtggagcagcctgaaggcctcggacaccgccacttattactgt	gcgagacacttgataaacgactaccagtcagggtactactacggtctggacgtc	tgtgcgagacacttgataaacgactaccagtcagggtactactacggtctggacgtctgg	tactactacggtctggacgtctggggcccagggactacggtcatcgtctcctca	tggggcccagggactacggtcatcgtctcctca
6781	ACAGCCGGTCACTTCC-1_contig_5	productive	M	Homsap IGHV1-46*01 F, or Homsap IGHV1-46*03 F	Homsap IGHJ4*02 F	Homsap IGHD5-12*01 F	IGHM	caggtgcagttggtgcagtctggggct...gaggtgaagaagcctggggcctcagtgaaggtttcctgtaaggcatttggatacaccttc............accaactattatgtgcactgggtgcgacaggcccctggacaagggcttgagtggatgggaataatcagccctagt......gctggtagcacaagctacgcacagaagttccag...ggcagagtcaccatgaccagggacacgtccacgagcacagtctacatggagctgagcagcctgacatctgaggacacggccgtgtattactgtgcgagagatagtggctacgttggctttgactactggggccagggaaccctggtcaccgtctcctcag		caggtgcagttggtgcagtctggggct...gaggtgaagaagcctggggcctcagtgaaggtttcctgtaaggcatttggatacaccttc............accaactattatgtgcactgggtgcgacaggcccctggacaagggcttgagtggatgggaataatcagccctagt......gctggtagcacaagctacgcacagaagttccag...ggcagagtcaccatgaccagggacacgtccacgagcacagtctacatggagctgagcagcctgacatctgaggacacggccgtgtattactgtgcgagaga	caggtgcagttggtgcagtctggggct...gaggtgaagaagcctggggcctcagtgaaggtttcctgtaaggcattt	ggatacaccttc............accaactattat	gtgcactgggtgcgacaggcccctggacaagggcttgagtggatgggaata	atcagccctagt......gctggtagcaca	agctacgcacagaagttccag...ggcagagtcaccatgaccagggacacgtccacgagcacagtctacatggagctgagcagcctgacatctgaggacacggccgtgtattactgt	gcgagagatagtggctacgttggctttgactac	tgtgcgagagatagtggctacgttggctttgactactgg	ctttgactactggggccagggaaccctggtcaccgtctcctcag	tggggccagggaaccctggtcaccgtctcctcag
3960	ACAGCCGGTGCTTCTC-1_contig_2	productive	N	Homsap IGHV3-53*04 F	Homsap IGHJ4*02 F	Homsap IGHD4-17*01 F	IGHD	gaggtgcagctggtggagtctggagga...ggcttggtccagcctggggggtccctgagactctcctgtgcagcctctgggttcaccgtc............agtagcaactacatgagctgggtccgccaggctccagggaaggggctggagtgggtctcagttatttatagcggt.........ggtagcacatactacgcagactccgtgaag...ggccgattcaccatctccagacacaattccaagaacacgctgtatcttcaaatgaacagcctgagagctgaggacacggccgtgtattactgtgcgagagagcgggccgatgactacgggtactactttgactactggggccagggaaccctggtcaccgtctcctcag		gaggtgcagctggtggagtctggagga...ggcttggtccagcctggggggtccctgagactctcctgtgcagcctctgggttcaccgtc............agtagcaactacatgagctgggtccgccaggctccagggaaggggctggagtgggtctcagttatttatagcggt.........ggtagcacatactacgcagactccgtgaag...ggccgattcaccatctccagacacaattccaagaacacgctgtatcttcaaatgaacagcctgagagctgaggacacggccgtgtattactgtgcgagaga	gaggtgcagctggtggagtctggagga...ggcttggtccagcctggggggtccctgagactctcctgtgcagcctct	gggttcaccgtc............agtagcaactac	atgagctgggtccgccaggctccagggaaggggctggagtgggtctcagtt	atttatagcggt.........ggtagcaca	tactacgcagactccgtgaag...ggccgattcaccatctccagacacaattccaagaacacgctgtatcttcaaatgaacagcctgagagctgaggacacggccgtgtattactgt	gcgagagagcgggccgatgactacgggtactactttgactac	tgtgcgagagagcgggccgatgactacgggtactactttgactactgg	actactttgactactggggccagggaaccctggtcaccgtctcctcag	tggggccagggaaccctggtcaccgtctcctcag
7561	ACAGCCGTCAACCAAC-1_contig_5	productive	N	Homsap IGHV3-48*02 F	Homsap IGHJ4*02 F	Homsap IGHD6-6*01 F	IGHD	gaggtgcagctggtggagtctggggga...ggcttggtacagcctggggggtccctgagactctcctgtgcagcctctggattcaccttc............agtagctatagcatgaactgggtccgccaggctccagggaaggggctggagtgggtttcatacattagtagtagt......agtagtaccatatactacgcagactctgtgaag...ggccgattcaccatctccagagacaatgccaagaactcactgtatctgcaaatgaacagcctgagagacgaggacacggctgtgtattactgtacctcgccccccccctgggactactggggccagggaaccctggtcaccgtctcctcag		gaggtgcagctggtggagtctggggga...ggcttggtacagcctggggggtccctgagactctcctgtgcagcctctggattcaccttc............agtagctatagcatgaactgggtccgccaggctccagggaaggggctggagtgggtttcatacattagtagtagt......agtagtaccatatactacgcagactctgtgaag...ggccgattcaccatctccagagacaatgccaagaactcactgtatctgcaaatgaacagcctgagagacgaggacacggctgtgtattactgt	gaggtgcagctggtggagtctggggga...ggcttggtacagcctggggggtccctgagactctcctgtgcagcctct	ggattcaccttc............agtagctatagc	atgaactgggtccgccaggctccagggaaggggctggagtgggtttcatac	attagtagtagt......agtagtaccata	tactacgcagactctgtgaag...ggccgattcaccatctccagagacaatgccaagaactcactgtatctgcaaatgaacagcctgagagacgaggacacggctgtgtattactgt	acctcgccccccccctgggactac	tgtacctcgccccccccctgggactactgg	gactactggggccagggaaccctggtcaccgtctcctcag	tggggccagggaaccctggtcaccgtctcctcag
4236	ACAGCCGTCAAGGCTT-1_contig_1	productive	M	Homsap IGHV1-46*01 F, or Homsap IGHV1-46*03 F	Homsap IGHJ4*02 F	Homsap IGHD3-16*01 F	IGHG1	caggtgcaactggtgcagtctggggct...gaggtgaagaagcctggggcctcagtgagggtttcctgcaaggcatctggatacaccttc............accgactactatttacactgggtgcgacaggcccctggacaagggcttgagtggctgggaatagtcaaccctagt......ggtggtagcacaacctacgcacagaagttccag...ggcagagtctccatgaccagagacacgtccacgttcacagtctacatggagctgagcagcctgagatctgacgacacggccgtctattattgtgcgagagagacggggtcacgatttttggagtggtggggccagggaaccctggtcaccgtctcctcag		caggtgcaactggtgcagtctggggct...gaggtgaagaagcctggggcctcagtgagggtttcctgcaaggcatctggatacaccttc............accgactactatttacactgggtgcgacaggcccctggacaagggcttgagtggctgggaatagtcaaccctagt......ggtggtagcacaacctacgcacagaagttccag...ggcagagtctccatgaccagagacacgtccacgttcacagtctacatggagctgagcagcctgagatctgacgacacggccgtctattattgtgcgagaga	caggtgcaactggtgcagtctggggct...gaggtgaagaagcctggggcctcagtgagggtttcctgcaaggcatct	ggatacaccttc............accgactactat	ttacactgggtgcgacaggcccctggacaagggcttgagtggctgggaata	gtcaaccctagt......ggtggtagcaca	acctacgcacagaagttccag...ggcagagtctccatgaccagagacacgtccacgttcacagtctacatggagctgagcagcctgagatctgacgacacggccgtctattattgt	gcgagagagacggggtcacgatttttggagtgg	tgtgcgagagagacggggtcacgatttttggagtggtgg	tggggccagggaaccctggtcaccgtctcctcag	tggggccagggaaccctggtcaccgtctcctcag
5922	ACAGCTAAGAGTACCG-1_contig_1	productive	N	Homsap IGHV3-15*01 F	Homsap IGHJ4*02 F	Homsap IGHD4-17*01 F	IGHM	gaggtgcagctggtggagtctggggga...ggcttggtaaagcctggggggtcccttagactctcctgtgcagcctctggattcactttc............agtaacgcctggatgagctgggtccgccaggctccagggaaggggctggagtgggttggccgtattaaaagcaaaactgatggtgggacaacagactacgctgcacccgtgaaa...ggcagattcaccatctcaagagatgattcaaaaaacacgctgtatctgcaaatgaacagcctgaaaaccgaggacacagccgtgtattactgtaccacagggatcaggcgggcggtgactataaactactggggccagggaaccctggtcaccgtctcctcag		gaggtgcagctggtggagtctggggga...ggcttggtaaagcctggggggtcccttagactctcctgtgcagcctctggattcactttc............agtaacgcctggatgagctgggtccgccaggctccagggaaggggctggagtgggttggccgtattaaaagcaaaactgatggtgggacaacagactacgctgcacccgtgaaa...ggcagattcaccatctcaagagatgattcaaaaaacacgctgtatctgcaaatgaacagcctgaaaaccgaggacacagccgtgtattactgtaccacag	gaggtgcagctggtggagtctggggga...ggcttggtaaagcctggggggtcccttagactctcctgtgcagcctct	ggattcactttc............agtaacgcctgg	atgagctgggtccgccaggctccagggaaggggctggagtgggttggccgt	attaaaagcaaaactgatggtgggacaaca	gactacgctgcacccgtgaaa...ggcagattcaccatctcaagagatgattcaaaaaacacgctgtatctgcaaatgaacagcctgaaaaccgaggacacagccgtgtattactgt	accacagggatcaggcgggcggtgactataaactac	tgtaccacagggatcaggcgggcggtgactataaactactgg	actactggggccagggaaccctggtcaccgtctcctcag	tggggccagggaaccctggtcaccgtctcctcag
199	ACAGCTAAGCAGACTG-1_contig_2	productive	N	Homsap IGHV4-39*01 F	Homsap IGHJ5*02 F	Homsap IGHD6-6*01 F	IGHM	cagctgcagctgcaggagtcgggccca...ggactggtgaagccttcggagaccctgtccctcacctgcactgtctctggtggctccatcagc......agtagtagttactactggggctggatccgccagcccccagggaaggggctggagtggattgggagtatctattatagt.........gggagcacctactacaacccgtccctcaag...agtcgagtcaccatatccgtagacacgtccaagaaccagttctccctgaagctgagctctgtgaccgccgcagacacggctgtgtattactgtgcgagacatgttgacccgtatagcagctcgtcccgacgcggtccctacaactggttcgacccctggggccagggaaccctggtcacc…		cagctgcagctgcaggagtcgggccca...ggactggtgaagccttcggagaccctgtccctcacctgcactgtctctggtggctccatcagc......agtagtagttactactggggctggatccgccagcccccagggaaggggctggagtggattgggagtatctattatagt.........gggagcacctactacaacccgtccctcaag...agtcgagtcaccatatccgtagacacgtccaagaaccagttctccctgaagctgagctctgtgaccgccgcagacacggctgtgtattactgtgcgagaca	cagctgcagctgcaggagtcgggccca...ggactggtgaagccttcggagaccctgtccctcacctgcactgtctct	ggtggctccatcagc......agtagtagttactac	tggggctggatccgccagcccccagggaaggggctggagtggattgggagt	atctattatagt.........gggagcacc	tactacaacccgtccctcaag...agtcgagtcaccatatccgtagacacgtccaagaaccagttctccctgaagctgagctctgtgaccgccgcagacacggctgtgtattactgt	gcgagacatgttgacccgtatagcagctcgtcccgacgcggtccctacaactggttcgacccc	tgtgcgagacatgttgacccgtatagcagctcgtcccgacgcggtccctacaactggttcgacccctgg	acaactggttcgacccctggggccagggaaccctggtcaccgtctcctcag	tggggccagggaaccctggtcaccgtctcctcag
7456	ACAGCTAAGGAGTACC-1_contig_2	productive	N	Homsap IGHV3-73*01 F	Homsap IGHJ6*02 F	Homsap IGHD6-13*01 F	IGHD	gaggtgcagctggtggagtctggggga...ggcttggtccagcctggggggtccctgaaactctcctgtgcagcctctgggttcaccttc............agtggctctgctatgcactgggtccgccaggcttccgggaaagggctggagtgggttggccgtattagaagcaaagctaacagttacgcgacagcatatgctgcgtcggtgaaa...ggcaggttcaccatctccagagatgattcaaagaacacggcgtatctgcaaatgaacagcctgaaaaccgaggacacggccgtgtattactgtacgttgatagcagcagctggttctggcggagtctactactactacggtatggacgtctggggccaagggaccacggtcaccgtctcc…		gaggtgcagctggtggagtctggggga...ggcttggtccagcctggggggtccctgaaactctcctgtgcagcctctgggttcaccttc............agtggctctgctatgcactgggtccgccaggcttccgggaaagggctggagtgggttggccgtattagaagcaaagctaacagttacgcgacagcatatgctgcgtcggtgaaa...ggcaggttcaccatctccagagatgattcaaagaacacggcgtatctgcaaatgaacagcctgaaaaccgaggacacggccgtgtattactgtac	gaggtgcagctggtggagtctggggga...ggcttggtccagcctggggggtccctgaaactctcctgtgcagcctct	gggttcaccttc............agtggctctgct	atgcactgggtccgccaggcttccgggaaagggctggagtgggttggccgt	attagaagcaaagctaacagttacgcgaca	gcatatgctgcgtcggtgaaa...ggcaggttcaccatctccagagatgattcaaagaacacggcgtatctgcaaatgaacagcctgaaaaccgaggacacggccgtgtattactgt	acgttgatagcagcagctggttctggcggagtctactactactacggtatggacgtc	tgtacgttgatagcagcagctggttctggcggagtctactactactacggtatggacgtctgg	ctactactactacggtatggacgtctggggccaagggaccacggtcaccgtctcctca	tggggccaagggaccacggtcaccgtctcctca
712	ACAGCTACAAACAACA-1_contig_4	productive	M	Homsap IGHV4-59*01 F	Homsap IGHJ3*02 F	Homsap IGHD3-22*01 F	IGHG2	caagtgcagctgcaggagtcgggccca...gggctggtgaagccttcggagaccctgtccctcttatgcactgtctctggtgcctccatc............aaaaataaccgctggagctggatccggcagcccccagggaagggactggagtggattgcctatatatattacact.........gggattaccaactacaacccctccctcaag...agtcgagtcaccatatcagtggacacgtccaagaaccagttctccctgaagttgagctctgtgaccgctgcggacacggccgtgtactattgtgcgagagacctctcctatgaaactagtgggggggatgatgcttttgatatctggggccatgggacaatggtcatcgtctcttcag		caagtgcagctgcaggagtcgggccca...gggctggtgaagccttcggagaccctgtccctcttatgcactgtctctggtgcctccatc............aaaaataaccgctggagctggatccggcagcccccagggaagggactggagtggattgcctatatatattacact.........gggattaccaactacaacccctccctcaag...agtcgagtcaccatatcagtggacacgtccaagaaccagttctccctgaagttgagctctgtgaccgctgcggacacggccgtgtactattgtgcgagaga	caagtgcagctgcaggagtcgggccca...gggctggtgaagccttcggagaccctgtccctcttatgcactgtctct	ggtgcctccatc............aaaaataaccgc	tggagctggatccggcagcccccagggaagggactggagtggattgcctat	atatattacact.........gggattacc	aactacaacccctccctcaag...agtcgagtcaccatatcagtggacacgtccaagaaccagttctccctgaagttgagctctgtgaccgctgcggacacggccgtgtactattgt	gcgagagacctctcctatgaaactagtgggggggatgatgcttttgatatc	tgtgcgagagacctctcctatgaaactagtgggggggatgatgcttttgatatctgg	tgatgcttttgatatctggggccatgggacaatggtcatcgtctcttcag	tggggccatgggacaatggtcatcgtctcttcag
14067	ACAGCTACAACACCCG-1_contig_4	productive	M	Homsap IGHV3-33*01 F, or Homsap IGHV3-33*03 F or Homsap IGHV3-33*04 F or Homsap IGHV3-33*06 F	Homsap IGHJ4*02 F	Homsap IGHD3-10*01 F	IGHG1	caggtgcagctggtggagtctggggga...ggcgtggtccagcctgggaggtccctgagactctcttgtgcagtctctggattccccttc............agtacttatggcatgcactgggtccgccaggctccaggcaaggggctagagtgggtggcagttatatggaatgat......gggagcgaggaatactatggagacgccgtgaag...ggccgattcaccatctccaaagacaaatccaggaacatgctgtatctgcaaatgagtaacctgagagccgacgacacggctgtgtattactgtgcgagatggggggttcagggaattacgcttgactactggggccagggaacgctggtcaccgtctcctcag		caggtgcagctggtggagtctggggga...ggcgtggtccagcctgggaggtccctgagactctcttgtgcagtctctggattccccttc............agtacttatggcatgcactgggtccgccaggctccaggcaaggggctagagtgggtggcagttatatggaatgat......gggagcgaggaatactatggagacgccgtgaag...ggccgattcaccatctccaaagacaaatccaggaacatgctgtatctgcaaatgagtaacctgagagccgacgacacggctgtgtattactgtgcgaga	caggtgcagctggtggagtctggggga...ggcgtggtccagcctgggaggtccctgagactctcttgtgcagtctct	ggattccccttc............agtacttatggc	atgcactgggtccgccaggctccaggcaaggggctagagtgggtggcagtt	atatggaatgat......gggagcgaggaa	tactatggagacgccgtgaag...ggccgattcaccatctccaaagacaaatccaggaacatgctgtatctgcaaatgagtaacctgagagccgacgacacggctgtgtattactgt	gcgagatggggggttcagggaattacgcttgactac	tgtgcgagatggggggttcagggaattacgcttgactactgg	ttgactactggggccagggaacgctggtcaccgtctcctcag	tggggccagggaacgctggtcaccgtctcctcag
3407	ACAGCTACAGTTCCCT-1_contig_3	productive	N	Homsap IGHV4-39*01 F	Homsap IGHJ6*02 F	Homsap IGHD1-26*01 F	IGHM	cagctgcagctgcaggagtcgggccca...ggactggtgaagccttcggagaccctgtccctcacctgcactgtctctggtggctccatcagc......agtagtagttactactggggctggatccgccagcccccagggaaggggctggagtggattgggagtatctattatagt.........gggagcacctactacaacccgtccctcaag...agtcgagtcaccatatccgtagacacgtccaagaaccagttctccctgaagctgagctctgtgaccgccgcagacacggctgtgtattactgtgcgagacatatggggagggagctaacccgcggtatggacgtctggggccaagggaccacggtcaccgtctcctca		cagctgcagctgcaggagtcgggccca...ggactggtgaagccttcggagaccctgtccctcacctgcactgtctctggtggctccatcagc......agtagtagttactactggggctggatccgccagcccccagggaaggggctggagtggattgggagtatctattatagt.........gggagcacctactacaacccgtccctcaag...agtcgagtcaccatatccgtagacacgtccaagaaccagttctccctgaagctgagctctgtgaccgccgcagacacggctgtgtattactgtgcgagaca	cagctgcagctgcaggagtcgggccca...ggactggtgaagccttcggagaccctgtccctcacctgcactgtctct	ggtggctccatcagc......agtagtagttactac	tggggctggatccgccagcccccagggaaggggctggagtggattgggagt	atctattatagt.........gggagcacc	tactacaacccgtccctcaag...agtcgagtcaccatatccgtagacacgtccaagaaccagttctccctgaagctgagctctgtgaccgccgcagacacggctgtgtattactgt	gcgagacatatggggagggagctaacccgcggtatggacgtc	tgtgcgagacatatggggagggagctaacccgcggtatggacgtctgg	cggtatggacgtctggggccaagggaccacggtcaccgtctcctca	tggggccaagggaccacggtcaccgtctcctca
3528	ACAGCTATCGAATGCT-1_contig_1	productive	N	Homsap IGHV3-21*01 F	Homsap IGHJ4*02 F	Homsap IGHD6-19*01 F	IGHM	gaggtgcagctggtggagtctggggga...ggcctggtcaagcctggggggtccctgagactctcctgtgcagcctctggattcaccttc............agtagctatagcatgaactgggtccgccaggctccagggaaggggctggagtgggtctcatccattagtagtagt......agtagttacatatactacgcagactcagtgaag...ggccgattcaccatctccagagacaacgccaagaactcactgtatctgcaaatgaacagcctgagagccgaggacacggctgtgtattactgtgcgagagatcaaattcgggtagcagtggcctcaattgactactggggccagggaaccctggtcaccgtctcctcag		gaggtgcagctggtggagtctggggga...ggcctggtcaagcctggggggtccctgagactctcctgtgcagcctctggattcaccttc............agtagctatagcatgaactgggtccgccaggctccagggaaggggctggagtgggtctcatccattagtagtagt......agtagttacatatactacgcagactcagtgaag...ggccgattcaccatctccagagacaacgccaagaactcactgtatctgcaaatgaacagcctgagagccgaggacacggctgtgtattactgtgcgagaga	gaggtgcagctggtggagtctggggga...ggcctggtcaagcctggggggtccctgagactctcctgtgcagcctct	ggattcaccttc............agtagctatagc	atgaactgggtccgccaggctccagggaaggggctggagtgggtctcatcc	attagtagtagt......agtagttacata	tactacgcagactcagtgaag...ggccgattcaccatctccagagacaacgccaagaactcactgtatctgcaaatgaacagcctgagagccgaggacacggctgtgtattactgt	gcgagagatcaaattcgggtagcagtggcctcaattgactac	tgtgcgagagatcaaattcgggtagcagtggcctcaattgactactgg	ttgactactggggccagggaaccctggtcaccgtctcctcag	tggggccagggaaccctggtcaccgtctcctcag
14166	ACAGCTATCGGTTAAC-1_contig_1	productive	M	Homsap IGHV5-51*01 F	Homsap IGHJ4*03 F	Homsap IGHD3-10*01 F	IGHG1	gaggtgcagctggagcagtctagagca...gaggtgaaaaagcccggggagtctctgaagatctcctgtaaggcttctggatacaccttt............ggcaactactggatcggctgggtgcgccagaagcccgggaaaggcctggagtggatggggatcatctatcctagt......gactctgataccaaatatagtccgcccttccaa...ggccgggtcaccatctcggccgccaagtccacccgcaccgcctacctacagtggcgcagcctgaacgcctcggacagcgccatgtatttttgtgcgagaagttcggagagggggtttgattactggggccaggggaccctggtcaccgtctccctag		gaggtgcagctggagcagtctagagca...gaggtgaaaaagcccggggagtctctgaagatctcctgtaaggcttctggatacaccttt............ggcaactactggatcggctgggtgcgccagaagcccgggaaaggcctggagtggatggggatcatctatcctagt......gactctgataccaaatatagtccgcccttccaa...ggccgggtcaccatctcggccgccaagtccacccgcaccgcctacctacagtggcgcagcctgaacgcctcggacagcgccatgtatttttgtgcgaga	gaggtgcagctggagcagtctagagca...gaggtgaaaaagcccggggagtctctgaagatctcctgtaaggcttct	ggatacaccttt............ggcaactactgg	atcggctgggtgcgccagaagcccgggaaaggcctggagtggatggggatc	atctatcctagt......gactctgatacc	aaatatagtccgcccttccaa...ggccgggtcaccatctcggccgccaagtccacccgcaccgcctacctacagtggcgcagcctgaacgcctcggacagcgccatgtatttttgt	gcgagaagttcggagagggggtttgattac	tgtgcgagaagttcggagagggggtttgattactgg	tttgattactggggccaggggaccctggtcaccgtctccctag	tggggccaggggaccctggtcaccgtctccctag
6611	ACAGCTATCGTTGCCT-1_contig_2	productive	M	Homsap IGHV3-74*01 F	Homsap IGHJ4*02 F	Homsap IGHD6-19*01 F	IGHM	gaggtgcagctggtggagtccggggga...ggcttagttcagcctggggggtccctgagactctcctgtgcagcctctggattcaccttc............agtctctactggatgcactgggtccgccaagctccagggaaggggctggtgtgggtctcacgtattaagagtgat......gggagaagtacaagctacgcggactccgtgaag...ggccgattcaccatctccagagacaacgccaagaacacactgtatctgcaaatgaacagtctgagagccgaggacacggctgtgtattactgtgcaagagatccgatagcagtggctgggacggttgattactggggccagggaaccctggtcaccgtctcctcag		gaggtgcagctggtggagtccggggga...ggcttagttcagcctggggggtccctgagactctcctgtgcagcctctggattcaccttc............agtctctactggatgcactgggtccgccaagctccagggaaggggctggtgtgggtctcacgtattaagagtgat......gggagaagtacaagctacgcggactccgtgaag...ggccgattcaccatctccagagacaacgccaagaacacactgtatctgcaaatgaacagtctgagagccgaggacacggctgtgtattactgtgcaagaga	gaggtgcagctggtggagtccggggga...ggcttagttcagcctggggggtccctgagactctcctgtgcagcctct	ggattcaccttc............agtctctactgg	atgcactgggtccgccaagctccagggaaggggctggtgtgggtctcacgt	attaagagtgat......gggagaagtaca	agctacgcggactccgtgaag...ggccgattcaccatctccagagacaacgccaagaacacactgtatctgcaaatgaacagtctgagagccgaggacacggctgtgtattactgt	gcaagagatccgatagcagtggctgggacggttgattac	tgtgcaagagatccgatagcagtggctgggacggttgattactgg	ttgattactggggccagggaaccctggtcaccgtctcctcag	tggggccagggaaccctggtcaccgtctcctcag
13306	ACAGCTATCTGTCAAG-1_contig_2	productive	M	Homsap IGHV3-48*02 F	Homsap IGHJ5*02 F	Homsap IGHD4-17*01 F	IGHM	gaggtgcagctggtggagtctggggga...ggcttggtacagcctggggggtccctgagactctcctgtgcagcctccggattcaccttc............agaagctatagcatgaactgggtccgccaggctccagggaaggggctggagtgggtttcatacattagtagtagt......tttagtaccatatcttatgcagactctgtgaag...ggccgattcaccatctccagagacaatgccaagaactcactgtatctgcaaatgaacagcctgagagacgaggacacggctgtctattactgtgcgagagggggtgcccgccagggggatgactacggtcctgatagctttctattcgacccctggggccagggaaccctggtcaccgtc…		gaggtgcagctggtggagtctggggga...ggcttggtacagcctggggggtccctgagactctcctgtgcagcctccggattcaccttc............agaagctatagcatgaactgggtccgccaggctccagggaaggggctggagtgggtttcatacattagtagtagt......tttagtaccatatcttatgcagactctgtgaag...ggccgattcaccatctccagagacaatgccaagaactcactgtatctgcaaatgaacagcctgagagacgaggacacggctgtctattactgtgcgagag	gaggtgcagctggtggagtctggggga...ggcttggtacagcctggggggtccctgagactctcctgtgcagcctcc	ggattcaccttc............agaagctatagc	atgaactgggtccgccaggctccagggaaggggctggagtgggtttcatac	attagtagtagt......tttagtaccata	tcttatgcagactctgtgaag...ggccgattcaccatctccagagacaatgccaagaactcactgtatctgcaaatgaacagcctgagagacgaggacacggctgtctattactgt	gcgagagggggtgcccgccagggggatgactacggtcctgatagctttctattcgacccc	tgtgcgagagggggtgcccgccagggggatgactacggtcctgatagctttctattcgacccctgg	ttcgacccctggggccagggaaccctggtcaccgtctcctcag	tggggccagggaaccctggtcaccgtctcctcag
10743	ACATACGAGCAGACTG-1_contig_1	productive	N	Homsap IGHV4-59*01 F	Homsap IGHJ4*02 F	Homsap IGHD5-12*01 F	IGHD	caggtgcagctgcaggagtcgggccca...ggactggtgaagccttcggagaccctgtccctcacctgcactgtctctggtggctccatc............agtagttactactggagctggatccggcagcccccagggaagggactggagtggattgggtatatctattacagt.........gggagcaccaactacaacccctccctcaag...agtcgagtcaccatatcagtagacacgtccaagaaccagttctccctgaagctgagctctgtgaccgctgcggacacggccgtgtattactgtgcgagagacctcaggggatatagtgccgaaacgggttttgactactggggccagggaaccctggtcaccgtctcctcag		caggtgcagctgcaggagtcgggccca...ggactggtgaagccttcggagaccctgtccctcacctgcactgtctctggtggctccatc............agtagttactactggagctggatccggcagcccccagggaagggactggagtggattgggtatatctattacagt.........gggagcaccaactacaacccctccctcaag...agtcgagtcaccatatcagtagacacgtccaagaaccagttctccctgaagctgagctctgtgaccgctgcggacacggccgtgtattactgtgcgagaga	caggtgcagctgcaggagtcgggccca...ggactggtgaagccttcggagaccctgtccctcacctgcactgtctct	ggtggctccatc............agtagttactac	tggagctggatccggcagcccccagggaagggactggagtggattgggtat	atctattacagt.........gggagcacc	aactacaacccctccctcaag...agtcgagtcaccatatcagtagacacgtccaagaaccagttctccctgaagctgagctctgtgaccgctgcggacacggccgtgtattactgt	gcgagagacctcaggggatatagtgccgaaacgggttttgactac	tgtgcgagagacctcaggggatatagtgccgaaacgggttttgactactgg	tttgactactggggccagggaaccctggtcaccgtctcctcag	tggggccagggaaccctggtcaccgtctcctcag
15128	ACATACGAGCTGCCCA-1_contig_2	productive	N	Homsap IGHV3-23*01 F, or Homsap IGHV3-23D*01 F	Homsap IGHJ4*02 F	Homsap IGHD3-9*01 F	IGHD	gaggtgcagctgttggagtctggggga...ggcttggtacagcctggggggtccctgagactctcctgtgcagcctctggattcaccttt............agcagctatgccatgagctgggtccgccaggctccagggaaggggctggagtgggtctcagctattagtggtagt......ggtggtagcacatactacgcagactccgtgaag...ggccggttcaccatctccagagacaattccaagaacacgctgtatctgcaaatgaacagcctgagagccgaggacacggccgtatattactgtgcgaaaggggggcctggttacccgtactactttgactactggggccagggaaccctggtcaccgtctcctcag		gaggtgcagctgttggagtctggggga...ggcttggtacagcctggggggtccctgagactctcctgtgcagcctctggattcaccttt............agcagctatgccatgagctgggtccgccaggctccagggaaggggctggagtgggtctcagctattagtggtagt......ggtggtagcacatactacgcagactccgtgaag...ggccggttcaccatctccagagacaattccaagaacacgctgtatctgcaaatgaacagcctgagagccgaggacacggccgtatattactgtgcgaaag	gaggtgcagctgttggagtctggggga...ggcttggtacagcctggggggtccctgagactctcctgtgcagcctct	ggattcaccttt............agcagctatgcc	atgagctgggtccgccaggctccagggaaggggctggagtgggtctcagct	attagtggtagt......ggtggtagcaca	tactacgcagactccgtgaag...ggccggttcaccatctccagagacaattccaagaacacgctgtatctgcaaatgaacagcctgagagccgaggacacggccgtatattactgt	gcgaaaggggggcctggttacccgtactactttgactac	tgtgcgaaaggggggcctggttacccgtactactttgactactgg	actactttgactactggggccagggaaccctggtcaccgtctcctcag	tggggccagggaaccctggtcaccgtctcctcag
10844	ACATACGAGTCCGTAT-1_contig_3	productive	M	Homsap IGHV4-39*01 F	Homsap IGHJ4*02 F	Homsap IGHD7-27*01 F	IGHG3	cagctgcagctgcaggagtcgggccca...ggactggtgaagccttcggggaccctgtccctcacctgcactgtctctggtgactccatcagc......actaataataactactggggctggatccgccagccccccgggaaggggctggagtggattgggagtatcgattatagt.........gggactaccttctacaccccgtccctcgag...agtcgcctcaccatatcccttgacacgtccaagaaccagttttccctgaggttgagctctgtgaccgccgcagacacggctgtgtattactgtgtgagaccccgaagtggggccttctttgactactggggccagggaacgcaggtcaccgtctcctcag		cagctgcagctgcaggagtcgggccca...ggactggtgaagccttcggggaccctgtccctcacctgcactgtctctggtgactccatcagc......actaataataactactggggctggatccgccagccccccgggaaggggctggagtggattgggagtatcgattatagt.........gggactaccttctacaccccgtccctcgag...agtcgcctcaccatatcccttgacacgtccaagaaccagttttccctgaggttgagctctgtgaccgccgcagacacggctgtgtattactgtgtgagac	cagctgcagctgcaggagtcgggccca...ggactggtgaagccttcggggaccctgtccctcacctgcactgtctct	ggtgactccatcagc......actaataataactac	tggggctggatccgccagccccccgggaaggggctggagtggattgggagt	atcgattatagt.........gggactacc	ttctacaccccgtccctcgag...agtcgcctcaccatatcccttgacacgtccaagaaccagttttccctgaggttgagctctgtgaccgccgcagacacggctgtgtattactgt	gtgagaccccgaagtggggccttctttgactac	tgtgtgagaccccgaagtggggccttctttgactactgg	cttctttgactactggggccagggaacgcaggtcaccgtctcctcag	tggggccagggaacgcaggtcaccgtctcctcag
14941	ACATACGAGTGGGTTG-1_contig_3	productive	N	Homsap IGHV2-5*02 F	Homsap IGHJ4*02 F	Homsap IGHD3-16*02 F	IGHM	cagatcaccttgaaggagtctggtcct...acgctggtgaaacccacacagaccctcacgctgacctgcaccttctctgggttctcactcagc......actagtggagtgggtgtgggctggatccgtcagcccccaggaaaggccctggagtggcttgcactcatttattgggat.........gatgataagcgctacagcccatctctgaag...agcaggctcaccatcaccaaggacacctccaaaaaccaggtggtccttacaatgaccaacatggaccctgtggacacagccacatattactgtgcacacttttatgattacatttgggggagttatcggccttactactttgactactggggccagggaaccctggtcaccgtctcctcag		cagatcaccttgaaggagtctggtcct...acgctggtgaaacccacacagaccctcacgctgacctgcaccttctctgggttctcactcagc......actagtggagtgggtgtgggctggatccgtcagcccccaggaaaggccctggagtggcttgcactcatttattgggat.........gatgataagcgctacagcccatctctgaag...agcaggctcaccatcaccaaggacacctccaaaaaccaggtggtccttacaatgaccaacatggaccctgtggacacagccacatattactgtgcacac	cagatcaccttgaaggagtctggtcct...acgctggtgaaacccacacagaccctcacgctgacctgcaccttctct	gggttctcactcagc......actagtggagtgggt	gtgggctggatccgtcagcccccaggaaaggccctggagtggcttgcactc	atttattgggat.........gatgataag	cgctacagcccatctctgaag...agcaggctcaccatcaccaaggacacctccaaaaaccaggtggtccttacaatgaccaacatggaccctgtggacacagccacatattactgt	gcacacttttatgattacatttgggggagttatcggccttactactttgactac	tgtgcacacttttatgattacatttgggggagttatcggccttactactttgactactgg	actactttgactactggggccagggaaccctggtcaccgtctcctcag	tggggccagggaaccctggtcaccgtctcctcag
1057	ACATACGCACATCTTT-1_contig_1	productive	N	Homsap IGHV1-8*01 F	Homsap IGHJ6*02 F	Homsap IGHD6-6*01 F	IGHM	caggtgcagctggtgcagtctggggct...gaggtgaagaagcctggggcctcagtgaaggtctcctgcaaggcttctggatacaccttc............accagttatgatatcaactgggtgcgacaggccactggacaagggcttgagtggatgggatggatgaaccctaac......agtggtaacacaggctatgcacagaagttccag...ggcagagtcaccatgaccaggaacacctccataagcacagcctacatggagctgagcagcctgagatctgaggacacggccgtgtattactgtgcgacgcagtatagcagctcgtcaatattgggtcctggctactactactacggtatggacgtctggggccaagggaccacggtcacc…		caggtgcagctggtgcagtctggggct...gaggtgaagaagcctggggcctcagtgaaggtctcctgcaaggcttctggatacaccttc............accagttatgatatcaactgggtgcgacaggccactggacaagggcttgagtggatgggatggatgaaccctaac......agtggtaacacaggctatgcacagaagttccag...ggcagagtcaccatgaccaggaacacctccataagcacagcctacatggagctgagcagcctgagatctgaggacacggccgtgtattactgtgcga	caggtgcagctggtgcagtctggggct...gaggtgaagaagcctggggcctcagtgaaggtctcctgcaaggcttct	ggatacaccttc............accagttatgat	atcaactgggtgcgacaggccactggacaagggcttgagtggatgggatgg	atgaaccctaac......agtggtaacaca	ggctatgcacagaagttccag...ggcagagtcaccatgaccaggaacacctccataagcacagcctacatggagctgagcagcctgagatctgaggacacggccgtgtattactgt	gcgacgcagtatagcagctcgtcaatattgggtcctggctactactactacggtatggacgtc	tgtgcgacgcagtatagcagctcgtcaatattgggtcctggctactactactacggtatggacgtctgg	ctactactactacggtatggacgtctggggccaagggaccacggtcaccgtctcctca	tggggccaagggaccacggtcaccgtctcctca
557	ACATACGCACCGAATT-1_contig_2	productive	N	Homsap IGHV3-23*01 F, or Homsap IGHV3-23D*01 F	Homsap IGHJ3*02 F	Homsap IGHD2-15*01 F	IGHM	gaggtgcagctgttggagtctggggga...ggcttggtacagcctggggggtccctgagactctcctgtgcagcctctggattcaccttt............agcagctatgccatgagctgggtccgccaggctccagggaaggggctggagtgggtctcagctattagtggtagt......ggtggtagcacatactacgcagactccgtgaag...ggccggttcaccatctccagagacaattccaagaacacgctgtatctgcaaatgaacagcctgagagccgaggacacggccgtatattactgtgcgaaaacccgcgtagtggtggtagctgccgatcatgatgcttttgatatctggggccaagggacaatggtcaccgtctcttcag		gaggtgcagctgttggagtctggggga...ggcttggtacagcctggggggtccctgagactctcctgtgcagcctctggattcaccttt............agcagctatgccatgagctgggtccgccaggctccagggaaggggctggagtgggtctcagctattagtggtagt......ggtggtagcacatactacgcagactccgtgaag...ggccggttcaccatctccagagacaattccaagaacacgctgtatctgcaaatgaacagcctgagagccgaggacacggccgtatattactgtgcgaaa	gaggtgcagctgttggagtctggggga...ggcttggtacagcctggggggtccctgagactctcctgtgcagcctct	ggattcaccttt............agcagctatgcc	atgagctgggtccgccaggctccagggaaggggctggagtgggtctcagct	attagtggtagt......ggtggtagcaca	tactacgcagactccgtgaag...ggccggttcaccatctccagagacaattccaagaacacgctgtatctgcaaatgaacagcctgagagccgaggacacggccgtatattactgt	gcgaaaacccgcgtagtggtggtagctgccgatcatgatgcttttgatatc	tgtgcgaaaacccgcgtagtggtggtagctgccgatcatgatgcttttgatatctgg	tgatgcttttgatatctggggccaagggacaatggtcaccgtctcttcag	tggggccaagggacaatggtcaccgtctcttcag
11765	ACATACGCAGCTCGCA-1_contig_3	productive	N	Homsap IGHV1-69*04 F	Homsap IGHJ6*02 F	Homsap IGHD3-22*01 F	IGHM	caggtccagctggtgcagtctggggct...gaggtgaagaagcctgggtcctcggtgaaggtctcctgcaaggcttctggaggcaccttc............agcagctatgctatcagctgggtgcgacaggcccctggacaagggcttgagtggatgggaaggatcatccctatc......cttggtatagcaaactacgcacagaagttccag...ggcagagtcacgattaccgcggacaaatccacgagcacagcctacatggagctgagcagcctgagatctgaggacacggccgtgtattactgtgcgagacgagtactctatgatagtagggggggtatggacgtctggggccaagggaccacggtcaccgtctcctca		caggtccagctggtgcagtctggggct...gaggtgaagaagcctgggtcctcggtgaaggtctcctgcaaggcttctggaggcaccttc............agcagctatgctatcagctgggtgcgacaggcccctggacaagggcttgagtggatgggaaggatcatccctatc......cttggtatagcaaactacgcacagaagttccag...ggcagagtcacgattaccgcggacaaatccacgagcacagcctacatggagctgagcagcctgagatctgaggacacggccgtgtattactgtgcgaga	caggtccagctggtgcagtctggggct...gaggtgaagaagcctgggtcctcggtgaaggtctcctgcaaggcttct	ggaggcaccttc............agcagctatgct	atcagctgggtgcgacaggcccctggacaagggcttgagtggatgggaagg	atcatccctatc......cttggtatagca	aactacgcacagaagttccag...ggcagagtcacgattaccgcggacaaatccacgagcacagcctacatggagctgagcagcctgagatctgaggacacggccgtgtattactgt	gcgagacgagtactctatgatagtagggggggtatggacgtc	tgtgcgagacgagtactctatgatagtagggggggtatggacgtctgg	ggtatggacgtctggggccaagggaccacggtcaccgtctcctca	tggggccaagggaccacggtcaccgtctcctca
12243	ACATACGGTATTAGCC-1_contig_2	productive	N	Homsap IGHV4-39*01 F	Homsap IGHJ4*02 F	Homsap IGHD6-19*01 F	IGHD	cagctgcagctgcaggagtcgggccca...ggactggtgaagccttcggagaccctgtccctcacctgcactgtctctggtggctccatcagc......agtagtagttactactggggctggatccgccagcccccagggaaggggctggagtggattgggagtatctattatagt.........gggagcacctactacaacccgtccctcaag...agtcgagtcaccatatccgtagacacgtccaagaaccagttctccctgaagctgagctctgtgaccgccgcagacacggctgtgtattactgtgcgagacaccctacctctccgtatagcagtggctggtacgagggggactactggggccagggaaccctggtcaccgtctcctcag		cagctgcagctgcaggagtcgggccca...ggactggtgaagccttcggagaccctgtccctcacctgcactgtctctggtggctccatcagc......agtagtagttactactggggctggatccgccagcccccagggaaggggctggagtggattgggagtatctattatagt.........gggagcacctactacaacccgtccctcaag...agtcgagtcaccatatccgtagacacgtccaagaaccagttctccctgaagctgagctctgtgaccgccgcagacacggctgtgtattactgtgcgagaca	cagctgcagctgcaggagtcgggccca...ggactggtgaagccttcggagaccctgtccctcacctgcactgtctct	ggtggctccatcagc......agtagtagttactac	tggggctggatccgccagcccccagggaaggggctggagtggattgggagt	atctattatagt.........gggagcacc	tactacaacccgtccctcaag...agtcgagtcaccatatccgtagacacgtccaagaaccagttctccctgaagctgagctctgtgaccgccgcagacacggctgtgtattactgt	gcgagacaccctacctctccgtatagcagtggctggtacgagggggactac	tgtgcgagacaccctacctctccgtatagcagtggctggtacgagggggactactgg	gactactggggccagggaaccctggtcaccgtctcctcag	tggggccagggaaccctggtcaccgtctcctcag
12410	ACATACGTCTGGTGTA-1_contig_2	productive	N	Homsap IGHV3-33*01 F, or Homsap IGHV3-33*06 F	Homsap IGHJ6*02 F	Homsap IGHD1-26*01 F	IGHM	caggtgcagctggtggagtctggggga...ggcgtggtccagcctgggaggtccctgagactctcctgtgcagcgtctggattcaccttc............agtagctatggcatgcactgggtccgccaggctccaggcaaggggctggagtgggtggcagttatatggtatgat......ggaagtaataaatactatgcagactccgtgaag...ggccgattcaccatctccagagacaattccaagaacacgctgtatctgcaaatgaacagcctgagagccgaggacacggctgtgtattactgtgcgagagatcttgatcgggtgggagctattttctactactacggtatggacgtctggggccaagggaccacggtcaccgtctcctca		caggtgcagctggtggagtctggggga...ggcgtggtccagcctgggaggtccctgagactctcctgtgcagcgtctggattcaccttc............agtagctatggcatgcactgggtccgccaggctccaggcaaggggctggagtgggtggcagttatatggtatgat......ggaagtaataaatactatgcagactccgtgaag...ggccgattcaccatctccagagacaattccaagaacacgctgtatctgcaaatgaacagcctgagagccgaggacacggctgtgtattactgtgcgagaga	caggtgcagctggtggagtctggggga...ggcgtggtccagcctgggaggtccctgagactctcctgtgcagcgtct	ggattcaccttc............agtagctatggc	atgcactgggtccgccaggctccaggcaaggggctggagtgggtggcagtt	atatggtatgat......ggaagtaataaa	tactatgcagactccgtgaag...ggccgattcaccatctccagagacaattccaagaacacgctgtatctgcaaatgaacagcctgagagccgaggacacggctgtgtattactgt	gcgagagatcttgatcgggtgggagctattttctactactacggtatggacgtc	tgtgcgagagatcttgatcgggtgggagctattttctactactacggtatggacgtctgg	ctactactacggtatggacgtctggggccaagggaccacggtcaccgtctcctca	tggggccaagggaccacggtcaccgtctcctca
2025	ACATCAGAGCAGATCG-1_contig_1	productive	N	Homsap IGHV1-69*04 F	Homsap IGHJ5*02 F	Homsap IGHD6-6*01 F	IGHM	caggtccagctggtgcagtctggggct...gaggtgaagaagcctgggtcctcggtgaaggtctcctgcaaggcttctggaggcaccttc............agcagctatgctatcagctgggtgcgacaggcccctggacaagggcttgagtggatgggaaggatcatccctatc......cttggtatagcaaactacgcacagaagttccag...ggcagagtcacgattaccgcggacaaatccacgagcacagcctacatggagctgagcagcctgagatctgaggacacggccgtgtattactgtgcgagccttgccctaggggcagctcgtgagttcgacccctggggccagggaaccctggtcaccgtctcctcag		caggtccagctggtgcagtctggggct...gaggtgaagaagcctgggtcctcggtgaaggtctcctgcaaggcttctggaggcaccttc............agcagctatgctatcagctgggtgcgacaggcccctggacaagggcttgagtggatgggaaggatcatccctatc......cttggtatagcaaactacgcacagaagttccag...ggcagagtcacgattaccgcggacaaatccacgagcacagcctacatggagctgagcagcctgagatctgaggacacggccgtgtattactgtgcgag	caggtccagctggtgcagtctggggct...gaggtgaagaagcctgggtcctcggtgaaggtctcctgcaaggcttct	ggaggcaccttc............agcagctatgct	atcagctgggtgcgacaggcccctggacaagggcttgagtggatgggaagg	atcatccctatc......cttggtatagca	aactacgcacagaagttccag...ggcagagtcacgattaccgcggacaaatccacgagcacagcctacatggagctgagcagcctgagatctgaggacacggccgtgtattactgt	gcgagccttgccctaggggcagctcgtgagttcgacccc	tgtgcgagccttgccctaggggcagctcgtgagttcgacccctgg	gttcgacccctggggccagggaaccctggtcaccgtctcctcag	tggggccagggaaccctggtcaccgtctcctcag
1639	ACATCAGAGGTCGGAT-1_contig_3	productive	N	Homsap IGHV3-9*01 F	Homsap IGHJ1*01 F	Homsap IGHD6-13*01 F	IGHM	gaagtgcagctggtggagtctggggga...ggcttggtacagcctggcaggtccctgagactctcctgtgcagcctctggattcaccttt............gatgattatgccatgcactgggtccggcaagctccagggaagggcctggagtgggtctcaggtattagttggagt......agtggtagtataggctatgcggactctgtgaag...ggccgattcaccatctccagagacaacgccaagaactccctgtatctgcaaatgaacagtctgaggactgaggacacggccttgtattactgtgcaaaagatacctacggatccatagcagcagctggcccatactggggccagggaaccctggtcaccgtctcctcag		gaagtgcagctggtggagtctggggga...ggcttggtacagcctggcaggtccctgagactctcctgtgcagcctctggattcaccttt............gatgattatgccatgcactgggtccggcaagctccagggaagggcctggagtgggtctcaggtattagttggagt......agtggtagtataggctatgcggactctgtgaag...ggccgattcaccatctccagagacaacgccaagaactccctgtatctgcaaatgaacagtctgaggactgaggacacggccttgtattactgtgcaaaagata	gaagtgcagctggtggagtctggggga...ggcttggtacagcctggcaggtccctgagactctcctgtgcagcctct	ggattcaccttt............gatgattatgcc	atgcactgggtccggcaagctccagggaagggcctggagtgggtctcaggt	attagttggagt......agtggtagtata	ggctatgcggactctgtgaag...ggccgattcaccatctccagagacaacgccaagaactccctgtatctgcaaatgaacagtctgaggactgaggacacggccttgtattactgt	gcaaaagatacctacggatccatagcagcagctggcccatac	tgtgcaaaagatacctacggatccatagcagcagctggcccatactgg	actggggccagggaaccctggtcaccgtctcctcag	tggggccagggaaccctggtcaccgtctcctcag
1183	ACATCAGCATACGCCG-1_contig_2	productive	N	Homsap IGHV5-51*01 F	Homsap IGHJ5*02 F	Homsap IGHD6-19*01 F	IGHM	gaggtgcagctggtgcagtctggagca...gaggtgaaaaagcccggggagtctctgaagatctcctgtaagggttctggatacagcttt............accagctactggatcggctgggtgcgccagatgcccgggaaaggcctggagtggatggggatcatctatcctggt......gactctgataccagatacagcccgtccttccaa...ggccaggtcaccatctcagccgacaagtccatcagcaccgcctacctgcagtggagcagcctgaaggcctcggacaccgccatgtattactgtgcgagacatgggagtagcagtggctggttctcggcgggattcgacccctggggccagggaaccctggtcaccgtctcctcag		gaggtgcagctggtgcagtctggagca...gaggtgaaaaagcccggggagtctctgaagatctcctgtaagggttctggatacagcttt............accagctactggatcggctgggtgcgccagatgcccgggaaaggcctggagtggatggggatcatctatcctggt......gactctgataccagatacagcccgtccttccaa...ggccaggtcaccatctcagccgacaagtccatcagcaccgcctacctgcagtggagcagcctgaaggcctcggacaccgccatgtattactgtgcgagaca	gaggtgcagctggtgcagtctggagca...gaggtgaaaaagcccggggagtctctgaagatctcctgtaagggttct	ggatacagcttt............accagctactgg	atcggctgggtgcgccagatgcccgggaaaggcctggagtggatggggatc	atctatcctggt......gactctgatacc	agatacagcccgtccttccaa...ggccaggtcaccatctcagccgacaagtccatcagcaccgcctacctgcagtggagcagcctgaaggcctcggacaccgccatgtattactgt	gcgagacatgggagtagcagtggctggttctcggcgggattcgacccc	tgtgcgagacatgggagtagcagtggctggttctcggcgggattcgacccctgg	ttcgacccctggggccagggaaccctggtcaccgtctcctcag	tggggccagggaaccctggtcaccgtctcctcag
11400	ACATCAGCATCTCCCA-1_contig_3	productive	M	Homsap IGHV1-18*01 F	Homsap IGHJ4*02 F	Homsap IGHD2-21*01 F	IGHG1	caggttcacctggtgcagtctggaggt...gaggtgaagacgcctggggcctcagtgaaggtctcctgcaaggcttctggcttccccttt............accagctatggaatcagttggatgcgacaggcccctggacaagggcttgagtggatgggatggatcagctctaag......aatggtgacacaaagtatgcacagaagttccag...ggcagagtcaccatgactacagacacatcaacgaacacagcctacatggagctggggagcctgagatctgacgacacggccgtctattactgtgcgagagatcgggtagcatattatgacgatgggagtacttatttcgcccctgattactggggccagggaaccctggtcaccgtctcc…		caggttcacctggtgcagtctggaggt...gaggtgaagacgcctggggcctcagtgaaggtctcctgcaaggcttctggcttccccttt............accagctatggaatcagttggatgcgacaggcccctggacaagggcttgagtggatgggatggatcagctctaag......aatggtgacacaaagtatgcacagaagttccag...ggcagagtcaccatgactacagacacatcaacgaacacagcctacatggagctggggagcctgagatctgacgacacggccgtctattactgtgcgagaga	caggttcacctggtgcagtctggaggt...gaggtgaagacgcctggggcctcagtgaaggtctcctgcaaggcttct	ggcttccccttt............accagctatgga	atcagttggatgcgacaggcccctggacaagggcttgagtggatgggatgg	atcagctctaag......aatggtgacaca	aagtatgcacagaagttccag...ggcagagtcaccatgactacagacacatcaacgaacacagcctacatggagctggggagcctgagatctgacgacacggccgtctattactgt	gcgagagatcgggtagcatattatgacgatgggagtacttatttcgcccctgattac	tgtgcgagagatcgggtagcatattatgacgatgggagtacttatttcgcccctgattactgg	tgattactggggccagggaaccctggtcaccgtctcctcag	tggggccagggaaccctggtcaccgtctcctcag
6530	ACATGGTAGATCTGCT-1_contig_4	productive	N	Homsap IGHV4-39*01 F	Homsap IGHJ5*02 F	Homsap IGHD3-9*01 F	IGHM	cagctgcagctgcaggagtcgggccca...ggactggtgaagccttcggagaccctgtccctcacctgcactgtctctggtggctccatcagc......agtagtagttactactggggctggatccgccagcccccagggaaggggctggagtggattgggagtatctattatagt.........gggagcacctactacaacccgtccctcaag...agtcgagtcaccatatccgtagacacgtccaagaaccagttctccctgaagctgagctctgtgaccgccgcagacacggctgtgtattactgtgcgagacaggggcattcacgtttacgatattttgactggttcaactggttcgacccctggggccagggaaccctggtcaccgtctcc…		cagctgcagctgcaggagtcgggccca...ggactggtgaagccttcggagaccctgtccctcacctgcactgtctctggtggctccatcagc......agtagtagttactactggggctggatccgccagcccccagggaaggggctggagtggattgggagtatctattatagt.........gggagcacctactacaacccgtccctcaag...agtcgagtcaccatatccgtagacacgtccaagaaccagttctccctgaagctgagctctgtgaccgccgcagacacggctgtgtattactgtgcgagaca	cagctgcagctgcaggagtcgggccca...ggactggtgaagccttcggagaccctgtccctcacctgcactgtctct	ggtggctccatcagc......agtagtagttactac	tggggctggatccgccagcccccagggaaggggctggagtggattgggagt	atctattatagt.........gggagcacc	tactacaacccgtccctcaag...agtcgagtcaccatatccgtagacacgtccaagaaccagttctccctgaagctgagctctgtgaccgccgcagacacggctgtgtattactgt	gcgagacaggggcattcacgtttacgatattttgactggttcaactggttcgacccc	tgtgcgagacaggggcattcacgtttacgatattttgactggttcaactggttcgacccctgg	caactggttcgacccctggggccagggaaccctggtcaccgtctcctcag	tggggccagggaaccctggtcaccgtctcctcag
8943	ACATGGTCAAACTGTC-1_contig_4	productive	M	Homsap IGHV3-15*01 F	Homsap IGHJ4*02 F	Homsap IGHD3-22*01 F	IGHM	gaagtgcagctggtggagtctggggga...ggcttggtaaagcctggggggtcccttagactctcctgtgttgcctctggattcactttt............actactgcctggatgagttgggtccgccaggctccagggcaggggctggagtgggttggtcgaattaaaagcaaaattgatggtgagacagtagactgcgctgcacccgtgaaa...ggcagattcaccctctcaagagatgattcaaaaaatacgttgtatatgcacatgaacagcctgaaagccgaggacacagccgtatattactgtaccgcagatttaccgggcctatatgatagtagtggtgagctctttgactactggggccagggaagcctggtcaccgtctcctcag		gaagtgcagctggtggagtctggggga...ggcttggtaaagcctggggggtcccttagactctcctgtgttgcctctggattcactttt............actactgcctggatgagttgggtccgccaggctccagggcaggggctggagtgggttggtcgaattaaaagcaaaattgatggtgagacagtagactgcgctgcacccgtgaaa...ggcagattcaccctctcaagagatgattcaaaaaatacgttgtatatgcacatgaacagcctgaaagccgaggacacagccgtatattactgtaccgcaga	gaagtgcagctggtggagtctggggga...ggcttggtaaagcctggggggtcccttagactctcctgtgttgcctct	ggattcactttt............actactgcctgg	atgagttgggtccgccaggctccagggcaggggctggagtgggttggtcga	attaaaagcaaaattgatggtgagacagta	gactgcgctgcacccgtgaaa...ggcagattcaccctctcaagagatgattcaaaaaatacgttgtatatgcacatgaacagcctgaaagccgaggacacagccgtatattactgt	accgcagatttaccgggcctatatgatagtagtggtgagctctttgactac	tgtaccgcagatttaccgggcctatatgatagtagtggtgagctctttgactactgg	ctttgactactggggccagggaagcctggtcaccgtctcctcag	tggggccagggaagcctggtcaccgtctcctcag
4312	ACATGGTTCACTGGGC-1_contig_1	productive	M	Homsap IGHV2-5*01 F	Homsap IGHJ4*02 F	Homsap IGHD4-23*01 ORF	IGHG2	cagatcaccttgaaggagtctggtcct...acgctggtgaaacccacacagaccctcacgctgacctgcactttctctgggttctcactcaac......actcgtgcagtgggtgtggcctggatccgtcagcccccaggaaaggccctggagtggcttgcactcgtttatgggaat.........gatgaaaagcactacagcccatctctggag...aaccgcctcaccatcaccaaggacacctccaaaaaccaggtggtcctaacaatgaccaccatggaccctgtggacacagccacatattactgtgcacacagagactatcgtggtcctgacttctttgactactggggccagggaaccctggtcaccgtctcctcag		cagatcaccttgaaggagtctggtcct...acgctggtgaaacccacacagaccctcacgctgacctgcactttctctgggttctcactcaac......actcgtgcagtgggtgtggcctggatccgtcagcccccaggaaaggccctggagtggcttgcactcgtttatgggaat.........gatgaaaagcactacagcccatctctggag...aaccgcctcaccatcaccaaggacacctccaaaaaccaggtggtcctaacaatgaccaccatggaccctgtggacacagccacatattactgtgcacacaga	cagatcaccttgaaggagtctggtcct...acgctggtgaaacccacacagaccctcacgctgacctgcactttctct	gggttctcactcaac......actcgtgcagtgggt	gtggcctggatccgtcagcccccaggaaaggccctggagtggcttgcactc	gtttatgggaat.........gatgaaaag	cactacagcccatctctggag...aaccgcctcaccatcaccaaggacacctccaaaaaccaggtggtcctaacaatgaccaccatggaccctgtggacacagccacatattactgt	gcacacagagactatcgtggtcctgacttctttgactac	tgtgcacacagagactatcgtggtcctgacttctttgactactgg	acttctttgactactggggccagggaaccctggtcaccgtctcctcag	tggggccagggaaccctggtcaccgtctcctcag
4425	ACATGGTTCCACGCAG-1_contig_4	productive	M	Homsap IGHV1-3*01 F	Homsap IGHJ6*02 F	Homsap IGHD2-21*01 F	IGHD	caggtccagcttgtgcagtctggggct...gaggtgaagaagcctggggcctcagtgaaggtttcctgcaaggcttctggatacaccttc............actagctatgctatgcattgggtgcgccaggcccccggacaaaggcttgagtggatgggatggatcaacgctggc......aatggtaacacaaaatattcacagaagttccag...ggcagagtcaccattaccagggacacatccgcgagcacagcctacatggagctgagcagcctgagatctgaagacacggctgtgtattactgtgcgagagcatattgtggtggtgattgctattccgggttctcgcggcggcgcggctactactacggtatggacgtctggggccaaggg…		caggtccagcttgtgcagtctggggct...gaggtgaagaagcctggggcctcagtgaaggtttcctgcaaggcttctggatacaccttc............actagctatgctatgcattgggtgcgccaggcccccggacaaaggcttgagtggatgggatggatcaacgctggc......aatggtaacacaaaatattcacagaagttccag...ggcagagtcaccattaccagggacacatccgcgagcacagcctacatggagctgagcagcctgagatctgaagacacggctgtgtattactgtgcgagag	caggtccagcttgtgcagtctggggct...gaggtgaagaagcctggggcctcagtgaaggtttcctgcaaggcttct	ggatacaccttc............actagctatgct	atgcattgggtgcgccaggcccccggacaaaggcttgagtggatgggatgg	atcaacgctggc......aatggtaacaca	aaatattcacagaagttccag...ggcagagtcaccattaccagggacacatccgcgagcacagcctacatggagctgagcagcctgagatctgaagacacggctgtgtattactgt	gcgagagcatattgtggtggtgattgctattccgggttctcgcggcggcgcggctactactacggtatggacgtc	tgtgcgagagcatattgtggtggtgattgctattccgggttctcgcggcggcgcggctactactacggtatggacgtctgg	ctactactacggtatggacgtctggggccaagggaccacggtcaccgtctcctca	tggggccaagggaccacggtcaccgtctcctca
12615	ACATGGTTCCCTTGCA-1_contig_2	productive	M	Homsap IGHV4-59*03 F	Homsap IGHJ3*02 F	Homsap IGHD1-26*01 F	IGHG1	caggtgcagctgcaggagtcgggccca...ggactggtgaagccttcggagaccctgtccctcacctgcactgtctctggtggctccatc............agtaattactactggagctggatccggcagcccccagggaggggactggagtggattgggtatatctataacagt.........gggagcaccaactacagcccctccctcaag...agtcgagtcaccgtatcacaagacacgtccaagaaccaattgtccctgaagctgaagtctgtgaccgctgcggacacggccgtgtattactgtgcgagggagggtgggagctaccggcaccttttttttgcttttgatatctggggccaagggacaatggtcaccgtctcttcag		caggtgcagctgcaggagtcgggccca...ggactggtgaagccttcggagaccctgtccctcacctgcactgtctctggtggctccatc............agtaattactactggagctggatccggcagcccccagggaggggactggagtggattgggtatatctataacagt.........gggagcaccaactacagcccctccctcaag...agtcgagtcaccgtatcacaagacacgtccaagaaccaattgtccctgaagctgaagtctgtgaccgctgcggacacggccgtgtattactgtgcgaggga	caggtgcagctgcaggagtcgggccca...ggactggtgaagccttcggagaccctgtccctcacctgcactgtctct	ggtggctccatc............agtaattactac	tggagctggatccggcagcccccagggaggggactggagtggattgggtat	atctataacagt.........gggagcacc	aactacagcccctccctcaag...agtcgagtcaccgtatcacaagacacgtccaagaaccaattgtccctgaagctgaagtctgtgaccgctgcggacacggccgtgtattactgt	gcgagggagggtgggagctaccggcaccttttttttgcttttgatatc	tgtgcgagggagggtgggagctaccggcaccttttttttgcttttgatatctgg	tgcttttgatatctggggccaagggacaatggtcaccgtctcttcag	tggggccaagggacaatggtcaccgtctcttcag
13876	ACCAGTAAGACCTTTG-1_contig_3	productive	M	Homsap IGHV3-21*01 F	Homsap IGHJ3*02 F	Homsap IGHD1-26*01 F	IGHM	gaggtgcagctggtggagtctggggga...ggcctggtcaagcctggggggtccctgagactctcctgtgcagcctctggattcaccttc............agtagctatagcatgaactgggtccgccaggctccagggaaggggctggagtgggtctcatccattagtagtagt......agtagttacatatactacgcagactcagtgaag...ggccgattcaccatctccagagacaacgccaagaactcactgtatctgcaaatgaacagcctgagagccgaggacacggctgtgtattactgtgcgagaagtcaggtagtgggagctactactgcttttgatatctggggccaagggacaatggtcaccgtctcttcag		gaggtgcagctggtggagtctggggga...ggcctggtcaagcctggggggtccctgagactctcctgtgcagcctctggattcaccttc............agtagctatagcatgaactgggtccgccaggctccagggaaggggctggagtgggtctcatccattagtagtagt......agtagttacatatactacgcagactcagtgaag...ggccgattcaccatctccagagacaacgccaagaactcactgtatctgcaaatgaacagcctgagagccgaggacacggctgtgtattactgtgcgaga	gaggtgcagctggtggagtctggggga...ggcctggtcaagcctggggggtccctgagactctcctgtgcagcctct	ggattcaccttc............agtagctatagc	atgaactgggtccgccaggctccagggaaggggctggagtgggtctcatcc	attagtagtagt......agtagttacata	tactacgcagactcagtgaag...ggccgattcaccatctccagagacaacgccaagaactcactgtatctgcaaatgaacagcctgagagccgaggacacggctgtgtattactgt	gcgagaagtcaggtagtgggagctactactgcttttgatatc	tgtgcgagaagtcaggtagtgggagctactactgcttttgatatctgg	tgcttttgatatctggggccaagggacaatggtcaccgtctcttcag	tggggccaagggacaatggtcaccgtctcttcag
7796	ACCAGTAAGCGGCTTC-1_contig_4	productive	M	Homsap IGHV4-34*01 F	Homsap IGHJ4*02 F	Homsap IGHD1-26*01 F	IGHM	caggtgcagctacagcagtggggcgca...ggactgttgaagccttcggagaccctgtccctcacctgcgctgtctatggtgggtccttc............agtggttacttctggagctggatccgccagcccccagggaaggggctggagtggattggggaaatcaatcatagt.........ggaggcaccaactacaacccgtccctcaag...agtcgagtcaccatatcagtagacacgtccaagaaccagttctccctgaaggtgagctctgtgaccgccgcggacatggctgtgtactactgtgcgagaggcctactaaccgccgagggttccgcgggggcggagagtgggagctactactttgactactggggccagggaaccctggtc…		caggtgcagctacagcagtggggcgca...ggactgttgaagccttcggagaccctgtccctcacctgcgctgtctatggtgggtccttc............agtggttacttctggagctggatccgccagcccccagggaaggggctggagtggattggggaaatcaatcatagt.........ggaggcaccaactacaacccgtccctcaag...agtcgagtcaccatatcagtagacacgtccaagaaccagttctccctgaaggtgagctctgtgaccgccgcggacatggctgtgtactactgtgcgagagg	caggtgcagctacagcagtggggcgca...ggactgttgaagccttcggagaccctgtccctcacctgcgctgtctat	ggtgggtccttc............agtggttacttc	tggagctggatccgccagcccccagggaaggggctggagtggattggggaa	atcaatcatagt.........ggaggcacc	aactacaacccgtccctcaag...agtcgagtcaccatatcagtagacacgtccaagaaccagttctccctgaaggtgagctctgtgaccgccgcggacatggctgtgtactactgt	gcgagaggcctactaaccgccgagggttccgcgggggcggagagtgggagctactactttgactac	tgtgcgagaggcctactaaccgccgagggttccgcgggggcggagagtgggagctactactttgactactgg	actactttgactactggggccagggaaccctggtcaccgtctcctcag	tggggccagggaaccctggtcaccgtctcctcag
12070	ACCAGTAAGGATATAC-1_contig_3	productive	N	Homsap IGHV3-48*02 F	Homsap IGHJ6*02 F	Homsap IGHD6-19*01 F	IGHM	gaggtgcagctggtggagtctggggga...ggcttggtacagcctggggggtccctgagactctcctgtgcagcctctggattcaccttc............agtagctatagcatgaactgggtccgccaggctccagggaaggggctggagtgggtttcatacattagtagtagt......agtagtaccatatactacgcagactctgtgaag...ggccgattcaccatctccagagacaatgccaagaactcactgtatctgcaaatgaacagcctgagagacgaggacacggctgtgtattactgtgcgagggcgggtcagacgggcagtggctggtaccgtgccccctactactactacggtatggacgtctggggccaagggaccacggtc…		gaggtgcagctggtggagtctggggga...ggcttggtacagcctggggggtccctgagactctcctgtgcagcctctggattcaccttc............agtagctatagcatgaactgggtccgccaggctccagggaaggggctggagtgggtttcatacattagtagtagt......agtagtaccatatactacgcagactctgtgaag...ggccgattcaccatctccagagacaatgccaagaactcactgtatctgcaaatgaacagcctgagagacgaggacacggctgtgtattactgtgcgag	gaggtgcagctggtggagtctggggga...ggcttggtacagcctggggggtccctgagactctcctgtgcagcctct	ggattcaccttc............agtagctatagc	atgaactgggtccgccaggctccagggaaggggctggagtgggtttcatac	attagtagtagt......agtagtaccata	tactacgcagactctgtgaag...ggccgattcaccatctccagagacaatgccaagaactcactgtatctgcaaatgaacagcctgagagacgaggacacggctgtgtattactgt	gcgagggcgggtcagacgggcagtggctggtaccgtgccccctactactactacggtatggacgtc	tgtgcgagggcgggtcagacgggcagtggctggtaccgtgccccctactactactacggtatggacgtctgg	ctactactactacggtatggacgtctggggccaagggaccacggtcaccgtctcctca	tggggccaagggaccacggtcaccgtctcctca
3408	ACCAGTACAACTGCGC-1_contig_1	productive	M	Homsap IGHV1-18*01 F	Homsap IGHJ4*02 F	Homsap IGHD1-26*01 F	IGHG2	caggttcagttggtgcagtctgggcct...gaggtgaagaagcctggggcctcagtgagggtctcctgcaagacttctggttacaatttt............atcatttttggtatcacctggctgcgacaggcccccggacaagggcttgagtgggtgggatggagcagcccttac......tatggtaccacgaagtcttcccagaaggtccag...ggcagggtcaccctgagcacagacacatccacgaagacaggctacttggaactgaggagcctcagagctgacgacacggccatttattactgtgcgagagaggctctgggaccgactgggatcccacttgacaactggggccagggaaccctggtcaccgtctcctcag		caggttcagttggtgcagtctgggcct...gaggtgaagaagcctggggcctcagtgagggtctcctgcaagacttctggttacaatttt............atcatttttggtatcacctggctgcgacaggcccccggacaagggcttgagtgggtgggatggagcagcccttac......tatggtaccacgaagtcttcccagaaggtccag...ggcagggtcaccctgagcacagacacatccacgaagacaggctacttggaactgaggagcctcagagctgacgacacggccatttattactgtgcgagaga	caggttcagttggtgcagtctgggcct...gaggtgaagaagcctggggcctcagtgagggtctcctgcaagacttct	ggttacaatttt............atcatttttggt	atcacctggctgcgacaggcccccggacaagggcttgagtgggtgggatgg	agcagcccttac......tatggtaccacg	aagtcttcccagaaggtccag...ggcagggtcaccctgagcacagacacatccacgaagacaggctacttggaactgaggagcctcagagctgacgacacggccatttattactgt	gcgagagaggctctgggaccgactgggatcccacttgacaac	tgtgcgagagaggctctgggaccgactgggatcccacttgacaactgg	ttgacaactggggccagggaaccctggtcaccgtctcctcag	tggggccagggaaccctggtcaccgtctcctcag
9553	ACCAGTACACTTAACG-1_contig_3	productive	M	Homsap IGHV3-9*01 F	Homsap IGHJ4*02 F	Homsap IGHD6-6*01 F	IGHG1	gaagtgcagctggtggagtctggggga...ggcttggtacagcctggcaggtccctgagactctcctgtgcagcctctggattcattttt............gatgattatgccatgcactgggtccggcaagctccagggaagggcctggagtgggtctcaggtattaattggaat......agtggtagcataggctatgcggactctgtgaag...ggccgattcaccatctccagagacaacgccaagaactccctgtatctgcaaatgaacagtctgagagctgaggacacggccttgtattactgtgcaaaagatggagggcagctcgtccgtggttaccactttgactactggggccagggaaccctggtcaccgtctcctcag		gaagtgcagctggtggagtctggggga...ggcttggtacagcctggcaggtccctgagactctcctgtgcagcctctggattcattttt............gatgattatgccatgcactgggtccggcaagctccagggaagggcctggagtgggtctcaggtattaattggaat......agtggtagcataggctatgcggactctgtgaag...ggccgattcaccatctccagagacaacgccaagaactccctgtatctgcaaatgaacagtctgagagctgaggacacggccttgtattactgtgcaaaagat	gaagtgcagctggtggagtctggggga...ggcttggtacagcctggcaggtccctgagactctcctgtgcagcctct	ggattcattttt............gatgattatgcc	atgcactgggtccggcaagctccagggaagggcctggagtgggtctcaggt	attaattggaat......agtggtagcata	ggctatgcggactctgtgaag...ggccgattcaccatctccagagacaacgccaagaactccctgtatctgcaaatgaacagtctgagagctgaggacacggccttgtattactgt	gcaaaagatggagggcagctcgtccgtggttaccactttgactac	tgtgcaaaagatggagggcagctcgtccgtggttaccactttgactactgg	accactttgactactggggccagggaaccctggtcaccgtctcctcag	tggggccagggaaccctggtcaccgtctcctcag
7165	ACCAGTACAGCTCGAC-1_contig_1	productive	N	Homsap IGHV3-15*01 F	Homsap IGHJ4*02 F	Homsap IGHD3-16*02 F	IGHM	gaggtgcagctggtggagtctggggga...ggcttggtaaagcctggggggtcccttagactctcctgtgcagcctctggattcactttc............agtaacgcctggatgagctgggtccgccaggctccagggaaggggctggagtgggttggccgtattaaaagcaaaactgatggtgggacaacagactacgctgcacccgtgaaa...ggcagattcaccatctcaagagatgattcaaaaaacacgctgtatctgcaaatgaacagcctgaaaaccgaggacacagccgtgtattactgtaccacagcggctccaccgaattatcccattgacgggaatggctttgactactggggccagggaaccctggtcaccgtctcctcag		gaggtgcagctggtggagtctggggga...ggcttggtaaagcctggggggtcccttagactctcctgtgcagcctctggattcactttc............agtaacgcctggatgagctgggtccgccaggctccagggaaggggctggagtgggttggccgtattaaaagcaaaactgatggtgggacaacagactacgctgcacccgtgaaa...ggcagattcaccatctcaagagatgattcaaaaaacacgctgtatctgcaaatgaacagcctgaaaaccgaggacacagccgtgtattactgtaccacag	gaggtgcagctggtggagtctggggga...ggcttggtaaagcctggggggtcccttagactctcctgtgcagcctct	ggattcactttc............agtaacgcctgg	atgagctgggtccgccaggctccagggaaggggctggagtgggttggccgt	attaaaagcaaaactgatggtgggacaaca	gactacgctgcacccgtgaaa...ggcagattcaccatctcaagagatgattcaaaaaacacgctgtatctgcaaatgaacagcctgaaaaccgaggacacagccgtgtattactgt	accacagcggctccaccgaattatcccattgacgggaatggctttgactac	tgtaccacagcggctccaccgaattatcccattgacgggaatggctttgactactgg	ctttgactactggggccagggaaccctggtcaccgtctcctcag	tggggccagggaaccctggtcaccgtctcctcag
14334	ACCAGTACATCCCATC-1_contig_1	productive	N	Homsap IGHV3-66*01 F, or Homsap IGHV3-66*04 F	Homsap IGHJ4*02 F	Homsap IGHD6-19*01 F	IGHM	gaggtgcagctggtggagtctggggga...ggcttggtccagcctggggggtccctgagactctcctgtgcagcctctggattcaccgtc............agtagcaactacatgagctgggtccgccaggctccagggaaggggctggagtgggtctcagttatttatagcggt.........ggtagcacatactacgcagactccgtgaag...ggcagattcaccatctccagagacaattccaagaacacgctgtatcttcaaatgaacagcctgagagccgaggacacggctgtgtattactgtgcgagagatacttcgagcagtggctggtattcccttgactactggggccagggaaccctggtcaccgtctcctcag		gaggtgcagctggtggagtctggggga...ggcttggtccagcctggggggtccctgagactctcctgtgcagcctctggattcaccgtc............agtagcaactacatgagctgggtccgccaggctccagggaaggggctggagtgggtctcagttatttatagcggt.........ggtagcacatactacgcagactccgtgaag...ggcagattcaccatctccagagacaattccaagaacacgctgtatcttcaaatgaacagcctgagagccgaggacacggctgtgtattactgtgcgagaga	gaggtgcagctggtggagtctggggga...ggcttggtccagcctggggggtccctgagactctcctgtgcagcctct	ggattcaccgtc............agtagcaactac	atgagctgggtccgccaggctccagggaaggggctggagtgggtctcagtt	atttatagcggt.........ggtagcaca	tactacgcagactccgtgaag...ggcagattcaccatctccagagacaattccaagaacacgctgtatcttcaaatgaacagcctgagagccgaggacacggctgtgtattactgt	gcgagagatacttcgagcagtggctggtattcccttgactac	tgtgcgagagatacttcgagcagtggctggtattcccttgactactgg	ttgactactggggccagggaaccctggtcaccgtctcctcag	tggggccagggaaccctggtcaccgtctcctcag
4242	ACCAGTAGTACGCTGC-1_contig_4	productive	N	Homsap IGHV1-2*05 F	Homsap IGHJ3*02 F	Homsap IGHD1-1*01 F	IGHM	caggtgcagctggtgcagtctggggct...gaggtgaagaagcctggggcctcagtgaaggtctcctgcaaggcttctggatacaccttc............accggctactatatgcactgggtgcgacaggcccctggacaagggcttgagtggatgggacggatcaaccctaac......agtggtggcacaaactatgcacagaagtttcag...ggcagggtcaccatgaccagggacacgtccatcagcacagcctacatggagctgagcaggctgagatctgacgacacggtcgtgtattactgtgcgagagaaggtcccaggtctggaacgacgtatgcttttgatatctggggccaagggacaatggtcaccgtctcttcag		caggtgcagctggtgcagtctggggct...gaggtgaagaagcctggggcctcagtgaaggtctcctgcaaggcttctggatacaccttc............accggctactatatgcactgggtgcgacaggcccctggacaagggcttgagtggatgggacggatcaaccctaac......agtggtggcacaaactatgcacagaagtttcag...ggcagggtcaccatgaccagggacacgtccatcagcacagcctacatggagctgagcaggctgagatctgacgacacggtcgtgtattactgtgcgagaga	caggtgcagctggtgcagtctggggct...gaggtgaagaagcctggggcctcagtgaaggtctcctgcaaggcttct	ggatacaccttc............accggctactat	atgcactgggtgcgacaggcccctggacaagggcttgagtggatgggacgg	atcaaccctaac......agtggtggcaca	aactatgcacagaagtttcag...ggcagggtcaccatgaccagggacacgtccatcagcacagcctacatggagctgagcaggctgagatctgacgacacggtcgtgtattactgt	gcgagagaaggtcccaggtctggaacgacgtatgcttttgatatc	tgtgcgagagaaggtcccaggtctggaacgacgtatgcttttgatatctgg	atgcttttgatatctggggccaagggacaatggtcaccgtctcttcag	tggggccaagggacaatggtcaccgtctcttcag
9385	ACCAGTAGTGCGCTTG-1_contig_4	productive	N	Homsap IGHV3-53*01 F	Homsap IGHJ3*02 F	Homsap IGHD6-19*01 F	IGHM	gaggtgcaactggtggagtcgggagga...ggcttgatccagcctggggggtccctgagactctcctgtgtagcctctggattcatcgtc............agtagcaactacatgagttgggtccgccaggccccagggaaggggctggagtgggtctcaattatttataacggt.........ggtagcacacactacgcagactccgtgaag...ggccgattcaccatctccagagacaattccaagaacaggttgtatcttcaaatgaacaccctgagagccgaggacacggccgtgtattactgtgcgagggttcctcccttaacagtgactgcctctggtgcttttgatatctggggccaagggacaaaggtcaccatctcttcag		gaggtgcaactggtggagtcgggagga...ggcttgatccagcctggggggtccctgagactctcctgtgtagcctctggattcatcgtc............agtagcaactacatgagttgggtccgccaggccccagggaaggggctggagtgggtctcaattatttataacggt.........ggtagcacacactacgcagactccgtgaag...ggccgattcaccatctccagagacaattccaagaacaggttgtatcttcaaatgaacaccctgagagccgaggacacggccgtgtattactgtgcgag	gaggtgcaactggtggagtcgggagga...ggcttgatccagcctggggggtccctgagactctcctgtgtagcctct	ggattcatcgtc............agtagcaactac	atgagttgggtccgccaggccccagggaaggggctggagtgggtctcaatt	atttataacggt.........ggtagcaca	cactacgcagactccgtgaag...ggccgattcaccatctccagagacaattccaagaacaggttgtatcttcaaatgaacaccctgagagccgaggacacggccgtgtattactgt	gcgagggttcctcccttaacagtgactgcctctggtgcttttgatatc	tgtgcgagggttcctcccttaacagtgactgcctctggtgcttttgatatctgg	tggtgcttttgatatctggggccaagggacaaaggtcaccatctcttcag	tggggccaagggacaaaggtcaccatctcttcag
5341	ACCAGTATCTTTAGGG-1_contig_2	productive	M	Homsap IGHV3-43*01 F	Homsap IGHJ4*02 F	Homsap IGHD3-22*01 F	IGHG3	gaaatgcagctggtggagtctggggga...ggcgtggtccagcctggggggtccctgagactctcctgtgcagcctctggtttcaacttt............ggtgattacaacatgcactgggtccgtcaacctccggggaagggtctggagtgggtttctcttattagttgggat......ggccgtagtgtatactatgcggattctgtgaag...ggccgattcaccatctccagagacaacagcgacaactccctatatcttcaaatgaagagtctgagaactgaagacaccgccttctactactgtgcaaaatcggtttatgatagtagtgcttatcctgactactggggccagggaaccctggtcaccgtctcctcag		gaaatgcagctggtggagtctggggga...ggcgtggtccagcctggggggtccctgagactctcctgtgcagcctctggtttcaacttt............ggtgattacaacatgcactgggtccgtcaacctccggggaagggtctggagtgggtttctcttattagttgggat......ggccgtagtgtatactatgcggattctgtgaag...ggccgattcaccatctccagagacaacagcgacaactccctatatcttcaaatgaagagtctgagaactgaagacaccgccttctactactgtgcaaaa	gaaatgcagctggtggagtctggggga...ggcgtggtccagcctggggggtccctgagactctcctgtgcagcctct	ggtttcaacttt............ggtgattacaac	atgcactgggtccgtcaacctccggggaagggtctggagtgggtttctctt	attagttgggat......ggccgtagtgta	tactatgcggattctgtgaag...ggccgattcaccatctccagagacaacagcgacaactccctatatcttcaaatgaagagtctgagaactgaagacaccgccttctactactgt	gcaaaatcggtttatgatagtagtgcttatcctgactac	tgtgcaaaatcggtttatgatagtagtgcttatcctgactactgg	tgactactggggccagggaaccctggtcaccgtctcctcag	tggggccagggaaccctggtcaccgtctcctcag
4315	ACCCACTAGAACTCGG-1_contig_1	productive	M	Homsap IGHV4-59*01 F	Homsap IGHJ5*02 F	Homsap IGHD6-13*01 F	IGHA1	caggtgcagctgcaggagtcgggccca...gggctggtgaagccttcggagaccctgtccctcacctgcactgtctctggtggctccatc............agtagttactactggagctggatccggcagcccccagggaagggactggagtggattgggtatatctatttcagt.........gggagcaccaactacaacccctccctcaag...agtcgggtcaccatgtcagtagacacgtccaagaaccagttctccctgaagctgagctctgtgaccgctgcggacacggccgtgtattattgtgcgagaggggagaggggcagcagctggcccttcgacccctggggccagggaaccctggtcaccgtctcctcag		caggtgcagctgcaggagtcgggccca...gggctggtgaagccttcggagaccctgtccctcacctgcactgtctctggtggctccatc............agtagttactactggagctggatccggcagcccccagggaagggactggagtggattgggtatatctatttcagt.........gggagcaccaactacaacccctccctcaag...agtcgggtcaccatgtcagtagacacgtccaagaaccagttctccctgaagctgagctctgtgaccgctgcggacacggccgtgtattattgtgcgagag	caggtgcagctgcaggagtcgggccca...gggctggtgaagccttcggagaccctgtccctcacctgcactgtctct	ggtggctccatc............agtagttactac	tggagctggatccggcagcccccagggaagggactggagtggattgggtat	atctatttcagt.........gggagcacc	aactacaacccctccctcaag...agtcgggtcaccatgtcagtagacacgtccaagaaccagttctccctgaagctgagctctgtgaccgctgcggacacggccgtgtattattgt	gcgagaggggagaggggcagcagctggcccttcgacccc	tgtgcgagaggggagaggggcagcagctggcccttcgacccctgg	ttcgacccctggggccagggaaccctggtcaccgtctcctcag	tggggccagggaaccctggtcaccgtctcctcag
1535	ACCCACTAGCTGTTCA-1_contig_2	productive	N	Homsap IGHV4-59*08 F	Homsap IGHJ4*02 F	Homsap IGHD2-15*01 F	IGHM	caggtgcagctgcaggagtcgggccca...ggactggtgaagccttcggagaccctgtccctcacctgcactgtctctggtggctccatc............agtagttactactggagctggatccggcagcccccagggaagggactggagtggattgggtatatctattacagt.........gggagcaccaactacaacccctccctcaag...agtcgagtcaccatatcagtagacacgtccaagaaccagttctccctgaagctgagctctgtgaccgccgcagacacggccgtgtattactgtgcgagacttccgcctaagcgatattgtagtggtggtagctgctaccctccggttgactactggggccagggaaccctggtcaccgtc…		caggtgcagctgcaggagtcgggccca...ggactggtgaagccttcggagaccctgtccctcacctgcactgtctctggtggctccatc............agtagttactactggagctggatccggcagcccccagggaagggactggagtggattgggtatatctattacagt.........gggagcaccaactacaacccctccctcaag...agtcgagtcaccatatcagtagacacgtccaagaaccagttctccctgaagctgagctctgtgaccgccgcagacacggccgtgtattactgtgcgagac	caggtgcagctgcaggagtcgggccca...ggactggtgaagccttcggagaccctgtccctcacctgcactgtctct	ggtggctccatc............agtagttactac	tggagctggatccggcagcccccagggaagggactggagtggattgggtat	atctattacagt.........gggagcacc	aactacaacccctccctcaag...agtcgagtcaccatatcagtagacacgtccaagaaccagttctccctgaagctgagctctgtgaccgccgcagacacggccgtgtattactgt	gcgagacttccgcctaagcgatattgtagtggtggtagctgctaccctccggttgactac	tgtgcgagacttccgcctaagcgatattgtagtggtggtagctgctaccctccggttgactactgg	ttgactactggggccagggaaccctggtcaccgtctcctcag	tggggccagggaaccctggtcaccgtctcctcag
12618	ACCCACTAGGCATGTG-1_contig_3	productive	N	Homsap IGHV3-21*01 F	Homsap IGHJ6*02 F	Homsap IGHD2-21*01 F	IGHD	gaggtgcagctggtggagtctggggga...ggcctggtcaagcctggggggtccctgagactctcctgtgcagcctctggattcaccttc............agtagctatagcatgaactgggtccgccaggctccagggaaggggctggagtgggtctcatccattagtagtagt......agtagttacatatactacgcagactcagtgaag...ggccgattcaccatctccagagacaacgccaagaactcactgtatctgcaaatgaacagcctgagagccgaggacacggctgtgtattactgtgcgagagatgggggcgaactggactactacggtatggacgtctggggccaagggaccacggtcaccgtctcctca		gaggtgcagctggtggagtctggggga...ggcctggtcaagcctggggggtccctgagactctcctgtgcagcctctggattcaccttc............agtagctatagcatgaactgggtccgccaggctccagggaaggggctggagtgggtctcatccattagtagtagt......agtagttacatatactacgcagactcagtgaag...ggccgattcaccatctccagagacaacgccaagaactcactgtatctgcaaatgaacagcctgagagccgaggacacggctgtgtattactgtgcgagaga	gaggtgcagctggtggagtctggggga...ggcctggtcaagcctggggggtccctgagactctcctgtgcagcctct	ggattcaccttc............agtagctatagc	atgaactgggtccgccaggctccagggaaggggctggagtgggtctcatcc	attagtagtagt......agtagttacata	tactacgcagactcagtgaag...ggccgattcaccatctccagagacaacgccaagaactcactgtatctgcaaatgaacagcctgagagccgaggacacggctgtgtattactgt	gcgagagatgggggcgaactggactactacggtatggacgtc	tgtgcgagagatgggggcgaactggactactacggtatggacgtctgg	actactacggtatggacgtctggggccaagggaccacggtcaccgtctcctca	tggggccaagggaccacggtcaccgtctcctca
7715	ACCCACTAGTTAAGTG-1_contig_1	productive	N	Homsap IGHV4-34*01 F	Homsap IGHJ5*02 F	Homsap IGHD2-15*01 F	IGHD	caggtgcagctacagcagtggggcgca...ggactgttgaagccttcggagaccctgtccctcacctgcgctgtctatggtgggtccttc............agtggttactactggagctggatccgccagcccccagggaaggggctggagtggattggggaaatcaatcatagt.........ggaagcaccaactacaacccgtccctcaag...agtcgagtcaccatatcagtagacacgtccaagaaccagttctccctgaagctgagctctgtgaccgccgcggacacggctgtgtattactgtgcgagaggccgaccatgggctggttgtagtggtggtagctgcttctccgagaggggctcagcaaggcgcaggtggttcgacccctgg…		caggtgcagctacagcagtggggcgca...ggactgttgaagccttcggagaccctgtccctcacctgcgctgtctatggtgggtccttc............agtggttactactggagctggatccgccagcccccagggaaggggctggagtggattggggaaatcaatcatagt.........ggaagcaccaactacaacccgtccctcaag...agtcgagtcaccatatcagtagacacgtccaagaaccagttctccctgaagctgagctctgtgaccgccgcggacacggctgtgtattactgtgcgagagg	caggtgcagctacagcagtggggcgca...ggactgttgaagccttcggagaccctgtccctcacctgcgctgtctat	ggtgggtccttc............agtggttactac	tggagctggatccgccagcccccagggaaggggctggagtggattggggaa	atcaatcatagt.........ggaagcacc	aactacaacccgtccctcaag...agtcgagtcaccatatcagtagacacgtccaagaaccagttctccctgaagctgagctctgtgaccgccgcggacacggctgtgtattactgt	gcgagaggccgaccatgggctggttgtagtggtggtagctgcttctccgagaggggctcagcaaggcgcaggtggttcgacccc	tgtgcgagaggccgaccatgggctggttgtagtggtggtagctgcttctccgagaggggctcagcaaggcgcaggtggttcgacccctgg	tggttcgacccctggggccagggaaccctggtcaccgtctcctcag	tggggccagggaaccctggtcaccgtctcctcag
12831	ACCCACTCACGCATCG-1_contig_1	productive	N	Homsap IGHV4-34*01 F	Homsap IGHJ5*02 F	Homsap IGHD4-23*01 ORF	IGHM	caggtgcagctacagcagtggggcgca...ggactgttgaagccttcggagaccctgtccctcacctgcgctgtctatggtgggtccttc............agtggttactactggagctggatccgccagcccccagggaaggggctggagtggattggggaaatcaatcatagt.........ggaagcaccaactacaacccgtccctcaag...agtcgagtcaccatatcagtagacacgtccaagaaccagttctccctgaagctgagctctgtgaccgccgcggacacggctgtgtattactgtgcgagagtctacggtggtaactcgggttctggggactggttcgacccctggggccagggaaccctggtcaccgtctcctcag		caggtgcagctacagcagtggggcgca...ggactgttgaagccttcggagaccctgtccctcacctgcgctgtctatggtgggtccttc............agtggttactactggagctggatccgccagcccccagggaaggggctggagtggattggggaaatcaatcatagt.........ggaagcaccaactacaacccgtccctcaag...agtcgagtcaccatatcagtagacacgtccaagaaccagttctccctgaagctgagctctgtgaccgccgcggacacggctgtgtattactgtgcgagag	caggtgcagctacagcagtggggcgca...ggactgttgaagccttcggagaccctgtccctcacctgcgctgtctat	ggtgggtccttc............agtggttactac	tggagctggatccgccagcccccagggaaggggctggagtggattggggaa	atcaatcatagt.........ggaagcacc	aactacaacccgtccctcaag...agtcgagtcaccatatcagtagacacgtccaagaaccagttctccctgaagctgagctctgtgaccgccgcggacacggctgtgtattactgt	gcgagagtctacggtggtaactcgggttctggggactggttcgacccc	tgtgcgagagtctacggtggtaactcgggttctggggactggttcgacccctgg	actggttcgacccctggggccagggaaccctggtcaccgtctcctcag	tggggccagggaaccctggtcaccgtctcctcag
5343	ACCCACTGTCAAAGCG-1_contig_1	productive	P	Homsap IGHV4-34*01 F	Homsap IGHJ4*02 F	Homsap IGHD2-15*01 F	IGHM	caggtgcagctacagcagtggggcgca...ggactgttgaagccttcggagaccctgtccctcacctgcgctgtctatggtgggtccttc............agtggttactactggagctggatccgccagcccccagggaaggggctggagtggattggggaaatcaatcatagt.........ggaagcaccaactacaacccgtccctcaag...agtcgagtcaccatatcagtagacacgtccaagaaccagttctccctgaagctgagctctgtgaccgccgcggacacggctgtgtattactgtgcgagagccggccatgcatattgtagtggtggtagctgtattcgaattgactactggggccagggaaccctggtcaccgtctcctcag		caggtgcagctacagcagtggggcgca...ggactgttgaagccttcggagaccctgtccctcacctgcgctgtctatggtgggtccttc............agtggttactactggagctggatccgccagcccccagggaaggggctggagtggattggggaaatcaatcatagt.........ggaagcaccaactacaacccgtccctcaag...agtcgagtcaccatatcagtagacacgtccaagaaccagttctccctgaagctgagctctgtgaccgccgcggacacggctgtgtattactgtgcgagag	caggtgcagctacagcagtggggcgca...ggactgttgaagccttcggagaccctgtccctcacctgcgctgtctat	ggtgggtccttc............agtggttactac	tggagctggatccgccagcccccagggaaggggctggagtggattggggaa	atcaatcatagt.........ggaagcacc	aactacaacccgtccctcaag...agtcgagtcaccatatcagtagacacgtccaagaaccagttctccctgaagctgagctctgtgaccgccgcggacacggctgtgtattactgt	gcgagagccggccatgcatattgtagtggtggtagctgtattcgaattgactac	tgtgcgagagccggccatgcatattgtagtggtggtagctgtattcgaattgactactgg	ttgactactggggccagggaaccctggtcaccgtctcctcag	tggggccagggaaccctggtcaccgtctcctcag
7962	ACCCACTGTCATTAGC-1_contig_3	productive	M	Homsap IGHV7-4-1*02 F	Homsap IGHJ5*02 F	Homsap IGHD6-13*01 F	IGHG3	caggtgctgctggtgcaatctgggtct...gagttgaggaagcctggggcctcagtgaagctttcctgcaaggcttctggatacaccttc............actacctatgctatgacttgggtgcggcaggcccctggacaagggcttgagtggatgggatggatcaacaccaac......actggaatcccaacgtatgcccaggacttcaca...ggacggtttgtcttctccttggacacctctgtcagcacggcatatctgcagatcagcagcctaaaggctgaagacactgccgtgtattactgtgcgagagccccccattatagcaccaactggtactttttcaacttactcgacccctggggccagggaaccctggtcaccgtctcctcag		caggtgctgctggtgcaatctgggtct...gagttgaggaagcctggggcctcagtgaagctttcctgcaaggcttctggatacaccttc............actacctatgctatgacttgggtgcggcaggcccctggacaagggcttgagtggatgggatggatcaacaccaac......actggaatcccaacgtatgcccaggacttcaca...ggacggtttgtcttctccttggacacctctgtcagcacggcatatctgcagatcagcagcctaaaggctgaagacactgccgtgtattactgtgcgagag	caggtgctgctggtgcaatctgggtct...gagttgaggaagcctggggcctcagtgaagctttcctgcaaggcttct	ggatacaccttc............actacctatgct	atgacttgggtgcggcaggcccctggacaagggcttgagtggatgggatgg	atcaacaccaac......actggaatccca	acgtatgcccaggacttcaca...ggacggtttgtcttctccttggacacctctgtcagcacggcatatctgcagatcagcagcctaaaggctgaagacactgccgtgtattactgt	gcgagagccccccattatagcaccaactggtactttttcaacttactcgacccc	tgtgcgagagccccccattatagcaccaactggtactttttcaacttactcgacccctgg	tcgacccctggggccagggaaccctggtcaccgtctcctcag	tggggccagggaaccctggtcaccgtctcctcag
10029	ACCCACTTCATTCACT-1_contig_3	productive	N	Homsap IGHV3-21*01 F	Homsap IGHJ5*02 F	Homsap IGHD6-19*01 F	IGHM	gaggtgcagctggtggagtctggggga...ggcctggtcaagcctggggggtccctgagactctcctgtgcagcctctggattcaccttc............agtagctatagcatgaactgggtccgccaggctccagggaaggggctggagtgggtctcatccattagtagtagt......agtagttacatatactacgcagactcagtgaag...ggccgattcaccatctccagagacaacgccaagaactcactgtatctgcaaatgaacagcctgagagccgaggacacggctgtgtattactgtgcgagagatcaacaaaagcagtggctggtaagagaggaccggggctggttcgacccctggggccagggaaccctggtcaccgtctcc…		gaggtgcagctggtggagtctggggga...ggcctggtcaagcctggggggtccctgagactctcctgtgcagcctctggattcaccttc............agtagctatagcatgaactgggtccgccaggctccagggaaggggctggagtgggtctcatccattagtagtagt......agtagttacatatactacgcagactcagtgaag...ggccgattcaccatctccagagacaacgccaagaactcactgtatctgcaaatgaacagcctgagagccgaggacacggctgtgtattactgtgcgagaga	gaggtgcagctggtggagtctggggga...ggcctggtcaagcctggggggtccctgagactctcctgtgcagcctct	ggattcaccttc............agtagctatagc	atgaactgggtccgccaggctccagggaaggggctggagtgggtctcatcc	attagtagtagt......agtagttacata	tactacgcagactcagtgaag...ggccgattcaccatctccagagacaacgccaagaactcactgtatctgcaaatgaacagcctgagagccgaggacacggctgtgtattactgt	gcgagagatcaacaaaagcagtggctggtaagagaggaccggggctggttcgacccc	tgtgcgagagatcaacaaaagcagtggctggtaagagaggaccggggctggttcgacccctgg	ctggttcgacccctggggccagggaaccctggtcaccgtctcctcag	tggggccagggaaccctggtcaccgtctcctcag
12513	ACCCACTTCCTGCTTG-1_contig_2	productive	N	Homsap IGHV4-59*01 F	Homsap IGHJ5*02 F	Homsap IGHD2-2*01 F	IGHM	caggtgcagctgcaggagtcgggccca...ggactggtgaagccttcggagaccctgtccctcacctgcactgtctctggtggctccatc............agtagttactactggagctggatccggcagcccccagggaagggactggagtggattgggtatatctattacagt.........gggagcaccaactacaacccctccctcaag...agtcgagtcaccatatcagtagacacgtccaagaaccagttctccctgaagctgagctctgtgaccgctgcggacacggccgtgtattactgtgcgagaggtttggcagtaccagctgcttcctcctggttcgacccctggggccagggaaccctggtcaccgtctcctcag		caggtgcagctgcaggagtcgggccca...ggactggtgaagccttcggagaccctgtccctcacctgcactgtctctggtggctccatc............agtagttactactggagctggatccggcagcccccagggaagggactggagtggattgggtatatctattacagt.........gggagcaccaactacaacccctccctcaag...agtcgagtcaccatatcagtagacacgtccaagaaccagttctccctgaagctgagctctgtgaccgctgcggacacggccgtgtattactgtgcgagag	caggtgcagctgcaggagtcgggccca...ggactggtgaagccttcggagaccctgtccctcacctgcactgtctct	ggtggctccatc............agtagttactac	tggagctggatccggcagcccccagggaagggactggagtggattgggtat	atctattacagt.........gggagcacc	aactacaacccctccctcaag...agtcgagtcaccatatcagtagacacgtccaagaaccagttctccctgaagctgagctctgtgaccgctgcggacacggccgtgtattactgt	gcgagaggtttggcagtaccagctgcttcctcctggttcgacccc	tgtgcgagaggtttggcagtaccagctgcttcctcctggttcgacccctgg	ctggttcgacccctggggccagggaaccctggtcaccgtctcctcag	tggggccagggaaccctggtcaccgtctcctcag
717	ACCCACTTCTCTTATG-1_contig_2	productive	N	Homsap IGHV3-30*03 F, or Homsap IGHV3-30*18 F or Homsap IGHV3-30-5*01 F	Homsap IGHJ4*02 F	Homsap IGHD1-26*01 F	IGHD	caggtgcagctggtggagtctggggga...ggcgtggtccagcctgggaggtccctgagactctcctgtgcagcctctggattcaccttc............agtagctatggcatgcactgggtccgccaggctccaggcaaggggctggagtgggtggcagttatatcatatgat......ggaagtaataaatactatgcagactccgtgaag...ggccgattcaccatctccagagacaattccaagaacacgctgtatctgcaaatgaacagcctgagagctgaggacacggctgtgtattactgtgcgaaagatcaagctagtatagtgggagctacaggggggggctttgactactggggccagggaaccctggtcaccgtctcctcag		caggtgcagctggtggagtctggggga...ggcgtggtccagcctgggaggtccctgagactctcctgtgcagcctctggattcaccttc............agtagctatggcatgcactgggtccgccaggctccaggcaaggggctggagtgggtggcagttatatcatatgat......ggaagtaataaatactatgcagactccgtgaag...ggccgattcaccatctccagagacaattccaagaacacgctgtatctgcaaatgaacagcctgagagctgaggacacggctgtgtattactgtgcga	caggtgcagctggtggagtctggggga...ggcgtggtccagcctgggaggtccctgagactctcctgtgcagcctct	ggattcaccttc............agtagctatggc	atgcactgggtccgccaggctccaggcaaggggctggagtgggtggcagtt	atatcatatgat......ggaagtaataaa	tactatgcagactccgtgaag...ggccgattcaccatctccagagacaattccaagaacacgctgtatctgcaaatgaacagcctgagagctgaggacacggctgtgtattactgt	gcgaaagatcaagctagtatagtgggagctacaggggggggctttgactac	tgtgcgaaagatcaagctagtatagtgggagctacaggggggggctttgactactgg	ctttgactactggggccagggaaccctggtcaccgtctcctcag	tggggccagggaaccctggtcaccgtctcctcag
6256	ACCGTAACATCAGTAC-1_contig_2	productive	M	Homsap IGHV3-13*01 F	Homsap IGHJ2*01 F	Homsap IGHD3-9*01 F	IGHG1	gaggagcagctggtggaatctggggga...ggcttggtccagcctggggggtccctgagactctcctgtacagcctctggattcaccttc............actagctacgacatgcactgggtccgccaaggtacaggaaaaggtctggagtgggtctcaggtattgatactctt.........ggtgacacagactatccagactccgtgaag...ggccgattcaccatctccagagaaaacgccaagaactccttgtatcttcaaatgaacatcctgagagccggggacacggctgtctattactgtgcaagattgactcacaactggtacttcgatctctggggccgtggcaccctggtcactgtctcctcag		gaggagcagctggtggaatctggggga...ggcttggtccagcctggggggtccctgagactctcctgtacagcctctggattcaccttc............actagctacgacatgcactgggtccgccaaggtacaggaaaaggtctggagtgggtctcaggtattgatactctt.........ggtgacacagactatccagactccgtgaag...ggccgattcaccatctccagagaaaacgccaagaactccttgtatcttcaaatgaacatcctgagagccggggacacggctgtctattactgtgcaaga	gaggagcagctggtggaatctggggga...ggcttggtccagcctggggggtccctgagactctcctgtacagcctct	ggattcaccttc............actagctacgac	atgcactgggtccgccaaggtacaggaaaaggtctggagtgggtctcaggt	attgatactctt.........ggtgacaca	gactatccagactccgtgaag...ggccgattcaccatctccagagaaaacgccaagaactccttgtatcttcaaatgaacatcctgagagccggggacacggctgtctattactgt	gcaagattgactcacaactggtacttcgatctc	tgtgcaagattgactcacaactggtacttcgatctctgg	actggtacttcgatctctggggccgtggcaccctggtcactgtctcctcag	tggggccgtggcaccctggtcactgtctcctcag
14477	ACCGTAAGTTGGTAAA-1_contig_3	productive	N	Homsap IGHV4-59*01 F	Homsap IGHJ5*02 F	Homsap IGHD6-13*01 F	IGHM	caggtgcagctgcaggagtcgggccca...ggactggtgaagccttcggagaccctgtccctcacctgcactgtctctggtggctccatc............agtagttactactggagctggatccggcagcccccagggaagggactggagtggattgggtatatctattacagt.........gggagcaccaactacaacccctccctcaag...agtcgagtcaccatatcagtagacacgtccaagaaccagttctccctgaagctgagctctgtgaccgctgcggacacggccgtgtattactgtgcgagagttcgcgcatcgaggtatagcagcagctggtatgggtacaactggttcgacccctggggccagggaaccctggtcaccgtc…		caggtgcagctgcaggagtcgggccca...ggactggtgaagccttcggagaccctgtccctcacctgcactgtctctggtggctccatc............agtagttactactggagctggatccggcagcccccagggaagggactggagtggattgggtatatctattacagt.........gggagcaccaactacaacccctccctcaag...agtcgagtcaccatatcagtagacacgtccaagaaccagttctccctgaagctgagctctgtgaccgctgcggacacggccgtgtattactgtgcgagag	caggtgcagctgcaggagtcgggccca...ggactggtgaagccttcggagaccctgtccctcacctgcactgtctct	ggtggctccatc............agtagttactac	tggagctggatccggcagcccccagggaagggactggagtggattgggtat	atctattacagt.........gggagcacc	aactacaacccctccctcaag...agtcgagtcaccatatcagtagacacgtccaagaaccagttctccctgaagctgagctctgtgaccgctgcggacacggccgtgtattactgt	gcgagagttcgcgcatcgaggtatagcagcagctggtatgggtacaactggttcgacccc	tgtgcgagagttcgcgcatcgaggtatagcagcagctggtatgggtacaactggttcgacccctgg	acaactggttcgacccctggggccagggaaccctggtcaccgtctcctcag	tggggccagggaaccctggtcaccgtctcctcag
10846	ACCGTAATCTCGTATT-1_contig_1	productive	M	Homsap IGHV1-3*01 F	Homsap IGHJ6*02 F	Homsap IGHD4-17*01 F	IGHM	caggtccagcttgtgcagtctggggct...gaggtgaagaagcctggggcctcagtgaaggtttcctgcaaggcttctgaatacaccttc............actagctatactatccattgggtgcgccaggcccccggacaaaggcttgagtggatgggatggatcaacgctggc......aatggtaacacaaaatcttcacagaagttccag...ggcagagtcaccattaccagggacacatccgcgagcacagcctacatggagctgagcagcctgacatctgaagacacggctgtgtattactgtgcgagagatgactacgccgactacgctgggaggggtacatactactacggtatggacgtctggggccaagggaccacggtcaccgtc…		caggtccagcttgtgcagtctggggct...gaggtgaagaagcctggggcctcagtgaaggtttcctgcaaggcttctgaatacaccttc............actagctatactatccattgggtgcgccaggcccccggacaaaggcttgagtggatgggatggatcaacgctggc......aatggtaacacaaaatcttcacagaagttccag...ggcagagtcaccattaccagggacacatccgcgagcacagcctacatggagctgagcagcctgacatctgaagacacggctgtgtattactgtgcgagaga	caggtccagcttgtgcagtctggggct...gaggtgaagaagcctggggcctcagtgaaggtttcctgcaaggcttct	gaatacaccttc............actagctatact	atccattgggtgcgccaggcccccggacaaaggcttgagtggatgggatgg	atcaacgctggc......aatggtaacaca	aaatcttcacagaagttccag...ggcagagtcaccattaccagggacacatccgcgagcacagcctacatggagctgagcagcctgacatctgaagacacggctgtgtattactgt	gcgagagatgactacgccgactacgctgggaggggtacatactactacggtatggacgtc	tgtgcgagagatgactacgccgactacgctgggaggggtacatactactacggtatggacgtctgg	tactactacggtatggacgtctggggccaagggaccacggtcaccgtctcctca	tggggccaagggaccacggtcaccgtctcctca
10203	ACCTTTAAGTACGCGA-1_contig_1	productive	M	Homsap IGHV3-9*01 F	Homsap IGHJ5*01 F, or Homsap IGHJ5*02 F	Homsap IGHD6-19*01 F	IGHA1	gaagttcacctggtggagtcgggggga...ggtttggtacagccgggcgggtccttgagactctcctgtgcggcctctggtttccccttt............gaagatcatgccatggtctgggtccggcaagctccagggaagggcctagagtgggtctcagatattaattggaat......ggtgatagtcaaggctatgcggactctgtgaag...ggccggtttaccatctccagagacaacgccaagaactctctgtttctgcaattgagcagtctgagaacggaagacacggccgtctattactgtgcacagtcccaaaatcccgactatagcagtggctggtacacttcctggggccggggaaccctggtcaccgtctcctcag		gaagttcacctggtggagtcgggggga...ggtttggtacagccgggcgggtccttgagactctcctgtgcggcctctggtttccccttt............gaagatcatgccatggtctgggtccggcaagctccagggaagggcctagagtgggtctcagatattaattggaat......ggtgatagtcaaggctatgcggactctgtgaag...ggccggtttaccatctccagagacaacgccaagaactctctgtttctgcaattgagcagtctgagaacggaagacacggccgtctattactgtgca	gaagttcacctggtggagtcgggggga...ggtttggtacagccgggcgggtccttgagactctcctgtgcggcctct	ggtttccccttt............gaagatcatgcc	atggtctgggtccggcaagctccagggaagggcctagagtgggtctcagat	attaattggaat......ggtgatagtcaa	ggctatgcggactctgtgaag...ggccggtttaccatctccagagacaacgccaagaactctctgtttctgcaattgagcagtctgagaacggaagacacggccgtctattactgt	gcacagtcccaaaatcccgactatagcagtggctggtacacttcc	tgtgcacagtcccaaaatcccgactatagcagtggctggtacacttcctgg	tcctggggccggggaaccctggtcaccgtctcctcag	tggggccggggaaccctggtcaccgtctcctcag
10205	ACCTTTAAGTCCATAC-1_contig_1	productive	N	Homsap IGHV1-18*01 F	Homsap IGHJ4*02 F	Homsap IGHD2-15*01 F	IGHD	caggttcagctggtgcagtctggagct...gaggtgaagaagcctggggcctcagtgaaggtctcctgcaaggcttctggttacaccttt............accagctatggtatcagctgggtgcgacaggcccctggacaagggcttgagtggatgggatggatcagcgcttac......aatggtaacacaaactatgcacagaagctccag...ggcagagtcaccatgaccacagacacatccacgagcacagcctacatggagctgaggagcctgagatctgacgacacggccgtgtattactgtgcgagaggccgagacacgtgggggtcaagggactactttgactactggggccagggaaccctggtcaccgtctcctcag		caggttcagctggtgcagtctggagct...gaggtgaagaagcctggggcctcagtgaaggtctcctgcaaggcttctggttacaccttt............accagctatggtatcagctgggtgcgacaggcccctggacaagggcttgagtggatgggatggatcagcgcttac......aatggtaacacaaactatgcacagaagctccag...ggcagagtcaccatgaccacagacacatccacgagcacagcctacatggagctgaggagcctgagatctgacgacacggccgtgtattactgtgcgagag	caggttcagctggtgcagtctggagct...gaggtgaagaagcctggggcctcagtgaaggtctcctgcaaggcttct	ggttacaccttt............accagctatggt	atcagctgggtgcgacaggcccctggacaagggcttgagtggatgggatgg	atcagcgcttac......aatggtaacaca	aactatgcacagaagctccag...ggcagagtcaccatgaccacagacacatccacgagcacagcctacatggagctgaggagcctgagatctgacgacacggccgtgtattactgt	gcgagaggccgagacacgtgggggtcaagggactactttgactac	tgtgcgagaggccgagacacgtgggggtcaagggactactttgactactgg	actactttgactactggggccagggaaccctggtcaccgtctcctcag	tggggccagggaaccctggtcaccgtctcctcag
9929	ACCTTTACACAGTCGC-1_contig_3	productive	M	Homsap IGHV3-33*01 F, or Homsap IGHV3-33*06 F	Homsap IGHJ4*02 F	Homsap IGHD6-19*01 F	IGHA2	caggtgcagctggtggagtctggggga...ggcgtggtccagcctgggaggtccctgagagtctcctgtgcagcgtctggattcacgttc............agtagttatggcatgcactgggtccgccgggctccaggcaacgggctggagtgggtggcagttatatggtatgat......ggaagtaataaatactatgcagactccgtgaag...ggccgattcaccatctccagagacaattccaaggacacgctgtatctagaaatgaacagcctgagagccgaggacacggctgtttattactgtgcgagagatcactcagcagtgcctggccgttggggggtctttgactactggggccagggaaccctggtcaccgtctcctcag		caggtgcagctggtggagtctggggga...ggcgtggtccagcctgggaggtccctgagagtctcctgtgcagcgtctggattcacgttc............agtagttatggcatgcactgggtccgccgggctccaggcaacgggctggagtgggtggcagttatatggtatgat......ggaagtaataaatactatgcagactccgtgaag...ggccgattcaccatctccagagacaattccaaggacacgctgtatctagaaatgaacagcctgagagccgaggacacggctgtttattactgtgcgagaga	caggtgcagctggtggagtctggggga...ggcgtggtccagcctgggaggtccctgagagtctcctgtgcagcgtct	ggattcacgttc............agtagttatggc	atgcactgggtccgccgggctccaggcaacgggctggagtgggtggcagtt	atatggtatgat......ggaagtaataaa	tactatgcagactccgtgaag...ggccgattcaccatctccagagacaattccaaggacacgctgtatctagaaatgaacagcctgagagccgaggacacggctgtttattactgt	gcgagagatcactcagcagtgcctggccgttggggggtctttgactac	tgtgcgagagatcactcagcagtgcctggccgttggggggtctttgactactgg	ctttgactactggggccagggaaccctggtcaccgtctcctcag	tggggccagggaaccctggtcaccgtctcctcag
11241	ACCTTTACACCGGAAA-1_contig_1	productive	N	Homsap IGHV1-18*01 F	Homsap IGHJ6*02 F	Homsap IGHD2-15*01 F	IGHM	caggttcagctggtgcagtctggagct...gaggtgaagaagcctggggcctcagtgaaggtctcctgcaaggcttctggttacaccttt............accagctatggtatcagctgggtgcgacaggcccctggacaagggcttgagtggatgggatggatcagcgcttac......aatggtaacacaaactatgcacagaagctccag...ggcagagtcaccatgaccacagacacatccacgagcacagcctacatggagctgaggagcctgagatctgacgacacggccgtgtattactgtgcgagagatgatggggagcagctttcagccatctacggtatggacgtctggggccaagggaccacggtcaccgtctcctca		caggttcagctggtgcagtctggagct...gaggtgaagaagcctggggcctcagtgaaggtctcctgcaaggcttctggttacaccttt............accagctatggtatcagctgggtgcgacaggcccctggacaagggcttgagtggatgggatggatcagcgcttac......aatggtaacacaaactatgcacagaagctccag...ggcagagtcaccatgaccacagacacatccacgagcacagcctacatggagctgaggagcctgagatctgacgacacggccgtgtattactgtgcgagaga	caggttcagctggtgcagtctggagct...gaggtgaagaagcctggggcctcagtgaaggtctcctgcaaggcttct	ggttacaccttt............accagctatggt	atcagctgggtgcgacaggcccctggacaagggcttgagtggatgggatgg	atcagcgcttac......aatggtaacaca	aactatgcacagaagctccag...ggcagagtcaccatgaccacagacacatccacgagcacagcctacatggagctgaggagcctgagatctgacgacacggccgtgtattactgt	gcgagagatgatggggagcagctttcagccatctacggtatggacgtc	tgtgcgagagatgatggggagcagctttcagccatctacggtatggacgtctgg	ctacggtatggacgtctggggccaagggaccacggtcaccgtctcctca	tggggccaagggaccacggtcaccgtctcctca
6617	ACCTTTACACGGCTAC-1_contig_8	productive	M	Homsap IGHV7-4-1*02 F	Homsap IGHJ3*02 F	Homsap IGHD3-10*01 F	IGHM	caggtgcagctggtgcaatctgggtct...gagttgaagaagcctggggcctcagtgaaggtttcctgcaaggcttctggatacatcttc............actagttttgttatgaattgggtgcgacaggcccctggacaagggcttgagtggatgggatggatcaacaccaac......actgggaacccaacctatgcccaggacttcaca...ggacggtttgtcttctccttggacacttctgtcagcacggcttatctacagatcaccagcctaaaggctgaggacactgccgtatattactgtgcgagagatgtggaagttgctctcgttcgggccccctcccgggtcgcttttgatatctggggccaagggacgatggtcaccgtctct…		caggtgcagctggtgcaatctgggtct...gagttgaagaagcctggggcctcagtgaaggtttcctgcaaggcttctggatacatcttc............actagttttgttatgaattgggtgcgacaggcccctggacaagggcttgagtggatgggatggatcaacaccaac......actgggaacccaacctatgcccaggacttcaca...ggacggtttgtcttctccttggacacttctgtcagcacggcttatctacagatcaccagcctaaaggctgaggacactgccgtatattactgtgcgagaga	caggtgcagctggtgcaatctgggtct...gagttgaagaagcctggggcctcagtgaaggtttcctgcaaggcttct	ggatacatcttc............actagttttgtt	atgaattgggtgcgacaggcccctggacaagggcttgagtggatgggatgg	atcaacaccaac......actgggaaccca	acctatgcccaggacttcaca...ggacggtttgtcttctccttggacacttctgtcagcacggcttatctacagatcaccagcctaaaggctgaggacactgccgtatattactgt	gcgagagatgtggaagttgctctcgttcgggccccctcccgggtcgcttttgatatc	tgtgcgagagatgtggaagttgctctcgttcgggccccctcccgggtcgcttttgatatctgg	gcttttgatatctggggccaagggacgatggtcaccgtctcttcag	tggggccaagggacgatggtcaccgtctcttcag
14404	ACCTTTACAGTGAGTG-1_contig_3	productive	M	Homsap IGHV3-21*01 F	Homsap IGHJ3*01 F	Homsap IGHD2-2*01 F	IGHD	gaggtgcagctggtggagtctggggga...ggcctggtcaagcctggggggtccctgagactctcctgtgcagcctctggattcaccttc............aatttttataccatgaactgggtccgcctggctccagggaaggggctggagtgggtctcatccattagtagtagt......agtgattacatatactacgcagactcagtgaag...ggccgattcaccatctccagagacaacgccaagaactcactgtatctgcaaatgaacagcctgggagccgaggacacggctgtgtattactgtgcgaaagtttccgtaccagctactatgggaggtttggacgtctggggccaagggaccacggtcaccgtctcctcag		gaggtgcagctggtggagtctggggga...ggcctggtcaagcctggggggtccctgagactctcctgtgcagcctctggattcaccttc............aatttttataccatgaactgggtccgcctggctccagggaaggggctggagtgggtctcatccattagtagtagt......agtgattacatatactacgcagactcagtgaag...ggccgattcaccatctccagagacaacgccaagaactcactgtatctgcaaatgaacagcctgggagccgaggacacggctgtgtattactgtgcgaaag	gaggtgcagctggtggagtctggggga...ggcctggtcaagcctggggggtccctgagactctcctgtgcagcctct	ggattcaccttc............aatttttatacc	atgaactgggtccgcctggctccagggaaggggctggagtgggtctcatcc	attagtagtagt......agtgattacata	tactacgcagactcagtgaag...ggccgattcaccatctccagagacaacgccaagaactcactgtatctgcaaatgaacagcctgggagccgaggacacggctgtgtattactgt	gcgaaagtttccgtaccagctactatgggaggtttggacgtc	tgtgcgaaagtttccgtaccagctactatgggaggtttggacgtctgg	tttggacgtctggggccaagggaccacggtcaccgtctcctcag	tggggccaagggaccacggtcaccgtctcctcag
798	ACCTTTACATGCAACT-1_contig_3	productive	M	Homsap IGHV4-59*08 F	Homsap IGHJ5*02 F	Homsap IGHD1-14*01 ORF	IGHG2	caggtgcagctgcaggagtcgggccca...ggactggtgaagccttcggagaccctgtccctcacctgcactgtctctggtggctccatc............aataattactactggagctggatccggcagcccccagggaagggactggagtggattggatatatctataacagt.........gggagcaccaactacaacccctccctcaag...agtcgattcaccatatcagtagacaaatccaagaaccaattctccctgaagctgaggtctgtgaccgccgcagacacggccgtgtatttctgtgcgagacagtcccagaaccacatccaggggggctggttcgacccctggggccagggaaccctggtcaccgtctcctcag		caggtgcagctgcaggagtcgggccca...ggactggtgaagccttcggagaccctgtccctcacctgcactgtctctggtggctccatc............aataattactactggagctggatccggcagcccccagggaagggactggagtggattggatatatctataacagt.........gggagcaccaactacaacccctccctcaag...agtcgattcaccatatcagtagacaaatccaagaaccaattctccctgaagctgaggtctgtgaccgccgcagacacggccgtgtatttctgtgcgagaca	caggtgcagctgcaggagtcgggccca...ggactggtgaagccttcggagaccctgtccctcacctgcactgtctct	ggtggctccatc............aataattactac	tggagctggatccggcagcccccagggaagggactggagtggattggatat	atctataacagt.........gggagcacc	aactacaacccctccctcaag...agtcgattcaccatatcagtagacaaatccaagaaccaattctccctgaagctgaggtctgtgaccgccgcagacacggccgtgtatttctgt	gcgagacagtcccagaaccacatccaggggggctggttcgacccc	tgtgcgagacagtcccagaaccacatccaggggggctggttcgacccctgg	ctggttcgacccctggggccagggaaccctggtcaccgtctcctcag	tggggccagggaaccctggtcaccgtctcctcag
12620	ACCTTTAGTAATTGGA-1_contig_2	productive	M	Homsap IGHV4-59*01 F	Homsap IGHJ4*02 F	Homsap IGHD3-10*01 F	IGHM	caggtgcagctgcaggagtcgggccca...ggactggtgaagccttcggagaccctgtccctcacctgcactgtctctggtggctccatc............agtagttactactggagctggatccggcagcccccagggaagggactggagtggattgggtatatctattacagt.........gggagcaccaactacaacccctccctcaag...agtcgagtcaccatatcagtagacacgtccaagaaccagttctccctgaagctgagctctgtgaccgctgcggacacggccgtgtattactgtgcgagagctggtattactatggttcggggagtccctggtccctttgactactggggccagggaaccctggtcaccgtctcctcag		caggtgcagctgcaggagtcgggccca...ggactggtgaagccttcggagaccctgtccctcacctgcactgtctctggtggctccatc............agtagttactactggagctggatccggcagcccccagggaagggactggagtggattgggtatatctattacagt.........gggagcaccaactacaacccctccctcaag...agtcgagtcaccatatcagtagacacgtccaagaaccagttctccctgaagctgagctctgtgaccgctgcggacacggccgtgtattactgtgcgagag	caggtgcagctgcaggagtcgggccca...ggactggtgaagccttcggagaccctgtccctcacctgcactgtctct	ggtggctccatc............agtagttactac	tggagctggatccggcagcccccagggaagggactggagtggattgggtat	atctattacagt.........gggagcacc	aactacaacccctccctcaag...agtcgagtcaccatatcagtagacacgtccaagaaccagttctccctgaagctgagctctgtgaccgctgcggacacggccgtgtattactgt	gcgagagctggtattactatggttcggggagtccctggtccctttgactac	tgtgcgagagctggtattactatggttcggggagtccctggtccctttgactactgg	ctttgactactggggccagggaaccctggtcaccgtctcctcag	tggggccagggaaccctggtcaccgtctcctcag
4547	ACCTTTAGTCAATGTC-1_contig_6	productive	N	Homsap IGHV3-23*01 F, or Homsap IGHV3-23D*01 F	Homsap IGHJ4*02 F	Homsap IGHD3-10*01 F	IGHM	gaggtgcagctgttggagtctggggga...ggcttggtacagcctggggggtccctgagactctcctgtgcagcctctggattcaccttt............agcagctatgccatgagctgggtccgccaggctccagggaaggggctggagtgggtctcagctattagtggtagt......ggtggtagcacatactacgcagactccgtgaag...ggccggttcaccatctccagagacaattccaagaacacgctgtatctgcaaatgaacagcctgagagccgaggacacggccgtatattactgtgcgaaagatcgggtgggctatggttcggggagttattactactttgactactggggccagggaaccctggtcaccgtctcctcag		gaggtgcagctgttggagtctggggga...ggcttggtacagcctggggggtccctgagactctcctgtgcagcctctggattcaccttt............agcagctatgccatgagctgggtccgccaggctccagggaaggggctggagtgggtctcagctattagtggtagt......ggtggtagcacatactacgcagactccgtgaag...ggccggttcaccatctccagagacaattccaagaacacgctgtatctgcaaatgaacagcctgagagccgaggacacggccgtatattactgtgcgaaaga	gaggtgcagctgttggagtctggggga...ggcttggtacagcctggggggtccctgagactctcctgtgcagcctct	ggattcaccttt............agcagctatgcc	atgagctgggtccgccaggctccagggaaggggctggagtgggtctcagct	attagtggtagt......ggtggtagcaca	tactacgcagactccgtgaag...ggccggttcaccatctccagagacaattccaagaacacgctgtatctgcaaatgaacagcctgagagccgaggacacggccgtatattactgt	gcgaaagatcgggtgggctatggttcggggagttattactactttgactac	tgtgcgaaagatcgggtgggctatggttcggggagttattactactttgactactgg	actactttgactactggggccagggaaccctggtcaccgtctcctcag	tggggccagggaaccctggtcaccgtctcctcag
14238	ACCTTTAGTTACGTCA-1_contig_5	productive	M	Homsap IGHV1-46*01 F, or Homsap IGHV1-46*03 F	Homsap IGHJ4*02 F	Homsap IGHD2-15*01 F	IGHA2	caggtgcagctggtgcagtctggggct...gaggtgaagaagcctggggcctctgtgacggtttcctgcaaggcatccggctacaccctc............accagtaaccatatgcactgggtgcggcaggcccctggacaagggcttgagtggatgggcgtagtcaaccctgct......tatggt...ccaacctacgcacagaggtttcag...ggcagagtcaccatgaccggggacacgtccacgagcacagtttacatggagctgagcagcctgacatctgaagacacggccgtgtattactgtgcgagagacagtggtggctgggcggtggactactggggccagggaaccctggtcaccgtctccacag		caggtgcagctggtgcagtctggggct...gaggtgaagaagcctggggcctctgtgacggtttcctgcaaggcatccggctacaccctc............accagtaaccatatgcactgggtgcggcaggcccctggacaagggcttgagtggatgggcgtagtcaaccctgct......tatggt...ccaacctacgcacagaggtttcag...ggcagagtcaccatgaccggggacacgtccacgagcacagtttacatggagctgagcagcctgacatctgaagacacggccgtgtattactgtgcgagaga	caggtgcagctggtgcagtctggggct...gaggtgaagaagcctggggcctctgtgacggtttcctgcaaggcatcc	ggctacaccctc............accagtaaccat	atgcactgggtgcggcaggcccctggacaagggcttgagtggatgggcgta	gtcaaccctgct......tatggt...cca	acctacgcacagaggtttcag...ggcagagtcaccatgaccggggacacgtccacgagcacagtttacatggagctgagcagcctgacatctgaagacacggccgtgtattactgt	gcgagagacagtggtggctgggcggtggactac	tgtgcgagagacagtggtggctgggcggtggactactgg	gactactggggccagggaaccctggtcaccgtctccacag	tggggccagggaaccctggtcaccgtctccacag
13311	ACCTTTAGTTGATTCG-1_contig_3	productive	M	Homsap IGHV3-33*01 F, or Homsap IGHV3-33*06 F	Homsap IGHJ4*02 F	Homsap IGHD3-16*02 F	IGHM	caggtgcagctggaggagtctggggga...ggcgtggtccagcctgggaggtccctgagactctcttgtgcagcctctggattcaccttc............agtagctatggcatgcactgggtccgccaggctccaggcaaggggctggagtgggtggcagttatatggtatgat......ggaagtaacaaatactatgcagactccgtgaag...ggccgattcagtatctccagagacaattccaagaacacgctgtatctgcaaatgaacagcctgagagccgaggacacggctgtgtattactgtgcgagagatctagtagattatgattacatttgggggagttatcgtttaggctactggggccagggaaccctggtcaccgtctcctcag		caggtgcagctggaggagtctggggga...ggcgtggtccagcctgggaggtccctgagactctcttgtgcagcctctggattcaccttc............agtagctatggcatgcactgggtccgccaggctccaggcaaggggctggagtgggtggcagttatatggtatgat......ggaagtaacaaatactatgcagactccgtgaag...ggccgattcagtatctccagagacaattccaagaacacgctgtatctgcaaatgaacagcctgagagccgaggacacggctgtgtattactgtgcgagaga	caggtgcagctggaggagtctggggga...ggcgtggtccagcctgggaggtccctgagactctcttgtgcagcctct	ggattcaccttc............agtagctatggc	atgcactgggtccgccaggctccaggcaaggggctggagtgggtggcagtt	atatggtatgat......ggaagtaacaaa	tactatgcagactccgtgaag...ggccgattcagtatctccagagacaattccaagaacacgctgtatctgcaaatgaacagcctgagagccgaggacacggctgtgtattactgt	gcgagagatctagtagattatgattacatttgggggagttatcgtttaggctac	tgtgcgagagatctagtagattatgattacatttgggggagttatcgtttaggctactgg	ttaggctactggggccagggaaccctggtcaccgtctcctcag	tggggccagggaaccctggtcaccgtctcctcag
4820	ACCTTTATCACATGCA-1_contig_1	productive	M	Homsap IGHV3-15*01 F	Homsap IGHJ6*02 F	Homsap IGHD1-1*01 F	IGHM	gaggtgcatctggtggagtctggggga...ggcttggtacagccgggggggtcccttagactctcctgttcagcctctggattcactttc............actgaggcctggctgagctgggtccgccaggctccagggaagggcctggagtgggttggccgtcttaaaagcaaaactaatggtgggacaacagacctcgctgcacccgtgaaa...ggcagattcaccatctcaagagatgattcaagaaacacgctgtatctgcaaatgaacagcctgacagccgaggacacagccgtgtattactgtgccacagtcggggggttggaacgacagggagacggtatggacgtctggggccaagggaccacggtcaccgtctcctca		gaggtgcatctggtggagtctggggga...ggcttggtacagccgggggggtcccttagactctcctgttcagcctctggattcactttc............actgaggcctggctgagctgggtccgccaggctccagggaagggcctggagtgggttggccgtcttaaaagcaaaactaatggtgggacaacagacctcgctgcacccgtgaaa...ggcagattcaccatctcaagagatgattcaagaaacacgctgtatctgcaaatgaacagcctgacagccgaggacacagccgtgtattactgtgccacag	gaggtgcatctggtggagtctggggga...ggcttggtacagccgggggggtcccttagactctcctgttcagcctct	ggattcactttc............actgaggcctgg	ctgagctgggtccgccaggctccagggaagggcctggagtgggttggccgt	cttaaaagcaaaactaatggtgggacaaca	gacctcgctgcacccgtgaaa...ggcagattcaccatctcaagagatgattcaagaaacacgctgtatctgcaaatgaacagcctgacagccgaggacacagccgtgtattactgt	gccacagtcggggggttggaacgacagggagacggtatggacgtc	tgtgccacagtcggggggttggaacgacagggagacggtatggacgtctgg	acggtatggacgtctggggccaagggaccacggtcaccgtctcctca	tggggccaagggaccacggtcaccgtctcctca
1538	ACCTTTATCAGAAATG-1_contig_1	productive	N	Homsap IGHV3-23*01 F, or Homsap IGHV3-23D*01 F	Homsap IGHJ4*02 F	Homsap IGHD1-14*01 ORF	IGHM	gaggtgcagctgttggagtctggggga...ggcttggtacagcctggggggtccctgagactctcctgtgcagcctctggattcaccttt............agcagctatgccatgagctgggtccgccaggctccagggaaggggctggagtgggtctcagctattagtggtagt......ggtggtagcacatactacgcagactccgtgaag...ggccggttcaccatctccagagacaattccaagaacacgctgtatctgcaaatgaacagcctgagagccgaggacacggccgtatattactgtgcgaaagcccccggaacctactttgactactggggccagggaaccctggtcaccgtctcctcag		gaggtgcagctgttggagtctggggga...ggcttggtacagcctggggggtccctgagactctcctgtgcagcctctggattcaccttt............agcagctatgccatgagctgggtccgccaggctccagggaaggggctggagtgggtctcagctattagtggtagt......ggtggtagcacatactacgcagactccgtgaag...ggccggttcaccatctccagagacaattccaagaacacgctgtatctgcaaatgaacagcctgagagccgaggacacggccgtatattactgtgcgaaag	gaggtgcagctgttggagtctggggga...ggcttggtacagcctggggggtccctgagactctcctgtgcagcctct	ggattcaccttt............agcagctatgcc	atgagctgggtccgccaggctccagggaaggggctggagtgggtctcagct	attagtggtagt......ggtggtagcaca	tactacgcagactccgtgaag...ggccggttcaccatctccagagacaattccaagaacacgctgtatctgcaaatgaacagcctgagagccgaggacacggccgtatattactgt	gcgaaagcccccggaacctactttgactac	tgtgcgaaagcccccggaacctactttgactactgg	ctactttgactactggggccagggaaccctggtcaccgtctcctcag	tggggccagggaaccctggtcaccgtctcctcag
13457	ACCTTTATCCAATGGT-1_contig_1	productive	N	Homsap IGHV3-23*01 F, or Homsap IGHV3-23D*01 F	Homsap IGHJ4*02 F	Homsap IGHD3-10*01 F	IGHM	gaggtgcagctgttggagtctggggga...ggcttggtacagcctggggggtccctgagactctcctgtgcagcctctggattcaccttt............agcagctatgccatgagctgggtccgccaggctccagggaaggggctggagtgggtctcagctattagtggtagt......ggtggtagcacatactacgcagactccgtgaag...ggccggttcaccatctccagagacaattccaagaacacgctgtatctgcaaatgaacagcctgagagccgaggacacggccgtatattactgtgcgaaagccccatatggttcagggagttactcctttgactactggggccagggaaccctggtcaccgtctcctcag		gaggtgcagctgttggagtctggggga...ggcttggtacagcctggggggtccctgagactctcctgtgcagcctctggattcaccttt............agcagctatgccatgagctgggtccgccaggctccagggaaggggctggagtgggtctcagctattagtggtagt......ggtggtagcacatactacgcagactccgtgaag...ggccggttcaccatctccagagacaattccaagaacacgctgtatctgcaaatgaacagcctgagagccgaggacacggccgtatattactgtgcgaaag	gaggtgcagctgttggagtctggggga...ggcttggtacagcctggggggtccctgagactctcctgtgcagcctct	ggattcaccttt............agcagctatgcc	atgagctgggtccgccaggctccagggaaggggctggagtgggtctcagct	attagtggtagt......ggtggtagcaca	tactacgcagactccgtgaag...ggccggttcaccatctccagagacaattccaagaacacgctgtatctgcaaatgaacagcctgagagccgaggacacggccgtatattactgt	gcgaaagccccatatggttcagggagttactcctttgactac	tgtgcgaaagccccatatggttcagggagttactcctttgactactgg	ctttgactactggggccagggaaccctggtcaccgtctcctcag	tggggccagggaaccctggtcaccgtctcctcag
983	ACCTTTATCTAACTTC-1_contig_2	productive	N	Homsap IGHV3-33*01 F, or Homsap IGHV3-33*06 F	Homsap IGHJ6*02 F	Homsap IGHD3-10*01 F	IGHD	caggtgcagctggtggagtctggggga...ggcgtggtccagcctgggaggtccctgagactctcctgtgcagcgtctggattcaccttc............agtagctatggcatgcactgggtccgccaggctccaggcaaggggctggagtgggtggcagttatatggtatgat......ggaagtaataaatactatgcagactccgtgaag...ggccgattcaccatctccagagacaattccaagaacacgctgtatctgcaaatgaacagcctgagagccgaggacacggctgtgtattactgtgcgagagattacggttcggggaatgaatactactactacggtatggacgtctggggccaagggaccacggtcaccgtctcctca		caggtgcagctggtggagtctggggga...ggcgtggtccagcctgggaggtccctgagactctcctgtgcagcgtctggattcaccttc............agtagctatggcatgcactgggtccgccaggctccaggcaaggggctggagtgggtggcagttatatggtatgat......ggaagtaataaatactatgcagactccgtgaag...ggccgattcaccatctccagagacaattccaagaacacgctgtatctgcaaatgaacagcctgagagccgaggacacggctgtgtattactgtgcgagaga	caggtgcagctggtggagtctggggga...ggcgtggtccagcctgggaggtccctgagactctcctgtgcagcgtct	ggattcaccttc............agtagctatggc	atgcactgggtccgccaggctccaggcaaggggctggagtgggtggcagtt	atatggtatgat......ggaagtaataaa	tactatgcagactccgtgaag...ggccgattcaccatctccagagacaattccaagaacacgctgtatctgcaaatgaacagcctgagagccgaggacacggctgtgtattactgt	gcgagagattacggttcggggaatgaatactactactacggtatggacgtc	tgtgcgagagattacggttcggggaatgaatactactactacggtatggacgtctgg	tactactactacggtatggacgtctggggccaagggaccacggtcaccgtctcctca	tggggccaagggaccacggtcaccgtctcctca
4048	ACGAGCCAGATGTAAC-1_contig_3	productive	N	Homsap IGHV3-53*01 F	Homsap IGHJ4*02 F	Homsap IGHD3-9*01 F	IGHD	gaggtgcagctggtggagtctggagga...ggcttgatccagcctggggggtccctgagactctcctgtgcagcctctgggttcaccgtc............agtagcaactacatgagctgggtccgccaggctccagggaaggggctggagtgggtctcagttatttatagcggt.........ggtagcacatactacgcagactccgtgaag...ggccgattcaccatctccagagacaattccaagaacacgctgtatcttcaaatgaacagcctgagagccgaggacacggccgtgtattactgtgcgagagggggcggattacgatattttgactggtttgaagtaccaatctactttgactactggggccagggaaccctggtcaccgtc…		gaggtgcagctggtggagtctggagga...ggcttgatccagcctggggggtccctgagactctcctgtgcagcctctgggttcaccgtc............agtagcaactacatgagctgggtccgccaggctccagggaaggggctggagtgggtctcagttatttatagcggt.........ggtagcacatactacgcagactccgtgaag...ggccgattcaccatctccagagacaattccaagaacacgctgtatcttcaaatgaacagcctgagagccgaggacacggccgtgtattactgtgcgagag	gaggtgcagctggtggagtctggagga...ggcttgatccagcctggggggtccctgagactctcctgtgcagcctct	gggttcaccgtc............agtagcaactac	atgagctgggtccgccaggctccagggaaggggctggagtgggtctcagtt	atttatagcggt.........ggtagcaca	tactacgcagactccgtgaag...ggccgattcaccatctccagagacaattccaagaacacgctgtatcttcaaatgaacagcctgagagccgaggacacggccgtgtattactgt	gcgagagggggcggattacgatattttgactggtttgaagtaccaatctactttgactac	tgtgcgagagggggcggattacgatattttgactggtttgaagtaccaatctactttgactactgg	ctactttgactactggggccagggaaccctggtcaccgtctcctcag	tggggccagggaaccctggtcaccgtctcctcag
14876	ACGAGCCAGTTGTCGT-1_contig_2	productive	M	Homsap IGHV1-18*03 F	Homsap IGHJ4*02 F	Homsap IGHD1-26*01 F	IGHG1	caggttcagttggtgcagtctggagct...gaggtgaagaaagcgggggcctcagtgaaggtctcctgcaagacttctggttacacgttt............acggactatggtatcagttgggtgcgactggcccctggacaagggctggagtggatgggatggagcagcgctttc......aatggaaacagaaagtatggacagaacttccag...ggcagagtcaccatgaccacagacacatccacgcgcacagcctacatggagctggggagcctgagatctgacgacatggccgtgtattactgtgcgagagatggggtgggagctacacaccttgactactggggccagggaaccctggtcaccgtctcctcgg		caggttcagttggtgcagtctggagct...gaggtgaagaaagcgggggcctcagtgaaggtctcctgcaagacttctggttacacgttt............acggactatggtatcagttgggtgcgactggcccctggacaagggctggagtggatgggatggagcagcgctttc......aatggaaacagaaagtatggacagaacttccag...ggcagagtcaccatgaccacagacacatccacgcgcacagcctacatggagctggggagcctgagatctgacgacatggccgtgtattactgtgcgagaga	caggttcagttggtgcagtctggagct...gaggtgaagaaagcgggggcctcagtgaaggtctcctgcaagacttct	ggttacacgttt............acggactatggt	atcagttgggtgcgactggcccctggacaagggctggagtggatgggatgg	agcagcgctttc......aatggaaacaga	aagtatggacagaacttccag...ggcagagtcaccatgaccacagacacatccacgcgcacagcctacatggagctggggagcctgagatctgacgacatggccgtgtattactgt	gcgagagatggggtgggagctacacaccttgactac	tgtgcgagagatggggtgggagctacacaccttgactactgg	accttgactactggggccagggaaccctggtcaccgtctcctcgg	tggggccagggaaccctggtcaccgtctcctcgg
6258	ACGAGCCCAAAGGTGC-1_contig_5	productive	M	Homsap IGHV3-21*01 F	Homsap IGHJ6*02 F	Homsap IGHD6-19*01 F	IGHM	gaggtccagttggtggagtctggggga...ggcctggtcaagcctggggggtccctgagaatatcctgtgcagcctctggattcaccctc............agtagccataccatgaactgggtccgccaggctccagggaaggggctggagtgggtctcatctattagtattagt......agtacttacatatactacgcagactcagtgaag...ggccgattcaccatctccagagacaacgccaagaactcactgtatctggaattgaacagcctgagagccgcggacacgtctgtatattactgtgcgagaaacaggcaaggtagcagtgcctggcacgagggctactattacggtatggacgtctggggccaagggaccacggtcaccgtc…		gaggtccagttggtggagtctggggga...ggcctggtcaagcctggggggtccctgagaatatcctgtgcagcctctggattcaccctc............agtagccataccatgaactgggtccgccaggctccagggaaggggctggagtgggtctcatctattagtattagt......agtacttacatatactacgcagactcagtgaag...ggccgattcaccatctccagagacaacgccaagaactcactgtatctggaattgaacagcctgagagccgcggacacgtctgtatattactgtgcgaga	gaggtccagttggtggagtctggggga...ggcctggtcaagcctggggggtccctgagaatatcctgtgcagcctct	ggattcaccctc............agtagccatacc	atgaactgggtccgccaggctccagggaaggggctggagtgggtctcatct	attagtattagt......agtacttacata	tactacgcagactcagtgaag...ggccgattcaccatctccagagacaacgccaagaactcactgtatctggaattgaacagcctgagagccgcggacacgtctgtatattactgt	gcgagaaacaggcaaggtagcagtgcctggcacgagggctactattacggtatggacgtc	tgtgcgagaaacaggcaaggtagcagtgcctggcacgagggctactattacggtatggacgtctgg	ctactattacggtatggacgtctggggccaagggaccacggtcaccgtctcctca	tggggccaagggaccacggtcaccgtctcctca
11833	ACGAGGAAGACACTAA-1_contig_5	productive	N	Homsap IGHV3-21*01 F	Homsap IGHJ6*02 F	Homsap IGHD3-3*01 F	IGHD	gaggtgcagctggtggagtctggggga...ggcctggtcaagcctggggggtccctgagactctcctgtgcagcctctggattcaccttc............agtagctatagcatgaactgggtccgccaggctccagggaaggggctggagtgggtctcatccattagtagtagt......agtagttacatatactacgcagactcagtgaag...ggccgattcaccatctccagagacaacgccaagaactcactgtatctgcaaatgaacagcctgagagccgaggacacggctgtgtattactgtgcgagagatagatccctgccttacgatttttggagtggttacgaccagaccccctactactactacggtatggacgtctggggccaa…		gaggtgcagctggtggagtctggggga...ggcctggtcaagcctggggggtccctgagactctcctgtgcagcctctggattcaccttc............agtagctatagcatgaactgggtccgccaggctccagggaaggggctggagtgggtctcatccattagtagtagt......agtagttacatatactacgcagactcagtgaag...ggccgattcaccatctccagagacaacgccaagaactcactgtatctgcaaatgaacagcctgagagccgaggacacggctgtgtattactgtgcgagaga	gaggtgcagctggtggagtctggggga...ggcctggtcaagcctggggggtccctgagactctcctgtgcagcctct	ggattcaccttc............agtagctatagc	atgaactgggtccgccaggctccagggaaggggctggagtgggtctcatcc	attagtagtagt......agtagttacata	tactacgcagactcagtgaag...ggccgattcaccatctccagagacaacgccaagaactcactgtatctgcaaatgaacagcctgagagccgaggacacggctgtgtattactgt	gcgagagatagatccctgccttacgatttttggagtggttacgaccagaccccctactactactacggtatggacgtc	tgtgcgagagatagatccctgccttacgatttttggagtggttacgaccagaccccctactactactacggtatggacgtctgg	ctactactactacggtatggacgtctggggccaagggaccacggtcaccgtctcctca	tggggccaagggaccacggtcaccgtctcctca
3412	ACGAGGAAGCGAGAAA-1_contig_2	productive	M	Homsap IGHV3-30*03 F, or Homsap IGHV3-30*18 F or Homsap IGHV3-30-5*01 F	Homsap IGHJ4*02 F	Homsap IGHD3-16*01 F	IGHM	caggtgcagctggtggagtctggggga...ggcgtggtccagcctgggaggtccctgagactctcctgtgcagcctctggattcaccttc............agtagctatggcatgcactgggtccgccaggctccaggcaaggggctggagtgggtggcagttatatcatatgat......ggaagtaataaatactatgcagactccgtgaag...ggccgattcaccatctccagagacaattccaagaacacgctgtatctgcaaatgaacagcctgagagctgaggacacggctgtgtattactgtgcgaaaggagaccaagattacgtttgggggagttatggctactggggccagggaaccctggtcaccgtctcctcag		caggtgcagctggtggagtctggggga...ggcgtggtccagcctgggaggtccctgagactctcctgtgcagcctctggattcaccttc............agtagctatggcatgcactgggtccgccaggctccaggcaaggggctggagtgggtggcagttatatcatatgat......ggaagtaataaatactatgcagactccgtgaag...ggccgattcaccatctccagagacaattccaagaacacgctgtatctgcaaatgaacagcctgagagctgaggacacggctgtgtattactgtgcga	caggtgcagctggtggagtctggggga...ggcgtggtccagcctgggaggtccctgagactctcctgtgcagcctct	ggattcaccttc............agtagctatggc	atgcactgggtccgccaggctccaggcaaggggctggagtgggtggcagtt	atatcatatgat......ggaagtaataaa	tactatgcagactccgtgaag...ggccgattcaccatctccagagacaattccaagaacacgctgtatctgcaaatgaacagcctgagagctgaggacacggctgtgtattactgt	gcgaaaggagaccaagattacgtttgggggagttatggctac	tgtgcgaaaggagaccaagattacgtttgggggagttatggctactgg	ctactggggccagggaaccctggtcaccgtctcctcag	tggggccagggaaccctggtcaccgtctcctcag
3139	ACGAGGACAATGAAAC-1_contig_1	productive	N	Homsap IGHV3-21*01 F	Homsap IGHJ3*02 F	Homsap IGHD5-12*01 F	IGHD	gaggtgcagctggtggagtctggggga...ggcctggtcaagcctggggggtccctgagactctcctgtgcagcctctggattcaccttc............agtagctatagcatgaactgggtccgccaggctccagggaaggggctggagtgggtctcatccattagtagtagt......agtagttacatatactacgcagactcagtgaag...ggccgattcaccatctccagagacaacgccaagaactcactgtatctgcaaatgaacagcctgagagccgaggacacggctgtgtattactgtgcgagagcgatatatagtggctacgccgatgatgcttttgatatctggggccaagggacaatggtcaccgtctcttcag		gaggtgcagctggtggagtctggggga...ggcctggtcaagcctggggggtccctgagactctcctgtgcagcctctggattcaccttc............agtagctatagcatgaactgggtccgccaggctccagggaaggggctggagtgggtctcatccattagtagtagt......agtagttacatatactacgcagactcagtgaag...ggccgattcaccatctccagagacaacgccaagaactcactgtatctgcaaatgaacagcctgagagccgaggacacggctgtgtattactgtgcgagag	gaggtgcagctggtggagtctggggga...ggcctggtcaagcctggggggtccctgagactctcctgtgcagcctct	ggattcaccttc............agtagctatagc	atgaactgggtccgccaggctccagggaaggggctggagtgggtctcatcc	attagtagtagt......agtagttacata	tactacgcagactcagtgaag...ggccgattcaccatctccagagacaacgccaagaactcactgtatctgcaaatgaacagcctgagagccgaggacacggctgtgtattactgt	gcgagagcgatatatagtggctacgccgatgatgcttttgatatc	tgtgcgagagcgatatatagtggctacgccgatgatgcttttgatatctgg	tgatgcttttgatatctggggccaagggacaatggtcaccgtctcttcag	tggggccaagggacaatggtcaccgtctcttcag
11650	ACGAGGACATTCACTT-1_contig_3	productive	N	Homsap IGHV3-48*02 F	Homsap IGHJ4*02 F	Homsap IGHD6-19*01 F	IGHM	gaggtgcagctggtggagtctggggga...ggcttggtacagcctggggggtccctgagactctcctgtgcagcctctggattcaccttc............agtagctatagcatgaactgggtccgccaggctccagggaaggggctggagtgggtttcatacattagtagtagt......agtagtaccatatactacgcagactctgtgaag...ggccgattcaccatctccagagacaatgccaagaactcactgtatctgcaaatgaacagcctgagagacgaggacacggctgtgtattactgtgcgagagacacactttttactgagcagtggctggtcgaagactactggggccagggaaccctggtcaccgtctcctcag		gaggtgcagctggtggagtctggggga...ggcttggtacagcctggggggtccctgagactctcctgtgcagcctctggattcaccttc............agtagctatagcatgaactgggtccgccaggctccagggaaggggctggagtgggtttcatacattagtagtagt......agtagtaccatatactacgcagactctgtgaag...ggccgattcaccatctccagagacaatgccaagaactcactgtatctgcaaatgaacagcctgagagacgaggacacggctgtgtattactgtgcgagaga	gaggtgcagctggtggagtctggggga...ggcttggtacagcctggggggtccctgagactctcctgtgcagcctct	ggattcaccttc............agtagctatagc	atgaactgggtccgccaggctccagggaaggggctggagtgggtttcatac	attagtagtagt......agtagtaccata	tactacgcagactctgtgaag...ggccgattcaccatctccagagacaatgccaagaactcactgtatctgcaaatgaacagcctgagagacgaggacacggctgtgtattactgt	gcgagagacacactttttactgagcagtggctggtcgaagactac	tgtgcgagagacacactttttactgagcagtggctggtcgaagactactgg	gactactggggccagggaaccctggtcaccgtctcctcag	tggggccagggaaccctggtcaccgtctcctcag
1643	ACGAGGATCCACGAAT-1_contig_5	productive	N	Homsap IGHV3-21*01 F	Homsap IGHJ4*02 F	Homsap IGHD6-13*01 F	IGHM	gaggtgcagctggtggagtctggggga...ggcctggtcaagcctggggggtccctgagactctcctgtgcagcctctggattcaccttc............agtagctatagcatgaactgggtccgccaggctccagggaaggggctggagtgggtctcatccattagtagtagt......agtagttacatatactacgcagactcagtgaag...ggccgattcaccatctccagagacaacgccaagaactcactgtatctgcaaatgaacagcctgagagccgaggacacggctgtgtattactgtgcgagagttcggggtatagcagcagctgccatgggctactggggccagggaaccctggtcaccgtctcctcag		gaggtgcagctggtggagtctggggga...ggcctggtcaagcctggggggtccctgagactctcctgtgcagcctctggattcaccttc............agtagctatagcatgaactgggtccgccaggctccagggaaggggctggagtgggtctcatccattagtagtagt......agtagttacatatactacgcagactcagtgaag...ggccgattcaccatctccagagacaacgccaagaactcactgtatctgcaaatgaacagcctgagagccgaggacacggctgtgtattactgtgcgagag	gaggtgcagctggtggagtctggggga...ggcctggtcaagcctggggggtccctgagactctcctgtgcagcctct	ggattcaccttc............agtagctatagc	atgaactgggtccgccaggctccagggaaggggctggagtgggtctcatcc	attagtagtagt......agtagttacata	tactacgcagactcagtgaag...ggccgattcaccatctccagagacaacgccaagaactcactgtatctgcaaatgaacagcctgagagccgaggacacggctgtgtattactgt	gcgagagttcggggtatagcagcagctgccatgggctac	tgtgcgagagttcggggtatagcagcagctgccatgggctactgg	ctactggggccagggaaccctggtcaccgtctcctcag	tggggccagggaaccctggtcaccgtctcctcag
14945	ACGAGGATCCAGAAGG-1_contig_2	productive	M	Homsap IGHV3-23*01 F, or Homsap IGHV3-23D*01 F	Homsap IGHJ6*02 F	Homsap IGHD2-2*01 F	IGHM	gaggtgcagttattggagtctggggga...gacttggtacagcctggggggtccctgagactctcctgtgcagcctctggattcaccttt............agtaaatatgccatgacctgggcccgccaggctccagggaaggggctggagtgggtctcaaccattagtggtagt......ggtggtagcacatactacgcagactccgtgaag...ggccggttcaccatctccagagacaattccaaaaacacgctgtttgtgcaaatgaacagcctgagaagcgacgacacggccgtttattactgtgcgaaggagcggagcaccaccttcccctacggtatggacgtctggggccaagggaccacgatcaccgtctcctca		gaggtgcagttattggagtctggggga...gacttggtacagcctggggggtccctgagactctcctgtgcagcctctggattcaccttt............agtaaatatgccatgacctgggcccgccaggctccagggaaggggctggagtgggtctcaaccattagtggtagt......ggtggtagcacatactacgcagactccgtgaag...ggccggttcaccatctccagagacaattccaaaaacacgctgtttgtgcaaatgaacagcctgagaagcgacgacacggccgtttattactgtgcgaagga	gaggtgcagttattggagtctggggga...gacttggtacagcctggggggtccctgagactctcctgtgcagcctct	ggattcaccttt............agtaaatatgcc	atgacctgggcccgccaggctccagggaaggggctggagtgggtctcaacc	attagtggtagt......ggtggtagcaca	tactacgcagactccgtgaag...ggccggttcaccatctccagagacaattccaaaaacacgctgtttgtgcaaatgaacagcctgagaagcgacgacacggccgtttattactgt	gcgaaggagcggagcaccaccttcccctacggtatggacgtc	tgtgcgaaggagcggagcaccaccttcccctacggtatggacgtctgg	ctacggtatggacgtctggggccaagggaccacgatcaccgtctcctca	tggggccaagggaccacgatcaccgtctcctca
2758	ACGATACAGACAGAGA-1_contig_1	productive	M	Homsap IGHV3-73*01 F	Homsap IGHJ4*02 F	Homsap IGHD2-8*02 F	IGHM	gaggtgcagctggtggagtctggggga...ggcttggtccagcctggggggtccctgaaactctcctgtgcagcctctgggttcaccttc............agtggctctgctatgcactgggtccgccaggcttccgggaaagggctggagtgggttggccgtattagaagcaaagctaacagttacgcgacagcatatgctgcgtcggtgaaa...ggcaggttcaccatctccagagatgattcaaagaacacggcgtatctgcaaatgaacagcctgaaaaccgaggacacggccgtgtattactgtactagcctacagtattgtactggtggtgtatgctatagctactggggccagggaaccctggtcaccgtctcctcag		gaggtgcagctggtggagtctggggga...ggcttggtccagcctggggggtccctgaaactctcctgtgcagcctctgggttcaccttc............agtggctctgctatgcactgggtccgccaggcttccgggaaagggctggagtgggttggccgtattagaagcaaagctaacagttacgcgacagcatatgctgcgtcggtgaaa...ggcaggttcaccatctccagagatgattcaaagaacacggcgtatctgcaaatgaacagcctgaaaaccgaggacacggccgtgtattactgtactag	gaggtgcagctggtggagtctggggga...ggcttggtccagcctggggggtccctgaaactctcctgtgcagcctct	gggttcaccttc............agtggctctgct	atgcactgggtccgccaggcttccgggaaagggctggagtgggttggccgt	attagaagcaaagctaacagttacgcgaca	gcatatgctgcgtcggtgaaa...ggcaggttcaccatctccagagatgattcaaagaacacggcgtatctgcaaatgaacagcctgaaaaccgaggacacggccgtgtattactgt	actagcctacagtattgtactggtggtgtatgctatagctac	tgtactagcctacagtattgtactggtggtgtatgctatagctactgg	ctactggggccagggaaccctggtcaccgtctcctcag	tggggccagggaaccctggtcaccgtctcctcag
6621	ACGATACAGCCCTAAT-1_contig_3	productive	M	Homsap IGHV4-59*03 F	Homsap IGHJ4*02 F	Homsap IGHD3-3*01 F	IGHG1	caggtgcagctgcaggggtcgggccca...ggactggtgaagccttcggagaccctgtccctcatctgcactgtctctggtgcctccatc............agtaaatactactggagctggatccggcagcccccagggaagggactggagtgggttggctatattcattacaat.........gggagcaccaactacaatccctccctcaag...agtcgagtcaccatctcagtagagacgtccaagaaccaactctccctgagcctgaccgctgtgaccgctgcggacacggccgtgtattattgtgtgagagcccgggatggttattatccaactctggactcctggggccagggaaccctggtcaccgtctcctcag		caggtgcagctgcaggggtcgggccca...ggactggtgaagccttcggagaccctgtccctcatctgcactgtctctggtgcctccatc............agtaaatactactggagctggatccggcagcccccagggaagggactggagtgggttggctatattcattacaat.........gggagcaccaactacaatccctccctcaag...agtcgagtcaccatctcagtagagacgtccaagaaccaactctccctgagcctgaccgctgtgaccgctgcggacacggccgtgtattattgtgtgagag	caggtgcagctgcaggggtcgggccca...ggactggtgaagccttcggagaccctgtccctcatctgcactgtctct	ggtgcctccatc............agtaaatactac	tggagctggatccggcagcccccagggaagggactggagtgggttggctat	attcattacaat.........gggagcacc	aactacaatccctccctcaag...agtcgagtcaccatctcagtagagacgtccaagaaccaactctccctgagcctgaccgctgtgaccgctgcggacacggccgtgtattattgt	gtgagagcccgggatggttattatccaactctggactcc	tgtgtgagagcccgggatggttattatccaactctggactcctgg	gactcctggggccagggaaccctggtcaccgtctcctcag	tggggccagggaaccctggtcaccgtctcctcag
4428	ACGATACAGCCTATGT-1_contig_1	productive	N	Homsap IGHV4-59*01 F	Homsap IGHJ6*02 F	Homsap IGHD6-13*01 F	IGHD	caggtgcagctgcaggagtcgggccca...ggactggtgaagccttcggagaccctgtccctcacctgcactgtctctggtggctccatc............agtagttactactggagctggatccggcagcccccagggaagggactggagtggattgggtatatctattacagt.........gggagcaccaactacaacccctccctcaag...agtcgagtcaccatatcagtagacacgtccaagaaccagttctccctgaagctgagctctgtgaccgctgcggacacggccgtgtattactgtgcgagagattgccgtatagcagcagctggctcctactactactactacggtatggacgtctggggccaagggaccacggtcaccgtc…		caggtgcagctgcaggagtcgggccca...ggactggtgaagccttcggagaccctgtccctcacctgcactgtctctggtggctccatc............agtagttactactggagctggatccggcagcccccagggaagggactggagtggattgggtatatctattacagt.........gggagcaccaactacaacccctccctcaag...agtcgagtcaccatatcagtagacacgtccaagaaccagttctccctgaagctgagctctgtgaccgctgcggacacggccgtgtattactgtgcgagaga	caggtgcagctgcaggagtcgggccca...ggactggtgaagccttcggagaccctgtccctcacctgcactgtctct	ggtggctccatc............agtagttactac	tggagctggatccggcagcccccagggaagggactggagtggattgggtat	atctattacagt.........gggagcacc	aactacaacccctccctcaag...agtcgagtcaccatatcagtagacacgtccaagaaccagttctccctgaagctgagctctgtgaccgctgcggacacggccgtgtattactgt	gcgagagattgccgtatagcagcagctggctcctactactactactacggtatggacgtc	tgtgcgagagattgccgtatagcagcagctggctcctactactactactacggtatggacgtctgg	tactactactactacggtatggacgtctggggccaagggaccacggtcaccgtctcctca	tggggccaagggaccacggtcaccgtctcctca
11043	ACGATACCAGCCACCA-1_contig_2	productive	M	Homsap IGHV3-23*01 F, or Homsap IGHV3-23D*01 F	Homsap IGHJ6*02 F	Homsap IGHD6-13*01 F	IGHM	gagctgcagctgttggagtctggggga...ggcttggtacagcctggggggtccctgagactctcctgtgcagcctctggattcaccctt............agcagctatgccatgagctgggtccgccaggctccagggaaggggctggagtgggtctcaattatttgtggtagt......ggtggtaccacatactacgcagactccgtgaag...ggccggttcaccatctccagagaccattccaagaacacgctgtatctgcaaatgaacagcctgagagccgaggacacggccgtatattattgtgcgaaagattggggggaagcagcaactggaaagccaagggccttcggtatggacgtctggggccaagggaccacggtcaccgtctcc…		gagctgcagctgttggagtctggggga...ggcttggtacagcctggggggtccctgagactctcctgtgcagcctctggattcaccctt............agcagctatgccatgagctgggtccgccaggctccagggaaggggctggagtgggtctcaattatttgtggtagt......ggtggtaccacatactacgcagactccgtgaag...ggccggttcaccatctccagagaccattccaagaacacgctgtatctgcaaatgaacagcctgagagccgaggacacggccgtatattattgtgcgaaaga	gagctgcagctgttggagtctggggga...ggcttggtacagcctggggggtccctgagactctcctgtgcagcctct	ggattcaccctt............agcagctatgcc	atgagctgggtccgccaggctccagggaaggggctggagtgggtctcaatt	atttgtggtagt......ggtggtaccaca	tactacgcagactccgtgaag...ggccggttcaccatctccagagaccattccaagaacacgctgtatctgcaaatgaacagcctgagagccgaggacacggccgtatattattgt	gcgaaagattggggggaagcagcaactggaaagccaagggccttcggtatggacgtc	tgtgcgaaagattggggggaagcagcaactggaaagccaagggccttcggtatggacgtctgg	cttcggtatggacgtctggggccaagggaccacggtcaccgtctcctca	tggggccaagggaccacggtcaccgtctcctca
4245	ACGATACGTGTCCTCT-1_contig_4	No rearrangement found	M	Homsap IGHV7-4-1*02 F	Homsap IGHJ2*01 F		None	caggtgcagctggtgcaatctgggtct...gagttgcagaagcctggggcctctgtgaaggtttcctgcaagggttctggatacaccttc............acttcctattctatgagttgggtgcgacaggcccctggacaagggcttgagtggatgggatggatcaacaccaac......actgcgaacccagcgtatgcccagggcttcaca...ggacgctttgtcttctccttggacacctccgtcagtacggcatatctgcagatcagcagcctaaaggttgaggacactgccatttattattgtgtgagagggtcgggtagtg		caggtgcagctggtgcaatctgggtct...gagttgcagaagcctggggcctctgtgaaggtttcctgcaagggttctggatacaccttc............acttcctattctatgagttgggtgcgacaggcccctggacaagggcttgagtggatgggatggatcaacaccaac......actgcgaacccagcgtatgcccagggcttcaca...ggacgctttgtcttctccttggacacctccgtcagtacggcatatctgcagatcagcagcctaaaggttgaggacactgccatttattattgtgtgagag	caggtgcagctggtgcaatctgggtct...gagttgcagaagcctggggcctctgtgaaggtttcctgcaagggttct	ggatacaccttc............acttcctattct	atgagttgggtgcgacaggcccctggacaagggcttgagtggatgggatgg	atcaacaccaac......actgcgaaccca	gcgtatgcccagggcttcaca...ggacgctttgtcttctccttggacacctccgtcagtacggcatatctgcagatcagcagcctaaaggttgaggacactgccatttattattgt	gtgagagggtcgggtagt		gtagtg
11403	ACGATACTCATGGTCA-1_contig_3	productive	M	Homsap IGHV4-39*01 F	Homsap IGHJ4*02 F	Homsap IGHD1-26*01 F	IGHM	caggtgcagctgcaggagtcgggccca...ggactggtgaagccttcggagaccctgtccctcacctgcactgtctctggtgactccatcagc......agaactaattcctactggggctggatccgccagcccccagggaagggactggagtggattgggaatatctattatagt.........gggagcacctactacaacccgtccctcaag...agtcgagtcaccatatccatggactcgtccaagaaccagttctccctgaggctgagctctgtgaccgtcgcagacacggctgtttattactgtgcgaagccatatagtgggagcccggggggcaactggggccagggaaccctggtcaccgtctcctcag		caggtgcagctgcaggagtcgggccca...ggactggtgaagccttcggagaccctgtccctcacctgcactgtctctggtgactccatcagc......agaactaattcctactggggctggatccgccagcccccagggaagggactggagtggattgggaatatctattatagt.........gggagcacctactacaacccgtccctcaag...agtcgagtcaccatatccatggactcgtccaagaaccagttctccctgaggctgagctctgtgaccgtcgcagacacggctgtttattactgtgcga	caggtgcagctgcaggagtcgggccca...ggactggtgaagccttcggagaccctgtccctcacctgcactgtctct	ggtgactccatcagc......agaactaattcctac	tggggctggatccgccagcccccagggaagggactggagtggattgggaat	atctattatagt.........gggagcacc	tactacaacccgtccctcaag...agtcgagtcaccatatccatggactcgtccaagaaccagttctccctgaggctgagctctgtgaccgtcgcagacacggctgtttattactgt	gcgaagccatatagtgggagcccggggggcaac	tgtgcgaagccatatagtgggagcccggggggcaactgg	actggggccagggaaccctggtcaccgtctcctcag	tggggccagggaaccctggtcaccgtctcctcag
9447	ACGATGTAGAAGGTTT-1_contig_1	productive	N	Homsap IGHV3-48*02 F	Homsap IGHJ6*02 F	Homsap IGHD1-26*01 F	IGHM	gaggtgcagctggtggagtctggggga...ggcttggtacagcctggggggtccctgagactctcctgtgcagcctctggattcaccttc............agtagctatagcatgaactgggtccgccaggctccagggaaggggctggagtgggtttcatacattagtagtagt......agtagtaccatatactacgcagactctgtgaag...ggccgattcaccatctccagagacaatgccaagaactcactgtatctgcaaatgaacagcctgagagacgaggacacggctgtgtattactgtgcgagagatgcccttagtgggagctacttaccttattactactactactacggtatggacgtctggggccaagggaccacggtcacc…		gaggtgcagctggtggagtctggggga...ggcttggtacagcctggggggtccctgagactctcctgtgcagcctctggattcaccttc............agtagctatagcatgaactgggtccgccaggctccagggaaggggctggagtgggtttcatacattagtagtagt......agtagtaccatatactacgcagactctgtgaag...ggccgattcaccatctccagagacaatgccaagaactcactgtatctgcaaatgaacagcctgagagacgaggacacggctgtgtattactgtgcgagaga	gaggtgcagctggtggagtctggggga...ggcttggtacagcctggggggtccctgagactctcctgtgcagcctct	ggattcaccttc............agtagctatagc	atgaactgggtccgccaggctccagggaaggggctggagtgggtttcatac	attagtagtagt......agtagtaccata	tactacgcagactctgtgaag...ggccgattcaccatctccagagacaatgccaagaactcactgtatctgcaaatgaacagcctgagagacgaggacacggctgtgtattactgt	gcgagagatgcccttagtgggagctacttaccttattactactactactacggtatggacgtc	tgtgcgagagatgcccttagtgggagctacttaccttattactactactactacggtatggacgtctgg	attactactactactacggtatggacgtctggggccaagggaccacggtcaccgtctcctca	tggggccaagggaccacggtcaccgtctcctca
3417	ACGATGTAGCCGCCTA-1_contig_2	productive	N	Homsap IGHV3-33*01 F, or Homsap IGHV3-33*06 F	Homsap IGHJ5*02 F	Homsap IGHD4-17*01 F	IGHD	caggtgcagctggtggagtctggggga...ggcgtggtccagcctgggaggtccctgagactctcctgtgcagcgtctggattcaccttc............agtagctatggcatgcactgggtccgccaggctccaggcaaggggctggagtgggtggcagttatatggtatgat......ggaagtaataaatactatgcagactccgtgaag...ggccgattcaccatctccagagacaattccaagaacacgctgtatctgcaaatgaacagcctgagagccgaggacacggctgtgtattactgtgcgagaagcaagttcgactacggtgactacaactggttcgacccctggggccagggaaccctggtcaccgtctcctcag		caggtgcagctggtggagtctggggga...ggcgtggtccagcctgggaggtccctgagactctcctgtgcagcgtctggattcaccttc............agtagctatggcatgcactgggtccgccaggctccaggcaaggggctggagtgggtggcagttatatggtatgat......ggaagtaataaatactatgcagactccgtgaag...ggccgattcaccatctccagagacaattccaagaacacgctgtatctgcaaatgaacagcctgagagccgaggacacggctgtgtattactgtgcgaga	caggtgcagctggtggagtctggggga...ggcgtggtccagcctgggaggtccctgagactctcctgtgcagcgtct	ggattcaccttc............agtagctatggc	atgcactgggtccgccaggctccaggcaaggggctggagtgggtggcagtt	atatggtatgat......ggaagtaataaa	tactatgcagactccgtgaag...ggccgattcaccatctccagagacaattccaagaacacgctgtatctgcaaatgaacagcctgagagccgaggacacggctgtgtattactgt	gcgagaagcaagttcgactacggtgactacaactggttcgacccc	tgtgcgagaagcaagttcgactacggtgactacaactggttcgacccctgg	acaactggttcgacccctggggccagggaaccctggtcaccgtctcctcag	tggggccagggaaccctggtcaccgtctcctcag
5069	ACGATGTAGTTGAGTA-1_contig_2	productive	M	Homsap IGHV4-59*08 F	Homsap IGHJ3*02 F	Homsap IGHD6-19*01 F	IGHM	caggtgcagctgcaggagtcgggccca...ggactggtgaagccttcggagaccctgtccctcacctgcactgtctctggtggctccatg............agtagttactactggagctggatccggcagcccccagggaagggactggagtggattgggtatatctattacagt.........gggagcaccaactacaacccctccctcaag...agtcgagtcaccatatcagtagacacgtccaagaaccagttctccctgaagctgagctctgtgaccgccgcagacacggccgtgtattactgtgcgagacttagggcagtggctggatatgatgcttttgatatctggggccaagggacaatggtcaccgtctcttcag		caggtgcagctgcaggagtcgggccca...ggactggtgaagccttcggagaccctgtccctcacctgcactgtctctggtggctccatg............agtagttactactggagctggatccggcagcccccagggaagggactggagtggattgggtatatctattacagt.........gggagcaccaactacaacccctccctcaag...agtcgagtcaccatatcagtagacacgtccaagaaccagttctccctgaagctgagctctgtgaccgccgcagacacggccgtgtattactgtgcgagac	caggtgcagctgcaggagtcgggccca...ggactggtgaagccttcggagaccctgtccctcacctgcactgtctct	ggtggctccatg............agtagttactac	tggagctggatccggcagcccccagggaagggactggagtggattgggtat	atctattacagt.........gggagcacc	aactacaacccctccctcaag...agtcgagtcaccatatcagtagacacgtccaagaaccagttctccctgaagctgagctctgtgaccgccgcagacacggccgtgtattactgt	gcgagacttagggcagtggctggatatgatgcttttgatatc	tgtgcgagacttagggcagtggctggatatgatgcttttgatatctgg	tgatgcttttgatatctggggccaagggacaatggtcaccgtctcttcag	tggggccaagggacaatggtcaccgtctcttcag
12245	ACGATGTCACTTGGAT-1_contig_1	productive	M	Homsap IGHV1-46*01 F, or Homsap IGHV1-46*03 F	Homsap IGHJ4*02 F	Homsap IGHD1-1*01 F	IGHA1	caggtgcagttggtgcagtctgggcct...gaggtgaagaagcctggggcctcagtgaaggtttcctgcaaggcatctggatacaccttc............accagctatcatatacactgggtgcgccaggcccctggacaagggcttgagtggatgggaataatccatcctact......ggtggttccacagcctacgcacagatattccag...gacagagtcaccatgaccagggacacgtccacgagcacagtttatatggaggtgagcagcctgagatctgacgacacggccgtgtattactgtgcgagagacggggggaactggaacgatgcagagttctggggcccgggaactccggtcaccgtctcttcag		caggtgcagttggtgcagtctgggcct...gaggtgaagaagcctggggcctcagtgaaggtttcctgcaaggcatctggatacaccttc............accagctatcatatacactgggtgcgccaggcccctggacaagggcttgagtggatgggaataatccatcctact......ggtggttccacagcctacgcacagatattccag...gacagagtcaccatgaccagggacacgtccacgagcacagtttatatggaggtgagcagcctgagatctgacgacacggccgtgtattactgtgcgagaga	caggtgcagttggtgcagtctgggcct...gaggtgaagaagcctggggcctcagtgaaggtttcctgcaaggcatct	ggatacaccttc............accagctatcat	atacactgggtgcgccaggcccctggacaagggcttgagtggatgggaata	atccatcctact......ggtggttccaca	gcctacgcacagatattccag...gacagagtcaccatgaccagggacacgtccacgagcacagtttatatggaggtgagcagcctgagatctgacgacacggccgtgtattactgt	gcgagagacggggggaactggaacgatgcagagttc	tgtgcgagagacggggggaactggaacgatgcagagttctgg	gagttctggggcccgggaactccggtcaccgtctcttcag	tggggcccgggaactccggtcaccgtctcttcag
4247	ACGATGTCATCGGGTC-1_contig_2	productive	M	Homsap IGHV2-70*15 F	Homsap IGHJ3*01 F	Homsap IGHD2-15*01 F	IGHM	caggtcaccttgagggagtctggtcct...gcgctggtgaaatcaacacagaccctcacactgacctgcaccttctctgggttctcactcagc......actaatggaatgtgtgtgaactgggtccgtcagcccccagggaaggccctggagtggcttgcacgcattgattgggat.........ggtgataaatactacagcacatctctgaag...accaggctcaccatctccaaggacacctccaaaaaccaggtggtccttacaatgaccaacatggaccctgtggacacagccacgtattactgtgcacggattcccgtggtagctgctcaacccgtctggggccagggaaccctggtcaccgtctcctcag		caggtcaccttgagggagtctggtcct...gcgctggtgaaatcaacacagaccctcacactgacctgcaccttctctgggttctcactcagc......actaatggaatgtgtgtgaactgggtccgtcagcccccagggaaggccctggagtggcttgcacgcattgattgggat.........ggtgataaatactacagcacatctctgaag...accaggctcaccatctccaaggacacctccaaaaaccaggtggtccttacaatgaccaacatggaccctgtggacacagccacgtattactgtgcacggat	caggtcaccttgagggagtctggtcct...gcgctggtgaaatcaacacagaccctcacactgacctgcaccttctct	gggttctcactcagc......actaatggaatgtgt	gtgaactgggtccgtcagcccccagggaaggccctggagtggcttgcacgc	attgattgggat.........ggtgataaa	tactacagcacatctctgaag...accaggctcaccatctccaaggacacctccaaaaaccaggtggtccttacaatgaccaacatggaccctgtggacacagccacgtattactgt	gcacggattcccgtggtagctgctcaacccgtc	tgtgcacggattcccgtggtagctgctcaacccgtctgg	gtctggggccagggaaccctggtcaccgtctcctcag	tggggccagggaaccctggtcaccgtctcctcag
13601	ACGATGTGTAGCGCAA-1_contig_2	productive	M	Homsap IGHV3-7*01 F	Homsap IGHJ3*02 F	Homsap IGHD5-18*01 F	IGHM	gaggtgcagctggtggagtctggggga...ggcttggtccagccgggggggtccctgagactctcctgtgcagcctctggattcaccttt............actaattattggatgacctgggtccgccaggctccagggcaggggctggagtgggtggccaacataaagccagat......ggaagtgaggaatactatggggactctgtgaag...ggccgattctccatctccagagacaacgccaagaagtcaatatatttggaaatgagcagcctgagagacgaggacacggctatatattactgtgcaaagaaccgacaaccgatatggagtgatgcttttgatatctggggcctagggacaatggtcaccgtctcttcag		gaggtgcagctggtggagtctggggga...ggcttggtccagccgggggggtccctgagactctcctgtgcagcctctggattcaccttt............actaattattggatgacctgggtccgccaggctccagggcaggggctggagtgggtggccaacataaagccagat......ggaagtgaggaatactatggggactctgtgaag...ggccgattctccatctccagagacaacgccaagaagtcaatatatttggaaatgagcagcctgagagacgaggacacggctatatattactgtgc	gaggtgcagctggtggagtctggggga...ggcttggtccagccgggggggtccctgagactctcctgtgcagcctct	ggattcaccttt............actaattattgg	atgacctgggtccgccaggctccagggcaggggctggagtgggtggccaac	ataaagccagat......ggaagtgaggaa	tactatggggactctgtgaag...ggccgattctccatctccagagacaacgccaagaagtcaatatatttggaaatgagcagcctgagagacgaggacacggctatatattactgt	gcaaagaaccgacaaccgatatggagtgatgcttttgatatc	tgtgcaaagaaccgacaaccgatatggagtgatgcttttgatatctgg	tgatgcttttgatatctggggcctagggacaatggtcaccgtctcttcag	tggggcctagggacaatggtcaccgtctcttcag
9451	ACGATGTGTCTCTCTG-1_contig_2	productive	M	Homsap IGHV5-51*01 F	Homsap IGHJ3*02 F	Homsap IGHD3-10*01 F	IGHD	gaggtgcagctggtgcagtctggagca...gaggtgaaaaagcccggggagtctctgaagatctcctgtaagggttctggatacagcttt............accagctactggatcggctgggtgcgccagatgcccgggaaaggcctggagtggatggggatcatctatcctggt......gactctgataccagatacagcccgtccttccaa...ggccaggtcaccatctcagccgacaagtccatcagcaccgcctacctgcagtggagcagcctgaaggcctcggacaccgccatgtattactgtgcgaccaccccaatggttcagggagttatgagcgcttttgatatctggggccaagggacaatggtcaccgtctcttcag		gaggtgcagctggtgcagtctggagca...gaggtgaaaaagcccggggagtctctgaagatctcctgtaagggttctggatacagcttt............accagctactggatcggctgggtgcgccagatgcccgggaaaggcctggagtggatggggatcatctatcctggt......gactctgataccagatacagcccgtccttccaa...ggccaggtcaccatctcagccgacaagtccatcagcaccgcctacctgcagtggagcagcctgaaggcctcggacaccgccatgtattactgtgcga	gaggtgcagctggtgcagtctggagca...gaggtgaaaaagcccggggagtctctgaagatctcctgtaagggttct	ggatacagcttt............accagctactgg	atcggctgggtgcgccagatgcccgggaaaggcctggagtggatggggatc	atctatcctggt......gactctgatacc	agatacagcccgtccttccaa...ggccaggtcaccatctcagccgacaagtccatcagcaccgcctacctgcagtggagcagcctgaaggcctcggacaccgccatgtattactgt	gcgaccaccccaatggttcagggagttatgagcgcttttgatatc	tgtgcgaccaccccaatggttcagggagttatgagcgcttttgatatctgg	gcttttgatatctggggccaagggacaatggtcaccgtctcttcag	tggggccaagggacaatggtcaccgtctcttcag
7797	ACGATGTTCACTATTC-1_contig_1	productive	M	Homsap IGHV1-69*04 F	Homsap IGHJ6*02 F	Homsap IGHD1-26*01 F	IGHM	caggtccagctggtgcagtctggggct...gaggtgaagaagcctgggtcctcggtgaaggtctcctgcaaggcttctggaggcaccttc............agcagctatgctatcagctgggtgcgacaggcccctggacaagggcttgagtggatgggaaggatcatccctatc......cttggtatagcaaactacgcacagaagttccag...ggcagagtcacgattaccgcggacaaatccacgagcacagcctacatggagctgagcagcctgagatctgaggacacggccgtgtattactgtgcgagagatcttcgagtgggagctactgcctactactactacggtatggacgtctggggccaagggaccacggtcaccgtctcctca		caggtccagctggtgcagtctggggct...gaggtgaagaagcctgggtcctcggtgaaggtctcctgcaaggcttctggaggcaccttc............agcagctatgctatcagctgggtgcgacaggcccctggacaagggcttgagtggatgggaaggatcatccctatc......cttggtatagcaaactacgcacagaagttccag...ggcagagtcacgattaccgcggacaaatccacgagcacagcctacatggagctgagcagcctgagatctgaggacacggccgtgtattactgtgcgagaga	caggtccagctggtgcagtctggggct...gaggtgaagaagcctgggtcctcggtgaaggtctcctgcaaggcttct	ggaggcaccttc............agcagctatgct	atcagctgggtgcgacaggcccctggacaagggcttgagtggatgggaagg	atcatccctatc......cttggtatagca	aactacgcacagaagttccag...ggcagagtcacgattaccgcggacaaatccacgagcacagcctacatggagctgagcagcctgagatctgaggacacggccgtgtattactgt	gcgagagatcttcgagtgggagctactgcctactactactacggtatggacgtc	tgtgcgagagatcttcgagtgggagctactgcctactactactacggtatggacgtctgg	ctactactactacggtatggacgtctggggccaagggaccacggtcaccgtctcctca	tggggccaagggaccacggtcaccgtctcctca
6426	ACGATGTTCCTGTAGA-1_contig_4	productive	M	Homsap IGHV1-18*01 F	Homsap IGHJ4*02 F	Homsap IGHD1-14*01 ORF	IGHM	caaattcacctagtgcagtctggaact...gaggtgaagaggcctggggcctcagtgaaggtctcctgcaaggcttctggttacaccttt............agcaactctggcatcagctgggtgcgacaggcccctggacaagggcttgagtggatgggatggatcaacgttcac......agtggtagcacagactatgcacagaagttccag...ggcagactcaccgtgaccgcagacacatccacgagcacagcctacatggagctgaggagcctgacatctgacgacacggccgtttattactgtgcgagagatcggtcaaacggagactactggggccagggaaccctggtcaccgtctcctcag		caaattcacctagtgcagtctggaact...gaggtgaagaggcctggggcctcagtgaaggtctcctgcaaggcttctggttacaccttt............agcaactctggcatcagctgggtgcgacaggcccctggacaagggcttgagtggatgggatggatcaacgttcac......agtggtagcacagactatgcacagaagttccag...ggcagactcaccgtgaccgcagacacatccacgagcacagcctacatggagctgaggagcctgacatctgacgacacggccgtttattactgtgcgagaga	caaattcacctagtgcagtctggaact...gaggtgaagaggcctggggcctcagtgaaggtctcctgcaaggcttct	ggttacaccttt............agcaactctggc	atcagctgggtgcgacaggcccctggacaagggcttgagtggatgggatgg	atcaacgttcac......agtggtagcaca	gactatgcacagaagttccag...ggcagactcaccgtgaccgcagacacatccacgagcacagcctacatggagctgaggagcctgacatctgacgacacggccgtttattactgt	gcgagagatcggtcaaacggagactac	tgtgcgagagatcggtcaaacggagactactgg	gactactggggccagggaaccctggtcaccgtctcctcag	tggggccagggaaccctggtcaccgtctcctcag
11312	ACGCAGCAGATCTGAA-1_contig_3	productive	N	Homsap IGHV4-39*01 F	Homsap IGHJ4*02 F	Homsap IGHD1-26*01 F	IGHM	cagctgcagctgcaggagtcgggccca...ggactggtgaagccttcggagaccctgtccctcacctgcactgtctctggtggctccatcagc......agtagtagttactactggggctggatccgccagcccccagggaaggggctggagtggattgggagtatctattatagt.........gggagcacctactacaacccgtccctcaag...agtcgagtcaccatatccgtagacacgtccaagaaccagttctccctgaagctgagctctgtgaccgccgcagacacggctgtgtattactgtgcgagaagcccgggtgtgagcaaacatcacaaacggaggggtccgaatagcccaagcgagatctactttgactactggggccaggga…		cagctgcagctgcaggagtcgggccca...ggactggtgaagccttcggagaccctgtccctcacctgcactgtctctggtggctccatcagc......agtagtagttactactggggctggatccgccagcccccagggaaggggctggagtggattgggagtatctattatagt.........gggagcacctactacaacccgtccctcaag...agtcgagtcaccatatccgtagacacgtccaagaaccagttctccctgaagctgagctctgtgaccgccgcagacacggctgtgtattactgtgcgaga	cagctgcagctgcaggagtcgggccca...ggactggtgaagccttcggagaccctgtccctcacctgcactgtctct	ggtggctccatcagc......agtagtagttactac	tggggctggatccgccagcccccagggaaggggctggagtggattgggagt	atctattatagt.........gggagcacc	tactacaacccgtccctcaag...agtcgagtcaccatatccgtagacacgtccaagaaccagttctccctgaagctgagctctgtgaccgccgcagacacggctgtgtattactgt	gcgagaagcccgggtgtgagcaaacatcacaaacggaggggtccgaatagcccaagcgagatctactttgactac	tgtgcgagaagcccgggtgtgagcaaacatcacaaacggaggggtccgaatagcccaagcgagatctactttgactactgg	ctactttgactactggggccagggaaccctggtcaccgtctcctcag	tggggccagggaaccctggtcaccgtctcctcag
9453	ACGCAGCAGCCAGTAG-1_contig_1	productive	N	Homsap IGHV3-66*01 F, or Homsap IGHV3-66*04 F	Homsap IGHJ6*02 F	Homsap IGHD4-17*01 F	IGHM	gaggtgcagctggtggagtctggggga...ggcttggtccagcctggggggtccctgagactctcctgtgcagcctctggattcaccgtc............agtagcaactacatgagctgggtccgccaggctccagggaaggggctggagtgggtctcagttatttatagcggt.........ggtagcacatactacgcagactccgtgaag...ggcagattcaccatctccagagacaattccaagaacacgctgtatcttcaaatgaacagcctgagagccgaggacacggctgtgtattactgtgcgagagatgataagggctacggtgactacggtccctactactacggtatggacgtctggggccaagggaccacggtcaccgtctcc…		gaggtgcagctggtggagtctggggga...ggcttggtccagcctggggggtccctgagactctcctgtgcagcctctggattcaccgtc............agtagcaactacatgagctgggtccgccaggctccagggaaggggctggagtgggtctcagttatttatagcggt.........ggtagcacatactacgcagactccgtgaag...ggcagattcaccatctccagagacaattccaagaacacgctgtatcttcaaatgaacagcctgagagccgaggacacggctgtgtattactgtgcgagaga	gaggtgcagctggtggagtctggggga...ggcttggtccagcctggggggtccctgagactctcctgtgcagcctct	ggattcaccgtc............agtagcaactac	atgagctgggtccgccaggctccagggaaggggctggagtgggtctcagtt	atttatagcggt.........ggtagcaca	tactacgcagactccgtgaag...ggcagattcaccatctccagagacaattccaagaacacgctgtatcttcaaatgaacagcctgagagccgaggacacggctgtgtattactgt	gcgagagatgataagggctacggtgactacggtccctactactacggtatggacgtc	tgtgcgagagatgataagggctacggtgactacggtccctactactacggtatggacgtctgg	ctactactacggtatggacgtctggggccaagggaccacggtcaccgtctcctca	tggggccaagggaccacggtcaccgtctcctca
9757	ACGCAGCCAAGCTGTT-1_contig_4	productive	M	Homsap IGHV3-23*01 F, or Homsap IGHV3-23D*01 F	Homsap IGHJ4*02 F	Homsap IGHD2-21*01 F	IGHA1	gaggtgcagctgttggattctggggga...ggcttggtacagcctgggggctccctgagactctcctgtgcaacctctggattcaccttt............accacctatggcttgagctgggtccgccaggctccagggaaggggctgcagtgggtctcaacttttagtggtctt......ggtggtggcacatactacacagactccgtgaag...ggccggttcaccgtctccagagacaattccaagaacactctgtatctccaaatgaacagcctgagagccgaggacacggccgtttatttctgtgcgaaggagtggtattacggtggtccttttgactcctggggccagggaaccctggtcaccgtctcgtcag		gaggtgcagctgttggattctggggga...ggcttggtacagcctgggggctccctgagactctcctgtgcaacctctggattcaccttt............accacctatggcttgagctgggtccgccaggctccagggaaggggctgcagtgggtctcaacttttagtggtctt......ggtggtggcacatactacacagactccgtgaag...ggccggttcaccgtctccagagacaattccaagaacactctgtatctccaaatgaacagcctgagagccgaggacacggccgtttatttctgtgcgaagga	gaggtgcagctgttggattctggggga...ggcttggtacagcctgggggctccctgagactctcctgtgcaacctct	ggattcaccttt............accacctatggc	ttgagctgggtccgccaggctccagggaaggggctgcagtgggtctcaact	tttagtggtctt......ggtggtggcaca	tactacacagactccgtgaag...ggccggttcaccgtctccagagacaattccaagaacactctgtatctccaaatgaacagcctgagagccgaggacacggccgtttatttctgt	gcgaaggagtggtattacggtggtccttttgactcc	tgtgcgaaggagtggtattacggtggtccttttgactcctgg	tttgactcctggggccagggaaccctggtcaccgtctcgtcag	tggggccagggaaccctggtcaccgtctcgtcag
10748	ACGCAGCCACAGGCCT-1_contig_3	productive	M	Homsap IGHV1-8*01 F	Homsap IGHJ5*02 F	Homsap IGHD6-25*01 F	IGHM	caggtgtacctggtgcagtctggggct...gaggtgaagaagcctggggcctcagtgaaggtctcctgcaaggcttctggatacacgttc............accaattatgatatcagttgggtgcgacaggccactggacaagggcttgagtggatggggtggatgaaccctaaa......agtggtaacacaggctatgcacagaaattccag...ggcagaatcagtatgaccaggaacacctccataagcacagcctacatggagctgagcggcctaaaatctgaggacacggccgtgtattactgtgcgagaggcgaaggtggcgaaggaggctacaccaacgaaggctggttcgacccctggggccagggaaccctggtcaccgtctcctcag		caggtgtacctggtgcagtctggggct...gaggtgaagaagcctggggcctcagtgaaggtctcctgcaaggcttctggatacacgttc............accaattatgatatcagttgggtgcgacaggccactggacaagggcttgagtggatggggtggatgaaccctaaa......agtggtaacacaggctatgcacagaaattccag...ggcagaatcagtatgaccaggaacacctccataagcacagcctacatggagctgagcggcctaaaatctgaggacacggccgtgtattactgtgcgagagg	caggtgtacctggtgcagtctggggct...gaggtgaagaagcctggggcctcagtgaaggtctcctgcaaggcttct	ggatacacgttc............accaattatgat	atcagttgggtgcgacaggccactggacaagggcttgagtggatggggtgg	atgaaccctaaa......agtggtaacaca	ggctatgcacagaaattccag...ggcagaatcagtatgaccaggaacacctccataagcacagcctacatggagctgagcggcctaaaatctgaggacacggccgtgtattactgt	gcgagaggcgaaggtggcgaaggaggctacaccaacgaaggctggttcgacccc	tgtgcgagaggcgaaggtggcgaaggaggctacaccaacgaaggctggttcgacccctgg	ctggttcgacccctggggccagggaaccctggtcaccgtctcctcag	tggggccagggaaccctggtcaccgtctcctcag
6172	ACGCAGCCAGCATGAG-1_contig_1	productive	N	Homsap IGHV3-33*01 F, or Homsap IGHV3-33*06 F	Homsap IGHJ6*02 F	Homsap IGHD3-22*01 F	IGHD	caggtgcagctggtggagtctggggga...ggcgtggtccagcctgggaggtccctgagactctcctgtgcagcctctggattcaccttc............agtagctatggcatgcactgggtccgccaggctccaggcaaggggctggagtgggtggcagttatatggtatgat......ggaagtaataaatactatgcagactccgtgaag...ggccgattcaccatctccagagacaattccaagaacacgctgtatctgcaaatgaacagcctgagagccgaggacacggctgtgtattactgtgcgagagatcggcttactatgatagtcgaggggggtatggacgtctggggccaagggaccacggtcaccgtctcctca		caggtgcagctggtggagtctggggga...ggcgtggtccagcctgggaggtccctgagactctcctgtgcagcctctggattcaccttc............agtagctatggcatgcactgggtccgccaggctccaggcaaggggctggagtgggtggcagttatatggtatgat......ggaagtaataaatactatgcagactccgtgaag...ggccgattcaccatctccagagacaattccaagaacacgctgtatctgcaaatgaacagcctgagagccgaggacacggctgtgtattactgtgcgagaga	caggtgcagctggtggagtctggggga...ggcgtggtccagcctgggaggtccctgagactctcctgtgcagcctct	ggattcaccttc............agtagctatggc	atgcactgggtccgccaggctccaggcaaggggctggagtgggtggcagtt	atatggtatgat......ggaagtaataaa	tactatgcagactccgtgaag...ggccgattcaccatctccagagacaattccaagaacacgctgtatctgcaaatgaacagcctgagagccgaggacacggctgtgtattactgt	gcgagagatcggcttactatgatagtcgaggggggtatggacgtc	tgtgcgagagatcggcttactatgatagtcgaggggggtatggacgtctgg	ggtatggacgtctggggccaagggaccacggtcaccgtctcctca	tggggccaagggaccacggtcaccgtctcctca
2949	ACGCAGCGTATCACCA-1_contig_2	productive	M	Homsap IGHV4-59*01 F, or Homsap IGHV4-59*07 F or Homsap IGHV4-59*08 F	Homsap IGHJ4*02 F	Homsap IGHD6-19*01 F	IGHM	caggtgcagctgcaggagtcgggccca...ggactggtgaagccttcggaaaccctgtccctcacctgcactgtctctggtgtctccatc............agtagtcactactggagctggatccggcagcccccaggtcagggactggagtggattgcgaatatcccttacagt.........gggagcgcaaactacaacccctccctcaag...agtcgactcaccatatcagtagacacgtccaagaaccagttctccctggagctgagctctgtgaccgctgcagacacggccgtgtattactgtgcgagagggggggagaagcagtggctgatggataactactggggccagggaatcctggtcaccgtctcctcag		caggtgcagctgcaggagtcgggccca...ggactggtgaagccttcggaaaccctgtccctcacctgcactgtctctggtgtctccatc............agtagtcactactggagctggatccggcagcccccaggtcagggactggagtggattgcgaatatcccttacagt.........gggagcgcaaactacaacccctccctcaag...agtcgactcaccatatcagtagacacgtccaagaaccagttctccctggagctgagctctgtgaccgctgcagacacggccgtgtattactgtgcgagag	caggtgcagctgcaggagtcgggccca...ggactggtgaagccttcggaaaccctgtccctcacctgcactgtctct	ggtgtctccatc............agtagtcactac	tggagctggatccggcagcccccaggtcagggactggagtggattgcgaat	atcccttacagt.........gggagcgca	aactacaacccctccctcaag...agtcgactcaccatatcagtagacacgtccaagaaccagttctccctggagctgagctctgtgaccgctgcagacacggccgtgtattactgt	gcgagagggggggagaagcagtggctgatggataactac	tgtgcgagagggggggagaagcagtggctgatggataactactgg	actactggggccagggaatcctggtcaccgtctcctcag	tggggccagggaatcctggtcaccgtctcctcag
10274	ACGCAGCTCATTGCCC-1_contig_6	productive	M	Homsap IGHV3-74*03 F	Homsap IGHJ4*02 F	Homsap IGHD4-17*01 F	IGHG2	gaggtgcagctggtggagtccggggga...ggcttagttcagcctggggggtccctgagactctcgtgtgcagcctctggattcaccttc............aagacctattggctgcactgggtccgccaagctccagggaaggggctggagtgggtctcacttattaaaagtgac......gggagtattacaacttacacggactccgtgaag...ggccgattcaccatctccagagacaacgccaagaacacgctgtacctgcagatgaacagtctgagagtcgaagacacggctgtgtattactgtgcaagagatcgtgactattctgcctttgactactggggccagggaaccctggtcaccgtctcctcag		gaggtgcagctggtggagtccggggga...ggcttagttcagcctggggggtccctgagactctcgtgtgcagcctctggattcaccttc............aagacctattggctgcactgggtccgccaagctccagggaaggggctggagtgggtctcacttattaaaagtgac......gggagtattacaacttacacggactccgtgaag...ggccgattcaccatctccagagacaacgccaagaacacgctgtacctgcagatgaacagtctgagagtcgaagacacggctgtgtattactgtgcaagaga	gaggtgcagctggtggagtccggggga...ggcttagttcagcctggggggtccctgagactctcgtgtgcagcctct	ggattcaccttc............aagacctattgg	ctgcactgggtccgccaagctccagggaaggggctggagtgggtctcactt	attaaaagtgac......gggagtattaca	acttacacggactccgtgaag...ggccgattcaccatctccagagacaacgccaagaacacgctgtacctgcagatgaacagtctgagagtcgaagacacggctgtgtattactgt	gcaagagatcgtgactattctgcctttgactac	tgtgcaagagatcgtgactattctgcctttgactactgg	ctttgactactggggccagggaaccctggtcaccgtctcctcag	tggggccagggaaccctggtcaccgtctcctcag
7374	ACGCCAGCAAGCTGGA-1_contig_3	productive	N	Homsap IGHV3-21*01 F	Homsap IGHJ4*02 F	Homsap IGHD6-6*01 F	IGHM	gaggtgcagctggtggagtctggggga...ggcctggtcaagcctggggggtccctgagactctcctgtgcagcctctggattcaccttc............agtagctatagcatgaactgggtccgccaggctccagggaaggggctggagtgggtctcatccattagtagtagt......agtagttacatatactacgcagactcagtgaag...ggccgattcaccatctccagagacaacgccaagaactcactgtatctgcaaatgaacagcctgagagccgaggacacggctgtgtattactgtgcgagagaagcagcagctcgtcctgacctggactactggggccagggaaccctggtcaccgtctcctcag		gaggtgcagctggtggagtctggggga...ggcctggtcaagcctggggggtccctgagactctcctgtgcagcctctggattcaccttc............agtagctatagcatgaactgggtccgccaggctccagggaaggggctggagtgggtctcatccattagtagtagt......agtagttacatatactacgcagactcagtgaag...ggccgattcaccatctccagagacaacgccaagaactcactgtatctgcaaatgaacagcctgagagccgaggacacggctgtgtattactgtgcgagaga	gaggtgcagctggtggagtctggggga...ggcctggtcaagcctggggggtccctgagactctcctgtgcagcctct	ggattcaccttc............agtagctatagc	atgaactgggtccgccaggctccagggaaggggctggagtgggtctcatcc	attagtagtagt......agtagttacata	tactacgcagactcagtgaag...ggccgattcaccatctccagagacaacgccaagaactcactgtatctgcaaatgaacagcctgagagccgaggacacggctgtgtattactgt	gcgagagaagcagcagctcgtcctgacctggactac	tgtgcgagagaagcagcagctcgtcctgacctggactactgg	gactactggggccagggaaccctggtcaccgtctcctcag	tggggccagggaaccctggtcaccgtctcctcag
11981	ACGCCAGCACAGAGGT-1_contig_6	productive	M	Homsap IGHV3-9*01 F	Homsap IGHJ4*02 F	Homsap IGHD3-16*02 F	IGHG1	gaagtgcaactagtggagtctggggga...ggcttggtacagcctggcaggtccctgagactgtcctgtgcagcctctggattcaccttt............gatgaatatgccatgcactgggtccggcaagctccagggaagggcctggagtgggtctcagctattagttggaac......agtggtaccgttggctatgcggactctgtgaag...ggccgattcaccatctccagagacaacgccaagaactccctgtttctgcaaatgaacagtctgagagttgaggacacggccttctattattgtgtaaaagatttgccaggaggggatttggggaagttatcgttacctgactactggggccagggaaccctggtcaccgtctcctcag		gaagtgcaactagtggagtctggggga...ggcttggtacagcctggcaggtccctgagactgtcctgtgcagcctctggattcaccttt............gatgaatatgccatgcactgggtccggcaagctccagggaagggcctggagtgggtctcagctattagttggaac......agtggtaccgttggctatgcggactctgtgaag...ggccgattcaccatctccagagacaacgccaagaactccctgtttctgcaaatgaacagtctgagagttgaggacacggccttctattattgtgtaaaagat	gaagtgcaactagtggagtctggggga...ggcttggtacagcctggcaggtccctgagactgtcctgtgcagcctct	ggattcaccttt............gatgaatatgcc	atgcactgggtccggcaagctccagggaagggcctggagtgggtctcagct	attagttggaac......agtggtaccgtt	ggctatgcggactctgtgaag...ggccgattcaccatctccagagacaacgccaagaactccctgtttctgcaaatgaacagtctgagagttgaggacacggccttctattattgt	gtaaaagatttgccaggaggggatttggggaagttatcgttacctgactac	tgtgtaaaagatttgccaggaggggatttggggaagttatcgttacctgactactgg	tgactactggggccagggaaccctggtcaccgtctcctcag	tggggccagggaaccctggtcaccgtctcctcag
[truncated: 3,081 more rows]

## Sheet: Donor 3.IGH.vdj.2
Supplementary information, Table S3.2. Ig sequences in single B cells expressing 2 VDJ recombination patterns in donor 3
[truncated: 633 more rows]

[truncated: 8 more sheets: Donor 3.IGH.vdj.3, Donor 3.IGH.vdj.4, Donor 3.IGκ.vj.1, Donor 3.IGκ.vj.2, Donor 3.IGκ.vj.3, Donor 3.IGλ.vj.1, Donor 3.IGλ.vj.2, Donor 3.IGλ.vj.3]
