# Supplementary material for: More than one antibody of individual B cells revealed by single-cell immune profiling
Source: Cell Discov. 2019 Dec 10;5:64. doi: 10.1038/s41421-019-0137-3 (PMC6901605; doi:10.1038/s41421-019-0137-3)
Supplement: Supplementary file 5 — Table S4 [file 41421_2019_137_MOESM5_ESM.xlsx]

## Sheet: Donor 4.IGH.vdj.1
Supplementary information, Table S4.1. Ig sequences in single B cells expressing 1 VDJ recombination pattern in donor 4
Sequence number	Sequence ID	V-DOMAIN Functionality	merge.cluster	V-GENE and allele	J-GENE and allele	D-GENE and allele	C-GENE	V-D-J-REGION	V-J-REGION	V-REGION	FR1-IMGT	CDR1-IMGT	FR2-IMGT	CDR2-IMGT	FR3-IMGT	CDR3-IMGT	JUNCTION	J-REGION	FR4-IMGT
50	AAACCTGGTGAAAGAG-1_contig_2	productive	M	Homsap IGHV4-39*01 F	Homsap IGHJ6*03 F	Homsap IGHD3-10*01 F	IGHM	cagctgcagctgcaggagtcgggccca...ggactggtgaagccttcggagaccctgtccctcacctgcactgtctctggtggctccatcagc......agtagtagttactactggggctggatccgccagcccccagggaaggggctggagtggattgggagtatctattatagt.........gggagcacctactacaacccgtccctcaag...agtcgagtcaccatatccgtagacacgtccaagaaccagttctccctgaagctgagctctgtgaccgccgcagacacggctgtgtattactgtgcgagacatccaattactatggtttcccagaactactactactacatggacgtctggggcaaagggaccacggtcaccgtctcctca		cagctgcagctgcaggagtcgggccca...ggactggtgaagccttcggagaccctgtccctcacctgcactgtctctggtggctccatcagc......agtagtagttactactggggctggatccgccagcccccagggaaggggctggagtggattgggagtatctattatagt.........gggagcacctactacaacccgtccctcaag...agtcgagtcaccatatccgtagacacgtccaagaaccagttctccctgaagctgagctctgtgaccgccgcagacacggctgtgtattactgtgcgagaca	cagctgcagctgcaggagtcgggccca...ggactggtgaagccttcggagaccctgtccctcacctgcactgtctct	ggtggctccatcagc......agtagtagttactac	tggggctggatccgccagcccccagggaaggggctggagtggattgggagt	atctattatagt.........gggagcacc	tactacaacccgtccctcaag...agtcgagtcaccatatccgtagacacgtccaagaaccagttctccctgaagctgagctctgtgaccgccgcagacacggctgtgtattactgt	gcgagacatccaattactatggtttcccagaactactactactacatggacgtc	tgtgcgagacatccaattactatggtttcccagaactactactactacatggacgtctgg	actactactactacatggacgtctggggcaaagggaccacggtcaccgtctcctca	tggggcaaagggaccacggtcaccgtctcctca
4877	AAACCTGTCACCACCT-1_contig_1	productive	N	Homsap IGHV5-51*01 F	Homsap IGHJ6*03 F	Homsap IGHD7-27*01 F	IGHD	gaggtgcagctggtgcagtctggagca...gaggtgaaaaagcccggggagtctctgaagatctcctgtaagggttctggatacagcttt............accagctactggatcggctgggtgcgccagatgcccgggaaaggcctggagtggatggggatcatctatcctggt......gactctgataccagatacagcccgtccttccaa...ggccaggtcaccatctcagccgacaagtccatcagcaccgcctacctgcagtggagcagcctgaaggcctcggacaccgccatgtattactgtgcgagacaagggccccctggggatccttactactactactacatggacgtctggggcaaagggaccacggtcaccgtctcctca		gaggtgcagctggtgcagtctggagca...gaggtgaaaaagcccggggagtctctgaagatctcctgtaagggttctggatacagcttt............accagctactggatcggctgggtgcgccagatgcccgggaaaggcctggagtggatggggatcatctatcctggt......gactctgataccagatacagcccgtccttccaa...ggccaggtcaccatctcagccgacaagtccatcagcaccgcctacctgcagtggagcagcctgaaggcctcggacaccgccatgtattactgtgcgagaca	gaggtgcagctggtgcagtctggagca...gaggtgaaaaagcccggggagtctctgaagatctcctgtaagggttct	ggatacagcttt............accagctactgg	atcggctgggtgcgccagatgcccgggaaaggcctggagtggatggggatc	atctatcctggt......gactctgatacc	agatacagcccgtccttccaa...ggccaggtcaccatctcagccgacaagtccatcagcaccgcctacctgcagtggagcagcctgaaggcctcggacaccgccatgtattactgt	gcgagacaagggccccctggggatccttactactactactacatggacgtc	tgtgcgagacaagggccccctggggatccttactactactactacatggacgtctgg	tactactactactacatggacgtctggggcaaagggaccacggtcaccgtctcctca	tggggcaaagggaccacggtcaccgtctcctca
5329	AAACGGGAGGATTCGG-1_contig_1	productive	M	Homsap IGHV1-69*01 F, or Homsap IGHV1-69*12 F or Homsap IGHV1-69*17 F or Homsap IGHV1-69D*01 F	Homsap IGHJ4*02 F	Homsap IGHD2-21*01 F	IGHG2	caggttcagctggttcagtctggggct...gaggtgaagaagcctgggtcctcggtgaaggtctcctgcaaggcttctggaggctccttc............agcagttttcctatcacctggctgcgtcaggcccctgggcaagggcttgagtggctgggggggatcacccctgtc......tttaatataattgactacgcacagaagttccag...ggcagagtcacgattaccgcggacgaatccacgagcacagtctacatggcgttgagcagcctgacatatgaagacacggccatatattactgtgcgagagatgaaatgaggggggaagtgggggctggctatccccttggctactttgactattggggccagggaacgctggtcaccgtc…		caggttcagctggttcagtctggggct...gaggtgaagaagcctgggtcctcggtgaaggtctcctgcaaggcttctggaggctccttc............agcagttttcctatcacctggctgcgtcaggcccctgggcaagggcttgagtggctgggggggatcacccctgtc......tttaatataattgactacgcacagaagttccag...ggcagagtcacgattaccgcggacgaatccacgagcacagtctacatggcgttgagcagcctgacatatgaagacacggccatatattactgtgcgagaga	caggttcagctggttcagtctggggct...gaggtgaagaagcctgggtcctcggtgaaggtctcctgcaaggcttct	ggaggctccttc............agcagttttcct	atcacctggctgcgtcaggcccctgggcaagggcttgagtggctggggggg	atcacccctgtc......tttaatataatt	gactacgcacagaagttccag...ggcagagtcacgattaccgcggacgaatccacgagcacagtctacatggcgttgagcagcctgacatatgaagacacggccatatattactgt	gcgagagatgaaatgaggggggaagtgggggctggctatccccttggctactttgactat	tgtgcgagagatgaaatgaggggggaagtgggggctggctatccccttggctactttgactattgg	ctactttgactattggggccagggaacgctggtcaccgtctcctcag	tggggccagggaacgctggtcaccgtctcctcag
1398	AAACGGGAGTGGGTTG-1_contig_3	productive	M	Homsap IGHV3-53*01 F	Homsap IGHJ4*02 F	Homsap IGHD3-3*01 F	IGHG3	gaggtgcacctggtcgagtccggagga...gacttgattcagcctggggggtccctgaaactcgcctgtgcagcctccgactttaccgtc............accagccatttcatgaactgggtccgccaggctccagggaaggggctggagtggctttgtgtcatttacaaaaat.........ggggggacattctacgccgactccgtgaag...ggccgattcaccgtctccagagacaacgccaagaacacagttttccttcaattaaacagcctgagagccgaggacacggccgtctactactgtgcgagagagagccccatcgtttctacttttggagtcgatcactattttgacctctggggccagggaacccgggtcaccgtctcctcag		gaggtgcacctggtcgagtccggagga...gacttgattcagcctggggggtccctgaaactcgcctgtgcagcctccgactttaccgtc............accagccatttcatgaactgggtccgccaggctccagggaaggggctggagtggctttgtgtcatttacaaaaat.........ggggggacattctacgccgactccgtgaag...ggccgattcaccgtctccagagacaacgccaagaacacagttttccttcaattaaacagcctgagagccgaggacacggccgtctactactgtgcgagaga	gaggtgcacctggtcgagtccggagga...gacttgattcagcctggggggtccctgaaactcgcctgtgcagcctcc	gactttaccgtc............accagccatttc	atgaactgggtccgccaggctccagggaaggggctggagtggctttgtgtc	atttacaaaaat.........ggggggaca	ttctacgccgactccgtgaag...ggccgattcaccgtctccagagacaacgccaagaacacagttttccttcaattaaacagcctgagagccgaggacacggccgtctactactgt	gcgagagagagccccatcgtttctacttttggagtcgatcactattttgacctc	tgtgcgagagagagccccatcgtttctacttttggagtcgatcactattttgacctctgg	tttgacctctggggccagggaacccgggtcaccgtctcctcag	tggggccagggaacccgggtcaccgtctcctcag
7954	AAACGGGCAATAGAGT-1_contig_6	productive	M	Homsap IGHV3-23*01 F, or Homsap IGHV3-23D*01 F	Homsap IGHJ5*02 F	Homsap IGHD1-26*01 F	IGHG2	gaggtgcagctgttggagtcgggggga...gacttggtacagcctggggggtccctgagactctcctgtgcagcctctggattcacgttt............agcagttccgccatgacctgggtccgccaggctccagggaaggggctggagtgggtctcaacttttagtggc.........aatggtttcacgtactacgcagactccgtgaag...ggccggttcaccgtctccagagacgattcccggaacacgctgtatctgcaaatgaacaccctgaggggtgaggacacggccgtatatttctgtgcgaagcatcggggtgggagctactggcttgacctctggggccagggaaccctggtcaccgtctcctcgg		gaggtgcagctgttggagtcgggggga...gacttggtacagcctggggggtccctgagactctcctgtgcagcctctggattcacgttt............agcagttccgccatgacctgggtccgccaggctccagggaaggggctggagtgggtctcaacttttagtggc.........aatggtttcacgtactacgcagactccgtgaag...ggccggttcaccgtctccagagacgattcccggaacacgctgtatctgcaaatgaacaccctgaggggtgaggacacggccgtatatttctgtgcgaa	gaggtgcagctgttggagtcgggggga...gacttggtacagcctggggggtccctgagactctcctgtgcagcctct	ggattcacgttt............agcagttccgcc	atgacctgggtccgccaggctccagggaaggggctggagtgggtctcaact	tttagtggc.........aatggtttcacg	tactacgcagactccgtgaag...ggccggttcaccgtctccagagacgattcccggaacacgctgtatctgcaaatgaacaccctgaggggtgaggacacggccgtatatttctgt	gcgaagcatcggggtgggagctactggcttgacctc	tgtgcgaagcatcggggtgggagctactggcttgacctctgg	gacctctggggccagggaaccctggtcaccgtctcctcgg	tggggccagggaaccctggtcaccgtctcctcgg
3609	AAACGGGCATATACGC-1_contig_3	productive	M	Homsap IGHV4-39*01 F, or Homsap IGHV4-39*03 F	Homsap IGHJ5*02 F	Homsap IGHD3-3*01 F	IGHM	cagcagcagctgctagagtcgggccca...ggactggtgcacccttcggagacactgtccgtcacctgcactgtctctggtaactctatcaag......tggactgattattcctggggctggatccgccagcccccagggacggcgctggaatggattgggactattttttatggt.........ggcagcgcctattacaacccgtccctccag...agtcgagtcgccatatcccttgacacgtccaagaggcagtattccctctacatggagtctctgactgccacagacacggcggtttattactgtgtgagacagaccactcgaccccgcggtttgagtggtctttttacggtctccttcggcccctggggccagggaaccctggtcaccgtc…		cagcagcagctgctagagtcgggccca...ggactggtgcacccttcggagacactgtccgtcacctgcactgtctctggtaactctatcaag......tggactgattattcctggggctggatccgccagcccccagggacggcgctggaatggattgggactattttttatggt.........ggcagcgcctattacaacccgtccctccag...agtcgagtcgccatatcccttgacacgtccaagaggcagtattccctctacatggagtctctgactgccacagacacggcggtttattactgtgtgagaca	cagcagcagctgctagagtcgggccca...ggactggtgcacccttcggagacactgtccgtcacctgcactgtctct	ggtaactctatcaag......tggactgattattcc	tggggctggatccgccagcccccagggacggcgctggaatggattgggact	attttttatggt.........ggcagcgcc	tattacaacccgtccctccag...agtcgagtcgccatatcccttgacacgtccaagaggcagtattccctctacatggagtctctgactgccacagacacggcggtttattactgt	gtgagacagaccactcgaccccgcggtttgagtggtctttttacggtctccttcggcccc	tgtgtgagacagaccactcgaccccgcggtttgagtggtctttttacggtctccttcggcccctgg	ttcggcccctggggccagggaaccctggtcaccgtctcctcag	tggggccagggaaccctggtcaccgtctcctcag
4087	AAACGGGGTCACTGGC-1_contig_2	productive	M	Homsap IGHV3-15*01 F	Homsap IGHJ6*03 F	Homsap IGHD3-3*01 F	IGHA1	gaggtgcagctggtggagtctggggga...ggcttggtaaagcctggggggtcccttagactctcctgtgcagcctctggattcactttc............agtaacgcctggatgagctgggtccgccaggctccagggaaggggctggagtgggttggccgtattaaaagcaaaactgatggtgggacaacagactacgctgcacccgtgaaa...ggcagattcaccatctcaagagatgattcaaaaaacacgctgtatctgcaaatgaacagcctgaaaaccgaggacacagccgtgtattactgtaccagagaggctttttggagtggttattggggcccctactactactactactacatggacgtctggggcaaagggaccacggtcacc…		gaggtgcagctggtggagtctggggga...ggcttggtaaagcctggggggtcccttagactctcctgtgcagcctctggattcactttc............agtaacgcctggatgagctgggtccgccaggctccagggaaggggctggagtgggttggccgtattaaaagcaaaactgatggtgggacaacagactacgctgcacccgtgaaa...ggcagattcaccatctcaagagatgattcaaaaaacacgctgtatctgcaaatgaacagcctgaaaaccgaggacacagccgtgtattactgtacca	gaggtgcagctggtggagtctggggga...ggcttggtaaagcctggggggtcccttagactctcctgtgcagcctct	ggattcactttc............agtaacgcctgg	atgagctgggtccgccaggctccagggaaggggctggagtgggttggccgt	attaaaagcaaaactgatggtgggacaaca	gactacgctgcacccgtgaaa...ggcagattcaccatctcaagagatgattcaaaaaacacgctgtatctgcaaatgaacagcctgaaaaccgaggacacagccgtgtattactgt	accagagaggctttttggagtggttattggggcccctactactactactactacatggacgtc	tgtaccagagaggctttttggagtggttattggggcccctactactactactactacatggacgtctgg	tactactactactactacatggacgtctggggcaaagggaccacggtcaccgtctcctca	tggggcaaagggaccacggtcaccgtctcctca
1505	AAACGGGGTTCGTCTC-1_contig_2	productive	N	Homsap IGHV3-48*03 F	Homsap IGHJ4*02 F	Homsap IGHD3-10*01 F	IGHD	gaggtgcagctggtggagtctggggga...ggcttggtacagcctggagggtccctgagactctcctgtgcagcctctggattcaccttc............agtagttatgaaatgaactgggtccgccaggctccagggaaggggctggagtgggtttcatacattagtagtagt......ggtagtaccatatactacgcagactctgtgaag...ggccgattcaccatctccagagacaacgccaagaactcactgtatctgcaaatgaacagcctgagagccgaggacacggctgtttattactgtgcgaggacacggccctattactatggtggggggaggcttgactactggggccagggaaccctggtcaccgtctcctcag		gaggtgcagctggtggagtctggggga...ggcttggtacagcctggagggtccctgagactctcctgtgcagcctctggattcaccttc............agtagttatgaaatgaactgggtccgccaggctccagggaaggggctggagtgggtttcatacattagtagtagt......ggtagtaccatatactacgcagactctgtgaag...ggccgattcaccatctccagagacaacgccaagaactcactgtatctgcaaatgaacagcctgagagccgaggacacggctgtttattactgtgcgag	gaggtgcagctggtggagtctggggga...ggcttggtacagcctggagggtccctgagactctcctgtgcagcctct	ggattcaccttc............agtagttatgaa	atgaactgggtccgccaggctccagggaaggggctggagtgggtttcatac	attagtagtagt......ggtagtaccata	tactacgcagactctgtgaag...ggccgattcaccatctccagagacaacgccaagaactcactgtatctgcaaatgaacagcctgagagccgaggacacggctgtttattactgt	gcgaggacacggccctattactatggtggggggaggcttgactac	tgtgcgaggacacggccctattactatggtggggggaggcttgactactgg	ttgactactggggccagggaaccctggtcaccgtctcctcag	tggggccagggaaccctggtcaccgtctcctcag
3465	AAAGATGAGGCTCATT-1_contig_1	productive	N	Homsap IGHV1-69*01 F, or Homsap IGHV1-69D*01 F	Homsap IGHJ6*03 F	Homsap IGHD5-18*01 F	IGHM	caggtgcagctggtgcagtctggggct...gaggtgaagaagcctgggtcctcggtgaaggtctcctgcaaggcttctggaggcaccttc............agcagctatgctatcagctgggtgcgacaggcccctggacaagggcttgagtggatgggagggatcatccctatc......tttggtacagcaaactacgcacagaagttccag...ggcagagtcacgattaccgcggacgaatccacgagcacagcctacatggagctgagcagcctgagatctgaggacacggccgtgtattactgtgcgagcgccaaatccttagatacaccttactactactactactacatggacgtctggggcaaagggaccacggtcaccgtctcctca		caggtgcagctggtgcagtctggggct...gaggtgaagaagcctgggtcctcggtgaaggtctcctgcaaggcttctggaggcaccttc............agcagctatgctatcagctgggtgcgacaggcccctggacaagggcttgagtggatgggagggatcatccctatc......tttggtacagcaaactacgcacagaagttccag...ggcagagtcacgattaccgcggacgaatccacgagcacagcctacatggagctgagcagcctgagatctgaggacacggccgtgtattactgtgcgag	caggtgcagctggtgcagtctggggct...gaggtgaagaagcctgggtcctcggtgaaggtctcctgcaaggcttct	ggaggcaccttc............agcagctatgct	atcagctgggtgcgacaggcccctggacaagggcttgagtggatgggaggg	atcatccctatc......tttggtacagca	aactacgcacagaagttccag...ggcagagtcacgattaccgcggacgaatccacgagcacagcctacatggagctgagcagcctgagatctgaggacacggccgtgtattactgt	gcgagcgccaaatccttagatacaccttactactactactactacatggacgtc	tgtgcgagcgccaaatccttagatacaccttactactactactactacatggacgtctgg	ttactactactactactacatggacgtctggggcaaagggaccacggtcaccgtctcctca	tggggcaaagggaccacggtcaccgtctcctca
907	AAAGATGAGGGCTTCC-1_contig_1	productive	M	Homsap IGHV5-10-1*03 F	Homsap IGHJ4*02 F	Homsap IGHD6-19*01 F	IGHA1	gaagtgcagctggtgcagtccggagca...gaggtgaaaaagcccggggagtctctgaggatctcctgtaagacttctggatacagattt............accagttattggatcacctgggtgcgccagatgtccgggaaaggcctggagtggatggggagaattgatcctagt......gactcttataccaactacagcccgtccttccaa...ggccacgtcaccatttcagttgacaagtccatcaccactgcctacttgcagtggagcagcctgcaggcctcggacaccgccatgtattactgtgcgagacatgagaggtataccagtggctggcacgggcctcttgactactggggccagggaaccatggtcaccgtctcctcag		gaagtgcagctggtgcagtccggagca...gaggtgaaaaagcccggggagtctctgaggatctcctgtaagacttctggatacagattt............accagttattggatcacctgggtgcgccagatgtccgggaaaggcctggagtggatggggagaattgatcctagt......gactcttataccaactacagcccgtccttccaa...ggccacgtcaccatttcagttgacaagtccatcaccactgcctacttgcagtggagcagcctgcaggcctcggacaccgccatgtattactgtgcgaga	gaagtgcagctggtgcagtccggagca...gaggtgaaaaagcccggggagtctctgaggatctcctgtaagacttct	ggatacagattt............accagttattgg	atcacctgggtgcgccagatgtccgggaaaggcctggagtggatggggaga	attgatcctagt......gactcttatacc	aactacagcccgtccttccaa...ggccacgtcaccatttcagttgacaagtccatcaccactgcctacttgcagtggagcagcctgcaggcctcggacaccgccatgtattactgt	gcgagacatgagaggtataccagtggctggcacgggcctcttgactac	tgtgcgagacatgagaggtataccagtggctggcacgggcctcttgactactgg	ttgactactggggccagggaaccatggtcaccgtctcctcag	tggggccagggaaccatggtcaccgtctcctcag
1234	AAAGCAACAAACGTGG-1_contig_4	productive	N	Homsap IGHV1-24*01 F	Homsap IGHJ4*02 F	Homsap IGHD3-10*01 F	IGHD	caggtccagctggtacagtctggggct...gaggtgaagaagcctggggcctcagtgaaggtctcctgcaaggtttccggatacaccctc............actgaattatccatgcactgggtgcgacaggctcctggaaaagggcttgagtggatgggaggttttgatcctgaa......gatggtgaaacaatctacgcacagaagttccag...ggcagagtcaccatgaccgaggacacatctacagacacagcctacatggagctgagcagcctgagatctgaggacacggccgtgtattactgtgcaacccttggaaaatggttcggggagttagactactggggccagggaaccctggtcaccgtctcctcag		caggtccagctggtacagtctggggct...gaggtgaagaagcctggggcctcagtgaaggtctcctgcaaggtttccggatacaccctc............actgaattatccatgcactgggtgcgacaggctcctggaaaagggcttgagtggatgggaggttttgatcctgaa......gatggtgaaacaatctacgcacagaagttccag...ggcagagtcaccatgaccgaggacacatctacagacacagcctacatggagctgagcagcctgagatctgaggacacggccgtgtattactgtgcaac	caggtccagctggtacagtctggggct...gaggtgaagaagcctggggcctcagtgaaggtctcctgcaaggtttcc	ggatacaccctc............actgaattatcc	atgcactgggtgcgacaggctcctggaaaagggcttgagtggatgggaggt	tttgatcctgaa......gatggtgaaaca	atctacgcacagaagttccag...ggcagagtcaccatgaccgaggacacatctacagacacagcctacatggagctgagcagcctgagatctgaggacacggccgtgtattactgt	gcaacccttggaaaatggttcggggagttagactac	tgtgcaacccttggaaaatggttcggggagttagactactgg	gactactggggccagggaaccctggtcaccgtctcctcag	tggggccagggaaccctggtcaccgtctcctcag
114	AAAGCAACAGTGGAGT-1_contig_3	productive	M	Homsap IGHV1-18*01 F	Homsap IGHJ5*02 F	Homsap IGHD2-15*01 F	IGHM	caggttcagctggtgcagtctggagct...gaggtgaagaagcctggggcctcagtgaaggtctcctgcaaggcttctggttacaccttt............accagctatggtatcagctgggtgcgacaggcccctggacaagggcttgagtggatgggatggatcagcgcttat......aatggtaagacaagctatgcacagaagctccag...ggcagagtcaccatgaccacagacacatccacgagcacagcctacatggagctgaggagcctgagatctgacgacacggccgtgtattactgtgcgagagatggatattcggggggaagctggttcgacccctggggccagggaaccctggtcaccgtctcctcag		caggttcagctggtgcagtctggagct...gaggtgaagaagcctggggcctcagtgaaggtctcctgcaaggcttctggttacaccttt............accagctatggtatcagctgggtgcgacaggcccctggacaagggcttgagtggatgggatggatcagcgcttat......aatggtaagacaagctatgcacagaagctccag...ggcagagtcaccatgaccacagacacatccacgagcacagcctacatggagctgaggagcctgagatctgacgacacggccgtgtattactgtgcgagaga	caggttcagctggtgcagtctggagct...gaggtgaagaagcctggggcctcagtgaaggtctcctgcaaggcttct	ggttacaccttt............accagctatggt	atcagctgggtgcgacaggcccctggacaagggcttgagtggatgggatgg	atcagcgcttat......aatggtaagaca	agctatgcacagaagctccag...ggcagagtcaccatgaccacagacacatccacgagcacagcctacatggagctgaggagcctgagatctgacgacacggccgtgtattactgt	gcgagagatggatattcggggggaagctggttcgacccc	tgtgcgagagatggatattcggggggaagctggttcgacccctgg	ctggttcgacccctggggccagggaaccctggtcaccgtctcctcag	tggggccagggaaccctggtcaccgtctcctcag
2111	AAAGCAACATCCGGGT-1_contig_1	productive	M	Homsap IGHV4-34*02 F	Homsap IGHJ6*02 F	Homsap IGHD2-21*02 F	IGHG2	caggtacaattacaacaatggggagca...ggactgttgaagccttcggagaccctgtccctcacctgcgctgtgtctggtgggtccttc............agcggctactactggagttggatccgccagtttccggggaaggggccggagtggattggggaaatcaatcataat.........ggaaacaccaaatacaccccgtccctcaag...agtcgagtcaccatatccatagacacgtcgaagaaccagttctccctgaacatgaggtctgtgaccgccgcggacacggctgtctattattgtgcgagacggggctggactgtggtggtgactgacatcctttacggcacggacgtctggggccaagggaccacggtcaccgtcgcctca		caggtacaattacaacaatggggagca...ggactgttgaagccttcggagaccctgtccctcacctgcgctgtgtctggtgggtccttc............agcggctactactggagttggatccgccagtttccggggaaggggccggagtggattggggaaatcaatcataat.........ggaaacaccaaatacaccccgtccctcaag...agtcgagtcaccatatccatagacacgtcgaagaaccagttctccctgaacatgaggtctgtgaccgccgcggacacggctgtctattattgtgcgaga	caggtacaattacaacaatggggagca...ggactgttgaagccttcggagaccctgtccctcacctgcgctgtgtct	ggtgggtccttc............agcggctactac	tggagttggatccgccagtttccggggaaggggccggagtggattggggaa	atcaatcataat.........ggaaacacc	aaatacaccccgtccctcaag...agtcgagtcaccatatccatagacacgtcgaagaaccagttctccctgaacatgaggtctgtgaccgccgcggacacggctgtctattattgt	gcgagacggggctggactgtggtggtgactgacatcctttacggcacggacgtc	tgtgcgagacggggctggactgtggtggtgactgacatcctttacggcacggacgtctgg	tacggcacggacgtctggggccaagggaccacggtcaccgtcgcctca	tggggccaagggaccacggtcaccgtcgcctca
1633	AAAGCAACATGTCCTC-1_contig_3	productive	M	Homsap IGHV4-39*01 F	Homsap IGHJ4*02 F	Homsap IGHD5-12*01 F	IGHM	cagctgctgctgcaggagtcgggccca...ggactggtgaagccttcggagaccctgtccctcacctgcactgtctctggtggctccatcagt......agtgttgattactactggggctggatccgccagcccccagggaaggggctggagtggattggaattatctattatagt.........gggagcacctactacaacccgtccctcaag...ggtcgagtcaccatatcgttagccacgtccaagaaccagttctccctgaagctgagctctgtgaccgccgcagacacggctgtgtattactgtgcgagagagggtggtcggtatactggctacgatccttttgacttctggggccagggaaccctggtcaccgtctcctcag		cagctgctgctgcaggagtcgggccca...ggactggtgaagccttcggagaccctgtccctcacctgcactgtctctggtggctccatcagt......agtgttgattactactggggctggatccgccagcccccagggaaggggctggagtggattggaattatctattatagt.........gggagcacctactacaacccgtccctcaag...ggtcgagtcaccatatcgttagccacgtccaagaaccagttctccctgaagctgagctctgtgaccgccgcagacacggctgtgtattactgtgcgaga	cagctgctgctgcaggagtcgggccca...ggactggtgaagccttcggagaccctgtccctcacctgcactgtctct	ggtggctccatcagt......agtgttgattactac	tggggctggatccgccagcccccagggaaggggctggagtggattggaatt	atctattatagt.........gggagcacc	tactacaacccgtccctcaag...ggtcgagtcaccatatcgttagccacgtccaagaaccagttctccctgaagctgagctctgtgaccgccgcagacacggctgtgtattactgt	gcgagagagggtggtcggtatactggctacgatccttttgacttc	tgtgcgagagagggtggtcggtatactggctacgatccttttgacttctgg	tttgacttctggggccagggaaccctggtcaccgtctcctcag	tggggccagggaaccctggtcaccgtctcctcag
2017	AAAGCAAGTCCTAGCG-1_contig_3	productive	M	Homsap IGHV4-39*02 F	Homsap IGHJ3*01 F	Homsap IGHD6-13*01 F	IGHG1	cagctgcagctgcaggagtcgggccca...ggactggtgaagccctcggagaccctgtccctcacctgcgctgtctctggtgactccatcagt......aatagaaattactattgggcctgggtccgccagcccccagggaggggactggaatggattgggagtatcgattacact.........gggaccccctactacagtccgtccctcaag...agtcgagtcaccttttccgcagacacgtctaagaatgtcttctccgtgaggctgcgctctgtgaccgccactgacacgtctgtctatttctgtgcgaggcatcagagggtgcgcctgaatgcttttgatgtctggggccgtgggacaatgatcaccgtctcttccg		cagctgcagctgcaggagtcgggccca...ggactggtgaagccctcggagaccctgtccctcacctgcgctgtctctggtgactccatcagt......aatagaaattactattgggcctgggtccgccagcccccagggaggggactggaatggattgggagtatcgattacact.........gggaccccctactacagtccgtccctcaag...agtcgagtcaccttttccgcagacacgtctaagaatgtcttctccgtgaggctgcgctctgtgaccgccactgacacgtctgtctatttctgtgcgag	cagctgcagctgcaggagtcgggccca...ggactggtgaagccctcggagaccctgtccctcacctgcgctgtctct	ggtgactccatcagt......aatagaaattactat	tgggcctgggtccgccagcccccagggaggggactggaatggattgggagt	atcgattacact.........gggaccccc	tactacagtccgtccctcaag...agtcgagtcaccttttccgcagacacgtctaagaatgtcttctccgtgaggctgcgctctgtgaccgccactgacacgtctgtctatttctgt	gcgaggcatcagagggtgcgcctgaatgcttttgatgtc	tgtgcgaggcatcagagggtgcgcctgaatgcttttgatgtctgg	atgcttttgatgtctggggccgtgggacaatgatcaccgtctcttccg	tggggccgtgggacaatgatcaccgtctcttccg
4956	AAAGCAAGTCTCTTTA-1_contig_2	productive	M	Homsap IGHV3-30*03 F, or Homsap IGHV3-30*18 F or Homsap IGHV3-30-5*01 F	Homsap IGHJ6*03 F	Homsap IGHD3-3*01 F	IGHD	caggtggacctggtggagtctggggga...ggcgtggtccagcctgggaggtccctgagactctcctgtgcaacctctggattcactttc............aacaccttggccatgcactgggtccgccaggctccaggcaaggggctggagtgggtggcaattgtatcatatgat......ggaagtgataaatactatgcagactccgtgaag...ggccgattcaccatctccagagacaattccaagaacacgctgtatttgcaaatgaacagcctgagagctgaagacacggctgtgtattactgtgcgagaaatttctactacatggacgtctggggcaaagggaccacggtcaccgtctcctca		caggtggacctggtggagtctggggga...ggcgtggtccagcctgggaggtccctgagactctcctgtgcaacctctggattcactttc............aacaccttggccatgcactgggtccgccaggctccaggcaaggggctggagtgggtggcaattgtatcatatgat......ggaagtgataaatactatgcagactccgtgaag...ggccgattcaccatctccagagacaattccaagaacacgctgtatttgcaaatgaacagcctgagagctgaagacacggctgtgtattactgtgcgaga	caggtggacctggtggagtctggggga...ggcgtggtccagcctgggaggtccctgagactctcctgtgcaacctct	ggattcactttc............aacaccttggcc	atgcactgggtccgccaggctccaggcaaggggctggagtgggtggcaatt	gtatcatatgat......ggaagtgataaa	tactatgcagactccgtgaag...ggccgattcaccatctccagagacaattccaagaacacgctgtatttgcaaatgaacagcctgagagctgaagacacggctgtgtattactgt	gcgagaaatttctactacatggacgtc	tgtgcgagaaatttctactacatggacgtctgg	ctactacatggacgtctggggcaaagggaccacggtcaccgtctcctca	tggggcaaagggaccacggtcaccgtctcctca
1510	AAAGCAAGTTGGTGGA-1_contig_3	productive	M	Homsap IGHV3-23*01 F, or Homsap IGHV3-23D*01 F	Homsap IGHJ4*02 F	Homsap IGHD6-13*01 F	IGHM	gaggtgcagctgttggagtctggggga...ggcttggtacagcctggggggtccctgagactctcctgtgcagcctctggattcaccttt............agcagctatgccatgagctgggtccgccaggctccagggaaggggctggagtgggtctcagctattactggtagt......ggtggtagtatatactacgcagactccgtgaag...ggccggttcaccatctccagagacaattccaagaacacgctgtatctgcaaatgaacagcctgagagccgaggacacggccgtatattactgtgcgaaagatcgggatagcagtaattggtacacttcccttaaggactactggggccagggaaccctggtcaccgtctcctcag		gaggtgcagctgttggagtctggggga...ggcttggtacagcctggggggtccctgagactctcctgtgcagcctctggattcaccttt............agcagctatgccatgagctgggtccgccaggctccagggaaggggctggagtgggtctcagctattactggtagt......ggtggtagtatatactacgcagactccgtgaag...ggccggttcaccatctccagagacaattccaagaacacgctgtatctgcaaatgaacagcctgagagccgaggacacggccgtatattactgtgcgaaaga	gaggtgcagctgttggagtctggggga...ggcttggtacagcctggggggtccctgagactctcctgtgcagcctct	ggattcaccttt............agcagctatgcc	atgagctgggtccgccaggctccagggaaggggctggagtgggtctcagct	attactggtagt......ggtggtagtata	tactacgcagactccgtgaag...ggccggttcaccatctccagagacaattccaagaacacgctgtatctgcaaatgaacagcctgagagccgaggacacggccgtatattactgt	gcgaaagatcgggatagcagtaattggtacacttcccttaaggactac	tgtgcgaaagatcgggatagcagtaattggtacacttcccttaaggactactgg	gactactggggccagggaaccctggtcaccgtctcctcag	tggggccagggaaccctggtcaccgtctcctcag
8686	AAAGTAGAGTCAAGCG-1_contig_3	productive	M	Homsap IGHV3-74*01 F, or Homsap IGHV3-74*03 F	Homsap IGHJ5*01 F, or Homsap IGHJ5*02 F	Homsap IGHD3-3*01 F	IGHG2	gaggagcaactggtggagtccggggga...gacttagttcagcctggggggtccctgacactctcctgtgcagcctctggattcaccttt............agcgcctactggatgcactgggtccgccaaactccagggaaggggccggtgtgggtctcacatattaatcttgat......ggcagcaccacaacctacgcggactccgtgaag...ggccgattcaccatctccagagacaacgccaagaacacactgtttctgcaaatgaacagtctgagacccgaggacacggctgtctattactgtgcccggggtggcttttcccattcgaacgattgctggggccagggaaccctggtcaccgtctccgcaa		gaggagcaactggtggagtccggggga...gacttagttcagcctggggggtccctgacactctcctgtgcagcctctggattcaccttt............agcgcctactggatgcactgggtccgccaaactccagggaaggggccggtgtgggtctcacatattaatcttgat......ggcagcaccacaacctacgcggactccgtgaag...ggccgattcaccatctccagagacaacgccaagaacacactgtttctgcaaatgaacagtctgagacccgaggacacggctgtctattactgtgc	gaggagcaactggtggagtccggggga...gacttagttcagcctggggggtccctgacactctcctgtgcagcctct	ggattcaccttt............agcgcctactgg	atgcactgggtccgccaaactccagggaaggggccggtgtgggtctcacat	attaatcttgat......ggcagcaccaca	acctacgcggactccgtgaag...ggccgattcaccatctccagagacaacgccaagaacacactgtttctgcaaatgaacagtctgagacccgaggacacggctgtctattactgt	gcccggggtggcttttcccattcgaacgattgc	tgtgcccggggtggcttttcccattcgaacgattgctgg	cgattgctggggccagggaaccctggtcaccgtctccgcaa	tggggccagggaaccctggtcaccgtctccgcaa
953	AAAGTAGCAATGAATG-1_contig_3	productive	M	Homsap IGHV5-51*01 F	Homsap IGHJ3*01 F	Homsap IGHD7-27*01 F	IGHA1	gaggtgcagctggtgcagtctggacct...gaggtgaaaaagcccggggagtctctgaagatctcctgtaaggtgtctggattcaacttt............aacacctattggatcgcctgggtgcgccagaggcccgggaaaggcctggagtggatggggatcatctttccgggt......gactctgacactagatatagtccgtccttccaa...ggccaggtcaccatctctgccgacaagtccatcaacgccgtcttcctgcagtggaacggcctgagggcctcggacaacgccatatattactgtgcaagaggaatgaactggggaccagtagatgatgtttttgatgtctggggccaagggacagtggtcaccgtctcttcag		gaggtgcagctggtgcagtctggacct...gaggtgaaaaagcccggggagtctctgaagatctcctgtaaggtgtctggattcaacttt............aacacctattggatcgcctgggtgcgccagaggcccgggaaaggcctggagtggatggggatcatctttccgggt......gactctgacactagatatagtccgtccttccaa...ggccaggtcaccatctctgccgacaagtccatcaacgccgtcttcctgcagtggaacggcctgagggcctcggacaacgccatatattactgtgcaaga	gaggtgcagctggtgcagtctggacct...gaggtgaaaaagcccggggagtctctgaagatctcctgtaaggtgtct	ggattcaacttt............aacacctattgg	atcgcctgggtgcgccagaggcccgggaaaggcctggagtggatggggatc	atctttccgggt......gactctgacact	agatatagtccgtccttccaa...ggccaggtcaccatctctgccgacaagtccatcaacgccgtcttcctgcagtggaacggcctgagggcctcggacaacgccatatattactgt	gcaagaggaatgaactggggaccagtagatgatgtttttgatgtc	tgtgcaagaggaatgaactggggaccagtagatgatgtttttgatgtctgg	tgatgtttttgatgtctggggccaagggacagtggtcaccgtctcttcag	tggggccaagggacagtggtcaccgtctcttcag
7122	AAAGTAGCACGAAACG-1_contig_1	productive	N	Homsap IGHV5-51*01 F	Homsap IGHJ4*02 F	Homsap IGHD6-25*01 F	IGHM	gaggtgcagctggtgcagtctggagca...gaggtgaagaagcccggggagtctctgaggatctcctgtaagggttctggatacagcttt............accagctactggatcggctgggtgcgccagatgcccgggaaaggcctggagtggatggggatcatctatcctggt......gactctgataccagatacagcccgtccttccaa...ggccaggtcaccatctcagccgacaagtccatcagcaccgcctacctgcagtggagcagcctgaaggcctcggacaccgccatgtattactgtgcgagagcggaagcagcggattactggggccagggaaccctggtcaccgtctcctcag		gaggtgcagctggtgcagtctggagca...gaggtgaagaagcccggggagtctctgaggatctcctgtaagggttctggatacagcttt............accagctactggatcggctgggtgcgccagatgcccgggaaaggcctggagtggatggggatcatctatcctggt......gactctgataccagatacagcccgtccttccaa...ggccaggtcaccatctcagccgacaagtccatcagcaccgcctacctgcagtggagcagcctgaaggcctcggacaccgccatgtattactgtgcgaga	gaggtgcagctggtgcagtctggagca...gaggtgaagaagcccggggagtctctgaggatctcctgtaagggttct	ggatacagcttt............accagctactgg	atcggctgggtgcgccagatgcccgggaaaggcctggagtggatggggatc	atctatcctggt......gactctgatacc	agatacagcccgtccttccaa...ggccaggtcaccatctcagccgacaagtccatcagcaccgcctacctgcagtggagcagcctgaaggcctcggacaccgccatgtattactgt	gcgagagcggaagcagcggattac	tgtgcgagagcggaagcagcggattactgg	gattactggggccagggaaccctggtcaccgtctcctcag	tggggccagggaaccctggtcaccgtctcctcag
4490	AAAGTAGCATAGTAAG-1_contig_4	productive	M	Homsap IGHV3-23*01 F, or Homsap IGHV3-23D*01 F	Homsap IGHJ4*02 F	Homsap IGHD6-13*01 F	IGHM	gaggtgcaactgttggaatctggggga...ggcttggtacagccgggggggtccctgagactctcctgtgcagcctctgaattcaccttt............agcaactatgccatgaactgggtccgccaggctccagggaaggggctggagtgggtctcagttgtgactggtgat......ggcggtagcacatactacgcagactccgtgaag...ggccgcttcaccacctccagagacaactccaagaacacgctgtatctgcaaatgaacagcctgagagccgaggacacggccctatattactgtgcgaaaacccgccgtgtaagtatagcatcagctcatcatgactctgacatctggggccagggaaccctggtcaccgtctcctcag		gaggtgcaactgttggaatctggggga...ggcttggtacagccgggggggtccctgagactctcctgtgcagcctctgaattcaccttt............agcaactatgccatgaactgggtccgccaggctccagggaaggggctggagtgggtctcagttgtgactggtgat......ggcggtagcacatactacgcagactccgtgaag...ggccgcttcaccacctccagagacaactccaagaacacgctgtatctgcaaatgaacagcctgagagccgaggacacggccctatattactgtgcgaaa	gaggtgcaactgttggaatctggggga...ggcttggtacagccgggggggtccctgagactctcctgtgcagcctct	gaattcaccttt............agcaactatgcc	atgaactgggtccgccaggctccagggaaggggctggagtgggtctcagtt	gtgactggtgat......ggcggtagcaca	tactacgcagactccgtgaag...ggccgcttcaccacctccagagacaactccaagaacacgctgtatctgcaaatgaacagcctgagagccgaggacacggccctatattactgt	gcgaaaacccgccgtgtaagtatagcatcagctcatcatgactctgacatc	tgtgcgaaaacccgccgtgtaagtatagcatcagctcatcatgactctgacatctgg	tgacatctggggccagggaaccctggtcaccgtctcctcag	tggggccagggaaccctggtcaccgtctcctcag
8603	AAAGTAGTCGAACGGA-1_contig_1	productive	M	Homsap IGHV1-69*04 F, or Homsap IGHV1-69*11 F	Homsap IGHJ4*02 F	Homsap IGHD3-9*01 F	IGHA2	caggtccagatggtgcagtctggggct...gaagtgaagaagcctgggtcctcggtgaaggtctcctgtaaggcttctggaggcaccttc............ggcagctatggtctcacctgggtgcgacaggcccctggacaaggacctgagtgggtgggaagtatcattcctata......cgcggcacagtaaaatacgcacagagtttcagg...gacagagtcatcatgaccgcggacacatccacgaccacagcctacatggaactgagcagcctgagacctgacgacacggccgtgtattactgtgcgagacatcgctactatgaaaataatgataatttatttgagtctgtcttctggggccagggaaccctggtctccgtctccacag		caggtccagatggtgcagtctggggct...gaagtgaagaagcctgggtcctcggtgaaggtctcctgtaaggcttctggaggcaccttc............ggcagctatggtctcacctgggtgcgacaggcccctggacaaggacctgagtgggtgggaagtatcattcctata......cgcggcacagtaaaatacgcacagagtttcagg...gacagagtcatcatgaccgcggacacatccacgaccacagcctacatggaactgagcagcctgagacctgacgacacggccgtgtattactgtgcgaga	caggtccagatggtgcagtctggggct...gaagtgaagaagcctgggtcctcggtgaaggtctcctgtaaggcttct	ggaggcaccttc............ggcagctatggt	ctcacctgggtgcgacaggcccctggacaaggacctgagtgggtgggaagt	atcattcctata......cgcggcacagta	aaatacgcacagagtttcagg...gacagagtcatcatgaccgcggacacatccacgaccacagcctacatggaactgagcagcctgagacctgacgacacggccgtgtattactgt	gcgagacatcgctactatgaaaataatgataatttatttgagtctgtcttc	tgtgcgagacatcgctactatgaaaataatgataatttatttgagtctgtcttctgg	tgtcttctggggccagggaaccctggtctccgtctccacag	tggggccagggaaccctggtctccgtctccacag
5077	AAAGTAGTCGAGAGCA-1_contig_5	productive	N	Homsap IGHV3-23*01 F, or Homsap IGHV3-23D*01 F	Homsap IGHJ3*02 F	Homsap IGHD1-26*01 F	IGHM	gaggtgcagctgttggagtctggggga...ggcttggtacagcctggggggtccctgagactctcctgtgcagcctctggattcaccttt............agcaactatgccatgagctgggtccgccaggctccagggaaggggctggagtgggtctcagctatcagtggtagt......ggtggtagcacatactacgcagactccgtgaag...ggccggttcaccatctccagagacaattccaagaacacgctgtatctgcaaatgaacagcctgagagccgaggacacggccgtatattactgtgcgactaacattagtatgatgggctttgatatctggggccaagggacaatggtcaccgtctcttcag		gaggtgcagctgttggagtctggggga...ggcttggtacagcctggggggtccctgagactctcctgtgcagcctctggattcaccttt............agcaactatgccatgagctgggtccgccaggctccagggaaggggctggagtgggtctcagctatcagtggtagt......ggtggtagcacatactacgcagactccgtgaag...ggccggttcaccatctccagagacaattccaagaacacgctgtatctgcaaatgaacagcctgagagccgaggacacggccgtatattactgtgcga	gaggtgcagctgttggagtctggggga...ggcttggtacagcctggggggtccctgagactctcctgtgcagcctct	ggattcaccttt............agcaactatgcc	atgagctgggtccgccaggctccagggaaggggctggagtgggtctcagct	atcagtggtagt......ggtggtagcaca	tactacgcagactccgtgaag...ggccggttcaccatctccagagacaattccaagaacacgctgtatctgcaaatgaacagcctgagagccgaggacacggccgtatattactgt	gcgactaacattagtatgatgggctttgatatc	tgtgcgactaacattagtatgatgggctttgatatctgg	tttgatatctggggccaagggacaatggtcaccgtctcttcag	tggggccaagggacaatggtcaccgtctcttcag
3528	AAATGCCAGCACCGCT-1_contig_2	productive	M	Homsap IGHV4-39*01 F	Homsap IGHJ3*02 F	Homsap IGHD3-16*01 F	IGHM	cagctgcagctgcaggagtcgggccca...ggactggtgaagccttcggagaccctgtccctcacctgcactgtctctggtggctccatcagc......agtagtagttactactggggctggatccgccagcccccagggaaggggctagagtggattgggaatatatattacagt.........gggagcaccttctacaacccgtccctcaag...agtcgactcactatatatggagactcgtccaagagtcagttctccctgaagctgagctctgtgaccgccgcagacacagctgtgtattactgtacggggattttaggttttgcttttgacatatggggccaagggacaatggtcaccgtctcttcag		cagctgcagctgcaggagtcgggccca...ggactggtgaagccttcggagaccctgtccctcacctgcactgtctctggtggctccatcagc......agtagtagttactactggggctggatccgccagcccccagggaaggggctagagtggattgggaatatatattacagt.........gggagcaccttctacaacccgtccctcaag...agtcgactcactatatatggagactcgtccaagagtcagttctccctgaagctgagctctgtgaccgccgcagacacagctgtgtattactgtacg	cagctgcagctgcaggagtcgggccca...ggactggtgaagccttcggagaccctgtccctcacctgcactgtctct	ggtggctccatcagc......agtagtagttactac	tggggctggatccgccagcccccagggaaggggctagagtggattgggaat	atatattacagt.........gggagcacc	ttctacaacccgtccctcaag...agtcgactcactatatatggagactcgtccaagagtcagttctccctgaagctgagctctgtgaccgccgcagacacagctgtgtattactgt	acggggattttaggttttgcttttgacata	tgtacggggattttaggttttgcttttgacatatgg	tgcttttgacatatggggccaagggacaatggtcaccgtctcttcag	tggggccaagggacaatggtcaccgtctcttcag
5479	AAATGCCAGGGCTTGA-1_contig_5	productive	M	Homsap IGHV5-51*01 F	Homsap IGHJ4*02 F	Homsap IGHD3-22*01 F	IGHA1	gaggtgcagctggtgcagtctggagca...gaggagaaaaagcccggggagtctctgaagatctcctgtaaggcttctggatacagtttt............accgctaactggatcggctgggtgcgccagatgcccgggaaaggcctggagtggatggggatcatctatcctgat......gactctgacaccagaaaaagcccgtccttccaa...ggccaggtcaccatctcagccgacaagtccatcaataccgcctacctgcagtggagcagcctgaaggcctcggacaccgccgtgtattactgtgcgaggggggcgtatgatagtagtggtcccgcatactactttgactactggggccagggaaccctggtcaccgtctcttcag		gaggtgcagctggtgcagtctggagca...gaggagaaaaagcccggggagtctctgaagatctcctgtaaggcttctggatacagtttt............accgctaactggatcggctgggtgcgccagatgcccgggaaaggcctggagtggatggggatcatctatcctgat......gactctgacaccagaaaaagcccgtccttccaa...ggccaggtcaccatctcagccgacaagtccatcaataccgcctacctgcagtggagcagcctgaaggcctcggacaccgccgtgtattactgtgcgag	gaggtgcagctggtgcagtctggagca...gaggagaaaaagcccggggagtctctgaagatctcctgtaaggcttct	ggatacagtttt............accgctaactgg	atcggctgggtgcgccagatgcccgggaaaggcctggagtggatggggatc	atctatcctgat......gactctgacacc	agaaaaagcccgtccttccaa...ggccaggtcaccatctcagccgacaagtccatcaataccgcctacctgcagtggagcagcctgaaggcctcggacaccgccgtgtattactgt	gcgaggggggcgtatgatagtagtggtcccgcatactactttgactac	tgtgcgaggggggcgtatgatagtagtggtcccgcatactactttgactactgg	actactttgactactggggccagggaaccctggtcaccgtctcttcag	tggggccagggaaccctggtcaccgtctcttcag
6451	AAATGCCAGTAGTGCG-1_contig_1	productive	N	Homsap IGHV3-30*04 F, or Homsap IGHV3-30-3*03 F	Homsap IGHJ4*02 F	Homsap IGHD6-19*01 F	IGHM	caggtgcagctggtggagtctggggga...ggcgtggtccagcctgggaggtccctgagactctcctgtgcagcctctggattcaccttc............agtagctatgctatgcactgggtccgccaggctccaggcaaggggctggagtgggtggcagttatatcatatgat......ggaagtaataaatactacgcagactccgtgaag...ggccgattcaccatctccagagacaattccaagaacacgctgtatctgcaaatgaacagcctgagagctgaggacacggctgtgtattactgtgcgagaagcgacggtggctggtacggttttgactactggggccagggaaccctggtcaccgtctcctcag		caggtgcagctggtggagtctggggga...ggcgtggtccagcctgggaggtccctgagactctcctgtgcagcctctggattcaccttc............agtagctatgctatgcactgggtccgccaggctccaggcaaggggctggagtgggtggcagttatatcatatgat......ggaagtaataaatactacgcagactccgtgaag...ggccgattcaccatctccagagacaattccaagaacacgctgtatctgcaaatgaacagcctgagagctgaggacacggctgtgtattactgtgcgaga	caggtgcagctggtggagtctggggga...ggcgtggtccagcctgggaggtccctgagactctcctgtgcagcctct	ggattcaccttc............agtagctatgct	atgcactgggtccgccaggctccaggcaaggggctggagtgggtggcagtt	atatcatatgat......ggaagtaataaa	tactacgcagactccgtgaag...ggccgattcaccatctccagagacaattccaagaacacgctgtatctgcaaatgaacagcctgagagctgaggacacggctgtgtattactgt	gcgagaagcgacggtggctggtacggttttgactac	tgtgcgagaagcgacggtggctggtacggttttgactactgg	tttgactactggggccagggaaccctggtcaccgtctcctcag	tggggccagggaaccctggtcaccgtctcctcag
6486	AAATGCCCAGGTGCCT-1_contig_3	productive	N	Homsap IGHV1-69*01 F, or Homsap IGHV1-69D*01 F	Homsap IGHJ4*02 F	Homsap IGHD6-13*01 F	IGHM	caggtgcagctggtgcagtctggggct...gaggtgaagaagcctgggtcctcggtgaaggtctcctgcaaggcttctggaggcaccttc............agcagctatgctatcagctgggtgcgacaggcccctggacaagggcttgagtggatgggagggatcatccctatc......tttggtacagcaaactacgcacagaagttccag...ggcagagtcacgattaccgcggacgaatccacgagcacagcctacatggagctgagcagcctgagatctgaggacacggccgtgtattactgtgcgatcgggtatagcagcagctggtacgaggcctactggggccagggaaccctggtcaccgtctcctcag		caggtgcagctggtgcagtctggggct...gaggtgaagaagcctgggtcctcggtgaaggtctcctgcaaggcttctggaggcaccttc............agcagctatgctatcagctgggtgcgacaggcccctggacaagggcttgagtggatgggagggatcatccctatc......tttggtacagcaaactacgcacagaagttccag...ggcagagtcacgattaccgcggacgaatccacgagcacagcctacatggagctgagcagcctgagatctgaggacacggccgtgtattactgtgcga	caggtgcagctggtgcagtctggggct...gaggtgaagaagcctgggtcctcggtgaaggtctcctgcaaggcttct	ggaggcaccttc............agcagctatgct	atcagctgggtgcgacaggcccctggacaagggcttgagtggatgggaggg	atcatccctatc......tttggtacagca	aactacgcacagaagttccag...ggcagagtcacgattaccgcggacgaatccacgagcacagcctacatggagctgagcagcctgagatctgaggacacggccgtgtattactgt	gcgatcgggtatagcagcagctggtacgaggcctac	tgtgcgatcgggtatagcagcagctggtacgaggcctactgg	ctactggggccagggaaccctggtcaccgtctcctcag	tggggccagggaaccctggtcaccgtctcctcag
5334	AAATGCCGTACATCCA-1_contig_5	productive	M	Homsap IGHV1-18*01 F	Homsap IGHJ4*02 F	Homsap IGHD4-17*01 F	IGHM	caggttcagctggtgcaatctggagct...gaggtgaagaagcctggggcctcagtgaaggtctcctgcaaggcttctggttacactttt............accgactttggtatcagctgggtgcgacaggcccctggacaagggcttgagtggatgggatggatcagcgcttac......aatgggaacacaaactatgcacagaagttccag...gacagagtcaccatgaccacagacacatccacgactacagcctacatggagttgaggagcctgaaatctgacgacacggccgtctattactgtgcgagagacccgtccgccggcctttacggtgcctatgcccttgactactggggccagggaaccctggtcgccgtctcctcag		caggttcagctggtgcaatctggagct...gaggtgaagaagcctggggcctcagtgaaggtctcctgcaaggcttctggttacactttt............accgactttggtatcagctgggtgcgacaggcccctggacaagggcttgagtggatgggatggatcagcgcttac......aatgggaacacaaactatgcacagaagttccag...gacagagtcaccatgaccacagacacatccacgactacagcctacatggagttgaggagcctgaaatctgacgacacggccgtctattactgtgcgagaga	caggttcagctggtgcaatctggagct...gaggtgaagaagcctggggcctcagtgaaggtctcctgcaaggcttct	ggttacactttt............accgactttggt	atcagctgggtgcgacaggcccctggacaagggcttgagtggatgggatgg	atcagcgcttac......aatgggaacaca	aactatgcacagaagttccag...gacagagtcaccatgaccacagacacatccacgactacagcctacatggagttgaggagcctgaaatctgacgacacggccgtctattactgt	gcgagagacccgtccgccggcctttacggtgcctatgcccttgactac	tgtgcgagagacccgtccgccggcctttacggtgcctatgcccttgactactgg	ttgactactggggccagggaaccctggtcgccgtctcctcag	tggggccagggaaccctggtcgccgtctcctcag
957	AAATGCCTCATAGCAC-1_contig_3	productive	M	Homsap IGHV3-23*01 F, or Homsap IGHV3-23D*01 F	Homsap IGHJ3*02 F		IGHM	gaggtgcagctgttggagtctggggga...ggcttggtacagcctggggggtccctgagactctcctgtgcagcctctggattcaccttt............agcagctatgccatgagctgggtccgccaggctccagggaaggggctggagtgggtctcagctattagtggtagt......ggtggtagcacatactacgcagactccgtgaag...ggccggttcaccatctccagagacaattccaagaacacgctgtatctgcaaatgaacagcctgagagccgaggacacggccgtatattactgtgcgaaaggctatgcttttgatatctggggccaagggacaatggtcaccgtctcttcag		gaggtgcagctgttggagtctggggga...ggcttggtacagcctggggggtccctgagactctcctgtgcagcctctggattcaccttt............agcagctatgccatgagctgggtccgccaggctccagggaaggggctggagtgggtctcagctattagtggtagt......ggtggtagcacatactacgcagactccgtgaag...ggccggttcaccatctccagagacaattccaagaacacgctgtatctgcaaatgaacagcctgagagccgaggacacggccgtatattactgtgcgaaag	gaggtgcagctgttggagtctggggga...ggcttggtacagcctggggggtccctgagactctcctgtgcagcctct	ggattcaccttt............agcagctatgcc	atgagctgggtccgccaggctccagggaaggggctggagtgggtctcagct	attagtggtagt......ggtggtagcaca	tactacgcagactccgtgaag...ggccggttcaccatctccagagacaattccaagaacacgctgtatctgcaaatgaacagcctgagagccgaggacacggccgtatattactgt	gcgaaaggctatgcttttgatatc	tgtgcgaaaggctatgcttttgatatctgg	atgcttttgatatctggggccaagggacaatggtcaccgtctcttcag	tggggccaagggacaatggtcaccgtctcttcag
2735	AAATGCCTCCTAGAAC-1_contig_1	productive	M	Homsap IGHV3-7*01 F	Homsap IGHJ3*02 F	Homsap IGHD3-10*01 F	IGHA1	gagctgcagttggtggagtctggggga...ggcttggtccagccgggggggtccctgacactctcctgtgcagcctctggattcaccttt............agtagctattggatgagttgggtccgccaggctccagggaaggggctggagtgggtggccaacataaagcaggat......ggaagtgaggaatactatgtggactctctgaag...ggccgattcaccatctccagagacaacgcccagaactcactctatctgcaaatgaacagtctgagagacgaggacacggctgtatattactgtgcgaggcaattattctggttcggggactcaaatgatgctcttgatatctggggccaagggacaatggtcaccgtctcttcag		gagctgcagttggtggagtctggggga...ggcttggtccagccgggggggtccctgacactctcctgtgcagcctctggattcaccttt............agtagctattggatgagttgggtccgccaggctccagggaaggggctggagtgggtggccaacataaagcaggat......ggaagtgaggaatactatgtggactctctgaag...ggccgattcaccatctccagagacaacgcccagaactcactctatctgcaaatgaacagtctgagagacgaggacacggctgtatattactgtgcgag	gagctgcagttggtggagtctggggga...ggcttggtccagccgggggggtccctgacactctcctgtgcagcctct	ggattcaccttt............agtagctattgg	atgagttgggtccgccaggctccagggaaggggctggagtgggtggccaac	ataaagcaggat......ggaagtgaggaa	tactatgtggactctctgaag...ggccgattcaccatctccagagacaacgcccagaactcactctatctgcaaatgaacagtctgagagacgaggacacggctgtatattactgt	gcgaggcaattattctggttcggggactcaaatgatgctcttgatatc	tgtgcgaggcaattattctggttcggggactcaaatgatgctcttgatatctgg	tgatgctcttgatatctggggccaagggacaatggtcaccgtctcttcag	tggggccaagggacaatggtcaccgtctcttcag
3531	AAATGCCTCTGGTGTA-1_contig_2	productive	M	Homsap IGHV4-39*01 F	Homsap IGHJ4*02 F	Homsap IGHD4-17*01 F	IGHG1	cagctgcagcttcaagagtcgggccca...ggactagtgaagccttcggagaccctgtccctaacctgcactgtctccggtggctccattagc......agtggtacttactactggggctggatccgccagaccccagggaagggactggaatggattgcgagtatcttttatatt.........gggactagttactacaacccgtctctcaag...agtcgggtcaccatgtccgtcgacacgtcgaggaaccagttctccctgaggctgggctctttgaccgccgcagacacggctatatatttctgtgcgagcgccatgactacgatgaccatgaggagtagatttgactactggggacagggagccctggtcatcgtctcctcag		cagctgcagcttcaagagtcgggccca...ggactagtgaagccttcggagaccctgtccctaacctgcactgtctccggtggctccattagc......agtggtacttactactggggctggatccgccagaccccagggaagggactggaatggattgcgagtatcttttatatt.........gggactagttactacaacccgtctctcaag...agtcgggtcaccatgtccgtcgacacgtcgaggaaccagttctccctgaggctgggctctttgaccgccgcagacacggctatatatttctgtgcgag	cagctgcagcttcaagagtcgggccca...ggactagtgaagccttcggagaccctgtccctaacctgcactgtctcc	ggtggctccattagc......agtggtacttactac	tggggctggatccgccagaccccagggaagggactggaatggattgcgagt	atcttttatatt.........gggactagt	tactacaacccgtctctcaag...agtcgggtcaccatgtccgtcgacacgtcgaggaaccagttctccctgaggctgggctctttgaccgccgcagacacggctatatatttctgt	gcgagcgccatgactacgatgaccatgaggagtagatttgactac	tgtgcgagcgccatgactacgatgaccatgaggagtagatttgactactgg	tttgactactggggacagggagccctggtcatcgtctcctcag	tggggacagggagccctggtcatcgtctcctcag
280	AACACGTAGTGAAGAG-1_contig_5	productive	M	Homsap IGHV3-30*04 F, or Homsap IGHV3-30-3*03 F	Homsap IGHJ4*02 F	Homsap IGHD2-2*01 F	IGHM	caggtgcagctggtggagtctggggga...ggcgtggtccagcctgggaggtccctgagactctcctgtgcagcctctggattcaccttc............agtagctatgctatgcactgggtccgccaggctccaggcaaggggctggagtgggtggcagttatatcatatgat......ggaagtaataaatactacgcagactccgtgaag...ggccgcttcaccatctccagagacaattccaagaacacgctgtatctgcaaatgaacagcctgagacctgaggacacggctgtctattactgtgcgagagcagcatgtagtagtaccagctgctattcactggactactggggccagggaaccctggtcaccgtctcctcag		caggtgcagctggtggagtctggggga...ggcgtggtccagcctgggaggtccctgagactctcctgtgcagcctctggattcaccttc............agtagctatgctatgcactgggtccgccaggctccaggcaaggggctggagtgggtggcagttatatcatatgat......ggaagtaataaatactacgcagactccgtgaag...ggccgcttcaccatctccagagacaattccaagaacacgctgtatctgcaaatgaacagcctgagacctgaggacacggctgtctattactgtgcgagag	caggtgcagctggtggagtctggggga...ggcgtggtccagcctgggaggtccctgagactctcctgtgcagcctct	ggattcaccttc............agtagctatgct	atgcactgggtccgccaggctccaggcaaggggctggagtgggtggcagtt	atatcatatgat......ggaagtaataaa	tactacgcagactccgtgaag...ggccgcttcaccatctccagagacaattccaagaacacgctgtatctgcaaatgaacagcctgagacctgaggacacggctgtctattactgt	gcgagagcagcatgtagtagtaccagctgctattcactggactac	tgtgcgagagcagcatgtagtagtaccagctgctattcactggactactgg	gactactggggccagggaaccctggtcaccgtctcctcag	tggggccagggaaccctggtcaccgtctcctcag
4090	AACACGTAGTTAAGTG-1_contig_4	productive	M	Homsap IGHV3-23*01 F, or Homsap IGHV3-23D*01 F	Homsap IGHJ4*02 F, or Homsap IGHJ4*03 F	Homsap IGHD3-10*01 F	IGHG1	gaggtgcaactgttggagtctggggga...gacttggtacagccgggggggtccctgagagtctcctgtgcagcctctggattcaccttt............actaattacgccatgagctgggtccgccgggctccagggaagggactggagtgggtctcaggcatcagtggtacc......agtggtcaaacattctacacagagtccgtgagg...ggccgattcaccatctccagagacaattccaagcaaacactctatctgcaaatgaacagcctgagaggcgaggacacggccatattttactgtgcgaagcatttgaacagtatggttcggggaattgactactggggccagggcaccctggtcaccgtctccttaa		gaggtgcaactgttggagtctggggga...gacttggtacagccgggggggtccctgagagtctcctgtgcagcctctggattcaccttt............actaattacgccatgagctgggtccgccgggctccagggaagggactggagtgggtctcaggcatcagtggtacc......agtggtcaaacattctacacagagtccgtgagg...ggccgattcaccatctccagagacaattccaagcaaacactctatctgcaaatgaacagcctgagaggcgaggacacggccatattttactgtgcgaa	gaggtgcaactgttggagtctggggga...gacttggtacagccgggggggtccctgagagtctcctgtgcagcctct	ggattcaccttt............actaattacgcc	atgagctgggtccgccgggctccagggaagggactggagtgggtctcaggc	atcagtggtacc......agtggtcaaaca	ttctacacagagtccgtgagg...ggccgattcaccatctccagagacaattccaagcaaacactctatctgcaaatgaacagcctgagaggcgaggacacggccatattttactgt	gcgaagcatttgaacagtatggttcggggaattgactac	tgtgcgaagcatttgaacagtatggttcggggaattgactactgg	ttgactactggggccagggcaccctggtcaccgtctccttaa	tggggccagggcaccctggtcaccgtctccttaa
1513	AACACGTCATGGTTGT-1_contig_2	productive	N	Homsap IGHV1-69*01 F, or Homsap IGHV1-69D*01 F	Homsap IGHJ4*02 F	Homsap IGHD1-7*01 F	IGHM	caggtgcagctggtgcagtctggggct...gaggtgaagaagcctgggtcctcggtgaaggtctcctgcaagccttctggaggcaccttc............agcagctatggtctcaactgggtgcgacaggcccctggacaagggcttgactggatgggagggatcatccctatc......tttgggacagcttactacgcacgggagttccag...ggcagagtcacgattaccgcggacgaatccacgaacacagcttatatggagctgagcagcctgacatctgaggacacggccgtgtatttctgtgcgagagactcggactggaacctaacgggaccttttgactactggggccagggaaccctggtcaccgtctcctcag		caggtgcagctggtgcagtctggggct...gaggtgaagaagcctgggtcctcggtgaaggtctcctgcaagccttctggaggcaccttc............agcagctatggtctcaactgggtgcgacaggcccctggacaagggcttgactggatgggagggatcatccctatc......tttgggacagcttactacgcacgggagttccag...ggcagagtcacgattaccgcggacgaatccacgaacacagcttatatggagctgagcagcctgacatctgaggacacggccgtgtatttctgtgcgagaga	caggtgcagctggtgcagtctggggct...gaggtgaagaagcctgggtcctcggtgaaggtctcctgcaagccttct	ggaggcaccttc............agcagctatggt	ctcaactgggtgcgacaggcccctggacaagggcttgactggatgggaggg	atcatccctatc......tttgggacagct	tactacgcacgggagttccag...ggcagagtcacgattaccgcggacgaatccacgaacacagcttatatggagctgagcagcctgacatctgaggacacggccgtgtatttctgt	gcgagagactcggactggaacctaacgggaccttttgactac	tgtgcgagagactcggactggaacctaacgggaccttttgactactgg	tttgactactggggccagggaaccctggtcaccgtctcctcag	tggggccagggaaccctggtcaccgtctcctcag
2115	AACCATGGTGATGATA-1_contig_2	productive	M	Homsap IGHV1-18*04 F	Homsap IGHJ3*01 F, or Homsap IGHJ3*02 F	Homsap IGHD2-2*01 F	None	caagttcagttggtgcagtctggagct...gaggtgatgaagcctggggcctcggtgaaggtctcctgcagggcttctggctacagtctg............acccttcacagaatcagttgggtgcgacaggcccctgggcagggacttgagtggatgggacagatcaacccctct......aatggcgacacaaacttcgcatacaaattccag...ggcagagtctccatgaccacagactcctccacgaacacagcctacttggagctgaggagcctgacatctgacgacacggccatatattattgtgcgagagatcttcacaacacttgcagtacgaccgcctgctatgcatttgatttttggggccaaggcacaatggtcaccgtctcttcag		caagttcagttggtgcagtctggagct...gaggtgatgaagcctggggcctcggtgaaggtctcctgcagggcttctggctacagtctg............acccttcacagaatcagttgggtgcgacaggcccctgggcagggacttgagtggatgggacagatcaacccctct......aatggcgacacaaacttcgcatacaaattccag...ggcagagtctccatgaccacagactcctccacgaacacagcctacttggagctgaggagcctgacatctgacgacacggccatatattattgtgcgagaga	caagttcagttggtgcagtctggagct...gaggtgatgaagcctggggcctcggtgaaggtctcctgcagggcttct	ggctacagtctg............acccttcacaga	atcagttgggtgcgacaggcccctgggcagggacttgagtggatgggacag	atcaacccctct......aatggcgacaca	aacttcgcatacaaattccag...ggcagagtctccatgaccacagactcctccacgaacacagcctacttggagctgaggagcctgacatctgacgacacggccatatattattgt	gcgagagatcttcacaacacttgcagtacgaccgcctgctatgcatttgatttt	tgtgcgagagatcttcacaacacttgcagtacgaccgcctgctatgcatttgatttttgg	tttgatttttggggccaaggcacaatggtcaccgtctcttcag	tggggccaaggcacaatggtcaccgtctcttcag
5267	AACCGCGAGAGGTAGA-1_contig_2	productive	N	Homsap IGHV1-3*01 F	Homsap IGHJ4*02 F	Homsap IGHD6-19*01 F	IGHM	caggtccagcttgtgcagtctggggct...gaggtgaagaagccaggggcctcagtgaaggtttcctgcaaggcttctggatacaccttc............actacctatgctatgcattgggtgcgccaggcccccggacaaaggcttgagtggatgggatggatcaacactgac......aatggtaacacaaaatattcacagaagttccag...ggcagagtcaccattaccagggacacatccgcgagcacagcctacatggagctgagcagcctgagatctgaagacacggctgtctattactgtgcgagaggagggcagtggctggtaccatttgactactggggccagggaaccctggtcaccgtctcctcag		caggtccagcttgtgcagtctggggct...gaggtgaagaagccaggggcctcagtgaaggtttcctgcaaggcttctggatacaccttc............actacctatgctatgcattgggtgcgccaggcccccggacaaaggcttgagtggatgggatggatcaacactgac......aatggtaacacaaaatattcacagaagttccag...ggcagagtcaccattaccagggacacatccgcgagcacagcctacatggagctgagcagcctgagatctgaagacacggctgtctattactgtgcgagag	caggtccagcttgtgcagtctggggct...gaggtgaagaagccaggggcctcagtgaaggtttcctgcaaggcttct	ggatacaccttc............actacctatgct	atgcattgggtgcgccaggcccccggacaaaggcttgagtggatgggatgg	atcaacactgac......aatggtaacaca	aaatattcacagaagttccag...ggcagagtcaccattaccagggacacatccgcgagcacagcctacatggagctgagcagcctgagatctgaagacacggctgtctattactgt	gcgagaggagggcagtggctggtaccatttgactac	tgtgcgagaggagggcagtggctggtaccatttgactactgg	tttgactactggggccagggaaccctggtcaccgtctcctcag	tggggccagggaaccctggtcaccgtctcctcag
7901	AACCGCGAGCGATAGC-1_contig_1	productive	M	Homsap IGHV7-4-1*02 F	Homsap IGHJ4*02 F	Homsap IGHD5-18*01 F	IGHA1	caggtgcagctggtgcaatctgggtct...gagttgaagaagcctggggcctcagtgaaggtttcttgcaaggcttctggatacaccttc............actaactatgctatgaattgggtgcgacaggcccctggacaaggacttgagtggatgggatggatcaacaccaac......actgggaacccaacctatgcccagggcttcaca...ggacggtttgtcttctccttggacacctctgtcagcacggcatatctgcagatcagcagcctagaggctgaggacactgccgtatattactgtgcgagagaattcagctatgggtactctgactactggggccagggaaccctggtcaccgtctcctcag		caggtgcagctggtgcaatctgggtct...gagttgaagaagcctggggcctcagtgaaggtttcttgcaaggcttctggatacaccttc............actaactatgctatgaattgggtgcgacaggcccctggacaaggacttgagtggatgggatggatcaacaccaac......actgggaacccaacctatgcccagggcttcaca...ggacggtttgtcttctccttggacacctctgtcagcacggcatatctgcagatcagcagcctagaggctgaggacactgccgtatattactgtgcgagaga	caggtgcagctggtgcaatctgggtct...gagttgaagaagcctggggcctcagtgaaggtttcttgcaaggcttct	ggatacaccttc............actaactatgct	atgaattgggtgcgacaggcccctggacaaggacttgagtggatgggatgg	atcaacaccaac......actgggaaccca	acctatgcccagggcttcaca...ggacggtttgtcttctccttggacacctctgtcagcacggcatatctgcagatcagcagcctagaggctgaggacactgccgtatattactgt	gcgagagaattcagctatgggtactctgactac	tgtgcgagagaattcagctatgggtactctgactactgg	tactctgactactggggccagggaaccctggtcaccgtctcctcag	tggggccagggaaccctggtcaccgtctcctcag
1201	AACCGCGAGTAGGCCA-1_contig_2	productive	M	Homsap IGHV3-66*01 F, or Homsap IGHV3-66*04 F	Homsap IGHJ5*01 F, or Homsap IGHJ5*02 F	Homsap IGHD2-15*01 F	IGHA1	gaggtgcagctggtggagtctggggga...ggcttggtccagcctggggggtccctgagactctcctgtgcagcctctggattcaccgtc............agtagcaactacatgagctgggtccgccaggctccagggaaggggctggagtgggtctcaattatttttagcggt.........ggtaacacatactacgcagactccgtgaag...ggcagattcaccatctccagagacaattccaagaacacgttgtatcttcaaatgaacagcctgagagccgaggacacggctgtgtattactgtgcgggtggtcgatggtggttcgattcttggggccagggaaccctggtcaccgtctcctcag		gaggtgcagctggtggagtctggggga...ggcttggtccagcctggggggtccctgagactctcctgtgcagcctctggattcaccgtc............agtagcaactacatgagctgggtccgccaggctccagggaaggggctggagtgggtctcaattatttttagcggt.........ggtaacacatactacgcagactccgtgaag...ggcagattcaccatctccagagacaattccaagaacacgttgtatcttcaaatgaacagcctgagagccgaggacacggctgtgtattactgtgcg	gaggtgcagctggtggagtctggggga...ggcttggtccagcctggggggtccctgagactctcctgtgcagcctct	ggattcaccgtc............agtagcaactac	atgagctgggtccgccaggctccagggaaggggctggagtgggtctcaatt	atttttagcggt.........ggtaacaca	tactacgcagactccgtgaag...ggcagattcaccatctccagagacaattccaagaacacgttgtatcttcaaatgaacagcctgagagccgaggacacggctgtgtattactgt	gcgggtggtcgatggtggttcgattct	tgtgcgggtggtcgatggtggttcgattcttgg	tggttcgattcttggggccagggaaccctggtcaccgtctcctcag	tggggccagggaaccctggtcaccgtctcctcag
4961	AACCGCGCAGCGTAAG-1_contig_1	productive	M	Homsap IGHV3-23*01 F, or Homsap IGHV3-23D*01 F	Homsap IGHJ5*02 F	Homsap IGHD2-2*01 F	IGHM	gaggtgcagctgttggagtctggggga...ggcttggtacagcctggggggtccctgagactctcctgtgcagcctctggattcaccttt............agcagctatgccatgagctgggtccgccaggctccagggaaggggctggagtgggtctcagctattagtggtagt......ggtggtagcacatactacgcagactccgtgaag...ggccggttcaccatctccagagacaattccaagaacacgctgtatctgcaaatgaacagcctgagagccgaggacacggccgtatattactgtgcgaaagtaagagccggttgtagtagtaccagctgctatgggtttggcgagagctggttcgacccctggggccagggaaccctggtc…		gaggtgcagctgttggagtctggggga...ggcttggtacagcctggggggtccctgagactctcctgtgcagcctctggattcaccttt............agcagctatgccatgagctgggtccgccaggctccagggaaggggctggagtgggtctcagctattagtggtagt......ggtggtagcacatactacgcagactccgtgaag...ggccggttcaccatctccagagacaattccaagaacacgctgtatctgcaaatgaacagcctgagagccgaggacacggccgtatattactgtgcgaaag	gaggtgcagctgttggagtctggggga...ggcttggtacagcctggggggtccctgagactctcctgtgcagcctct	ggattcaccttt............agcagctatgcc	atgagctgggtccgccaggctccagggaaggggctggagtgggtctcagct	attagtggtagt......ggtggtagcaca	tactacgcagactccgtgaag...ggccggttcaccatctccagagacaattccaagaacacgctgtatctgcaaatgaacagcctgagagccgaggacacggccgtatattactgt	gcgaaagtaagagccggttgtagtagtaccagctgctatgggtttggcgagagctggttcgacccc	tgtgcgaaagtaagagccggttgtagtagtaccagctgctatgggtttggcgagagctggttcgacccctgg	ctggttcgacccctggggccagggaaccctggtcaccgtctcctcag	tggggccagggaaccctggtcaccgtctcctcag
234	AACCGCGCAGTAACGG-1_contig_1	productive	M	Homsap IGHV3-30*03 F, or Homsap IGHV3-30*18 F or Homsap IGHV3-30-5*01 F	Homsap IGHJ6*03 F	Homsap IGHD6-25*01 F	IGHG1	caggtgcaactggtggagtctggggga...ggcgtggtccagcctgggacgtccctgaccatatcctgtgcagcctatggattcaccttc............agaagctctggcatgcactgggtccgccaggctccaggcagggggctggagtgggtggcacttatagcatatgat......ggaagtaatgaatactatgcagactccgtgaag...ggccgattcgccatctccagagacaattccaagaacacgatgtatttgcaaatgaatagcctgagaagtgaggacacgggtgtttattactgtgcgaaggcggactactactacatggacgtctggggcaaggggactgcggtcagcgtctcctca		caggtgcaactggtggagtctggggga...ggcgtggtccagcctgggacgtccctgaccatatcctgtgcagcctatggattcaccttc............agaagctctggcatgcactgggtccgccaggctccaggcagggggctggagtgggtggcacttatagcatatgat......ggaagtaatgaatactatgcagactccgtgaag...ggccgattcgccatctccagagacaattccaagaacacgatgtatttgcaaatgaatagcctgagaagtgaggacacgggtgtttattactgtgcga	caggtgcaactggtggagtctggggga...ggcgtggtccagcctgggacgtccctgaccatatcctgtgcagcctat	ggattcaccttc............agaagctctggc	atgcactgggtccgccaggctccaggcagggggctggagtgggtggcactt	atagcatatgat......ggaagtaatgaa	tactatgcagactccgtgaag...ggccgattcgccatctccagagacaattccaagaacacgatgtatttgcaaatgaatagcctgagaagtgaggacacgggtgtttattactgt	gcgaaggcggactactactacatggacgtc	tgtgcgaaggcggactactactacatggacgtctgg	actactactacatggacgtctggggcaaggggactgcggtcagcgtctcctca	tggggcaaggggactgcggtcagcgtctcctca
2297	AACCGCGTCTCAACTT-1_contig_4	productive	N	Homsap IGHV4-59*01 F	Homsap IGHJ6*03 F	Homsap IGHD4-11*01 ORF	IGHM	caggtgcagctgcaggagtcgggccca...ggactggtgaagccttcggagaccctgtccctcacctgcactgtctctggtggctccatc............agtagttactactggagctggatccggcagcccccagggaagggactggagtggattgggtatatctattacagt.........gggagcaccaactacaacccctccctcaag...agtcgagtcaccatatcagtagacacgtccaagaaccagttctccctgaagctgagctctgtgaccgctgcggacacggccgtgtattactgtgcgagagatagaataacgtccaagcactactactactactacatggacgtctggggcaaagggaccacggtcaccgtctcctca		caggtgcagctgcaggagtcgggccca...ggactggtgaagccttcggagaccctgtccctcacctgcactgtctctggtggctccatc............agtagttactactggagctggatccggcagcccccagggaagggactggagtggattgggtatatctattacagt.........gggagcaccaactacaacccctccctcaag...agtcgagtcaccatatcagtagacacgtccaagaaccagttctccctgaagctgagctctgtgaccgctgcggacacggccgtgtattactgtgcgagaga	caggtgcagctgcaggagtcgggccca...ggactggtgaagccttcggagaccctgtccctcacctgcactgtctct	ggtggctccatc............agtagttactac	tggagctggatccggcagcccccagggaagggactggagtggattgggtat	atctattacagt.........gggagcacc	aactacaacccctccctcaag...agtcgagtcaccatatcagtagacacgtccaagaaccagttctccctgaagctgagctctgtgaccgctgcggacacggccgtgtattactgt	gcgagagatagaataacgtccaagcactactactactactacatggacgtc	tgtgcgagagatagaataacgtccaagcactactactactactacatggacgtctgg	actactactactactacatggacgtctggggcaaagggaccacggtcaccgtctcctca	tggggcaaagggaccacggtcaccgtctcctca
1518	AACGTTGAGCACAGGT-1_contig_5	productive	M	Homsap IGHV4-59*03 F	Homsap IGHJ5*02 F	Homsap IGHD3-22*01 F	None	caggtgcagctgcaggagtcgggccct...ggactggtgaagccttcggagaccctgtccctcacctgcactgtctctggtgactccatc............agcagttactactggacctggatccggcagcccccagggaagggactgcaatggattgggcagattgattacagt.........gggaggaccaactacaaccccttcctcaag...aatcgagtcaccatatcagaggacacgtccaagagccaactctccctgaagctgagctctgtgaccgctgcggacacggccgtctattactgtgcgagagaactctcaaattactatgataatactggtcatcccagctggttcgacccctggggccagggattcctggtcaccg		caggtgcagctgcaggagtcgggccct...ggactggtgaagccttcggagaccctgtccctcacctgcactgtctctggtgactccatc............agcagttactactggacctggatccggcagcccccagggaagggactgcaatggattgggcagattgattacagt.........gggaggaccaactacaaccccttcctcaag...aatcgagtcaccatatcagaggacacgtccaagagccaactctccctgaagctgagctctgtgaccgctgcggacacggccgtctattactgtgcgagaga	caggtgcagctgcaggagtcgggccct...ggactggtgaagccttcggagaccctgtccctcacctgcactgtctct	ggtgactccatc............agcagttactac	tggacctggatccggcagcccccagggaagggactgcaatggattgggcag	attgattacagt.........gggaggacc	aactacaaccccttcctcaag...aatcgagtcaccatatcagaggacacgtccaagagccaactctccctgaagctgagctctgtgaccgctgcggacacggccgtctattactgt	gcgagagaactctcaaattactatgataatactggtcatcccagctggttcgacccc	tgtgcgagagaactctcaaattactatgataatactggtcatcccagctggttcgacccctgg	cagctggttcgacccctggggccagggattcctggtcaccg	tggggccagggattcctggtcaccg
3277	AACGTTGAGTGTGAAT-1_contig_4	productive	N	Homsap IGHV1-24*01 F	Homsap IGHJ4*02 F	Homsap IGHD1-26*01 F	IGHD	caggtccagctggtacagtctggggct...gaggtgaagaagcctggggcctcagtgaaggtctcctgcaaggtttccggatacaccctc............actgaattatccatgcactgggtgcgacaggctcctggaaaagggcttgagtggatgggaggttttgatcctgaa......gatggtgaaacaatctacgcacagaagttccag...ggcagagtcaccatgaccgaggacacatctacagacacagcctacatggagctgagcagcctgagatctgaggacacggccgtgtattactgtgcaacaggtgggagctacctggcctgttttgactactggggccagggaaccctggtcaccgtctcctcag		caggtccagctggtacagtctggggct...gaggtgaagaagcctggggcctcagtgaaggtctcctgcaaggtttccggatacaccctc............actgaattatccatgcactgggtgcgacaggctcctggaaaagggcttgagtggatgggaggttttgatcctgaa......gatggtgaaacaatctacgcacagaagttccag...ggcagagtcaccatgaccgaggacacatctacagacacagcctacatggagctgagcagcctgagatctgaggacacggccgtgtattactgtgcaacag	caggtccagctggtacagtctggggct...gaggtgaagaagcctggggcctcagtgaaggtctcctgcaaggtttcc	ggatacaccctc............actgaattatcc	atgcactgggtgcgacaggctcctggaaaagggcttgagtggatgggaggt	tttgatcctgaa......gatggtgaaaca	atctacgcacagaagttccag...ggcagagtcaccatgaccgaggacacatctacagacacagcctacatggagctgagcagcctgagatctgaggacacggccgtgtattactgt	gcaacaggtgggagctacctggcctgttttgactac	tgtgcaacaggtgggagctacctggcctgttttgactactgg	tttgactactggggccagggaaccctggtcaccgtctcctcag	tggggccagggaaccctggtcaccgtctcctcag
2625	AACGTTGCAGTCGTGC-1_contig_1	productive	M	Homsap IGHV4-59*01 F	Homsap IGHJ6*02 F	Homsap IGHD3-10*01 F	IGHA1	caggtacagttgcaggagtcgggccca...ggactgctgaagccttcggagaccctgtccctcacctgcactgtctctggtgggtccatc............agtaataactactggacttggatccggcagtccccagggaagggactggagtggattggctacatcgatcacagt.........gggagcacccactacaacacctccctcaag...aatcgagtcaccatgtctgtagacacgtccaagaaccagttcgccctgaggctgaggtctgtgaccgctgcggacgcggccgtatattactgtgcgagagattatcatggtttggggtgggcccatatggacgtctggggccaagggaccacggtcaccgtctcctca		caggtacagttgcaggagtcgggccca...ggactgctgaagccttcggagaccctgtccctcacctgcactgtctctggtgggtccatc............agtaataactactggacttggatccggcagtccccagggaagggactggagtggattggctacatcgatcacagt.........gggagcacccactacaacacctccctcaag...aatcgagtcaccatgtctgtagacacgtccaagaaccagttcgccctgaggctgaggtctgtgaccgctgcggacgcggccgtatattactgtgcgagaga	caggtacagttgcaggagtcgggccca...ggactgctgaagccttcggagaccctgtccctcacctgcactgtctct	ggtgggtccatc............agtaataactac	tggacttggatccggcagtccccagggaagggactggagtggattggctac	atcgatcacagt.........gggagcacc	cactacaacacctccctcaag...aatcgagtcaccatgtctgtagacacgtccaagaaccagttcgccctgaggctgaggtctgtgaccgctgcggacgcggccgtatattactgt	gcgagagattatcatggtttggggtgggcccatatggacgtc	tgtgcgagagattatcatggtttggggtgggcccatatggacgtctgg	tatggacgtctggggccaagggaccacggtcaccgtctcctca	tggggccaagggaccacggtcaccgtctcctca
659	AACGTTGGTCCAGTGC-1_contig_3	productive	M	Homsap IGHV3-23*01 F, or Homsap IGHV3-23D*01 F	Homsap IGHJ6*02 F	Homsap IGHD3-22*01 F	IGHM	gaggtgcagctgttggagtctggggga...ggcttggtacagcctggggggtccctgagactctcctgtgcagcctctggattcaccttt............agcagccatgtcatgagctgggtccgccaggctccagggaaggggctggagtgggtctcagttattagtggtaat......ggtgatagaacatactacgcagactccgtgaag...ggccgcttcaccatctccagagacaactccaagaacacgctgtatctgcaaatgaacagcctgagagccgaggacacggccgtatattactgtgcgaaacgtctgccaacgtattactttgatagtcgtggttattctggggtatactactattacggtatggacgtctggggccaaggg…		gaggtgcagctgttggagtctggggga...ggcttggtacagcctggggggtccctgagactctcctgtgcagcctctggattcaccttt............agcagccatgtcatgagctgggtccgccaggctccagggaaggggctggagtgggtctcagttattagtggtaat......ggtgatagaacatactacgcagactccgtgaag...ggccgcttcaccatctccagagacaactccaagaacacgctgtatctgcaaatgaacagcctgagagccgaggacacggccgtatattactgtgcgaaa	gaggtgcagctgttggagtctggggga...ggcttggtacagcctggggggtccctgagactctcctgtgcagcctct	ggattcaccttt............agcagccatgtc	atgagctgggtccgccaggctccagggaaggggctggagtgggtctcagtt	attagtggtaat......ggtgatagaaca	tactacgcagactccgtgaag...ggccgcttcaccatctccagagacaactccaagaacacgctgtatctgcaaatgaacagcctgagagccgaggacacggccgtatattactgt	gcgaaacgtctgccaacgtattactttgatagtcgtggttattctggggtatactactattacggtatggacgtc	tgtgcgaaacgtctgccaacgtattactttgatagtcgtggttattctggggtatactactattacggtatggacgtctgg	tactactattacggtatggacgtctggggccaagggaccacggtcaccgtctcctca	tggggccaagggaccacggtcaccgtctcctca
6156	AACGTTGGTCGCGTGT-1_contig_4	productive	N	Homsap IGHV3-64D*06 F	Homsap IGHJ4*02 F	Homsap IGHD5-24*01 ORF	IGHM	gaggtgcagctggtggagtctggggga...ggcttggtccagcctggggggtccctgagactctcctgttcagcctctggattcaccttc............agtagctatgctatgcactgggtccgccaggctccagggaagggactggaatatgtttcagctattagtagtaat......gggggtagcacatactacgcagactccgtgaag...ggcagattcaccatctccagagacaattccaagaacacgctgtatcttcaaatgagcagtctgagagctgaggacacggctgtgtattactgtgtgaaagatttccgtagagatggctacaatccccgctttgactactggggccagggaaccctggtcaccgtctcctcag		gaggtgcagctggtggagtctggggga...ggcttggtccagcctggggggtccctgagactctcctgttcagcctctggattcaccttc............agtagctatgctatgcactgggtccgccaggctccagggaagggactggaatatgtttcagctattagtagtaat......gggggtagcacatactacgcagactccgtgaag...ggcagattcaccatctccagagacaattccaagaacacgctgtatcttcaaatgagcagtctgagagctgaggacacggctgtgtattactgtgtgaaaga	gaggtgcagctggtggagtctggggga...ggcttggtccagcctggggggtccctgagactctcctgttcagcctct	ggattcaccttc............agtagctatgct	atgcactgggtccgccaggctccagggaagggactggaatatgtttcagct	attagtagtaat......gggggtagcaca	tactacgcagactccgtgaag...ggcagattcaccatctccagagacaattccaagaacacgctgtatcttcaaatgagcagtctgagagctgaggacacggctgtgtattactgt	gtgaaagatttccgtagagatggctacaatccccgctttgactac	tgtgtgaaagatttccgtagagatggctacaatccccgctttgactactgg	ctttgactactggggccagggaaccctggtcaccgtctcctcag	tggggccagggaaccctggtcaccgtctcctcag
1879	AACGTTGTCGTTACAG-1_contig_1	productive	N	Homsap IGHV3-48*02 F	Homsap IGHJ4*02 F	Homsap IGHD2-2*01 F	IGHM	gaggtgcagctggtggagtctggggga...ggcttggtacagcctggggggtccctgagactctcctgtgcagcctctggattcaccttc............agtagctatagcatgaactgggtccgccaggctccagggaaggggctggagtgggtttcatacattagtagtagt......agtagtaccatatactacgcagactctgtgaag...ggccgattcaccatctccagagacaatgccaagaactcactgtatctgcaaatgaacagcctgagagacgaggacacggctgtgtattactgtgcgagagatctatatcccgtccagggtgatgtagtagtaccagctgcttttgactactggggccagggaaccctggtcaccgtctcc…		gaggtgcagctggtggagtctggggga...ggcttggtacagcctggggggtccctgagactctcctgtgcagcctctggattcaccttc............agtagctatagcatgaactgggtccgccaggctccagggaaggggctggagtgggtttcatacattagtagtagt......agtagtaccatatactacgcagactctgtgaag...ggccgattcaccatctccagagacaatgccaagaactcactgtatctgcaaatgaacagcctgagagacgaggacacggctgtgtattactgtgcgagaga	gaggtgcagctggtggagtctggggga...ggcttggtacagcctggggggtccctgagactctcctgtgcagcctct	ggattcaccttc............agtagctatagc	atgaactgggtccgccaggctccagggaaggggctggagtgggtttcatac	attagtagtagt......agtagtaccata	tactacgcagactctgtgaag...ggccgattcaccatctccagagacaatgccaagaactcactgtatctgcaaatgaacagcctgagagacgaggacacggctgtgtattactgt	gcgagagatctatatcccgtccagggtgatgtagtagtaccagctgcttttgactac	tgtgcgagagatctatatcccgtccagggtgatgtagtagtaccagctgcttttgactactgg	tttgactactggggccagggaaccctggtcaccgtctcctcag	tggggccagggaaccctggtcaccgtctcctcag
7869	AACTCAGAGCTAACAA-1_contig_3	productive	M	Homsap IGHV4-59*08 F	Homsap IGHJ4*02 F	Homsap IGHD4-23*01 ORF	IGHM	caggtgcagctgcaggaatcgggccca...ggactgctgaagccttcggagaccctgtccctcagttgcactgtctctggtgcccccctc............actagttacgactggtgctggatccggcagtccccagggaagggactggagtggattggctatatccattacagt.........ggtgtcaccagctacaacccgtccctccag...agtcgactcaccatgtcaatagacacgtccaggaatcagttctccctgaaactgaactcaatgaccgccgcagacacggccgtgtattattgtgcgagacacaaagacgctggtgactactggggccagggaatcctggtcactgtctcctcag		caggtgcagctgcaggaatcgggccca...ggactgctgaagccttcggagaccctgtccctcagttgcactgtctctggtgcccccctc............actagttacgactggtgctggatccggcagtccccagggaagggactggagtggattggctatatccattacagt.........ggtgtcaccagctacaacccgtccctccag...agtcgactcaccatgtcaatagacacgtccaggaatcagttctccctgaaactgaactcaatgaccgccgcagacacggccgtgtattattgtgcgagaca	caggtgcagctgcaggaatcgggccca...ggactgctgaagccttcggagaccctgtccctcagttgcactgtctct	ggtgcccccctc............actagttacgac	tggtgctggatccggcagtccccagggaagggactggagtggattggctat	atccattacagt.........ggtgtcacc	agctacaacccgtccctccag...agtcgactcaccatgtcaatagacacgtccaggaatcagttctccctgaaactgaactcaatgaccgccgcagacacggccgtgtattattgt	gcgagacacaaagacgctggtgactac	tgtgcgagacacaaagacgctggtgactactgg	tgactactggggccagggaatcctggtcactgtctcctcag	tggggccagggaatcctggtcactgtctcctcag
6286	AACTCAGTCGCATGAT-1_contig_3	productive	M	Homsap IGHV2-70*15 F	Homsap IGHJ4*02 F	Homsap IGHD2-2*01 F	IGHM	caggtcaccttgagggagtctggtcct...gcgctggtgaaacccacacagaccctcacactgacctgcaccttctctgggttctcactcagc......actagtggaatgtgtgtgagctggatccgtcagcccccagggaaggccctggagtggcttgcacgcattggttgggat.........gatgataaatactacagcacatctctgaag...accaggctcaccatctccaaggacacctccaaagaccaggtggtccttacaatgaccaacatggaccctgtggacacagccacatattactgtgcacggctgagatattgcagtggtaccagttgctattattttgactactggggccagggaaccctggtcaccgtctcctcag		caggtcaccttgagggagtctggtcct...gcgctggtgaaacccacacagaccctcacactgacctgcaccttctctgggttctcactcagc......actagtggaatgtgtgtgagctggatccgtcagcccccagggaaggccctggagtggcttgcacgcattggttgggat.........gatgataaatactacagcacatctctgaag...accaggctcaccatctccaaggacacctccaaagaccaggtggtccttacaatgaccaacatggaccctgtggacacagccacatattactgtgcacgg	caggtcaccttgagggagtctggtcct...gcgctggtgaaacccacacagaccctcacactgacctgcaccttctct	gggttctcactcagc......actagtggaatgtgt	gtgagctggatccgtcagcccccagggaaggccctggagtggcttgcacgc	attggttgggat.........gatgataaa	tactacagcacatctctgaag...accaggctcaccatctccaaggacacctccaaagaccaggtggtccttacaatgaccaacatggaccctgtggacacagccacatattactgt	gcacggctgagatattgcagtggtaccagttgctattattttgactac	tgtgcacggctgagatattgcagtggtaccagttgctattattttgactactgg	tattttgactactggggccagggaaccctggtcaccgtctcctcag	tggggccagggaaccctggtcaccgtctcctcag
4031	AACTCCCGTTGTTTGG-1_contig_4	productive	M	Homsap IGHV4-59*02 F	Homsap IGHJ1*01 F	Homsap IGHD1-26*01 F	IGHM	caggtgcagctgcaggagtcgggccca...ggactggtgaagccttcggagaccctgtccctcacctgcactgtctctggtgactccgtc............agtacttactactggagctggatccggcagcccccagggaagggactggagtggattgggtatatctatgacagt.........gggaacaccaactacaacccctccctcaag...agtcgagtcaccatatcagtagacacgtccaagaaccagttctccctgaacctgagctctgtgaccgctgcggacacggccttttattactgtgcgagagggaaagtgggacttactacggggtggggccagggagccctggtcaccatctcctcag		caggtgcagctgcaggagtcgggccca...ggactggtgaagccttcggagaccctgtccctcacctgcactgtctctggtgactccgtc............agtacttactactggagctggatccggcagcccccagggaagggactggagtggattgggtatatctatgacagt.........gggaacaccaactacaacccctccctcaag...agtcgagtcaccatatcagtagacacgtccaagaaccagttctccctgaacctgagctctgtgaccgctgcggacacggccttttattactgtgcgagag	caggtgcagctgcaggagtcgggccca...ggactggtgaagccttcggagaccctgtccctcacctgcactgtctct	ggtgactccgtc............agtacttactac	tggagctggatccggcagcccccagggaagggactggagtggattgggtat	atctatgacagt.........gggaacacc	aactacaacccctccctcaag...agtcgagtcaccatatcagtagacacgtccaagaaccagttctccctgaacctgagctctgtgaccgctgcggacacggccttttattactgt	gcgagagggaaagtgggacttactacgggg	tgtgcgagagggaaagtgggacttactacggggtgg	tggggccagggagccctggtcaccatctcctcag	tggggccagggagccctggtcaccatctcctcag
8481	AACTCCCTCTGTCTAT-1_contig_2	productive	M	Homsap IGHV3-30*03 F, or Homsap IGHV3-30*18 F or Homsap IGHV3-30-5*01 F or Homsap IGHV3-33*05 F	Homsap IGHJ4*02 F	Homsap IGHD6-19*01 F	IGHA1	caggtgcagctggtggagtcgggggga...ggcgtggtccagcctgggaggtccctgagactgtcctgtgcagcctctggattcaccttc............agtaactatggcatgcagtgggtccgccagtctccaggcaaggggctggagtgggtgggagttatagcacatgat......ggaagtgtagcatattatggagactctgtgagg...ggccgattcaccatctccagagacaattccaagaacacactgtttttgcaaatgaacagcctgagacacgaggacacggctgtatattactgtgcgaaagaaccctcggcgtatagtagtggctggtactatgacgactggggccagggaaccctggtcactgtcccctcag		caggtgcagctggtggagtcgggggga...ggcgtggtccagcctgggaggtccctgagactgtcctgtgcagcctctggattcaccttc............agtaactatggcatgcagtgggtccgccagtctccaggcaaggggctggagtgggtgggagttatagcacatgat......ggaagtgtagcatattatggagactctgtgagg...ggccgattcaccatctccagagacaattccaagaacacactgtttttgcaaatgaacagcctgagacacgaggacacggctgtatattactgtgcgaaaga	caggtgcagctggtggagtcgggggga...ggcgtggtccagcctgggaggtccctgagactgtcctgtgcagcctct	ggattcaccttc............agtaactatggc	atgcagtgggtccgccagtctccaggcaaggggctggagtgggtgggagtt	atagcacatgat......ggaagtgtagca	tattatggagactctgtgagg...ggccgattcaccatctccagagacaattccaagaacacactgtttttgcaaatgaacagcctgagacacgaggacacggctgtatattactgt	gcgaaagaaccctcggcgtatagtagtggctggtactatgacgac	tgtgcgaaagaaccctcggcgtatagtagtggctggtactatgacgactgg	tactatgacgactggggccagggaaccctggtcactgtcccctcag	tggggccagggaaccctggtcactgtcccctcag
2844	AACTCTTAGAAACCAT-1_contig_2	productive	M	Homsap IGHV3-23*01 F, or Homsap IGHV3-23*04 F or Homsap IGHV3-23D*01 F	Homsap IGHJ6*02 F	Homsap IGHD4-17*01 F	IGHA2	gaggtgcaggtgatggagtctggggga...ggcttggtacagcctggggggtccctgagactctcctgtgtagtctctggattcaccttt............agctactatgccatgagttgggtccgccaggctccagggagggggctggagtgggtctcagctattagtggtagt......ggtagtagcacatactacgcagactccgtgaag...ggccggttcaccatctccagagacaattccaagaacacgctgtatctgcaaatgaacagcctgagagccgaggacacggccgtatattactgtgcgaaagatatagcgagtacggtgaccacccggattcgcggcccaagcaccctgcgggactacggtatggacgtctggggccaaggg…		gaggtgcaggtgatggagtctggggga...ggcttggtacagcctggggggtccctgagactctcctgtgtagtctctggattcaccttt............agctactatgccatgagttgggtccgccaggctccagggagggggctggagtgggtctcagctattagtggtagt......ggtagtagcacatactacgcagactccgtgaag...ggccggttcaccatctccagagacaattccaagaacacgctgtatctgcaaatgaacagcctgagagccgaggacacggccgtatattactgtgcgaaaga	gaggtgcaggtgatggagtctggggga...ggcttggtacagcctggggggtccctgagactctcctgtgtagtctct	ggattcaccttt............agctactatgcc	atgagttgggtccgccaggctccagggagggggctggagtgggtctcagct	attagtggtagt......ggtagtagcaca	tactacgcagactccgtgaag...ggccggttcaccatctccagagacaattccaagaacacgctgtatctgcaaatgaacagcctgagagccgaggacacggccgtatattactgt	gcgaaagatatagcgagtacggtgaccacccggattcgcggcccaagcaccctgcgggactacggtatggacgtc	tgtgcgaaagatatagcgagtacggtgaccacccggattcgcggcccaagcaccctgcgggactacggtatggacgtctgg	actacggtatggacgtctggggccaagggaccacggtcaccgtctcctca	tggggccaagggaccacggtcaccgtctcctca
2884	AACTCTTAGCTAAGAT-1_contig_1	productive	M	Homsap IGHV3-23*01 F, or Homsap IGHV3-23D*01 F	Homsap IGHJ3*02 F	Homsap IGHD3-3*01 F	IGHM	gaggtgcagctgttggagtctggggga...ggcttggtacagcctggggggtccctgagactctcctgtgcagcctctggattcaccttt............agcagctatgccatgaactgggtccgccaggctccagggaaggggctggagtgggtctcaactattagtggtagt......ggtgggagcacatactacgcagactccgtgaag...ggccggttcaccatctccagagacaattcgaagaacacgctgtatctgcaaatgaaccgcctgagagccgaggacacggccgtatattactgtgcgaaagattcggcttttggagtggtcattggtggttttgatatctggggccaagggacaatggtcaccgtctcttcag		gaggtgcagctgttggagtctggggga...ggcttggtacagcctggggggtccctgagactctcctgtgcagcctctggattcaccttt............agcagctatgccatgaactgggtccgccaggctccagggaaggggctggagtgggtctcaactattagtggtagt......ggtgggagcacatactacgcagactccgtgaag...ggccggttcaccatctccagagacaattcgaagaacacgctgtatctgcaaatgaaccgcctgagagccgaggacacggccgtatattactgtgcgaaaga	gaggtgcagctgttggagtctggggga...ggcttggtacagcctggggggtccctgagactctcctgtgcagcctct	ggattcaccttt............agcagctatgcc	atgaactgggtccgccaggctccagggaaggggctggagtgggtctcaact	attagtggtagt......ggtgggagcaca	tactacgcagactccgtgaag...ggccggttcaccatctccagagacaattcgaagaacacgctgtatctgcaaatgaaccgcctgagagccgaggacacggccgtatattactgt	gcgaaagattcggcttttggagtggtcattggtggttttgatatc	tgtgcgaaagattcggcttttggagtggtcattggtggttttgatatctgg	tggtggttttgatatctggggccaagggacaatggtcaccgtctcttcag	tggggccaagggacaatggtcaccgtctcttcag
2746	AACTCTTAGTCGCCGT-1_contig_2	productive	M	Homsap IGHV5-51*01 F	Homsap IGHJ4*02 F	Homsap IGHD2-2*02 F	IGHM	gaggtgcagctggtgcagtctggtaca...gaggtgaaaaagcccggggagtctctgaagatctcctgtgagggttctggatacggcttt............accaactactggatcgcctgggtgcgccagatgcccgggaaaggcctggagtggatgggcatcatctatcttggt......gactcttctaccagatactgcccgtccttccaa...ggccaggtcatcatctcagccgacaagtccgtcaccaccgcctacctgcagtggagcagcctgaaggcctcggacaccgccatgtattactgtgcgagactcgcttgtagtagtaccaactgctttagcgggagcaaatactactttgactactggggccagggaaccctggtcaccgtc…		gaggtgcagctggtgcagtctggtaca...gaggtgaaaaagcccggggagtctctgaagatctcctgtgagggttctggatacggcttt............accaactactggatcgcctgggtgcgccagatgcccgggaaaggcctggagtggatgggcatcatctatcttggt......gactcttctaccagatactgcccgtccttccaa...ggccaggtcatcatctcagccgacaagtccgtcaccaccgcctacctgcagtggagcagcctgaaggcctcggacaccgccatgtattactgtgcgagac	gaggtgcagctggtgcagtctggtaca...gaggtgaaaaagcccggggagtctctgaagatctcctgtgagggttct	ggatacggcttt............accaactactgg	atcgcctgggtgcgccagatgcccgggaaaggcctggagtggatgggcatc	atctatcttggt......gactcttctacc	agatactgcccgtccttccaa...ggccaggtcatcatctcagccgacaagtccgtcaccaccgcctacctgcagtggagcagcctgaaggcctcggacaccgccatgtattactgt	gcgagactcgcttgtagtagtaccaactgctttagcgggagcaaatactactttgactac	tgtgcgagactcgcttgtagtagtaccaactgctttagcgggagcaaatactactttgactactgg	actactttgactactggggccagggaaccctggtcaccgtctccgcag	tggggccagggaaccctggtcaccgtctccgcag
6759	AACTCTTCATAGGATA-1_contig_3	productive	M	Homsap IGHV4-59*08 F	Homsap IGHJ4*02 F	Homsap IGHD3-10*01 F	IGHG2	cagatgcaactgcaggagtcgggccca...ggactggtgaagccttcggagaccctgtccctcacctgcactatctctggtggctccatc............gattatttctactggagttggattcggcatcccccagggaagggactggagtggattggatttatctactacact.........gggagcaccaactacaacccctccctcaag...agtcgagtcaccatgtcagtggacacgtccaagaaccagttctccctgatgctgacctctgtgaccgccgcagacacggccgtgtattattgtgcgaaggggggggtgtggtacggggagctttatgttgactcctggggccagggaacactggccaccgtctcctcag		cagatgcaactgcaggagtcgggccca...ggactggtgaagccttcggagaccctgtccctcacctgcactatctctggtggctccatc............gattatttctactggagttggattcggcatcccccagggaagggactggagtggattggatttatctactacact.........gggagcaccaactacaacccctccctcaag...agtcgagtcaccatgtcagtggacacgtccaagaaccagttctccctgatgctgacctctgtgaccgccgcagacacggccgtgtattattgtgcga	cagatgcaactgcaggagtcgggccca...ggactggtgaagccttcggagaccctgtccctcacctgcactatctct	ggtggctccatc............gattatttctac	tggagttggattcggcatcccccagggaagggactggagtggattggattt	atctactacact.........gggagcacc	aactacaacccctccctcaag...agtcgagtcaccatgtcagtggacacgtccaagaaccagttctccctgatgctgacctctgtgaccgccgcagacacggccgtgtattattgt	gcgaaggggggggtgtggtacggggagctttatgttgactcc	tgtgcgaaggggggggtgtggtacggggagctttatgttgactcctgg	ttgactcctggggccagggaacactggccaccgtctcctcag	tggggccagggaacactggccaccgtctcctcag
3741	AACTCTTGTGTCGCTG-1_contig_2	productive	M	Homsap IGHV3-23*01 F, or Homsap IGHV3-23D*01 F	Homsap IGHJ3*01 F	Homsap IGHD3-3*01 F	IGHA2	gaggtgtttctgttggaatctggagga...ggcccgatacatgcgggggggtccctacgcctctcatgtgaagtctctggattgagcttt............agtagttatgccatgagttgggtccgccaggctccagggaaggggctggagtgggtcgccagtctcagtaatact......ggggaaagctcatactccgcagactccgtgaag...gggcgctttaccatcgcccgggacaaccctaggaaaacgctgattctacagatgagtggcctgagggtcgacgacacggccatctattactgtgcgaagcacattggcgctgatttttggagtgggcccgatgcttttgatgtctggggccaagggacaatggtcgccgtctcttcag		gaggtgtttctgttggaatctggagga...ggcccgatacatgcgggggggtccctacgcctctcatgtgaagtctctggattgagcttt............agtagttatgccatgagttgggtccgccaggctccagggaaggggctggagtgggtcgccagtctcagtaatact......ggggaaagctcatactccgcagactccgtgaag...gggcgctttaccatcgcccgggacaaccctaggaaaacgctgattctacagatgagtggcctgagggtcgacgacacggccatctattactgtgcgaa	gaggtgtttctgttggaatctggagga...ggcccgatacatgcgggggggtccctacgcctctcatgtgaagtctct	ggattgagcttt............agtagttatgcc	atgagttgggtccgccaggctccagggaaggggctggagtgggtcgccagt	ctcagtaatact......ggggaaagctca	tactccgcagactccgtgaag...gggcgctttaccatcgcccgggacaaccctaggaaaacgctgattctacagatgagtggcctgagggtcgacgacacggccatctattactgt	gcgaagcacattggcgctgatttttggagtgggcccgatgcttttgatgtc	tgtgcgaagcacattggcgctgatttttggagtgggcccgatgcttttgatgtctgg	gatgcttttgatgtctggggccaagggacaatggtcgccgtctcttcag	tggggccaagggacaatggtcgccgtctcttcag
6199	AACTCTTGTTATCCGA-1_contig_2	productive	M	Homsap IGHV2-5*02 F	Homsap IGHJ3*02 F	Homsap IGHD5-24*01 ORF	IGHM	cagatcaccttgaaggagtctggtcct...acactggtgaaacccacacagaccctcacgctgacctgcaccttctctgggttctcactcagc......actagtggagtgggtgtgggctggatccgtcagcccccaggaaaggccctggagtggcttgcactcatttattgggat.........gatgataagcgctacagcccatctctgaag...agcaggctcaccatcaccaaggacacctccaataaccaggtggtcctttcaatgagcaacatggaccctgtggacacagccacatattactgtgcacacgtaggcaagggtcgcgcttttgatatctggggccaagggacaatggtcaccgtctcttcag		cagatcaccttgaaggagtctggtcct...acactggtgaaacccacacagaccctcacgctgacctgcaccttctctgggttctcactcagc......actagtggagtgggtgtgggctggatccgtcagcccccaggaaaggccctggagtggcttgcactcatttattgggat.........gatgataagcgctacagcccatctctgaag...agcaggctcaccatcaccaaggacacctccaataaccaggtggtcctttcaatgagcaacatggaccctgtggacacagccacatattactgtgcacac	cagatcaccttgaaggagtctggtcct...acactggtgaaacccacacagaccctcacgctgacctgcaccttctct	gggttctcactcagc......actagtggagtgggt	gtgggctggatccgtcagcccccaggaaaggccctggagtggcttgcactc	atttattgggat.........gatgataag	cgctacagcccatctctgaag...agcaggctcaccatcaccaaggacacctccaataaccaggtggtcctttcaatgagcaacatggaccctgtggacacagccacatattactgt	gcacacgtaggcaagggtcgcgcttttgatatc	tgtgcacacgtaggcaagggtcgcgcttttgatatctgg	gcttttgatatctggggccaagggacaatggtcaccgtctcttcag	tggggccaagggacaatggtcaccgtctcttcag
5025	AACTCTTTCACTCCTG-1_contig_4	productive	M	Homsap IGHV3-33*01 F, or Homsap IGHV3-33*06 F	Homsap IGHJ6*03 F	Homsap IGHD3-9*01 F	IGHG1	caggtgcagttggtggagtctggggga...ggcgtggtccagcctgggaggtccctgagactctcctgtgcagcgtctggattcagtttc............acttattatggcatgcactgggtccgccaggctccaggcaaggggctggagtgggtggcccttatacggccggag......gaaaacaataagtattatgcagactccgtgatg...ggccgattcaccatctccagagacgatcccatggagacactatatctggaaatgaacaacctcagagccgaagacacggctgtatattactgtgcgagagataacattcacggcttcaactacatggacgcctggggcaaaggggccacggtcaccgtctcctct		caggtgcagttggtggagtctggggga...ggcgtggtccagcctgggaggtccctgagactctcctgtgcagcgtctggattcagtttc............acttattatggcatgcactgggtccgccaggctccaggcaaggggctggagtgggtggcccttatacggccggag......gaaaacaataagtattatgcagactccgtgatg...ggccgattcaccatctccagagacgatcccatggagacactatatctggaaatgaacaacctcagagccgaagacacggctgtatattactgtgcgagaga	caggtgcagttggtggagtctggggga...ggcgtggtccagcctgggaggtccctgagactctcctgtgcagcgtct	ggattcagtttc............acttattatggc	atgcactgggtccgccaggctccaggcaaggggctggagtgggtggccctt	atacggccggag......gaaaacaataag	tattatgcagactccgtgatg...ggccgattcaccatctccagagacgatcccatggagacactatatctggaaatgaacaacctcagagccgaagacacggctgtatattactgt	gcgagagataacattcacggcttcaactacatggacgcc	tgtgcgagagataacattcacggcttcaactacatggacgcctgg	actacatggacgcctggggcaaaggggccacggtcaccgtctcctct	tggggcaaaggggccacggtcaccgtctcctct
117	AACTGGTAGCGTTGCC-1_contig_2	productive	M	Homsap IGHV3-49*04 F	Homsap IGHJ6*03 F	Homsap IGHD6-6*01 F	IGHG1	gaggtgcagctggtggaatctggggga...gacttggtccagccagggcggtctctcagaatctcctgtatagcttctggattcaccttt............cgtgattatactatgagttgggtccgccaggctccagggaaggggctggagtgggtaggtttcattagaagtaagccttatggtgggacaccagaatacgccgcgtctgtggca...ggcagattcaacatctcacgagatgattccaaaagcatcgcctatttggaagtgaacagcctgaaagaggaggacacagccgtgtattattgtactagagcagtgaggggatataccggctcgtcatggttcgactattactactatatggacgtctggggcaaagggaccacggtcacc…		gaggtgcagctggtggaatctggggga...gacttggtccagccagggcggtctctcagaatctcctgtatagcttctggattcaccttt............cgtgattatactatgagttgggtccgccaggctccagggaaggggctggagtgggtaggtttcattagaagtaagccttatggtgggacaccagaatacgccgcgtctgtggca...ggcagattcaacatctcacgagatgattccaaaagcatcgcctatttggaagtgaacagcctgaaagaggaggacacagccgtgtattattgtactagag	gaggtgcagctggtggaatctggggga...gacttggtccagccagggcggtctctcagaatctcctgtatagcttct	ggattcaccttt............cgtgattatact	atgagttgggtccgccaggctccagggaaggggctggagtgggtaggtttc	attagaagtaagccttatggtgggacacca	gaatacgccgcgtctgtggca...ggcagattcaacatctcacgagatgattccaaaagcatcgcctatttggaagtgaacagcctgaaagaggaggacacagccgtgtattattgt	actagagcagtgaggggatataccggctcgtcatggttcgactattactactatatggacgtc	tgtactagagcagtgaggggatataccggctcgtcatggttcgactattactactatatggacgtctgg	actattactactatatggacgtctggggcaaagggaccacggtcaccgtctcctca	tggggcaaagggaccacggtcaccgtctcctca
5897	AACTGGTAGTTGTCGT-1_contig_5	productive	M	Homsap IGHV3-30*04 F, or Homsap IGHV3-30*10 F or Homsap IGHV3-30*14 F or Homsap IGHV3-30-3*03 F	Homsap IGHJ4*02 F	Homsap IGHD3-10*01 F	IGHG1	caggtgcagctggtggagtctggggga...ggcgtggtccagcccgggaggtccctcagactctcctgtgcagcctctggattcacgttc............agttactttcctttccactgggtccgccaggctccaggcaaggggctggagtgggtggcagtcatatcacatgat......ggaggtaatacttattatagagactccgtgaag...ggccggttcagcatctccagagacaatcccaggaacacactgtatctccaaatgaacagtctgagacgtgacgacacggctatttactactgtgcgagagcggcctatggggaattactccttgactactggggccagggaaccctggtcaccgtctcctcag		caggtgcagctggtggagtctggggga...ggcgtggtccagcccgggaggtccctcagactctcctgtgcagcctctggattcacgttc............agttactttcctttccactgggtccgccaggctccaggcaaggggctggagtgggtggcagtcatatcacatgat......ggaggtaatacttattatagagactccgtgaag...ggccggttcagcatctccagagacaatcccaggaacacactgtatctccaaatgaacagtctgagacgtgacgacacggctatttactactgtgcgagag	caggtgcagctggtggagtctggggga...ggcgtggtccagcccgggaggtccctcagactctcctgtgcagcctct	ggattcacgttc............agttactttcct	ttccactgggtccgccaggctccaggcaaggggctggagtgggtggcagtc	atatcacatgat......ggaggtaatact	tattatagagactccgtgaag...ggccggttcagcatctccagagacaatcccaggaacacactgtatctccaaatgaacagtctgagacgtgacgacacggctatttactactgt	gcgagagcggcctatggggaattactccttgactac	tgtgcgagagcggcctatggggaattactccttgactactgg	ttgactactggggccagggaaccctggtcaccgtctcctcag	tggggccagggaaccctggtcaccgtctcctcag
8837	AACTGGTCAGACTCGC-1_contig_6	productive	M	Homsap IGHV4-39*01 F, or Homsap IGHV4-39*02 F	Homsap IGHJ4*02 F	Homsap IGHD1-26*01 F	IGHA1	caggtgcagctgcaggagtcgggccca...ggactggtgaagccttcggagaccctgaccctctcatgcaacgtttctggcggctccgtcagg......agtaggagttactactgggcctggatccgccaggccccaggaaaggggccggagtggattgggagcctcaactatggt.........ggaagcatctactacaccccgtccctcaag...agtcgagtcaccatatcc...gacacgtccgagaatcaattctccctgaatctgaggtctgtgaccgccgcagacacggctgtctactactgtgcgagacacaaggaccagtatagtgtgaattgtccctttggccactggggcccgggaaccccggtcaccgtctcttcag		caggtgcagctgcaggagtcgggccca...ggactggtgaagccttcggagaccctgaccctctcatgcaacgtttctggcggctccgtcagg......agtaggagttactactgggcctggatccgccaggccccaggaaaggggccggagtggattgggagcctcaactatggt.........ggaagcatctactacaccccgtccctcaag...agtcgagtcaccatatcc...gacacgtccgagaatcaattctccctgaatctgaggtctgtgaccgccgcagacacggctgtctactactgtgcgagaca	caggtgcagctgcaggagtcgggccca...ggactggtgaagccttcggagaccctgaccctctcatgcaacgtttct	ggcggctccgtcagg......agtaggagttactac	tgggcctggatccgccaggccccaggaaaggggccggagtggattgggagc	ctcaactatggt.........ggaagcatc	tactacaccccgtccctcaag...agtcgagtcaccatatcc...gacacgtccgagaatcaattctccctgaatctgaggtctgtgaccgccgcagacacggctgtctactactgt	gcgagacacaaggaccagtatagtgtgaattgtccctttggccac	tgtgcgagacacaaggaccagtatagtgtgaattgtccctttggccactgg	ctttggccactggggcccgggaaccccggtcaccgtctcttcag	tggggcccgggaaccccggtcaccgtctcttcag
3697	AACTGGTGTATTACCG-1_contig_3	productive	N	Homsap IGHV3-9*01 F	Homsap IGHJ6*02 F	Homsap IGHD3-10*01 F	IGHM	gaagtgcagctggtggagtctggggga...ggcttggtacagcctggcaggtccctgagactctcctgtgcagcctctggattcaccttt............gatgattatgccatgcactgggtccggcaagctccagggaagggcctggagtgggtctcaggtattagttggaat......agtggtagcataggctatgcggactctgtgaag...ggccgattcaccatctccagagacaacgccaagaactccctgtatctgcaaatgaacagtctgagagctgaggacacggccttgtattactgtgcaaaagatacggggacctactactactacggtatggacgtctggggccaagggaccacggtcaccgtctcctca		gaagtgcagctggtggagtctggggga...ggcttggtacagcctggcaggtccctgagactctcctgtgcagcctctggattcaccttt............gatgattatgccatgcactgggtccggcaagctccagggaagggcctggagtgggtctcaggtattagttggaat......agtggtagcataggctatgcggactctgtgaag...ggccgattcaccatctccagagacaacgccaagaactccctgtatctgcaaatgaacagtctgagagctgaggacacggccttgtattactgtgcaaaagata	gaagtgcagctggtggagtctggggga...ggcttggtacagcctggcaggtccctgagactctcctgtgcagcctct	ggattcaccttt............gatgattatgcc	atgcactgggtccggcaagctccagggaagggcctggagtgggtctcaggt	attagttggaat......agtggtagcata	ggctatgcggactctgtgaag...ggccgattcaccatctccagagacaacgccaagaactccctgtatctgcaaatgaacagtctgagagctgaggacacggccttgtattactgt	gcaaaagatacggggacctactactactacggtatggacgtc	tgtgcaaaagatacggggacctactactactacggtatggacgtctgg	ctactactactacggtatggacgtctggggccaagggaccacggtcaccgtctcctca	tggggccaagggaccacggtcaccgtctcctca
5736	AACTGGTTCCCAAGTA-1_contig_3	productive	M	Homsap IGHV4-39*03 F	Homsap IGHJ4*02 F	Homsap IGHD2-2*01 F	IGHG1	cagccgcagctgcaggagtcgggccca...ggactggtgaagccttcggagaccctgtccctcacctgcaaagtctctggtgcctccatcagc......actggttcttcctactggggctggatccgccagcccccagggaaggggctggagtggattgggcacttgtattatact.........gggaccgcgtacatcaacccgtccctcatg...agtcgagccaccatatcggtagacacgtccaacaatcagctctccctgaagctgacgtctgtgaccgcctcagacaccgccatatattactgtgcgaaagacggggcctggacgagtaccagttgctgggaatactggggccagggaaccctggtcaccgtctcctcag		cagccgcagctgcaggagtcgggccca...ggactggtgaagccttcggagaccctgtccctcacctgcaaagtctctggtgcctccatcagc......actggttcttcctactggggctggatccgccagcccccagggaaggggctggagtggattgggcacttgtattatact.........gggaccgcgtacatcaacccgtccctcatg...agtcgagccaccatatcggtagacacgtccaacaatcagctctccctgaagctgacgtctgtgaccgcctcagacaccgccatatattactgtgcga	cagccgcagctgcaggagtcgggccca...ggactggtgaagccttcggagaccctgtccctcacctgcaaagtctct	ggtgcctccatcagc......actggttcttcctac	tggggctggatccgccagcccccagggaaggggctggagtggattgggcac	ttgtattatact.........gggaccgcg	tacatcaacccgtccctcatg...agtcgagccaccatatcggtagacacgtccaacaatcagctctccctgaagctgacgtctgtgaccgcctcagacaccgccatatattactgt	gcgaaagacggggcctggacgagtaccagttgctgggaatac	tgtgcgaaagacggggcctggacgagtaccagttgctgggaatactgg	gaatactggggccagggaaccctggtcaccgtctcctcag	tggggccagggaaccctggtcaccgtctcctcag
3535	AACTGGTTCCGGGTGT-1_contig_1	productive	N	Homsap IGHV3-23*01 F, or Homsap IGHV3-23D*01 F	Homsap IGHJ4*02 F	Homsap IGHD3-22*01 F	IGHM	gaggtgcagctgttggagtctggggga...ggcttggtacagcctggggggtccctgagactctcctgtgcagcctctggattcaccttt............agcagctatgccatgagctgggtccgccaggctccagggaaggggctggagtgggtctcagctattagtggtagt......ggtggtagcacatactacgcagactccgtgaag...ggccggttcaccatctccagagacaattccaagaacacgctgtatctgcaaatgaacagcctgagagccgaggacacggccgtatattactgtgcgaaagatttcggcggggactcgtattactatgatagtagtggttattactatgactactggggccagggaaccctggtcaccgtc…		gaggtgcagctgttggagtctggggga...ggcttggtacagcctggggggtccctgagactctcctgtgcagcctctggattcaccttt............agcagctatgccatgagctgggtccgccaggctccagggaaggggctggagtgggtctcagctattagtggtagt......ggtggtagcacatactacgcagactccgtgaag...ggccggttcaccatctccagagacaattccaagaacacgctgtatctgcaaatgaacagcctgagagccgaggacacggccgtatattactgtgcgaaaga	gaggtgcagctgttggagtctggggga...ggcttggtacagcctggggggtccctgagactctcctgtgcagcctct	ggattcaccttt............agcagctatgcc	atgagctgggtccgccaggctccagggaaggggctggagtgggtctcagct	attagtggtagt......ggtggtagcaca	tactacgcagactccgtgaag...ggccggttcaccatctccagagacaattccaagaacacgctgtatctgcaaatgaacagcctgagagccgaggacacggccgtatattactgt	gcgaaagatttcggcggggactcgtattactatgatagtagtggttattactatgactac	tgtgcgaaagatttcggcggggactcgtattactatgatagtagtggttattactatgactactgg	tgactactggggccagggaaccctggtcaccgtctcctcag	tggggccagggaaccctggtcaccgtctcctcag
8151	AACTGGTTCGTTGACA-1_contig_1	productive	M	Homsap IGHV3-23*01 F, or Homsap IGHV3-23D*01 F	Homsap IGHJ5*02 F	Homsap IGHD2-2*01 F	IGHG1	gaggtgcagctgttgggttctggggga...ggcttggtacagcctggggggtccctgagactctcctgtgcagcctctggattcaccttt............agtacttatgccatgagctgggtccgccaggctccagggaaggggctggagtgggtctcagctattagtggtaat......ggtggaagcacatactacgcagactccgtgaag...caccggttcaccatctccagagacaattccaagaacacgctgtatctgcaaatgaacagcctgagagccgaggacacggccgtatattactgtgggaatgatattgtagtaggacgagctgctacgcaaaactgggccgacccctggggccagggaatcctggtcaccgtctcctcag		gaggtgcagctgttgggttctggggga...ggcttggtacagcctggggggtccctgagactctcctgtgcagcctctggattcaccttt............agtacttatgccatgagctgggtccgccaggctccagggaaggggctggagtgggtctcagctattagtggtaat......ggtggaagcacatactacgcagactccgtgaag...caccggttcaccatctccagagacaattccaagaacacgctgtatctgcaaatgaacagcctgagagccgaggacacggccgtatattactgtgggaatga	gaggtgcagctgttgggttctggggga...ggcttggtacagcctggggggtccctgagactctcctgtgcagcctct	ggattcaccttt............agtacttatgcc	atgagctgggtccgccaggctccagggaaggggctggagtgggtctcagct	attagtggtaat......ggtggaagcaca	tactacgcagactccgtgaag...caccggttcaccatctccagagacaattccaagaacacgctgtatctgcaaatgaacagcctgagagccgaggacacggccgtatattactgt	gggaatgatattgtagtaggacgagctgctacgcaaaactgggccgacccc	tgtgggaatgatattgtagtaggacgagctgctacgcaaaactgggccgacccctgg	aactgggccgacccctggggccagggaatcctggtcaccgtctcctcag	tggggccagggaatcctggtcaccgtctcctcag
704	AACTTTCAGAAACCGC-1_contig_1	productive	M	Homsap IGHV1-18*01 F	Homsap IGHJ4*02 F	Homsap IGHD6-6*01 F	IGHA1	caggttcagctggtgcagtctggaact...gaggtgaagatgcctggggcctcagtgaaggtctcctgtaaggcttctggttacaccttt............accacctatgatatcagctgggtgcgacaggcccctggacaaggacttgagtggatggggtgggtcagcacttac......agtggtagcacaaactatgcacagagactccag...ggcagagtcaccatgaccacagacacatccacgagcacagcctacatggagctgaggagcctgagatctgacgacacggccgtgttttattgtgcgagaggtggtatgtcggctcgtccagggcttgagttctggggccagggaaccctggtcaccgtctcctcag		caggttcagctggtgcagtctggaact...gaggtgaagatgcctggggcctcagtgaaggtctcctgtaaggcttctggttacaccttt............accacctatgatatcagctgggtgcgacaggcccctggacaaggacttgagtggatggggtgggtcagcacttac......agtggtagcacaaactatgcacagagactccag...ggcagagtcaccatgaccacagacacatccacgagcacagcctacatggagctgaggagcctgagatctgacgacacggccgtgttttattgtgcgagag	caggttcagctggtgcagtctggaact...gaggtgaagatgcctggggcctcagtgaaggtctcctgtaaggcttct	ggttacaccttt............accacctatgat	atcagctgggtgcgacaggcccctggacaaggacttgagtggatggggtgg	gtcagcacttac......agtggtagcaca	aactatgcacagagactccag...ggcagagtcaccatgaccacagacacatccacgagcacagcctacatggagctgaggagcctgagatctgacgacacggccgtgttttattgt	gcgagaggtggtatgtcggctcgtccagggcttgagttc	tgtgcgagaggtggtatgtcggctcgtccagggcttgagttctgg	ttgagttctggggccagggaaccctggtcaccgtctcctcag	tggggccagggaaccctggtcaccgtctcctcag
8333	AACTTTCCAAGAAAGG-1_contig_2	productive	M	Homsap IGHV3-23*01 F, or Homsap IGHV3-23D*01 F	Homsap IGHJ4*02 F	Homsap IGHD3-22*01 F	IGHM	gaggtgcacctgtgggaatctggggga...ggcttggtgcagccgggggggtccctgagactctcttgttcaggctctggattcactttt............agcgactacgccaaaaattgggtccgccaggctccagggaaggggctggagtgggtctcaggtattagtggtagt......gctggtaggacattctatgcagactccgtgaag...ggccggttcaccatctccagagacaattccaagaatacactatatctgcaaatgaacagcctgagagccgaggacacggccgtatattattgtgcgtctactataatagcaacctttgacaactggggccagggaaccctggtcaccgtctcctcag		gaggtgcacctgtgggaatctggggga...ggcttggtgcagccgggggggtccctgagactctcttgttcaggctctggattcactttt............agcgactacgccaaaaattgggtccgccaggctccagggaaggggctggagtgggtctcaggtattagtggtagt......gctggtaggacattctatgcagactccgtgaag...ggccggttcaccatctccagagacaattccaagaatacactatatctgcaaatgaacagcctgagagccgaggacacggccgtatattattgtgcg	gaggtgcacctgtgggaatctggggga...ggcttggtgcagccgggggggtccctgagactctcttgttcaggctct	ggattcactttt............agcgactacgcc	aaaaattgggtccgccaggctccagggaaggggctggagtgggtctcaggt	attagtggtagt......gctggtaggaca	ttctatgcagactccgtgaag...ggccggttcaccatctccagagacaattccaagaatacactatatctgcaaatgaacagcctgagagccgaggacacggccgtatattattgt	gcgtctactataatagcaacctttgacaac	tgtgcgtctactataatagcaacctttgacaactgg	ctttgacaactggggccagggaaccctggtcaccgtctcctcag	tggggccagggaaccctggtcaccgtctcctcag
2345	AACTTTCCAATCGAAA-1_contig_1	productive	M	Homsap IGHV4-39*01 F	Homsap IGHJ2*01 F	Homsap IGHD6-25*01 F	IGHD	cagctgcagctgcaggagtcgggccca...ggactggtgaagccttcggagaccctgtccctcacctgcactgtctctggtggctccatcagt......agtagtagttatttctggggctggatccgccagcccccggggaaggggctggagtggattgggagtatctattatagt.........gggagcacctactacaacccgtccctcaag...agtcgagtcaccacatccgtggacacgtccaagaaccagttctccctgaagctgagttctgtgaccgccgcagacacggctgtgtatcactgtgcgagacagggactgtcggtgtcccaacggcctgggtacctcgatctctggggccgtggcaccctggtcactgtctcctcag		cagctgcagctgcaggagtcgggccca...ggactggtgaagccttcggagaccctgtccctcacctgcactgtctctggtggctccatcagt......agtagtagttatttctggggctggatccgccagcccccggggaaggggctggagtggattgggagtatctattatagt.........gggagcacctactacaacccgtccctcaag...agtcgagtcaccacatccgtggacacgtccaagaaccagttctccctgaagctgagttctgtgaccgccgcagacacggctgtgtatcactgtgcgagaca	cagctgcagctgcaggagtcgggccca...ggactggtgaagccttcggagaccctgtccctcacctgcactgtctct	ggtggctccatcagt......agtagtagttatttc	tggggctggatccgccagcccccggggaaggggctggagtggattgggagt	atctattatagt.........gggagcacc	tactacaacccgtccctcaag...agtcgagtcaccacatccgtggacacgtccaagaaccagttctccctgaagctgagttctgtgaccgccgcagacacggctgtgtatcactgt	gcgagacagggactgtcggtgtcccaacggcctgggtacctcgatctc	tgtgcgagacagggactgtcggtgtcccaacggcctgggtacctcgatctctgg	ggtacctcgatctctggggccgtggcaccctggtcactgtctcctcag	tggggccgtggcaccctggtcactgtctcctcag
1029	AACTTTCGTTAAGAAC-1_contig_2	productive	M	Homsap IGHV3-30*04 F, or Homsap IGHV3-30-3*01 F or Homsap IGHV3-30-3*03 F	Homsap IGHJ4*02 F	Homsap IGHD1-26*01 F	IGHM	caggtgcagctggtggagtctggggga...ggcgtggtccagcctgggaggtccctgagactctcctgtgcagcctctggattcaccttc............agtagctatgctctgcactgggtccgccaggctccaggcaaggggctggagtgggtggcacttatatcaaatgat......ggaaggaataaatactacgcagactccgtgacg...ggccgattcagtatctccagagacaattcgaagaacacactatatctgcaaatgaacagcctgagagctgaggacacggctgtgtattactgtgcgagagatcgaggtgtagtgcgagctaccctttttgactcctggggccagggagccctggtcaccgtctcctcag		caggtgcagctggtggagtctggggga...ggcgtggtccagcctgggaggtccctgagactctcctgtgcagcctctggattcaccttc............agtagctatgctctgcactgggtccgccaggctccaggcaaggggctggagtgggtggcacttatatcaaatgat......ggaaggaataaatactacgcagactccgtgacg...ggccgattcagtatctccagagacaattcgaagaacacactatatctgcaaatgaacagcctgagagctgaggacacggctgtgtattactgtgcgagaga	caggtgcagctggtggagtctggggga...ggcgtggtccagcctgggaggtccctgagactctcctgtgcagcctct	ggattcaccttc............agtagctatgct	ctgcactgggtccgccaggctccaggcaaggggctggagtgggtggcactt	atatcaaatgat......ggaaggaataaa	tactacgcagactccgtgacg...ggccgattcagtatctccagagacaattcgaagaacacactatatctgcaaatgaacagcctgagagctgaggacacggctgtgtattactgt	gcgagagatcgaggtgtagtgcgagctaccctttttgactcc	tgtgcgagagatcgaggtgtagtgcgagctaccctttttgactcctgg	tttgactcctggggccagggagccctggtcaccgtctcctcag	tggggccagggagccctggtcaccgtctcctcag
6395	AACTTTCTCTGAGGGA-1_contig_1	productive	N	Homsap IGHV3-9*01 F	Homsap IGHJ4*02 F	Homsap IGHD3-10*01 F	IGHM	gaagtgcagctggtggagtctggggga...ggcttggtacagcctggcaggtccctgagactctcctgtgcagcctctggattcaccttt............gatgattatgccatgcactgggtccggcaagctccagggaagggcctggagtgggtctcaggtattagttggaat......agtggtagcataggctatgcggactctgtgaag...ggccgattcaccatctccagagacaacgccaagaactccctgtatctgcaaatgaacagtctgagagctgaggacacggccttgtattactgtgcaaaagttgcgagcaggacaccttacgccaaatggttcggggagttatcggctcactactactttgactactggggccagggaacc…		gaagtgcagctggtggagtctggggga...ggcttggtacagcctggcaggtccctgagactctcctgtgcagcctctggattcaccttt............gatgattatgccatgcactgggtccggcaagctccagggaagggcctggagtgggtctcaggtattagttggaat......agtggtagcataggctatgcggactctgtgaag...ggccgattcaccatctccagagacaacgccaagaactccctgtatctgcaaatgaacagtctgagagctgaggacacggccttgtattactgtgcaaaag	gaagtgcagctggtggagtctggggga...ggcttggtacagcctggcaggtccctgagactctcctgtgcagcctct	ggattcaccttt............gatgattatgcc	atgcactgggtccggcaagctccagggaagggcctggagtgggtctcaggt	attagttggaat......agtggtagcata	ggctatgcggactctgtgaag...ggccgattcaccatctccagagacaacgccaagaactccctgtatctgcaaatgaacagtctgagagctgaggacacggccttgtattactgt	gcaaaagttgcgagcaggacaccttacgccaaatggttcggggagttatcggctcactactactttgactac	tgtgcaaaagttgcgagcaggacaccttacgccaaatggttcggggagttatcggctcactactactttgactactgg	actactttgactactggggccagggaaccctggtcaccgtctcctcag	tggggccagggaaccctggtcaccgtctcctcag
2890	AAGACCTCAACACCTA-1_contig_3	productive	N	Homsap IGHV4-34*01 F	Homsap IGHJ6*03 F	Homsap IGHD3-3*01 F	IGHM	caggtgcagctacagcagtggggcgca...ggactgttgaagccttcggagaccctgtccctcacctgcgctgtctatggtgggtccttc............agtggttactactggagctggatccgccagcccccagggaaggggctggagtggattggggaaatcaatcatagt.........ggaagcaccaactacaacccgtccctcaag...agtcgagtcaccatatcagtagacacgtccaagaaccagttctccctgaagctgagctctgtgaccgccgcggacacggctgtgtattactgtgcgagaggccggggaccgagagtggttatccccaaagtcccatactactactacatggacgtctggggcaaagggaccacggtcacc…		caggtgcagctacagcagtggggcgca...ggactgttgaagccttcggagaccctgtccctcacctgcgctgtctatggtgggtccttc............agtggttactactggagctggatccgccagcccccagggaaggggctggagtggattggggaaatcaatcatagt.........ggaagcaccaactacaacccgtccctcaag...agtcgagtcaccatatcagtagacacgtccaagaaccagttctccctgaagctgagctctgtgaccgccgcggacacggctgtgtattactgtgcgagagg	caggtgcagctacagcagtggggcgca...ggactgttgaagccttcggagaccctgtccctcacctgcgctgtctat	ggtgggtccttc............agtggttactac	tggagctggatccgccagcccccagggaaggggctggagtggattggggaa	atcaatcatagt.........ggaagcacc	aactacaacccgtccctcaag...agtcgagtcaccatatcagtagacacgtccaagaaccagttctccctgaagctgagctctgtgaccgccgcggacacggctgtgtattactgt	gcgagaggccggggaccgagagtggttatccccaaagtcccatactactactacatggacgtc	tgtgcgagaggccggggaccgagagtggttatccccaaagtcccatactactactacatggacgtctgg	tactactactacatggacgtctggggcaaagggaccacggtcaccgtctcctca	tggggcaaagggaccacggtcaccgtctcctca
6889	AAGACCTGTCTAGTGT-1_contig_4	productive	N	Homsap IGHV5-51*01 F	Homsap IGHJ6*03 F	Homsap IGHD2-15*01 F	IGHD	gaggtgcagctggtgcagtctggagca...gaggtgaaaaagcccggggagtctctgaagatctcctgtaagggttctggatacagcttt............accagctactggatcggctgggtgcgccagatgcccgggaaaggcctggagtggatggggatcatctatcctggt......gactctgataccagatacagcccgtccttccaa...ggccaggtcaccatctcagccgacaagtccatcagcaccgcctacctgcagtggagcagcctgaaggcctcggacaccgccatgtattactgtgcgagacgtggttactactactactacatggacgtctggggcaaagggaccacggtcaccgtctcctca		gaggtgcagctggtgcagtctggagca...gaggtgaaaaagcccggggagtctctgaagatctcctgtaagggttctggatacagcttt............accagctactggatcggctgggtgcgccagatgcccgggaaaggcctggagtggatggggatcatctatcctggt......gactctgataccagatacagcccgtccttccaa...ggccaggtcaccatctcagccgacaagtccatcagcaccgcctacctgcagtggagcagcctgaaggcctcggacaccgccatgtattactgtgcgagac	gaggtgcagctggtgcagtctggagca...gaggtgaaaaagcccggggagtctctgaagatctcctgtaagggttct	ggatacagcttt............accagctactgg	atcggctgggtgcgccagatgcccgggaaaggcctggagtggatggggatc	atctatcctggt......gactctgatacc	agatacagcccgtccttccaa...ggccaggtcaccatctcagccgacaagtccatcagcaccgcctacctgcagtggagcagcctgaaggcctcggacaccgccatgtattactgt	gcgagacgtggttactactactactacatggacgtc	tgtgcgagacgtggttactactactactacatggacgtctgg	tactactactactacatggacgtctggggcaaagggaccacggtcaccgtctcctca	tggggcaaagggaccacggtcaccgtctcctca
5672	AAGCCGCCACGACGAA-1_contig_6	productive	N	Homsap IGHV4-59*08 F	Homsap IGHJ4*02 F	Homsap IGHD6-19*01 F	IGHM	caggtgcagctgcaggagtcgggccca...ggactggtgaagccttcggagaccctgtccctcacctgcactgtctctggtggctccatc............agtagttactactggagctggatccggcagcccccagggaagggactggagtggattgggtatatctattacagt.........gggagcaccaactacaacccctccctcaag...agtcgagtcaccatatcagtagacacgtccaagaaccagttctccctgaagctgagctctgtgaccgccgcagacacggccgtgtattactgtgcgagacgtagcagtggctggtactactttgactactggggccagggaaccctggtcaccgtctcctcag		caggtgcagctgcaggagtcgggccca...ggactggtgaagccttcggagaccctgtccctcacctgcactgtctctggtggctccatc............agtagttactactggagctggatccggcagcccccagggaagggactggagtggattgggtatatctattacagt.........gggagcaccaactacaacccctccctcaag...agtcgagtcaccatatcagtagacacgtccaagaaccagttctccctgaagctgagctctgtgaccgccgcagacacggccgtgtattactgtgcgagac	caggtgcagctgcaggagtcgggccca...ggactggtgaagccttcggagaccctgtccctcacctgcactgtctct	ggtggctccatc............agtagttactac	tggagctggatccggcagcccccagggaagggactggagtggattgggtat	atctattacagt.........gggagcacc	aactacaacccctccctcaag...agtcgagtcaccatatcagtagacacgtccaagaaccagttctccctgaagctgagctctgtgaccgccgcagacacggccgtgtattactgt	gcgagacgtagcagtggctggtactactttgactac	tgtgcgagacgtagcagtggctggtactactttgactactgg	actactttgactactggggccagggaaccctggtcaccgtctcctcag	tggggccagggaaccctggtcaccgtctcctcag
5029	AAGCCGCCAGGGAGAG-1_contig_2	productive	N	Homsap IGHV3-30*04 F, or Homsap IGHV3-30-3*03 F	Homsap IGHJ6*02 F	Homsap IGHD3-9*01 F	IGHM	caggtgcagctggtggagtctggggga...ggcgtggtccagcctgggaggtccctgagactctcctgtgcagcctctggattcaccttc............agtagctatgctatgcactgggtccgccaggctccaggcaaggggctggagtgggtggcagttatatcatatgat......ggaagtaataaatactacgcagactccgtgaag...ggccgattcaccatctccagagacaattccaagaacacgctgtatctgcaaatgaacagcctgagagctgaggacacggctgtgtattactgtgcgagaggtcaggatgactggttactaagttctggagcccgttactactactacggtatggacgtctggggccaagggaccacggtc…		caggtgcagctggtggagtctggggga...ggcgtggtccagcctgggaggtccctgagactctcctgtgcagcctctggattcaccttc............agtagctatgctatgcactgggtccgccaggctccaggcaaggggctggagtgggtggcagttatatcatatgat......ggaagtaataaatactacgcagactccgtgaag...ggccgattcaccatctccagagacaattccaagaacacgctgtatctgcaaatgaacagcctgagagctgaggacacggctgtgtattactgtgcgagag	caggtgcagctggtggagtctggggga...ggcgtggtccagcctgggaggtccctgagactctcctgtgcagcctct	ggattcaccttc............agtagctatgct	atgcactgggtccgccaggctccaggcaaggggctggagtgggtggcagtt	atatcatatgat......ggaagtaataaa	tactacgcagactccgtgaag...ggccgattcaccatctccagagacaattccaagaacacgctgtatctgcaaatgaacagcctgagagctgaggacacggctgtgtattactgt	gcgagaggtcaggatgactggttactaagttctggagcccgttactactactacggtatggacgtc	tgtgcgagaggtcaggatgactggttactaagttctggagcccgttactactactacggtatggacgtctgg	tactactactacggtatggacgtctggggccaagggaccacggtcaccgtctcctca	tggggccaagggaccacggtcaccgtctcctca
2154	AAGCCGCGTACAGTTC-1_contig_1	productive	N	Homsap IGHV1-18*01 F	Homsap IGHJ6*02 F, or Homsap IGHJ6*03 F	Homsap IGHD1-14*01 ORF	IGHD	caggttcagctggtgcagtctggagct...gaggtgaagaagcctggggcctcagtgaaggtctcctgcaaggcttctggttacaccttt............accagctatggtatcagctgggtgcgacaggcccctggacaagggcttgagtggatgggatggatcagcgcttac......aatggtaacacaaactatgcacagaagctccag...ggcagagtcaccatgaccacagacacatccacgagcacagcctacatggagctgaggagcctgagatctgacgacacggccgtgtattactgtgcgagaggacgtattaccatggacgtctggggccaagggaccacggtcaccgtctcctca		caggttcagctggtgcagtctggagct...gaggtgaagaagcctggggcctcagtgaaggtctcctgcaaggcttctggttacaccttt............accagctatggtatcagctgggtgcgacaggcccctggacaagggcttgagtggatgggatggatcagcgcttac......aatggtaacacaaactatgcacagaagctccag...ggcagagtcaccatgaccacagacacatccacgagcacagcctacatggagctgaggagcctgagatctgacgacacggccgtgtattactgtgcgagag	caggttcagctggtgcagtctggagct...gaggtgaagaagcctggggcctcagtgaaggtctcctgcaaggcttct	ggttacaccttt............accagctatggt	atcagctgggtgcgacaggcccctggacaagggcttgagtggatgggatgg	atcagcgcttac......aatggtaacaca	aactatgcacagaagctccag...ggcagagtcaccatgaccacagacacatccacgagcacagcctacatggagctgaggagcctgagatctgacgacacggccgtgtattactgt	gcgagaggacgtattaccatggacgtc	tgtgcgagaggacgtattaccatggacgtctgg	atggacgtctggggccaagggaccacggtcaccgtctcctca	tggggccaagggaccacggtcaccgtctcctca
612	AAGCCGCTCTTAGCCC-1_contig_1	productive	M	Homsap IGHV3-7*01 F	Homsap IGHJ4*02 F	Homsap IGHD3-10*01 F	IGHM	gaggtgcgactggcggagtctggggga...ggcttggtccagccgggggggtccctgagactctcctgtgaagtctctggattcctcttt............actaacaaatggatgacctgggtccgccaggctccagggaaggggctggagtgggtggccaacataaatcaagat......gggagtgaggaacactatgtggactctgtgaag...ggccgattcagcatctccagagacaatgccaagaactcactgtatctgcaaatggacagcctcagcgccgaggacacggctgtctattactgtgcgcgcgaacagcttaacaaagtgccggggtattactatgcctcggggagttttcccgcccttgactactggggccagggaaccctg…		gaggtgcgactggcggagtctggggga...ggcttggtccagccgggggggtccctgagactctcctgtgaagtctctggattcctcttt............actaacaaatggatgacctgggtccgccaggctccagggaaggggctggagtgggtggccaacataaatcaagat......gggagtgaggaacactatgtggactctgtgaag...ggccgattcagcatctccagagacaatgccaagaactcactgtatctgcaaatggacagcctcagcgccgaggacacggctgtctattactgtgcgcgcga	gaggtgcgactggcggagtctggggga...ggcttggtccagccgggggggtccctgagactctcctgtgaagtctct	ggattcctcttt............actaacaaatgg	atgacctgggtccgccaggctccagggaaggggctggagtgggtggccaac	ataaatcaagat......gggagtgaggaa	cactatgtggactctgtgaag...ggccgattcagcatctccagagacaatgccaagaactcactgtatctgcaaatggacagcctcagcgccgaggacacggctgtctattactgt	gcgcgcgaacagcttaacaaagtgccggggtattactatgcctcggggagttttcccgcccttgactac	tgtgcgcgcgaacagcttaacaaagtgccggggtattactatgcctcggggagttttcccgcccttgactactgg	ttgactactggggccagggaaccctggtcaccgtctcctcag	tggggccagggaaccctggtcaccgtctcctcag
3743	AAGGAGCAGCTACCTA-1_contig_2	productive	M	Homsap IGHV3-23*01 F, or Homsap IGHV3-23*04 F or Homsap IGHV3-23D*01 F	Homsap IGHJ4*02 F	Homsap IGHD3-10*01 F	IGHA1	gaggtgcagctgctggagtctggggga...ggcttggaacagcctggggggtccctgagactcgcctgtgcagcctctggattcagtttt............agtagttatgccatgagctgggtccgtcaggttccagggaaggggctggagtgggtcggaagtactagtggtagt......ggtggcaccacattctacgcagactccgtgaag...ggccggttcaccatctccagagaacattccagaagcacactatatctgcacatgaacagcctgagagccgaggacacggccgtttattactgtgcgcgagatctccttttctatgcttcggggaactattttggatctggtttcgtggactggggccagggaaccctggtcaccgtctcc…		gaggtgcagctgctggagtctggggga...ggcttggaacagcctggggggtccctgagactcgcctgtgcagcctctggattcagtttt............agtagttatgccatgagctgggtccgtcaggttccagggaaggggctggagtgggtcggaagtactagtggtagt......ggtggcaccacattctacgcagactccgtgaag...ggccggttcaccatctccagagaacattccagaagcacactatatctgcacatgaacagcctgagagccgaggacacggccgtttattactgtgcgcgaga	gaggtgcagctgctggagtctggggga...ggcttggaacagcctggggggtccctgagactcgcctgtgcagcctct	ggattcagtttt............agtagttatgcc	atgagctgggtccgtcaggttccagggaaggggctggagtgggtcggaagt	actagtggtagt......ggtggcaccaca	ttctacgcagactccgtgaag...ggccggttcaccatctccagagaacattccagaagcacactatatctgcacatgaacagcctgagagccgaggacacggccgtttattactgt	gcgcgagatctccttttctatgcttcggggaactattttggatctggtttcgtggac	tgtgcgcgagatctccttttctatgcttcggggaactattttggatctggtttcgtggactgg	actggggccagggaaccctggtcaccgtctcctcag	tggggccagggaaccctggtcaccgtctcctcag
7510	AAGGAGCAGCTCCTCT-1_contig_1	productive	N	Homsap IGHV5-10-1*03 F	Homsap IGHJ4*02 F	Homsap IGHD2-2*01 F	IGHM	gaagtgcagctggtgcagtccggagca...gaggtgaaaaagcccggggagtctctgaggatctcctgtaagggttctggatacagcttt............accagctactggatcagctgggtgcgccagatgcccgggaaaggcctggagtggatggggaggattgatcctagt......gactcttataccaactacagcccgtccttccaa...ggccacgtcaccatctcagctgacaagtccatcagcactgcctacctgcagtggagcagcctgaaggcctcggacaccgccatgtattactgtgcgactctagatattgtagtagtaccagctccccaggatgactactggggccagggaaccctggtcaccgtctcctcag		gaagtgcagctggtgcagtccggagca...gaggtgaaaaagcccggggagtctctgaggatctcctgtaagggttctggatacagcttt............accagctactggatcagctgggtgcgccagatgcccgggaaaggcctggagtggatggggaggattgatcctagt......gactcttataccaactacagcccgtccttccaa...ggccacgtcaccatctcagctgacaagtccatcagcactgcctacctgcagtggagcagcctgaaggcctcggacaccgccatgtattactgtgcga	gaagtgcagctggtgcagtccggagca...gaggtgaaaaagcccggggagtctctgaggatctcctgtaagggttct	ggatacagcttt............accagctactgg	atcagctgggtgcgccagatgcccgggaaaggcctggagtggatggggagg	attgatcctagt......gactcttatacc	aactacagcccgtccttccaa...ggccacgtcaccatctcagctgacaagtccatcagcactgcctacctgcagtggagcagcctgaaggcctcggacaccgccatgtattactgt	gcgactctagatattgtagtagtaccagctccccaggatgactac	tgtgcgactctagatattgtagtagtaccagctccccaggatgactactgg	tgactactggggccagggaaccctggtcaccgtctcctcag	tggggccagggaaccctggtcaccgtctcctcag
3	AAGGAGCGTGCAACTT-1_contig_3	productive	M	Homsap IGHV3-7*01 F	Homsap IGHJ4*02 F	Homsap IGHD2-21*01 F	IGHG1	gaggtgcagctggtggagtctggggga...gggttggtccagcctggggggtccctgagactctcctgtgcagcctctggattcaccttt............agtagttattggatgagctgggtccgccaggctccagggctggggctggagtgggtggccaacataaaccaagat......ggaagtgagaaatactacgtggactctgtgaag...ggccgattcaccatctccagagacaacgccaagaattcagtgtttctacaaatgaacagcctgagagccgacgacacggctgtgtattactgtgcgataattccgcgtgggtctgatgactactggggccagggaaccctggtcaccgtctcctcag		gaggtgcagctggtggagtctggggga...gggttggtccagcctggggggtccctgagactctcctgtgcagcctctggattcaccttt............agtagttattggatgagctgggtccgccaggctccagggctggggctggagtgggtggccaacataaaccaagat......ggaagtgagaaatactacgtggactctgtgaag...ggccgattcaccatctccagagacaacgccaagaattcagtgtttctacaaatgaacagcctgagagccgacgacacggctgtgtattactgtgcga	gaggtgcagctggtggagtctggggga...gggttggtccagcctggggggtccctgagactctcctgtgcagcctct	ggattcaccttt............agtagttattgg	atgagctgggtccgccaggctccagggctggggctggagtgggtggccaac	ataaaccaagat......ggaagtgagaaa	tactacgtggactctgtgaag...ggccgattcaccatctccagagacaacgccaagaattcagtgtttctacaaatgaacagcctgagagccgacgacacggctgtgtattactgt	gcgataattccgcgtgggtctgatgactac	tgtgcgataattccgcgtgggtctgatgactactgg	tgactactggggccagggaaccctggtcaccgtctcctcag	tggggccagggaaccctggtcaccgtctcctcag
3339	AAGGAGCTCGGATGTT-1_contig_3	productive	M	Homsap IGHV4-34*01 F	Homsap IGHJ3*02 F	Homsap IGHD6-13*01 F	IGHG2	caggtgcaactacagcagtggggcgca...ggacttttgaagccttcggagaccctgtccctcacctgcgctgtctatggtgggtccttc............agtggttactactggacgtggatccgccagcccccagggagggggctggagtggattggggatatcaatcatagt.........ggaagcaccaactacaacccatccctcaag...agtcgagtcaccatctcagtagacacgtccaagaaccagttctccctgaagctgagctctgtgaccgccgcggacacggctgtgtattactgtgcgagagtggggcgggtgcgcagcacgtggtatttcggtcggagtggttctgatatctggggccaagggacagcggtcaccgtctct…		caggtgcaactacagcagtggggcgca...ggacttttgaagccttcggagaccctgtccctcacctgcgctgtctatggtgggtccttc............agtggttactactggacgtggatccgccagcccccagggagggggctggagtggattggggatatcaatcatagt.........ggaagcaccaactacaacccatccctcaag...agtcgagtcaccatctcagtagacacgtccaagaaccagttctccctgaagctgagctctgtgaccgccgcggacacggctgtgtattactgtgcgagag	caggtgcaactacagcagtggggcgca...ggacttttgaagccttcggagaccctgtccctcacctgcgctgtctat	ggtgggtccttc............agtggttactac	tggacgtggatccgccagcccccagggagggggctggagtggattggggat	atcaatcatagt.........ggaagcacc	aactacaacccatccctcaag...agtcgagtcaccatctcagtagacacgtccaagaaccagttctccctgaagctgagctctgtgaccgccgcggacacggctgtgtattactgt	gcgagagtggggcgggtgcgcagcacgtggtatttcggtcggagtggttctgatatc	tgtgcgagagtggggcgggtgcgcagcacgtggtatttcggtcggagtggttctgatatctgg	tggttctgatatctggggccaagggacagcggtcaccgtctcttcag	tggggccaagggacagcggtcaccgtctcttcag
6829	AAGGAGCTCTGTCAAG-1_contig_1	productive	N	Homsap IGHV3-9*01 F	Homsap IGHJ2*01 F	Homsap IGHD2-2*01 F	IGHM	gaagtgcagctggtggagtctggggga...ggcttggtacagcctggcaggtccctgagactctcctgtgcagcctctggattcaccttt............gatgattatgccatgcactgggtccggcaagctccagggaagggcctggagtgggtctcaggtattagttggaat......agtggtagcataggctatgcggactctgtgaag...ggccgattcaccatctccagagacaacgccaagaactccctgtatctgcaaatgaacagtctgagagctgaggacacggccttgtattactgtgcaaaatccgatagatattgtagtagtaccagctgctatttttcttcctctctttcctactggtacttcgatctctggggccgtggc…		gaagtgcagctggtggagtctggggga...ggcttggtacagcctggcaggtccctgagactctcctgtgcagcctctggattcaccttt............gatgattatgccatgcactgggtccggcaagctccagggaagggcctggagtgggtctcaggtattagttggaat......agtggtagcataggctatgcggactctgtgaag...ggccgattcaccatctccagagacaacgccaagaactccctgtatctgcaaatgaacagtctgagagctgaggacacggccttgtattactgtgcaaaa	gaagtgcagctggtggagtctggggga...ggcttggtacagcctggcaggtccctgagactctcctgtgcagcctct	ggattcaccttt............gatgattatgcc	atgcactgggtccggcaagctccagggaagggcctggagtgggtctcaggt	attagttggaat......agtggtagcata	ggctatgcggactctgtgaag...ggccgattcaccatctccagagacaacgccaagaactccctgtatctgcaaatgaacagtctgagagctgaggacacggccttgtattactgt	gcaaaatccgatagatattgtagtagtaccagctgctatttttcttcctctctttcctactggtacttcgatctc	tgtgcaaaatccgatagatattgtagtagtaccagctgctatttttcttcctctctttcctactggtacttcgatctctgg	ctactggtacttcgatctctggggccgtggcaccctggtcactgtctcctcag	tggggccgtggcaccctggtcactgtctcctcag
7957	AAGGCAGAGCACAGGT-1_contig_3	productive	N	Homsap IGHV4-34*01 F	Homsap IGHJ3*02 F	Homsap IGHD7-27*01 F	IGHM	caggtgcagctacagcagtggggcgca...ggactgttgaagccttcggagaccctgtccctcacctgcgctgtctatggtgggtccttc............agtggttactactggagctggatccgccagcccccagggaaggggctggagtggattggggaaatcaatcatagt.........ggaagcaccaactacaacccgtccctcaag...agtcgagtcaccatatcagtagacacgtccaagaaccagttctccctgaagctgagctctgtgaccgccgcggacacggctgtgtattactgtgcgagaggcgaccgggggggtgcttttgatatctggggccaagggacaatggtcaccgtctcttcag		caggtgcagctacagcagtggggcgca...ggactgttgaagccttcggagaccctgtccctcacctgcgctgtctatggtgggtccttc............agtggttactactggagctggatccgccagcccccagggaaggggctggagtggattggggaaatcaatcatagt.........ggaagcaccaactacaacccgtccctcaag...agtcgagtcaccatatcagtagacacgtccaagaaccagttctccctgaagctgagctctgtgaccgccgcggacacggctgtgtattactgtgcgagagg	caggtgcagctacagcagtggggcgca...ggactgttgaagccttcggagaccctgtccctcacctgcgctgtctat	ggtgggtccttc............agtggttactac	tggagctggatccgccagcccccagggaaggggctggagtggattggggaa	atcaatcatagt.........ggaagcacc	aactacaacccgtccctcaag...agtcgagtcaccatatcagtagacacgtccaagaaccagttctccctgaagctgagctctgtgaccgccgcggacacggctgtgtattactgt	gcgagaggcgaccgggggggtgcttttgatatc	tgtgcgagaggcgaccgggggggtgcttttgatatctgg	tgcttttgatatctggggccaagggacaatggtcaccgtctcttcag	tggggccaagggacaatggtcaccgtctcttcag
6954	AAGGCAGCACGAGGTA-1_contig_2	productive	M	Homsap IGHV7-4-1*02 F	Homsap IGHJ6*03 F	Homsap IGHD3-3*01 F	IGHA1	caggtgcaactggtgcaatctgtgtct...gagttgagggagcctggggcctcagtgaaggtttcctgcaaggcttctggatacacactc............agtaaatctgctatgaattgggtgcgacaggcccctggacaagggcttgagtggatggggtggatcaacaccaac......actggggacccaacatatgcccagggcttccca...ggacggtttgtcttctccgtggacacctctgccaacacggcttatctcgagatcagcagcctaaaggctgaggacagtgccgtgtattactgtgcgagagactggcagcattcggattggtattactactactacatggacgtctggggcgaagggacaacggtcaccgtctcatca		caggtgcaactggtgcaatctgtgtct...gagttgagggagcctggggcctcagtgaaggtttcctgcaaggcttctggatacacactc............agtaaatctgctatgaattgggtgcgacaggcccctggacaagggcttgagtggatggggtggatcaacaccaac......actggggacccaacatatgcccagggcttccca...ggacggtttgtcttctccgtggacacctctgccaacacggcttatctcgagatcagcagcctaaaggctgaggacagtgccgtgtattactgtgcgagaga	caggtgcaactggtgcaatctgtgtct...gagttgagggagcctggggcctcagtgaaggtttcctgcaaggcttct	ggatacacactc............agtaaatctgct	atgaattgggtgcgacaggcccctggacaagggcttgagtggatggggtgg	atcaacaccaac......actggggaccca	acatatgcccagggcttccca...ggacggtttgtcttctccgtggacacctctgccaacacggcttatctcgagatcagcagcctaaaggctgaggacagtgccgtgtattactgt	gcgagagactggcagcattcggattggtattactactactacatggacgtc	tgtgcgagagactggcagcattcggattggtattactactactacatggacgtctgg	tattactactactacatggacgtctggggcgaagggacaacggtcaccgtctcatca	tggggcgaagggacaacggtcaccgtctcatca
5421	AAGGCAGCAGATCTGT-1_contig_3	productive	M	Homsap IGHV4-59*01 F	Homsap IGHJ5*02 F	Homsap IGHD3-10*01 F	IGHM	cacgtgcagctgcaggagtcgggccca...ggactggtgaagccttcggagaccctgtccctcacctgcactgtctctggtggctccatc............aatacttacatctggagctggatccggcagcccccagggaagggactggagtggattgggtatatctcttacagt.........gggagtaccgagtacaacccctccctcaag...agtcgagtcaccatatcactggacacgtccaagagccagttcttcctgatgttgagttctgtgaccgctgcggactcggccgtctattactgtgcgagagatggaggcgatggttcggggaattattataaccggtggttcgacccctggggccagggaaccctggtcaccgtctcctcag		cacgtgcagctgcaggagtcgggccca...ggactggtgaagccttcggagaccctgtccctcacctgcactgtctctggtggctccatc............aatacttacatctggagctggatccggcagcccccagggaagggactggagtggattgggtatatctcttacagt.........gggagtaccgagtacaacccctccctcaag...agtcgagtcaccatatcactggacacgtccaagagccagttcttcctgatgttgagttctgtgaccgctgcggactcggccgtctattactgtgcgagaga	cacgtgcagctgcaggagtcgggccca...ggactggtgaagccttcggagaccctgtccctcacctgcactgtctct	ggtggctccatc............aatacttacatc	tggagctggatccggcagcccccagggaagggactggagtggattgggtat	atctcttacagt.........gggagtacc	gagtacaacccctccctcaag...agtcgagtcaccatatcactggacacgtccaagagccagttcttcctgatgttgagttctgtgaccgctgcggactcggccgtctattactgt	gcgagagatggaggcgatggttcggggaattattataaccggtggttcgacccc	tgtgcgagagatggaggcgatggttcggggaattattataaccggtggttcgacccctgg	tggttcgacccctggggccagggaaccctggtcaccgtctcctcag	tggggccagggaaccctggtcaccgtctcctcag
3405	AAGGCAGGTAGAGCTG-1_contig_4	productive	M	Homsap IGHV5-10-1*03 F	Homsap IGHJ6*03 F	Homsap IGHD3-3*01 F	IGHG1	gaagtgcagctggtgcagtccggagca...gagctgaaaaaacccggggagtctctgaggatctcctgtcagggctctggatacaccttt............accagatactggatcagttgggtgcggcagatgcccgggaaaggcctggagtggatggggagggttgatccgagt......gactcttatactaattaccacccgtcgttcgag...ggccacgtcagcatctcagctgacgagtccatagacactgtttacctggaatggaccagcctgcaggcctcggacaccgccatgtattactgtgcgagacttcgcggcccgggttcttattactacttctccatggacgtctggggcgaggggaccagggtcaccgtctcctca		gaagtgcagctggtgcagtccggagca...gagctgaaaaaacccggggagtctctgaggatctcctgtcagggctctggatacaccttt............accagatactggatcagttgggtgcggcagatgcccgggaaaggcctggagtggatggggagggttgatccgagt......gactcttatactaattaccacccgtcgttcgag...ggccacgtcagcatctcagctgacgagtccatagacactgtttacctggaatggaccagcctgcaggcctcggacaccgccatgtattactgtgcgaga	gaagtgcagctggtgcagtccggagca...gagctgaaaaaacccggggagtctctgaggatctcctgtcagggctct	ggatacaccttt............accagatactgg	atcagttgggtgcggcagatgcccgggaaaggcctggagtggatggggagg	gttgatccgagt......gactcttatact	aattaccacccgtcgttcgag...ggccacgtcagcatctcagctgacgagtccatagacactgtttacctggaatggaccagcctgcaggcctcggacaccgccatgtattactgt	gcgagacttcgcggcccgggttcttattactacttctccatggacgtc	tgtgcgagacttcgcggcccgggttcttattactacttctccatggacgtctgg	tactacttctccatggacgtctggggcgaggggaccagggtcaccgtctcctca	tggggcgaggggaccagggtcaccgtctcctca
4165	AAGGCAGGTCCAAGTT-1_contig_3	productive	N	Homsap IGHV3-74*01 F	Homsap IGHJ3*02 F	Homsap IGHD2-2*01 F	IGHD	gaggtgcagctggtggagtccggggga...ggcttagttcagcctggggggtccctgagactctcctgtgcagcctctggattcaccttc............agtagctactggatgcactgggtccgccaagctccagggaaggggctggtgtgggtctcacgtattaatagtgat......gggagtagcacaagctacgcggactccgtgaag...ggccgattcaccatctccagagacaacgccaagaacacgctgtatctgcaaatgaacagtctgagagccgaggacacggctgtgtattactgtgcaagaggcgggggggatattgtagtagtaccagctgctatcaatgcttttgatatctggggccaagggacaatggtcaccgtctct…		gaggtgcagctggtggagtccggggga...ggcttagttcagcctggggggtccctgagactctcctgtgcagcctctggattcaccttc............agtagctactggatgcactgggtccgccaagctccagggaaggggctggtgtgggtctcacgtattaatagtgat......gggagtagcacaagctacgcggactccgtgaag...ggccgattcaccatctccagagacaacgccaagaacacgctgtatctgcaaatgaacagtctgagagccgaggacacggctgtgtattactgtgcaagag	gaggtgcagctggtggagtccggggga...ggcttagttcagcctggggggtccctgagactctcctgtgcagcctct	ggattcaccttc............agtagctactgg	atgcactgggtccgccaagctccagggaaggggctggtgtgggtctcacgt	attaatagtgat......gggagtagcaca	agctacgcggactccgtgaag...ggccgattcaccatctccagagacaacgccaagaacacgctgtatctgcaaatgaacagtctgagagccgaggacacggctgtgtattactgt	gcaagaggcgggggggatattgtagtagtaccagctgctatcaatgcttttgatatc	tgtgcaagaggcgggggggatattgtagtagtaccagctgctatcaatgcttttgatatctgg	atgcttttgatatctggggccaagggacaatggtcaccgtctcttcag	tggggccaagggacaatggtcaccgtctcttcag
5271	AAGGCAGGTCTCTCGT-1_contig_2	productive	N	Homsap IGHV3-43*02 F	Homsap IGHJ4*02 F	Homsap IGHD3-10*01 F	IGHD	gaagtgcagctggtggagtctggggga...ggcgtggtacagcctggggggtccctgagactctcctgtgcagcctctggattcaccttt............gatgattatgccatgcactgggtccgtcaagctccagggaagggtctggagtgggtctctcttattagtggggat......ggtggtagcacatactatgcagactctgtgaag...ggccgattcaccatctccagagacaacagcaaaaactccctgtatctgcaaatgaacagtctgagaactgaggacaccgccttgtattactgtgcaaaagccaagacgaattactatgatagctttgactactggggccagggaaccctggtcaccgtctcctcag		gaagtgcagctggtggagtctggggga...ggcgtggtacagcctggggggtccctgagactctcctgtgcagcctctggattcaccttt............gatgattatgccatgcactgggtccgtcaagctccagggaagggtctggagtgggtctctcttattagtggggat......ggtggtagcacatactatgcagactctgtgaag...ggccgattcaccatctccagagacaacagcaaaaactccctgtatctgcaaatgaacagtctgagaactgaggacaccgccttgtattactgtgcaaaag	gaagtgcagctggtggagtctggggga...ggcgtggtacagcctggggggtccctgagactctcctgtgcagcctct	ggattcaccttt............gatgattatgcc	atgcactgggtccgtcaagctccagggaagggtctggagtgggtctctctt	attagtggggat......ggtggtagcaca	tactatgcagactctgtgaag...ggccgattcaccatctccagagacaacagcaaaaactccctgtatctgcaaatgaacagtctgagaactgaggacaccgccttgtattactgt	gcaaaagccaagacgaattactatgatagctttgactac	tgtgcaaaagccaagacgaattactatgatagctttgactactgg	ctttgactactggggccagggaaccctggtcaccgtctcctcag	tggggccagggaaccctggtcaccgtctcctcag
7010	AAGGCAGGTTAAGTAG-1_contig_2	productive	M	Homsap IGHV3-48*03 F	Homsap IGHJ3*01 F	Homsap IGHD3-22*01 F	IGHG1	gaggtgcaggtggtggagtctggggga...ggcttggtacagcctggagggtccctgagactctcctgttcaggctctggattcaccttc............agtaattatgaaatgaactgggtccgccaggctccagggaaggggctggagtggatttcacacattagtagtagt......ggacgaaccatatattacgcagattttgtaaag...ggccgcttcaccatctccagagatgacgccaagaattccctgtatctgcaaatggtcagcctgagagccgaggacacggctgtttactactgtgcggccaagatggatttttatgatgttagtgatttgcctgctggctttgaggtctggggccaagggacaacggtcaccgtctcctcag		gaggtgcaggtggtggagtctggggga...ggcttggtacagcctggagggtccctgagactctcctgttcaggctctggattcaccttc............agtaattatgaaatgaactgggtccgccaggctccagggaaggggctggagtggatttcacacattagtagtagt......ggacgaaccatatattacgcagattttgtaaag...ggccgcttcaccatctccagagatgacgccaagaattccctgtatctgcaaatggtcagcctgagagccgaggacacggctgtttactactgtgcg	gaggtgcaggtggtggagtctggggga...ggcttggtacagcctggagggtccctgagactctcctgttcaggctct	ggattcaccttc............agtaattatgaa	atgaactgggtccgccaggctccagggaaggggctggagtggatttcacac	attagtagtagt......ggacgaaccata	tattacgcagattttgtaaag...ggccgcttcaccatctccagagatgacgccaagaattccctgtatctgcaaatggtcagcctgagagccgaggacacggctgtttactactgt	gcggccaagatggatttttatgatgttagtgatttgcctgctggctttgaggtc	tgtgcggccaagatggatttttatgatgttagtgatttgcctgctggctttgaggtctgg	tttgaggtctggggccaagggacaacggtcaccgtctcctcag	tggggccaagggacaacggtcaccgtctcctcag
5963	AAGGCAGTCTCTAAGG-1_contig_2	productive	N	Homsap IGHV4-31*03 F	Homsap IGHJ3*02 F	Homsap IGHD3-22*01 F	IGHD	caggtgcagctgcaggagtcgggccca...ggactggtgaagccttcacagaccctgtccctcacctgcactgtctctggtggctccatcagc......agtggtggttactactggagctggatccgccagcacccagggaagggcctggagtggattgggtacatctattacagt.........gggagcacctactacaacccgtccctcaag...agtcgagttaccatatcagtagacacgtctaagaaccagttctccctgaagctgagctctgtgactgccgcggacacggccgtgtattactgtgcgagagaatatgatagtagtggttactcactcccctatgatgcttttgatatctggggccaagggacaatggtcaccgtctcttcag		caggtgcagctgcaggagtcgggccca...ggactggtgaagccttcacagaccctgtccctcacctgcactgtctctggtggctccatcagc......agtggtggttactactggagctggatccgccagcacccagggaagggcctggagtggattgggtacatctattacagt.........gggagcacctactacaacccgtccctcaag...agtcgagttaccatatcagtagacacgtctaagaaccagttctccctgaagctgagctctgtgactgccgcggacacggccgtgtattactgtgcgagaga	caggtgcagctgcaggagtcgggccca...ggactggtgaagccttcacagaccctgtccctcacctgcactgtctct	ggtggctccatcagc......agtggtggttactac	tggagctggatccgccagcacccagggaagggcctggagtggattgggtac	atctattacagt.........gggagcacc	tactacaacccgtccctcaag...agtcgagttaccatatcagtagacacgtctaagaaccagttctccctgaagctgagctctgtgactgccgcggacacggccgtgtattactgt	gcgagagaatatgatagtagtggttactcactcccctatgatgcttttgatatc	tgtgcgagagaatatgatagtagtggttactcactcccctatgatgcttttgatatctgg	tgatgcttttgatatctggggccaagggacaatggtcaccgtctcttcag	tggggccaagggacaatggtcaccgtctcttcag
3468	AAGGCAGTCTGACCTC-1_contig_1	productive	M	Homsap IGHV1-69*01 F, or Homsap IGHV1-69*17 F or Homsap IGHV1-69D*01 F	Homsap IGHJ6*03 F	Homsap IGHD4-11*01 ORF	IGHM	caggtgcagctggtgcagtctggggct...gaggtgaagaagcctgggtcctcggtgaaggtctcctgcagggcttttggaggcaccttc............agcagttatgctgtcagctgggtgcgacaggcccctggacaaggacttgagtggatgggagggatcatccctatg......tttggtatagcaaagtacgcacagaggttccag...ggcagagccacgattaccgcggacgaatccacgagcacagcctacatggagctgagcagcctgagacctgaagacacggccgtgtattactgtgcgagagggccatacagaaacttccgagattactactactactactacatggacgtctggggcaaagggaccacggtcaccgtctcc…		caggtgcagctggtgcagtctggggct...gaggtgaagaagcctgggtcctcggtgaaggtctcctgcagggcttttggaggcaccttc............agcagttatgctgtcagctgggtgcgacaggcccctggacaaggacttgagtggatgggagggatcatccctatg......tttggtatagcaaagtacgcacagaggttccag...ggcagagccacgattaccgcggacgaatccacgagcacagcctacatggagctgagcagcctgagacctgaagacacggccgtgtattactgtgcgagag	caggtgcagctggtgcagtctggggct...gaggtgaagaagcctgggtcctcggtgaaggtctcctgcagggctttt	ggaggcaccttc............agcagttatgct	gtcagctgggtgcgacaggcccctggacaaggacttgagtggatgggaggg	atcatccctatg......tttggtatagca	aagtacgcacagaggttccag...ggcagagccacgattaccgcggacgaatccacgagcacagcctacatggagctgagcagcctgagacctgaagacacggccgtgtattactgt	gcgagagggccatacagaaacttccgagattactactactactactacatggacgtc	tgtgcgagagggccatacagaaacttccgagattactactactactactacatggacgtctgg	attactactactactactacatggacgtctggggcaaagggaccacggtcaccgtctcctca	tggggcaaagggaccacggtcaccgtctcctca
6540	AAGGTTCAGGCCATAG-1_contig_2	productive	P	Homsap IGHV3-30*04 F, or Homsap IGHV3-30*15 F or Homsap IGHV3-30-3*03 F	Homsap IGHJ4*02 F	Homsap IGHD1-1*01 F	IGHG1	caggttcagctggtggagtctggggga...ggcgtggtccagcctgggacgtccctgagactctcctgtgcagcctctggattcaccttc............acaaactatgctatgcactgggtccgccaggctccaggcaaggggctggagtgggtggcagttatatcatatgat......ggaaatagtcattacttcgcagactccgtgaag...ggccgattcaccatctccagagacaattccaagaacacgctgtatctgcaaatgagcagcctgagagctgaggacacggctgtgtattactgtgcgagagatccagatcaaacgacggcctactttgattactggggccagggaaccctggtcaccgtctcctcag		caggttcagctggtggagtctggggga...ggcgtggtccagcctgggacgtccctgagactctcctgtgcagcctctggattcaccttc............acaaactatgctatgcactgggtccgccaggctccaggcaaggggctggagtgggtggcagttatatcatatgat......ggaaatagtcattacttcgcagactccgtgaag...ggccgattcaccatctccagagacaattccaagaacacgctgtatctgcaaatgagcagcctgagagctgaggacacggctgtgtattactgtgcgagaga	caggttcagctggtggagtctggggga...ggcgtggtccagcctgggacgtccctgagactctcctgtgcagcctct	ggattcaccttc............acaaactatgct	atgcactgggtccgccaggctccaggcaaggggctggagtgggtggcagtt	atatcatatgat......ggaaatagtcat	tacttcgcagactccgtgaag...ggccgattcaccatctccagagacaattccaagaacacgctgtatctgcaaatgagcagcctgagagctgaggacacggctgtgtattactgt	gcgagagatccagatcaaacgacggcctactttgattac	tgtgcgagagatccagatcaaacgacggcctactttgattactgg	ctactttgattactggggccagggaaccctggtcaccgtctcctcag	tggggccagggaaccctggtcaccgtctcctcag
4615	AAGGTTCCACGACGAA-1_contig_4	productive	M	Homsap IGHV1-69*01 F, or Homsap IGHV1-69D*01 F	Homsap IGHJ3*01 F	Homsap IGHD3-22*01 F	IGHG1	caggtgcagctggtgcagtctggggct...gaggtgaagaagcctgggtcctcggtgaaggtctcttgtaaggcttctggaggcaccttc............agcaactttgctatcagctggatacgacaggcccctggacaaggacttgagtggatgggagggttcgtgcctctc......tttggtaagtcagactacgcacagcgtttcaag...ggcagagtcacgattaccgcggacgagcccacgcgcacaatgtacatggacctgactagcctaaaatctgaggacacggccttatattactgtgcgaaagccgacaccagcggtcacgcttttgatgtctggggccaagggactctggtcatcgtctcttcag		caggtgcagctggtgcagtctggggct...gaggtgaagaagcctgggtcctcggtgaaggtctcttgtaaggcttctggaggcaccttc............agcaactttgctatcagctggatacgacaggcccctggacaaggacttgagtggatgggagggttcgtgcctctc......tttggtaagtcagactacgcacagcgtttcaag...ggcagagtcacgattaccgcggacgagcccacgcgcacaatgtacatggacctgactagcctaaaatctgaggacacggccttatattactgtgcgaaag	caggtgcagctggtgcagtctggggct...gaggtgaagaagcctgggtcctcggtgaaggtctcttgtaaggcttct	ggaggcaccttc............agcaactttgct	atcagctggatacgacaggcccctggacaaggacttgagtggatgggaggg	ttcgtgcctctc......tttggtaagtca	gactacgcacagcgtttcaag...ggcagagtcacgattaccgcggacgagcccacgcgcacaatgtacatggacctgactagcctaaaatctgaggacacggccttatattactgt	gcgaaagccgacaccagcggtcacgcttttgatgtc	tgtgcgaaagccgacaccagcggtcacgcttttgatgtctgg	gcttttgatgtctggggccaagggactctggtcatcgtctcttcag	tggggccaagggactctggtcatcgtctcttcag
8083	AAGGTTCGTCCGTTAA-1_contig_3	productive	M	Homsap IGHV4-31*03 F	Homsap IGHJ3*01 F, or Homsap IGHJ3*02 F	Homsap IGHD3-16*02 F	IGHM	caggtgcagctgcaggagtcgggccca...ggactggtgaagccttcacagaccctgtctctcacttgcactgtctctggtgactccatcagc......acggttggttattactggagctggatccgccagcacccagggcagggcctggagtggattggggacatctattacagt.........gggaacaccttctacaacccgtccctcaag...agtcgagttagcatatcagtagacacgtctaagaaccagttctccctgattctgacctctgtgactgccgcggacacggccgtgtattactgtgcgagaaatcaaaatcattatgccagcagtccttacccaggaggggacggggcttttgatttctggggccaagggacaatggtcacc…		caggtgcagctgcaggagtcgggccca...ggactggtgaagccttcacagaccctgtctctcacttgcactgtctctggtgactccatcagc......acggttggttattactggagctggatccgccagcacccagggcagggcctggagtggattggggacatctattacagt.........gggaacaccttctacaacccgtccctcaag...agtcgagttagcatatcagtagacacgtctaagaaccagttctccctgattctgacctctgtgactgccgcggacacggccgtgtattactgtgcgaga	caggtgcagctgcaggagtcgggccca...ggactggtgaagccttcacagaccctgtctctcacttgcactgtctct	ggtgactccatcagc......acggttggttattac	tggagctggatccgccagcacccagggcagggcctggagtggattggggac	atctattacagt.........gggaacacc	ttctacaacccgtccctcaag...agtcgagttagcatatcagtagacacgtctaagaaccagttctccctgattctgacctctgtgactgccgcggacacggccgtgtattactgt	gcgagaaatcaaaatcattatgccagcagtccttacccaggaggggacggggcttttgatttc	tgtgcgagaaatcaaaatcattatgccagcagtccttacccaggaggggacggggcttttgatttctgg	gcttttgatttctggggccaagggacaatggtcaccgtctcttcag	tggggccaagggacaatggtcaccgtctcttcag
7272	AAGGTTCGTCTCACCT-1_contig_3	productive	M	Homsap IGHV3-48*03 F	Homsap IGHJ4*02 F	Homsap IGHD2-21*02 F	None	gaggtgcagctggtggagtctggggga...ctcttggtacagcctggagggtccctgagactctcctgtgcagtctctggattcactttc............agatattatgaaatgaactgggtccgccaggctccagggaagggactggagtgggtgtcatacatcagtagtagt......ggtagtatcaaacactacgcagactctctgaag...ggccgattcaccatctccagagacaacgcccagaactcactgtatctgcagatgagcagcctgagagtcgaggacacggctgtttattactgcgcgagtgacattgggggactgacgtactggggccagggaaccctggtctccgtctcctcag		gaggtgcagctggtggagtctggggga...ctcttggtacagcctggagggtccctgagactctcctgtgcagtctctggattcactttc............agatattatgaaatgaactgggtccgccaggctccagggaagggactggagtgggtgtcatacatcagtagtagt......ggtagtatcaaacactacgcagactctctgaag...ggccgattcaccatctccagagacaacgcccagaactcactgtatctgcagatgagcagcctgagagtcgaggacacggctgtttattactgcgcgagtga	gaggtgcagctggtggagtctggggga...ctcttggtacagcctggagggtccctgagactctcctgtgcagtctct	ggattcactttc............agatattatgaa	atgaactgggtccgccaggctccagggaagggactggagtgggtgtcatac	atcagtagtagt......ggtagtatcaaa	cactacgcagactctctgaag...ggccgattcaccatctccagagacaacgcccagaactcactgtatctgcagatgagcagcctgagagtcgaggacacggctgtttattactgc	gcgagtgacattgggggactgacgtac	tgcgcgagtgacattgggggactgacgtactgg	tactggggccagggaaccctggtctccgtctcctcag	tggggccagggaaccctggtctccgtctcctcag
1698	AAGGTTCTCATTGCCC-1_contig_3	productive	N	Homsap IGHV4-59*01 F	Homsap IGHJ5*02 F	Homsap IGHD4-11*01 ORF	IGHM	caggtgcagctgcaggagtcgggccca...ggactggtgaagccttcggagaccctgtccctcacctgcactgtctctggtggctccatc............agtagttactactggagctggatccggcagcccccagggaagggactggagtggattgggtatatctattacagt.........gggagcaccaactacaacccctccctcaag...agtcgagtcaccatatcagtagacacgtccaagaaccagttctccctgaagctgagctctgtgaccgctgcggacacggccgtgtattactgtgcgagaggaagaactacagtaactacagtctggttcgacccctggggccagggaaccctggtcaccgtctcctcag		caggtgcagctgcaggagtcgggccca...ggactggtgaagccttcggagaccctgtccctcacctgcactgtctctggtggctccatc............agtagttactactggagctggatccggcagcccccagggaagggactggagtggattgggtatatctattacagt.........gggagcaccaactacaacccctccctcaag...agtcgagtcaccatatcagtagacacgtccaagaaccagttctccctgaagctgagctctgtgaccgctgcggacacggccgtgtattactgtgcgagag	caggtgcagctgcaggagtcgggccca...ggactggtgaagccttcggagaccctgtccctcacctgcactgtctct	ggtggctccatc............agtagttactac	tggagctggatccggcagcccccagggaagggactggagtggattgggtat	atctattacagt.........gggagcacc	aactacaacccctccctcaag...agtcgagtcaccatatcagtagacacgtccaagaaccagttctccctgaagctgagctctgtgaccgctgcggacacggccgtgtattactgt	gcgagaggaagaactacagtaactacagtctggttcgacccc	tgtgcgagaggaagaactacagtaactacagtctggttcgacccctgg	ctggttcgacccctggggccagggaaccctggtcaccgtctcctcag	tggggccagggaaccctggtcaccgtctcctcag
3700	AAGTCTGAGCGATATA-1_contig_1	productive	N	Homsap IGHV1-69*04 F	Homsap IGHJ2*01 F	Homsap IGHD6-19*01 F	IGHM	caggtccagctggtgcagtctggggct...gaggtgaagaagcctgggtcctcggtgaaggtctcctgcaaggcttctggaggcaccttc............agcagctatgctatcagctgggtgcgacaggcccctggacaagggcttgagtggatgggaaggatcatccctatc......cttggtatagcaaactacgcacagaagttccag...ggcagagtcacgattaccgcggacaaatccacgagcacagcctacatggagctgagcagcctgagatctgaggacacggccgtgtattactgtgcgagagaaggcgccagtggctgggacgactggtacttcgatctctggggccgtggcaccctggtcactgtctcctcag		caggtccagctggtgcagtctggggct...gaggtgaagaagcctgggtcctcggtgaaggtctcctgcaaggcttctggaggcaccttc............agcagctatgctatcagctgggtgcgacaggcccctggacaagggcttgagtggatgggaaggatcatccctatc......cttggtatagcaaactacgcacagaagttccag...ggcagagtcacgattaccgcggacaaatccacgagcacagcctacatggagctgagcagcctgagatctgaggacacggccgtgtattactgtgcgagaga	caggtccagctggtgcagtctggggct...gaggtgaagaagcctgggtcctcggtgaaggtctcctgcaaggcttct	ggaggcaccttc............agcagctatgct	atcagctgggtgcgacaggcccctggacaagggcttgagtggatgggaagg	atcatccctatc......cttggtatagca	aactacgcacagaagttccag...ggcagagtcacgattaccgcggacaaatccacgagcacagcctacatggagctgagcagcctgagatctgaggacacggccgtgtattactgt	gcgagagaaggcgccagtggctgggacgactggtacttcgatctc	tgtgcgagagaaggcgccagtggctgggacgactggtacttcgatctctgg	actggtacttcgatctctggggccgtggcaccctggtcactgtctcctcag	tggggccgtggcaccctggtcactgtctcctcag
8530	AAGTCTGAGTCGTACT-1_contig_3	productive	N	Homsap IGHV3-23*01 F, or Homsap IGHV3-23D*01 F	Homsap IGHJ6*03 F	Homsap IGHD3-10*01 F	IGHM	gaggtgcagctgttggagtctggggga...ggcttggtacagcctggggggtccctgagactctcctgtgcagcctctggattcaccttt............agcagctatgccatgagctgggtccgccaggctccagggaaggggctggagtgggtctcagctattagtggtagt......ggtggtagcacatactacgcagactccgtgaag...ggccggttcaccatctccagagacaattccaagaacacgctgtatctgcaaatgaacagcctgagagccgaggacacggccgtatattactgtgcgaaaggtggtgcggttcggggagttatttcttcctactactactacatggacgtctggggcaaagggaccacggtcaccgtctcc…		gaggtgcagctgttggagtctggggga...ggcttggtacagcctggggggtccctgagactctcctgtgcagcctctggattcaccttt............agcagctatgccatgagctgggtccgccaggctccagggaaggggctggagtgggtctcagctattagtggtagt......ggtggtagcacatactacgcagactccgtgaag...ggccggttcaccatctccagagacaattccaagaacacgctgtatctgcaaatgaacagcctgagagccgaggacacggccgtatattactgtgcgaaag	gaggtgcagctgttggagtctggggga...ggcttggtacagcctggggggtccctgagactctcctgtgcagcctct	ggattcaccttt............agcagctatgcc	atgagctgggtccgccaggctccagggaaggggctggagtgggtctcagct	attagtggtagt......ggtggtagcaca	tactacgcagactccgtgaag...ggccggttcaccatctccagagacaattccaagaacacgctgtatctgcaaatgaacagcctgagagccgaggacacggccgtatattactgt	gcgaaaggtggtgcggttcggggagttatttcttcctactactactacatggacgtc	tgtgcgaaaggtggtgcggttcggggagttatttcttcctactactactacatggacgtctgg	ctactactactacatggacgtctggggcaaagggaccacggtcaccgtctcctca	tggggcaaagggaccacggtcaccgtctcctca
8532	AAGTCTGCACCGCTAG-1_contig_2	productive	N	Homsap IGHV3-48*02 F	Homsap IGHJ3*02 F	Homsap IGHD2-2*01 F	IGHM	gaggtgcagctggtggagtctggggga...ggcttggtacagcctggggggtccctgagactctcctgtgcagcctctggattcaccttc............agtagctatagcatgaactgggtccgccaggctccagggaaggggctggagtgggtttcatacattagtagtagt......agtagtaccatatactacgcagactctgtgaag...ggccgattcaccatctccagagacaatgccaagaactcactgtatctgcaaatgaacagcctgagagacgaggacacggctgtgtattactgtgcgagagacagctattgtagtagtaccagctgctattgggaaggcggcggtgatgcttttgatatctggggccaagggacaatggtc…		gaggtgcagctggtggagtctggggga...ggcttggtacagcctggggggtccctgagactctcctgtgcagcctctggattcaccttc............agtagctatagcatgaactgggtccgccaggctccagggaaggggctggagtgggtttcatacattagtagtagt......agtagtaccatatactacgcagactctgtgaag...ggccgattcaccatctccagagacaatgccaagaactcactgtatctgcaaatgaacagcctgagagacgaggacacggctgtgtattactgtgcgagaga	gaggtgcagctggtggagtctggggga...ggcttggtacagcctggggggtccctgagactctcctgtgcagcctct	ggattcaccttc............agtagctatagc	atgaactgggtccgccaggctccagggaaggggctggagtgggtttcatac	attagtagtagt......agtagtaccata	tactacgcagactctgtgaag...ggccgattcaccatctccagagacaatgccaagaactcactgtatctgcaaatgaacagcctgagagacgaggacacggctgtgtattactgt	gcgagagacagctattgtagtagtaccagctgctattgggaaggcggcggtgatgcttttgatatc	tgtgcgagagacagctattgtagtagtaccagctgctattgggaaggcggcggtgatgcttttgatatctgg	tgatgcttttgatatctggggccaagggacaatggtcaccgtctcttcag	tggggccaagggacaatggtcaccgtctcttcag
3080	AAGTCTGCATCCCACT-1_contig_2	productive	M	Homsap IGHV3-23*01 F, or Homsap IGHV3-23D*01 F	Homsap IGHJ3*02 F	Homsap IGHD5-24*01 ORF	IGHM	gaggtgcagcttttggagtctggggga...ggcttggtacagcctggggggtccctgagactctcctgtgcagcctctggattcagcttt............gccagctatgccatgagctgggtccgccaggctccagggaaggggctggagtgggtctcagctaatagtggcaat......ggtgagagcacatactacgcagactccgtgaag...ggccggttcaccatctccagagacaattccaagagtacgttgtatctgcaaatgaacagcctgagaggtgaggacacggccgtatattactgtgcgaagttcctccttcggacagaaatggccacgaatggttttgatatctggggccaagggacaatggtcaccgtctcttcag		gaggtgcagcttttggagtctggggga...ggcttggtacagcctggggggtccctgagactctcctgtgcagcctctggattcagcttt............gccagctatgccatgagctgggtccgccaggctccagggaaggggctggagtgggtctcagctaatagtggcaat......ggtgagagcacatactacgcagactccgtgaag...ggccggttcaccatctccagagacaattccaagagtacgttgtatctgcaaatgaacagcctgagaggtgaggacacggccgtatattactgtgcgaa	gaggtgcagcttttggagtctggggga...ggcttggtacagcctggggggtccctgagactctcctgtgcagcctct	ggattcagcttt............gccagctatgcc	atgagctgggtccgccaggctccagggaaggggctggagtgggtctcagct	aatagtggcaat......ggtgagagcaca	tactacgcagactccgtgaag...ggccggttcaccatctccagagacaattccaagagtacgttgtatctgcaaatgaacagcctgagaggtgaggacacggccgtatattactgt	gcgaagttcctccttcggacagaaatggccacgaatggttttgatatc	tgtgcgaagttcctccttcggacagaaatggccacgaatggttttgatatctgg	atggttttgatatctggggccaagggacaatggtcaccgtctcttcag	tggggccaagggacaatggtcaccgtctcttcag
7903	AAGTCTGGTGTCGCTG-1_contig_1	productive	N	Homsap IGHV1-69*04 F	Homsap IGHJ6*02 F	Homsap IGHD4-23*01 ORF	IGHD	caggtccagctggtgcagtctggggct...gaggtgaagaagcctgggtcctcggtgaaggtctcctgcaaggcttctggaggcaccttc............agcagctatgctatcagctgggtgcgacaggcccctggacaagggcttgagtggatgggaaggatcatccctatc......cttggtatagcaaactacgcacagaagttccag...ggcagagtcacgattaccgcggacaaatccacgagcacagcctacatggagctgagcagcctgagatctgaggacacggccgtgtattactgtgcgagagcggacgttactcggcactactactacggtatggacgtctggggccaagggaccacggtcaccgtctcctca		caggtccagctggtgcagtctggggct...gaggtgaagaagcctgggtcctcggtgaaggtctcctgcaaggcttctggaggcaccttc............agcagctatgctatcagctgggtgcgacaggcccctggacaagggcttgagtggatgggaaggatcatccctatc......cttggtatagcaaactacgcacagaagttccag...ggcagagtcacgattaccgcggacaaatccacgagcacagcctacatggagctgagcagcctgagatctgaggacacggccgtgtattactgtgcgagag	caggtccagctggtgcagtctggggct...gaggtgaagaagcctgggtcctcggtgaaggtctcctgcaaggcttct	ggaggcaccttc............agcagctatgct	atcagctgggtgcgacaggcccctggacaagggcttgagtggatgggaagg	atcatccctatc......cttggtatagca	aactacgcacagaagttccag...ggcagagtcacgattaccgcggacaaatccacgagcacagcctacatggagctgagcagcctgagatctgaggacacggccgtgtattactgt	gcgagagcggacgttactcggcactactactacggtatggacgtc	tgtgcgagagcggacgttactcggcactactactacggtatggacgtctgg	actactactacggtatggacgtctggggccaagggaccacggtcaccgtctcctca	tggggccaagggaccacggtcaccgtctcctca
4097	AATCCAGTCATTCACT-1_contig_9	productive	M	Homsap IGHV4-39*01 F	Homsap IGHJ4*02 F	Homsap IGHD3-10*01 F	IGHM	cagctgcagctgcaggagtcgggccca...ggactggggaagccttcggagaccctgtccctcacctgcactgtctctggtggctccatcagt......agtagtagttactactggggctggatccgccagcccccagggaaggggctggagtggattgggagtatctactatagt.........gggagcgcctactacaacccgtccctcaag...agtcgcgtcaccatgtccgtagacacgtcccagagccagttctccctgaagctgacctctgtgaccgccgcggacacggctgtgtattactgtgcgaggctgctaaagattacttactatggtttggggtactttgacttctggggccagggaaccctggtcaccgtctcctcag		cagctgcagctgcaggagtcgggccca...ggactggggaagccttcggagaccctgtccctcacctgcactgtctctggtggctccatcagt......agtagtagttactactggggctggatccgccagcccccagggaaggggctggagtggattgggagtatctactatagt.........gggagcgcctactacaacccgtccctcaag...agtcgcgtcaccatgtccgtagacacgtcccagagccagttctccctgaagctgacctctgtgaccgccgcggacacggctgtgtattactgtgcgag	cagctgcagctgcaggagtcgggccca...ggactggggaagccttcggagaccctgtccctcacctgcactgtctct	ggtggctccatcagt......agtagtagttactac	tggggctggatccgccagcccccagggaaggggctggagtggattgggagt	atctactatagt.........gggagcgcc	tactacaacccgtccctcaag...agtcgcgtcaccatgtccgtagacacgtcccagagccagttctccctgaagctgacctctgtgaccgccgcggacacggctgtgtattactgt	gcgaggctgctaaagattacttactatggtttggggtactttgacttc	tgtgcgaggctgctaaagattacttactatggtttggggtactttgacttctgg	tactttgacttctggggccagggaaccctggtcaccgtctcctcag	tggggccagggaaccctggtcaccgtctcctcag
494	AATCGGTGTAATAGCA-1_contig_2	productive	N	Homsap IGHV3-15*01 F	Homsap IGHJ5*02 F		IGHM	gaggtgcagctggtggagtctggggga...ggcttggtaaagcctggggggtcccttagactctcctgtgcagcctctggattcactttc............agtaacgcctggatgagctgggtccgccaggctccagggaaggggctggagtgggttggccgtattaaaagcaaaactgatggtgggacaacagactacgctgcacccgtgaaa...ggcagattcaccatctcaagagatgattcaaaaaacacgctgtatctgcaaatgaacagcctgaaaaccgaggacacagccgtgtattactgtaccacagacctcctctcttattactatgatagtagtggtcgcccccagggcggccagggaaccctggtcaccgtctcctcag		gaggtgcagctggtggagtctggggga...ggcttggtaaagcctggggggtcccttagactctcctgtgcagcctctggattcactttc............agtaacgcctggatgagctgggtccgccaggctccagggaaggggctggagtgggttggccgtattaaaagcaaaactgatggtgggacaacagactacgctgcacccgtgaaa...ggcagattcaccatctcaagagatgattcaaaaaacacgctgtatctgcaaatgaacagcctgaaaaccgaggacacagccgtgtattactgtaccacaga	gaggtgcagctggtggagtctggggga...ggcttggtaaagcctggggggtcccttagactctcctgtgcagcctct	ggattcactttc............agtaacgcctgg	atgagctgggtccgccaggctccagggaaggggctggagtgggttggccgt	attaaaagcaaaactgatggtgggacaaca	gactacgctgcacccgtgaaa...ggcagattcaccatctcaagagatgattcaaaaaacacgctgtatctgcaaatgaacagcctgaaaaccgaggacacagccgtgtattactgt	accacagacctcctctcttattactatgatagtagtggtcgcccccag	tgtaccacagacctcctctcttattactatgatagtagtggtcgcccccagggc	gtagtggtcgcccccagggcggccagggaaccctggtcaccgtctcctcag	ggcggccagggaaccctggtcaccgtctcctcag
5635	AATCGGTTCCGCAAGC-1_contig_3	productive	N	Homsap IGHV3-48*03 F	Homsap IGHJ6*02 F	Homsap IGHD6-13*01 F	IGHM	gaggtgcagctggtggagtctggggga...ggcttggtacagcctggagggtccctgagactctcctgtgcagcctctggattcaccttc............agtagttatgaaatgaactgggtccgccaggctccagggaaggggctggagtgggtttcatacattagtagtagt......ggtagtaccatatactacgcagactctgtgaag...ggccgattcaccatctccagagacaacgccaagaactcactgtatctgcaaatgaacagcctgagagccgaggacacggctgtttattactgtgcgagagatccttatagcagcagctggtaccacggtatggacgtctggggccaagggaccacggtcaccgtctcctca		gaggtgcagctggtggagtctggggga...ggcttggtacagcctggagggtccctgagactctcctgtgcagcctctggattcaccttc............agtagttatgaaatgaactgggtccgccaggctccagggaaggggctggagtgggtttcatacattagtagtagt......ggtagtaccatatactacgcagactctgtgaag...ggccgattcaccatctccagagacaacgccaagaactcactgtatctgcaaatgaacagcctgagagccgaggacacggctgtttattactgtgcgagaga	gaggtgcagctggtggagtctggggga...ggcttggtacagcctggagggtccctgagactctcctgtgcagcctct	ggattcaccttc............agtagttatgaa	atgaactgggtccgccaggctccagggaaggggctggagtgggtttcatac	attagtagtagt......ggtagtaccata	tactacgcagactctgtgaag...ggccgattcaccatctccagagacaacgccaagaactcactgtatctgcaaatgaacagcctgagagccgaggacacggctgtttattactgt	gcgagagatccttatagcagcagctggtaccacggtatggacgtc	tgtgcgagagatccttatagcagcagctggtaccacggtatggacgtctgg	acggtatggacgtctggggccaagggaccacggtcaccgtctcctca	tggggccaagggaccacggtcaccgtctcctca
7697	ACACCAAGTAACGACG-1_contig_4	productive	N	Homsap IGHV1-3*01 F	Homsap IGHJ5*02 F	Homsap IGHD6-13*01 F	IGHM	caggtccagcttgtgcagtctggggct...gaggtgaagaagcctggggcctcagtgaaggtttcctgcaaggcttctggatacaccttc............actagctatgctatgcattgggtgcgccaggcccccggacaaaggcttgagtggatgggatggatcaacgctggc......aatggtaacacaaaatattcacagaagttccag...ggcagagtcaccattaccagggacacatccgcgagcacagcctacatggagctgagcagcctgagatctgaagacacggctgtgtattactgtgcgagatcaatagcagcagctggtaaggggctcaactggttcgacccctggggccagggaaccctggtcaccgtctcctcag		caggtccagcttgtgcagtctggggct...gaggtgaagaagcctggggcctcagtgaaggtttcctgcaaggcttctggatacaccttc............actagctatgctatgcattgggtgcgccaggcccccggacaaaggcttgagtggatgggatggatcaacgctggc......aatggtaacacaaaatattcacagaagttccag...ggcagagtcaccattaccagggacacatccgcgagcacagcctacatggagctgagcagcctgagatctgaagacacggctgtgtattactgtgcgaga	caggtccagcttgtgcagtctggggct...gaggtgaagaagcctggggcctcagtgaaggtttcctgcaaggcttct	ggatacaccttc............actagctatgct	atgcattgggtgcgccaggcccccggacaaaggcttgagtggatgggatgg	atcaacgctggc......aatggtaacaca	aaatattcacagaagttccag...ggcagagtcaccattaccagggacacatccgcgagcacagcctacatggagctgagcagcctgagatctgaagacacggctgtgtattactgt	gcgagatcaatagcagcagctggtaaggggctcaactggttcgacccc	tgtgcgagatcaatagcagcagctggtaaggggctcaactggttcgacccctgg	caactggttcgacccctggggccagggaaccctggtcaccgtctcctcag	tggggccagggaaccctggtcaccgtctcctcag
1237	ACACCAAGTACGACCC-1_contig_2	productive	M	Homsap IGHV1-69*01 F, or Homsap IGHV1-69D*01 F	Homsap IGHJ6*03 F	Homsap IGHD2-21*01 F	IGHG1	caggcgcagttcgggcagtctggggct...gaggtgaagatgcctgggtcctcggtgacagtctcctgtaaggcttctggagggaccttc............aacacccatgctttcagctgggtgagacaggccccaggagaaggccttgagtggatgggaggaatcatccctctg......tttcggacacctgattatggacagaaattccag...ggcagagtcaccattaccgcggacgaatcaacctccactgccttcatggaactgagcagcctgagatctgaagacacggccgtatactattgtgcgggcggcactagatcgggtgaacaggggctcggaggtaattattactatcaattggacgtctgggacaacgggaccacggtcacc…		caggcgcagttcgggcagtctggggct...gaggtgaagatgcctgggtcctcggtgacagtctcctgtaaggcttctggagggaccttc............aacacccatgctttcagctgggtgagacaggccccaggagaaggccttgagtggatgggaggaatcatccctctg......tttcggacacctgattatggacagaaattccag...ggcagagtcaccattaccgcggacgaatcaacctccactgccttcatggaactgagcagcctgagatctgaagacacggccgtatactattgtgcg	caggcgcagttcgggcagtctggggct...gaggtgaagatgcctgggtcctcggtgacagtctcctgtaaggcttct	ggagggaccttc............aacacccatgct	ttcagctgggtgagacaggccccaggagaaggccttgagtggatgggagga	atcatccctctg......tttcggacacct	gattatggacagaaattccag...ggcagagtcaccattaccgcggacgaatcaacctccactgccttcatggaactgagcagcctgagatctgaagacacggccgtatactattgt	gcgggcggcactagatcgggtgaacaggggctcggaggtaattattactatcaattggacgtc	tgtgcgggcggcactagatcgggtgaacaggggctcggaggtaattattactatcaattggacgtctgg	tggacgtctgggacaacgggaccacggtcaccgtctcctca	tgggacaacgggaccacggtcaccgtctcctca
2848	ACACCAATCACAATGC-1_contig_5	productive	M	Homsap IGHV4-59*08 F	Homsap IGHJ4*02 F	Homsap IGHD3-10*01 F	IGHM	caggtgcagctgcaggagtcgggccca...ggactggtgaagccttcggagaccctgtccctcacctgcactgtctctggtggctccatc............agtagttactactggagctggatccggcagcccccagggaagggactggagtggattgggtatatctattacagt.........gggagcaccaactacaacccctccctcaag...agtcgagtcaccatatcagtagacacgtccaagaaccagttctccctgaagctgagctctgtgaccgccgcagacacggccgtgtattactgtgcgagacattggccgggactagaccccgacgcggcgtattactatggttcggggagcccatttgactactggggccagggaaccctg…		caggtgcagctgcaggagtcgggccca...ggactggtgaagccttcggagaccctgtccctcacctgcactgtctctggtggctccatc............agtagttactactggagctggatccggcagcccccagggaagggactggagtggattgggtatatctattacagt.........gggagcaccaactacaacccctccctcaag...agtcgagtcaccatatcagtagacacgtccaagaaccagttctccctgaagctgagctctgtgaccgccgcagacacggccgtgtattactgtgcgagaca	caggtgcagctgcaggagtcgggccca...ggactggtgaagccttcggagaccctgtccctcacctgcactgtctct	ggtggctccatc............agtagttactac	tggagctggatccggcagcccccagggaagggactggagtggattgggtat	atctattacagt.........gggagcacc	aactacaacccctccctcaag...agtcgagtcaccatatcagtagacacgtccaagaaccagttctccctgaagctgagctctgtgaccgccgcagacacggccgtgtattactgt	gcgagacattggccgggactagaccccgacgcggcgtattactatggttcggggagcccatttgactac	tgtgcgagacattggccgggactagaccccgacgcggcgtattactatggttcggggagcccatttgactactgg	tttgactactggggccagggaaccctggtcaccgtctcctcag	tggggccagggaaccctggtcaccgtctcctcag
5966	ACACCAATCACTCTTA-1_contig_2	productive	M	Homsap IGHV1-18*01 F	Homsap IGHJ4*02 F	Homsap IGHD3-22*01 F	IGHM	caggttcaggtggtgcagtctggagct...gaggtgaagaagcctggggcctcagtgaaggtctcctgcaagacttctggttacaccttt............atcaactatggtgtcagttgggtgcgacaggcccctggacaagggcttgagtggatgggatggatcagcggttac......aatggtaacacagactatgcacagcagttccag...ggcagagtcaccatgaccacagacacatccacgagcacagcctacatggaattgaggagcctaacatctgacgacacggccgtgtatttctgtgcgagagactcaacgggtgatggtagtggttatttccctggtgaccactggggccagggaaccctggtcaccgtctcctcag		caggttcaggtggtgcagtctggagct...gaggtgaagaagcctggggcctcagtgaaggtctcctgcaagacttctggttacaccttt............atcaactatggtgtcagttgggtgcgacaggcccctggacaagggcttgagtggatgggatggatcagcggttac......aatggtaacacagactatgcacagcagttccag...ggcagagtcaccatgaccacagacacatccacgagcacagcctacatggaattgaggagcctaacatctgacgacacggccgtgtatttctgtgcgagaga	caggttcaggtggtgcagtctggagct...gaggtgaagaagcctggggcctcagtgaaggtctcctgcaagacttct	ggttacaccttt............atcaactatggt	gtcagttgggtgcgacaggcccctggacaagggcttgagtggatgggatgg	atcagcggttac......aatggtaacaca	gactatgcacagcagttccag...ggcagagtcaccatgaccacagacacatccacgagcacagcctacatggaattgaggagcctaacatctgacgacacggccgtgtatttctgt	gcgagagactcaacgggtgatggtagtggttatttccctggtgaccac	tgtgcgagagactcaacgggtgatggtagtggttatttccctggtgaccactgg	tgaccactggggccagggaaccctggtcaccgtctcctcag	tggggccagggaaccctggtcaccgtctcctcag
4370	ACACCCTAGGACATTA-1_contig_3	productive	N	Homsap IGHV5-51*01 F	Homsap IGHJ4*02 F	Homsap IGHD2-15*01 F	IGHM	gaggtgcagctggtgcagtctggagca...gaggtgaaaaagcccggggactctctgaagatctcctgtcagggttctggatacaacttt............aatacctactggatcggctgggcgcgccagatggccgggaaaggcctggagtggatggggatcatctatcctgat......gagtctgataccagatacagcccgtccttccaa...ggccaggtcaccatctcagccgacaagtccatcagcaccgcccacctgcagtggagcagtctgaaggcctcggacaccgccatgtattattgtgcgaggggatactgtactggtggtaggtgctactaccgtaaattctactttgactactggggccagggaaccctggtcaccgtctcc…		gaggtgcagctggtgcagtctggagca...gaggtgaaaaagcccggggactctctgaagatctcctgtcagggttctggatacaacttt............aatacctactggatcggctgggcgcgccagatggccgggaaaggcctggagtggatggggatcatctatcctgat......gagtctgataccagatacagcccgtccttccaa...ggccaggtcaccatctcagccgacaagtccatcagcaccgcccacctgcagtggagcagtctgaaggcctcggacaccgccatgtattattgtgcgag	gaggtgcagctggtgcagtctggagca...gaggtgaaaaagcccggggactctctgaagatctcctgtcagggttct	ggatacaacttt............aatacctactgg	atcggctgggcgcgccagatggccgggaaaggcctggagtggatggggatc	atctatcctgat......gagtctgatacc	agatacagcccgtccttccaa...ggccaggtcaccatctcagccgacaagtccatcagcaccgcccacctgcagtggagcagtctgaaggcctcggacaccgccatgtattattgt	gcgaggggatactgtactggtggtaggtgctactaccgtaaattctactttgactac	tgtgcgaggggatactgtactggtggtaggtgctactaccgtaaattctactttgactactgg	ctactttgactactggggccagggaaccctggtcaccgtctcctcag	tggggccagggaaccctggtcaccgtctcctcag
3800	ACACCCTCAAAGCAAT-1_contig_2	productive	M	Homsap IGHV3-23*01 F, or Homsap IGHV3-23D*01 F	Homsap IGHJ4*02 F	Homsap IGHD3-3*01 F	IGHA1	gaggtgcaattattggagtctggggga...ggtgtggtgcagccgggggagtccctgagactctcctgtgcatcctcgggcttcaatttt............aataattatgacatggcctgggtccgcctgagacctggaaagggtctggaatgggtctcaaaagtcagtaagagt......ggtcgttctgcagagttcgcagattcagtgagg...ggccgattcaccgtcttcagagacaatgccaagaacactgtggacctgcaaatgaatagtctgagagccgacgacacggccatgtacttctgtgcgcgcattggggtgattcagtatttggtgcgtcactttcttgactactggggacagggaaccctggtcaccgtctcctcag		gaggtgcaattattggagtctggggga...ggtgtggtgcagccgggggagtccctgagactctcctgtgcatcctcgggcttcaatttt............aataattatgacatggcctgggtccgcctgagacctggaaagggtctggaatgggtctcaaaagtcagtaagagt......ggtcgttctgcagagttcgcagattcagtgagg...ggccgattcaccgtcttcagagacaatgccaagaacactgtggacctgcaaatgaatagtctgagagccgacgacacggccatgtacttctgtgcg	gaggtgcaattattggagtctggggga...ggtgtggtgcagccgggggagtccctgagactctcctgtgcatcctcg	ggcttcaatttt............aataattatgac	atggcctgggtccgcctgagacctggaaagggtctggaatgggtctcaaaa	gtcagtaagagt......ggtcgttctgca	gagttcgcagattcagtgagg...ggccgattcaccgtcttcagagacaatgccaagaacactgtggacctgcaaatgaatagtctgagagccgacgacacggccatgtacttctgt	gcgcgcattggggtgattcagtatttggtgcgtcactttcttgactac	tgtgcgcgcattggggtgattcagtatttggtgcgtcactttcttgactactgg	ttgactactggggacagggaaccctggtcaccgtctcctcag	tggggacagggaaccctggtcaccgtctcctcag
4101	ACACCCTGTCCATCCT-1_contig_4	productive	M	Homsap IGHV3-48*03 F	Homsap IGHJ6*02 F	Homsap IGHD6-19*01 F	IGHG1	gaggtgcaactggtggagtctggggga...ggcttggtacagcctggaggatccctgagactctcctgtgcagcctctggaatcaccttc............agtagttatgaaatgaactgggtccgccagggtccagggaaggggctggagtgggttgcatccatcagtaatggt......ggtagtggcacatactacgcagactctgtgaag...ggccgattcaccatctccagagacaacgccaagaactcactgtttctgcaaatgaacagcctgagagccgaggacacggctgtttattactgtgcgagcaccgctagtagtgactgggcttactactactactacggtatggacgtctggggccaggggaccacggtcaccgtctcctca		gaggtgcaactggtggagtctggggga...ggcttggtacagcctggaggatccctgagactctcctgtgcagcctctggaatcaccttc............agtagttatgaaatgaactgggtccgccagggtccagggaaggggctggagtgggttgcatccatcagtaatggt......ggtagtggcacatactacgcagactctgtgaag...ggccgattcaccatctccagagacaacgccaagaactcactgtttctgcaaatgaacagcctgagagccgaggacacggctgtttattactgtgcgag	gaggtgcaactggtggagtctggggga...ggcttggtacagcctggaggatccctgagactctcctgtgcagcctct	ggaatcaccttc............agtagttatgaa	atgaactgggtccgccagggtccagggaaggggctggagtgggttgcatcc	atcagtaatggt......ggtagtggcaca	tactacgcagactctgtgaag...ggccgattcaccatctccagagacaacgccaagaactcactgtttctgcaaatgaacagcctgagagccgaggacacggctgtttattactgt	gcgagcaccgctagtagtgactgggcttactactactactacggtatggacgtc	tgtgcgagcaccgctagtagtgactgggcttactactactactacggtatggacgtctgg	ttactactactactacggtatggacgtctggggccaggggaccacggtcaccgtctcctca	tggggccaggggaccacggtcaccgtctcctca
6718	ACACCCTTCTTCCTTC-1_contig_2	productive	M	Homsap IGHV4-34*01 F	Homsap IGHJ6*03 F	Homsap IGHD2-2*01 F	IGHM	caggtgcagctacagcagtggggcgca...ggactgttgaagccttcggagaccctgtccctcacctgcgctgtctatggtgggtccttc............agtggttactactggagctggatccgccagcccccagggaaggggctggagtggattggggaaatcaatcatagt.........ggaagcaccaactacaacccgtccctcaag...agtcgagtcaccatatcagtagacacgtccaagaaccagttctccctgaagctgagctctgtgaccgccgcggacacggctgtgtattactgtgcgagaggccggaaggatattgtagtagtaccagctgctaggggggaggactattactactactacatggacgtctggggcaaaggg…		caggtgcagctacagcagtggggcgca...ggactgttgaagccttcggagaccctgtccctcacctgcgctgtctatggtgggtccttc............agtggttactactggagctggatccgccagcccccagggaaggggctggagtggattggggaaatcaatcatagt.........ggaagcaccaactacaacccgtccctcaag...agtcgagtcaccatatcagtagacacgtccaagaaccagttctccctgaagctgagctctgtgaccgccgcggacacggctgtgtattactgtgcgagagg	caggtgcagctacagcagtggggcgca...ggactgttgaagccttcggagaccctgtccctcacctgcgctgtctat	ggtgggtccttc............agtggttactac	tggagctggatccgccagcccccagggaaggggctggagtggattggggaa	atcaatcatagt.........ggaagcacc	aactacaacccgtccctcaag...agtcgagtcaccatatcagtagacacgtccaagaaccagttctccctgaagctgagctctgtgaccgccgcggacacggctgtgtattactgt	gcgagaggccggaaggatattgtagtagtaccagctgctaggggggaggactattactactactacatggacgtc	tgtgcgagaggccggaaggatattgtagtagtaccagctgctaggggggaggactattactactactacatggacgtctgg	tactactactacatggacgtctggggcaaagggaccacggtcaccgtctcctca	tggggcaaagggaccacggtcaccgtctcctca
7419	ACACCGGGTGTAACGG-1_contig_2	productive	N	Homsap IGHV3-43*02 F	Homsap IGHJ5*02 F		IGHD	gaagtgcagctggtggagtctggggga...ggcgtggtacagcctggggggtccctgagactctcctgtgcagcctctggattcaccttt............gatgattatgccatgcactgggtccgtcaagctccagggaagggtctggagtgggtctctcttattagtggggat......ggtggtagcacatactatgcagactctgtgaag...ggccgattcaccatctccagagacaacagcaaaaactccctgtatctgcaaatgaacagtctgagaactgaggacaccgccttgtattactgtgcaaaagggaactggttcgacccctggggccagggaaccctggtcaccgtctcctcag		gaagtgcagctggtggagtctggggga...ggcgtggtacagcctggggggtccctgagactctcctgtgcagcctctggattcaccttt............gatgattatgccatgcactgggtccgtcaagctccagggaagggtctggagtgggtctctcttattagtggggat......ggtggtagcacatactatgcagactctgtgaag...ggccgattcaccatctccagagacaacagcaaaaactccctgtatctgcaaatgaacagtctgagaactgaggacaccgccttgtattactgtgcaaaag	gaagtgcagctggtggagtctggggga...ggcgtggtacagcctggggggtccctgagactctcctgtgcagcctct	ggattcaccttt............gatgattatgcc	atgcactgggtccgtcaagctccagggaagggtctggagtgggtctctctt	attagtggggat......ggtggtagcaca	tactatgcagactctgtgaag...ggccgattcaccatctccagagacaacagcaaaaactccctgtatctgcaaatgaacagtctgagaactgaggacaccgccttgtattactgt	gcaaaagggaactggttcgacccc	tgtgcaaaagggaactggttcgacccctgg	aactggttcgacccctggggccagggaaccctggtcaccgtctcctcag	tggggccagggaaccctggtcaccgtctcctcag
1081	ACACCGGGTTCGGGCT-1_contig_2	productive	M	Homsap IGHV3-30*04 F, or Homsap IGHV3-30*07 F or Homsap IGHV3-30*14 F or Homsap IGHV3-30-3*03 F	Homsap IGHJ2*01 F	Homsap IGHD3-22*01 F	IGHG1	caggagcagttggtggagtctggggga...ggcgtggtccagcctgggaggtccctgagactctcctgtacagcctctggctttcacctg............cgaagttactccattcactgggtccgccaggctccaggcaaggggctggattgggtggcagttgtttcccatgac......ggacttactcaatactacggagagtctgtacag...ggccgatgcaccatctccagggacaattccaagaacacggtctatctacagatcaataccctgacagtcgacgacacggctgtttattactgtgcgagagagcgggacattacctggggccgtggcacactggtcactgtctcctcag		caggagcagttggtggagtctggggga...ggcgtggtccagcctgggaggtccctgagactctcctgtacagcctctggctttcacctg............cgaagttactccattcactgggtccgccaggctccaggcaaggggctggattgggtggcagttgtttcccatgac......ggacttactcaatactacggagagtctgtacag...ggccgatgcaccatctccagggacaattccaagaacacggtctatctacagatcaataccctgacagtcgacgacacggctgtttattactgtgcgagaga	caggagcagttggtggagtctggggga...ggcgtggtccagcctgggaggtccctgagactctcctgtacagcctct	ggctttcacctg............cgaagttactcc	attcactgggtccgccaggctccaggcaaggggctggattgggtggcagtt	gtttcccatgac......ggacttactcaa	tactacggagagtctgtacag...ggccgatgcaccatctccagggacaattccaagaacacggtctatctacagatcaataccctgacagtcgacgacacggctgtttattactgt	gcgagagagcgggacattacc	tgtgcgagagagcgggacattacctgg	ctggggccgtggcacactggtcactgtctcctcag	tggggccgtggcacactggtcactgtctcctcag
2046	ACACTGAAGGTGGGTT-1_contig_1	productive	N	Homsap IGHV3-30*04 F, or Homsap IGHV3-30-3*03 F	Homsap IGHJ4*02 F	Homsap IGHD3-10*01 F	IGHM	caggtgcagctggtggagtctggggga...ggcgtggtccagcctgggaggtccctgagactctcctgtgcagcctctggattcaccttc............agtagctatgctatgcactgggtccgccaggctccaggcaaggggctggagtgggtggcagttatatcatatgat......ggaagtaataaatactacgcagactccgtgaag...ggccgattcaccatctccagagacaattccaagaacacgctgtatctgcaaatgaacagcctgagagctgaggacacggctgtgtattactgtgcgagagggggatggttcggggagttattagtcgactactggggccagggaaccctggtcaccgtctcctcag		caggtgcagctggtggagtctggggga...ggcgtggtccagcctgggaggtccctgagactctcctgtgcagcctctggattcaccttc............agtagctatgctatgcactgggtccgccaggctccaggcaaggggctggagtgggtggcagttatatcatatgat......ggaagtaataaatactacgcagactccgtgaag...ggccgattcaccatctccagagacaattccaagaacacgctgtatctgcaaatgaacagcctgagagctgaggacacggctgtgtattactgtgcgagag	caggtgcagctggtggagtctggggga...ggcgtggtccagcctgggaggtccctgagactctcctgtgcagcctct	ggattcaccttc............agtagctatgct	atgcactgggtccgccaggctccaggcaaggggctggagtgggtggcagtt	atatcatatgat......ggaagtaataaa	tactacgcagactccgtgaag...ggccgattcaccatctccagagacaattccaagaacacgctgtatctgcaaatgaacagcctgagagctgaggacacggctgtgtattactgt	gcgagagggggatggttcggggagttattagtcgactac	tgtgcgagagggggatggttcggggagttattagtcgactactgg	gactactggggccagggaaccctggtcaccgtctcctcag	tggggccagggaaccctggtcaccgtctcctcag
3613	ACACTGACAGTATCTG-1_contig_3	productive	M	Homsap IGHV4-39*01 F	Homsap IGHJ5*02 F	Homsap IGHD3-22*01 F	IGHA1	cagctgctcctgcagcagtcgggccca...ggactggtgaagcctgcggagaccctgtccctcacctgcagtgtctctggcggctccataagc......agaagtactgacttctgggtctggatccgccaggccccagggaaggggctggagtggatcgggagc........................actctctactctaatccgtccctcaag...agccgagtcaccatatccgtagacacgtccaagaaccagttctccttgaagctgagctctgtgaccgccgcagacacggctgtttattattgtgcgagacccaactatcatgatagcacttattcttactactcctggttcggcccctggggccagggaacccaggtcaccgtctcctccg		cagctgctcctgcagcagtcgggccca...ggactggtgaagcctgcggagaccctgtccctcacctgcagtgtctctggcggctccataagc......agaagtactgacttctgggtctggatccgccaggccccagggaaggggctggagtggatcgggagc........................actctctactctaatccgtccctcaag...agccgagtcaccatatccgtagacacgtccaagaaccagttctccttgaagctgagctctgtgaccgccgcagacacggctgtttattattgtgcgagac	cagctgctcctgcagcagtcgggccca...ggactggtgaagcctgcggagaccctgtccctcacctgcagtgtctct	ggcggctccataagc......agaagtactgacttc	tgggtctggatccgccaggccccagggaaggggctggagtggatcgggagc	........................actctc	tactctaatccgtccctcaag...agccgagtcaccatatccgtagacacgtccaagaaccagttctccttgaagctgagctctgtgaccgccgcagacacggctgtttattattgt	gcgagacccaactatcatgatagcacttattcttactactcctggttcggcccc	tgtgcgagacccaactatcatgatagcacttattcttactactcctggttcggcccctgg	ctggttcggcccctggggccagggaacccaggtcaccgtctcctccg	tggggccagggaacccaggtcaccgtctcctccg
4207	ACACTGAGTCTTCTCG-1_contig_3	productive	M	Homsap IGHV3-7*03 F	Homsap IGHJ6*03 F	Homsap IGHD3-3*01 F	IGHM	gaggggcagctggtggagtctggggga...ggcttggtccagcctggggggtccctgagactctcctgtgaagcctctggattcaccttt............agtggctactggatgaactgggtccgccagactccagggaaggggctggagtgggtggccaacataaagcaggat......ggaagtgagaaatactgtgtggactctctgaag...ggccgattcaccatctccgtagacaacgccaagaactcactgtatctgcaaatggacagcctgagagccgaggacacggccgtgtactactgtgcgagaggtaggctcgagacttacggtttttggagtggttcttataagtcctaccactactactacatggacgtctggggcaaaggg…		gaggggcagctggtggagtctggggga...ggcttggtccagcctggggggtccctgagactctcctgtgaagcctctggattcaccttt............agtggctactggatgaactgggtccgccagactccagggaaggggctggagtgggtggccaacataaagcaggat......ggaagtgagaaatactgtgtggactctctgaag...ggccgattcaccatctccgtagacaacgccaagaactcactgtatctgcaaatggacagcctgagagccgaggacacggccgtgtactactgtgcgagag	gaggggcagctggtggagtctggggga...ggcttggtccagcctggggggtccctgagactctcctgtgaagcctct	ggattcaccttt............agtggctactgg	atgaactgggtccgccagactccagggaaggggctggagtgggtggccaac	ataaagcaggat......ggaagtgagaaa	tactgtgtggactctctgaag...ggccgattcaccatctccgtagacaacgccaagaactcactgtatctgcaaatggacagcctgagagccgaggacacggccgtgtactactgt	gcgagaggtaggctcgagacttacggtttttggagtggttcttataagtcctaccactactactacatggacgtc	tgtgcgagaggtaggctcgagacttacggtttttggagtggttcttataagtcctaccactactactacatggacgtctgg	ctaccactactactacatggacgtctggggcaaagggaccgcagtcaccgtctcctca	tggggcaaagggaccgcagtcaccgtctcctca
8397	ACACTGAGTTCGAATC-1_contig_2	productive	N	Homsap IGHV4-59*08 F	Homsap IGHJ4*02 F	Homsap IGHD4-17*01 F	IGHM	caggtgcagctgcaggagtcgggccca...ggactggtgaagccttcggagaccctgtccctcacctgcactgtctctggtggctccatc............agtagttactactggagctggatccggcagcccccagggaagggactggagtggattgggtatatctattacagt.........gggagcaccaactacaacccctccctcaag...agtcgagtcaccatatcagtagacacgtccaagaaccagttctccctgaagctgagctctgtgaccgccgcagacacggccgtgtattactgtgcgagatggggacctgtacggggtgactacgatgactactttgactactggggccagggaaccctggtcaccgtctcctcag		caggtgcagctgcaggagtcgggccca...ggactggtgaagccttcggagaccctgtccctcacctgcactgtctctggtggctccatc............agtagttactactggagctggatccggcagcccccagggaagggactggagtggattgggtatatctattacagt.........gggagcaccaactacaacccctccctcaag...agtcgagtcaccatatcagtagacacgtccaagaaccagttctccctgaagctgagctctgtgaccgccgcagacacggccgtgtattactgtgcgaga	caggtgcagctgcaggagtcgggccca...ggactggtgaagccttcggagaccctgtccctcacctgcactgtctct	ggtggctccatc............agtagttactac	tggagctggatccggcagcccccagggaagggactggagtggattgggtat	atctattacagt.........gggagcacc	aactacaacccctccctcaag...agtcgagtcaccatatcagtagacacgtccaagaaccagttctccctgaagctgagctctgtgaccgccgcagacacggccgtgtattactgt	gcgagatggggacctgtacggggtgactacgatgactactttgactac	tgtgcgagatggggacctgtacggggtgactacgatgactactttgactactgg	actactttgactactggggccagggaaccctggtcaccgtctcctcag	tggggccagggaaccctggtcaccgtctcctcag
54	ACACTGATCGTACGGC-1_contig_2	productive	N	Homsap IGHV3-53*01 F	Homsap IGHJ4*02 F	Homsap IGHD6-19*01 F	IGHD	gaggtgcagctggtggagtctggagga...ggcttgatccagcctggggggtccctgagactctcctgtgcagcctctgggttcaccgtc............agtagcaactacatgagctgggtccgccaggctccagggaaggggctggagtgggtctcagttatttatagcggt.........ggtagcacatactacgcagactccgtgaag...ggccgattcaccatctccagagacaattccaagaacacgctgtatcttcaaatgaacagcctgagagccgaggacacggccgtgtattactgtgcgagaggggatagcagtggctggtacgaatcgacttttgactactggggccagggaaccctggtcaccgtctcctcag		gaggtgcagctggtggagtctggagga...ggcttgatccagcctggggggtccctgagactctcctgtgcagcctctgggttcaccgtc............agtagcaactacatgagctgggtccgccaggctccagggaaggggctggagtgggtctcagttatttatagcggt.........ggtagcacatactacgcagactccgtgaag...ggccgattcaccatctccagagacaattccaagaacacgctgtatcttcaaatgaacagcctgagagccgaggacacggccgtgtattactgtgcgagag	gaggtgcagctggtggagtctggagga...ggcttgatccagcctggggggtccctgagactctcctgtgcagcctct	gggttcaccgtc............agtagcaactac	atgagctgggtccgccaggctccagggaaggggctggagtgggtctcagtt	atttatagcggt.........ggtagcaca	tactacgcagactccgtgaag...ggccgattcaccatctccagagacaattccaagaacacgctgtatcttcaaatgaacagcctgagagccgaggacacggccgtgtattactgt	gcgagaggggatagcagtggctggtacgaatcgacttttgactac	tgtgcgagaggggatagcagtggctggtacgaatcgacttttgactactgg	tttgactactggggccagggaaccctggtcaccgtctcctcag	tggggccagggaaccctggtcaccgtctcctcag
1032	ACAGCCGAGAAACCTA-1_contig_1	productive	M	Homsap IGHV3-7*01 F	Homsap IGHJ2*01 F	Homsap IGHD3-9*01 F	IGHG2	gaggtgcagctggtggagtctggggga...ggcttggtccagcctggggggtccctgagactctcctgtgcagcctctggattcaccttt............ggtgactattggatgaactgggtccgccaggatccagggaaggggctggagtgggtggccaacataaaacaagat......ggaagtgagcagaattatgtggactctgtgaag...ggccgattcaccatctccagagacaacgacgaaaaatcactgtctttgcaaatgaagagcctgagagtcgaagacacgggtgtgtattattgtgcgagacaaaccctggattacgacatttcgaccggttactccaactggttcttcgatctctggggccgtggcgccctggtcactgtc…		gaggtgcagctggtggagtctggggga...ggcttggtccagcctggggggtccctgagactctcctgtgcagcctctggattcaccttt............ggtgactattggatgaactgggtccgccaggatccagggaaggggctggagtgggtggccaacataaaacaagat......ggaagtgagcagaattatgtggactctgtgaag...ggccgattcaccatctccagagacaacgacgaaaaatcactgtctttgcaaatgaagagcctgagagtcgaagacacgggtgtgtattattgtgcgaga	gaggtgcagctggtggagtctggggga...ggcttggtccagcctggggggtccctgagactctcctgtgcagcctct	ggattcaccttt............ggtgactattgg	atgaactgggtccgccaggatccagggaaggggctggagtgggtggccaac	ataaaacaagat......ggaagtgagcag	aattatgtggactctgtgaag...ggccgattcaccatctccagagacaacgacgaaaaatcactgtctttgcaaatgaagagcctgagagtcgaagacacgggtgtgtattattgt	gcgagacaaaccctggattacgacatttcgaccggttactccaactggttcttcgatctc	tgtgcgagacaaaccctggattacgacatttcgaccggttactccaactggttcttcgatctctgg	actggttcttcgatctctggggccgtggcgccctggtcactgtctcctcag	tggggccgtggcgccctggtcactgtctcctcag
3193	ACAGCCGCACGGATAG-1_contig_4	productive	M	Homsap IGHV3-48*03 F	Homsap IGHJ5*02 F	Homsap IGHD4-23*01 ORF	IGHM	gaggtgcagctggtggagtctggggga...ggcttggtacagcctggagggtccctgagactctcctgtgcggcctctggattcaccttc............agtagttatgaaatgaactgggtccgccaggctccagggaaggggctggagtgggtttcacacattggtagtagt......ggtagaattatacactacgcagactctgtgaag...ggccgattcaccatctccagagacaacgccaagaactcactgcatctgcaaatgaacggcctgagagccgaggacacggctgtgtattactgtgcgagagatccgggttctacggtaataagtccggcttggttcgacccctggggccagggaaccctggtcaccgtctcctcag		gaggtgcagctggtggagtctggggga...ggcttggtacagcctggagggtccctgagactctcctgtgcggcctctggattcaccttc............agtagttatgaaatgaactgggtccgccaggctccagggaaggggctggagtgggtttcacacattggtagtagt......ggtagaattatacactacgcagactctgtgaag...ggccgattcaccatctccagagacaacgccaagaactcactgcatctgcaaatgaacggcctgagagccgaggacacggctgtgtattactgtgcgagaga	gaggtgcagctggtggagtctggggga...ggcttggtacagcctggagggtccctgagactctcctgtgcggcctct	ggattcaccttc............agtagttatgaa	atgaactgggtccgccaggctccagggaaggggctggagtgggtttcacac	attggtagtagt......ggtagaattata	cactacgcagactctgtgaag...ggccgattcaccatctccagagacaacgccaagaactcactgcatctgcaaatgaacggcctgagagccgaggacacggctgtgtattactgt	gcgagagatccgggttctacggtaataagtccggcttggttcgacccc	tgtgcgagagatccgggttctacggtaataagtccggcttggttcgacccctgg	tggttcgacccctggggccagggaaccctggtcaccgtctcctcag	tggggccagggaaccctggtcaccgtctcctcag
7651	ACAGCCGCATATACCG-1_contig_3	productive	M	Homsap IGHV1-18*01 F	Homsap IGHJ5*02 F	Homsap IGHD2-8*02 F	IGHM	caggttcagttggtgcagtctggagct...gaggtgaagaagccgggggcctcagtgaaggtctcctgcaaggcttctggttacaccttt............accagctatggcatcaactgggtgcgacaggcccctggacaagggcttgagtggatgggatggatcagcgcttac......aatggtgacacaaactatccacagaagctccag...ggcagagtcaccatgaccacagacacatccacgagcacagcctacatggagctgaggagcctgagatctgacgacacggccgtgtattactgtgcgaaactggtggaacgggggcggggatcaaacgcgggctggttcgacccctggggccagggaaccctggtcaccgtctcctcag		caggttcagttggtgcagtctggagct...gaggtgaagaagccgggggcctcagtgaaggtctcctgcaaggcttctggttacaccttt............accagctatggcatcaactgggtgcgacaggcccctggacaagggcttgagtggatgggatggatcagcgcttac......aatggtgacacaaactatccacagaagctccag...ggcagagtcaccatgaccacagacacatccacgagcacagcctacatggagctgaggagcctgagatctgacgacacggccgtgtattactgtgcga	caggttcagttggtgcagtctggagct...gaggtgaagaagccgggggcctcagtgaaggtctcctgcaaggcttct	ggttacaccttt............accagctatggc	atcaactgggtgcgacaggcccctggacaagggcttgagtggatgggatgg	atcagcgcttac......aatggtgacaca	aactatccacagaagctccag...ggcagagtcaccatgaccacagacacatccacgagcacagcctacatggagctgaggagcctgagatctgacgacacggccgtgtattactgt	gcgaaactggtggaacgggggcggggatcaaacgcgggctggttcgacccc	tgtgcgaaactggtggaacgggggcggggatcaaacgcgggctggttcgacccctgg	ctggttcgacccctggggccagggaaccctggtcaccgtctcctcag	tggggccagggaaccctggtcaccgtctcctcag
1036	ACAGCCGCATTACGAC-1_contig_1	productive	M	Homsap IGHV3-21*01 F	Homsap IGHJ4*02 F	Homsap IGHD5-24*01 ORF	IGHM	gaggtgcagctggtggagtctggggga...ggcttggtggagcctggggggtccctgagactctcctgtgcagcctctggattcaccttc............agtagttatagtatgaactgggtccgccaggctccagggaaggggctggagtgggtctcatccattagcagtagt......agtagttacatatactacgcagactcagtgagg...ggccgattcaccatctccagagacaacgccgagaacctactgtatctgcaaatggacagcctgagagccgaggacacggctgtgtattattgtgcgagtccccaagaccgacgagatggcctggagcttgactactggggccagggaaccctggtcaccgtctcctcag		gaggtgcagctggtggagtctggggga...ggcttggtggagcctggggggtccctgagactctcctgtgcagcctctggattcaccttc............agtagttatagtatgaactgggtccgccaggctccagggaaggggctggagtgggtctcatccattagcagtagt......agtagttacatatactacgcagactcagtgagg...ggccgattcaccatctccagagacaacgccgagaacctactgtatctgcaaatggacagcctgagagccgaggacacggctgtgtattattgtgcgag	gaggtgcagctggtggagtctggggga...ggcttggtggagcctggggggtccctgagactctcctgtgcagcctct	ggattcaccttc............agtagttatagt	atgaactgggtccgccaggctccagggaaggggctggagtgggtctcatcc	attagcagtagt......agtagttacata	tactacgcagactcagtgagg...ggccgattcaccatctccagagacaacgccgagaacctactgtatctgcaaatggacagcctgagagccgaggacacggctgtgtattattgt	gcgagtccccaagaccgacgagatggcctggagcttgactac	tgtgcgagtccccaagaccgacgagatggcctggagcttgactactgg	ttgactactggggccagggaaccctggtcaccgtctcctcag	tggggccagggaaccctggtcaccgtctcctcag
3954	ACAGCCGTCATGCTCC-1_contig_2	productive	M	Homsap IGHV3-23*01 F, or Homsap IGHV3-23D*01 F	Homsap IGHJ1*01 F	Homsap IGHD6-13*01 F	IGHM	gaggtgcagctgttggagtctggggga...ggcttggtacagcctggggggtccctgagactctcctgtgcagcctctggattcaccttt............accagctacgccatgagttgggtccgccaggctccagggaaggggctggagtgggtctcaactattagtggtgct......ggtgataccacatactacgcagactccgtgaag...ggccggttcaccgtctccagagacaattccaagaacacgctgtatctgcaaattaacagcctgagagccgaggacacggccctatattactgtgcgaagacgggtatagcagcagctggtggccagtcctggggccagggaaccctggtcaccgtctcctcag		gaggtgcagctgttggagtctggggga...ggcttggtacagcctggggggtccctgagactctcctgtgcagcctctggattcaccttt............accagctacgccatgagttgggtccgccaggctccagggaaggggctggagtgggtctcaactattagtggtgct......ggtgataccacatactacgcagactccgtgaag...ggccggttcaccgtctccagagacaattccaagaacacgctgtatctgcaaattaacagcctgagagccgaggacacggccctatattactgtgcgaa	gaggtgcagctgttggagtctggggga...ggcttggtacagcctggggggtccctgagactctcctgtgcagcctct	ggattcaccttt............accagctacgcc	atgagttgggtccgccaggctccagggaaggggctggagtgggtctcaact	attagtggtgct......ggtgataccaca	tactacgcagactccgtgaag...ggccggttcaccgtctccagagacaattccaagaacacgctgtatctgcaaattaacagcctgagagccgaggacacggccctatattactgt	gcgaagacgggtatagcagcagctggtggccagtcc	tgtgcgaagacgggtatagcagcagctggtggccagtcctgg	ccagtcctggggccagggaaccctggtcaccgtctcctcag	tggggccagggaaccctggtcaccgtctcctcag
5583	ACAGCCGTCATTTGGG-1_contig_2	productive	M	Homsap IGHV3-48*02 F	Homsap IGHJ4*02 F	Homsap IGHD6-6*01 F	IGHD	gaggtgcagctggtggagtctggggga...ggcttggtacagcctggggggtccctgagactctcctgtgcagcctctggattcaccttc............agtagctatagcatgaactgggtccgccaggctccagggaaggggctggagtgggtttcatacattagtagtagt......agtagtaccatatactacgcagactctgtgaag...ggccgattcaccatctccagagacaatgccaagaactcactgtatctgcaaatgaacagcctgagagacgaggacacggctgtgtattactgtgcgagagtagggttcggcagctcgtcgttttactggggccagggaaccctggtcaccgtctcctcag		gaggtgcagctggtggagtctggggga...ggcttggtacagcctggggggtccctgagactctcctgtgcagcctctggattcaccttc............agtagctatagcatgaactgggtccgccaggctccagggaaggggctggagtgggtttcatacattagtagtagt......agtagtaccatatactacgcagactctgtgaag...ggccgattcaccatctccagagacaatgccaagaactcactgtatctgcaaatgaacagcctgagagacgaggacacggctgtgtattactgtgcgagag	gaggtgcagctggtggagtctggggga...ggcttggtacagcctggggggtccctgagactctcctgtgcagcctct	ggattcaccttc............agtagctatagc	atgaactgggtccgccaggctccagggaaggggctggagtgggtttcatac	attagtagtagt......agtagtaccata	tactacgcagactctgtgaag...ggccgattcaccatctccagagacaatgccaagaactcactgtatctgcaaatgaacagcctgagagacgaggacacggctgtgtattactgt	gcgagagtagggttcggcagctcgtcgttttac	tgtgcgagagtagggttcggcagctcgtcgttttactgg	tactggggccagggaaccctggtcaccgtctcctcag	tggggccagggaaccctggtcaccgtctcctcag
664	ACAGCTAAGAGTGACC-1_contig_5	productive	M	Homsap IGHV3-43*02 F	Homsap IGHJ4*02 F	Homsap IGHD6-13*01 F	IGHG3	gaagtacaactggtggagtctggggga...ggcgtggtacagcctggggggtccctgagactctcctgtgcagcctctggattcaccttt............gatgattttgccatgctctgggtccgtcaacctccagggaagggtctggagtgggtctctcttattagtggtgat......ggtagtagaacatactatgcagactctgtgaag...gcccgattcatcctctccagagacaacgacaaaaactccgtttttctgcaaatgaacagtctgagaactgaggacaccgccttttattattgtgtgaaattttctggtaccgactttgactactggggccagggagccctggtcaccgtctcctcag		gaagtacaactggtggagtctggggga...ggcgtggtacagcctggggggtccctgagactctcctgtgcagcctctggattcaccttt............gatgattttgccatgctctgggtccgtcaacctccagggaagggtctggagtgggtctctcttattagtggtgat......ggtagtagaacatactatgcagactctgtgaag...gcccgattcatcctctccagagacaacgacaaaaactccgtttttctgcaaatgaacagtctgagaactgaggacaccgccttttattattgtgtgaaa	gaagtacaactggtggagtctggggga...ggcgtggtacagcctggggggtccctgagactctcctgtgcagcctct	ggattcaccttt............gatgattttgcc	atgctctgggtccgtcaacctccagggaagggtctggagtgggtctctctt	attagtggtgat......ggtagtagaaca	tactatgcagactctgtgaag...gcccgattcatcctctccagagacaacgacaaaaactccgtttttctgcaaatgaacagtctgagaactgaggacaccgccttttattattgt	gtgaaattttctggtaccgactttgactac	tgtgtgaaattttctggtaccgactttgactactgg	actttgactactggggccagggagccctggtcaccgtctcctcag	tggggccagggagccctggtcaccgtctcctcag
5146	ACATACGCACACCGCA-1_contig_4	productive	N	Homsap IGHV4-59*01 F	Homsap IGHJ3*02 F	Homsap IGHD2-2*01 F	IGHM	caggtgcagctgcaggagtcgggccca...ggactggtgaagccttcggagaccctgtccctcacctgcactgtctctggtggctccatc............agtagttactactggagctggatccggcagcccccagggaagggactggagtggattgggtatatctattacagt.........gggagcaccaactacaacccctccctcaag...agtcgagtcaccatatcagtagacacgtccaagaaccagttctccctgaagctgagctctgtgaccgctgcggacacggccgtgtattactgtgcgagggagatggggggggccattgtagtagtaccagctgctacatctcctggtgcttttgatatctggggccaagggacaatggtc…		caggtgcagctgcaggagtcgggccca...ggactggtgaagccttcggagaccctgtccctcacctgcactgtctctggtggctccatc............agtagttactactggagctggatccggcagcccccagggaagggactggagtggattgggtatatctattacagt.........gggagcaccaactacaacccctccctcaag...agtcgagtcaccatatcagtagacacgtccaagaaccagttctccctgaagctgagctctgtgaccgctgcggacacggccgtgtattactgtgcgag	caggtgcagctgcaggagtcgggccca...ggactggtgaagccttcggagaccctgtccctcacctgcactgtctct	ggtggctccatc............agtagttactac	tggagctggatccggcagcccccagggaagggactggagtggattgggtat	atctattacagt.........gggagcacc	aactacaacccctccctcaag...agtcgagtcaccatatcagtagacacgtccaagaaccagttctccctgaagctgagctctgtgaccgctgcggacacggccgtgtattactgt	gcgagggagatggggggggccattgtagtagtaccagctgctacatctcctggtgcttttgatatc	tgtgcgagggagatggggggggccattgtagtagtaccagctgctacatctcctggtgcttttgatatctgg	tgcttttgatatctggggccaagggacaatggtcaccgtctcttcag	tggggccaagggacaatggtcaccgtctcttcag
5205	ACATACGCATCTATGG-1_contig_2	productive	M	Homsap IGHV6-1*01 F	Homsap IGHJ6*03 F	Homsap IGHD2-2*02 F	IGHD	caggtacagctgcagcagtcaggtcca...ggactggtgaagccctcgcagaccctctcactcacctgtgccatctccggggacagtgtctct......agcgacagtgctacttggaattggatcaggcagtccccatcgagaggccttgagtggctgggaaggacgcactacaggtcc...aagtggtattatgattatgcagtatctgtgaaa...agtcgaataaccatcaacccagacacatccaagaaccagttctccctgcagctgaactctgtgactcccgaggacacggctgtgtattactgtgcaaggggggcgggactcctgctatacagggactactactactactacatggacgtctggggcagagggaccacggtcaccgtctcc…		caggtacagctgcagcagtcaggtcca...ggactggtgaagccctcgcagaccctctcactcacctgtgccatctccggggacagtgtctct......agcgacagtgctacttggaattggatcaggcagtccccatcgagaggccttgagtggctgggaaggacgcactacaggtcc...aagtggtattatgattatgcagtatctgtgaaa...agtcgaataaccatcaacccagacacatccaagaaccagttctccctgcagctgaactctgtgactcccgaggacacggctgtgtattactgtgcaag	caggtacagctgcagcagtcaggtcca...ggactggtgaagccctcgcagaccctctcactcacctgtgccatctcc	ggggacagtgtctct......agcgacagtgctact	tggaattggatcaggcagtccccatcgagaggccttgagtggctgggaagg	acgcactacaggtcc...aagtggtattat	gattatgcagtatctgtgaaa...agtcgaataaccatcaacccagacacatccaagaaccagttctccctgcagctgaactctgtgactcccgaggacacggctgtgtattactgt	gcaaggggggcgggactcctgctatacagggactactactactactacatggacgtc	tgtgcaaggggggcgggactcctgctatacagggactactactactactacatggacgtctgg	actactactactactacatggacgtctggggcagagggaccacggtcaccgtctcctca	tggggcagagggaccacggtcaccgtctcctca
7	ACATACGTCCTATTCA-1_contig_3	productive	N	Homsap IGHV3-23*01 F, or Homsap IGHV3-23D*01 F	Homsap IGHJ4*02 F	Homsap IGHD3-9*01 F	IGHM	gaggtgcagctgttggagtctggggga...ggcttggtacagcctggggggtccctgagactctcctgtgcagcctctggattcaccttt............agcagctatgccatgagctgggtccgccaggctccagggaaggggctggagtgggtctcagctattagtggtagt......ggtggtagcacatactacgcagactccgtgaag...ggccggttcaccatctccagagacaattccaagaacacgctgtatctgcaaatgaacagcctgagagccgaggacacggccgtatattactgtgcgaaacaccgacggcaaagccccgatgatcattttgactgggtaataactagcccccctactttggactactggggccagggaacc…		gaggtgcagctgttggagtctggggga...ggcttggtacagcctggggggtccctgagactctcctgtgcagcctctggattcaccttt............agcagctatgccatgagctgggtccgccaggctccagggaaggggctggagtgggtctcagctattagtggtagt......ggtggtagcacatactacgcagactccgtgaag...ggccggttcaccatctccagagacaattccaagaacacgctgtatctgcaaatgaacagcctgagagccgaggacacggccgtatattactgtgcgaaa	gaggtgcagctgttggagtctggggga...ggcttggtacagcctggggggtccctgagactctcctgtgcagcctct	ggattcaccttt............agcagctatgcc	atgagctgggtccgccaggctccagggaaggggctggagtgggtctcagct	attagtggtagt......ggtggtagcaca	tactacgcagactccgtgaag...ggccggttcaccatctccagagacaattccaagaacacgctgtatctgcaaatgaacagcctgagagccgaggacacggccgtatattactgt	gcgaaacaccgacggcaaagccccgatgatcattttgactgggtaataactagcccccctactttggactac	tgtgcgaaacaccgacggcaaagccccgatgatcattttgactgggtaataactagcccccctactttggactactgg	gactactggggccagggaaccctggtcaccgtctcctcag	tggggccagggaaccctggtcaccgtctcctcag
3280	ACATCAGAGACCTTTG-1_contig_3	productive	N	Homsap IGHV4-34*01 F	Homsap IGHJ4*02 F	Homsap IGHD3-3*01 F	IGHM	caggtgcagctacagcagtggggcgca...ggactgttgaagccttcggagaccctgtccctcacctgcgctgtctatggtgggtccttc............agtggttactactggagctggatccgccagcccccagggaaggggctggagtggattggggaaatcaatcatagt.........ggaagcaccaactacaacccgtccctcaag...agtcgagtcaccatatcagtagacacgtccaagaaccagttctccctgaagctgagctctgtgaccgccgcggacacggctgtgtattactgtgcgagaggcgaagggtattacgatttttggagtggttattcgaccccgctgtttgactactggggccagggaaccctggtcaccgtc…		caggtgcagctacagcagtggggcgca...ggactgttgaagccttcggagaccctgtccctcacctgcgctgtctatggtgggtccttc............agtggttactactggagctggatccgccagcccccagggaaggggctggagtggattggggaaatcaatcatagt.........ggaagcaccaactacaacccgtccctcaag...agtcgagtcaccatatcagtagacacgtccaagaaccagttctccctgaagctgagctctgtgaccgccgcggacacggctgtgtattactgtgcgagagg	caggtgcagctacagcagtggggcgca...ggactgttgaagccttcggagaccctgtccctcacctgcgctgtctat	ggtgggtccttc............agtggttactac	tggagctggatccgccagcccccagggaaggggctggagtggattggggaa	atcaatcatagt.........ggaagcacc	aactacaacccgtccctcaag...agtcgagtcaccatatcagtagacacgtccaagaaccagttctccctgaagctgagctctgtgaccgccgcggacacggctgtgtattactgt	gcgagaggcgaagggtattacgatttttggagtggttattcgaccccgctgtttgactac	tgtgcgagaggcgaagggtattacgatttttggagtggttattcgaccccgctgtttgactactgg	tttgactactggggccagggaaccctggtcaccgtctcctcag	tggggccagggaaccctggtcaccgtctcctcag
2051	ACATCAGAGCGCTCCA-1_contig_4	productive	M	Homsap IGHV5-10-1*03 F	Homsap IGHJ4*02 F	Homsap IGHD6-13*01 F	IGHG1	gaagtgcagctggtgcagtccggagca...gaggtgaaaaagcccggggagtctctgaggatctcctgtaagggttctggatacagcttt............tccaacttttggatcagctgggtgcgccagatgcccggcaaaggcctggaattgatggggcgaattgatcctagt......gactcttacaccaactacagcccgtccttccaa...ggccacgtcaccatctcagctgacaagtccatcagcactgcctttttgcagtggagcagcctgaaggcctcggacaccgccatctattactgtgcgagacatccctggggagcagcagctgcctactggggccagggaaccctggtcaccgtctcctcaa		gaagtgcagctggtgcagtccggagca...gaggtgaaaaagcccggggagtctctgaggatctcctgtaagggttctggatacagcttt............tccaacttttggatcagctgggtgcgccagatgcccggcaaaggcctggaattgatggggcgaattgatcctagt......gactcttacaccaactacagcccgtccttccaa...ggccacgtcaccatctcagctgacaagtccatcagcactgcctttttgcagtggagcagcctgaaggcctcggacaccgccatctattactgtgcgaga	gaagtgcagctggtgcagtccggagca...gaggtgaaaaagcccggggagtctctgaggatctcctgtaagggttct	ggatacagcttt............tccaacttttgg	atcagctgggtgcgccagatgcccggcaaaggcctggaattgatggggcga	attgatcctagt......gactcttacacc	aactacagcccgtccttccaa...ggccacgtcaccatctcagctgacaagtccatcagcactgcctttttgcagtggagcagcctgaaggcctcggacaccgccatctattactgt	gcgagacatccctggggagcagcagctgcctac	tgtgcgagacatccctggggagcagcagctgcctactgg	tgcctactggggccagggaaccctggtcaccgtctcctcaa	tggggccagggaaccctggtcaccgtctcctcaa
4253	ACATCAGAGGCTCAGA-1_contig_4	productive	M	Homsap IGHV3-23*01 F, or Homsap IGHV3-23D*01 F	Homsap IGHJ6*03 F	Homsap IGHD3-3*01 F	None	gaagaggaggtgttggagtctggggga...ggcttggtacagccgggggggtccctgagactctcctgtgcagcctctggattcaccttt............aggagctatgccatgagctgggtccgccaggctccagggaaggggctggagtgggtctcagctattagtgggagt......ggtggtagtacatactacgcagactccgtgaag...ggccggttcaccatctccagagacaattccaagaacacactggatctgcaaatgaacagcctgagagccgaagacacggccgtatattactgtgcgaaagtcgatttttggagtggtctttactactactacacctacatggacgtctggggcaaaggg		gaagaggaggtgttggagtctggggga...ggcttggtacagccgggggggtccctgagactctcctgtgcagcctctggattcaccttt............aggagctatgccatgagctgggtccgccaggctccagggaaggggctggagtgggtctcagctattagtgggagt......ggtggtagtacatactacgcagactccgtgaag...ggccggttcaccatctccagagacaattccaagaacacactggatctgcaaatgaacagcctgagagccgaagacacggccgtatattactgtgcgaaag	gaagaggaggtgttggagtctggggga...ggcttggtacagccgggggggtccctgagactctcctgtgcagcctct	ggattcaccttt............aggagctatgcc	atgagctgggtccgccaggctccagggaaggggctggagtgggtctcagct	attagtgggagt......ggtggtagtaca	tactacgcagactccgtgaag...ggccggttcaccatctccagagacaattccaagaacacactggatctgcaaatgaacagcctgagagccgaagacacggccgtatattactgt	gcgaaagtcgatttttggagtggtctttactactactacacctacatggacgtc	tgtgcgaaagtcgatttttggagtggtctttactactactacacctacatggacgtctgg	ttactactactacacctacatggacgtctggggcaaaggg	tggggcaaaggg
3342	ACATCAGAGGGCTCTC-1_contig_1	productive	N	Homsap IGHV1-69*04 F	Homsap IGHJ4*02 F	Homsap IGHD5-12*01 F	IGHD	caggtccagctggtgcagtctggggct...gaggtgaagaagcctgggtcctcggtgaaggtctcctgcaaggcttctggaggcaccttc............agcagctatgctatcagctgggtgcgacaggcccctggacaagggcttgagtggatgggaaggatcatccctatc......cttggtatagcaaactacgcacagaagttccag...ggcagagtcacgattaccgcggacaaatccacgagcacagcctacatggagctgagcagcctgagatctgaggacacggccgtgtattactgtgcgagagtgtctgtttatagtggctacgattggattgactactggggccagggaaccctggtcaccgtctcctcag		caggtccagctggtgcagtctggggct...gaggtgaagaagcctgggtcctcggtgaaggtctcctgcaaggcttctggaggcaccttc............agcagctatgctatcagctgggtgcgacaggcccctggacaagggcttgagtggatgggaaggatcatccctatc......cttggtatagcaaactacgcacagaagttccag...ggcagagtcacgattaccgcggacaaatccacgagcacagcctacatggagctgagcagcctgagatctgaggacacggccgtgtattactgtgcgagag	caggtccagctggtgcagtctggggct...gaggtgaagaagcctgggtcctcggtgaaggtctcctgcaaggcttct	ggaggcaccttc............agcagctatgct	atcagctgggtgcgacaggcccctggacaagggcttgagtggatgggaagg	atcatccctatc......cttggtatagca	aactacgcacagaagttccag...ggcagagtcacgattaccgcggacaaatccacgagcacagcctacatggagctgagcagcctgagatctgaggacacggccgtgtattactgt	gcgagagtgtctgtttatagtggctacgattggattgactac	tgtgcgagagtgtctgtttatagtggctacgattggattgactactgg	ttgactactggggccagggaaccctggtcaccgtctcctcag	tggggccagggaaccctggtcaccgtctcctcag
3917	ACATCAGAGGTAAACT-1_contig_1	productive	N	Homsap IGHV3-53*04 F	Homsap IGHJ4*02 F	Homsap IGHD5-18*01 F	IGHM	gaggtgcagctggtggagtctggagga...ggcttggtccagcctggggggtccctgagactctcctgtgcagcctctgggttcaccgtc............agtagcaactacatgagctgggtccgccaggctccagggaaggggctggagtgggtctcagttatttatagcggt.........ggtagcacatactacgcagactccgtgaag...ggccgattcaccatctccagacacaattccaagaacacgctgtatcttcaaatgaacagcctgagagctgaggacacggccgtgtattactgtgcgaggtcgtcgtacagctatggttacgactactggggccagggaaccctggtcaccgtctcctcag		gaggtgcagctggtggagtctggagga...ggcttggtccagcctggggggtccctgagactctcctgtgcagcctctgggttcaccgtc............agtagcaactacatgagctgggtccgccaggctccagggaaggggctggagtgggtctcagttatttatagcggt.........ggtagcacatactacgcagactccgtgaag...ggccgattcaccatctccagacacaattccaagaacacgctgtatcttcaaatgaacagcctgagagctgaggacacggccgtgtattactgtgcgag	gaggtgcagctggtggagtctggagga...ggcttggtccagcctggggggtccctgagactctcctgtgcagcctct	gggttcaccgtc............agtagcaactac	atgagctgggtccgccaggctccagggaaggggctggagtgggtctcagtt	atttatagcggt.........ggtagcaca	tactacgcagactccgtgaag...ggccgattcaccatctccagacacaattccaagaacacgctgtatcttcaaatgaacagcctgagagctgaggacacggccgtgtattactgt	gcgaggtcgtcgtacagctatggttacgactac	tgtgcgaggtcgtcgtacagctatggttacgactactgg	gactactggggccagggaaccctggtcaccgtctcctcag	tggggccagggaaccctggtcaccgtctcctcag
1635	ACATCAGCAGCTGTAT-1_contig_1	productive	N	Homsap IGHV3-48*03 F	Homsap IGHJ6*02 F	Homsap IGHD3-10*01 F	IGHD	gaggtgcagctggtggagtctggggga...ggcttggtacagcctggagggtccctgagactctcctgtgcagcctctggattcaccttc............agtagttatgaaatgaactgggtccgccaggctccagggaaggggctggagtgggtttcatacattagtagtagt......ggtagtaccatatactacgcagactctgtgaag...ggccgattcaccatctccagagacaacgccaagaactcactgtatctgcaaatgaacagcctgagagccgaggacacggctgtttattactgtgcgagagagtatattactatggttcggggagttacttactactactacggtatggacgtctggggccaagggaccacggtcaccgtc…		gaggtgcagctggtggagtctggggga...ggcttggtacagcctggagggtccctgagactctcctgtgcagcctctggattcaccttc............agtagttatgaaatgaactgggtccgccaggctccagggaaggggctggagtgggtttcatacattagtagtagt......ggtagtaccatatactacgcagactctgtgaag...ggccgattcaccatctccagagacaacgccaagaactcactgtatctgcaaatgaacagcctgagagccgaggacacggctgtttattactgtgcgagaga	gaggtgcagctggtggagtctggggga...ggcttggtacagcctggagggtccctgagactctcctgtgcagcctct	ggattcaccttc............agtagttatgaa	atgaactgggtccgccaggctccagggaaggggctggagtgggtttcatac	attagtagtagt......ggtagtaccata	tactacgcagactctgtgaag...ggccgattcaccatctccagagacaacgccaagaactcactgtatctgcaaatgaacagcctgagagccgaggacacggctgtttattactgt	gcgagagagtatattactatggttcggggagttacttactactactacggtatggacgtc	tgtgcgagagagtatattactatggttcggggagttacttactactactacggtatggacgtctgg	tactactactacggtatggacgtctggggccaagggaccacggtcaccgtctcctca	tggggccaagggaccacggtcaccgtctcctca
568	ACATCAGTCCTGCCAT-1_contig_2	productive	N	Homsap IGHV3-30*03 F, or Homsap IGHV3-30*18 F or Homsap IGHV3-30-5*01 F	Homsap IGHJ4*02 F	Homsap IGHD3-10*01 F	IGHM	caggtgcagctggtggagtctggggga...ggcgtggtccagcctgggaggtccctgagactctcctgtgcagcctctggattcaccttc............agtagctatggcatgcactgggtccgccaggctccaggcaaggggctggagtgggtggcagttatatcatatgat......ggaagtaataaatactatgcagactccgtgaag...ggccgattcaccatctccagagacaattccaagaacacgctgtatctgcaaatgaacagcctgagagctgaggacacggctgtgtattactgtgcgaaagatttcgggtcttttggtacgggctaccatcccccagactactggggccagggaaccctggtcaccgtctcctcag		caggtgcagctggtggagtctggggga...ggcgtggtccagcctgggaggtccctgagactctcctgtgcagcctctggattcaccttc............agtagctatggcatgcactgggtccgccaggctccaggcaaggggctggagtgggtggcagttatatcatatgat......ggaagtaataaatactatgcagactccgtgaag...ggccgattcaccatctccagagacaattccaagaacacgctgtatctgcaaatgaacagcctgagagctgaggacacggctgtgtattactgtgcga	caggtgcagctggtggagtctggggga...ggcgtggtccagcctgggaggtccctgagactctcctgtgcagcctct	ggattcaccttc............agtagctatggc	atgcactgggtccgccaggctccaggcaaggggctggagtgggtggcagtt	atatcatatgat......ggaagtaataaa	tactatgcagactccgtgaag...ggccgattcaccatctccagagacaattccaagaacacgctgtatctgcaaatgaacagcctgagagctgaggacacggctgtgtattactgt	gcgaaagatttcgggtcttttggtacgggctaccatcccccagactac	tgtgcgaaagatttcgggtcttttggtacgggctaccatcccccagactactgg	gactactggggccagggaaccctggtcaccgtctcctcag	tggggccagggaaccctggtcaccgtctcctcag
4565	ACATCAGTCTTACCGC-1_contig_2	productive	M	Homsap IGHV3-7*01 F	Homsap IGHJ6*02 F	Homsap IGHD2-8*01 F	IGHD	gaggtgcagctggtggagtctggggga...ggcttggtccagcctggggggtccctgagactctcctgtgcagcctctggattcaccttt............agtacctattggatgagctgggtccgccaggctccagggaaggggctggagtgggtggccaacataaagcaagat......ggaagtgggaaaaactatgtggactctgtgaag...ggccgattcaccatctccagagacaacgccaagaactcactgtatctgcaaatgaacagcctgagagccgcggacacggctgtgtattattgtgcgagagattggactacttactactatggtgtggacgtctggggccaagggaccacggtcaccgtctcctca		gaggtgcagctggtggagtctggggga...ggcttggtccagcctggggggtccctgagactctcctgtgcagcctctggattcaccttt............agtacctattggatgagctgggtccgccaggctccagggaaggggctggagtgggtggccaacataaagcaagat......ggaagtgggaaaaactatgtggactctgtgaag...ggccgattcaccatctccagagacaacgccaagaactcactgtatctgcaaatgaacagcctgagagccgcggacacggctgtgtattattgtgcgagaga	gaggtgcagctggtggagtctggggga...ggcttggtccagcctggggggtccctgagactctcctgtgcagcctct	ggattcaccttt............agtacctattgg	atgagctgggtccgccaggctccagggaaggggctggagtgggtggccaac	ataaagcaagat......ggaagtgggaaa	aactatgtggactctgtgaag...ggccgattcaccatctccagagacaacgccaagaactcactgtatctgcaaatgaacagcctgagagccgcggacacggctgtgtattattgt	gcgagagattggactacttactactatggtgtggacgtc	tgtgcgagagattggactacttactactatggtgtggacgtctgg	tactactatggtgtggacgtctggggccaagggaccacggtcaccgtctcctca	tggggccaagggaccacggtcaccgtctcctca
5969	ACATGGTCATTGTGCA-1_contig_2	productive	M	Homsap IGHV3-48*03 F	Homsap IGHJ5*02 F	Homsap IGHD2-2*01 F	IGHG2	gaggtgcagctggtggagtctggggga...gccttggtgcagcctggagggtccctgagactctcctgtggagcctctggattcaccttc............agttcctatgaaatgaactgggtccgccagtctccagggagggggctggagtgggtttcatacattagtagtact......ggtactactgtttattacacagactctgtgcgg...ggccgcttcaccatctccagagacgacgccaagaactcactttatctacaaatgaacagcctgagagccgaggacacggctatattttactgtgcgagaggcagaagtaacacctggtactttaattggatcgacctctggggccagggaaccctggtcaccgtctcctcag		gaggtgcagctggtggagtctggggga...gccttggtgcagcctggagggtccctgagactctcctgtggagcctctggattcaccttc............agttcctatgaaatgaactgggtccgccagtctccagggagggggctggagtgggtttcatacattagtagtact......ggtactactgtttattacacagactctgtgcgg...ggccgcttcaccatctccagagacgacgccaagaactcactttatctacaaatgaacagcctgagagccgaggacacggctatattttactgtgcgagag	gaggtgcagctggtggagtctggggga...gccttggtgcagcctggagggtccctgagactctcctgtggagcctct	ggattcaccttc............agttcctatgaa	atgaactgggtccgccagtctccagggagggggctggagtgggtttcatac	attagtagtact......ggtactactgtt	tattacacagactctgtgcgg...ggccgcttcaccatctccagagacgacgccaagaactcactttatctacaaatgaacagcctgagagccgaggacacggctatattttactgt	gcgagaggcagaagtaacacctggtactttaattggatcgacctc	tgtgcgagaggcagaagtaacacctggtactttaattggatcgacctctgg	tggatcgacctctggggccagggaaccctggtcaccgtctcctcag	tggggccagggaaccctggtcaccgtctcctcag
5518	ACATGGTGTCAAAGCG-1_contig_1	productive	M	Homsap IGHV3-7*01 F	Homsap IGHJ4*02 F	Homsap IGHD3-16*02 F	IGHM	gaggtgcagctggtggagtctggggga...ggcttggtccagcctggggggtccctgagactctcctgtgtagcctctggattcaccttt............agtagttcttggatgagttgggtccgccaggctccagggaaggggctggagtgggtggccaacataaaggaagat......ggaagtcagaaaaactatgtggactctgtgaag...ggccgattcaccatctccagagacaacgccaagaactcactgtatctgcaaatgaccgacctgagagtcgaggacgcggctgtgtatttctgtgtgaaagcagggcggaatcttgactactggggccagggaaccctggtcaccgtctcctcag		gaggtgcagctggtggagtctggggga...ggcttggtccagcctggggggtccctgagactctcctgtgtagcctctggattcaccttt............agtagttcttggatgagttgggtccgccaggctccagggaaggggctggagtgggtggccaacataaaggaagat......ggaagtcagaaaaactatgtggactctgtgaag...ggccgattcaccatctccagagacaacgccaagaactcactgtatctgcaaatgaccgacctgagagtcgaggacgcggctgtgtatttctgtgtgaaag	gaggtgcagctggtggagtctggggga...ggcttggtccagcctggggggtccctgagactctcctgtgtagcctct	ggattcaccttt............agtagttcttgg	atgagttgggtccgccaggctccagggaaggggctggagtgggtggccaac	ataaaggaagat......ggaagtcagaaa	aactatgtggactctgtgaag...ggccgattcaccatctccagagacaacgccaagaactcactgtatctgcaaatgaccgacctgagagtcgaggacgcggctgtgtatttctgt	gtgaaagcagggcggaatcttgactac	tgtgtgaaagcagggcggaatcttgactactgg	ttgactactggggccagggaaccctggtcaccgtctcctcag	tggggccagggaaccctggtcaccgtctcctcag
8688	ACATGGTTCACGACTA-1_contig_2	productive	N	Homsap IGHV4-31*03 F	Homsap IGHJ3*02 F	Homsap IGHD2-2*01 F	IGHM	caggtgcagctgcaggagtcgggccca...ggactggtgaagccttcacagaccctgtccctcacctgcactgtctctggtggctccatcagc......agtggtggttactactggagctggatccgccagcacccagggaagggcctggagtggattgggtacatctattacagt.........gggagcacctactacaacccgtccctcaag...agtcgagttaccatatcagtagacacgtctaagaaccagttctccctgaagctgagctctgtgactgccgcggacacggccgtgtattactgtgcggtaggatattgtagtagtaccagctgctatccgttcctcagtcatgatgcttttgatatctggggccaagggacaatggtcacc…		caggtgcagctgcaggagtcgggccca...ggactggtgaagccttcacagaccctgtccctcacctgcactgtctctggtggctccatcagc......agtggtggttactactggagctggatccgccagcacccagggaagggcctggagtggattgggtacatctattacagt.........gggagcacctactacaacccgtccctcaag...agtcgagttaccatatcagtagacacgtctaagaaccagttctccctgaagctgagctctgtgactgccgcggacacggccgtgtattactgtgcg	caggtgcagctgcaggagtcgggccca...ggactggtgaagccttcacagaccctgtccctcacctgcactgtctct	ggtggctccatcagc......agtggtggttactac	tggagctggatccgccagcacccagggaagggcctggagtggattgggtac	atctattacagt.........gggagcacc	tactacaacccgtccctcaag...agtcgagttaccatatcagtagacacgtctaagaaccagttctccctgaagctgagctctgtgactgccgcggacacggccgtgtattactgt	gcggtaggatattgtagtagtaccagctgctatccgttcctcagtcatgatgcttttgatatc	tgtgcggtaggatattgtagtagtaccagctgctatccgttcctcagtcatgatgcttttgatatctgg	tgatgcttttgatatctggggccaagggacaatggtcaccgtctcttcag	tggggccaagggacaatggtcaccgtctcttcag
4620	ACCAGTAAGCGATGAC-1_contig_1	productive	M	Homsap IGHV4-39*01 F	Homsap IGHJ4*02 F	Homsap IGHD3-10*01 F	IGHG3	cagctgcagctgcaggagtcgggccca...ggactggtgaagccttcggagaccctgtccctcacctgcactgtctctggtggctccatcagc......agcagtccctactactggggctggatccgccagcccccagggaaggggctggagtggattggcagtattcattatagt.........gggactacctactacaaaccgtccctcaag...agtcgagtcaccatatccgtacacacgtccaagaaccagttctccctgaaactgagctctgtgaccgccgcagacacggctgtgtattactgtgcgagacatggttacggttcggggacttattataaaaggggaattgactactggggccagggaaccctggtcaccgtctcctcag		cagctgcagctgcaggagtcgggccca...ggactggtgaagccttcggagaccctgtccctcacctgcactgtctctggtggctccatcagc......agcagtccctactactggggctggatccgccagcccccagggaaggggctggagtggattggcagtattcattatagt.........gggactacctactacaaaccgtccctcaag...agtcgagtcaccatatccgtacacacgtccaagaaccagttctccctgaaactgagctctgtgaccgccgcagacacggctgtgtattactgtgcgagaca	cagctgcagctgcaggagtcgggccca...ggactggtgaagccttcggagaccctgtccctcacctgcactgtctct	ggtggctccatcagc......agcagtccctactac	tggggctggatccgccagcccccagggaaggggctggagtggattggcagt	attcattatagt.........gggactacc	tactacaaaccgtccctcaag...agtcgagtcaccatatccgtacacacgtccaagaaccagttctccctgaaactgagctctgtgaccgccgcagacacggctgtgtattactgt	gcgagacatggttacggttcggggacttattataaaaggggaattgactac	tgtgcgagacatggttacggttcggggacttattataaaaggggaattgactactgg	ttgactactggggccagggaaccctggtcaccgtctcctcag	tggggccagggaaccctggtcaccgtctcctcag
1885	ACCAGTAAGCTGCAAG-1_contig_1	productive	N	Homsap IGHV1-69*04 F	Homsap IGHJ6*02 F	Homsap IGHD3-10*01 F	IGHD	caggtccagctggtgcagtctggggct...gaggtgaagaagcctgggtcctcggtgaaggtctcctgcaaggcttctggaggcaccttc............agcagctatgctatcagctgggtgcgacaggcccctggacaagggcttgagtggatgggaaggatcatccctatc......cttggtatagcaaactacgcacagaagttccag...ggcagagtcacgattaccgcggacaaatccacgagcacagcctacatggagctgagcagcctgagatctgaggacacggccgtgtattactgtgcgagagctccgcgatattactatggttcggggagttattccgcttacggtatggacgtctggggccaagggaccacggtcaccgtc…		caggtccagctggtgcagtctggggct...gaggtgaagaagcctgggtcctcggtgaaggtctcctgcaaggcttctggaggcaccttc............agcagctatgctatcagctgggtgcgacaggcccctggacaagggcttgagtggatgggaaggatcatccctatc......cttggtatagcaaactacgcacagaagttccag...ggcagagtcacgattaccgcggacaaatccacgagcacagcctacatggagctgagcagcctgagatctgaggacacggccgtgtattactgtgcgagag	caggtccagctggtgcagtctggggct...gaggtgaagaagcctgggtcctcggtgaaggtctcctgcaaggcttct	ggaggcaccttc............agcagctatgct	atcagctgggtgcgacaggcccctggacaagggcttgagtggatgggaagg	atcatccctatc......cttggtatagca	aactacgcacagaagttccag...ggcagagtcacgattaccgcggacaaatccacgagcacagcctacatggagctgagcagcctgagatctgaggacacggccgtgtattactgt	gcgagagctccgcgatattactatggttcggggagttattccgcttacggtatggacgtc	tgtgcgagagctccgcgatattactatggttcggggagttattccgcttacggtatggacgtctgg	tacggtatggacgtctggggccaagggaccacggtcaccgtctcctca	tggggccaagggaccacggtcaccgtctcctca
1272	ACCAGTAAGGATATAC-1_contig_2	productive	M	Homsap IGHV4-39*01 F	Homsap IGHJ3*02 F	Homsap IGHD1-14*01 ORF	IGHG2	cagctgcagctgcaggagtcgggcccg...ggactggtgaagccttcggagaccctgtccctcacctgcattgtctctggtggctccgtcagc......agggatggctactactggggctgggtccgccagcccccagggaaggggctggagtggattggcagtatctatcatagt.........gggagcacctactacaacccgtccctcaag...agccgagtcaccatatccatagacacgtccaagaaccagttctccctgaagctgacctctgtgaccgccgcagacacggctacttattactgtgagcgtcacccgaatcaagcggggagtgatatctggggccaagggacaatggtcaccgtctcttcag		cagctgcagctgcaggagtcgggcccg...ggactggtgaagccttcggagaccctgtccctcacctgcattgtctctggtggctccgtcagc......agggatggctactactggggctgggtccgccagcccccagggaaggggctggagtggattggcagtatctatcatagt.........gggagcacctactacaacccgtccctcaag...agccgagtcaccatatccatagacacgtccaagaaccagttctccctgaagctgacctctgtgaccgccgcagacacggctacttattactgtg	cagctgcagctgcaggagtcgggcccg...ggactggtgaagccttcggagaccctgtccctcacctgcattgtctct	ggtggctccgtcagc......agggatggctactac	tggggctgggtccgccagcccccagggaaggggctggagtggattggcagt	atctatcatagt.........gggagcacc	tactacaacccgtccctcaag...agccgagtcaccatatccatagacacgtccaagaaccagttctccctgaagctgacctctgtgaccgccgcagacacggctacttattactgt	gagcgtcacccgaatcaagcggggagtgatatc	tgtgagcgtcacccgaatcaagcggggagtgatatctgg	tgatatctggggccaagggacaatggtcaccgtctcttcag	tggggccaagggacaatggtcaccgtctcttcag
2570	ACCAGTAAGTCAAGGC-1_contig_2	productive	N	Homsap IGHV4-34*01 F	Homsap IGHJ4*02 F	Homsap IGHD3-9*01 F	IGHM	caggtgcagctacagcagtggggcgca...ggactgttgaagccttcggagaccctgtccctcacctgcgctgtctatggtgggtccttc............agtggttactactggagctggatccgccagcccccagggaaggggctggagtggattggggaaatcaatcatagt.........ggaagcaccaactacaacccgtccctcaag...agtcgagtcaccatatcagtagacacgtccaagaaccagttctccctgaagctgagctctgtgaccgccgcggacacggctgtgtattactgtgcgagagccttgggggggcgatattttgactcgaaacaatactttgactactggggccagggaaccctggtcaccgtctcctcag		caggtgcagctacagcagtggggcgca...ggactgttgaagccttcggagaccctgtccctcacctgcgctgtctatggtgggtccttc............agtggttactactggagctggatccgccagcccccagggaaggggctggagtggattggggaaatcaatcatagt.........ggaagcaccaactacaacccgtccctcaag...agtcgagtcaccatatcagtagacacgtccaagaaccagttctccctgaagctgagctctgtgaccgccgcggacacggctgtgtattactgtgcgagag	caggtgcagctacagcagtggggcgca...ggactgttgaagccttcggagaccctgtccctcacctgcgctgtctat	ggtgggtccttc............agtggttactac	tggagctggatccgccagcccccagggaaggggctggagtggattggggaa	atcaatcatagt.........ggaagcacc	aactacaacccgtccctcaag...agtcgagtcaccatatcagtagacacgtccaagaaccagttctccctgaagctgagctctgtgaccgccgcggacacggctgtgtattactgt	gcgagagccttgggggggcgatattttgactcgaaacaatactttgactac	tgtgcgagagccttgggggggcgatattttgactcgaaacaatactttgactactgg	tactttgactactggggccagggaaccctggtcaccgtctcctcag	tggggccagggaaccctggtcaccgtctcctcag
6667	ACCAGTACAGACAGGT-1_contig_2	productive	M	Homsap IGHV4-61*01 F	Homsap IGHJ5*02 F	Homsap IGHD3-22*01 F	IGHM	caggtgcagctacaggagtcgggccca...cgactggtgaagccttcggagaccctgtccctcacctgcactgtctctggtgcctccgtcagc......agtggtagtttctactggaactggatccggcagcccccagggaagggactggagtggattgggtatatctattacagt.........ggggacaccaagtacaacccctccctcaag...ggtcgagtcaccatatcattagacacgtccaagaaccagttctccctgaaggtgagctctgtgaccgctgcggacacggccgtgtattattgtgcgagaaattactatgatagtgggtctgcagatcggtggttcgacccctggggccctggaaccctggtcaccgtctcctcag		caggtgcagctacaggagtcgggccca...cgactggtgaagccttcggagaccctgtccctcacctgcactgtctctggtgcctccgtcagc......agtggtagtttctactggaactggatccggcagcccccagggaagggactggagtggattgggtatatctattacagt.........ggggacaccaagtacaacccctccctcaag...ggtcgagtcaccatatcattagacacgtccaagaaccagttctccctgaaggtgagctctgtgaccgctgcggacacggccgtgtattattgtgcgaga	caggtgcagctacaggagtcgggccca...cgactggtgaagccttcggagaccctgtccctcacctgcactgtctct	ggtgcctccgtcagc......agtggtagtttctac	tggaactggatccggcagcccccagggaagggactggagtggattgggtat	atctattacagt.........ggggacacc	aagtacaacccctccctcaag...ggtcgagtcaccatatcattagacacgtccaagaaccagttctccctgaaggtgagctctgtgaccgctgcggacacggccgtgtattattgt	gcgagaaattactatgatagtgggtctgcagatcggtggttcgacccc	tgtgcgagaaattactatgatagtgggtctgcagatcggtggttcgacccctgg	tggttcgacccctggggccctggaaccctggtcaccgtctcctcag	tggggccctggaaccctggtcaccgtctcctcag
5423	ACCAGTAGTAGCGCTC-1_contig_1	productive	M	Homsap IGHV2-70*13 F, or Homsap IGHV2-70*15 F	Homsap IGHJ4*02 F	Homsap IGHD4-17*01 F	IGHG1	caggtcaccttgagagagtctggtcct...gcgctggtgaaacccacacagaccctcacactgacctgcatcttctctggattctcactcagc......actcatggaatgtctgtggcctggatccgtcagcccccagggaaggccctggagtggcttgcacgcattgattgggtt.........gacgataagtattatggaacatctctaaag...accagactcagcatctccaaggacacttccaaaaatcaggtggtcctgacaatgaccaacgtggaccctgtggacacagccacttattattgtgttcgcataggtgatggtgccggtgcctacaatcctgactactggggccagggaaccctggtcaccgtctcctcag		caggtcaccttgagagagtctggtcct...gcgctggtgaaacccacacagaccctcacactgacctgcatcttctctggattctcactcagc......actcatggaatgtctgtggcctggatccgtcagcccccagggaaggccctggagtggcttgcacgcattgattgggtt.........gacgataagtattatggaacatctctaaag...accagactcagcatctccaaggacacttccaaaaatcaggtggtcctgacaatgaccaacgtggaccctgtggacacagccacttattattgtg	caggtcaccttgagagagtctggtcct...gcgctggtgaaacccacacagaccctcacactgacctgcatcttctct	ggattctcactcagc......actcatggaatgtct	gtggcctggatccgtcagcccccagggaaggccctggagtggcttgcacgc	attgattgggtt.........gacgataag	tattatggaacatctctaaag...accagactcagcatctccaaggacacttccaaaaatcaggtggtcctgacaatgaccaacgtggaccctgtggacacagccacttattattgt	gttcgcataggtgatggtgccggtgcctacaatcctgactac	tgtgttcgcataggtgatggtgccggtgcctacaatcctgactactgg	tgactactggggccagggaaccctggtcaccgtctcctcag	tggggccagggaaccctggtcaccgtctcctcag
4256	ACCAGTAGTCAGATAA-1_contig_7	productive	M	Homsap IGHV1-3*01 F	Homsap IGHJ4*02 F	Homsap IGHD3-9*01 F	IGHG1	caggtccaacttatgcagtctggggct...gaggtgaagaagcctggggcctcagtgaaggtttcctgcaaggcttctggatacaccttc............agtaactatgctatccattgggtgcgccaggcccccggacaaaggcttgaatggatgggatggatcaaccctggc......aatggaaacacaaggtactcccagaagttccag...gacagactcaccatcaccagggacacatccgcgagcacagcgtacatggagctgagcagcctgagatctgaagacacggctgtatattactgttcgagagatcaaaactggttaacctactactttgtctactggggccagggaaccctggtcaccgtctcctcag		caggtccaacttatgcagtctggggct...gaggtgaagaagcctggggcctcagtgaaggtttcctgcaaggcttctggatacaccttc............agtaactatgctatccattgggtgcgccaggcccccggacaaaggcttgaatggatgggatggatcaaccctggc......aatggaaacacaaggtactcccagaagttccag...gacagactcaccatcaccagggacacatccgcgagcacagcgtacatggagctgagcagcctgagatctgaagacacggctgtatattactgttcgagaga	caggtccaacttatgcagtctggggct...gaggtgaagaagcctggggcctcagtgaaggtttcctgcaaggcttct	ggatacaccttc............agtaactatgct	atccattgggtgcgccaggcccccggacaaaggcttgaatggatgggatgg	atcaaccctggc......aatggaaacaca	aggtactcccagaagttccag...gacagactcaccatcaccagggacacatccgcgagcacagcgtacatggagctgagcagcctgagatctgaagacacggctgtatattactgt	tcgagagatcaaaactggttaacctactactttgtctac	tgttcgagagatcaaaactggttaacctactactttgtctactgg	actactttgtctactggggccagggaaccctggtcaccgtctcctcag	tggggccagggaaccctggtcaccgtctcctcag
1891	ACCAGTATCATGGTCA-1_contig_6	productive	M	Homsap IGHV3-30*04 F, or Homsap IGHV3-30-3*03 F	Homsap IGHJ3*01 F, or Homsap IGHJ3*02 F	Homsap IGHD3-10*01 F	IGHG1	caggtgcagctggtggagtctggggga...ggcgtggtccagcctgggaggtccctaagactcgcctgtgcagcctctggattcacattc............agtgactatgctatgcactgggtccgccagactccaggcaaggggctggagtgggtggcagttatatcatatgat......ggaaatactgaacatcacgcagagtccgtgaag...ggccgattcaccatctccagagacaattccaagaacactctgtatctgaaaatgaacagcctgagagaggacgacacggctgtgttttattgtgcgagagacaagtgggaatatcaccatgcttcgggaagtcctaccgatgcttttgatttctggggccaggggacaacggttaccgtc…		caggtgcagctggtggagtctggggga...ggcgtggtccagcctgggaggtccctaagactcgcctgtgcagcctctggattcacattc............agtgactatgctatgcactgggtccgccagactccaggcaaggggctggagtgggtggcagttatatcatatgat......ggaaatactgaacatcacgcagagtccgtgaag...ggccgattcaccatctccagagacaattccaagaacactctgtatctgaaaatgaacagcctgagagaggacgacacggctgtgttttattgtgcgagaga	caggtgcagctggtggagtctggggga...ggcgtggtccagcctgggaggtccctaagactcgcctgtgcagcctct	ggattcacattc............agtgactatgct	atgcactgggtccgccagactccaggcaaggggctggagtgggtggcagtt	atatcatatgat......ggaaatactgaa	catcacgcagagtccgtgaag...ggccgattcaccatctccagagacaattccaagaacactctgtatctgaaaatgaacagcctgagagaggacgacacggctgtgttttattgt	gcgagagacaagtgggaatatcaccatgcttcgggaagtcctaccgatgcttttgatttc	tgtgcgagagacaagtgggaatatcaccatgcttcgggaagtcctaccgatgcttttgatttctgg	gatgcttttgatttctggggccaggggacaacggttaccgtctcttcag	tggggccaggggacaacggttaccgtctcttcag
6584	ACCCACTCATGGAATA-1_contig_2	productive	M	Homsap IGHV5-51*01 F	Homsap IGHJ4*02 F	Homsap IGHD2-2*01 F	IGHM	gaggtgcagctggtgcagtctggagca...gaggtgaaaaagcccggggagtctctgaagatctcctgtaagggttctggatacagcttt............accagttactggatcggctgggtgcgccagatgcccgggaaaggcctggagtggatggggatcatctatcctggt......gactctgataccatatacagcccgtccttccaa...ggccaggtcaccatctcagccgacaagtccatcagcaccgcctacctgcagtggagcagcctgaaggcctcggacaccgccatgtattactgtgcgagactaagaggatattgtagtagtaaaacctgctccgctcttgactactggggccagggaaccctggtcaccgtctcctcag		gaggtgcagctggtgcagtctggagca...gaggtgaaaaagcccggggagtctctgaagatctcctgtaagggttctggatacagcttt............accagttactggatcggctgggtgcgccagatgcccgggaaaggcctggagtggatggggatcatctatcctggt......gactctgataccatatacagcccgtccttccaa...ggccaggtcaccatctcagccgacaagtccatcagcaccgcctacctgcagtggagcagcctgaaggcctcggacaccgccatgtattactgtgcgagac	gaggtgcagctggtgcagtctggagca...gaggtgaaaaagcccggggagtctctgaagatctcctgtaagggttct	ggatacagcttt............accagttactgg	atcggctgggtgcgccagatgcccgggaaaggcctggagtggatggggatc	atctatcctggt......gactctgatacc	atatacagcccgtccttccaa...ggccaggtcaccatctcagccgacaagtccatcagcaccgcctacctgcagtggagcagcctgaaggcctcggacaccgccatgtattactgt	gcgagactaagaggatattgtagtagtaaaacctgctccgctcttgactac	tgtgcgagactaagaggatattgtagtagtaaaacctgctccgctcttgactactgg	ttgactactggggccagggaaccctggtcaccgtctcctcag	tggggccagggaaccctggtcaccgtctcctcag
6762	ACCCACTGTAAAGTCA-1_contig_4	productive	M	Homsap IGHV3-7*01 F	Homsap IGHJ4*02 F	Homsap IGHD1-1*01 F	IGHM	gaggtgcagctggtggagtctggggga...ggcttggtccagcctggggggtccctgagactctcctgtgcagcctctggattcaccttt............agtaactattggatgagctgggtccgccaggctccagggaaggggctggagtgggtggccaacataaaggaagat......ggaagtgagaaatactatgtggactctgtgaag...ggccgcttcaccatctccagagacaacgccgagaactcactgtatctgcaaatgaacagcctgagagccgaggacacggctgtgtattactgtgcgagaggaaacttaatcgactactggggccagggaaccctggtcaccgtctcctcag		gaggtgcagctggtggagtctggggga...ggcttggtccagcctggggggtccctgagactctcctgtgcagcctctggattcaccttt............agtaactattggatgagctgggtccgccaggctccagggaaggggctggagtgggtggccaacataaaggaagat......ggaagtgagaaatactatgtggactctgtgaag...ggccgcttcaccatctccagagacaacgccgagaactcactgtatctgcaaatgaacagcctgagagccgaggacacggctgtgtattactgtgcgagag	gaggtgcagctggtggagtctggggga...ggcttggtccagcctggggggtccctgagactctcctgtgcagcctct	ggattcaccttt............agtaactattgg	atgagctgggtccgccaggctccagggaaggggctggagtgggtggccaac	ataaaggaagat......ggaagtgagaaa	tactatgtggactctgtgaag...ggccgcttcaccatctccagagacaacgccgagaactcactgtatctgcaaatgaacagcctgagagccgaggacacggctgtgtattactgt	gcgagaggaaacttaatcgactac	tgtgcgagaggaaacttaatcgactactgg	gactactggggccagggaaccctggtcaccgtctcctcag	tggggccagggaaccctggtcaccgtctcctcag
1639	ACCCACTGTACCGTTA-1_contig_3	productive	M	Homsap IGHV4-4*02 F	Homsap IGHJ6*03 F	Homsap IGHD3-22*01 F	IGHG2	caggtgcagctgcaggagtcgggccct...ggactggtgaagccttcggggaccctgtccctcacctgcgctgtctctggtggctccatcagc.........agtagtaattggtggagttgggtccgccagtccccagagaaggggctggaatggattggggcaatctatcatact.........gggagcaccaactacaacccgtccctcgag...agtcgagtcaccatgtcggttgacaagtccaagagcgaattctccctgagcctgacctccgtgaccgccgcggacacggccgtctattactgtgcaaccttgctagccacccattactacttctacacccacacgcacgcctggggcaagggcactacggtcaccgtctcctca		caggtgcagctgcaggagtcgggccct...ggactggtgaagccttcggggaccctgtccctcacctgcgctgtctctggtggctccatcagc.........agtagtaattggtggagttgggtccgccagtccccagagaaggggctggaatggattggggcaatctatcatact.........gggagcaccaactacaacccgtccctcgag...agtcgagtcaccatgtcggttgacaagtccaagagcgaattctccctgagcctgacctccgtgaccgccgcggacacggccgtctattactgtgc	caggtgcagctgcaggagtcgggccct...ggactggtgaagccttcggggaccctgtccctcacctgcgctgtctct	ggtggctccatcagc.........agtagtaattgg	tggagttgggtccgccagtccccagagaaggggctggaatggattggggca	atctatcatact.........gggagcacc	aactacaacccgtccctcgag...agtcgagtcaccatgtcggttgacaagtccaagagcgaattctccctgagcctgacctccgtgaccgccgcggacacggccgtctattactgt	gcaaccttgctagccacccattactacttctacacccacacgcacgcc	tgtgcaaccttgctagccacccattactacttctacacccacacgcacgcctgg	acgcctggggcaagggcactacggtcaccgtctcctca	tggggcaagggcactacggtcaccgtctcctca
8261	ACCCACTGTAGTGAAT-1_contig_1	productive	N	Homsap IGHV1-46*01 F, or Homsap IGHV1-46*03 F	Homsap IGHJ5*02 F	Homsap IGHD2-2*01 F	IGHD	caggtgcagctggtgcagtctggggct...gaggtgaagaagcctggggcctcagtgaaggtttcctgcaaggcatctggatacaccttc............accagctactatatgcactgggtgcgacaggcccctggacaagggcttgagtggatgggaataatcaaccctagt......ggtggtagcacaagctacgcacagaagttccag...ggcagagtcaccatgaccagggacacgtccacgagcacagtctacatggagctgagcagcctgagatctgaggacacggccgtgtattactgtgcgagatcccaggattctgattgtagtagtaccagctgctataactggttcgacccctggggccagggaaccctggtcaccgtctcc…		caggtgcagctggtgcagtctggggct...gaggtgaagaagcctggggcctcagtgaaggtttcctgcaaggcatctggatacaccttc............accagctactatatgcactgggtgcgacaggcccctggacaagggcttgagtggatgggaataatcaaccctagt......ggtggtagcacaagctacgcacagaagttccag...ggcagagtcaccatgaccagggacacgtccacgagcacagtctacatggagctgagcagcctgagatctgaggacacggccgtgtattactgtgcgaga	caggtgcagctggtgcagtctggggct...gaggtgaagaagcctggggcctcagtgaaggtttcctgcaaggcatct	ggatacaccttc............accagctactat	atgcactgggtgcgacaggcccctggacaagggcttgagtggatgggaata	atcaaccctagt......ggtggtagcaca	agctacgcacagaagttccag...ggcagagtcaccatgaccagggacacgtccacgagcacagtctacatggagctgagcagcctgagatctgaggacacggccgtgtattactgt	gcgagatcccaggattctgattgtagtagtaccagctgctataactggttcgacccc	tgtgcgagatcccaggattctgattgtagtagtaccagctgctataactggttcgacccctgg	aactggttcgacccctggggccagggaaccctggtcaccgtctcctcag	tggggccagggaaccctggtcaccgtctcctcag
4437	ACCCACTGTGCGATAG-1_contig_2	productive	M	Homsap IGHV1-3*01 F	Homsap IGHJ4*02 F	Homsap IGHD6-13*01 F	IGHM	caggtccagcttgtgcagtctggggct...gaggtgaagaagcctggggcctcagtgaaggtttcctgcaaggcttctggatacaccttc............actagctatactatgcattgggtgcgccaggcccccggacaaaggcttgagtggatgggatggatcaacgctggc......aatggtaacacaaaatattcacagaagttccag...ggcagagtcaccattaccagggacacatccgcgagcacagcctacatggagctgagcagcctgagatctgaagacacggctgtgtattactgtgcgaggcggtatagcagcagtgagtactttgactactggggccagggaaccctggtcaccgtctcctcag		caggtccagcttgtgcagtctggggct...gaggtgaagaagcctggggcctcagtgaaggtttcctgcaaggcttctggatacaccttc............actagctatactatgcattgggtgcgccaggcccccggacaaaggcttgagtggatgggatggatcaacgctggc......aatggtaacacaaaatattcacagaagttccag...ggcagagtcaccattaccagggacacatccgcgagcacagcctacatggagctgagcagcctgagatctgaagacacggctgtgtattactgtgcgag	caggtccagcttgtgcagtctggggct...gaggtgaagaagcctggggcctcagtgaaggtttcctgcaaggcttct	ggatacaccttc............actagctatact	atgcattgggtgcgccaggcccccggacaaaggcttgagtggatgggatgg	atcaacgctggc......aatggtaacaca	aaatattcacagaagttccag...ggcagagtcaccattaccagggacacatccgcgagcacagcctacatggagctgagcagcctgagatctgaagacacggctgtgtattactgt	gcgaggcggtatagcagcagtgagtactttgactac	tgtgcgaggcggtatagcagcagtgagtactttgactactgg	tactttgactactggggccagggaaccctggtcaccgtctcctcag	tggggccagggaaccctggtcaccgtctcctcag
1951	ACCCACTTCAACGGCC-1_contig_3	productive	N	Homsap IGHV3-23*01 F, or Homsap IGHV3-23D*01 F	Homsap IGHJ5*02 F	Homsap IGHD3-9*01 F	IGHM	gaggtgcagctgttggagtctggggga...ggcttggtacagcctggggggtccctgagactctcctgtgcagcctctggattcaccttt............agcagctatgccatgagctgggtccgccaggctccagggaaggggctggagtgggtctcagctattagtggtagt......ggtggtagcacatactacgcagactccgtgaag...ggccggttcaccatctccagagacaattccaagaacacgctgtatctgcaaatgaacagcctgagagccgaggacacggccgtatattactgtgcgaaagccctcactggttataacccgaacaactggttcgacccctggggccagggaaccctggtcaccgtctcctcag		gaggtgcagctgttggagtctggggga...ggcttggtacagcctggggggtccctgagactctcctgtgcagcctctggattcaccttt............agcagctatgccatgagctgggtccgccaggctccagggaaggggctggagtgggtctcagctattagtggtagt......ggtggtagcacatactacgcagactccgtgaag...ggccggttcaccatctccagagacaattccaagaacacgctgtatctgcaaatgaacagcctgagagccgaggacacggccgtatattactgtgcgaaag	gaggtgcagctgttggagtctggggga...ggcttggtacagcctggggggtccctgagactctcctgtgcagcctct	ggattcaccttt............agcagctatgcc	atgagctgggtccgccaggctccagggaaggggctggagtgggtctcagct	attagtggtagt......ggtggtagcaca	tactacgcagactccgtgaag...ggccggttcaccatctccagagacaattccaagaacacgctgtatctgcaaatgaacagcctgagagccgaggacacggccgtatattactgt	gcgaaagccctcactggttataacccgaacaactggttcgacccc	tgtgcgaaagccctcactggttataacccgaacaactggttcgacccctgg	acaactggttcgacccctggggccagggaaccctggtcaccgtctcctcag	tggggccagggaaccctggtcaccgtctcctcag
6348	ACCGTAAAGCCTATGT-1_contig_1	productive	N	Homsap IGHV4-34*01 F	Homsap IGHJ1*01 F	Homsap IGHD2-21*01 F	IGHD	caggtgcagctacagcagtggggcgca...ggactgttgaagccttcggagaccctgtccctcacctgcgctgtctatggtgggtccttc............agtggttactactggagctggatccgccagcccccagggaaggggctggagtggattggggaaatcaatcatagt.........ggaagcaccaactacaacccgtccctcaag...agtcgagtcaccatatcagtagacacgtccaagaaccagttctccctgaagctgagctctgtgaccgccgcggacacggctgtgtattactgtgcgagagggggtgtggcatattgtggtggtgattgctatcaccgccccgggtacttccagcactggggccagggcaccctggtcacc…		caggtgcagctacagcagtggggcgca...ggactgttgaagccttcggagaccctgtccctcacctgcgctgtctatggtgggtccttc............agtggttactactggagctggatccgccagcccccagggaaggggctggagtggattggggaaatcaatcatagt.........ggaagcaccaactacaacccgtccctcaag...agtcgagtcaccatatcagtagacacgtccaagaaccagttctccctgaagctgagctctgtgaccgccgcggacacggctgtgtattactgtgcgagagg	caggtgcagctacagcagtggggcgca...ggactgttgaagccttcggagaccctgtccctcacctgcgctgtctat	ggtgggtccttc............agtggttactac	tggagctggatccgccagcccccagggaaggggctggagtggattggggaa	atcaatcatagt.........ggaagcacc	aactacaacccgtccctcaag...agtcgagtcaccatatcagtagacacgtccaagaaccagttctccctgaagctgagctctgtgaccgccgcggacacggctgtgtattactgt	gcgagagggggtgtggcatattgtggtggtgattgctatcaccgccccgggtacttccagcac	tgtgcgagagggggtgtggcatattgtggtggtgattgctatcaccgccccgggtacttccagcactgg	tacttccagcactggggccagggcaccctggtcaccgtctcctcag	tggggccagggcaccctggtcaccgtctcctcag
2019	ACCGTAAAGTCAATAG-1_contig_2	productive	M	Homsap IGHV2-70*15 F	Homsap IGHJ6*02 F	Homsap IGHD1-14*01 ORF	IGHG2	caggtcaccttgagggagtctggtcct...gcgctggtgaaacccacacagaccctcacactgacctgcaccttctctgggttctcactcagc......actagtggaatgtgtgtgagctggatccgtcagcccccagggaaggccctggagtggcttgcacgcattgattgggat.........gatgataaatactacagcacatctctgaag...actaggctcaccatctccaaggacacctccaaaaaccaggtggtccttacaatgaccaacatggaccctgtggacacagccacgtattactgtgcacggacaccgacccgaccctactacggtatggacgtctggggccaagggaccacggtcaccgtctcctca		caggtcaccttgagggagtctggtcct...gcgctggtgaaacccacacagaccctcacactgacctgcaccttctctgggttctcactcagc......actagtggaatgtgtgtgagctggatccgtcagcccccagggaaggccctggagtggcttgcacgcattgattgggat.........gatgataaatactacagcacatctctgaag...actaggctcaccatctccaaggacacctccaaaaaccaggtggtccttacaatgaccaacatggaccctgtggacacagccacgtattactgtgcacggacac	caggtcaccttgagggagtctggtcct...gcgctggtgaaacccacacagaccctcacactgacctgcaccttctct	gggttctcactcagc......actagtggaatgtgt	gtgagctggatccgtcagcccccagggaaggccctggagtggcttgcacgc	attgattgggat.........gatgataaa	tactacagcacatctctgaag...actaggctcaccatctccaaggacacctccaaaaaccaggtggtccttacaatgaccaacatggaccctgtggacacagccacgtattactgt	gcacggacaccgacccgaccctactacggtatggacgtc	tgtgcacggacaccgacccgaccctactacggtatggacgtctgg	ctactacggtatggacgtctggggccaagggaccacggtcaccgtctcctca	tggggccaagggaccacggtcaccgtctcctca
5080	ACCGTAACAATGAAAC-1_contig_1	productive	N	Homsap IGHV3-23*01 F, or Homsap IGHV3-23D*01 F	Homsap IGHJ4*02 F	Homsap IGHD6-6*01 F	IGHD	gaggtgcagctgttggagtctggggga...ggcttggtacagcctggggggtccctgagactctcctgtgcagcctctggattcaccttt............agcagctatgccatgagctgggtccgccaggctccagggaaggggctggagtgggtctcagctattagtggtagt......ggtggtagcacatactacgcagactccgtgaag...ggccggttcaccatctccagagacaattccaagaacacgctgtatctgcaaatgaacagcctgagagccgaggacacggccgtatattactgtgcgaaagatcttatagcagctcgtccagaggccgacatcggagaggaatttgactactggggccagggaaccctggtcaccgtctcc…		gaggtgcagctgttggagtctggggga...ggcttggtacagcctggggggtccctgagactctcctgtgcagcctctggattcaccttt............agcagctatgccatgagctgggtccgccaggctccagggaaggggctggagtgggtctcagctattagtggtagt......ggtggtagcacatactacgcagactccgtgaag...ggccggttcaccatctccagagacaattccaagaacacgctgtatctgcaaatgaacagcctgagagccgaggacacggccgtatattactgtgcgaaaga	gaggtgcagctgttggagtctggggga...ggcttggtacagcctggggggtccctgagactctcctgtgcagcctct	ggattcaccttt............agcagctatgcc	atgagctgggtccgccaggctccagggaaggggctggagtgggtctcagct	attagtggtagt......ggtggtagcaca	tactacgcagactccgtgaag...ggccggttcaccatctccagagacaattccaagaacacgctgtatctgcaaatgaacagcctgagagccgaggacacggccgtatattactgt	gcgaaagatcttatagcagctcgtccagaggccgacatcggagaggaatttgactac	tgtgcgaaagatcttatagcagctcgtccagaggccgacatcggagaggaatttgactactgg	tttgactactggggccagggaaccctggtcaccgtctcctcag	tggggccagggaaccctggtcaccgtctcctcag
571	ACCGTAACATTTGCTT-1_contig_3	productive	M	Homsap IGHV5-51*01 F	Homsap IGHJ4*02 F	Homsap IGHD5-18*01 F	IGHG2	gagatccagctggtgcagtctggagca...gaggtgaaaaagcccggggagtctctgaagatctcctgtaagggttctgggtacagcttt............accaacttctggatcgcctgggtgcgccagaagcccgggaaaggcctggagtggatggggatcatctacggtggt......gactctgagaccagatacagcccgtccttccaa...ggccaggtcaccatctcagccgacacgtccaacagcaccgcctacgtacagtggaacagcctgaacacgtcggacaccgccacatatttctgtgcgagactgcgcaacatcgactatggtttcaactggggccagggaaccctggtcaccgtctcctcaa		gagatccagctggtgcagtctggagca...gaggtgaaaaagcccggggagtctctgaagatctcctgtaagggttctgggtacagcttt............accaacttctggatcgcctgggtgcgccagaagcccgggaaaggcctggagtggatggggatcatctacggtggt......gactctgagaccagatacagcccgtccttccaa...ggccaggtcaccatctcagccgacacgtccaacagcaccgcctacgtacagtggaacagcctgaacacgtcggacaccgccacatatttctgtgcgagac	gagatccagctggtgcagtctggagca...gaggtgaaaaagcccggggagtctctgaagatctcctgtaagggttct	gggtacagcttt............accaacttctgg	atcgcctgggtgcgccagaagcccgggaaaggcctggagtggatggggatc	atctacggtggt......gactctgagacc	agatacagcccgtccttccaa...ggccaggtcaccatctcagccgacacgtccaacagcaccgcctacgtacagtggaacagcctgaacacgtcggacaccgccacatatttctgt	gcgagactgcgcaacatcgactatggtttcaac	tgtgcgagactgcgcaacatcgactatggtttcaactgg	actggggccagggaaccctggtcaccgtctcctcaa	tggggccagggaaccctggtcaccgtctcctcaa
6160	ACCGTAAGTGCGGTAA-1_contig_3	productive	M	Homsap IGHV4-59*01 F, or Homsap IGHV4-59*03 F	Homsap IGHJ3*02 F	Homsap IGHD3-10*01 F	IGHG1	caggtgcagctgcaggagtcgggccca...cgactggtgaagccttcggagaccctgtccctcacctgcactgtctttggtggctccatt............agtagttactactggagctggatccggcagcccccagggaagggactggaatggattgggtatatgtataaaagt.........gggacctccaattgcaatccctccctcaag...agtcgagtcaccatatcaatagacacgtccaagaacaacttctccctgaagctgagctctgtgaccgctgcggacacggccatatattactgtgcgagatcgcccgaggggggatggttcggggagagtgatgcttttgatatctggggccgagggacaatggtcaccgtctctttaa		caggtgcagctgcaggagtcgggccca...cgactggtgaagccttcggagaccctgtccctcacctgcactgtctttggtggctccatt............agtagttactactggagctggatccggcagcccccagggaagggactggaatggattgggtatatgtataaaagt.........gggacctccaattgcaatccctccctcaag...agtcgagtcaccatatcaatagacacgtccaagaacaacttctccctgaagctgagctctgtgaccgctgcggacacggccatatattactgtgcgaga	caggtgcagctgcaggagtcgggccca...cgactggtgaagccttcggagaccctgtccctcacctgcactgtcttt	ggtggctccatt............agtagttactac	tggagctggatccggcagcccccagggaagggactggaatggattgggtat	atgtataaaagt.........gggacctcc	aattgcaatccctccctcaag...agtcgagtcaccatatcaatagacacgtccaagaacaacttctccctgaagctgagctctgtgaccgctgcggacacggccatatattactgt	gcgagatcgcccgaggggggatggttcggggagagtgatgcttttgatatc	tgtgcgagatcgcccgaggggggatggttcggggagagtgatgcttttgatatctgg	tgatgcttttgatatctggggccgagggacaatggtcaccgtctctttaa	tggggccgagggacaatggtcaccgtctctttaa
8921	ACCTTTAGTGGCCCTA-1_contig_2	productive	N	Homsap IGHV4-59*08 F	Homsap IGHJ4*02 F	Homsap IGHD6-19*01 F	IGHM	caggtgcagctgcaggagtcgggccca...ggactggtgaagccttcggagaccctgtccctcacctgcactgtctctggtggctccatc............agtagttactactggagctggatccggcagcccccagggaagggactggagtggattgggtatatctattacagt.........gggagcaccaactacaacccctccctcaag...agtcgagtcaccatatcagtagacacgtccaagaaccagttctccctgaagctgagctctgtgaccgccgcagacacggccgtgtattactgtgcgagaggtcctgggtgggactcccccaatcaacctattgactactggggccagggaaccctggtcaccgtctcctcag		caggtgcagctgcaggagtcgggccca...ggactggtgaagccttcggagaccctgtccctcacctgcactgtctctggtggctccatc............agtagttactactggagctggatccggcagcccccagggaagggactggagtggattgggtatatctattacagt.........gggagcaccaactacaacccctccctcaag...agtcgagtcaccatatcagtagacacgtccaagaaccagttctccctgaagctgagctctgtgaccgccgcagacacggccgtgtattactgtgcgaga	caggtgcagctgcaggagtcgggccca...ggactggtgaagccttcggagaccctgtccctcacctgcactgtctct	ggtggctccatc............agtagttactac	tggagctggatccggcagcccccagggaagggactggagtggattgggtat	atctattacagt.........gggagcacc	aactacaacccctccctcaag...agtcgagtcaccatatcagtagacacgtccaagaaccagttctccctgaagctgagctctgtgaccgccgcagacacggccgtgtattactgt	gcgagaggtcctgggtgggactcccccaatcaacctattgactac	tgtgcgagaggtcctgggtgggactcccccaatcaacctattgactactgg	ttgactactggggccagggaaccctggtcaccgtctcctcag	tggggccagggaaccctggtcaccgtctcctcag
332	ACCTTTATCAGCTTAG-1_contig_4	productive	N	Homsap IGHV2-70*15 F	Homsap IGHJ2*01 F	Homsap IGHD2-2*03 F	IGHM	caggtcaccttgagggagtctggtcct...gcgctggtgaaacccacacagaccctcacactgacctgcaccttctctgggttctcactcagc......actagtggaatgtgtgtgagctggatccgtcagcccccagggaaggccctggagtggcttgcacgcattgattgggat.........gatgataaatactacagcacatctctgaag...accaggctcaccatctccaaggacacctccaaaaaccaggtggtccttacaatgaccaacatggaccctgtggacacagccacgtattactgtgcacggctggagatcacccgcggggggtacttcgatctctggggccgtggcaccctggtcactgtctcctcag		caggtcaccttgagggagtctggtcct...gcgctggtgaaacccacacagaccctcacactgacctgcaccttctctgggttctcactcagc......actagtggaatgtgtgtgagctggatccgtcagcccccagggaaggccctggagtggcttgcacgcattgattgggat.........gatgataaatactacagcacatctctgaag...accaggctcaccatctccaaggacacctccaaaaaccaggtggtccttacaatgaccaacatggaccctgtggacacagccacgtattactgtgcacgg	caggtcaccttgagggagtctggtcct...gcgctggtgaaacccacacagaccctcacactgacctgcaccttctct	gggttctcactcagc......actagtggaatgtgt	gtgagctggatccgtcagcccccagggaaggccctggagtggcttgcacgc	attgattgggat.........gatgataaa	tactacagcacatctctgaag...accaggctcaccatctccaaggacacctccaaaaaccaggtggtccttacaatgaccaacatggaccctgtggacacagccacgtattactgt	gcacggctggagatcacccgcggggggtacttcgatctc	tgtgcacggctggagatcacccgcggggggtacttcgatctctgg	ggtacttcgatctctggggccgtggcaccctggtcactgtctcctcag	tggggccgtggcaccctggtcactgtctcctcag
1893	ACCTTTATCGCCAAAT-1_contig_4	productive	M	Homsap IGHV3-72*01 F	Homsap IGHJ3*02 F	Homsap IGHD3-10*01 F	IGHM	gaggtgcagctcgtggagtttggggga...ggcttggtccagcctggagggtccctgagactctcctgtgcagcctctggattcaccttc............agtgaccaccacatggactgggtccgccaggctccagggaaggggctggagtgggttggccgtattaaatacaaaggtgacagttacaccacagaatacgccgcgtctgtgaga...ggcagattcaccatctcaagagatgattcaaagaactcactgtatctgcaaatgaacagcctgaaaaccgaggacacggccgtgtattactgtgctagagcccgagccccttattactatggttcggggagccacggggcttatgatatctggggccaagggacaatggtcagcgtctct…		gaggtgcagctcgtggagtttggggga...ggcttggtccagcctggagggtccctgagactctcctgtgcagcctctggattcaccttc............agtgaccaccacatggactgggtccgccaggctccagggaaggggctggagtgggttggccgtattaaatacaaaggtgacagttacaccacagaatacgccgcgtctgtgaga...ggcagattcaccatctcaagagatgattcaaagaactcactgtatctgcaaatgaacagcctgaaaaccgaggacacggccgtgtattactgtgctagag	gaggtgcagctcgtggagtttggggga...ggcttggtccagcctggagggtccctgagactctcctgtgcagcctct	ggattcaccttc............agtgaccaccac	atggactgggtccgccaggctccagggaaggggctggagtgggttggccgt	attaaatacaaaggtgacagttacaccaca	gaatacgccgcgtctgtgaga...ggcagattcaccatctcaagagatgattcaaagaactcactgtatctgcaaatgaacagcctgaaaaccgaggacacggccgtgtattactgt	gctagagcccgagccccttattactatggttcggggagccacggggcttatgatatc	tgtgctagagcccgagccccttattactatggttcggggagccacggggcttatgatatctgg	gcttatgatatctggggccaagggacaatggtcagcgtctcttcag	tggggccaagggacaatggtcagcgtctcttcag
2159	ACCTTTATCTGCCAGG-1_contig_1	productive	N	Homsap IGHV3-74*01 F	Homsap IGHJ3*02 F	Homsap IGHD3-22*01 F	IGHM	gaggtgcagctggtggagtccggggga...ggcttagttcagcctggggggtccctgagactctcctgtgcagcctctggattcaccttc............agtagctactggatgcactgggtccgccaagctccagggaaggggctggtgtgggtctcacgtattaatagtgat......gggagtagcacaagctacgcggactccgtgaag...ggccgattcaccatctccagagacaacgccaagaacacgctgtatctgcaaatgaacagtctgagagccgaggacacggctgtgtattactgtgcaagagcggcagattactatgatagtagtggttattacagtgccaacgatcatgatgcttttgatatctggggccaagggacaatg…		gaggtgcagctggtggagtccggggga...ggcttagttcagcctggggggtccctgagactctcctgtgcagcctctggattcaccttc............agtagctactggatgcactgggtccgccaagctccagggaaggggctggtgtgggtctcacgtattaatagtgat......gggagtagcacaagctacgcggactccgtgaag...ggccgattcaccatctccagagacaacgccaagaacacgctgtatctgcaaatgaacagtctgagagccgaggacacggctgtgtattactgtgcaagag	gaggtgcagctggtggagtccggggga...ggcttagttcagcctggggggtccctgagactctcctgtgcagcctct	ggattcaccttc............agtagctactgg	atgcactgggtccgccaagctccagggaaggggctggtgtgggtctcacgt	attaatagtgat......gggagtagcaca	agctacgcggactccgtgaag...ggccgattcaccatctccagagacaacgccaagaacacgctgtatctgcaaatgaacagtctgagagccgaggacacggctgtgtattactgt	gcaagagcggcagattactatgatagtagtggttattacagtgccaacgatcatgatgcttttgatatc	tgtgcaagagcggcagattactatgatagtagtggttattacagtgccaacgatcatgatgcttttgatatctgg	tgatgcttttgatatctggggccaagggacaatggtcaccgtctcttcag	tggggccaagggacaatggtcaccgtctcttcag
7423	ACGAGCCCACACAGAG-1_contig_5	productive	M	Homsap IGHV4-59*08 F	Homsap IGHJ6*02 F	Homsap IGHD6-19*01 F	IGHG2	caggtgcagctgcgggagtcgggccca...ggactggtgaagccttcggagaccctgtccctcgcctgcactgtctctggtgcctccatc............agtaattactattggagctggatccggcagcccccagggaagggactggagtggattggatatatctat...aat.........ggaaacaccaactataacccctcttttacg...agtcgagtcaccatttcagtagcctcgtccaggtaccagttctcccttaggctgagctctgtgaccgccgcagacacggccgtctattactgtgcgagacagccaccagtggctggtcctaggggctacggtctggacgtctggggcctagggaccacggtcaccgtctcttca		caggtgcagctgcgggagtcgggccca...ggactggtgaagccttcggagaccctgtccctcgcctgcactgtctctggtgcctccatc............agtaattactattggagctggatccggcagcccccagggaagggactggagtggattggatatatctat...aat.........ggaaacaccaactataacccctcttttacg...agtcgagtcaccatttcagtagcctcgtccaggtaccagttctcccttaggctgagctctgtgaccgccgcagacacggccgtctattactgtgcgagaca	caggtgcagctgcgggagtcgggccca...ggactggtgaagccttcggagaccctgtccctcgcctgcactgtctct	ggtgcctccatc............agtaattactat	tggagctggatccggcagcccccagggaagggactggagtggattggatat	atctat...aat.........ggaaacacc	aactataacccctcttttacg...agtcgagtcaccatttcagtagcctcgtccaggtaccagttctcccttaggctgagctctgtgaccgccgcagacacggccgtctattactgt	gcgagacagccaccagtggctggtcctaggggctacggtctggacgtc	tgtgcgagacagccaccagtggctggtcctaggggctacggtctggacgtctgg	ctacggtctggacgtctggggcctagggaccacggtcaccgtctcttca	tggggcctagggaccacggtcaccgtctcttca
7277	ACGAGCCTCATGTCCC-1_contig_2	productive	P	Homsap IGHV3-30*04 F, or Homsap IGHV3-30*10 F or Homsap IGHV3-30*15 F or Homsap IGHV3-30-3*03 F	Homsap IGHJ3*02 F	Homsap IGHD1-26*01 F	IGHA2	caggtgcaactggtggagtctggggga...ggcgtggtccagcctgggaggtccctgagactctcctgtgcagcctctggattcaccttc............agcagctacactacgcactgggtccgccaggctccaggcaaggggctggagtgggtgggactcataacatatgat......ggaagtcagacaatctacacagactccgtgaag...ggccgattcaccatctccagagacgattccaagaacacgatgtatctgcaaatgagcagcctgagacttgaagacacggctctttactactgtgtaagagacggacaagggggggctactgatgcttttgatatctggggccaagggacaatggtcaccgtctctgcag		caggtgcaactggtggagtctggggga...ggcgtggtccagcctgggaggtccctgagactctcctgtgcagcctctggattcaccttc............agcagctacactacgcactgggtccgccaggctccaggcaaggggctggagtgggtgggactcataacatatgat......ggaagtcagacaatctacacagactccgtgaag...ggccgattcaccatctccagagacgattccaagaacacgatgtatctgcaaatgagcagcctgagacttgaagacacggctctttactactgtgtaagaga	caggtgcaactggtggagtctggggga...ggcgtggtccagcctgggaggtccctgagactctcctgtgcagcctct	ggattcaccttc............agcagctacact	acgcactgggtccgccaggctccaggcaaggggctggagtgggtgggactc	ataacatatgat......ggaagtcagaca	atctacacagactccgtgaag...ggccgattcaccatctccagagacgattccaagaacacgatgtatctgcaaatgagcagcctgagacttgaagacacggctctttactactgt	gtaagagacggacaagggggggctactgatgcttttgatatc	tgtgtaagagacggacaagggggggctactgatgcttttgatatctgg	tgatgcttttgatatctggggccaagggacaatggtcaccgtctctgcag	tggggccaagggacaatggtcaccgtctctgcag
5084	ACGAGCCTCCCTGACT-1_contig_2	productive	P	Homsap IGHV3-21*01 F	Homsap IGHJ4*02 F, or Homsap IGHJ4*03 F	Homsap IGHD3-9*01 F	IGHA1	gaggtgcaggtggtggaatctggggga...ggcctggtcaagccgggggggtccctgagactctcctgtgcagcctctggattcaatgtc............ataaattataatatgaactgggtccgccaggctccagggaaggggctggaatggatctcatccattagtactact......ggtgattacatatattatggtgactcagtgaag...ggccgattcaccgtctccagagacactgccggaaactcactgtatctgcaaatgaacagcctgaaagccgaagacacggctgtctattattgtgtgagagatcgggactatgacagtgtgactggttatttaatgggcgactttgacttatggggccagggtaccctggtcaccgtctcc…		gaggtgcaggtggtggaatctggggga...ggcctggtcaagccgggggggtccctgagactctcctgtgcagcctctggattcaatgtc............ataaattataatatgaactgggtccgccaggctccagggaaggggctggaatggatctcatccattagtactact......ggtgattacatatattatggtgactcagtgaag...ggccgattcaccgtctccagagacactgccggaaactcactgtatctgcaaatgaacagcctgaaagccgaagacacggctgtctattattgtgtgagaga	gaggtgcaggtggtggaatctggggga...ggcctggtcaagccgggggggtccctgagactctcctgtgcagcctct	ggattcaatgtc............ataaattataat	atgaactgggtccgccaggctccagggaaggggctggaatggatctcatcc	attagtactact......ggtgattacata	tattatggtgactcagtgaag...ggccgattcaccgtctccagagacactgccggaaactcactgtatctgcaaatgaacagcctgaaagccgaagacacggctgtctattattgt	gtgagagatcgggactatgacagtgtgactggttatttaatgggcgactttgactta	tgtgtgagagatcgggactatgacagtgtgactggttatttaatgggcgactttgacttatgg	actttgacttatggggccagggtaccctggtcaccgtctcctcag	tggggccagggtaccctggtcaccgtctcctcag
2351	ACGAGCCTCTGGCGAC-1_contig_3	productive	N	Homsap IGHV7-4-1*02 F	Homsap IGHJ6*02 F, or Homsap IGHJ6*03 F	Homsap IGHD1-14*01 ORF	IGHD	caggtgcagctggtgcaatctgggtct...gagttgaagaagcctggggcctcagtgaaggtttcctgcaaggcttctggatacaccttc............actagctatgctatgaattgggtgcgacaggcccctggacaagggcttgagtggatgggatggatcaacaccaac......actgggaacccaacgtatgcccagggcttcaca...ggacggtttgtcttctccttggacacctctgtcagcacggcatatctgcagatcagcagcctaaaggctgaggacactgccgtgtattactgtgcgagagcaagggataaaccggacgtctggggccaagggaccacggtcaccgtctcctca		caggtgcagctggtgcaatctgggtct...gagttgaagaagcctggggcctcagtgaaggtttcctgcaaggcttctggatacaccttc............actagctatgctatgaattgggtgcgacaggcccctggacaagggcttgagtggatgggatggatcaacaccaac......actgggaacccaacgtatgcccagggcttcaca...ggacggtttgtcttctccttggacacctctgtcagcacggcatatctgcagatcagcagcctaaaggctgaggacactgccgtgtattactgtgcgagag	caggtgcagctggtgcaatctgggtct...gagttgaagaagcctggggcctcagtgaaggtttcctgcaaggcttct	ggatacaccttc............actagctatgct	atgaattgggtgcgacaggcccctggacaagggcttgagtggatgggatgg	atcaacaccaac......actgggaaccca	acgtatgcccagggcttcaca...ggacggtttgtcttctccttggacacctctgtcagcacggcatatctgcagatcagcagcctaaaggctgaggacactgccgtgtattactgt	gcgagagcaagggataaaccggacgtc	tgtgcgagagcaagggataaaccggacgtctgg	ggacgtctggggccaagggaccacggtcaccgtctcctca	tggggccaagggaccacggtcaccgtctcctca
386	ACGAGCCTCTTGGGTA-1_contig_6	productive	N	Homsap IGHV4-39*01 F	Homsap IGHJ5*02 F	Homsap IGHD3-10*01 F	IGHM	cagctgcagctgcaggagtcgggccca...ggactggtgaagccttcggagaccctgtccctcacctgcactgtctctggtggctccatcagc......agtagtagttactactggggctggatccgccagcccccagggaaggggctggagtggattgggagtatctattatagt.........gggagcacctactacaacccgtccctcaag...agtcgagtcaccatatccgtagacacgtccaagaaccagttctccctgaagctgagctctgtgaccgccgcagacacggctgtgtattactgtgcgagacataagggtactatggttcggggagtgttcaactggttcgacccctggggccagggaaccctggtcaccgtctcctcag		cagctgcagctgcaggagtcgggccca...ggactggtgaagccttcggagaccctgtccctcacctgcactgtctctggtggctccatcagc......agtagtagttactactggggctggatccgccagcccccagggaaggggctggagtggattgggagtatctattatagt.........gggagcacctactacaacccgtccctcaag...agtcgagtcaccatatccgtagacacgtccaagaaccagttctccctgaagctgagctctgtgaccgccgcagacacggctgtgtattactgtgcgagaca	cagctgcagctgcaggagtcgggccca...ggactggtgaagccttcggagaccctgtccctcacctgcactgtctct	ggtggctccatcagc......agtagtagttactac	tggggctggatccgccagcccccagggaaggggctggagtggattgggagt	atctattatagt.........gggagcacc	tactacaacccgtccctcaag...agtcgagtcaccatatccgtagacacgtccaagaaccagttctccctgaagctgagctctgtgaccgccgcagacacggctgtgtattactgt	gcgagacataagggtactatggttcggggagtgttcaactggttcgacccc	tgtgcgagacataagggtactatggttcggggagtgttcaactggttcgacccctgg	caactggttcgacccctggggccagggaaccctggtcaccgtctcctcag	tggggccagggaaccctggtcaccgtctcctcag
389	ACGAGGAAGCAGGTCA-1_contig_3	productive	M	Homsap IGHV3-66*01 F, or Homsap IGHV3-66*04 F	Homsap IGHJ6*02 F	Homsap IGHD1-20*01 F	IGHM	gaggtgcagctggtggagtctggggga...ggcttggtccagcggggggggtccctgagactctcctgtgcagcctctggattcaccgtc............agtagcaagtacatgagctgggtccgccaggctccagggaaggggctggagtgggtctcagttatttatagcggt.........ggtagcacatactacgcagactccgtgaag...ggcagattcaccatctccagagacaattccaagaacacgctgtatcttcaaatgaacagcctgagagccgaggacacggctgtgtattactgtgcgagagatctgcgtaactggaacgacgtggtacacggtatggacgtctggggccaagggaccacggtcaccgtctcctca		gaggtgcagctggtggagtctggggga...ggcttggtccagcggggggggtccctgagactctcctgtgcagcctctggattcaccgtc............agtagcaagtacatgagctgggtccgccaggctccagggaaggggctggagtgggtctcagttatttatagcggt.........ggtagcacatactacgcagactccgtgaag...ggcagattcaccatctccagagacaattccaagaacacgctgtatcttcaaatgaacagcctgagagccgaggacacggctgtgtattactgtgcgagaga	gaggtgcagctggtggagtctggggga...ggcttggtccagcggggggggtccctgagactctcctgtgcagcctct	ggattcaccgtc............agtagcaagtac	atgagctgggtccgccaggctccagggaaggggctggagtgggtctcagtt	atttatagcggt.........ggtagcaca	tactacgcagactccgtgaag...ggcagattcaccatctccagagacaattccaagaacacgctgtatcttcaaatgaacagcctgagagccgaggacacggctgtgtattactgt	gcgagagatctgcgtaactggaacgacgtggtacacggtatggacgtc	tgtgcgagagatctgcgtaactggaacgacgtggtacacggtatggacgtctgg	acggtatggacgtctggggccaagggaccacggtcaccgtctcctca	tggggccaagggaccacggtcaccgtctcctca
2687	ACGAGGAAGGATGGTC-1_contig_1	productive	N	Homsap IGHV3-7*01 F	Homsap IGHJ4*02 F	Homsap IGHD3-22*01 F	IGHD	gaggtgcagctggtggagtctggggga...ggcttggtccagcctggggggtccctgagactctcctgtgcagcctctggattcaccttt............agtagctattggatgagctgggtccgccaggctccagggaaggggctggagtgggtggccaacataaagcaagat......ggaagtgagaaatactatgtggactctgtgaag...ggccgattcaccatctccagagacaacgccaagaactcactgtatctgcaaatgaacagcctgagagccgaggacacggctgtgtattactgtgcgagagaggcctatgacactttcccgccgccttttgactactggggccagggaaccctggtcaccgtctcctcag		gaggtgcagctggtggagtctggggga...ggcttggtccagcctggggggtccctgagactctcctgtgcagcctctggattcaccttt............agtagctattggatgagctgggtccgccaggctccagggaaggggctggagtgggtggccaacataaagcaagat......ggaagtgagaaatactatgtggactctgtgaag...ggccgattcaccatctccagagacaacgccaagaactcactgtatctgcaaatgaacagcctgagagccgaggacacggctgtgtattactgtgcgagaga	gaggtgcagctggtggagtctggggga...ggcttggtccagcctggggggtccctgagactctcctgtgcagcctct	ggattcaccttt............agtagctattgg	atgagctgggtccgccaggctccagggaaggggctggagtgggtggccaac	ataaagcaagat......ggaagtgagaaa	tactatgtggactctgtgaag...ggccgattcaccatctccagagacaacgccaagaactcactgtatctgcaaatgaacagcctgagagccgaggacacggctgtgtattactgt	gcgagagaggcctatgacactttcccgccgccttttgactac	tgtgcgagagaggcctatgacactttcccgccgccttttgactactgg	tttgactactggggccagggaaccctggtcaccgtctcctcag	tggggccagggaaccctggtcaccgtctcctcag
6290	ACGAGGAAGTAGCCGA-1_contig_1	productive	N	Homsap IGHV4-34*01 F	Homsap IGHJ6*03 F	Homsap IGHD6-13*01 F	IGHD	caggtgcagctacagcagtggggcgca...ggactgttgaagccttcggagaccctgtccctcacctgcgctgtctatggtgggtccttc............agtggttactactggagctggatccgccagcccccagggaaggggctggagtggattggggaaatcaatcatagt.........ggaagcaccaactacaacccgtccctcaag...agtcgagtcaccatatcagtagacacgtccaagaaccagttctccctgaagctgagctctgtgaccgccgcggacacggctgtgtattactgtgcgagtcttcgacgctttaggacagcagctggtaattcttactactactactactacatggacgtctggggcaaagggaccacggtc…		caggtgcagctacagcagtggggcgca...ggactgttgaagccttcggagaccctgtccctcacctgcgctgtctatggtgggtccttc............agtggttactactggagctggatccgccagcccccagggaaggggctggagtggattggggaaatcaatcatagt.........ggaagcaccaactacaacccgtccctcaag...agtcgagtcaccatatcagtagacacgtccaagaaccagttctccctgaagctgagctctgtgaccgccgcggacacggctgtgtattactgtgcgag	caggtgcagctacagcagtggggcgca...ggactgttgaagccttcggagaccctgtccctcacctgcgctgtctat	ggtgggtccttc............agtggttactac	tggagctggatccgccagcccccagggaaggggctggagtggattggggaa	atcaatcatagt.........ggaagcacc	aactacaacccgtccctcaag...agtcgagtcaccatatcagtagacacgtccaagaaccagttctccctgaagctgagctctgtgaccgccgcggacacggctgtgtattactgt	gcgagtcttcgacgctttaggacagcagctggtaattcttactactactactactacatggacgtc	tgtgcgagtcttcgacgctttaggacagcagctggtaattcttactactactactactacatggacgtctgg	ttactactactactactacatggacgtctggggcaaagggaccacggtcaccgtctcctca	tggggcaaagggaccacggtcaccgtctcctca
5971	ACGAGGATCGTTTGCC-1_contig_1	productive	M	Homsap IGHV3-30*04 F, or Homsap IGHV3-30-3*03 F	Homsap IGHJ4*02 F	Homsap IGHD3-10*01 F	IGHG2	caggtgcagctggtgcagtctggggga...ggcgtggtccagcctgggaggtccctgagactctcctgtgcagtctctggcttcaccttc............actacctattctatgcactgggtccgccaggctccaggcaaggggctggagtgggtggcaactatttcatctgat......ggaattaatacatactacgcagactccgtgaag...ggccgattcaccatctccagagacaattccaaagaaacgctggatctgcaaatgaacggcctgagacctgaggacacggctgtgtattactgtgcgagaaatggttcgggaatctattataacgtgcaatttgactactggggccagggaaccctggtcaccgtctcctcag		caggtgcagctggtgcagtctggggga...ggcgtggtccagcctgggaggtccctgagactctcctgtgcagtctctggcttcaccttc............actacctattctatgcactgggtccgccaggctccaggcaaggggctggagtgggtggcaactatttcatctgat......ggaattaatacatactacgcagactccgtgaag...ggccgattcaccatctccagagacaattccaaagaaacgctggatctgcaaatgaacggcctgagacctgaggacacggctgtgtattactgtgcgaga	caggtgcagctggtgcagtctggggga...ggcgtggtccagcctgggaggtccctgagactctcctgtgcagtctct	ggcttcaccttc............actacctattct	atgcactgggtccgccaggctccaggcaaggggctggagtgggtggcaact	atttcatctgat......ggaattaataca	tactacgcagactccgtgaag...ggccgattcaccatctccagagacaattccaaagaaacgctggatctgcaaatgaacggcctgagacctgaggacacggctgtgtattactgt	gcgagaaatggttcgggaatctattataacgtgcaatttgactac	tgtgcgagaaatggttcgggaatctattataacgtgcaatttgactactgg	tttgactactggggccagggaaccctggtcaccgtctcctcag	tggggccagggaaccctggtcaccgtctcctcag
2406	ACGATACAGCAATCTC-1_contig_4	productive	N	Homsap IGHV4-34*01 F	Homsap IGHJ6*03 F	Homsap IGHD2-2*01 F	IGHM	caggtgcagctacagcagtggggcgca...ggactgttgaagccttcggagaccctgtccctcacctgcgctgtctatggtgggtccttc............agtggttactactggagctggatccgccagcccccagggaaggggctggagtggattggggaaatcaatcatagt.........ggaagcaccaactacaacccgtccctcaag...agtcgagtcaccatatcagtagacacgtccaagaaccagttctccctgaagctgagctctgtgaccgccgcggacacggctgtgtattactgtgcgagaggcttaggatattgtagtagtaccagctgctattcttcgggtaagcatatgagcagcagctggtatgggggtcgctactac…		caggtgcagctacagcagtggggcgca...ggactgttgaagccttcggagaccctgtccctcacctgcgctgtctatggtgggtccttc............agtggttactactggagctggatccgccagcccccagggaaggggctggagtggattggggaaatcaatcatagt.........ggaagcaccaactacaacccgtccctcaag...agtcgagtcaccatatcagtagacacgtccaagaaccagttctccctgaagctgagctctgtgaccgccgcggacacggctgtgtattactgtgcgagagg	caggtgcagctacagcagtggggcgca...ggactgttgaagccttcggagaccctgtccctcacctgcgctgtctat	ggtgggtccttc............agtggttactac	tggagctggatccgccagcccccagggaaggggctggagtggattggggaa	atcaatcatagt.........ggaagcacc	aactacaacccgtccctcaag...agtcgagtcaccatatcagtagacacgtccaagaaccagttctccctgaagctgagctctgtgaccgccgcggacacggctgtgtattactgt	gcgagaggcttaggatattgtagtagtaccagctgctattcttcgggtaagcatatgagcagcagctggtatgggggtcgctactactactacatggacgtc	tgtgcgagaggcttaggatattgtagtagtaccagctgctattcttcgggtaagcatatgagcagcagctggtatgggggtcgctactactactacatggacgtctgg	ctactactactacatggacgtctggggcaaagggaccacggtcaccgtctcctca	tggggcaaagggaccacggtcaccgtctcctca
8335	ACGATACAGGCATGGT-1_contig_1	productive	N	Homsap IGHV3-15*01 F	Homsap IGHJ4*02 F	Homsap IGHD3-22*01 F	IGHD	gaggtgcagctggtggagtctggggga...ggcttggtaaagcctggggggtcccttagactctcctgtgcagcctctggattcactttc............agtaacgcctggatgagctgggtccgccaggctccagggaaggggctggagtgggttggccgtattaaaagcaaaactgatggtgggacaacagactacgctgcacccgtgaaa...ggcagattcaccatctcaagagatgattcaaaaaacacgctgtatctgcaaatgaacagcctgaaaaccgaggacacagccgtgtattactgtaccacaatcatatcggcaaagaccccgtatgatgatagtagtgaatactactggggccagggaaccctggtcaccgtctcctcag		gaggtgcagctggtggagtctggggga...ggcttggtaaagcctggggggtcccttagactctcctgtgcagcctctggattcactttc............agtaacgcctggatgagctgggtccgccaggctccagggaaggggctggagtgggttggccgtattaaaagcaaaactgatggtgggacaacagactacgctgcacccgtgaaa...ggcagattcaccatctcaagagatgattcaaaaaacacgctgtatctgcaaatgaacagcctgaaaaccgaggacacagccgtgtattactgtaccaca	gaggtgcagctggtggagtctggggga...ggcttggtaaagcctggggggtcccttagactctcctgtgcagcctct	ggattcactttc............agtaacgcctgg	atgagctgggtccgccaggctccagggaaggggctggagtgggttggccgt	attaaaagcaaaactgatggtgggacaaca	gactacgctgcacccgtgaaa...ggcagattcaccatctcaagagatgattcaaaaaacacgctgtatctgcaaatgaacagcctgaaaaccgaggacacagccgtgtattactgt	accacaatcatatcggcaaagaccccgtatgatgatagtagtgaatactac	tgtaccacaatcatatcggcaaagaccccgtatgatgatagtagtgaatactactgg	actactggggccagggaaccctggtcaccgtctcctcag	tggggccagggaaccctggtcaccgtctcctcag
2201	ACGATACCAAGTTCTG-1_contig_2	productive	M	Homsap IGHV6-1*01 F	Homsap IGHJ4*02 F	Homsap IGHD7-27*01 F	IGHG2	caggtacagctgcagcagtcaggtcca...ggactggtgaagccctcgcagaccctctcactcacctgtgccatctccggggacaatgtctct......accaacagtgctggttggaactggatcaggcagtccccatcgagaggccttgagtggctgggaaggacatactacaggtcc...aagtggtttaatcattatgcagtatctgtgaaa...agtcgaataatcatcaacccagacacatcgaagaaccagttctccctgcagctgaactctgtgactcccgaggacacggctgtgtattactgtgcaagaggggtcggacaggctaactggggagattcctttgactactggggccagggaaccctggtcaccgtctcctcag		caggtacagctgcagcagtcaggtcca...ggactggtgaagccctcgcagaccctctcactcacctgtgccatctccggggacaatgtctct......accaacagtgctggttggaactggatcaggcagtccccatcgagaggccttgagtggctgggaaggacatactacaggtcc...aagtggtttaatcattatgcagtatctgtgaaa...agtcgaataatcatcaacccagacacatcgaagaaccagttctccctgcagctgaactctgtgactcccgaggacacggctgtgtattactgtgcaagag	caggtacagctgcagcagtcaggtcca...ggactggtgaagccctcgcagaccctctcactcacctgtgccatctcc	ggggacaatgtctct......accaacagtgctggt	tggaactggatcaggcagtccccatcgagaggccttgagtggctgggaagg	acatactacaggtcc...aagtggtttaat	cattatgcagtatctgtgaaa...agtcgaataatcatcaacccagacacatcgaagaaccagttctccctgcagctgaactctgtgactcccgaggacacggctgtgtattactgt	gcaagaggggtcggacaggctaactggggagattcctttgactac	tgtgcaagaggggtcggacaggctaactggggagattcctttgactactgg	ctttgactactggggccagggaaccctggtcaccgtctcctcag	tggggccagggaaccctggtcaccgtctcctcag
2202	ACGATACGTAGGGACT-1_contig_1	productive	M	Homsap IGHV3-74*01 F	Homsap IGHJ3*02 F	Homsap IGHD1-26*01 F	IGHM	gaggtgcagctggtggagtccggggga...ggcttagttcagcctggggggtccctgagactctcctgtgcagcctctggattcaccttc............aggagctactggatgcactgggtccgccaagctccagggaaggggctggtgtgggtctcacgtatgggtagtgat......gggaggaggacaagctacgcggaccccgtgaag...ggccgattcaccatctccagagacaacgccaagagcactctgtctctgcaaatgaacggtctgacagccgaggacacggctgtatattactgtgcaagagggctaatgggagttaccggcccggatgcttttgatatctggggccaagggacaatggtcaccgtctcttcag		gaggtgcagctggtggagtccggggga...ggcttagttcagcctggggggtccctgagactctcctgtgcagcctctggattcaccttc............aggagctactggatgcactgggtccgccaagctccagggaaggggctggtgtgggtctcacgtatgggtagtgat......gggaggaggacaagctacgcggaccccgtgaag...ggccgattcaccatctccagagacaacgccaagagcactctgtctctgcaaatgaacggtctgacagccgaggacacggctgtatattactgtgcaagag	gaggtgcagctggtggagtccggggga...ggcttagttcagcctggggggtccctgagactctcctgtgcagcctct	ggattcaccttc............aggagctactgg	atgcactgggtccgccaagctccagggaaggggctggtgtgggtctcacgt	atgggtagtgat......gggaggaggaca	agctacgcggaccccgtgaag...ggccgattcaccatctccagagacaacgccaagagcactctgtctctgcaaatgaacggtctgacagccgaggacacggctgtatattactgt	gcaagagggctaatgggagttaccggcccggatgcttttgatatc	tgtgcaagagggctaatgggagttaccggcccggatgcttttgatatctgg	gatgcttttgatatctggggccaagggacaatggtcaccgtctcttcag	tggggccaagggacaatggtcaccgtctcttcag
6353	ACGATGTAGACAAGCC-1_contig_2	productive	M	Homsap IGHV3-64D*06 F	Homsap IGHJ4*02 F	Homsap IGHD2-2*02 F	IGHG3	gaggtgcagctggtggagtctggggga...ggcttggtccagcctggggggtccctgagactctcctgttcagcctctggatccaccttc............agtagttatgctatgtactgggtccgccaggctccagggaagggactggaacatgtttcagctattagtagttat......gggggtaccacatattacgcagactccgtgaag...ggcagattcaccatctccagagacaattccaagaacacactgtatcttcaaatgagcagtctgagacttgaggacacggctgtgtattactgtgtgaaagatggggcctgtagtagtatcagctgctctagcgggggacggtttgactactggggccagggaaccctggtcaccgtctcc…		gaggtgcagctggtggagtctggggga...ggcttggtccagcctggggggtccctgagactctcctgttcagcctctggatccaccttc............agtagttatgctatgtactgggtccgccaggctccagggaagggactggaacatgtttcagctattagtagttat......gggggtaccacatattacgcagactccgtgaag...ggcagattcaccatctccagagacaattccaagaacacactgtatcttcaaatgagcagtctgagacttgaggacacggctgtgtattactgtgtgaaaga	gaggtgcagctggtggagtctggggga...ggcttggtccagcctggggggtccctgagactctcctgttcagcctct	ggatccaccttc............agtagttatgct	atgtactgggtccgccaggctccagggaagggactggaacatgtttcagct	attagtagttat......gggggtaccaca	tattacgcagactccgtgaag...ggcagattcaccatctccagagacaattccaagaacacactgtatcttcaaatgagcagtctgagacttgaggacacggctgtgtattactgt	gtgaaagatggggcctgtagtagtatcagctgctctagcgggggacggtttgactac	tgtgtgaaagatggggcctgtagtagtatcagctgctctagcgggggacggtttgactactgg	tttgactactggggccagggaaccctggtcaccgtctcctcag	tggggccagggaaccctggtcaccgtctcctcag
7512	ACGATGTAGACGCACA-1_contig_1	productive	N	Homsap IGHV4-34*01 F	Homsap IGHJ4*02 F	Homsap IGHD2-21*01 F	IGHD	caggtgcagctacagcagtggggcgca...ggactgttgaagccttcggagaccctgtccctcacctgcgctgtctatggtgggtccttc............agtggttactactggagctggatccgccagcccccagggaaggggctggagtggattggggaaatcaatcatagt.........ggaagcaccaactacaacccgtccctcaag...agtcgagtcaccatatcagtagacacgtccaagaaccagttctccctgaagctgagctctgtgaccgccgcggacacggctgtgtattactgtgcgagagtcgcccgggggggggatgactactggggccagggaaccctggtcaccgtctcctcag		caggtgcagctacagcagtggggcgca...ggactgttgaagccttcggagaccctgtccctcacctgcgctgtctatggtgggtccttc............agtggttactactggagctggatccgccagcccccagggaaggggctggagtggattggggaaatcaatcatagt.........ggaagcaccaactacaacccgtccctcaag...agtcgagtcaccatatcagtagacacgtccaagaaccagttctccctgaagctgagctctgtgaccgccgcggacacggctgtgtattactgtgcgagag	caggtgcagctacagcagtggggcgca...ggactgttgaagccttcggagaccctgtccctcacctgcgctgtctat	ggtgggtccttc............agtggttactac	tggagctggatccgccagcccccagggaaggggctggagtggattggggaa	atcaatcatagt.........ggaagcacc	aactacaacccgtccctcaag...agtcgagtcaccatatcagtagacacgtccaagaaccagttctccctgaagctgagctctgtgaccgccgcggacacggctgtgtattactgt	gcgagagtcgcccgggggggggatgactac	tgtgcgagagtcgcccgggggggggatgactactgg	tgactactggggccagggaaccctggtcaccgtctcctcag	tggggccagggaaccctggtcaccgtctcctcag
1895	ACGCAGCAGACCGGAT-1_contig_2	productive	N	Homsap IGHV4-34*01 F	Homsap IGHJ5*02 F	Homsap IGHD2-2*01 F	IGHM	caggtgcagctacagcagtggggcgca...ggactgttgaagccttcggagaccctgtccctcacctgcgctgtctatggtgggtccttc............agtggttactactggagctggatccgccagcccccagggaaggggctggagtggattggggaaatcaatcatagt.........ggaagcaccaactacaacccgtccctcaag...agtcgagtcaccatatcagtagacacgtccaagaaccagttctccctgaagctgagctctgtgaccgccgcggacacggctgtgtattactgtgcgagagacccacggtctcggtattgtagtagtaccagctgctatgtcgccggggggcactggttcgacccctggggccagggaacc…		caggtgcagctacagcagtggggcgca...ggactgttgaagccttcggagaccctgtccctcacctgcgctgtctatggtgggtccttc............agtggttactactggagctggatccgccagcccccagggaaggggctggagtggattggggaaatcaatcatagt.........ggaagcaccaactacaacccgtccctcaag...agtcgagtcaccatatcagtagacacgtccaagaaccagttctccctgaagctgagctctgtgaccgccgcggacacggctgtgtattactgtgcgagag	caggtgcagctacagcagtggggcgca...ggactgttgaagccttcggagaccctgtccctcacctgcgctgtctat	ggtgggtccttc............agtggttactac	tggagctggatccgccagcccccagggaaggggctggagtggattggggaa	atcaatcatagt.........ggaagcacc	aactacaacccgtccctcaag...agtcgagtcaccatatcagtagacacgtccaagaaccagttctccctgaagctgagctctgtgaccgccgcggacacggctgtgtattactgt	gcgagagacccacggtctcggtattgtagtagtaccagctgctatgtcgccggggggcactggttcgacccc	tgtgcgagagacccacggtctcggtattgtagtagtaccagctgctatgtcgccggggggcactggttcgacccctgg	actggttcgacccctggggccagggaaccctggtcaccgtctcctcag	tggggccagggaaccctggtcaccgtctcctcag
3538	ACGCAGCCAGATTGCT-1_contig_2	productive	M	Homsap IGHV4-59*01 F	Homsap IGHJ2*01 F	Homsap IGHD6-13*01 F	IGHA2	caggtgcagctgcaggagtcgggccca...ggactggtgaagccttcggagaccctgtccctcacctgcactgtctctgatggctccatc............agtaattactactggagctggatccggcagcccccagggaagggactggagtggattggctatatctattacagt.........gggagcaccaactacaacccctccctcaag...agtcgagtcaccatgtcattagacacgtccaagaaccagttctccctgaaactcagttctgtgagcgctgcggacacggccatgtattactgtgcgagaggggggactagctggtcctggttcctcgatctctggggccgcggcaccctggtcactgtctcctcag		caggtgcagctgcaggagtcgggccca...ggactggtgaagccttcggagaccctgtccctcacctgcactgtctctgatggctccatc............agtaattactactggagctggatccggcagcccccagggaagggactggagtggattggctatatctattacagt.........gggagcaccaactacaacccctccctcaag...agtcgagtcaccatgtcattagacacgtccaagaaccagttctccctgaaactcagttctgtgagcgctgcggacacggccatgtattactgtgcgagag	caggtgcagctgcaggagtcgggccca...ggactggtgaagccttcggagaccctgtccctcacctgcactgtctct	gatggctccatc............agtaattactac	tggagctggatccggcagcccccagggaagggactggagtggattggctat	atctattacagt.........gggagcacc	aactacaacccctccctcaag...agtcgagtcaccatgtcattagacacgtccaagaaccagttctccctgaaactcagttctgtgagcgctgcggacacggccatgtattactgt	gcgagaggggggactagctggtcctggttcctcgatctc	tgtgcgagaggggggactagctggtcctggttcctcgatctctgg	ctggttcctcgatctctggggccgcggcaccctggtcactgtctcctcag	tggggccgcggcaccctggtcactgtctcctcag
823	ACGCAGCGTAGCTCCG-1_contig_4	productive	M	Homsap IGHV3-23*01 F, or Homsap IGHV3-23D*01 F	Homsap IGHJ5*02 F	Homsap IGHD6-19*01 F	IGHG3	gaggtgcaggtgttggagtctggggga...ggcttagtacagccgggggggtcccagagactctcctgtgcagcctctggattcagcttc............agcagatttgccatgagctgggtccgccgggctccagggaagggcctggagtgggtctcgactattagtggtagt......ggtgataacacattctacgcagactccgtgaag...ggccggttcaccatctccagagtcaattccaggaacacgctgtatctgcaaatgaacagcctgagagccgaggacacggccgtatattactgtgccagaggggcagtggctggttcaccaaagcttgcgtacaactggttcgacccctggggccggggaaccctagtcaccgtctcctcag		gaggtgcaggtgttggagtctggggga...ggcttagtacagccgggggggtcccagagactctcctgtgcagcctctggattcagcttc............agcagatttgccatgagctgggtccgccgggctccagggaagggcctggagtgggtctcgactattagtggtagt......ggtgataacacattctacgcagactccgtgaag...ggccggttcaccatctccagagtcaattccaggaacacgctgtatctgcaaatgaacagcctgagagccgaggacacggccgtatattactgtgccagag	gaggtgcaggtgttggagtctggggga...ggcttagtacagccgggggggtcccagagactctcctgtgcagcctct	ggattcagcttc............agcagatttgcc	atgagctgggtccgccgggctccagggaagggcctggagtgggtctcgact	attagtggtagt......ggtgataacaca	ttctacgcagactccgtgaag...ggccggttcaccatctccagagtcaattccaggaacacgctgtatctgcaaatgaacagcctgagagccgaggacacggccgtatattactgt	gccagaggggcagtggctggttcaccaaagcttgcgtacaactggttcgacccc	tgtgccagaggggcagtggctggttcaccaaagcttgcgtacaactggttcgacccctgg	acaactggttcgacccctggggccggggaaccctagtcaccgtctcctcag	tggggccggggaaccctagtcaccgtctcctcag
4443	ACGCAGCGTATGCTTG-1_contig_4	productive	N	Homsap IGHV4-39*01 F	Homsap IGHJ5*02 F	Homsap IGHD6-13*01 F	IGHM	cagctgcagctgcaggagtcgggccca...ggactggtgaagccttcggagaccctgtccctcacctgcactgtctctggtggctccatcagc......agtagtagttactactggggctggatccgccagcccccagggaaggggctggagtggattgggagtatctattatagt.........gggagcacctactacaacccgtccctcaag...agtcgagtcaccatatccgtagacacgtccaagaaccagttctccctgaagctgagctctgtgaccgccgcagacacggctgtgtattactgtgcgagacgaccccagattctcggtagcagcagcccgccctggttcgacccctggggccagggaaccctggtcaccgtctcctcag		cagctgcagctgcaggagtcgggccca...ggactggtgaagccttcggagaccctgtccctcacctgcactgtctctggtggctccatcagc......agtagtagttactactggggctggatccgccagcccccagggaaggggctggagtggattgggagtatctattatagt.........gggagcacctactacaacccgtccctcaag...agtcgagtcaccatatccgtagacacgtccaagaaccagttctccctgaagctgagctctgtgaccgccgcagacacggctgtgtattactgtgcgagac	cagctgcagctgcaggagtcgggccca...ggactggtgaagccttcggagaccctgtccctcacctgcactgtctct	ggtggctccatcagc......agtagtagttactac	tggggctggatccgccagcccccagggaaggggctggagtggattgggagt	atctattatagt.........gggagcacc	tactacaacccgtccctcaag...agtcgagtcaccatatccgtagacacgtccaagaaccagttctccctgaagctgagctctgtgaccgccgcagacacggctgtgtattactgt	gcgagacgaccccagattctcggtagcagcagcccgccctggttcgacccc	tgtgcgagacgaccccagattctcggtagcagcagcccgccctggttcgacccctgg	ctggttcgacccctggggccagggaaccctggtcaccgtctcctcag	tggggccagggaaccctggtcaccgtctcctcag
7427	ACGCAGCTCTGGCGAC-1_contig_3	productive	M	Homsap IGHV3-48*03 F	Homsap IGHJ6*02 F	Homsap IGHD2-15*01 F	IGHA2	gaggtgcagctggtggagtctggggga...ggcttggtacagcctggagggtccctgagactctcctgtgcagcctctggattcaccttc............agtaattatgaaatgaactgggtccgccaggctccagggaaggggctggagtgggtttcatacattagtagtagt......ggtactaccatatactacgcagactctgtgaag...ggccgattcaccatctccagagacaacgccaagaactcactgtatctgcaaatgaacagcctgagagccgaggacacggctgtttattactgtgcgagcactccccgtatggacgtctggggccaagggaccacggtcaccgtctcctca		gaggtgcagctggtggagtctggggga...ggcttggtacagcctggagggtccctgagactctcctgtgcagcctctggattcaccttc............agtaattatgaaatgaactgggtccgccaggctccagggaaggggctggagtgggtttcatacattagtagtagt......ggtactaccatatactacgcagactctgtgaag...ggccgattcaccatctccagagacaacgccaagaactcactgtatctgcaaatgaacagcctgagagccgaggacacggctgtttattactgtgcgag	gaggtgcagctggtggagtctggggga...ggcttggtacagcctggagggtccctgagactctcctgtgcagcctct	ggattcaccttc............agtaattatgaa	atgaactgggtccgccaggctccagggaaggggctggagtgggtttcatac	attagtagtagt......ggtactaccata	tactacgcagactctgtgaag...ggccgattcaccatctccagagacaacgccaagaactcactgtatctgcaaatgaacagcctgagagccgaggacacggctgtttattactgt	gcgagcactccccgtatggacgtc	tgtgcgagcactccccgtatggacgtctgg	gtatggacgtctggggccaagggaccacggtcaccgtctcctca	tggggccaagggaccacggtcaccgtctcctca
3406	ACGCCAGCATCTGGTA-1_contig_1	productive	M	Homsap IGHV4-39*01 F	Homsap IGHJ4*02 F	Homsap IGHD6-19*01 F	IGHG2	cagttgcagctgcaggagtcgggccca...ggactggtgaagccttcggagaccctgtccctcacctgcactgtctctggtggctccatcagc......agtagtagttactactggggctggatccgccagcccccagggaaggggctggagtggattgggagtatctattatagt.........gggagcacctactacaacccgtccctcaag...agtcgagtcactatatctgtagatacgtccaagaagcagttctccctgaagctgagctctgtgaccgccgcagacacggctgtgtattactgtgcgagactgatcgggggggcagtggctggagcttggggccagggaaccctggtcaccgtctcctcag		cagttgcagctgcaggagtcgggccca...ggactggtgaagccttcggagaccctgtccctcacctgcactgtctctggtggctccatcagc......agtagtagttactactggggctggatccgccagcccccagggaaggggctggagtggattgggagtatctattatagt.........gggagcacctactacaacccgtccctcaag...agtcgagtcactatatctgtagatacgtccaagaagcagttctccctgaagctgagctctgtgaccgccgcagacacggctgtgtattactgtgcgagac	cagttgcagctgcaggagtcgggccca...ggactggtgaagccttcggagaccctgtccctcacctgcactgtctct	ggtggctccatcagc......agtagtagttactac	tggggctggatccgccagcccccagggaaggggctggagtggattgggagt	atctattatagt.........gggagcacc	tactacaacccgtccctcaag...agtcgagtcactatatctgtagatacgtccaagaagcagttctccctgaagctgagctctgtgaccgccgcagacacggctgtgtattactgt	gcgagactgatcgggggggcagtggctggagct	tgtgcgagactgatcgggggggcagtggctggagcttgg	tggggccagggaaccctggtcaccgtctcctcag	tggggccagggaaccctggtcaccgtctcctcag
7074	ACGCCAGGTACTCAAC-1_contig_2	productive	M	Homsap IGHV3-43*02 F	Homsap IGHJ1*01 F	Homsap IGHD4-23*01 ORF	IGHG1	gaagtgaagctggtggagtcgggggga...ggcgtggtacagcctggggggtccctgagactctcctgtgcagcctctggattcaccttt............gatgattttgccatgcactgggtccgtcaagctccagggaagggtctggagtgggtctctcttattagtggggat......agtaaaagtacacacttagcagactctgtgaag...ggccgattcaccatctccagagacaacagcaaaaactccctgtatctgcaaatggacagtctgactactgaggacaccgccttatattactgtgcaacagattcgtttggtggtaacccgcgacactggggccagggaaccctggtcaccgtctcctcag		gaagtgaagctggtggagtcgggggga...ggcgtggtacagcctggggggtccctgagactctcctgtgcagcctctggattcaccttt............gatgattttgccatgcactgggtccgtcaagctccagggaagggtctggagtgggtctctcttattagtggggat......agtaaaagtacacacttagcagactctgtgaag...ggccgattcaccatctccagagacaacagcaaaaactccctgtatctgcaaatggacagtctgactactgaggacaccgccttatattactgtgcaacagat	gaagtgaagctggtggagtcgggggga...ggcgtggtacagcctggggggtccctgagactctcctgtgcagcctct	ggattcaccttt............gatgattttgcc	atgcactgggtccgtcaagctccagggaagggtctggagtgggtctctctt	attagtggggat......agtaaaagtaca	cacttagcagactctgtgaag...ggccgattcaccatctccagagacaacagcaaaaactccctgtatctgcaaatggacagtctgactactgaggacaccgccttatattactgt	gcaacagattcgtttggtggtaacccgcgacac	tgtgcaacagattcgtttggtggtaacccgcgacactgg	cactggggccagggaaccctggtcaccgtctcctcag	tggggccagggaaccctggtcaccgtctcctcag
7430	ACGCCAGTCAGAGACG-1_contig_3	productive	M	Homsap IGHV3-49*03 F, or Homsap IGHV3-49*04 F	Homsap IGHJ3*02 F	Homsap IGHD6-19*01 F	IGHA1	gaggtgcaattggtggagtctggggga...ggcttggagcagccaggggggtccctgagactctcctgttcaacttcaggattcagcttc............gttgattattccatgacgtggctccgccaggctccagggaaggggctggagtgggtgggtttcattagaatgaaagccaccggtgggacaatggagtacgccacgtctgtaaaa...ggcagatttaccatttcaagagacgattccaagagtaccgtctatctgcaaatgaacagcctgaaagtcgaggacacagccctctactattgtgctcgagaggacgctgatgggaggggctggacccgtgctatggtcaggtggggccaggggaccctggtcaccgtctcgtcag		gaggtgcaattggtggagtctggggga...ggcttggagcagccaggggggtccctgagactctcctgttcaacttcaggattcagcttc............gttgattattccatgacgtggctccgccaggctccagggaaggggctggagtgggtgggtttcattagaatgaaagccaccggtgggacaatggagtacgccacgtctgtaaaa...ggcagatttaccatttcaagagacgattccaagagtaccgtctatctgcaaatgaacagcctgaaagtcgaggacacagccctctactattgtgctcgaga	gaggtgcaattggtggagtctggggga...ggcttggagcagccaggggggtccctgagactctcctgttcaacttca	ggattcagcttc............gttgattattcc	atgacgtggctccgccaggctccagggaaggggctggagtgggtgggtttc	attagaatgaaagccaccggtgggacaatg	gagtacgccacgtctgtaaaa...ggcagatttaccatttcaagagacgattccaagagtaccgtctatctgcaaatgaacagcctgaaagtcgaggacacagccctctactattgt	gctcgagaggacgctgatgggaggggctggacccgtgctatggtcagg	tgtgctcgagaggacgctgatgggaggggctggacccgtgctatggtcaggtgg	tggggccaggggaccctggtcaccgtctcgtcag	tggggccaggggaccctggtcaccgtctcgtcag
7012	ACGCCGACAGGTGGAT-1_contig_2	productive	M	Homsap IGHV1-46*01 F, or Homsap IGHV1-46*03 F	Homsap IGHJ4*02 F	Homsap IGHD6-13*01 F	IGHG1	caggtgcagctggtgcagtctggggct...gaggtgaagcagcctggggcctcagtgaaggtttcctgcatggcatctggatacaccttc............accggctactatatgcactgggtgcgacaggcccctggacaagggcttgaatggatgggaataatcaaccctagt......agtggtagcacaagctacccacagaagttccag...ggcagggtcaccatgaccagggacacgtccacgagcacagtctacatggaactgagtagcctgagatctgaggacacggccgtatattactgtgcgagagatcacttcccgtacagcagcagctgccaagggaattactggggccagggaaccctggtcaccgtctcctcag		caggtgcagctggtgcagtctggggct...gaggtgaagcagcctggggcctcagtgaaggtttcctgcatggcatctggatacaccttc............accggctactatatgcactgggtgcgacaggcccctggacaagggcttgaatggatgggaataatcaaccctagt......agtggtagcacaagctacccacagaagttccag...ggcagggtcaccatgaccagggacacgtccacgagcacagtctacatggaactgagtagcctgagatctgaggacacggccgtatattactgtgcgagaga	caggtgcagctggtgcagtctggggct...gaggtgaagcagcctggggcctcagtgaaggtttcctgcatggcatct	ggatacaccttc............accggctactat	atgcactgggtgcgacaggcccctggacaagggcttgaatggatgggaata	atcaaccctagt......agtggtagcaca	agctacccacagaagttccag...ggcagggtcaccatgaccagggacacgtccacgagcacagtctacatggaactgagtagcctgagatctgaggacacggccgtatattactgt	gcgagagatcacttcccgtacagcagcagctgccaagggaattac	tgtgcgagagatcacttcccgtacagcagcagctgccaagggaattactgg	tactggggccagggaaccctggtcaccgtctcctcag	tggggccagggaaccctggtcaccgtctcctcag
2510	ACGCCGATCAATACCG-1_contig_1	productive	M	Homsap IGHV3-33*01 F, or Homsap IGHV3-33*06 F	Homsap IGHJ4*02 F	Homsap IGHD2-2*02 F	IGHM	caggtgcagctggtggagtctggggga...ggcgtggtccagcctgagaggtccctgagactctcctgtgcagcgtctggattcaccttc............agtagctatggcatgcactgggtccgccaggctccaggcaaggggctggagtgggtggcagttatatggtatgat......ggaagtaataaatactatgcagactccgtgaag...ggccgattcaccatctccagagacaattccaagaacacgctgtatctgcaaatgaacagcctgagagccgaggacacggctgtgtattactgtgcgagagggggaccctgtagtagtaccagctgctatactcggtataacgtcgttgactactggggccagggaaccctggtcaccgtc…		caggtgcagctggtggagtctggggga...ggcgtggtccagcctgagaggtccctgagactctcctgtgcagcgtctggattcaccttc............agtagctatggcatgcactgggtccgccaggctccaggcaaggggctggagtgggtggcagttatatggtatgat......ggaagtaataaatactatgcagactccgtgaag...ggccgattcaccatctccagagacaattccaagaacacgctgtatctgcaaatgaacagcctgagagccgaggacacggctgtgtattactgtgcgagag	caggtgcagctggtggagtctggggga...ggcgtggtccagcctgagaggtccctgagactctcctgtgcagcgtct	ggattcaccttc............agtagctatggc	atgcactgggtccgccaggctccaggcaaggggctggagtgggtggcagtt	atatggtatgat......ggaagtaataaa	tactatgcagactccgtgaag...ggccgattcaccatctccagagacaattccaagaacacgctgtatctgcaaatgaacagcctgagagccgaggacacggctgtgtattactgt	gcgagagggggaccctgtagtagtaccagctgctatactcggtataacgtcgttgactac	tgtgcgagagggggaccctgtagtagtaccagctgctatactcggtataacgtcgttgactactgg	ttgactactggggccagggaaccctggtcaccgtctcctcag	tggggccagggaaccctggtcaccgtctcctcag
2572	ACGGAGAAGACACGAC-1_contig_1	productive	N	Homsap IGHV3-23*01 F, or Homsap IGHV3-23D*01 F	Homsap IGHJ5*02 F	Homsap IGHD1-14*01 ORF	IGHM	gaggtgcagctgttggagtctggggga...ggcttggtacagcctggggggtccctgagactctcctgtgcagcctctggattcaccttt............agcagctatgccatgagctgggtccgccaggctccagggaaggggctggagtgggtctcagctattagtggtagt......ggtggtagcacatactacgcagactccgtgaag...ggccggttcaccatctccagagacaattccaagaacacgctgtatctgcaaatgaacagcctgagagccgaggacacggccgtatattactgtgcgaaacaagccggagcggaggccgaaaccccgttcgacccctggggccagggaaccctggtcaccgtctcctcag		gaggtgcagctgttggagtctggggga...ggcttggtacagcctggggggtccctgagactctcctgtgcagcctctggattcaccttt............agcagctatgccatgagctgggtccgccaggctccagggaaggggctggagtgggtctcagctattagtggtagt......ggtggtagcacatactacgcagactccgtgaag...ggccggttcaccatctccagagacaattccaagaacacgctgtatctgcaaatgaacagcctgagagccgaggacacggccgtatattactgtgcgaaa	gaggtgcagctgttggagtctggggga...ggcttggtacagcctggggggtccctgagactctcctgtgcagcctct	ggattcaccttt............agcagctatgcc	atgagctgggtccgccaggctccagggaaggggctggagtgggtctcagct	attagtggtagt......ggtggtagcaca	tactacgcagactccgtgaag...ggccggttcaccatctccagagacaattccaagaacacgctgtatctgcaaatgaacagcctgagagccgaggacacggccgtatattactgt	gcgaaacaagccggagcggaggccgaaaccccgttcgacccc	tgtgcgaaacaagccggagcggaggccgaaaccccgttcgacccctgg	gttcgacccctggggccagggaaccctggtcaccgtctcctcag	tggggccagggaaccctggtcaccgtctcctcag
3704	ACGGAGAGTAATAGCA-1_contig_1	productive	N	Homsap IGHV3-23*01 F, or Homsap IGHV3-23D*01 F	Homsap IGHJ5*02 F	Homsap IGHD5-12*01 F	IGHM	gaggtgcagctgttggagtctggggga...ggcttggtacagcctggggggtccctgagactctcctgtgcagcctctggattcaccttt............agcagctatgccatgagctgggtccgccaggctccagggaaggggctggagtgggtctcagctattagtggtagt......ggtggtagcacatactacgcagactccgtgaag...ggccggttcaccatctccagagacaattccaagaacacgctgtatctgcaaatgaacagcctgagagccgaggacacggccgtatattactgtgcgaaagattcgggccctatagtggctacgattttggagtccaactggttcgacccctggggccagggaaccctggtcaccgtctcc…		gaggtgcagctgttggagtctggggga...ggcttggtacagcctggggggtccctgagactctcctgtgcagcctctggattcaccttt............agcagctatgccatgagctgggtccgccaggctccagggaaggggctggagtgggtctcagctattagtggtagt......ggtggtagcacatactacgcagactccgtgaag...ggccggttcaccatctccagagacaattccaagaacacgctgtatctgcaaatgaacagcctgagagccgaggacacggccgtatattactgtgcgaaaga	gaggtgcagctgttggagtctggggga...ggcttggtacagcctggggggtccctgagactctcctgtgcagcctct	ggattcaccttt............agcagctatgcc	atgagctgggtccgccaggctccagggaaggggctggagtgggtctcagct	attagtggtagt......ggtggtagcaca	tactacgcagactccgtgaag...ggccggttcaccatctccagagacaattccaagaacacgctgtatctgcaaatgaacagcctgagagccgaggacacggccgtatattactgt	gcgaaagattcgggccctatagtggctacgattttggagtccaactggttcgacccc	tgtgcgaaagattcgggccctatagtggctacgattttggagtccaactggttcgacccctgg	caactggttcgacccctggggccagggaaccctggtcaccgtctcctcag	tggggccagggaaccctggtcaccgtctcctcag
8399	ACGGAGAGTGGACGAT-1_contig_2	productive	N	Homsap IGHV3-21*01 F	Homsap IGHJ3*02 F	Homsap IGHD5-18*01 F	IGHM	gaggtgcagctggtggagtctggggga...ggcctggtcaagcctggggggtccctgagactctcctgtgcagcctctggattcaccttc............agtagctatagcatgaactgggtccgccaggctccagggaaggggctggagtgggtctcatccattagtagtagt......agtagttacatatactacgcagactcagtgaag...ggccgattcaccatctccagagacaacgccaagaactcactgtatctgcaaatgaacagcctgagagccgaggacacggctgtgtattactgtgcgagagaggcagctatggttattatcgtcgccggtcgatatgatgcttttgatatctggggccaagggacaatggtcaccgtctct…		gaggtgcagctggtggagtctggggga...ggcctggtcaagcctggggggtccctgagactctcctgtgcagcctctggattcaccttc............agtagctatagcatgaactgggtccgccaggctccagggaaggggctggagtgggtctcatccattagtagtagt......agtagttacatatactacgcagactcagtgaag...ggccgattcaccatctccagagacaacgccaagaactcactgtatctgcaaatgaacagcctgagagccgaggacacggctgtgtattactgtgcgagaga	gaggtgcagctggtggagtctggggga...ggcctggtcaagcctggggggtccctgagactctcctgtgcagcctct	ggattcaccttc............agtagctatagc	atgaactgggtccgccaggctccagggaaggggctggagtgggtctcatcc	attagtagtagt......agtagttacata	tactacgcagactcagtgaag...ggccgattcaccatctccagagacaacgccaagaactcactgtatctgcaaatgaacagcctgagagccgaggacacggctgtgtattactgt	gcgagagaggcagctatggttattatcgtcgccggtcgatatgatgcttttgatatc	tgtgcgagagaggcagctatggttattatcgtcgccggtcgatatgatgcttttgatatctgg	tgatgcttttgatatctggggccaagggacaatggtcaccgtctcttcag	tggggccaagggacaatggtcaccgtctcttcag
7771	ACGGAGAGTTACGTCA-1_contig_2	productive	N	Homsap IGHV1-18*01 F	Homsap IGHJ4*02 F	Homsap IGHD6-13*01 F	IGHM	caggttcagctggtgcagtctggagct...gaggtgaagaagcctggggcctcagtgaaggtctcctgcaaggcttctggttacaccttt............accagctatggtatcagctgggtgcgacaggcccctggacaagggcttgagtggatgggatggatcagcgcttac......aatggtaacacaaactatgcacagaagctccag...ggcagagtcaccatgaccacagacacatccacgagcacagcctacatggagctgaggagcctgagatctgacgacacggccgtgtattactgtgcgagagatggagcagcagctggtagccgtgacgactactggggccagggaaccctggtcaccgtctcctcag		caggttcagctggtgcagtctggagct...gaggtgaagaagcctggggcctcagtgaaggtctcctgcaaggcttctggttacaccttt............accagctatggtatcagctgggtgcgacaggcccctggacaagggcttgagtggatgggatggatcagcgcttac......aatggtaacacaaactatgcacagaagctccag...ggcagagtcaccatgaccacagacacatccacgagcacagcctacatggagctgaggagcctgagatctgacgacacggccgtgtattactgtgcgagaga	caggttcagctggtgcagtctggagct...gaggtgaagaagcctggggcctcagtgaaggtctcctgcaaggcttct	ggttacaccttt............accagctatggt	atcagctgggtgcgacaggcccctggacaagggcttgagtggatgggatgg	atcagcgcttac......aatggtaacaca	aactatgcacagaagctccag...ggcagagtcaccatgaccacagacacatccacgagcacagcctacatggagctgaggagcctgagatctgacgacacggccgtgtattactgt	gcgagagatggagcagcagctggtagccgtgacgactac	tgtgcgagagatggagcagcagctggtagccgtgacgactactgg	gactactggggccagggaaccctggtcaccgtctcctcag	tggggccagggaaccctggtcaccgtctcctcag
2241	ACGGAGATCCAAACAC-1_contig_2	productive	M	Homsap IGHV3-64D*06 F	Homsap IGHJ1*01 F	Homsap IGHD6-13*01 F	IGHG1	gaggtgcagctggtggagtctggggga...ggcttggtccaacctggggggtccctgagactctcctgttcagcctctggattcaccttc............agtgcctatgctatgcactgggtccgccaggctccagggaagggactggatgatgtttcagctattaccagtaat......gggggttctacatactacgcagactccgtgaag...gatagattcaccatctccagagacaattccaagaacacggtctatcttcaaatgagcagtctgagagctgaggacacggctgtgtattactgtgtgaaaagcagcagcagcttctactatggttatatgccacactggggccagggcaccctggtcaccgtctcctcag		gaggtgcagctggtggagtctggggga...ggcttggtccaacctggggggtccctgagactctcctgttcagcctctggattcaccttc............agtgcctatgctatgcactgggtccgccaggctccagggaagggactggatgatgtttcagctattaccagtaat......gggggttctacatactacgcagactccgtgaag...gatagattcaccatctccagagacaattccaagaacacggtctatcttcaaatgagcagtctgagagctgaggacacggctgtgtattactgtgtgaaa	gaggtgcagctggtggagtctggggga...ggcttggtccaacctggggggtccctgagactctcctgttcagcctct	ggattcaccttc............agtgcctatgct	atgcactgggtccgccaggctccagggaagggactggatgatgtttcagct	attaccagtaat......gggggttctaca	tactacgcagactccgtgaag...gatagattcaccatctccagagacaattccaagaacacggtctatcttcaaatgagcagtctgagagctgaggacacggctgtgtattactgt	gtgaaaagcagcagcagcttctactatggttatatgccacac	tgtgtgaaaagcagcagcagcttctactatggttatatgccacactgg	cactggggccagggcaccctggtcaccgtctcctcag	tggggccagggcaccctggtcaccgtctcctcag
6294	ACGGAGATCGTTTATC-1_contig_2	productive	M	Homsap IGHV3-23*01 F, or Homsap IGHV3-23D*01 F	Homsap IGHJ4*02 F	Homsap IGHD3-16*02 F	IGHM	gaggtgcagctgttggagtctggggga...ggcttggtacagcctggggggtccctgagactctcctgtgcagcctctggattcaccttt............agcagctatgccatgagctgggtccgccaggctccagggaaggggctggagtgggtctcagttattagcggtagt......ggtgatagaacatattacgcagactccgtgaag...ggccggttcaccatctccagagacaattccaagaacacgctgtatctgcaactgaacagcctgagagccgaggacacggccctttattactgtgcgaaagatcagcgattacgtttgggggagttatcgcattctgactactggggccagggaaccctggtcaccgtctcctcag		gaggtgcagctgttggagtctggggga...ggcttggtacagcctggggggtccctgagactctcctgtgcagcctctggattcaccttt............agcagctatgccatgagctgggtccgccaggctccagggaaggggctggagtgggtctcagttattagcggtagt......ggtgatagaacatattacgcagactccgtgaag...ggccggttcaccatctccagagacaattccaagaacacgctgtatctgcaactgaacagcctgagagccgaggacacggccctttattactgtgcgaaaga	gaggtgcagctgttggagtctggggga...ggcttggtacagcctggggggtccctgagactctcctgtgcagcctct	ggattcaccttt............agcagctatgcc	atgagctgggtccgccaggctccagggaaggggctggagtgggtctcagtt	attagcggtagt......ggtgatagaaca	tattacgcagactccgtgaag...ggccggttcaccatctccagagacaattccaagaacacgctgtatctgcaactgaacagcctgagagccgaggacacggccctttattactgt	gcgaaagatcagcgattacgtttgggggagttatcgcattctgactac	tgtgcgaaagatcagcgattacgtttgggggagttatcgcattctgactactgg	tgactactggggccagggaaccctggtcaccgtctcctcag	tggggccagggaaccctggtcaccgtctcctcag
1642	ACGGCCACAATCACAC-1_contig_4	productive	N	Homsap IGHV3-30*04 F, or Homsap IGHV3-30-3*03 F	Homsap IGHJ3*02 F	Homsap IGHD3-22*01 F	IGHM	caggtgcagctggtggagtctggggga...ggcgtggtccagcctgggaggtccctgagactctcctgtgcagcctctggattcaccttc............agtagctatgctatgcactgggtccgccaggctccaggcaaggggctggagtgggtggcagttatatcatatgat......ggaagtaataaatactacgcagactccgtgaag...ggccgattcaccatctccagagacaattccaagaacacgctgtatctgcaaatgaacagcctgagagctgaggacacggctgtgtattactgtgcgagggcctattactatgatagtagtggttacgccgaggcttttgatatctggggccaagggacaatggtcaccgtctcttcag		caggtgcagctggtggagtctggggga...ggcgtggtccagcctgggaggtccctgagactctcctgtgcagcctctggattcaccttc............agtagctatgctatgcactgggtccgccaggctccaggcaaggggctggagtgggtggcagttatatcatatgat......ggaagtaataaatactacgcagactccgtgaag...ggccgattcaccatctccagagacaattccaagaacacgctgtatctgcaaatgaacagcctgagagctgaggacacggctgtgtattactgtgcgag	caggtgcagctggtggagtctggggga...ggcgtggtccagcctgggaggtccctgagactctcctgtgcagcctct	ggattcaccttc............agtagctatgct	atgcactgggtccgccaggctccaggcaaggggctggagtgggtggcagtt	atatcatatgat......ggaagtaataaa	tactacgcagactccgtgaag...ggccgattcaccatctccagagacaattccaagaacacgctgtatctgcaaatgaacagcctgagagctgaggacacggctgtgtattactgt	gcgagggcctattactatgatagtagtggttacgccgaggcttttgatatc	tgtgcgagggcctattactatgatagtagtggttacgccgaggcttttgatatctgg	gcttttgatatctggggccaagggacaatggtcaccgtctcttcag	tggggccaagggacaatggtcaccgtctcttcag
7702	ACGGCCACAGCCAATT-1_contig_3	productive	M	Homsap IGHV3-23*01 F, or Homsap IGHV3-23D*01 F	Homsap IGHJ3*02 F	Homsap IGHD3-16*02 F	IGHD	gaggtgcagctgttggagtctggggga...ggcttggtacagcctggggggtccctgagactctcctgtgcagcctctggattcaccttt............agcaactatgccatgagctgggtccgccaggctccagggaagggactggaatgggtctcagctattcctggtagt......ggtgatagcacatactacgcagactccgtgaag...ggccggttcaccatctccagagacaattccaagaacaccctgtatctgcaaatgagcagcctgagagacgaggacacggccgtatattactgtgcgaaagatcttgggggagctaccgttggcttgtatggtttttatatctggggccaagggacaatggtcatcgtctcttcag		gaggtgcagctgttggagtctggggga...ggcttggtacagcctggggggtccctgagactctcctgtgcagcctctggattcaccttt............agcaactatgccatgagctgggtccgccaggctccagggaagggactggaatgggtctcagctattcctggtagt......ggtgatagcacatactacgcagactccgtgaag...ggccggttcaccatctccagagacaattccaagaacaccctgtatctgcaaatgagcagcctgagagacgaggacacggccgtatattactgtgcgaaaga	gaggtgcagctgttggagtctggggga...ggcttggtacagcctggggggtccctgagactctcctgtgcagcctct	ggattcaccttt............agcaactatgcc	atgagctgggtccgccaggctccagggaagggactggaatgggtctcagct	attcctggtagt......ggtgatagcaca	tactacgcagactccgtgaag...ggccggttcaccatctccagagacaattccaagaacaccctgtatctgcaaatgagcagcctgagagacgaggacacggccgtatattactgt	gcgaaagatcttgggggagctaccgttggcttgtatggtttttatatc	tgtgcgaaagatcttgggggagctaccgttggcttgtatggtttttatatctgg	atggtttttatatctggggccaagggacaatggtcatcgtctcttcag	tggggccaagggacaatggtcatcgtctcttcag
8194	ACGGCCACAGGAACGT-1_contig_1	productive	N	Homsap IGHV1-18*01 F	Homsap IGHJ4*02 F	Homsap IGHD2-2*01 F	IGHD	caggttcagctggtgcagtctggagct...gaggtgaagaagcctggggcctcagtgaaggtctcctgcaaggcttctggttacaccttt............accagctatggtatcagctgggtgcgacaggcccctggacaagggcttgagtggatgggatggatcagcgcttac......aatggtaacacaaactatgcacagaagctccag...ggcagagtcaccatgaccacagacacatccacgagcacagcctacatggagctgaggagcctgagatctgacgacacggccgtgtattactgtgcgaggggggatattgtagtagtaccagctgctatggcctactggggccagggaaccctggtcaccgtctcctcag		caggttcagctggtgcagtctggagct...gaggtgaagaagcctggggcctcagtgaaggtctcctgcaaggcttctggttacaccttt............accagctatggtatcagctgggtgcgacaggcccctggacaagggcttgagtggatgggatggatcagcgcttac......aatggtaacacaaactatgcacagaagctccag...ggcagagtcaccatgaccacagacacatccacgagcacagcctacatggagctgaggagcctgagatctgacgacacggccgtgtattactgtgcgag	caggttcagctggtgcagtctggagct...gaggtgaagaagcctggggcctcagtgaaggtctcctgcaaggcttct	ggttacaccttt............accagctatggt	atcagctgggtgcgacaggcccctggacaagggcttgagtggatgggatgg	atcagcgcttac......aatggtaacaca	aactatgcacagaagctccag...ggcagagtcaccatgaccacagacacatccacgagcacagcctacatggagctgaggagcctgagatctgacgacacggccgtgtattactgt	gcgaggggggatattgtagtagtaccagctgctatggcctac	tgtgcgaggggggatattgtagtagtaccagctgctatggcctactgg	ctactggggccagggaaccctggtcaccgtctcctcag	tggggccagggaaccctggtcaccgtctcctcag
2978	ACGGCCAGTAAGCACG-1_contig_2	productive	M	Homsap IGHV3-74*01 F	Homsap IGHJ1*01 F	Homsap IGHD3-16*02 F	IGHM	gaggtgcagctggtggagtccggggga...ggcttagttcagcctggggggtccctgagactctcctgtgcagcctctggattcaccttc............agtagctactggatgcactgggtccgccaagctccagggaaggggctgatatgggtctcacagattaatagtgat......gggagtacaacaaactacgcggactctgtgagg...ggccgattcaccatctccagagacaacgccaagaacacggtgtatctgcaaatgaacagtctgagagtcgaggacacggctgtgtattactgtgcaagagatccgcgcgggagagatgtcagggactggggccagggaaccctggtcaccgtctcctcag		gaggtgcagctggtggagtccggggga...ggcttagttcagcctggggggtccctgagactctcctgtgcagcctctggattcaccttc............agtagctactggatgcactgggtccgccaagctccagggaaggggctgatatgggtctcacagattaatagtgat......gggagtacaacaaactacgcggactctgtgagg...ggccgattcaccatctccagagacaacgccaagaacacggtgtatctgcaaatgaacagtctgagagtcgaggacacggctgtgtattactgtgcaagaga	gaggtgcagctggtggagtccggggga...ggcttagttcagcctggggggtccctgagactctcctgtgcagcctct	ggattcaccttc............agtagctactgg	atgcactgggtccgccaagctccagggaaggggctgatatgggtctcacag	attaatagtgat......gggagtacaaca	aactacgcggactctgtgagg...ggccgattcaccatctccagagacaacgccaagaacacggtgtatctgcaaatgaacagtctgagagtcgaggacacggctgtgtattactgt	gcaagagatccgcgcgggagagatgtcagggac	tgtgcaagagatccgcgcgggagagatgtcagggactgg	actggggccagggaaccctggtcaccgtctcctcag	tggggccagggaaccctggtcaccgtctcctcag
4881	ACGGCCAGTGAGGGTT-1_contig_1	productive	M	Homsap IGHV3-23*01 F, or Homsap IGHV3-23D*01 F	Homsap IGHJ4*02 F	Homsap IGHD6-19*01 F	IGHM	gaggtgcagctgttggagtctggggga...ggcttggtacagcctggggggtccctgagactctcctgtgcagcctctggattcaccttt............agcagctatgccatgagttgggtccgccaggctccagggaaggggctggagtgggtctcagcttttagtggtggt......cgtggtgccacatactacgcagactccgtgaag...ggccgattcaccatctccagagacaattccaagaacacgctctatctgcaaatgaacagcctgagaagcgaggacacggccgtatattactgtgcgaaagatggaggagtgactggttcccccccctacaactttgactactggggccagggaaccctggtcaccgtctcctcag		gaggtgcagctgttggagtctggggga...ggcttggtacagcctggggggtccctgagactctcctgtgcagcctctggattcaccttt............agcagctatgccatgagttgggtccgccaggctccagggaaggggctggagtgggtctcagcttttagtggtggt......cgtggtgccacatactacgcagactccgtgaag...ggccgattcaccatctccagagacaattccaagaacacgctctatctgcaaatgaacagcctgagaagcgaggacacggccgtatattactgtgcgaaaga	gaggtgcagctgttggagtctggggga...ggcttggtacagcctggggggtccctgagactctcctgtgcagcctct	ggattcaccttt............agcagctatgcc	atgagttgggtccgccaggctccagggaaggggctggagtgggtctcagct	tttagtggtggt......cgtggtgccaca	tactacgcagactccgtgaag...ggccgattcaccatctccagagacaattccaagaacacgctctatctgcaaatgaacagcctgagaagcgaggacacggccgtatattactgt	gcgaaagatggaggagtgactggttcccccccctacaactttgactac	tgtgcgaaagatggaggagtgactggttcccccccctacaactttgactactgg	acaactttgactactggggccagggaaccctggtcaccgtctcctcag	tggggccagggaaccctggtcaccgtctcctcag
3709	ACGGCCATCTCAAGTG-1_contig_4	productive	M	Homsap IGHV3-23*01 F, or Homsap IGHV3-23D*01 F	Homsap IGHJ3*02 F	Homsap IGHD3-22*01 F	IGHM	gaggtgcagctgttggagtctggggga...ggcctggtacagccggggggatccctgagactctcgtgtgccgcctctggattcacctta............agcagctatgccatgagctgggtccgccaggctccaggaaaggggctggagtgggtctcagagattagtggtagt......ggtggtagcacatcctacgcagactccctgacg...ggccggttcaccatctccagggacaattccaggaacacactgtatctgcagatgaacagcctgagagccgaggacacggccgtatattactgtgccaaaggccaacgggtgggaacctattattctgacagtaagggtgcttttgatatctggggccaggggacaatggtcaccgtctct…		gaggtgcagctgttggagtctggggga...ggcctggtacagccggggggatccctgagactctcgtgtgccgcctctggattcacctta............agcagctatgccatgagctgggtccgccaggctccaggaaaggggctggagtgggtctcagagattagtggtagt......ggtggtagcacatcctacgcagactccctgacg...ggccggttcaccatctccagggacaattccaggaacacactgtatctgcagatgaacagcctgagagccgaggacacggccgtatattactgtgccaaag	gaggtgcagctgttggagtctggggga...ggcctggtacagccggggggatccctgagactctcgtgtgccgcctct	ggattcacctta............agcagctatgcc	atgagctgggtccgccaggctccaggaaaggggctggagtgggtctcagag	attagtggtagt......ggtggtagcaca	tcctacgcagactccctgacg...ggccggttcaccatctccagggacaattccaggaacacactgtatctgcagatgaacagcctgagagccgaggacacggccgtatattactgt	gccaaaggccaacgggtgggaacctattattctgacagtaagggtgcttttgatatc	tgtgccaaaggccaacgggtgggaacctattattctgacagtaagggtgcttttgatatctgg	tgcttttgatatctggggccaggggacaatggtcaccgtctcttcag	tggggccaggggacaatggtcaccgtctcttcag
5210	ACGGGCTCAAACTGTC-1_contig_2	productive	P	Homsap IGHV4-31*03 F	Homsap IGHJ4*02 F	Homsap IGHD3-10*01 F	IGHG1	caggtgcagctgcatgagtcgggccca...ggactggtgaaaccttcacagaccctgtccctcacctgcactgtctctggtggctccatcagc......agtgatgcttactactggacctggatccgccagcacccagggaagggcctggagtggattgggtacgtctattacagt.........gggaggacctactacaacccgtccctcaag...agtcgagttaccatatcactagacacgtctaagaaccagttctccctgaggctatactctctgactgccgcggacacggccgtgtattactgtgcgagggaggcggcctatggttcggtgagttaccggtccacaaactcttttgacttctggggtcagggaaccctggtcaccgtctcc…		caggtgcagctgcatgagtcgggccca...ggactggtgaaaccttcacagaccctgtccctcacctgcactgtctctggtggctccatcagc......agtgatgcttactactggacctggatccgccagcacccagggaagggcctggagtggattgggtacgtctattacagt.........gggaggacctactacaacccgtccctcaag...agtcgagttaccatatcactagacacgtctaagaaccagttctccctgaggctatactctctgactgccgcggacacggccgtgtattactgtgcgaggga	caggtgcagctgcatgagtcgggccca...ggactggtgaaaccttcacagaccctgtccctcacctgcactgtctct	ggtggctccatcagc......agtgatgcttactac	tggacctggatccgccagcacccagggaagggcctggagtggattgggtac	gtctattacagt.........gggaggacc	tactacaacccgtccctcaag...agtcgagttaccatatcactagacacgtctaagaaccagttctccctgaggctatactctctgactgccgcggacacggccgtgtattactgt	gcgagggaggcggcctatggttcggtgagttaccggtccacaaactcttttgacttc	tgtgcgagggaggcggcctatggttcggtgagttaccggtccacaaactcttttgacttctgg	tttgacttctggggtcagggaaccctggtcaccgtctcctcag	tggggtcagggaaccctggtcaccgtctcctcag
870	ACGGGCTCACCGCTAG-1_contig_4	productive	N	Homsap IGHV1-46*01 F, or Homsap IGHV1-46*03 F	Homsap IGHJ4*02 F	Homsap IGHD2-21*02 F	IGHM	caggtgcagctggtgcagtctggggct...gaggtgaagaagcctggggcctcagtgaaggtttcctgcaaggcatctggatacaccttc............accagctactatatgcactgggtgcgacaggcccctggacaagggcttgagtggatgggaataatcaaccctagt......ggtggtagcacaagctacgcacagaagttccag...ggcagagtcaccatgaccagggacacgtccacgagcacagtctacatggagctgagcagcctgagatctgaggacacggccgtgtattactgtgcgagagagaccaggggccattattgtggtggtgactgctcgtcctttgactactggggccagggaaccctggtcaccgtctcctcag		caggtgcagctggtgcagtctggggct...gaggtgaagaagcctggggcctcagtgaaggtttcctgcaaggcatctggatacaccttc............accagctactatatgcactgggtgcgacaggcccctggacaagggcttgagtggatgggaataatcaaccctagt......ggtggtagcacaagctacgcacagaagttccag...ggcagagtcaccatgaccagggacacgtccacgagcacagtctacatggagctgagcagcctgagatctgaggacacggccgtgtattactgtgcgagaga	caggtgcagctggtgcagtctggggct...gaggtgaagaagcctggggcctcagtgaaggtttcctgcaaggcatct	ggatacaccttc............accagctactat	atgcactgggtgcgacaggcccctggacaagggcttgagtggatgggaata	atcaaccctagt......ggtggtagcaca	agctacgcacagaagttccag...ggcagagtcaccatgaccagggacacgtccacgagcacagtctacatggagctgagcagcctgagatctgaggacacggccgtgtattactgt	gcgagagagaccaggggccattattgtggtggtgactgctcgtcctttgactac	tgtgcgagagagaccaggggccattattgtggtggtgactgctcgtcctttgactactgg	ctttgactactggggccagggaaccctggtcaccgtctcctcag	tggggccagggaaccctggtcaccgtctcctcag
4169	ACGGGCTCACTGAAGG-1_contig_3	productive	M	Homsap IGHV4-59*01 F	Homsap IGHJ4*02 F	Homsap IGHD6-13*01 F	IGHM	caggtgcagctgcaggagtcgggccca...ggactggtgacgccttcggagaccctgtccctcacctgcactgtctctggtggctccatc............agtagtgaccactggagctggatccggcagcccccagggaagggactggagtggattgggtatatcaattacagt.........gggagcacctactacaacccctccctcaag...agtcgagtcaccatatcagcagacacgtccaagaaccagttctccctgaagctgagctctgtgaccgctgcggacacggccatatattactgtgcgaggtcgtatagcagcagctggtactttgatgactggggccagggaaccctggtcaccgtctcctcag		caggtgcagctgcaggagtcgggccca...ggactggtgacgccttcggagaccctgtccctcacctgcactgtctctggtggctccatc............agtagtgaccactggagctggatccggcagcccccagggaagggactggagtggattgggtatatcaattacagt.........gggagcacctactacaacccctccctcaag...agtcgagtcaccatatcagcagacacgtccaagaaccagttctccctgaagctgagctctgtgaccgctgcggacacggccatatattactgtgcgag	caggtgcagctgcaggagtcgggccca...ggactggtgacgccttcggagaccctgtccctcacctgcactgtctct	ggtggctccatc............agtagtgaccac	tggagctggatccggcagcccccagggaagggactggagtggattgggtat	atcaattacagt.........gggagcacc	tactacaacccctccctcaag...agtcgagtcaccatatcagcagacacgtccaagaaccagttctccctgaagctgagctctgtgaccgctgcggacacggccatatattactgt	gcgaggtcgtatagcagcagctggtactttgatgac	tgtgcgaggtcgtatagcagcagctggtactttgatgactgg	tactttgatgactggggccagggaaccctggtcaccgtctcctcag	tggggccagggaaccctggtcaccgtctcctcag
1956	ACGGGCTGTTATGTGC-1_contig_3	productive	N	Homsap IGHV4-61*01 F	Homsap IGHJ6*03 F	Homsap IGHD6-6*01 F	IGHD	caggtgcagctgcaggagtcgggccca...ggactggtgaagccttcggagaccctgtccctcacctgcactgtctctggtggctccgtcagc......agtggtagttactactggagctggatccggcagcccccagggaagggactggagtggattgggtatatctattacagt.........gggagcaccaactacaacccctccctcaag...agtcgagtcaccatatcagtagacacgtccaagaaccagttctccctgaagctgagctctgtgaccgctgcggacacggccgtgtattactgtgcgagagatagccggggaagcagctcgcccccgtttggtttgtactactactactacatggacgtctggggcaaagggaccacggtc…		caggtgcagctgcaggagtcgggccca...ggactggtgaagccttcggagaccctgtccctcacctgcactgtctctggtggctccgtcagc......agtggtagttactactggagctggatccggcagcccccagggaagggactggagtggattgggtatatctattacagt.........gggagcaccaactacaacccctccctcaag...agtcgagtcaccatatcagtagacacgtccaagaaccagttctccctgaagctgagctctgtgaccgctgcggacacggccgtgtattactgtgcgagaga	caggtgcagctgcaggagtcgggccca...ggactggtgaagccttcggagaccctgtccctcacctgcactgtctct	ggtggctccgtcagc......agtggtagttactac	tggagctggatccggcagcccccagggaagggactggagtggattgggtat	atctattacagt.........gggagcacc	aactacaacccctccctcaag...agtcgagtcaccatatcagtagacacgtccaagaaccagttctccctgaagctgagctctgtgaccgctgcggacacggccgtgtattactgt	gcgagagatagccggggaagcagctcgcccccgtttggtttgtactactactactacatggacgtc	tgtgcgagagatagccggggaagcagctcgcccccgtttggtttgtactactactactacatggacgtctgg	tactactactactacatggacgtctggggcaaagggaccacggtcaccgtctcctca	tggggcaaagggaccacggtcaccgtctcctca
616	ACGGGCTTCCTGCTTG-1_contig_1	productive	N	Homsap IGHV5-51*01 F	Homsap IGHJ4*02 F	Homsap IGHD3-10*01 F	IGHM	gaggtgcagctggtgcagtctggagca...gaggtgaaaaagcccggggagtctctgaagatctcctgtaagggttctggatacagcttt............accagctactggatcggctgggtgcgccagatgcccgggaaaggcctggagtggatggggatcatctatcctggt......gactctgataccagatacagcccgtccttccaa...ggccaggtcaccatctcagccgacaagtccatcagcaccgcctacctgcagtggagcagcctgaaggcctcggacaccgccatgtattactgtgcgagatgtattactatggttcggggagttattccggactactttgactactggggccagggaaccctggtcaccgtctcctcag		gaggtgcagctggtgcagtctggagca...gaggtgaaaaagcccggggagtctctgaagatctcctgtaagggttctggatacagcttt............accagctactggatcggctgggtgcgccagatgcccgggaaaggcctggagtggatggggatcatctatcctggt......gactctgataccagatacagcccgtccttccaa...ggccaggtcaccatctcagccgacaagtccatcagcaccgcctacctgcagtggagcagcctgaaggcctcggacaccgccatgtattactgtgcgaga	gaggtgcagctggtgcagtctggagca...gaggtgaaaaagcccggggagtctctgaagatctcctgtaagggttct	ggatacagcttt............accagctactgg	atcggctgggtgcgccagatgcccgggaaaggcctggagtggatggggatc	atctatcctggt......gactctgatacc	agatacagcccgtccttccaa...ggccaggtcaccatctcagccgacaagtccatcagcaccgcctacctgcagtggagcagcctgaaggcctcggacaccgccatgtattactgt	gcgagatgtattactatggttcggggagttattccggactactttgactac	tgtgcgagatgtattactatggttcggggagttattccggactactttgactactgg	actactttgactactggggccagggaaccctggtcaccgtctcctcag	tggggccagggaaccctggtcaccgtctcctcag
5771	ACGGGCTTCGGTGTTA-1_contig_2	productive	M	Homsap IGHV3-9*01 F	Homsap IGHJ6*02 F	Homsap IGHD3-3*01 F	IGHD	gaagtgcagctggtggagtctggggga...ggcttggtacagcctggcaggtccctgagactctcctgtgcagcctctggattcaccttt............gatgattatggcatgcactgggtccggcaaattccagggaagggcctggagtgggtctcaggtattagttggaat......agtgttaacataggctatgcggactctctgaag...ggccgattcaccatctcccgagacaacgccaagaactccctgtatctgcaaatgaacagtctgagagctgaggacacggccttgtattactgtgcaaaaggcgcggggattggttattattattccgctatggacgtctggggccaagggaccacggtcaccgtctcctca		gaagtgcagctggtggagtctggggga...ggcttggtacagcctggcaggtccctgagactctcctgtgcagcctctggattcaccttt............gatgattatggcatgcactgggtccggcaaattccagggaagggcctggagtgggtctcaggtattagttggaat......agtgttaacataggctatgcggactctctgaag...ggccgattcaccatctcccgagacaacgccaagaactccctgtatctgcaaatgaacagtctgagagctgaggacacggccttgtattactgtgcaaaag	gaagtgcagctggtggagtctggggga...ggcttggtacagcctggcaggtccctgagactctcctgtgcagcctct	ggattcaccttt............gatgattatggc	atgcactgggtccggcaaattccagggaagggcctggagtgggtctcaggt	attagttggaat......agtgttaacata	ggctatgcggactctctgaag...ggccgattcaccatctcccgagacaacgccaagaactccctgtatctgcaaatgaacagtctgagagctgaggacacggccttgtattactgt	gcaaaaggcgcggggattggttattattattccgctatggacgtc	tgtgcaaaaggcgcggggattggttattattattccgctatggacgtctgg	cgctatggacgtctggggccaagggaccacggtcaccgtctcctca	tggggccaagggaccacggtcaccgtctcctca
3133	ACGGGCTTCTCGCTTG-1_contig_2	productive	M	Homsap IGHV3-73*01 F	Homsap IGHJ4*02 F	Homsap IGHD4-17*01 F	IGHA2	gaggtgcaactggtggagtctggggga...ggcttggtccagcctggggggtccctgaaactctcctgtgcagcctctgggttcaccttc............agtgattctgctatacactgggtccgccaggcttccggaaaagggctggagtgggttggccgtatgagaagtaaagctaataattacgtgacagcatttgctgcgtcggtgcaa...ggcaggttcaccatctccagagatgattcaaagactacgtcgtatctgcaaatgaacagcctgaagaccgaggacacggccgtatattactgtactagactccttgaagacggtgatgttgtgaagtcctttgactattggggccagggaaccctgctcaccgtctcctcag		gaggtgcaactggtggagtctggggga...ggcttggtccagcctggggggtccctgaaactctcctgtgcagcctctgggttcaccttc............agtgattctgctatacactgggtccgccaggcttccggaaaagggctggagtgggttggccgtatgagaagtaaagctaataattacgtgacagcatttgctgcgtcggtgcaa...ggcaggttcaccatctccagagatgattcaaagactacgtcgtatctgcaaatgaacagcctgaagaccgaggacacggccgtatattactgtactagac	gaggtgcaactggtggagtctggggga...ggcttggtccagcctggggggtccctgaaactctcctgtgcagcctct	gggttcaccttc............agtgattctgct	atacactgggtccgccaggcttccggaaaagggctggagtgggttggccgt	atgagaagtaaagctaataattacgtgaca	gcatttgctgcgtcggtgcaa...ggcaggttcaccatctccagagatgattcaaagactacgtcgtatctgcaaatgaacagcctgaagaccgaggacacggccgtatattactgt	actagactccttgaagacggtgatgttgtgaagtcctttgactat	tgtactagactccttgaagacggtgatgttgtgaagtcctttgactattgg	ctttgactattggggccagggaaccctgctcaccgtctcctcag	tggggccagggaaccctgctcaccgtctcctcag
7962	ACGGGTCAGTCACGCC-1_contig_3	productive	N	Homsap IGHV4-59*01 F	Homsap IGHJ6*02 F	Homsap IGHD4-17*01 F	IGHM	caggtgcagctgcaggagtcgggccca...ggactggtgaagccttcggagaccctgtccctcacctgcactgtctctggtggctccatc............agtagttactactggagctggatccggcagcccccagggaagggactggagtggattgggtatatctattacagt.........gggagcaccaactacaacccctccctcaag...agtcgagtcaccatatcagtagacacgtccaagaaccagttctccctgaagctgagctctgtgaccgctgcggacacggccgtgtattactgtgcgagattaaactacggtgactacgggaccgtgtactactactacggtatggacgtctggggccaagggaccacggtcaccgtctcc…		caggtgcagctgcaggagtcgggccca...ggactggtgaagccttcggagaccctgtccctcacctgcactgtctctggtggctccatc............agtagttactactggagctggatccggcagcccccagggaagggactggagtggattgggtatatctattacagt.........gggagcaccaactacaacccctccctcaag...agtcgagtcaccatatcagtagacacgtccaagaaccagttctccctgaagctgagctctgtgaccgctgcggacacggccgtgtattactgtgcgaga	caggtgcagctgcaggagtcgggccca...ggactggtgaagccttcggagaccctgtccctcacctgcactgtctct	ggtggctccatc............agtagttactac	tggagctggatccggcagcccccagggaagggactggagtggattgggtat	atctattacagt.........gggagcacc	aactacaacccctccctcaag...agtcgagtcaccatatcagtagacacgtccaagaaccagttctccctgaagctgagctctgtgaccgctgcggacacggccgtgtattactgt	gcgagattaaactacggtgactacgggaccgtgtactactactacggtatggacgtc	tgtgcgagattaaactacggtgactacgggaccgtgtactactactacggtatggacgtctgg	tactactactacggtatggacgtctggggccaagggaccacggtcaccgtctcctca	tggggccaagggaccacggtcaccgtctcctca
6296	ACGGGTCGTCCAAGTT-1_contig_2	productive	M	Homsap IGHV3-30*03 F, or Homsap IGHV3-30*18 F or Homsap IGHV3-30-5*01 F	Homsap IGHJ4*02 F	Homsap IGHD2-21*02 F	None	caagtgcaactggtggactctggggga...ggcgtggtccagcctgggaggtccctgagactctcctgtgcagcctctggattcaccttc............agtaactatggcatgcactgggtccgccaggctccaggcaaggggctggagtgggtggcagttatatcatatgat......ggagttaagaaatatcatgtggactccgtgaag...ggccgattcaccatctccagagacaattccaagaaaaagttgtatctgcaaatggacagcctgagagctgaggacacggctgtgtattactgtgcgaaagatcttcgctccatagagatatggccgtggggactatttgactactggggccagggagtcctggtcaccgtctcctca		caagtgcaactggtggactctggggga...ggcgtggtccagcctgggaggtccctgagactctcctgtgcagcctctggattcaccttc............agtaactatggcatgcactgggtccgccaggctccaggcaaggggctggagtgggtggcagttatatcatatgat......ggagttaagaaatatcatgtggactccgtgaag...ggccgattcaccatctccagagacaattccaagaaaaagttgtatctgcaaatggacagcctgagagctgaggacacggctgtgtattactgtgcgaaaga	caagtgcaactggtggactctggggga...ggcgtggtccagcctgggaggtccctgagactctcctgtgcagcctct	ggattcaccttc............agtaactatggc	atgcactgggtccgccaggctccaggcaaggggctggagtgggtggcagtt	atatcatatgat......ggagttaagaaa	tatcatgtggactccgtgaag...ggccgattcaccatctccagagacaattccaagaaaaagttgtatctgcaaatggacagcctgagagctgaggacacggctgtgtattactgt	gcgaaagatcttcgctccatagagatatggccgtggggactatttgactac	tgtgcgaaagatcttcgctccatagagatatggccgtggggactatttgactactgg	tttgactactggggccagggagtcctggtcaccgtctcctca	tggggccagggagtcctggtcaccgtctcctca
393	ACGTCAACATTGGCGC-1_contig_2	productive	N	Homsap IGHV1-24*01 F	Homsap IGHJ6*03 F	Homsap IGHD3-10*01 F	IGHM	caggtccagctggtacagtctggggct...gaggtgaagaagcctggggcctcagtgaaggtctcctgcaaggtttccggatacaccctc............actgaattatccatgcactgggtgcgacaggctcctggaaaagggcttgagtggatgggaggttttgatcctgaa......gatggtgaaacaatctacgcacagaagttccag...ggcagagtcaccatgaccgaggacacatctacagacacagcctacatggagctgagcagcctgagatctgaggacacggccgtgtattactgtgcaacagattactatggttcgggtcccatggacgtctggggcaaagggaccacggtcaccgtctcctca		caggtccagctggtacagtctggggct...gaggtgaagaagcctggggcctcagtgaaggtctcctgcaaggtttccggatacaccctc............actgaattatccatgcactgggtgcgacaggctcctggaaaagggcttgagtggatgggaggttttgatcctgaa......gatggtgaaacaatctacgcacagaagttccag...ggcagagtcaccatgaccgaggacacatctacagacacagcctacatggagctgagcagcctgagatctgaggacacggccgtgtattactgtgcaacaga	caggtccagctggtacagtctggggct...gaggtgaagaagcctggggcctcagtgaaggtctcctgcaaggtttcc	ggatacaccctc............actgaattatcc	atgcactgggtgcgacaggctcctggaaaagggcttgagtggatgggaggt	tttgatcctgaa......gatggtgaaaca	atctacgcacagaagttccag...ggcagagtcaccatgaccgaggacacatctacagacacagcctacatggagctgagcagcctgagatctgaggacacggccgtgtattactgt	gcaacagattactatggttcgggtcccatggacgtc	tgtgcaacagattactatggttcgggtcccatggacgtctgg	catggacgtctggggcaaagggaccacggtcaccgtctcctca	tggggcaaagggaccacggtcaccgtctcctca
1275	ACGTCAAGTAGCGTAG-1_contig_2	productive	M	Homsap IGHV4-59*01 F, or Homsap IGHV4-59*02 F or Homsap IGHV4-61*08 F	Homsap IGHJ6*03 F	Homsap IGHD3-10*02 F	IGHG2	caggtggagctgcaggagtcgggccca...gggctggtgaagccttcggagaccctgtccctcacctgcagtgtttctggcgactccctg............acaggatactactggagctggatccggcagcccccaggaaagggactggagtggattgggtatatctattacagt.........gagagtcccagctacaacccctctctcaag...agtcgagtcaccatatcagtggacatgtccaaacaccagttctccctgacgctgcgctctgtgaccgctgcggacacggccgtctattactgtgcgagagctcttggtgttagacgagtctactacatagacgtctggggcgaagggaccacggtcaccgtctcctca		caggtggagctgcaggagtcgggccca...gggctggtgaagccttcggagaccctgtccctcacctgcagtgtttctggcgactccctg............acaggatactactggagctggatccggcagcccccaggaaagggactggagtggattgggtatatctattacagt.........gagagtcccagctacaacccctctctcaag...agtcgagtcaccatatcagtggacatgtccaaacaccagttctccctgacgctgcgctctgtgaccgctgcggacacggccgtctattactgtgcgagag	caggtggagctgcaggagtcgggccca...gggctggtgaagccttcggagaccctgtccctcacctgcagtgtttct	ggcgactccctg............acaggatactac	tggagctggatccggcagcccccaggaaagggactggagtggattgggtat	atctattacagt.........gagagtccc	agctacaacccctctctcaag...agtcgagtcaccatatcagtggacatgtccaaacaccagttctccctgacgctgcgctctgtgaccgctgcggacacggccgtctattactgt	gcgagagctcttggtgttagacgagtctactacatagacgtc	tgtgcgagagctcttggtgttagacgagtctactacatagacgtctgg	ctactacatagacgtctggggcgaagggaccacggtcaccgtctcctca	tggggcgaagggaccacggtcaccgtctcctca
1958	ACGTCAATCCAGATCA-1_contig_2	productive	M	Homsap IGHV1-69*06 F	Homsap IGHJ6*03 F	Homsap IGHD3-9*01 F	IGHG1	caggtgcagttggcgcagtctggggct...gaggtgaagaagcctgggtcctcggtgaaggtctcctgcaaggcttctggaggcacgttc............agcaactatcttatcacctgggtgcgacaggcccctggactagggcttgagtggatgggagggatcatccctatg......tttggtacagcagactacccaccgaagttccag...ggcagagtcactctcaccgcggccacatccacgagcacagccttcatggagctgagcagcctgacatctgcggacacggccgtgtattattgtgcgagaggtctacgatattttgacaggccacactcctattatatggacgtctggggcaaagggaccacggtcaccgtctcctca		caggtgcagttggcgcagtctggggct...gaggtgaagaagcctgggtcctcggtgaaggtctcctgcaaggcttctggaggcacgttc............agcaactatcttatcacctgggtgcgacaggcccctggactagggcttgagtggatgggagggatcatccctatg......tttggtacagcagactacccaccgaagttccag...ggcagagtcactctcaccgcggccacatccacgagcacagccttcatggagctgagcagcctgacatctgcggacacggccgtgtattattgtgcgagag	caggtgcagttggcgcagtctggggct...gaggtgaagaagcctgggtcctcggtgaaggtctcctgcaaggcttct	ggaggcacgttc............agcaactatctt	atcacctgggtgcgacaggcccctggactagggcttgagtggatgggaggg	atcatccctatg......tttggtacagca	gactacccaccgaagttccag...ggcagagtcactctcaccgcggccacatccacgagcacagccttcatggagctgagcagcctgacatctgcggacacggccgtgtattattgt	gcgagaggtctacgatattttgacaggccacactcctattatatggacgtc	tgtgcgagaggtctacgatattttgacaggccacactcctattatatggacgtctgg	ctattatatggacgtctggggcaaagggaccacggtcaccgtctcctca	tggggcaaagggaccacggtcaccgtctcctca
4373	ACTATCTAGAATGTGT-1_contig_2	productive	N	Homsap IGHV5-10-1*03 F	Homsap IGHJ4*02 F	Homsap IGHD2-2*01 F	IGHM	gaagtgcagctggtgcagtccggagca...gaggtgaaaaagcccggggagtctctgaggatctcctgtaagggttctggatacagcttt............accagctactggatcagctgggtgcgccagatgcccgggaaaggcctggagtggatggggaggattgatcctagt......gactcttataccaactacagcccgtccttccaa...ggccacgtcaccatctcagctgacaagtccatcagcactgcctacctgcagtggagcagcctgaaggcctcggacaccgccatgtattactgtgcgagactcttttgtagtagtaccagctgctcatttgactactggggccagggaaccctggtcaccgtctcctcag		gaagtgcagctggtgcagtccggagca...gaggtgaaaaagcccggggagtctctgaggatctcctgtaagggttctggatacagcttt............accagctactggatcagctgggtgcgccagatgcccgggaaaggcctggagtggatggggaggattgatcctagt......gactcttataccaactacagcccgtccttccaa...ggccacgtcaccatctcagctgacaagtccatcagcactgcctacctgcagtggagcagcctgaaggcctcggacaccgccatgtattactgtgcgaga	gaagtgcagctggtgcagtccggagca...gaggtgaaaaagcccggggagtctctgaggatctcctgtaagggttct	ggatacagcttt............accagctactgg	atcagctgggtgcgccagatgcccgggaaaggcctggagtggatggggagg	attgatcctagt......gactcttatacc	aactacagcccgtccttccaa...ggccacgtcaccatctcagctgacaagtccatcagcactgcctacctgcagtggagcagcctgaaggcctcggacaccgccatgtattactgt	gcgagactcttttgtagtagtaccagctgctcatttgactac	tgtgcgagactcttttgtagtagtaccagctgctcatttgactactgg	tttgactactggggccagggaaccctggtcaccgtctcctcag	tggggccagggaaccctggtcaccgtctcctcag
7077	ACTATCTAGCTAGTGG-1_contig_3	productive	N	Homsap IGHV1-69*01 F, or Homsap IGHV1-69D*01 F	Homsap IGHJ6*03 F	Homsap IGHD6-19*01 F	IGHM	caggtgcagctggtgcagtctggggct...gaggtgaagaagcctgggtcctcggtgaaggtctcctgcaaggcttctggaggcaccttc............agcagctatgctatcagctgggtgcgacaggcccctggacaagggcttgagtggatgggagggatcatccctatc......tttggtacagcaaactacgcacagaagttccag...ggcagagtcacgattaccgcggacgaatccacgagcacagcctacatggagctgagcagcctgagatctgaggacacggccgtgtattactgtgcgagaagtagtcccctgaagtggctgtccatgggggactactactactacatggacgtctggggcaaagggaccacggtcaccgtc…		caggtgcagctggtgcagtctggggct...gaggtgaagaagcctgggtcctcggtgaaggtctcctgcaaggcttctggaggcaccttc............agcagctatgctatcagctgggtgcgacaggcccctggacaagggcttgagtggatgggagggatcatccctatc......tttggtacagcaaactacgcacagaagttccag...ggcagagtcacgattaccgcggacgaatccacgagcacagcctacatggagctgagcagcctgagatctgaggacacggccgtgtattactgtgcgaga	caggtgcagctggtgcagtctggggct...gaggtgaagaagcctgggtcctcggtgaaggtctcctgcaaggcttct	ggaggcaccttc............agcagctatgct	atcagctgggtgcgacaggcccctggacaagggcttgagtggatgggaggg	atcatccctatc......tttggtacagca	aactacgcacagaagttccag...ggcagagtcacgattaccgcggacgaatccacgagcacagcctacatggagctgagcagcctgagatctgaggacacggccgtgtattactgt	gcgagaagtagtcccctgaagtggctgtccatgggggactactactactacatggacgtc	tgtgcgagaagtagtcccctgaagtggctgtccatgggggactactactactacatggacgtctgg	actactactactacatggacgtctggggcaaagggaccacggtcaccgtctcctca	tggggcaaagggaccacggtcaccgtctcctca
912	ACTATCTCAAAGTCAA-1_contig_3	productive	M	Homsap IGHV1-69*01 F, or Homsap IGHV1-69D*01 F	Homsap IGHJ1*01 F	Homsap IGHD3-9*01 F	IGHG2	caggtgcagctggtgcagtctggggct...gaggtgaagaagcctgggtcctcggtgaaggtctcctgcaaggcctctggggacaccttc............aacaactacattttcagctgggtgcgacaggcccctggacaaggacttgagtggctgggagtaattgttcctatc......tttgggacagcccattacgcacagaagttccag...gatagagtccagattacctcagacggatccacggggacagcctacctggagttgagcagcctgagatcagacgacacggccgtctacttctgtgtgagagatcagcgggactacgatgttttggctggttacgaagacctttggggccagggaaccctggtcaccgtctcctcag		caggtgcagctggtgcagtctggggct...gaggtgaagaagcctgggtcctcggtgaaggtctcctgcaaggcctctggggacaccttc............aacaactacattttcagctgggtgcgacaggcccctggacaaggacttgagtggctgggagtaattgttcctatc......tttgggacagcccattacgcacagaagttccag...gatagagtccagattacctcagacggatccacggggacagcctacctggagttgagcagcctgagatcagacgacacggccgtctacttctgtgtgagaga	caggtgcagctggtgcagtctggggct...gaggtgaagaagcctgggtcctcggtgaaggtctcctgcaaggcctct	ggggacaccttc............aacaactacatt	ttcagctgggtgcgacaggcccctggacaaggacttgagtggctgggagta	attgttcctatc......tttgggacagcc	cattacgcacagaagttccag...gatagagtccagattacctcagacggatccacggggacagcctacctggagttgagcagcctgagatcagacgacacggccgtctacttctgt	gtgagagatcagcgggactacgatgttttggctggttacgaagacctt	tgtgtgagagatcagcgggactacgatgttttggctggttacgaagacctttgg	tggggccagggaaccctggtcaccgtctcctcag	tggggccagggaaccctggtcaccgtctcctcag
825	ACTATCTCACCTCGGA-1_contig_2	productive	M	Homsap IGHV3-53*01 F	Homsap IGHJ3*02 F	Homsap IGHD6-19*01 F	IGHG1	gaggagcaactggtggagtctggagga...ggcttgatccagccgggggggtccctgacactttcctgtgcagcctctgggttcaccgtc............agtagtcactacatgacctgggtccgccaggctccagggaaggggctggagtgggtctcagttatctatagtggt.........ggtaacacaagatacgcagactccgtgaag...ggccgatggatcatttccagggacaattccaagaatacggtgattcttcaattgattagcctgcgagtcgaggacacggccgtctattactgtgcgcgagacgccgtgagcagtggcctcgtaggtggatttgatatctggggccgagggacagcggtcatcgtctctgcag		gaggagcaactggtggagtctggagga...ggcttgatccagccgggggggtccctgacactttcctgtgcagcctctgggttcaccgtc............agtagtcactacatgacctgggtccgccaggctccagggaaggggctggagtgggtctcagttatctatagtggt.........ggtaacacaagatacgcagactccgtgaag...ggccgatggatcatttccagggacaattccaagaatacggtgattcttcaattgattagcctgcgagtcgaggacacggccgtctattactgtgcgcgaga	gaggagcaactggtggagtctggagga...ggcttgatccagccgggggggtccctgacactttcctgtgcagcctct	gggttcaccgtc............agtagtcactac	atgacctgggtccgccaggctccagggaaggggctggagtgggtctcagtt	atctatagtggt.........ggtaacaca	agatacgcagactccgtgaag...ggccgatggatcatttccagggacaattccaagaatacggtgattcttcaattgattagcctgcgagtcgaggacacggccgtctattactgt	gcgcgagacgccgtgagcagtggcctcgtaggtggatttgatatc	tgtgcgcgagacgccgtgagcagtggcctcgtaggtggatttgatatctgg	tttgatatctggggccgagggacagcggtcatcgtctctgcag	tggggccgagggacagcggtcatcgtctctgcag
7964	ACTATCTTCCGCATCT-1_contig_2	productive	N	Homsap IGHV4-34*01 F	Homsap IGHJ5*02 F	Homsap IGHD3-22*01 F	IGHD	caggtgcagctacagcagtggggcgca...ggactgttgaagccttcggagaccctgtccctcacctgcgctgtctatggtgggtccttc............agtggttactactggagctggatccgccagcccccagggaaggggctggagtggattggggaaatcaatcatagt.........ggaagcaccaactacaacccgtccctcaag...agtcgagtcaccatatcagtagacacgtccaagaaccagttctccctgaagctgagctctgtgaccgccgcggacacggctgtgtattactgtgcgagaggcagggttcagcgctattactatgatagtatttggagttttgctccatggggccagggaaccctggtcaccgtctcctcag		caggtgcagctacagcagtggggcgca...ggactgttgaagccttcggagaccctgtccctcacctgcgctgtctatggtgggtccttc............agtggttactactggagctggatccgccagcccccagggaaggggctggagtggattggggaaatcaatcatagt.........ggaagcaccaactacaacccgtccctcaag...agtcgagtcaccatatcagtagacacgtccaagaaccagttctccctgaagctgagctctgtgaccgccgcggacacggctgtgtattactgtgcgagagg	caggtgcagctacagcagtggggcgca...ggactgttgaagccttcggagaccctgtccctcacctgcgctgtctat	ggtgggtccttc............agtggttactac	tggagctggatccgccagcccccagggaaggggctggagtggattggggaa	atcaatcatagt.........ggaagcacc	aactacaacccgtccctcaag...agtcgagtcaccatatcagtagacacgtccaagaaccagttctccctgaagctgagctctgtgaccgccgcggacacggctgtgtattactgt	gcgagaggcagggttcagcgctattactatgatagtatttggagttttgctcca	tgtgcgagaggcagggttcagcgctattactatgatagtatttggagttttgctccatgg	tggggccagggaaccctggtcaccgtctcctcag	tggggccagggaaccctggtcaccgtctcctcag
180	ACTATCTTCGTCACGG-1_contig_1	productive	N	Homsap IGHV4-34*01 F	Homsap IGHJ6*03 F	Homsap IGHD3-10*01 F	IGHD	caggtgcagctacagcagtggggcgca...ggactgttgaagccttcggagaccctgtccctcacctgcgctgtctatggtgggtccttc............agtggttactactggagctggatccgccagcccccagggaaggggctggagtggattggggaaatcaatcatagt.........ggaagcaccaactacaacccgtccctcaag...agtcgagtcaccatatcagtagacacgtccaagaaccagttctccctgaagctgagctctgtgaccgccgcggacacggctgtgtattactgtgcgagagtacggggttcggggagttattatcttacccgctactactactacatggacgtctggggcaaagggaccacggtcaccgtc…		caggtgcagctacagcagtggggcgca...ggactgttgaagccttcggagaccctgtccctcacctgcgctgtctatggtgggtccttc............agtggttactactggagctggatccgccagcccccagggaaggggctggagtggattggggaaatcaatcatagt.........ggaagcaccaactacaacccgtccctcaag...agtcgagtcaccatatcagtagacacgtccaagaaccagttctccctgaagctgagctctgtgaccgccgcggacacggctgtgtattactgtgcgagag	caggtgcagctacagcagtggggcgca...ggactgttgaagccttcggagaccctgtccctcacctgcgctgtctat	ggtgggtccttc............agtggttactac	tggagctggatccgccagcccccagggaaggggctggagtggattggggaa	atcaatcatagt.........ggaagcacc	aactacaacccgtccctcaag...agtcgagtcaccatatcagtagacacgtccaagaaccagttctccctgaagctgagctctgtgaccgccgcggacacggctgtgtattactgt	gcgagagtacggggttcggggagttattatcttacccgctactactactacatggacgtc	tgtgcgagagtacggggttcggggagttattatcttacccgctactactactacatggacgtctgg	ctactactactacatggacgtctggggcaaagggaccacggtcaccgtctcctca	tggggcaaagggaccacggtcaccgtctcctca
3855	ACTATCTTCTCTTATG-1_contig_2	productive	N	Homsap IGHV3-9*01 F	Homsap IGHJ6*02 F	Homsap IGHD2-8*01 F	IGHD	gaagtgcagctggtggagtctggggga...ggcttggtacagcctggcaggtccctgagactctcctgtgcagcctctggattcaccttt............gatgattatgccatgcactgggtccggcaagctccagggaagggcctggagtgggtctcaggtattagttggaat......agtggtagcataggctatgcggactctgtgaag...ggccgattcaccatctccagagacaacgccaagaactccctgtatctgcaaatgaacagtctgagagctgaggacacggccttgtattactgtgcaaaagatatacgctcagattactactactactacggtatggacgtctggggccaagggaccacggtcaccgtctcctca		gaagtgcagctggtggagtctggggga...ggcttggtacagcctggcaggtccctgagactctcctgtgcagcctctggattcaccttt............gatgattatgccatgcactgggtccggcaagctccagggaagggcctggagtgggtctcaggtattagttggaat......agtggtagcataggctatgcggactctgtgaag...ggccgattcaccatctccagagacaacgccaagaactccctgtatctgcaaatgaacagtctgagagctgaggacacggccttgtattactgtgcaaaagata	gaagtgcagctggtggagtctggggga...ggcttggtacagcctggcaggtccctgagactctcctgtgcagcctct	ggattcaccttt............gatgattatgcc	atgcactgggtccggcaagctccagggaagggcctggagtgggtctcaggt	attagttggaat......agtggtagcata	ggctatgcggactctgtgaag...ggccgattcaccatctccagagacaacgccaagaactccctgtatctgcaaatgaacagtctgagagctgaggacacggccttgtattactgt	gcaaaagatatacgctcagattactactactactacggtatggacgtc	tgtgcaaaagatatacgctcagattactactactactacggtatggacgtctgg	attactactactactacggtatggacgtctggggccaagggaccacggtcaccgtctcctca	tggggccaagggaccacggtcaccgtctcctca
8088	ACTATCTTCTTGACGA-1_contig_5	productive	M	Homsap IGHV4-59*01 F	Homsap IGHJ1*01 F	Homsap IGHD2-2*01 F	IGHM	caggtgcagctgcaggagtcgggccca...ggactggtgaagccttcggagaccctgtccctcacctgcactgtctctggtggctccatc............agtaattcccactggagctggatccggcagcccccagggaagggactggagtggattggatatatctattacagt.........gggagcaccaactacaacccctccctcaat...aatcgagtcaccatattagtagacacgtccaagaaccagttctccctgagactgagctctgtgaccgctgcggacacggccgtgtattactgtgctttactcccgacagagcatgaggtccagctgctatcctcattgtacttccagcactggggccagggcaccctggtcaccgtctcc…		caggtgcagctgcaggagtcgggccca...ggactggtgaagccttcggagaccctgtccctcacctgcactgtctctggtggctccatc............agtaattcccactggagctggatccggcagcccccagggaagggactggagtggattggatatatctattacagt.........gggagcaccaactacaacccctccctcaat...aatcgagtcaccatattagtagacacgtccaagaaccagttctccctgagactgagctctgtgaccgctgcggacacggccgtgtattactgtgc	caggtgcagctgcaggagtcgggccca...ggactggtgaagccttcggagaccctgtccctcacctgcactgtctct	ggtggctccatc............agtaattcccac	tggagctggatccggcagcccccagggaagggactggagtggattggatat	atctattacagt.........gggagcacc	aactacaacccctccctcaat...aatcgagtcaccatattagtagacacgtccaagaaccagttctccctgagactgagctctgtgaccgctgcggacacggccgtgtattactgt	gctttactcccgacagagcatgaggtccagctgctatcctcattgtacttccagcac	tgtgctttactcccgacagagcatgaggtccagctgctatcctcattgtacttccagcactgg	tacttccagcactggggccagggcaccctggtcaccgtctcctcag	tggggccagggcaccctggtcaccgtctcctcag
8607	ACTGAACGTCGCTTCT-1_contig_3	productive	M	Homsap IGHV3-33*01 F, or Homsap IGHV3-33*06 F	Homsap IGHJ6*03 F	Homsap IGHD6-13*01 F	IGHA1	caggtgcagttggtggagtctggggga...ggcgtggtccagcctgggaggtccctgagactctcctgtggagcgtctggattcaccttc............agttactatggcatgcactgggtccgccaggctccaggcaaggggctggagtgggtaagtattatatggtttgat......ggaagtaatgaatactatgcagagtccgtgaag...ggccgattcaccatctccagagacaattccaagaacacgctatatctggaaatgaacagcctgagagccgaggacacggctgtatattattgtgcgaggggagcggagcagtattaccactacctggacgtctggggcaaagggaccgcggtcaccgtctcccca		caggtgcagttggtggagtctggggga...ggcgtggtccagcctgggaggtccctgagactctcctgtggagcgtctggattcaccttc............agttactatggcatgcactgggtccgccaggctccaggcaaggggctggagtgggtaagtattatatggtttgat......ggaagtaatgaatactatgcagagtccgtgaag...ggccgattcaccatctccagagacaattccaagaacacgctatatctggaaatgaacagcctgagagccgaggacacggctgtatattattgtgcgag	caggtgcagttggtggagtctggggga...ggcgtggtccagcctgggaggtccctgagactctcctgtggagcgtct	ggattcaccttc............agttactatggc	atgcactgggtccgccaggctccaggcaaggggctggagtgggtaagtatt	atatggtttgat......ggaagtaatgaa	tactatgcagagtccgtgaag...ggccgattcaccatctccagagacaattccaagaacacgctatatctggaaatgaacagcctgagagccgaggacacggctgtatattattgt	gcgaggggagcggagcagtattaccactacctggacgtc	tgtgcgaggggagcggagcagtattaccactacctggacgtctgg	taccactacctggacgtctggggcaaagggaccgcggtcaccgtctcccca	tggggcaaagggaccgcggtcaccgtctcccca
873	ACTGAACGTTCGAATC-1_contig_2	productive	N	Homsap IGHV5-10-1*03 F	Homsap IGHJ6*03 F	Homsap IGHD2-2*02 F	IGHM	gaagtgcagctggtgcagtccggagca...gaggtgaaaaagcccggggagtctctgaggatctcctgtaagggttctggatacagcttt............accagctactggatcagctgggtgcgccagatgcccgggaaaggcctggagtggatggggaggattgatcctagt......gactcttataccaactacagcccgtccttccaa...ggccacgtcaccatctcagctgacaagtccatcagcactgcctacctgcagtggagcagcctgaaggcctcggacaccgccatgtattactgtgcgagacatggctgtagtagtaccagctgctatatcgcggaacccatggacgtctggggcaaagggaccacggtcaccgtctcctca		gaagtgcagctggtgcagtccggagca...gaggtgaaaaagcccggggagtctctgaggatctcctgtaagggttctggatacagcttt............accagctactggatcagctgggtgcgccagatgcccgggaaaggcctggagtggatggggaggattgatcctagt......gactcttataccaactacagcccgtccttccaa...ggccacgtcaccatctcagctgacaagtccatcagcactgcctacctgcagtggagcagcctgaaggcctcggacaccgccatgtattactgtgcgaga	gaagtgcagctggtgcagtccggagca...gaggtgaaaaagcccggggagtctctgaggatctcctgtaagggttct	ggatacagcttt............accagctactgg	atcagctgggtgcgccagatgcccgggaaaggcctggagtggatggggagg	attgatcctagt......gactcttatacc	aactacagcccgtccttccaa...ggccacgtcaccatctcagctgacaagtccatcagcactgcctacctgcagtggagcagcctgaaggcctcggacaccgccatgtattactgt	gcgagacatggctgtagtagtaccagctgctatatcgcggaacccatggacgtc	tgtgcgagacatggctgtagtagtaccagctgctatatcgcggaacccatggacgtctgg	catggacgtctggggcaaagggaccacggtcaccgtctcctca	tggggcaaagggaccacggtcaccgtctcctca
6300	ACTGAACTCAGTGCAT-1_contig_4	productive	M	Homsap IGHV5-51*01 F	Homsap IGHJ1*01 F	Homsap IGHD5-24*01 ORF	IGHG1	gaggtgcagctggtgcagtctggagca...gaggtgaaaaagcccggggagtctctgaagatctcctgtaagggttctggatacagcttt............accagctactggatcggctgggtgcgccagatgcccgggaaaggcctggagtggatggggatcatctatcctggt......gactctgataccagatacagcccgtccttccaa...ggccaggtcaccatctcagccgacacgtccatcagaaccgcctacctgcagtggagcagcctgaagccctcggacaccgccatgtattactgtgcgagaccggaggactatggcagatggctacaattaaagccctggggccagggaaccctggtcaccgtctcctcaa		gaggtgcagctggtgcagtctggagca...gaggtgaaaaagcccggggagtctctgaagatctcctgtaagggttctggatacagcttt............accagctactggatcggctgggtgcgccagatgcccgggaaaggcctggagtggatggggatcatctatcctggt......gactctgataccagatacagcccgtccttccaa...ggccaggtcaccatctcagccgacacgtccatcagaaccgcctacctgcagtggagcagcctgaagccctcggacaccgccatgtattactgtgcgagac	gaggtgcagctggtgcagtctggagca...gaggtgaaaaagcccggggagtctctgaagatctcctgtaagggttct	ggatacagcttt............accagctactgg	atcggctgggtgcgccagatgcccgggaaaggcctggagtggatggggatc	atctatcctggt......gactctgatacc	agatacagcccgtccttccaa...ggccaggtcaccatctcagccgacacgtccatcagaaccgcctacctgcagtggagcagcctgaagccctcggacaccgccatgtattactgt	gcgagaccggaggactatggcagatggctacaattaaagccc	tgtgcgagaccggaggactatggcagatggctacaattaaagccctgg	agccctggggccagggaaccctggtcaccgtctcctcaa	tggggccagggaaccctggtcaccgtctcctcaa
6202	ACTGAGTAGAAGATTC-1_contig_1	productive	M	Homsap IGHV4-34*02 F	Homsap IGHJ5*02 F	Homsap IGHD1-1*01 F	IGHM	caggtgcagctacaacagtggggcgcg...ggactgttgaagccttcggagaccctgtccctcacctgcgctgtctatggtgggtccttc............agtagttactactggaactggatccgccagcccccagggaaggggctggagtggattggggaaatcaatcatagt.........ggaagcaccaactacaacccgtccctcaag...agtcgagtcaccatatcagtagacacgtccaagaaccagttctccctgaacctggactctgtgaccgccgcggacacggctgtgtattactgtgcgaggagcgccgcggggataagctccttaggaacaactggaaggagattttggtggggggggggcaaccccgaacgaccaataggg…		caggtgcagctacaacagtggggcgcg...ggactgttgaagccttcggagaccctgtccctcacctgcgctgtctatggtgggtccttc............agtagttactactggaactggatccgccagcccccagggaaggggctggagtggattggggaaatcaatcatagt.........ggaagcaccaactacaacccgtccctcaag...agtcgagtcaccatatcagtagacacgtccaagaaccagttctccctgaacctggactctgtgaccgccgcggacacggctgtgtattactgtgcgag	caggtgcagctacaacagtggggcgcg...ggactgttgaagccttcggagaccctgtccctcacctgcgctgtctat	ggtgggtccttc............agtagttactac	tggaactggatccgccagcccccagggaaggggctggagtggattggggaa	atcaatcatagt.........ggaagcacc	aactacaacccgtccctcaag...agtcgagtcaccatatcagtagacacgtccaagaaccagttctccctgaacctggactctgtgaccgccgcggacacggctgtgtattactgt	gcgaggagcgccgcggggataagctccttaggaacaactggaaggagattttggtggggggggggcaaccccgaacgaccaatagggaactggttcgacccc	tgtgcgaggagcgccgcggggataagctccttaggaacaactggaaggagattttggtggggggggggcaaccccgaacgaccaatagggaactggttcgacccctgg	aactggttcgacccctggggccagggaaccctggtcaccgtctcctcag	tggggccagggaaccctggtcaccgtctcctcag
7333	ACTGAGTAGTTGTCGT-1_contig_1	productive	N	Homsap IGHV3-23*01 F, or Homsap IGHV3-23D*01 F	Homsap IGHJ6*03 F	Homsap IGHD3-10*01 F	IGHM	gaggtgcagctgttggagtctggggga...ggcttggtacagcctggggggtccctgagactctcctgtgcagcctctggattcaccttt............agcagctatgccatgagctgggtccgccaggctccagggaaggggctggagtgggtctcagctattagtggtagt......ggtggtagcacatactacgcagactccgtgaag...ggccggttcaccatctccagagacaattccaagaacacgctgtatctgcaaatgaacagcctgagagccgaggacacggccgtatattactgtgcgaaattcggatcttatggttcggggagttatggggaatactactactacatggacgtctggggcaaagggaccacggtcaccgtc…		gaggtgcagctgttggagtctggggga...ggcttggtacagcctggggggtccctgagactctcctgtgcagcctctggattcaccttt............agcagctatgccatgagctgggtccgccaggctccagggaaggggctggagtgggtctcagctattagtggtagt......ggtggtagcacatactacgcagactccgtgaag...ggccggttcaccatctccagagacaattccaagaacacgctgtatctgcaaatgaacagcctgagagccgaggacacggccgtatattactgtgcgaaa	gaggtgcagctgttggagtctggggga...ggcttggtacagcctggggggtccctgagactctcctgtgcagcctct	ggattcaccttt............agcagctatgcc	atgagctgggtccgccaggctccagggaaggggctggagtgggtctcagct	attagtggtagt......ggtggtagcaca	tactacgcagactccgtgaag...ggccggttcaccatctccagagacaattccaagaacacgctgtatctgcaaatgaacagcctgagagccgaggacacggccgtatattactgt	gcgaaattcggatcttatggttcggggagttatggggaatactactactacatggacgtc	tgtgcgaaattcggatcttatggttcggggagttatggggaatactactactacatggacgtctgg	tactactactacatggacgtctggggcaaagggaccacggtcaccgtctcctca	tggggcaaagggaccacggtcaccgtctcctca
2353	ACTGAGTCAAAGGCGT-1_contig_2	productive	M	Homsap IGHV3-30*04 F, or Homsap IGHV3-30-3*03 F	Homsap IGHJ4*02 F	Homsap IGHD2-2*01 F	IGHG3	caggtgcagctggtggagtctggggga...ggcgtggtccagcctgggaggtccctgagactctcctgtgcagcctctggattcagcttc............agtaactatgctatgcactgggtccgccaggctccaggcgaggggctggagtgggtggcagttatatcatatgat......ggaagtaataaatactacgcagactccgtgaag...ggccgattcaccatctccagagccaattccaagagcacgctgtatctgcaaatgaacagcctgagagctgaggacacggctgtgtatttctgtgcgagaggttgtagtagtaccaactgctacataggggtctactggggccagggaaccctggtcaccgtctcctcag		caggtgcagctggtggagtctggggga...ggcgtggtccagcctgggaggtccctgagactctcctgtgcagcctctggattcagcttc............agtaactatgctatgcactgggtccgccaggctccaggcgaggggctggagtgggtggcagttatatcatatgat......ggaagtaataaatactacgcagactccgtgaag...ggccgattcaccatctccagagccaattccaagagcacgctgtatctgcaaatgaacagcctgagagctgaggacacggctgtgtatttctgtgcgagag	caggtgcagctggtggagtctggggga...ggcgtggtccagcctgggaggtccctgagactctcctgtgcagcctct	ggattcagcttc............agtaactatgct	atgcactgggtccgccaggctccaggcgaggggctggagtgggtggcagtt	atatcatatgat......ggaagtaataaa	tactacgcagactccgtgaag...ggccgattcaccatctccagagccaattccaagagcacgctgtatctgcaaatgaacagcctgagagctgaggacacggctgtgtatttctgt	gcgagaggttgtagtagtaccaactgctacataggggtctac	tgtgcgagaggttgtagtagtaccaactgctacataggggtctactgg	ctactggggccagggaaccctggtcaccgtctcctcag	tggggccagggaaccctggtcaccgtctcctcag
5741	ACTGAGTCAATGACCT-1_contig_3	productive	N	Homsap IGHV4-31*03 F	Homsap IGHJ4*02 F	Homsap IGHD2-2*01 F	IGHD	caggtgcagctgcaggagtcgggccca...ggactggtgaagccttcacagaccctgtccctcacctgcactgtctctggtggctccatcagc......agtggtggttactactggagctggatccgccagcacccagggaagggcctggagtggattgggtacatctattacagt.........gggagcacctactacaacccgtccctcaag...agtcgagttaccatatcagtagacacgtctaagaaccagttctccctgaagctgagctctgtgactgccgcggacacggccgtgtattactgtgcgagagccgcatattgtagtagtaccagctgctctggtgactactttgactactggggccagggaaccctggtcaccgtctcctcag		caggtgcagctgcaggagtcgggccca...ggactggtgaagccttcacagaccctgtccctcacctgcactgtctctggtggctccatcagc......agtggtggttactactggagctggatccgccagcacccagggaagggcctggagtggattgggtacatctattacagt.........gggagcacctactacaacccgtccctcaag...agtcgagttaccatatcagtagacacgtctaagaaccagttctccctgaagctgagctctgtgactgccgcggacacggccgtgtattactgtgcgagag	caggtgcagctgcaggagtcgggccca...ggactggtgaagccttcacagaccctgtccctcacctgcactgtctct	ggtggctccatcagc......agtggtggttactac	tggagctggatccgccagcacccagggaagggcctggagtggattgggtac	atctattacagt.........gggagcacc	tactacaacccgtccctcaag...agtcgagttaccatatcagtagacacgtctaagaaccagttctccctgaagctgagctctgtgactgccgcggacacggccgtgtattactgt	gcgagagccgcatattgtagtagtaccagctgctctggtgactactttgactac	tgtgcgagagccgcatattgtagtagtaccagctgctctggtgactactttgactactgg	actactttgactactggggccagggaaccctggtcaccgtctcctcag	tggggccagggaaccctggtcaccgtctcctcag
4625	ACTGAGTGTAGGGACT-1_contig_1	productive	M	Homsap IGHV3-7*03 F	Homsap IGHJ6*03 F	Homsap IGHD3-3*01 F	IGHD	gaggtgcagctggtggagtctggggga...ggcttggtccagcctggggggtcccggagactctcctgtgcagtctctggattcaccttt............agtagttattggatgagctgggtccgccaggctccagggaaggggctggagttggtggccaacataaaggaagat......ggaagtcagaagtactatgtggacgctgtgaag...ggccgattcaccatctccagagtcaacgccgagaactcactgtatctgcaaatgaacagcctgagagccgaggacacggccgtgtattactgtgcgagagacgccaattacgattcttggagtggttacggaacttattcctactactactacatggacgtctggggcaaagggaccacg…		gaggtgcagctggtggagtctggggga...ggcttggtccagcctggggggtcccggagactctcctgtgcagtctctggattcaccttt............agtagttattggatgagctgggtccgccaggctccagggaaggggctggagttggtggccaacataaaggaagat......ggaagtcagaagtactatgtggacgctgtgaag...ggccgattcaccatctccagagtcaacgccgagaactcactgtatctgcaaatgaacagcctgagagccgaggacacggccgtgtattactgtgcgagaga	gaggtgcagctggtggagtctggggga...ggcttggtccagcctggggggtcccggagactctcctgtgcagtctct	ggattcaccttt............agtagttattgg	atgagctgggtccgccaggctccagggaaggggctggagttggtggccaac	ataaaggaagat......ggaagtcagaag	tactatgtggacgctgtgaag...ggccgattcaccatctccagagtcaacgccgagaactcactgtatctgcaaatgaacagcctgagagccgaggacacggccgtgtattactgt	gcgagagacgccaattacgattcttggagtggttacggaacttattcctactactactacatggacgtc	tgtgcgagagacgccaattacgattcttggagtggttacggaacttattcctactactactacatggacgtctgg	ttattcctactactactacatggacgtctggggcaaagggaccacggtcaccgtctcctca	tggggcaaagggaccacggtcaccgtctcctca
1240	ACTGATGAGGGCTCTC-1_contig_3	unproductive	M	Homsap IGHV4-4*02 F	Homsap IGHJ4*02 F	Homsap IGHD2-2*01 F	IGHM	caggcgcagctgcaggagtcgggccca...ggactggtgaagccttcggggaccctgtccctcacctgcgctgtctctggtggctccatcagc.........agtgctaactgctgaacttgggtccgccagcccccagggaaggggctggagtggattgggggactctatcatagc.........ggtaccaccaactacaacccgtccctcaag...agtcgagtcaccaaatcattagacaggtccaagaatgacttctccctcaacctgacctctgtgaccgccgcggacacggccgtgtatgtctgttcgacagacgccgacagctcctaacacatggatgccttctggggccagggaaccctggtcaccggctcctcag		caggcgcagctgcaggagtcgggccca...ggactggtgaagccttcggggaccctgtccctcacctgcgctgtctctggtggctccatcagc.........agtgctaactgctgaacttgggtccgccagcccccagggaaggggctggagtggattgggggactctatcatagc.........ggtaccaccaactacaacccgtccctcaag...agtcgagtcaccaaatcattagacaggtccaagaatgacttctccctcaacctgacctctgtgaccgccgcggacacggccgtgtatgtctgttcgacaga	caggcgcagctgcaggagtcgggccca...ggactggtgaagccttcggggaccctgtccctcacctgcgctgtctct	ggtggctccatcagc.........agtgctaactgc	tgaacttgggtccgccagcccccagggaaggggctggagtggattggggga	ctctatcatagc.........ggtaccacc	aactacaacccgtccctcaag...agtcgagtcaccaaatcattagacaggtccaagaatgacttctccctcaacctgacctctgtgaccgccgcggacacggccgtgtatgtctgt	tcgacagacgccgacagctcctaacacatggatgccttc	tgttcgacagacgccgacagctcctaacacatggatgccttctgg	tgccttctggggccagggaaccctggtcaccggctcctcag	tggggccagggaaccctggtcaccggctcctcag
8155	ACTGATGCACAAGTAA-1_contig_1	productive	N	Homsap IGHV1-69*01 F, or Homsap IGHV1-69D*01 F	Homsap IGHJ4*02 F	Homsap IGHD6-13*01 F	IGHM	caggtgcagctggtgcagtctggggct...gaggtgaagaagcctgggtcctcggtgaaggtctcctgcaaggcttctggaggcaccttc............agcagctatgctatcagctgggtgcgacaggcccctggacaagggcttgagtggatgggagggatcatccctatc......tttggtacagcaaactacgcacagaagttccag...ggcagagtcacgattaccgcggacgaatccacgagcacagcctacatggagctgagcagcctgagatctgaggacacggccgtgtattactgtgcgagagatcaaggagtcaacaatatagcaagccgatacacagctgactactggggccagggaaccctggtcaccgtctcctcag		caggtgcagctggtgcagtctggggct...gaggtgaagaagcctgggtcctcggtgaaggtctcctgcaaggcttctggaggcaccttc............agcagctatgctatcagctgggtgcgacaggcccctggacaagggcttgagtggatgggagggatcatccctatc......tttggtacagcaaactacgcacagaagttccag...ggcagagtcacgattaccgcggacgaatccacgagcacagcctacatggagctgagcagcctgagatctgaggacacggccgtgtattactgtgcgagaga	caggtgcagctggtgcagtctggggct...gaggtgaagaagcctgggtcctcggtgaaggtctcctgcaaggcttct	ggaggcaccttc............agcagctatgct	atcagctgggtgcgacaggcccctggacaagggcttgagtggatgggaggg	atcatccctatc......tttggtacagca	aactacgcacagaagttccag...ggcagagtcacgattaccgcggacgaatccacgagcacagcctacatggagctgagcagcctgagatctgaggacacggccgtgtattactgt	gcgagagatcaaggagtcaacaatatagcaagccgatacacagctgactac	tgtgcgagagatcaaggagtcaacaatatagcaagccgatacacagctgactactgg	tgactactggggccagggaaccctggtcaccgtctcctcag	tggggccagggaaccctggtcaccgtctcctcag
7908	ACTGATGGTACCAGTT-1_contig_4	productive	M	Homsap IGHV3-21*01 F	Homsap IGHJ4*02 F	Homsap IGHD6-6*01 F	IGHD	gacgtgcagctggtggagtctggggga...aaccgggtcaggccgggggggtccctgaaactctcctgttcagcctctaaagtcatcttc............agtgtctataacatgaactgggtccgccaggctccagggaaggggctggagtgggtctcatccattgattctggt......ggtaacagcgtatactacgctgactccgtgaag...ggccgattcaccatctccagagacaatgtcaggaagtcactggctctgcaaatgaccagcctgagagccgaggacacggctgtttattactgtgcgggaggttcaggacatcctcttgacaactggggccagggaaccctggtcaccgtctcctcaa		gacgtgcagctggtggagtctggggga...aaccgggtcaggccgggggggtccctgaaactctcctgttcagcctctaaagtcatcttc............agtgtctataacatgaactgggtccgccaggctccagggaaggggctggagtgggtctcatccattgattctggt......ggtaacagcgtatactacgctgactccgtgaag...ggccgattcaccatctccagagacaatgtcaggaagtcactggctctgcaaatgaccagcctgagagccgaggacacggctgtttattactgtgcgggag	gacgtgcagctggtggagtctggggga...aaccgggtcaggccgggggggtccctgaaactctcctgttcagcctct	aaagtcatcttc............agtgtctataac	atgaactgggtccgccaggctccagggaaggggctggagtgggtctcatcc	attgattctggt......ggtaacagcgta	tactacgctgactccgtgaag...ggccgattcaccatctccagagacaatgtcaggaagtcactggctctgcaaatgaccagcctgagagccgaggacacggctgtttattactgt	gcgggaggttcaggacatcctcttgacaac	tgtgcgggaggttcaggacatcctcttgacaactgg	ttgacaactggggccagggaaccctggtcaccgtctcctcaa	tggggccagggaaccctggtcaccgtctcctcaa
4663	ACTGATGGTGGTAACG-1_contig_4	productive	M	Homsap IGHV3-74*01 F	Homsap IGHJ4*02 F	Homsap IGHD2-21*01 F	IGHA2	gaggtgcagctggaggagtccggggga...ggcttagttcagcctggggggtccctgagactctcctgtgcagcctctggattcaccttc............agtagctactggatgcactgggtccgccaacctccagggaaggggctggtgtgggtctcacgtattaatagcgat......gggagtatcacaaacaacacggactccgtgaag...ggccgattcaccatctccagagacaacgccaagaacacgctgtatctgcaaatgaacagtctgagagtcgaggacacggctgtgtattattgtggaagagttgttcgtggtggctacggggcagttgaccactggggccagggaaccctggtcaccgtctcctcag		gaggtgcagctggaggagtccggggga...ggcttagttcagcctggggggtccctgagactctcctgtgcagcctctggattcaccttc............agtagctactggatgcactgggtccgccaacctccagggaaggggctggtgtgggtctcacgtattaatagcgat......gggagtatcacaaacaacacggactccgtgaag...ggccgattcaccatctccagagacaacgccaagaacacgctgtatctgcaaatgaacagtctgagagtcgaggacacggctgtgtattattgtggaagag	gaggtgcagctggaggagtccggggga...ggcttagttcagcctggggggtccctgagactctcctgtgcagcctct	ggattcaccttc............agtagctactgg	atgcactgggtccgccaacctccagggaaggggctggtgtgggtctcacgt	attaatagcgat......gggagtatcaca	aacaacacggactccgtgaag...ggccgattcaccatctccagagacaacgccaagaacacgctgtatctgcaaatgaacagtctgagagtcgaggacacggctgtgtattattgt	ggaagagttgttcgtggtggctacggggcagttgaccac	tgtggaagagttgttcgtggtggctacggggcagttgaccactgg	ttgaccactggggccagggaaccctggtcaccgtctcctcag	tggggccagggaaccctggtcaccgtctcctcag
7459	ACTGATGTCACCTTAT-1_contig_2	productive	N	Homsap IGHV4-34*01 F	Homsap IGHJ5*02 F	Homsap IGHD3-10*01 F	IGHM	caggtgcagctacagcagtggggcgca...ggactgttgaagccttcggagaccctgtccctcacctgcgctgtctatggtgggtccttc............agtggttactactggagctggatccgccagcccccagggaaggggctggagtggattggggaaatcaatcatagt.........ggaagcaccaactacaacccgtccctcaag...agtcgagtcaccatatcagtagacacgtccaagaaccagttctccctgaagctgagctctgtgaccgccgcggacacggctgtgtattactgtgcgagaggccggagtggggttcggggagttattaatatagtcggctggttcgacccctggggccagggaaccctggtcaccgtctcc…		caggtgcagctacagcagtggggcgca...ggactgttgaagccttcggagaccctgtccctcacctgcgctgtctatggtgggtccttc............agtggttactactggagctggatccgccagcccccagggaaggggctggagtggattggggaaatcaatcatagt.........ggaagcaccaactacaacccgtccctcaag...agtcgagtcaccatatcagtagacacgtccaagaaccagttctccctgaagctgagctctgtgaccgccgcggacacggctgtgtattactgtgcgagagg	caggtgcagctacagcagtggggcgca...ggactgttgaagccttcggagaccctgtccctcacctgcgctgtctat	ggtgggtccttc............agtggttactac	tggagctggatccgccagcccccagggaaggggctggagtggattggggaa	atcaatcatagt.........ggaagcacc	aactacaacccgtccctcaag...agtcgagtcaccatatcagtagacacgtccaagaaccagttctccctgaagctgagctctgtgaccgccgcggacacggctgtgtattactgt	gcgagaggccggagtggggttcggggagttattaatatagtcggctggttcgacccc	tgtgcgagaggccggagtggggttcggggagttattaatatagtcggctggttcgacccctgg	ctggttcgacccctggggccagggaaccctggtcaccgtctcctcag	tggggccagggaaccctggtcaccgtctcctcag
7016	ACTGATGTCCAAAGTC-1_contig_3	productive	M	Homsap IGHV1-3*01 F	Homsap IGHJ4*02 F	Homsap IGHD3-16*02 F	IGHA1	caggtccaccttgttcagtctggggct...gaggtgaagaagcctggggcctcagtgaaggtctcctgcgaggcatctggatacaccttt............tctgactatgctatgcattgggtgcgccaggcccccggacagaggcttgagtggatgggatggatccatggtggc......agtggaagaacacactattcgcagaggttccgg...ggcacagtcaccattactagggacacttccgcgagcgcagcgtacatggaagtgaacaggctgagatctgaagacacggctgtctatttctgcgcgaggggggactgggagtatcatgatgccatttttgaccactggggccagggaaccctggtcaccgtctcctcag		caggtccaccttgttcagtctggggct...gaggtgaagaagcctggggcctcagtgaaggtctcctgcgaggcatctggatacaccttt............tctgactatgctatgcattgggtgcgccaggcccccggacagaggcttgagtggatgggatggatccatggtggc......agtggaagaacacactattcgcagaggttccgg...ggcacagtcaccattactagggacacttccgcgagcgcagcgtacatggaagtgaacaggctgagatctgaagacacggctgtctatttctgcgcgag	caggtccaccttgttcagtctggggct...gaggtgaagaagcctggggcctcagtgaaggtctcctgcgaggcatct	ggatacaccttt............tctgactatgct	atgcattgggtgcgccaggcccccggacagaggcttgagtggatgggatgg	atccatggtggc......agtggaagaaca	cactattcgcagaggttccgg...ggcacagtcaccattactagggacacttccgcgagcgcagcgtacatggaagtgaacaggctgagatctgaagacacggctgtctatttctgc	gcgaggggggactgggagtatcatgatgccatttttgaccac	tgcgcgaggggggactgggagtatcatgatgccatttttgaccactgg	tttgaccactggggccagggaaccctggtcaccgtctcctcag	tggggccagggaaccctggtcaccgtctcctcag
8751	ACTGATGTCGGAATCT-1_contig_2	productive	N	Homsap IGHV3-30*04 F, or Homsap IGHV3-30-3*03 F	Homsap IGHJ3*02 F	Homsap IGHD3-9*01 F	IGHM	caggtgcagctggtggagtctggggga...ggcgtggtccagcctgggaggtccctgagactctcctgtgcagcctctggattcaccttc............agtagctatgctatgcactgggtccgccaggctccaggcaaggggctggagtgggtggcagttatatcatatgat......ggaagtaataaatactacgcagactccgtgaag...ggccgattcaccatctccagagacaattccaagaacacgctgtatctgcaaatgaacagcctgagagctgaggacacggctgtgtattactgtgcgagagaacgagtcaatattttgactggttacctagatgcttttgatatctggggccaagggacaatggtcaccgtctcttcag		caggtgcagctggtggagtctggggga...ggcgtggtccagcctgggaggtccctgagactctcctgtgcagcctctggattcaccttc............agtagctatgctatgcactgggtccgccaggctccaggcaaggggctggagtgggtggcagttatatcatatgat......ggaagtaataaatactacgcagactccgtgaag...ggccgattcaccatctccagagacaattccaagaacacgctgtatctgcaaatgaacagcctgagagctgaggacacggctgtgtattactgtgcgagaga	caggtgcagctggtggagtctggggga...ggcgtggtccagcctgggaggtccctgagactctcctgtgcagcctct	ggattcaccttc............agtagctatgct	atgcactgggtccgccaggctccaggcaaggggctggagtgggtggcagtt	atatcatatgat......ggaagtaataaa	tactacgcagactccgtgaag...ggccgattcaccatctccagagacaattccaagaacacgctgtatctgcaaatgaacagcctgagagctgaggacacggctgtgtattactgt	gcgagagaacgagtcaatattttgactggttacctagatgcttttgatatc	tgtgcgagagaacgagtcaatattttgactggttacctagatgcttttgatatctgg	gatgcttttgatatctggggccaagggacaatggtcaccgtctcttcag	tggggccaagggacaatggtcaccgtctcttcag
3135	ACTGCTCAGGTGCACA-1_contig_1	productive	M	Homsap IGHV1-46*01 F, or Homsap IGHV1-46*02 F or Homsap IGHV1-46*03 F	Homsap IGHJ4*02 F	Homsap IGHD3-22*01 F	IGHM	caggtgcacctggtgcagtctggggct...gaggtgaagaagcctggggcctcagtgaagatttcctgcaaggcatctggatacaccttc............atcagttatcatatgcactgggtgcgacaggcccctggacaagggcttgagtggatgggaataatcaaccctagt......gatggtagcacattctacccacagaagttccag...ggcagagtcaccatgaccagggccacgtccacgagcacaatctacatggagttgagcagcctgagatatgaggacacggccgtgtattactgtgcgagagttacattgaatcaatatgatagtagttcgtttgactactggggccagggaaccctggtcaccgtctcctcag		caggtgcacctggtgcagtctggggct...gaggtgaagaagcctggggcctcagtgaagatttcctgcaaggcatctggatacaccttc............atcagttatcatatgcactgggtgcgacaggcccctggacaagggcttgagtggatgggaataatcaaccctagt......gatggtagcacattctacccacagaagttccag...ggcagagtcaccatgaccagggccacgtccacgagcacaatctacatggagttgagcagcctgagatatgaggacacggccgtgtattactgtgcgagag	caggtgcacctggtgcagtctggggct...gaggtgaagaagcctggggcctcagtgaagatttcctgcaaggcatct	ggatacaccttc............atcagttatcat	atgcactgggtgcgacaggcccctggacaagggcttgagtggatgggaata	atcaaccctagt......gatggtagcaca	ttctacccacagaagttccag...ggcagagtcaccatgaccagggccacgtccacgagcacaatctacatggagttgagcagcctgagatatgaggacacggccgtgtattactgt	gcgagagttacattgaatcaatatgatagtagttcgtttgactac	tgtgcgagagttacattgaatcaatatgatagtagttcgtttgactactgg	tttgactactggggccagggaaccctggtcaccgtctcctcag	tggggccagggaaccctggtcaccgtctcctcag
4664	ACTGCTCCAAACTGTC-1_contig_1	productive	N	Homsap IGHV4-34*01 F	Homsap IGHJ4*02 F	Homsap IGHD3-10*01 F	IGHM	caggtgcagctacagcagtggggcgca...ggactgttgaagccttcggagaccctgtccctcacctgcgctgtctatggtgggtccttc............agtggttactactggagctggatccgccagcccccagggaaggggctggagtggattggggaaatcaatcatagt.........ggaagcaccaactacaacccgtccctcaag...agtcgagtcaccatatcagtagacacgtccaagaaccagttctccctgaagctgagctctgtgaccgccgcggacacggctgtgtattactgtgcgagagagacaccttcccacgacaaatattactatggttcggggagtcattctcactactttgactactggggccagggaaccctg…		caggtgcagctacagcagtggggcgca...ggactgttgaagccttcggagaccctgtccctcacctgcgctgtctatggtgggtccttc............agtggttactactggagctggatccgccagcccccagggaaggggctggagtggattggggaaatcaatcatagt.........ggaagcaccaactacaacccgtccctcaag...agtcgagtcaccatatcagtagacacgtccaagaaccagttctccctgaagctgagctctgtgaccgccgcggacacggctgtgtattactgtgcgagag	caggtgcagctacagcagtggggcgca...ggactgttgaagccttcggagaccctgtccctcacctgcgctgtctat	ggtgggtccttc............agtggttactac	tggagctggatccgccagcccccagggaaggggctggagtggattggggaa	atcaatcatagt.........ggaagcacc	aactacaacccgtccctcaag...agtcgagtcaccatatcagtagacacgtccaagaaccagttctccctgaagctgagctctgtgaccgccgcggacacggctgtgtattactgt	gcgagagagacaccttcccacgacaaatattactatggttcggggagtcattctcactactttgactac	tgtgcgagagagacaccttcccacgacaaatattactatggttcggggagtcattctcactactttgactactgg	actactttgactactggggccagggaaccctggtcaccgtctcctcag	tggggccagggaaccctggtcaccgtctcctcag
8786	ACTGCTCCAATCACAC-1_contig_2	productive	M	Homsap IGHV1-69*01 F, or Homsap IGHV1-69*17 F or Homsap IGHV1-69D*01 F	Homsap IGHJ4*02 F	Homsap IGHD2-21*01 F	IGHA2	caggtgcagctggtgcagtctggccct...gaggtgaagacgcctgggtcctcggtgaaagtctcctgcacgactgttggaggcaccttc............ggaacttatgtcatcacctgggtgcggcacgtccctggacaaggtcttcagtggatggggggaatcaccccttta......tttggaataacaaactacgcacaggaattccag...ggcaaaatgacattttccgcggacgtgtcgacgaccacagcctacatgcaattgaatgacctgagttctgaggacacggccctttattactgtgcgaccggtgttgcagcatactgtgctgctcatctgccatgttttgaccactggggccagggaaccctggtcaccgtctccactg		caggtgcagctggtgcagtctggccct...gaggtgaagacgcctgggtcctcggtgaaagtctcctgcacgactgttggaggcaccttc............ggaacttatgtcatcacctgggtgcggcacgtccctggacaaggtcttcagtggatggggggaatcaccccttta......tttggaataacaaactacgcacaggaattccag...ggcaaaatgacattttccgcggacgtgtcgacgaccacagcctacatgcaattgaatgacctgagttctgaggacacggccctttattactgtgcga	caggtgcagctggtgcagtctggccct...gaggtgaagacgcctgggtcctcggtgaaagtctcctgcacgactgtt	ggaggcaccttc............ggaacttatgtc	atcacctgggtgcggcacgtccctggacaaggtcttcagtggatgggggga	atcaccccttta......tttggaataaca	aactacgcacaggaattccag...ggcaaaatgacattttccgcggacgtgtcgacgaccacagcctacatgcaattgaatgacctgagttctgaggacacggccctttattactgt	gcgaccggtgttgcagcatactgtgctgctcatctgccatgttttgaccac	tgtgcgaccggtgttgcagcatactgtgctgctcatctgccatgttttgaccactgg	tttgaccactggggccagggaaccctggtcaccgtctccactg	tggggccagggaaccctggtcaccgtctccactg
5899	ACTGCTCGTAGAAAGG-1_contig_4	productive	M	Homsap IGHV3-74*01 F	Homsap IGHJ4*02 F	Homsap IGHD3-10*01 F	IGHG2	gaggtgcagctggtggagtccggggga...ggcttagttcagcctggggggtccctgagactctcctgtgcagcctctggattcaccttc............agtaactattggatgcactgggtccgccaagctccagggaaggggctggtgtgggtctcacgtgttaataatgat......gggagtagcacagtctacgcggactccgtgcag...ggccgattcaccatctccagagacaacgccaagaacacgctgtatctgcaaatggacagtctgagagccggggacacggctgtgtattactgtgcaagaggcggtactgggaactttgactactggggccagggaaccctggtcaccgtctcctcag		gaggtgcagctggtggagtccggggga...ggcttagttcagcctggggggtccctgagactctcctgtgcagcctctggattcaccttc............agtaactattggatgcactgggtccgccaagctccagggaaggggctggtgtgggtctcacgtgttaataatgat......gggagtagcacagtctacgcggactccgtgcag...ggccgattcaccatctccagagacaacgccaagaacacgctgtatctgcaaatggacagtctgagagccggggacacggctgtgtattactgtgcaagag	gaggtgcagctggtggagtccggggga...ggcttagttcagcctggggggtccctgagactctcctgtgcagcctct	ggattcaccttc............agtaactattgg	atgcactgggtccgccaagctccagggaaggggctggtgtgggtctcacgt	gttaataatgat......gggagtagcaca	gtctacgcggactccgtgcag...ggccgattcaccatctccagagacaacgccaagaacacgctgtatctgcaaatggacagtctgagagccggggacacggctgtgtattactgt	gcaagaggcggtactgggaactttgactac	tgtgcaagaggcggtactgggaactttgactactgg	actttgactactggggccagggaaccctggtcaccgtctcctcag	tggggccagggaaccctggtcaccgtctcctcag
242	ACTGCTCGTCTAGTGT-1_contig_1	productive	N	Homsap IGHV1-2*04 F	Homsap IGHJ6*03 F	Homsap IGHD5-24*01 ORF	IGHD	caggtgcagctggtgcagtctggggct...gaggtgaagaagcctggggcctcagtgaaggtctcctgcaaggcttctggatacaccttc............accggctactatatgcactgggtgcgacaggcccctggacaagggcttgagtggatgggatggatcaaccctaac......agtggtggcacaaactatgcacagaagtttcag...ggctgggtcaccatgaccagggacacgtccatcagcacagcctacatggagctgagcaggctgagatctgacgacacggccgtgtattactgtgcgagagcgggcgagatggctacaatttggggggctcactactactactacatggacgtctggggcaaagggaccacggtcaccgtc…		caggtgcagctggtgcagtctggggct...gaggtgaagaagcctggggcctcagtgaaggtctcctgcaaggcttctggatacaccttc............accggctactatatgcactgggtgcgacaggcccctggacaagggcttgagtggatgggatggatcaaccctaac......agtggtggcacaaactatgcacagaagtttcag...ggctgggtcaccatgaccagggacacgtccatcagcacagcctacatggagctgagcaggctgagatctgacgacacggccgtgtattactgtgcgagag	caggtgcagctggtgcagtctggggct...gaggtgaagaagcctggggcctcagtgaaggtctcctgcaaggcttct	ggatacaccttc............accggctactat	atgcactgggtgcgacaggcccctggacaagggcttgagtggatgggatgg	atcaaccctaac......agtggtggcaca	aactatgcacagaagtttcag...ggctgggtcaccatgaccagggacacgtccatcagcacagcctacatggagctgagcaggctgagatctgacgacacggccgtgtattactgt	gcgagagcgggcgagatggctacaatttggggggctcactactactactacatggacgtc	tgtgcgagagcgggcgagatggctacaatttggggggctcactactactactacatggacgtctgg	actactactactacatggacgtctggggcaaagggaccacggtcaccgtctcctca	tggggcaaagggaccacggtcaccgtctcctca
961	ACTGCTCTCAAGAAGT-1_contig_4	productive	M	Homsap IGHV2-70*15 F	Homsap IGHJ6*02 F	Homsap IGHD2-15*01 F	IGHG1	caggtcaccttgagggagtctggtcct...gcgctggtgaagcccacacagaccctcacactgacctgcaccttctctgggttctcactcagc......gctagtagaatgtgtgtgagctggatccgtcagcccccagggaaggccctggagtggctcgcacgcattgattgggat.........gacgaaaaatattatagtacatctctgaag...accaggctcaccatctccaaggacacctccaaaaaccaggtggtccttagaatgaccaacatggaccctgtggacacagccacctactactgcgcacggatccctggtgtagttgtggtagcttcgaaggagtactacggtatggacgtctggggccaagggaccacggtcaccgtctcc…		caggtcaccttgagggagtctggtcct...gcgctggtgaagcccacacagaccctcacactgacctgcaccttctctgggttctcactcagc......gctagtagaatgtgtgtgagctggatccgtcagcccccagggaaggccctggagtggctcgcacgcattgattgggat.........gacgaaaaatattatagtacatctctgaag...accaggctcaccatctccaaggacacctccaaaaaccaggtggtccttagaatgaccaacatggaccctgtggacacagccacctactactgcgcacggat	caggtcaccttgagggagtctggtcct...gcgctggtgaagcccacacagaccctcacactgacctgcaccttctct	gggttctcactcagc......gctagtagaatgtgt	gtgagctggatccgtcagcccccagggaaggccctggagtggctcgcacgc	attgattgggat.........gacgaaaaa	tattatagtacatctctgaag...accaggctcaccatctccaaggacacctccaaaaaccaggtggtccttagaatgaccaacatggaccctgtggacacagccacctactactgc	gcacggatccctggtgtagttgtggtagcttcgaaggagtactacggtatggacgtc	tgcgcacggatccctggtgtagttgtggtagcttcgaaggagtactacggtatggacgtctgg	tactacggtatggacgtctggggccaagggaccacggtcaccgtctcctca	tggggccaagggaccacggtcaccgtctcctca
2629	ACTGCTCTCATCATTC-1_contig_1	productive	M	Homsap IGHV3-33*01 F, or Homsap IGHV3-33*06 F	Homsap IGHJ4*02 F	Homsap IGHD3-9*01 F	IGHG2	caggtgcagctggtggagtctggggga...ggcgtggtccagcctgggaggtccctgagactctcctgtgcagcgtctggattcgacttc............agtagatttggcatgaactgggtccgccaggttccgggcagggggctggagtgggtggcagttatatggtttgat......ggaagtaatgagaactatggagactccgtgaag...ggccgattcaccatctccagagacaattccaagaacatgctatatctgcaaatgaacaacctgagaggcgacgacacggctatgtattactgtgtgacattaaaatattgtattcctaccgactgcctccacggggcctactactttgacaactggggccagggagccctggtcaccgtc…		caggtgcagctggtggagtctggggga...ggcgtggtccagcctgggaggtccctgagactctcctgtgcagcgtctggattcgacttc............agtagatttggcatgaactgggtccgccaggttccgggcagggggctggagtgggtggcagttatatggtttgat......ggaagtaatgagaactatggagactccgtgaag...ggccgattcaccatctccagagacaattccaagaacatgctatatctgcaaatgaacaacctgagaggcgacgacacggctatgtattactgtgtga	caggtgcagctggtggagtctggggga...ggcgtggtccagcctgggaggtccctgagactctcctgtgcagcgtct	ggattcgacttc............agtagatttggc	atgaactgggtccgccaggttccgggcagggggctggagtgggtggcagtt	atatggtttgat......ggaagtaatgag	aactatggagactccgtgaag...ggccgattcaccatctccagagacaattccaagaacatgctatatctgcaaatgaacaacctgagaggcgacgacacggctatgtattactgt	gtgacattaaaatattgtattcctaccgactgcctccacggggcctactactttgacaac	tgtgtgacattaaaatattgtattcctaccgactgcctccacggggcctactactttgacaactgg	actactttgacaactggggccagggagccctggtcaccgtctcctcag	tggggccagggagccctggtcaccgtctcctcag
1837	ACTGTCCAGTCAAGGC-1_contig_2	productive	N	Homsap IGHV3-15*01 F	Homsap IGHJ4*02 F	Homsap IGHD4-17*01 F	IGHM	gaggtgcagctggtggagtctggggga...ggcttggtaaagcctggggggtcccttagactctcctgtgcagcctctggattcactttc............agtaacgcctggatgagctgggtccgccaggctccagggaaggggctggagtgggttggccgtattaaaagcaaaactgatggtgggacaacagactacgctgcacccgtgaaa...ggcagattcaccatctcaagagatgattcaaaaaacacgctgtatctgcaaatgaacagcctgaaaaccgaggacacagccgtgtattactgtaccacaggcgattacggtgaccccgaacgctttgactactggggccagggaaccctggtcaccgtctcctcag		gaggtgcagctggtggagtctggggga...ggcttggtaaagcctggggggtcccttagactctcctgtgcagcctctggattcactttc............agtaacgcctggatgagctgggtccgccaggctccagggaaggggctggagtgggttggccgtattaaaagcaaaactgatggtgggacaacagactacgctgcacccgtgaaa...ggcagattcaccatctcaagagatgattcaaaaaacacgctgtatctgcaaatgaacagcctgaaaaccgaggacacagccgtgtattactgtaccacag	gaggtgcagctggtggagtctggggga...ggcttggtaaagcctggggggtcccttagactctcctgtgcagcctct	ggattcactttc............agtaacgcctgg	atgagctgggtccgccaggctccagggaaggggctggagtgggttggccgt	attaaaagcaaaactgatggtgggacaaca	gactacgctgcacccgtgaaa...ggcagattcaccatctcaagagatgattcaaaaaacacgctgtatctgcaaatgaacagcctgaaaaccgaggacacagccgtgtattactgt	accacaggcgattacggtgaccccgaacgctttgactac	tgtaccacaggcgattacggtgaccccgaacgctttgactactgg	ctttgactactggggccagggaaccctggtcaccgtctcctcag	tggggccagggaaccctggtcaccgtctcctcag
4213	ACTGTCCGTAGCTGCC-1_contig_4	productive	N	Homsap IGHV4-59*01 F	Homsap IGHJ6*02 F	Homsap IGHD3-22*01 F	IGHM	caggtgcagctgcaggagtcgggccca...ggactggtgaagccttcggagaccctgtccctcacctgcactgtctctggtggctccatc............agtagttactactggagctggatccggcagcccccagggaagggactggagtggattgggtatatctattacagt.........gggagcaccaactacaacccctccctcaag...agtcgagtcaccatatcagtagacacgtccaagaaccagttctccctgaagctgagctctgtgaccgctgcggacacggccgtgtattactgtgcgagagaccttacgtattactatgatagtagtggttattatgactactactactacggtatggacgtctggggccaagggaccacg…		caggtgcagctgcaggagtcgggccca...ggactggtgaagccttcggagaccctgtccctcacctgcactgtctctggtggctccatc............agtagttactactggagctggatccggcagcccccagggaagggactggagtggattgggtatatctattacagt.........gggagcaccaactacaacccctccctcaag...agtcgagtcaccatatcagtagacacgtccaagaaccagttctccctgaagctgagctctgtgaccgctgcggacacggccgtgtattactgtgcgagaga	caggtgcagctgcaggagtcgggccca...ggactggtgaagccttcggagaccctgtccctcacctgcactgtctct	ggtggctccatc............agtagttactac	tggagctggatccggcagcccccagggaagggactggagtggattgggtat	atctattacagt.........gggagcacc	aactacaacccctccctcaag...agtcgagtcaccatatcagtagacacgtccaagaaccagttctccctgaagctgagctctgtgaccgctgcggacacggccgtgtattactgt	gcgagagaccttacgtattactatgatagtagtggttattatgactactactactacggtatggacgtc	tgtgcgagagaccttacgtattactatgatagtagtggttattatgactactactactacggtatggacgtctgg	actactactactacggtatggacgtctggggccaagggaccacggtcaccgtctcctca	tggggccaagggaccacggtcaccgtctcctca
4667	ACTGTCCGTTTAGGAA-1_contig_1	productive	M	Homsap IGHV4-34*01 F, or Homsap IGHV4-34*08 F	Homsap IGHJ4*02 F, or Homsap IGHJ4*03 F	Homsap IGHD2-2*01 F	IGHM	caggtgcacttacggcagtggggcgca...ggactgttgaagccttcggagaccctgtccctcacctgcgctgtctatgttcggcccttc............agtggttactactggacctggatccgccagcccccagggaaggggctggagtggattggggaaatcaatgatagt.........ggaagcaccaactacaacccgtccctcaag...agtcgagtcaccctgtcagtagacacgtccaagaaccagttctccctgaagctgagttctgtgaccgccgcggacacggctatttattactgtgcgaagattggcgggcagtttcagctgccggactttgactactggggtcaggggaccctggtcaccgtctcctcag		caggtgcacttacggcagtggggcgca...ggactgttgaagccttcggagaccctgtccctcacctgcgctgtctatgttcggcccttc............agtggttactactggacctggatccgccagcccccagggaaggggctggagtggattggggaaatcaatgatagt.........ggaagcaccaactacaacccgtccctcaag...agtcgagtcaccctgtcagtagacacgtccaagaaccagttctccctgaagctgagttctgtgaccgccgcggacacggctatttattactgtgcga	caggtgcacttacggcagtggggcgca...ggactgttgaagccttcggagaccctgtccctcacctgcgctgtctat	gttcggcccttc............agtggttactac	tggacctggatccgccagcccccagggaaggggctggagtggattggggaa	atcaatgatagt.........ggaagcacc	aactacaacccgtccctcaag...agtcgagtcaccctgtcagtagacacgtccaagaaccagttctccctgaagctgagttctgtgaccgccgcggacacggctatttattactgt	gcgaagattggcgggcagtttcagctgccggactttgactac	tgtgcgaagattggcgggcagtttcagctgccggactttgactactgg	actttgactactggggtcaggggaccctggtcaccgtctcctcag	tggggtcaggggaccctggtcaccgtctcctcag
2981	ACTGTCCTCACGAAGG-1_contig_2	productive	M	Homsap IGHV3-23*01 F, or Homsap IGHV3-23D*01 F	Homsap IGHJ2*01 F	Homsap IGHD5-12*01 F	IGHM	gaggtgcagctgttggagtctggggga...ggcttggtacagcctggggggtccctgagactctcctgtgtagcctctggattcaccttt............agcagctattccatgagttgggtccgccaggctccagggaagggactagagtgcgtctcaggtattagtgctggt......ggtggtaggacatactacgcagactccgtgaag...ggccggttcaccatctccagagacaattccaagaacacattgtatctgcaaatgaacagcctgagagccgacgacacggccgtgtattactgtgcgaaagatcgggtaatagttcctttgggttacggtgactacgatggctggtacttcgatctctggggccgtggcaccctggtcact…		gaggtgcagctgttggagtctggggga...ggcttggtacagcctggggggtccctgagactctcctgtgtagcctctggattcaccttt............agcagctattccatgagttgggtccgccaggctccagggaagggactagagtgcgtctcaggtattagtgctggt......ggtggtaggacatactacgcagactccgtgaag...ggccggttcaccatctccagagacaattccaagaacacattgtatctgcaaatgaacagcctgagagccgacgacacggccgtgtattactgtgcgaaaga	gaggtgcagctgttggagtctggggga...ggcttggtacagcctggggggtccctgagactctcctgtgtagcctct	ggattcaccttt............agcagctattcc	atgagttgggtccgccaggctccagggaagggactagagtgcgtctcaggt	attagtgctggt......ggtggtaggaca	tactacgcagactccgtgaag...ggccggttcaccatctccagagacaattccaagaacacattgtatctgcaaatgaacagcctgagagccgacgacacggccgtgtattactgt	gcgaaagatcgggtaatagttcctttgggttacggtgactacgatggctggtacttcgatctc	tgtgcgaaagatcgggtaatagttcctttgggttacggtgactacgatggctggtacttcgatctctgg	ctggtacttcgatctctggggccgtggcaccctggtcactgtctcctcag	tggggccgtggcaccctggtcactgtctcctcag
1044	ACTGTCCTCTGGTATG-1_contig_7	productive	M	Homsap IGHV2-5*02 F, or Homsap IGHV2-5*04 F	Homsap IGHJ5*02 F	Homsap IGHD2-2*01 F	IGHA1	cagatcaccttgaaggagtctggtcct...tcgctggtgaaacccacacagaccctcacgctgacctgctccttctctggattctcactcaac......tctgttggcgtgggtgtgggctgggtccgtcagcccccaggagaggccctggagtggcttgcactcatttattgggat.........gatgagaggcgctacaacccatttctgagg...agcaggctcaccatcaccaaggacagatccggagctgaagtttccctcacactgaggagcgcgggccctgtggacacaggcacctacttctgtgctcacaccttatgtgccactcccagctgcggacagcccaactggttcgaccgctggagtccggggacccttgtcaccgtctcctccg		cagatcaccttgaaggagtctggtcct...tcgctggtgaaacccacacagaccctcacgctgacctgctccttctctggattctcactcaac......tctgttggcgtgggtgtgggctgggtccgtcagcccccaggagaggccctggagtggcttgcactcatttattgggat.........gatgagaggcgctacaacccatttctgagg...agcaggctcaccatcaccaaggacagatccggagctgaagtttccctcacactgaggagcgcgggccctgtggacacaggcacctacttctgtgctcaca	cagatcaccttgaaggagtctggtcct...tcgctggtgaaacccacacagaccctcacgctgacctgctccttctct	ggattctcactcaac......tctgttggcgtgggt	gtgggctgggtccgtcagcccccaggagaggccctggagtggcttgcactc	atttattgggat.........gatgagagg	cgctacaacccatttctgagg...agcaggctcaccatcaccaaggacagatccggagctgaagtttccctcacactgaggagcgcgggccctgtggacacaggcacctacttctgt	gctcacaccttatgtgccactcccagctgcggacagcccaactggttcgaccgc	tgtgctcacaccttatgtgccactcccagctgcggacagcccaactggttcgaccgctgg	caactggttcgaccgctggagtccggggacccttgtcaccgtctcctccg	tggagtccggggacccttgtcaccgtctcctccg
3959	ACTTACTCAGCTTCGG-1_contig_4	productive	M	Homsap IGHV3-43*02 F	Homsap IGHJ4*02 F	Homsap IGHD3-10*01 F	IGHM	gaggtgcaattggtggagtctggggga...ggcgtggtacagcctggggggtccctgagactctcctgtgcagcctctggattcacgttt............gatcattatgccatgcactgggtccgtcaagctccagggaagggtctggagtgggtctctctcatttatggggat......ggtgatatcacatattatgcagactctgtgagg...ggccgattcaccatctccagagacaataacaaaaactccctgtatctgcaaatgaacagtctgagaactgaggacaccgccttgtattactgtgcaaaagattattcaatggttcggggacttatagagctctttgactattggggccagggaaccctggtcaccgtctcctcag		gaggtgcaattggtggagtctggggga...ggcgtggtacagcctggggggtccctgagactctcctgtgcagcctctggattcacgttt............gatcattatgccatgcactgggtccgtcaagctccagggaagggtctggagtgggtctctctcatttatggggat......ggtgatatcacatattatgcagactctgtgagg...ggccgattcaccatctccagagacaataacaaaaactccctgtatctgcaaatgaacagtctgagaactgaggacaccgccttgtattactgtgcaaaagat	gaggtgcaattggtggagtctggggga...ggcgtggtacagcctggggggtccctgagactctcctgtgcagcctct	ggattcacgttt............gatcattatgcc	atgcactgggtccgtcaagctccagggaagggtctggagtgggtctctctc	atttatggggat......ggtgatatcaca	tattatgcagactctgtgagg...ggccgattcaccatctccagagacaataacaaaaactccctgtatctgcaaatgaacagtctgagaactgaggacaccgccttgtattactgt	gcaaaagattattcaatggttcggggacttatagagctctttgactat	tgtgcaaaagattattcaatggttcggggacttatagagctctttgactattgg	ctttgactattggggccagggaaccctggtcaccgtctcctcag	tggggccagggaaccctggtcaccgtctcctcag
5481	ACTTACTTCAATCTCT-1_contig_3	productive	M	Homsap IGHV5-10-1*03 F	Homsap IGHJ4*02 F	Homsap IGHD6-19*01 F	IGHG2	gaagtgcagctggtgcagtccggagca...gaggtgaaaaagcccggggagtctctaaacctctcctgtaaaatttctggatacatcttt............accagctactggatcagctgggtgcgccagatgcccgggggaggcctggagtggatgggaaagattgatcctggt......gactctaataccgagtacagcccgtccttccaa...ggccacgtcaccatctcagttgacaagtccatgaatactgcctccttacagtggaacagcctgaaggcctcggacaccgccatgtattattgtgcgagacatagtgcctggaactactactttgactactggggccagggaaccctggtcaccgtctcgtcag		gaagtgcagctggtgcagtccggagca...gaggtgaaaaagcccggggagtctctaaacctctcctgtaaaatttctggatacatcttt............accagctactggatcagctgggtgcgccagatgcccgggggaggcctggagtggatgggaaagattgatcctggt......gactctaataccgagtacagcccgtccttccaa...ggccacgtcaccatctcagttgacaagtccatgaatactgcctccttacagtggaacagcctgaaggcctcggacaccgccatgtattattgtgcgaga	gaagtgcagctggtgcagtccggagca...gaggtgaaaaagcccggggagtctctaaacctctcctgtaaaatttct	ggatacatcttt............accagctactgg	atcagctgggtgcgccagatgcccgggggaggcctggagtggatgggaaag	attgatcctggt......gactctaatacc	gagtacagcccgtccttccaa...ggccacgtcaccatctcagttgacaagtccatgaatactgcctccttacagtggaacagcctgaaggcctcggacaccgccatgtattattgt	gcgagacatagtgcctggaactactactttgactac	tgtgcgagacatagtgcctggaactactactttgactactgg	actactttgactactggggccagggaaccctggtcaccgtctcgtcag	tggggccagggaaccctggtcaccgtctcgtcag
2748	ACTTACTTCTGCAAGT-1_contig_2	productive	N	Homsap IGHV3-9*01 F	Homsap IGHJ6*02 F	Homsap IGHD6-25*01 F	IGHM	gaagtgcagctggtggagtctggggga...ggcttggtacagcctggcaggtccctgagactctcctgtgcagcctctggattcaccttt............gatgattatgccatgcactgggtccggcaagctccagggaagggcctggagtgggtctcaggtattagttggaat......agtggtagcataggctatgcggactctgtgaag...ggccgattcaccatctccagagacaacgccaagaactccctgtatctgcaaatgaacagtctgagagctgaggacacggccttgtattactgtgcaaaagggagccccggcgggtactactactactacggtatggacgtctggggccaagggaccacggtcaccgtctcctca		gaagtgcagctggtggagtctggggga...ggcttggtacagcctggcaggtccctgagactctcctgtgcagcctctggattcaccttt............gatgattatgccatgcactgggtccggcaagctccagggaagggcctggagtgggtctcaggtattagttggaat......agtggtagcataggctatgcggactctgtgaag...ggccgattcaccatctccagagacaacgccaagaactccctgtatctgcaaatgaacagtctgagagctgaggacacggccttgtattactgtgcaaaag	gaagtgcagctggtggagtctggggga...ggcttggtacagcctggcaggtccctgagactctcctgtgcagcctct	ggattcaccttt............gatgattatgcc	atgcactgggtccggcaagctccagggaagggcctggagtgggtctcaggt	attagttggaat......agtggtagcata	ggctatgcggactctgtgaag...ggccgattcaccatctccagagacaacgccaagaactccctgtatctgcaaatgaacagtctgagagctgaggacacggccttgtattactgt	gcaaaagggagccccggcgggtactactactactacggtatggacgtc	tgtgcaaaagggagccccggcgggtactactactactacggtatggacgtctgg	tactactactactacggtatggacgtctggggccaagggaccacggtcaccgtctcctca	tggggccaagggaccacggtcaccgtctcctca
4034	ACTTACTTCTGCCCTA-1_contig_1	productive	N	Homsap IGHV3-7*01 F	Homsap IGHJ4*02 F	Homsap IGHD5-18*01 F	IGHM	gaggtgcagctggtggagtctggggga...ggcttggtccagcctggggggtccctgagactctcctgtgcagcctctggattcaccttt............agtagctattggatgagctgggtccgccaggctccagggaaggggctggagtgggtggccaacataaagcaagat......ggaagtgagaaatactatgtggactctgtgaag...ggccgattcaccatctccagagacaacgccaagaactcactgtatctgcaaatgaacagcctgagagccgaggacacggctgtgtattactgtgcgaggacccgtggatacagggactactggggccagggaaccctggtcaccgtctcctcag		gaggtgcagctggtggagtctggggga...ggcttggtccagcctggggggtccctgagactctcctgtgcagcctctggattcaccttt............agtagctattggatgagctgggtccgccaggctccagggaaggggctggagtgggtggccaacataaagcaagat......ggaagtgagaaatactatgtggactctgtgaag...ggccgattcaccatctccagagacaacgccaagaactcactgtatctgcaaatgaacagcctgagagccgaggacacggctgtgtattactgtgcgag	gaggtgcagctggtggagtctggggga...ggcttggtccagcctggggggtccctgagactctcctgtgcagcctct	ggattcaccttt............agtagctattgg	atgagctgggtccgccaggctccagggaaggggctggagtgggtggccaac	ataaagcaagat......ggaagtgagaaa	tactatgtggactctgtgaag...ggccgattcaccatctccagagacaacgccaagaactcactgtatctgcaaatgaacagcctgagagccgaggacacggctgtgtattactgt	gcgaggacccgtggatacagggactac	tgtgcgaggacccgtggatacagggactactgg	gactactggggccagggaaccctggtcaccgtctcctcag	tggggccagggaaccctggtcaccgtctcctcag
7874	ACTTACTTCTTGCCGT-1_contig_1	productive	N	Homsap IGHV1-69*01 F, or Homsap IGHV1-69D*01 F	Homsap IGHJ5*02 F	Homsap IGHD6-13*01 F	IGHD	caggtgcagctggtgcagtctggggct...gaggtgaagaagcctgggtcctcggtgaaggtctcctgcaaggcttctggaggcaccttc............agcagctatgctatcagctgggtgcgacaggcccctggacaagggcttgagtggatgggagggatcatccctatc......tttggtacagcaaactacgcacagaagttccag...ggcagagtcacgattaccgcggacgaatccacgagcacagcctacatggagctgagcagcctgagatctgaggacacggccgtgtattactgtgcgatatctatagcgcctcctaagtatagcagcagctggcacccgggaggaaacaactggttcgacccctggggccagggaaccctg…		caggtgcagctggtgcagtctggggct...gaggtgaagaagcctgggtcctcggtgaaggtctcctgcaaggcttctggaggcaccttc............agcagctatgctatcagctgggtgcgacaggcccctggacaagggcttgagtggatgggagggatcatccctatc......tttggtacagcaaactacgcacagaagttccag...ggcagagtcacgattaccgcggacgaatccacgagcacagcctacatggagctgagcagcctgagatctgaggacacggccgtgtattactgtgcga	caggtgcagctggtgcagtctggggct...gaggtgaagaagcctgggtcctcggtgaaggtctcctgcaaggcttct	ggaggcaccttc............agcagctatgct	atcagctgggtgcgacaggcccctggacaagggcttgagtggatgggaggg	atcatccctatc......tttggtacagca	aactacgcacagaagttccag...ggcagagtcacgattaccgcggacgaatccacgagcacagcctacatggagctgagcagcctgagatctgaggacacggccgtgtattactgt	gcgatatctatagcgcctcctaagtatagcagcagctggcacccgggaggaaacaactggttcgacccc	tgtgcgatatctatagcgcctcctaagtatagcagcagctggcacccgggaggaaacaactggttcgacccctgg	acaactggttcgacccctggggccagggaaccctggtcaccgtctcctcag	tggggccagggaaccctggtcaccgtctcctcag
7336	ACTTGTTAGTCAATAG-1_contig_4	productive	N	Homsap IGHV3-48*03 F	Homsap IGHJ6*02 F	Homsap IGHD3-10*01 F	IGHM	gaggtgcagctggtggagtctggggga...ggcttggtacagcctggagggtccctgagactctcctgtgcagcctctggattcaccttc............agtagttatgaaatgaactgggtccgccaggctccagggaaggggctggagtgggtttcatacattagtagtagt......ggtagtaccatatactacgcagactctgtgaag...ggccgattcaccatctccagagacaacgccaagaactcactgtatctgcaaatgaacagcctgagagccgaggacacggctgtttattactgtgcgctctatggttcggggagttattataacgcggactacggtatggacgtctggggccaagggaccacggtcaccgtctcctca		gaggtgcagctggtggagtctggggga...ggcttggtacagcctggagggtccctgagactctcctgtgcagcctctggattcaccttc............agtagttatgaaatgaactgggtccgccaggctccagggaaggggctggagtgggtttcatacattagtagtagt......ggtagtaccatatactacgcagactctgtgaag...ggccgattcaccatctccagagacaacgccaagaactcactgtatctgcaaatgaacagcctgagagccgaggacacggctgtttattactgtgcg	gaggtgcagctggtggagtctggggga...ggcttggtacagcctggagggtccctgagactctcctgtgcagcctct	ggattcaccttc............agtagttatgaa	atgaactgggtccgccaggctccagggaaggggctggagtgggtttcatac	attagtagtagt......ggtagtaccata	tactacgcagactctgtgaag...ggccgattcaccatctccagagacaacgccaagaactcactgtatctgcaaatgaacagcctgagagccgaggacacggctgtttattactgt	gcgctctatggttcggggagttattataacgcggactacggtatggacgtc	tgtgcgctctatggttcggggagttattataacgcggactacggtatggacgtctgg	actacggtatggacgtctggggccaagggaccacggtcaccgtctcctca	tggggccaagggaccacggtcaccgtctcctca
3961	ACTTGTTCAGACAGGT-1_contig_1	productive	M	Homsap IGHV6-1*01 F	Homsap IGHJ4*02 F	Homsap IGHD1-26*01 F	IGHA1	caggtacagctgcagcaatcaggtcca...ggactggtgaagccctcgcagaccctctcactcacctgtgccatctccggggacagtgtctct......accaacagtggtgcttggaactggatcaggcagtccccatcgagaggccttgagtggctgggaaggacatactacaggtcg...aagtggtatgatgagtatgcagaatctgtgaaa...actcgaatagccatccatccagacacatccaacaaccagttctccctgcagttgaactctgtgactcccgaggacacggctgtgtactactgtgtaagacaagagggggcccaatttgactactggggccagggcaccctggtcaccgtctcctcag		caggtacagctgcagcaatcaggtcca...ggactggtgaagccctcgcagaccctctcactcacctgtgccatctccggggacagtgtctct......accaacagtggtgcttggaactggatcaggcagtccccatcgagaggccttgagtggctgggaaggacatactacaggtcg...aagtggtatgatgagtatgcagaatctgtgaaa...actcgaatagccatccatccagacacatccaacaaccagttctccctgcagttgaactctgtgactcccgaggacacggctgtgtactactgtgtaaga	caggtacagctgcagcaatcaggtcca...ggactggtgaagccctcgcagaccctctcactcacctgtgccatctcc	ggggacagtgtctct......accaacagtggtgct	tggaactggatcaggcagtccccatcgagaggccttgagtggctgggaagg	acatactacaggtcg...aagtggtatgat	gagtatgcagaatctgtgaaa...actcgaatagccatccatccagacacatccaacaaccagttctccctgcagttgaactctgtgactcccgaggacacggctgtgtactactgt	gtaagacaagagggggcccaatttgactac	tgtgtaagacaagagggggcccaatttgactactgg	tttgactactggggccagggcaccctggtcaccgtctcctcag	tggggccagggcaccctggtcaccgtctcctcag
828	ACTTGTTCAGGGTTAG-1_contig_2	productive	N	Homsap IGHV4-4*02 F	Homsap IGHJ4*02 F	Homsap IGHD1-26*01 F	IGHD	caggtgcagctgcaggagtcgggccca...ggactggtgaagccttcggggaccctgtccctcacctgcgctgtctctggtggctccatcagc.........agtagtaactggtggagttgggtccgccagcccccagggaaggggctggagtggattggggaaatctatcatagt.........gggagcaccaactacaacccgtccctcaag...agtcgagtcaccatatcagtagacaagtccaagaaccagttctccctgaagctgagctctgtgaccgccgcggacacggccgtgtattactgtgcgagagatgtgggagctattgggcttgactactggggccagggaaccctggtcaccgtctcctcag		caggtgcagctgcaggagtcgggccca...ggactggtgaagccttcggggaccctgtccctcacctgcgctgtctctggtggctccatcagc.........agtagtaactggtggagttgggtccgccagcccccagggaaggggctggagtggattggggaaatctatcatagt.........gggagcaccaactacaacccgtccctcaag...agtcgagtcaccatatcagtagacaagtccaagaaccagttctccctgaagctgagctctgtgaccgccgcggacacggccgtgtattactgtgcgagaga	caggtgcagctgcaggagtcgggccca...ggactggtgaagccttcggggaccctgtccctcacctgcgctgtctct	ggtggctccatcagc.........agtagtaactgg	tggagttgggtccgccagcccccagggaaggggctggagtggattggggaa	atctatcatagt.........gggagcacc	aactacaacccgtccctcaag...agtcgagtcaccatatcagtagacaagtccaagaaccagttctccctgaagctgagctctgtgaccgccgcggacacggccgtgtattactgt	gcgagagatgtgggagctattgggcttgactac	tgtgcgagagatgtgggagctattgggcttgactactgg	ttgactactggggccagggaaccctggtcaccgtctcctcag	tggggccagggaaccctggtcaccgtctcctcag
2983	ACTTGTTCATATGAGA-1_contig_2	productive	M	Homsap IGHV1-18*01 F	Homsap IGHJ4*02 F	Homsap IGHD6-19*01 F	IGHG1	caggttcaattggtgcagtctggagct...gaggtgaagaagccgggggcctcagtgaaagtttcctgcaaggctgatggttacattttt............accagttatggtattagttgggcgcgacaggcccctggacaaggacttgagtggatgggatggatcagcgctgac......aagggtgaaacaaattatgcacagaagtttcag...gacagagtcatcatgaccacagacacatccacgaggacagcctacatggacctgaggagcctgagatctgacgacacggccgtgtattactgtgcgagagataccgggtatagtagtggcttataccgtcgtggacacggatcgggctactggggccagggaaccctggtcatcgtctcc…		caggttcaattggtgcagtctggagct...gaggtgaagaagccgggggcctcagtgaaagtttcctgcaaggctgatggttacattttt............accagttatggtattagttgggcgcgacaggcccctggacaaggacttgagtggatgggatggatcagcgctgac......aagggtgaaacaaattatgcacagaagtttcag...gacagagtcatcatgaccacagacacatccacgaggacagcctacatggacctgaggagcctgagatctgacgacacggccgtgtattactgtgcgagaga	caggttcaattggtgcagtctggagct...gaggtgaagaagccgggggcctcagtgaaagtttcctgcaaggctgat	ggttacattttt............accagttatggt	attagttgggcgcgacaggcccctggacaaggacttgagtggatgggatgg	atcagcgctgac......aagggtgaaaca	aattatgcacagaagtttcag...gacagagtcatcatgaccacagacacatccacgaggacagcctacatggacctgaggagcctgagatctgacgacacggccgtgtattactgt	gcgagagataccgggtatagtagtggcttataccgtcgtggacacggatcgggctac	tgtgcgagagataccgggtatagtagtggcttataccgtcgtggacacggatcgggctactgg	ctactggggccagggaaccctggtcatcgtctcctcag	tggggccagggaaccctggtcatcgtctcctcag
6585	ACTTGTTCATCGGTTA-1_contig_3	productive	N	Homsap IGHV4-34*01 F	Homsap IGHJ6*03 F	Homsap IGHD3-3*01 F	IGHD	caggtgcagctacagcagtggggcgca...ggactgttgaagccttcggagaccctgtccctcacctgcgctgtctatggtgggtccttc............agtggttactactggagctggatccgccagcccccagggaaggggctggagtggattggggaaatcaatcatagt.........ggaagcaccaactacaacccgtccctcaag...agtcgagtcaccatatcagtagacacgtccaagaaccagttctccctgaagctgagctctgtgaccgccgcggacacggctgtgtattactgtgcgagaggcccccgagtggttattatactgcagtcgtactacatggacgtctggggcaaagggaccacggtcaccgtctcctca		caggtgcagctacagcagtggggcgca...ggactgttgaagccttcggagaccctgtccctcacctgcgctgtctatggtgggtccttc............agtggttactactggagctggatccgccagcccccagggaaggggctggagtggattggggaaatcaatcatagt.........ggaagcaccaactacaacccgtccctcaag...agtcgagtcaccatatcagtagacacgtccaagaaccagttctccctgaagctgagctctgtgaccgccgcggacacggctgtgtattactgtgcgagagg	caggtgcagctacagcagtggggcgca...ggactgttgaagccttcggagaccctgtccctcacctgcgctgtctat	ggtgggtccttc............agtggttactac	tggagctggatccgccagcccccagggaaggggctggagtggattggggaa	atcaatcatagt.........ggaagcacc	aactacaacccgtccctcaag...agtcgagtcaccatatcagtagacacgtccaagaaccagttctccctgaagctgagctctgtgaccgccgcggacacggctgtgtattactgt	gcgagaggcccccgagtggttattatactgcagtcgtactacatggacgtc	tgtgcgagaggcccccgagtggttattatactgcagtcgtactacatggacgtctgg	tactacatggacgtctggggcaaagggaccacggtcaccgtctcctca	tggggcaaagggaccacggtcaccgtctcctca
669	ACTTGTTGTAGCTAAA-1_contig_1	productive	N	Homsap IGHV3-64*01 F	Homsap IGHJ4*02 F	Homsap IGHD3-9*01 F	IGHM	gaggtgcagctggtggagtctggggga...ggcttggtccagcctggggggtccctgagactctcctgtgcagcctctggattcaccttc............agtagctatgctatgcactgggtccgccaggctccagggaagggactggaatatgtttcagctattagtagtaat......gggggtagcacatattatgcaaactctgtgaag...ggcagattcaccatctccagagacaattccaagaacacgctgtatcttcaaatgggcagcctgagagctgaggacatggctgtgtattactgtgcgagagaggttttgactggttatggagagtactactttgactactggggccagggaaccctggtcaccgtctcctcag		gaggtgcagctggtggagtctggggga...ggcttggtccagcctggggggtccctgagactctcctgtgcagcctctggattcaccttc............agtagctatgctatgcactgggtccgccaggctccagggaagggactggaatatgtttcagctattagtagtaat......gggggtagcacatattatgcaaactctgtgaag...ggcagattcaccatctccagagacaattccaagaacacgctgtatcttcaaatgggcagcctgagagctgaggacatggctgtgtattactgtgcgagaga	gaggtgcagctggtggagtctggggga...ggcttggtccagcctggggggtccctgagactctcctgtgcagcctct	ggattcaccttc............agtagctatgct	atgcactgggtccgccaggctccagggaagggactggaatatgtttcagct	attagtagtaat......gggggtagcaca	tattatgcaaactctgtgaag...ggcagattcaccatctccagagacaattccaagaacacgctgtatcttcaaatgggcagcctgagagctgaggacatggctgtgtattactgt	gcgagagaggttttgactggttatggagagtactactttgactac	tgtgcgagagaggttttgactggttatggagagtactactttgactactgg	actactttgactactggggccagggaaccctggtcaccgtctcctcag	tggggccagggaaccctggtcaccgtctcctcag
3030	ACTTTCAAGACCACGA-1_contig_2	productive	M	Homsap IGHV3-74*01 F	Homsap IGHJ4*02 F	Homsap IGHD4-23*01 ORF	IGHM	gaggtgcagctggtggagtccggggga...ggcttagttcagcctggggggtccctgagactctcctgtgcagcctctggattcaccttc............agtagctactggatgcactgggtccgccaagctccagggaaggggctggtgtgggtctcacgtattaatagtgat......gggagtagcacaagctacgcggactccgtgaag...ggccgattcaccatctccagagacaacgccaagaacacgctgtatctgcaaatgaacagtctgagagccgaggacacggctgtgtattactgtgcaagactatcccccgcctctggcggtggtcacgttgactactggggccagggaaccctggtcaccgtctcctcag		gaggtgcagctggtggagtccggggga...ggcttagttcagcctggggggtccctgagactctcctgtgcagcctctggattcaccttc............agtagctactggatgcactgggtccgccaagctccagggaaggggctggtgtgggtctcacgtattaatagtgat......gggagtagcacaagctacgcggactccgtgaag...ggccgattcaccatctccagagacaacgccaagaacacgctgtatctgcaaatgaacagtctgagagccgaggacacggctgtgtattactgtgcaaga	gaggtgcagctggtggagtccggggga...ggcttagttcagcctggggggtccctgagactctcctgtgcagcctct	ggattcaccttc............agtagctactgg	atgcactgggtccgccaagctccagggaaggggctggtgtgggtctcacgt	attaatagtgat......gggagtagcaca	agctacgcggactccgtgaag...ggccgattcaccatctccagagacaacgccaagaacacgctgtatctgcaaatgaacagtctgagagccgaggacacggctgtgtattactgt	gcaagactatcccccgcctctggcggtggtcacgttgactac	tgtgcaagactatcccccgcctctggcggtggtcacgttgactactgg	ttgactactggggccagggaaccctggtcaccgtctcctcag	tggggccagggaaccctggtcaccgtctcctcag
7019	ACTTTCAAGCAGGTCA-1_contig_4	productive	M	Homsap IGHV4-59*08 F	Homsap IGHJ3*02 F	Homsap IGHD3-10*01 F	IGHM	caggtgcagctgcaggagtcgggccca...ggactggtgaagccttcggagaccctgtccctcacctgcactgtctctggtggctccatc............agtagttactactggagctggatccggcagcccccagggaagggactggagtggattgggtatgtctattacagt.........gggagcaccaattacaacccctccctcaag...agtcgagtcaccatgtcagtagacacgtccaagaatcagttctccctgaagctgagctctgtgattgccgcagacacggccgtgtattactgtgcgagacccggatggttcggggagtcaaatgcttttgatatctggggccaagggacaatggtcaccgtctcttcag		caggtgcagctgcaggagtcgggccca...ggactggtgaagccttcggagaccctgtccctcacctgcactgtctctggtggctccatc............agtagttactactggagctggatccggcagcccccagggaagggactggagtggattgggtatgtctattacagt.........gggagcaccaattacaacccctccctcaag...agtcgagtcaccatgtcagtagacacgtccaagaatcagttctccctgaagctgagctctgtgattgccgcagacacggccgtgtattactgtgcgagac	caggtgcagctgcaggagtcgggccca...ggactggtgaagccttcggagaccctgtccctcacctgcactgtctct	ggtggctccatc............agtagttactac	tggagctggatccggcagcccccagggaagggactggagtggattgggtat	gtctattacagt.........gggagcacc	aattacaacccctccctcaag...agtcgagtcaccatgtcagtagacacgtccaagaatcagttctccctgaagctgagctctgtgattgccgcagacacggccgtgtattactgt	gcgagacccggatggttcggggagtcaaatgcttttgatatc	tgtgcgagacccggatggttcggggagtcaaatgcttttgatatctgg	atgcttttgatatctggggccaagggacaatggtcaccgtctcttcag	tggggccaagggacaatggtcaccgtctcttcag
7461	ACTTTCAGTGAGGCTA-1_contig_1	productive	M	Homsap IGHV5-10-1*03 F	Homsap IGHJ4*02 F	Homsap IGHD3-10*02 F	IGHG2	gaagtgcagctggtgcagtccggagca...gaggtgaaaaagcccggggagtctctgaggatctcctgtcagggctctggatacagcttt............accacctactggatcaactggctgcgccagatgcccgggaaaggcctggagtggatggggaggattgatcctagt......gactcttatagcgactacagcccgtccttccaa...ggccacgtctccttctcagttgacaagtcgatcagcactgcctacgtgcagtggagcagcctgaaggcctcggacaccgctatgtattactgtgcgagaccctccaccggggattactatgatagtggagtggtgccctactggggtcagggaaccctggtcaccgtctcctcag		gaagtgcagctggtgcagtccggagca...gaggtgaaaaagcccggggagtctctgaggatctcctgtcagggctctggatacagcttt............accacctactggatcaactggctgcgccagatgcccgggaaaggcctggagtggatggggaggattgatcctagt......gactcttatagcgactacagcccgtccttccaa...ggccacgtctccttctcagttgacaagtcgatcagcactgcctacgtgcagtggagcagcctgaaggcctcggacaccgctatgtattactgtgcgaga	gaagtgcagctggtgcagtccggagca...gaggtgaaaaagcccggggagtctctgaggatctcctgtcagggctct	ggatacagcttt............accacctactgg	atcaactggctgcgccagatgcccgggaaaggcctggagtggatggggagg	attgatcctagt......gactcttatagc	gactacagcccgtccttccaa...ggccacgtctccttctcagttgacaagtcgatcagcactgcctacgtgcagtggagcagcctgaaggcctcggacaccgctatgtattactgt	gcgagaccctccaccggggattactatgatagtggagtggtgccctac	tgtgcgagaccctccaccggggattactatgatagtggagtggtgccctactgg	ctactggggtcagggaaccctggtcaccgtctcctcag	tggggtcagggaaccctggtcaccgtctcctcag
4218	ACTTTCAGTTCCACTC-1_contig_4	productive	M	Homsap IGHV3-23*01 F, or Homsap IGHV3-23D*01 F	Homsap IGHJ4*02 F	Homsap IGHD3-22*01 F	IGHG1	gaggtgcagctgtttgagtctggggga...ggcttggtacagcctggggggtccctgagactctcctgtgcagcctctggattcaccttt............agcagctatgccatgaactgggtccgccaggctccagggaaggggctggagtgggtctcaggtattagtggtagt......ggtggtaccagatactacgcagaccccgtgaag...ggccggttcaccatctccagagacaattccaagaacacgctgtttctgcaaatgaacagcctgagagccgaggacacggccgtatattactgtgcgaaagtaggtgtggttaatgcagggtactttgactactggggccagggaaccctggtcaccgtctcctcag		gaggtgcagctgtttgagtctggggga...ggcttggtacagcctggggggtccctgagactctcctgtgcagcctctggattcaccttt............agcagctatgccatgaactgggtccgccaggctccagggaaggggctggagtgggtctcaggtattagtggtagt......ggtggtaccagatactacgcagaccccgtgaag...ggccggttcaccatctccagagacaattccaagaacacgctgtttctgcaaatgaacagcctgagagccgaggacacggccgtatattactgtgcgaaag	gaggtgcagctgtttgagtctggggga...ggcttggtacagcctggggggtccctgagactctcctgtgcagcctct	ggattcaccttt............agcagctatgcc	atgaactgggtccgccaggctccagggaaggggctggagtgggtctcaggt	attagtggtagt......ggtggtaccaga	tactacgcagaccccgtgaag...ggccggttcaccatctccagagacaattccaagaacacgctgtttctgcaaatgaacagcctgagagccgaggacacggccgtatattactgt	gcgaaagtaggtgtggttaatgcagggtactttgactac	tgtgcgaaagtaggtgtggttaatgcagggtactttgactactgg	tactttgactactggggccagggaaccctggtcaccgtctcctcag	tggggccagggaaccctggtcaccgtctcctcag
4220	ACTTTCAGTTTGACTG-1_contig_2	productive	M	Homsap IGHV4-59*01 F	Homsap IGHJ4*02 F	Homsap IGHD3-9*01 F	IGHA1	caggtgcagctgcaggagtcgggccca...ggactggtgaagccttcggagaccctgtccctcacctgcactgtctctggtggctccatc............agtaattactactggagctggatccggcagcccccagggaagggactggagtggattgggtatatctattatagt.........gggagcaccaactacaacccctccctcaag...agtcgagtcaccatatcagtagacacgtccaagaaccagttctccctgaagctgagctctgtgaccgctgcggacacggccgtgtattactgtgcgagacttcccacgtatttcgatgtttcggctggttatctaccctcgacctactttgactactggggccagggaaccctggtcacc…		caggtgcagctgcaggagtcgggccca...ggactggtgaagccttcggagaccctgtccctcacctgcactgtctctggtggctccatc............agtaattactactggagctggatccggcagcccccagggaagggactggagtggattgggtatatctattatagt.........gggagcaccaactacaacccctccctcaag...agtcgagtcaccatatcagtagacacgtccaagaaccagttctccctgaagctgagctctgtgaccgctgcggacacggccgtgtattactgtgcgaga	caggtgcagctgcaggagtcgggccca...ggactggtgaagccttcggagaccctgtccctcacctgcactgtctct	ggtggctccatc............agtaattactac	tggagctggatccggcagcccccagggaagggactggagtggattgggtat	atctattatagt.........gggagcacc	aactacaacccctccctcaag...agtcgagtcaccatatcagtagacacgtccaagaaccagttctccctgaagctgagctctgtgaccgctgcggacacggccgtgtattactgt	gcgagacttcccacgtatttcgatgtttcggctggttatctaccctcgacctactttgactac	tgtgcgagacttcccacgtatttcgatgtttcggctggttatctaccctcgacctactttgactactgg	ctactttgactactggggccagggaaccctggtcaccgtctcctcag	tggggccagggaaccctggtcaccgtctcctcag
7020	AGAATAGAGCACCGCT-1_contig_1	productive	M	Homsap IGHV1-69*01 F, or Homsap IGHV1-69D*01 F	Homsap IGHJ5*02 F	Homsap IGHD3-3*01 F	IGHG3	caggtgcagctgacacagtctgggcct...gaggtgaagaagcctgggtcctcgatgaaggtctcctgcaaggcttctggaggcaccctc............agcaactgtgctgtcagttgggtgcgacaggcccctgggcgaggccttgagtggatgggggggatcatccctgtc......tatggatcatcactctccgcacagaaattccaa...gacagaattgcgattactgcggacgaacttacgagcacagcctacatggagttgagtagtctgacatcagaagacacggccgtctattactgtgcgagaagttcccagggaatctcacgttttttggactggttcgacacctggggccagggaaccctggtcaccgtctcctcag		caggtgcagctgacacagtctgggcct...gaggtgaagaagcctgggtcctcgatgaaggtctcctgcaaggcttctggaggcaccctc............agcaactgtgctgtcagttgggtgcgacaggcccctgggcgaggccttgagtggatgggggggatcatccctgtc......tatggatcatcactctccgcacagaaattccaa...gacagaattgcgattactgcggacgaacttacgagcacagcctacatggagttgagtagtctgacatcagaagacacggccgtctattactgtgcgaga	caggtgcagctgacacagtctgggcct...gaggtgaagaagcctgggtcctcgatgaaggtctcctgcaaggcttct	ggaggcaccctc............agcaactgtgct	gtcagttgggtgcgacaggcccctgggcgaggccttgagtggatggggggg	atcatccctgtc......tatggatcatca	ctctccgcacagaaattccaa...gacagaattgcgattactgcggacgaacttacgagcacagcctacatggagttgagtagtctgacatcagaagacacggccgtctattactgt	gcgagaagttcccagggaatctcacgttttttggactggttcgacacc	tgtgcgagaagttcccagggaatctcacgttttttggactggttcgacacctgg	actggttcgacacctggggccagggaaccctggtcaccgtctcctcag	tggggccagggaaccctggtcaccgtctcctcag
1277	AGAATAGAGGTGCACA-1_contig_1	productive	N	Homsap IGHV1-18*01 F	Homsap IGHJ5*02 F	Homsap IGHD3-3*01 F	IGHD	caggttcagctggtgcagtctggagct...gaggtgaagaagcctggggcctcagtgaaggtctcctgcaaggcttctggttacaccttt............accagctatggtatcagctgggtgcgacaggcccctggacaagggcttgagtggatgggatggatcagcgcttac......aatggtaacacaaactatgcacagaagctccag...ggcagagtcaccatgaccacagacacatccacgagcacagcctacatggagctgaggagcctgagatctgacgacacggccgtgtattactgtgcgatgaataacgatcggcttagctccgatttttggagtggttattatacctggggccagggaaccctggtcaccgtctcctcag		caggttcagctggtgcagtctggagct...gaggtgaagaagcctggggcctcagtgaaggtctcctgcaaggcttctggttacaccttt............accagctatggtatcagctgggtgcgacaggcccctggacaagggcttgagtggatgggatggatcagcgcttac......aatggtaacacaaactatgcacagaagctccag...ggcagagtcaccatgaccacagacacatccacgagcacagcctacatggagctgaggagcctgagatctgacgacacggccgtgtattactgtgcga	caggttcagctggtgcagtctggagct...gaggtgaagaagcctggggcctcagtgaaggtctcctgcaaggcttct	ggttacaccttt............accagctatggt	atcagctgggtgcgacaggcccctggacaagggcttgagtggatgggatgg	atcagcgcttac......aatggtaacaca	aactatgcacagaagctccag...ggcagagtcaccatgaccacagacacatccacgagcacagcctacatggagctgaggagcctgagatctgacgacacggccgtgtattactgt	gcgatgaataacgatcggcttagctccgatttttggagtggttattatacc	tgtgcgatgaataacgatcggcttagctccgatttttggagtggttattatacctgg	cctggggccagggaaccctggtcaccgtctcctcag	tggggccagggaaccctggtcaccgtctcctcag
7079	AGAATAGGTACAGACG-1_contig_2	productive	M	Homsap IGHV2-5*04 F	Homsap IGHJ4*02 F	Homsap IGHD4-23*01 ORF	IGHA1	cagatcaccttgaaggagtctggtcct...acgctggtgaaacccacacagaccctcacgctgacctgcagcttctctgggttctcactcagc......actagtggagtgggtgtgggctggatccgtcagcccccaggacaggccctggagtggcttggactcatttattggaat.........gatgataagcgctacagaccatctctgaag...agcaggctctccatcattaaggacacctccaaaaaccaggtggtcctcacaatgaccaacatgggccctgtggacacaggcacatattactgtgcacactcagagggtgacgcttggactactgagaaaacccttgactactggggccagggaattctggtcaccgtctcctcag		cagatcaccttgaaggagtctggtcct...acgctggtgaaacccacacagaccctcacgctgacctgcagcttctctgggttctcactcagc......actagtggagtgggtgtgggctggatccgtcagcccccaggacaggccctggagtggcttggactcatttattggaat.........gatgataagcgctacagaccatctctgaag...agcaggctctccatcattaaggacacctccaaaaaccaggtggtcctcacaatgaccaacatgggccctgtggacacaggcacatattactgtgcac	cagatcaccttgaaggagtctggtcct...acgctggtgaaacccacacagaccctcacgctgacctgcagcttctct	gggttctcactcagc......actagtggagtgggt	gtgggctggatccgtcagcccccaggacaggccctggagtggcttggactc	atttattggaat.........gatgataag	cgctacagaccatctctgaag...agcaggctctccatcattaaggacacctccaaaaaccaggtggtcctcacaatgaccaacatgggccctgtggacacaggcacatattactgt	gcacactcagagggtgacgcttggactactgagaaaacccttgactac	tgtgcacactcagagggtgacgcttggactactgagaaaacccttgactactgg	ttgactactggggccagggaattctggtcaccgtctcctcag	tggggccagggaattctggtcaccgtctcctcag
710	AGAATAGGTTGAGGTG-1_contig_2	productive	M	Homsap IGHV3-49*04 F	Homsap IGHJ4*02 F	Homsap IGHD6-19*01 F	IGHA1	gaggtgcagctggtggagtctggggga...ggcttggtacagccagggcggtccctgagactctcctgtacagcttctggattcaccctt............ggtgattattctatgaactgggtccgccaggctccagggaaggggcttgagtgggtaggtttcgttagaagcaagccttatggtgggacaaaagattacgccgcgtctgtgaaa...ggcagattcaccatctcaagagatgattccaaaagcatcgcctatcttcaaatgagcagcctgacagccgaggacacaggcgtgtattactgtactagaggcactttatatagcggtggctgctttgactactggggccagggaaccctggtcaccgtctcctcag		gaggtgcagctggtggagtctggggga...ggcttggtacagccagggcggtccctgagactctcctgtacagcttctggattcaccctt............ggtgattattctatgaactgggtccgccaggctccagggaaggggcttgagtgggtaggtttcgttagaagcaagccttatggtgggacaaaagattacgccgcgtctgtgaaa...ggcagattcaccatctcaagagatgattccaaaagcatcgcctatcttcaaatgagcagcctgacagccgaggacacaggcgtgtattactgtactagag	gaggtgcagctggtggagtctggggga...ggcttggtacagccagggcggtccctgagactctcctgtacagcttct	ggattcaccctt............ggtgattattct	atgaactgggtccgccaggctccagggaaggggcttgagtgggtaggtttc	gttagaagcaagccttatggtgggacaaaa	gattacgccgcgtctgtgaaa...ggcagattcaccatctcaagagatgattccaaaagcatcgcctatcttcaaatgagcagcctgacagccgaggacacaggcgtgtattactgt	actagaggcactttatatagcggtggctgctttgactac	tgtactagaggcactttatatagcggtggctgctttgactactgg	ctgctttgactactggggccagggaaccctggtcaccgtctcctcag	tggggccagggaaccctggtcaccgtctcctcag
8609	AGACGTTAGATGAGAG-1_contig_2	productive	M	Homsap IGHV3-33*01 F, or Homsap IGHV3-33*03 F or Homsap IGHV3-33*06 F	Homsap IGHJ5*02 F	Homsap IGHD3-22*01 F	IGHM	caggtgcagctggtggagtctggggga...ggcgtggtccagcctgggaggtccctgaggctctcctgtgcagcgtctggattcattttc............agtatctatggcatgcactgggtccgccaggctccgggcaaggggctggagtgggtggcagttatttggtctgat......ggaagtgataaatactatgcagactccgtgaag...ggccgattcaccatctccagagaccagtccaagaacacgctttatctgcaaatgagcagcctgagagccgaggacacggctgtttattactgtgcgagagatacggatactagtgctcattactctcggttcgacccctggggccagggaaccctggtcaccgtctcctcag		caggtgcagctggtggagtctggggga...ggcgtggtccagcctgggaggtccctgaggctctcctgtgcagcgtctggattcattttc............agtatctatggcatgcactgggtccgccaggctccgggcaaggggctggagtgggtggcagttatttggtctgat......ggaagtgataaatactatgcagactccgtgaag...ggccgattcaccatctccagagaccagtccaagaacacgctttatctgcaaatgagcagcctgagagccgaggacacggctgtttattactgtgcgagaga	caggtgcagctggtggagtctggggga...ggcgtggtccagcctgggaggtccctgaggctctcctgtgcagcgtct	ggattcattttc............agtatctatggc	atgcactgggtccgccaggctccgggcaaggggctggagtgggtggcagtt	atttggtctgat......ggaagtgataaa	tactatgcagactccgtgaag...ggccgattcaccatctccagagaccagtccaagaacacgctttatctgcaaatgagcagcctgagagccgaggacacggctgtttattactgt	gcgagagatacggatactagtgctcattactctcggttcgacccc	tgtgcgagagatacggatactagtgctcattactctcggttcgacccctgg	ggttcgacccctggggccagggaaccctggtcaccgtctcctcag	tggggccagggaaccctggtcaccgtctcctcag
3807	AGACGTTAGCCAACAG-1_contig_3	productive	N	Homsap IGHV3-30*04 F, or Homsap IGHV3-30-3*03 F	Homsap IGHJ6*02 F	Homsap IGHD6-13*01 F	IGHD	caggtgcagctggtggagtctggggga...ggcgtggtccagcctgggaggtccctgagactctcctgtgcagcctctggattcaccttc............agtagctatgctatgcactgggtccgccaggctccaggcaaggggctggagtgggtggcagttatatcatatgat......ggaagtaataaatactacgcagactccgtgaag...ggccgattcaccatctccagagacaattccaagaacacgctgtatctgcaaatgaacagcctgagagctgaggacacggctgtgtattactgtgcgagagacctcatagcagcagctggtcgctactacggtatggacgtctggggccaagggaccacggtcaccgtctcctca		caggtgcagctggtggagtctggggga...ggcgtggtccagcctgggaggtccctgagactctcctgtgcagcctctggattcaccttc............agtagctatgctatgcactgggtccgccaggctccaggcaaggggctggagtgggtggcagttatatcatatgat......ggaagtaataaatactacgcagactccgtgaag...ggccgattcaccatctccagagacaattccaagaacacgctgtatctgcaaatgaacagcctgagagctgaggacacggctgtgtattactgtgcgagaga	caggtgcagctggtggagtctggggga...ggcgtggtccagcctgggaggtccctgagactctcctgtgcagcctct	ggattcaccttc............agtagctatgct	atgcactgggtccgccaggctccaggcaaggggctggagtgggtggcagtt	atatcatatgat......ggaagtaataaa	tactacgcagactccgtgaag...ggccgattcaccatctccagagacaattccaagaacacgctgtatctgcaaatgaacagcctgagagctgaggacacggctgtgtattactgt	gcgagagacctcatagcagcagctggtcgctactacggtatggacgtc	tgtgcgagagacctcatagcagcagctggtcgctactacggtatggacgtctgg	ctactacggtatggacgtctggggccaagggaccacggtcaccgtctcctca	tggggccaagggaccacggtcaccgtctcctca
4712	AGACGTTAGGGTATCG-1_contig_5	productive	M	Homsap IGHV1-69*04 F	Homsap IGHJ3*02 F	Homsap IGHD2-21*02 F	IGHM	caggtccagctggtgcagtctggggct...gaggtgaagaagcctgggtcctcggtgaaggtctcctgcaaggcttctggaggcaccttc............agcagctatgctatcagctgggtgcgacaggcccctggacaagggcttgagtggatgggaaggatcatccctatc......cttggtatagcaaactacgcacagaagttccag...ggcagagtcacgattatcgcggacaaatccacgagtacagcctacatggagctgagcagcctgagatctgaggacacggccgtgtattactgtgcgagagggaggatggcatattgtggtggtgactgctcccatgatgcttttgatatctggggccaagggacaatggtcaccgtctct…		caggtccagctggtgcagtctggggct...gaggtgaagaagcctgggtcctcggtgaaggtctcctgcaaggcttctggaggcaccttc............agcagctatgctatcagctgggtgcgacaggcccctggacaagggcttgagtggatgggaaggatcatccctatc......cttggtatagcaaactacgcacagaagttccag...ggcagagtcacgattatcgcggacaaatccacgagtacagcctacatggagctgagcagcctgagatctgaggacacggccgtgtattactgtgcgagag	caggtccagctggtgcagtctggggct...gaggtgaagaagcctgggtcctcggtgaaggtctcctgcaaggcttct	ggaggcaccttc............agcagctatgct	atcagctgggtgcgacaggcccctggacaagggcttgagtggatgggaagg	atcatccctatc......cttggtatagca	aactacgcacagaagttccag...ggcagagtcacgattatcgcggacaaatccacgagtacagcctacatggagctgagcagcctgagatctgaggacacggccgtgtattactgt	gcgagagggaggatggcatattgtggtggtgactgctcccatgatgcttttgatatc	tgtgcgagagggaggatggcatattgtggtggtgactgctcccatgatgcttttgatatctgg	tgatgcttttgatatctggggccaagggacaatggtcaccgtctcttcag	tggggccaagggacaatggtcaccgtctcttcag
5149	AGACGTTAGGTGCAAC-1_contig_2	productive	M	Homsap IGHV4-39*01 F	Homsap IGHJ2*01 F	Homsap IGHD3-22*01 F	IGHA1	cagctgcagctgcaggagtcgggccca...ggactggtgaagccttcggagaccctgtccctcacctgcactgtctctggtgcctccatcagc......agtaaaaattactactggggctggatccgccagcccccagggaaggggctggagtggattgggaatatctttcatagt.........ggaatcacatactacaacccgtctctcaag...aatcgagtcaccatatccctagacacgcccaagaaccagttctccctgaagctgaggtctgtgaccgccgcagacacggctgtgtattactgtgcgaggccccctccgaagacatccgaaatctactactatgataggaggggttatccggccgagaactggtacttcgatctctggggc…		cagctgcagctgcaggagtcgggccca...ggactggtgaagccttcggagaccctgtccctcacctgcactgtctctggtgcctccatcagc......agtaaaaattactactggggctggatccgccagcccccagggaaggggctggagtggattgggaatatctttcatagt.........ggaatcacatactacaacccgtctctcaag...aatcgagtcaccatatccctagacacgcccaagaaccagttctccctgaagctgaggtctgtgaccgccgcagacacggctgtgtattactgtgcgag	cagctgcagctgcaggagtcgggccca...ggactggtgaagccttcggagaccctgtccctcacctgcactgtctct	ggtgcctccatcagc......agtaaaaattactac	tggggctggatccgccagcccccagggaaggggctggagtggattgggaat	atctttcatagt.........ggaatcaca	tactacaacccgtctctcaag...aatcgagtcaccatatccctagacacgcccaagaaccagttctccctgaagctgaggtctgtgaccgccgcagacacggctgtgtattactgt	gcgaggccccctccgaagacatccgaaatctactactatgataggaggggttatccggccgagaactggtacttcgatctc	tgtgcgaggccccctccgaagacatccgaaatctactactatgataggaggggttatccggccgagaactggtacttcgatctctgg	actggtacttcgatctctggggccgtggcaccctggtcactgtctcctcag	tggggccgtggcaccctggtcactgtctcctcag
8847	AGACGTTGTGTTGAGG-1_contig_3	productive	M	Homsap IGHV3-15*01 F	Homsap IGHJ1*01 F	Homsap IGHD6-19*01 F	IGHA2	gaggtgcagctggtggagtctggggga...ggcttggtagagcctggggggtccctaagactctcctgtacagcctctggattcactttc............agtaacgcctggatgacctgggtccgccaggctccagggaaggggctggagtgggttggccgtattaaaagtaaaactgatggtgggacaacagactacgctgcacccgtgaaa...ggcagattcaccatctcaagagatgattcaaaaaacacgctgtatctgcaaatgaacagcctgaaaaccgaggatacagccgtgtattactgtagaggctggaggaggctgggccagggaaccctggtcagcgtctcctcag		gaggtgcagctggtggagtctggggga...ggcttggtagagcctggggggtccctaagactctcctgtacagcctctggattcactttc............agtaacgcctggatgacctgggtccgccaggctccagggaaggggctggagtgggttggccgtattaaaagtaaaactgatggtgggacaacagactacgctgcacccgtgaaa...ggcagattcaccatctcaagagatgattcaaaaaacacgctgtatctgcaaatgaacagcctgaaaaccgaggatacagccgtgtattactgta	gaggtgcagctggtggagtctggggga...ggcttggtagagcctggggggtccctaagactctcctgtacagcctct	ggattcactttc............agtaacgcctgg	atgacctgggtccgccaggctccagggaaggggctggagtgggttggccgt	attaaaagtaaaactgatggtgggacaaca	gactacgctgcacccgtgaaa...ggcagattcaccatctcaagagatgattcaaaaaacacgctgtatctgcaaatgaacagcctgaaaaccgaggatacagccgtgtattactgt	agaggctggaggagg	tgtagaggctggaggaggctg	gggccagggaaccctggtcagcgtctcctcag	ctgggccagggaaccctggtcagcgtctcctcag
5772	AGACGTTGTTAAAGTG-1_contig_1	productive	N	Homsap IGHV3-30*04 F, or Homsap IGHV3-30-3*03 F	Homsap IGHJ6*02 F	Homsap IGHD6-13*01 F	IGHD	caggtgcagctggtggagtctggggga...ggcgtggtccagcctgggaggtccctgagactctcctgtgcagcctctggattcaccttc............agtagctatgctatgcactgggtccgccaggctccaggcaaggggctggagtgggtggcagttatatcatatgat......ggaagtaataaatactacgcagactccgtgaag...ggccgattcaccatctccagagacaattccaagaacacgctgtatctgcaaatgaacagcctgagagctgaggacacggctgtgtattactgtgctttcccgtcccctcgaaactatagcagcagctgggggggagcccgcgactactactactacggtatggacgtctggggccaaggg…		caggtgcagctggtggagtctggggga...ggcgtggtccagcctgggaggtccctgagactctcctgtgcagcctctggattcaccttc............agtagctatgctatgcactgggtccgccaggctccaggcaaggggctggagtgggtggcagttatatcatatgat......ggaagtaataaatactacgcagactccgtgaag...ggccgattcaccatctccagagacaattccaagaacacgctgtatctgcaaatgaacagcctgagagctgaggacacggctgtgtattactgtgc	caggtgcagctggtggagtctggggga...ggcgtggtccagcctgggaggtccctgagactctcctgtgcagcctct	ggattcaccttc............agtagctatgct	atgcactgggtccgccaggctccaggcaaggggctggagtgggtggcagtt	atatcatatgat......ggaagtaataaa	tactacgcagactccgtgaag...ggccgattcaccatctccagagacaattccaagaacacgctgtatctgcaaatgaacagcctgagagctgaggacacggctgtgtattactgt	gctttcccgtcccctcgaaactatagcagcagctgggggggagcccgcgactactactactacggtatggacgtc	tgtgctttcccgtcccctcgaaactatagcagcagctgggggggagcccgcgactactactactacggtatggacgtctgg	actactactactacggtatggacgtctggggccaagggaccacggtcaccgtctcctca	tggggccaagggaccacggtcaccgtctcctca
5777	AGACGTTTCAACGGGA-1_contig_5	productive	M	Homsap IGHV1-69*01 F, or Homsap IGHV1-69*15 F or Homsap IGHV1-69D*01 F	Homsap IGHJ4*02 F	Homsap IGHD2-2*01 F	IGHG4	caggtgcagctggtgcagtctggggct...gaggtgacgaagcctgggtcgtcggtgaaggtctcctgcacggcttctggaggcaccttc............agcacctatgctattgcctgggtgcgacaggcccctggacaagggcttgagtggctgggaacgatcatccctatc......tttggtacaacaaactacgcacagaacttccag...ggcagagtcacgattaccgcggacgaatccatgactaatgtctacatggagttgagcagcctgacatctgaggacacggccgtgtattactgtgcgagagatttaggttgccgtactagcagctgcacaagtgatgactggggccagggaaccctggtcaccgtctcctcag		caggtgcagctggtgcagtctggggct...gaggtgacgaagcctgggtcgtcggtgaaggtctcctgcacggcttctggaggcaccttc............agcacctatgctattgcctgggtgcgacaggcccctggacaagggcttgagtggctgggaacgatcatccctatc......tttggtacaacaaactacgcacagaacttccag...ggcagagtcacgattaccgcggacgaatccatgactaatgtctacatggagttgagcagcctgacatctgaggacacggccgtgtattactgtgcgagaga	caggtgcagctggtgcagtctggggct...gaggtgacgaagcctgggtcgtcggtgaaggtctcctgcacggcttct	ggaggcaccttc............agcacctatgct	attgcctgggtgcgacaggcccctggacaagggcttgagtggctgggaacg	atcatccctatc......tttggtacaaca	aactacgcacagaacttccag...ggcagagtcacgattaccgcggacgaatccatgactaatgtctacatggagttgagcagcctgacatctgaggacacggccgtgtattactgt	gcgagagatttaggttgccgtactagcagctgcacaagtgatgac	tgtgcgagagatttaggttgccgtactagcagctgcacaagtgatgactgg	tgatgactggggccagggaaccctggtcaccgtctcctcag	tggggccagggaaccctggtcaccgtctcctcag
6162	AGAGCGATCACTTATC-1_contig_2	productive	N	Homsap IGHV3-21*01 F	Homsap IGHJ6*02 F	Homsap IGHD1-26*01 F	IGHD	gaggtgcagctggtggagtctggggga...ggcctggtcaagcctggggggtccctgagactctcctgtgcagcctctggattcaccttc............agtagctatagcatgaactgggtccgccaggctccagggaaggggctggagtgggtctcatccattagtagtagt......agtagttacatatactacgcagactcagtgaag...ggccgattcaccatctccagagacaacgccaagaactcactgtatctgcaaatgaacagcctgagagccgaggacacggctgtgtattactgtgcgagagatagatcgggccgggatgggagctacgggcacgggcatgggggtatggacgtctggggccaagggaccacggtcaccgtc…		gaggtgcagctggtggagtctggggga...ggcctggtcaagcctggggggtccctgagactctcctgtgcagcctctggattcaccttc............agtagctatagcatgaactgggtccgccaggctccagggaaggggctggagtgggtctcatccattagtagtagt......agtagttacatatactacgcagactcagtgaag...ggccgattcaccatctccagagacaacgccaagaactcactgtatctgcaaatgaacagcctgagagccgaggacacggctgtgtattactgtgcgagaga	gaggtgcagctggtggagtctggggga...ggcctggtcaagcctggggggtccctgagactctcctgtgcagcctct	ggattcaccttc............agtagctatagc	atgaactgggtccgccaggctccagggaaggggctggagtgggtctcatcc	attagtagtagt......agtagttacata	tactacgcagactcagtgaag...ggccgattcaccatctccagagacaacgccaagaactcactgtatctgcaaatgaacagcctgagagccgaggacacggctgtgtattactgt	gcgagagatagatcgggccgggatgggagctacgggcacgggcatgggggtatggacgtc	tgtgcgagagatagatcgggccgggatgggagctacgggcacgggcatgggggtatggacgtctgg	ggtatggacgtctggggccaagggaccacggtcaccgtctcctca	tggggccaagggaccacggtcaccgtctcctca
1402	AGAGCTTAGGCCATAG-1_contig_2	productive	M	Homsap IGHV3-30*03 F, or Homsap IGHV3-30*18 F or Homsap IGHV3-30-3*01 F or Homsap IGHV3-30-5*01 F	Homsap IGHJ6*02 F	Homsap IGHD1-26*01 F	IGHM	caggtgcagctggtggagtctggggga...ggcgtggtccagcctgggaggtccctgagactctcctgtgcagcctctggattcaccttc............agtagctatgccatgcactgggtccgccaggctccaggcaaggggctggagtgggtggcagctacatcatatgac......ggaagcaataaatattatgcagactccgtgaag...ggccgattcaccatctccagagacaattccaagaacacgctgtatttgcaaatgaacagtctgagagctgcggacacggctgtttattactgtgcgagagataaagttgggagttaccaatattactactactacaacggtgtggacgtctggggccaagggaccacggtcatcgtctcc…		caggtgcagctggtggagtctggggga...ggcgtggtccagcctgggaggtccctgagactctcctgtgcagcctctggattcaccttc............agtagctatgccatgcactgggtccgccaggctccaggcaaggggctggagtgggtggcagctacatcatatgac......ggaagcaataaatattatgcagactccgtgaag...ggccgattcaccatctccagagacaattccaagaacacgctgtatttgcaaatgaacagtctgagagctgcggacacggctgtttattactgtgcgagaga	caggtgcagctggtggagtctggggga...ggcgtggtccagcctgggaggtccctgagactctcctgtgcagcctct	ggattcaccttc............agtagctatgcc	atgcactgggtccgccaggctccaggcaaggggctggagtgggtggcagct	acatcatatgac......ggaagcaataaa	tattatgcagactccgtgaag...ggccgattcaccatctccagagacaattccaagaacacgctgtatttgcaaatgaacagtctgagagctgcggacacggctgtttattactgt	gcgagagataaagttgggagttaccaatattactactactacaacggtgtggacgtc	tgtgcgagagataaagttgggagttaccaatattactactactacaacggtgtggacgtctgg	attactactactacaacggtgtggacgtctggggccaagggaccacggtcatcgtctcctca	tggggccaagggaccacggtcatcgtctcctca
6674	AGAGCTTCATTAACCG-1_contig_1	productive	N	Homsap IGHV3-33*01 F, or Homsap IGHV3-33*06 F	Homsap IGHJ4*02 F	Homsap IGHD6-6*01 F	IGHM	caggtgcagctggtggagtctggggga...ggcgtggtccagcctgggaggtccctgagactctcctgtgcagcgtctggattcaccttc............agtagctatggcatgcactgggtccgccaggctccaggcaaggggctggagtgggtggcagttatatggtatgat......ggaagtaataaatactatgcagactccgtgaag...ggccgattcaccatctccagagacaattccaagaacacgctgtatctgcaaatgaacagcctgagagccgaggacacggctgtgtattactgtgcgagagatatattctccaggagtatagcagctcgcattgactactggggccagggaaccctggtcaccgtctcctcag		caggtgcagctggtggagtctggggga...ggcgtggtccagcctgggaggtccctgagactctcctgtgcagcgtctggattcaccttc............agtagctatggcatgcactgggtccgccaggctccaggcaaggggctggagtgggtggcagttatatggtatgat......ggaagtaataaatactatgcagactccgtgaag...ggccgattcaccatctccagagacaattccaagaacacgctgtatctgcaaatgaacagcctgagagccgaggacacggctgtgtattactgtgcgagaga	caggtgcagctggtggagtctggggga...ggcgtggtccagcctgggaggtccctgagactctcctgtgcagcgtct	ggattcaccttc............agtagctatggc	atgcactgggtccgccaggctccaggcaaggggctggagtgggtggcagtt	atatggtatgat......ggaagtaataaa	tactatgcagactccgtgaag...ggccgattcaccatctccagagacaattccaagaacacgctgtatctgcaaatgaacagcctgagagccgaggacacggctgtgtattactgt	gcgagagatatattctccaggagtatagcagctcgcattgactac	tgtgcgagagatatattctccaggagtatagcagctcgcattgactactgg	ttgactactggggccagggaaccctggtcaccgtctcctcag	tggggccagggaaccctggtcaccgtctcctcag
5150	AGAGCTTTCTCAAGTG-1_contig_1	productive	N	Homsap IGHV5-51*01 F	Homsap IGHJ3*02 F	Homsap IGHD3-22*01 F	IGHM	gaggtgcagctggtgcagtctggagca...gaggtgaaaaagcccggggagtctctgaagatctcctgtaagggttctggatacagcttt............accagctactggatcggctgggtgcgccagatgcccgggaaaggcctggagtggatggggatcatctatcctggt......gactctgataccagatacagcccgtccttccaa...ggccaggtcaccatctcagccgacaagtccatcagcaccgcctacctgcagtggagcagcctgaaggcctcggacaccgccatgtattactgtgcgagacattggttgaagagttactatgatagtagtggttattactacggtgcttttgatatctggggccaagggacaatggtcacc…		gaggtgcagctggtgcagtctggagca...gaggtgaaaaagcccggggagtctctgaagatctcctgtaagggttctggatacagcttt............accagctactggatcggctgggtgcgccagatgcccgggaaaggcctggagtggatggggatcatctatcctggt......gactctgataccagatacagcccgtccttccaa...ggccaggtcaccatctcagccgacaagtccatcagcaccgcctacctgcagtggagcagcctgaaggcctcggacaccgccatgtattactgtgcgagaca	gaggtgcagctggtgcagtctggagca...gaggtgaaaaagcccggggagtctctgaagatctcctgtaagggttct	ggatacagcttt............accagctactgg	atcggctgggtgcgccagatgcccgggaaaggcctggagtggatggggatc	atctatcctggt......gactctgatacc	agatacagcccgtccttccaa...ggccaggtcaccatctcagccgacaagtccatcagcaccgcctacctgcagtggagcagcctgaaggcctcggacaccgccatgtattactgt	gcgagacattggttgaagagttactatgatagtagtggttattactacggtgcttttgatatc	tgtgcgagacattggttgaagagttactatgatagtagtggttattactacggtgcttttgatatctgg	tgcttttgatatctggggccaagggacaatggtcaccgtctcttcag	tggggccaagggacaatggtcaccgtctcttcag
6400	AGAGTGGAGCGTTGCC-1_contig_2	productive	N	Homsap IGHV3-15*01 F	Homsap IGHJ4*02 F	Homsap IGHD2-8*02 F	IGHM	gaggtgcagctggtggagtctggggga...ggcttggtaaagcctggggggtcccttagactctcctgtgcagcctctggattcactttc............agtaacgcctggatgagctgggtccgccaggctccagggaaggggctggagtgggttggccgtattaaaagcaaaactgatggtgggacaacagactacgctgcacccgtgaaa...ggcagattcaccatctcaagagatgattcaaaaaacacgctgtatctgcaaatgaacagcctgaaaaccgaggacacagccgtgtattactgtaccacagttggactggcccacccgggctttgactactggggccagggaaccctggtcaccgtctcctcag		gaggtgcagctggtggagtctggggga...ggcttggtaaagcctggggggtcccttagactctcctgtgcagcctctggattcactttc............agtaacgcctggatgagctgggtccgccaggctccagggaaggggctggagtgggttggccgtattaaaagcaaaactgatggtgggacaacagactacgctgcacccgtgaaa...ggcagattcaccatctcaagagatgattcaaaaaacacgctgtatctgcaaatgaacagcctgaaaaccgaggacacagccgtgtattactgtaccacag	gaggtgcagctggtggagtctggggga...ggcttggtaaagcctggggggtcccttagactctcctgtgcagcctct	ggattcactttc............agtaacgcctgg	atgagctgggtccgccaggctccagggaaggggctggagtgggttggccgt	attaaaagcaaaactgatggtgggacaaca	gactacgctgcacccgtgaaa...ggcagattcaccatctcaagagatgattcaaaaaacacgctgtatctgcaaatgaacagcctgaaaaccgaggacacagccgtgtattactgt	accacagttggactggcccacccgggctttgactac	tgtaccacagttggactggcccacccgggctttgactactgg	ctttgactactggggccagggaaccctggtcaccgtctcctcag	tggggccagggaaccctggtcaccgtctcctcag
7467	AGAGTGGCACTTACGA-1_contig_4	productive	N	Homsap IGHV4-59*08 F	Homsap IGHJ3*02 F	Homsap IGHD4-17*01 F	IGHM	caggtgcagctgcaggagtcgggccca...ggactggtgaagccttcggagaccctgtccctcacctgcactgtctctggtggctccatc............agtagttactactggagctggatccggcagcccccagggaagggactggagtggattgggtatatctattacagt.........gggagcaccaactacaacccctccctcaag...agtcgagtcaccatatcagtagacacgtccaagaaccagttctccctgaagctgagctctgtgaccgccgcagacacggccgtgtattactgtgcgagactttactacggtgactacggtcgcgcttttgatatctggggccaagggacaatggtcaccgtctcttcag		caggtgcagctgcaggagtcgggccca...ggactggtgaagccttcggagaccctgtccctcacctgcactgtctctggtggctccatc............agtagttactactggagctggatccggcagcccccagggaagggactggagtggattgggtatatctattacagt.........gggagcaccaactacaacccctccctcaag...agtcgagtcaccatatcagtagacacgtccaagaaccagttctccctgaagctgagctctgtgaccgccgcagacacggccgtgtattactgtgcgagac	caggtgcagctgcaggagtcgggccca...ggactggtgaagccttcggagaccctgtccctcacctgcactgtctct	ggtggctccatc............agtagttactac	tggagctggatccggcagcccccagggaagggactggagtggattgggtat	atctattacagt.........gggagcacc	aactacaacccctccctcaag...agtcgagtcaccatatcagtagacacgtccaagaaccagttctccctgaagctgagctctgtgaccgccgcagacacggccgtgtattactgt	gcgagactttactacggtgactacggtcgcgcttttgatatc	tgtgcgagactttactacggtgactacggtcgcgcttttgatatctgg	gcttttgatatctggggccaagggacaatggtcaccgtctcttcag	tggggccaagggacaatggtcaccgtctcttcag
498	AGAGTGGCAGGATCGA-1_contig_6	productive	M	Homsap IGHV7-4-1*04 F	Homsap IGHJ4*02 F	Homsap IGHD3-10*01 F	None	caggtgcagctggtgcaatctgggtct...gagttgaagaagcctggggcctcagtgaaggtttcctgcaaggcttctggatacaccttc............agtagttatgctatgaattgggtgcgacaggcccctggacaagggcttgagtggatgggatggatcaacaccaac......actggaaagccaacgtatgcccagggcctcaca...ggacgatttgtcttctccttggacacctctgtcagtatggcatatgtgcagatcagcagcctaaagactgaggacaccgccatctattactgtgcgagagattcgcgggtattatggttcggggaaatgtccgaaacgcccggctactttgaccactggggccagggaaccctggtcacc…		caggtgcagctggtgcaatctgggtct...gagttgaagaagcctggggcctcagtgaaggtttcctgcaaggcttctggatacaccttc............agtagttatgctatgaattgggtgcgacaggcccctggacaagggcttgagtggatgggatggatcaacaccaac......actggaaagccaacgtatgcccagggcctcaca...ggacgatttgtcttctccttggacacctctgtcagtatggcatatgtgcagatcagcagcctaaagactgaggacaccgccatctattactgtgcgagaga	caggtgcagctggtgcaatctgggtct...gagttgaagaagcctggggcctcagtgaaggtttcctgcaaggcttct	ggatacaccttc............agtagttatgct	atgaattgggtgcgacaggcccctggacaagggcttgagtggatgggatgg	atcaacaccaac......actggaaagcca	acgtatgcccagggcctcaca...ggacgatttgtcttctccttggacacctctgtcagtatggcatatgtgcagatcagcagcctaaagactgaggacaccgccatctattactgt	gcgagagattcgcgggtattatggttcggggaaatgtccgaaacgcccggctactttgaccac	tgtgcgagagattcgcgggtattatggttcggggaaatgtccgaaacgcccggctactttgaccactgg	ctactttgaccactggggccagggaaccctggtcaccgtctccttag	tggggccagggaaccctggtcaccgtctccttag
6117	AGAGTGGCAGTTAACC-1_contig_7	productive	M	Homsap IGHV4-39*01 F	Homsap IGHJ4*02 F	Homsap IGHD2-2*01 F	IGHM	cagttgcagctgcaggagtcgggccca...ggactggtgaagccttcggagaccctgtccctcacctgcactgtctctggtggctccatcagc......agaaataattactactggggctggatccgccagcccccagggaaggggctggagtggattgcaagtatgtcttatagt.........gggagcacctactataatttgtccctcaag...agtcgagtcaccatatccgtagacacgtccaagaaccagttctccctgaagctgagctctgtgaccgccgcagacacggctgtgtattactgtgcgagacaagatatagtgggagttccccaatttgactactggggccagggaaccctggtcaccgtctcctcag		cagttgcagctgcaggagtcgggccca...ggactggtgaagccttcggagaccctgtccctcacctgcactgtctctggtggctccatcagc......agaaataattactactggggctggatccgccagcccccagggaaggggctggagtggattgcaagtatgtcttatagt.........gggagcacctactataatttgtccctcaag...agtcgagtcaccatatccgtagacacgtccaagaaccagttctccctgaagctgagctctgtgaccgccgcagacacggctgtgtattactgtgcgagaca	cagttgcagctgcaggagtcgggccca...ggactggtgaagccttcggagaccctgtccctcacctgcactgtctct	ggtggctccatcagc......agaaataattactac	tggggctggatccgccagcccccagggaaggggctggagtggattgcaagt	atgtcttatagt.........gggagcacc	tactataatttgtccctcaag...agtcgagtcaccatatccgtagacacgtccaagaaccagttctccctgaagctgagctctgtgaccgccgcagacacggctgtgtattactgt	gcgagacaagatatagtgggagttccccaatttgactac	tgtgcgagacaagatatagtgggagttccccaatttgactactgg	tttgactactggggccagggaaccctggtcaccgtctcctcag	tggggccagggaaccctggtcaccgtctcctcag
3617	AGAGTGGCATTTCACT-1_contig_5	productive	M	Homsap IGHV3-48*02 F	Homsap IGHJ4*02 F	Homsap IGHD3-22*01 F	IGHM	gaggtgcagctggtggagtctggggga...ggcttggtacagcctggggggtccctgagactctcctgtgcagcctctggattcaccttc............agtagctatagcataaactgggtccgccaggctccggggaaggggctggagtgggtttcatacattagtagtagt......agtaataccatatactatgcagactctgtgaag...ggccgattcaccatctccagagacaatgccaagaactcactgtatctgcaaatgaacagcctgagagacgaggacacggctgtatactactgtgtgagaggccccccccccgcagatagtagtggttatcccgactactggggccagggaaccctggtcaccgtctcctcag		gaggtgcagctggtggagtctggggga...ggcttggtacagcctggggggtccctgagactctcctgtgcagcctctggattcaccttc............agtagctatagcataaactgggtccgccaggctccggggaaggggctggagtgggtttcatacattagtagtagt......agtaataccatatactatgcagactctgtgaag...ggccgattcaccatctccagagacaatgccaagaactcactgtatctgcaaatgaacagcctgagagacgaggacacggctgtatactactgtgtgagag	gaggtgcagctggtggagtctggggga...ggcttggtacagcctggggggtccctgagactctcctgtgcagcctct	ggattcaccttc............agtagctatagc	ataaactgggtccgccaggctccggggaaggggctggagtgggtttcatac	attagtagtagt......agtaataccata	tactatgcagactctgtgaag...ggccgattcaccatctccagagacaatgccaagaactcactgtatctgcaaatgaacagcctgagagacgaggacacggctgtatactactgt	gtgagaggccccccccccgcagatagtagtggttatcccgactac	tgtgtgagaggccccccccccgcagatagtagtggttatcccgactactgg	gactactggggccagggaaccctggtcaccgtctcctcag	tggggccagggaaccctggtcaccgtctcctcag
7126	AGAGTGGGTTCCACTC-1_contig_3	productive	N	Homsap IGHV4-34*01 F	Homsap IGHJ2*01 F	Homsap IGHD4-17*01 F	IGHD	caggtgcagctacagcagtggggcgca...ggactgttgaagccttcggagaccctgtccctcacctgcgctgtctatggtgggtccttc............agtggttactactggagctggatccgccagcccccagggaaggggctggagtggattggggaaatcaatcatagt.........ggaagcaccaactacaacccgtccctcaag...agtcgagtcaccatatcagtagacacgtccaagaaccagttctccctgaagctgagctctgtgaccgccgcggacacggctgtgtattactgtgcgagagttggtcccctcggtgactacttctggtacttcgatctctggggccgtggcaccctggtcactgtctcctcag		caggtgcagctacagcagtggggcgca...ggactgttgaagccttcggagaccctgtccctcacctgcgctgtctatggtgggtccttc............agtggttactactggagctggatccgccagcccccagggaaggggctggagtggattggggaaatcaatcatagt.........ggaagcaccaactacaacccgtccctcaag...agtcgagtcaccatatcagtagacacgtccaagaaccagttctccctgaagctgagctctgtgaccgccgcggacacggctgtgtattactgtgcgagag	caggtgcagctacagcagtggggcgca...ggactgttgaagccttcggagaccctgtccctcacctgcgctgtctat	ggtgggtccttc............agtggttactac	tggagctggatccgccagcccccagggaaggggctggagtggattggggaa	atcaatcatagt.........ggaagcacc	aactacaacccgtccctcaag...agtcgagtcaccatatcagtagacacgtccaagaaccagttctccctgaagctgagctctgtgaccgccgcggacacggctgtgtattactgt	gcgagagttggtcccctcggtgactacttctggtacttcgatctc	tgtgcgagagttggtcccctcggtgactacttctggtacttcgatctctgg	ctggtacttcgatctctggggccgtggcaccctggtcactgtctcctcag	tggggccgtggcaccctggtcactgtctcctcag
5832	AGATCTGAGAGATGAG-1_contig_2	productive	M	Homsap IGHV4-59*01 F	Homsap IGHJ4*02 F	Homsap IGHD3-16*01 F	IGHG1	caggtgcaactgcgggagtcgggccca...ggactggtgaagccttcggagaccctgtccctcacctgcactgtctctggtgactccatc............agtgattactactggagctggatccggcagcccccggggaagggactggagtggattgggattttctattacaat.........gggggcaccgactacagcccctccctcaag...agtcgagtcaccatattagttgacacgtccaagaaccagttctccctgaacctgagctctgtgaccgctgcggacacggccgtgtattactgtgcgcgagcccgacgggtttcaggggggggttattactttgactactggggccagggaaccctggtcaccgtctcctcag		caggtgcaactgcgggagtcgggccca...ggactggtgaagccttcggagaccctgtccctcacctgcactgtctctggtgactccatc............agtgattactactggagctggatccggcagcccccggggaagggactggagtggattgggattttctattacaat.........gggggcaccgactacagcccctccctcaag...agtcgagtcaccatattagttgacacgtccaagaaccagttctccctgaacctgagctctgtgaccgctgcggacacggccgtgtattactgtgcgcgag	caggtgcaactgcgggagtcgggccca...ggactggtgaagccttcggagaccctgtccctcacctgcactgtctct	ggtgactccatc............agtgattactac	tggagctggatccggcagcccccggggaagggactggagtggattgggatt	ttctattacaat.........gggggcacc	gactacagcccctccctcaag...agtcgagtcaccatattagttgacacgtccaagaaccagttctccctgaacctgagctctgtgaccgctgcggacacggccgtgtattactgt	gcgcgagcccgacgggtttcaggggggggttattactttgactac	tgtgcgcgagcccgacgggtttcaggggggggttattactttgactactgg	tactttgactactggggccagggaaccctggtcaccgtctcctcag	tggggccagggaaccctggtcaccgtctcctcag
6247	AGATCTGAGGCAAAGA-1_contig_3	productive	N	Homsap IGHV3-66*01 F, or Homsap IGHV3-66*04 F	Homsap IGHJ4*02 F	Homsap IGHD6-13*01 F	IGHM	gaggtgcagctggtggagtctggggga...ggcttggtccagcctggggggtccctgagactctcctgtgcagcctctggattcaccgtc............agtagcaactacatgagctgggtccgccaggctccagggaaggggctggagtgggtctcagttatttatagcggt.........ggtagcacatactacgcagactccgtgaag...ggcagattcaccatctccagagacaattccaagaacacgctgtatcttcaaatgaacagcctgagagccgaggacacggctgtgtattactgtgcgagagtcgccaagttgggcagcagctggtactttgactactggggccagggaaccctggtcaccgtctcctcag		gaggtgcagctggtggagtctggggga...ggcttggtccagcctggggggtccctgagactctcctgtgcagcctctggattcaccgtc............agtagcaactacatgagctgggtccgccaggctccagggaaggggctggagtgggtctcagttatttatagcggt.........ggtagcacatactacgcagactccgtgaag...ggcagattcaccatctccagagacaattccaagaacacgctgtatcttcaaatgaacagcctgagagccgaggacacggctgtgtattactgtgcgagag	gaggtgcagctggtggagtctggggga...ggcttggtccagcctggggggtccctgagactctcctgtgcagcctct	ggattcaccgtc............agtagcaactac	atgagctgggtccgccaggctccagggaaggggctggagtgggtctcagtt	atttatagcggt.........ggtagcaca	tactacgcagactccgtgaag...ggcagattcaccatctccagagacaattccaagaacacgctgtatcttcaaatgaacagcctgagagccgaggacacggctgtgtattactgt	gcgagagtcgccaagttgggcagcagctggtactttgactac	tgtgcgagagtcgccaagttgggcagcagctggtactttgactactgg	tactttgactactggggccagggaaccctggtcaccgtctcctcag	tggggccagggaaccctggtcaccgtctcctcag
966	AGATCTGAGTGCGTGA-1_contig_4	productive	M	Homsap IGHV4-4*02 F	Homsap IGHJ4*02 F	Homsap IGHD2-21*02 F	IGHG2	caggtgcaactgcaggagtcgggcccg...ggactggtgaagccttcggggaccctgtccctcacctgcgctgtctctggtggctccatgagc.........agtaataactggtggacttgggtccgccagcccccagggaaggggctggaatggattggggagatccatcatagt.........ggaggtaccaactacaacccgtccctcaag...agtcgagtcaccatatcaatggacaagtccaagaaccaattctccctgaacctgagctctgtgaccgccgcggacacggccgtttatttctgtgcgagagatcccggtgtctccttccgtgactcctggggccagggaaccctggtcaccgtctcctcag		caggtgcaactgcaggagtcgggcccg...ggactggtgaagccttcggggaccctgtccctcacctgcgctgtctctggtggctccatgagc.........agtaataactggtggacttgggtccgccagcccccagggaaggggctggaatggattggggagatccatcatagt.........ggaggtaccaactacaacccgtccctcaag...agtcgagtcaccatatcaatggacaagtccaagaaccaattctccctgaacctgagctctgtgaccgccgcggacacggccgtttatttctgtgcgagaga	caggtgcaactgcaggagtcgggcccg...ggactggtgaagccttcggggaccctgtccctcacctgcgctgtctct	ggtggctccatgagc.........agtaataactgg	tggacttgggtccgccagcccccagggaaggggctggaatggattggggag	atccatcatagt.........ggaggtacc	aactacaacccgtccctcaag...agtcgagtcaccatatcaatggacaagtccaagaaccaattctccctgaacctgagctctgtgaccgccgcggacacggccgtttatttctgt	gcgagagatcccggtgtctccttccgtgactcc	tgtgcgagagatcccggtgtctccttccgtgactcctgg	tgactcctggggccagggaaccctggtcaccgtctcctcag	tggggccagggaaccctggtcaccgtctcctcag
244	AGATCTGTCCATGCTC-1_contig_1	productive	M	Homsap IGHV3-23*01 F, or Homsap IGHV3-23*02 F or Homsap IGHV3-23D*01 F	Homsap IGHJ2*01 F	Homsap IGHD6-19*01 F	IGHM	gacgtggagctgttggaatctggggga...ggtttggtacagcctggggggtccctaagactctcctgtgcagcctctggattcacgttt............agtgactatggcatgagttgggtccgccaggctccagggaaggggctggagtgggtctcaggtattagtggtagt......ggtgatgttatacactacagagactccgtgaag...ggccggttcactatttccagagacaactccaagaacacgctgcttctggaaatgaggagcctgagagccgaggacacggccgtatattactgtgcgaaaaagtcgggcggtggctggtccacttcgcctcggtacttcgatctctggggccgtggcaccctggtcactgtctcctcag		gacgtggagctgttggaatctggggga...ggtttggtacagcctggggggtccctaagactctcctgtgcagcctctggattcacgttt............agtgactatggcatgagttgggtccgccaggctccagggaaggggctggagtgggtctcaggtattagtggtagt......ggtgatgttatacactacagagactccgtgaag...ggccggttcactatttccagagacaactccaagaacacgctgcttctggaaatgaggagcctgagagccgaggacacggccgtatattactgtgcgaaa	gacgtggagctgttggaatctggggga...ggtttggtacagcctggggggtccctaagactctcctgtgcagcctct	ggattcacgttt............agtgactatggc	atgagttgggtccgccaggctccagggaaggggctggagtgggtctcaggt	attagtggtagt......ggtgatgttata	cactacagagactccgtgaag...ggccggttcactatttccagagacaactccaagaacacgctgcttctggaaatgaggagcctgagagccgaggacacggccgtatattactgt	gcgaaaaagtcgggcggtggctggtccacttcgcctcggtacttcgatctc	tgtgcgaaaaagtcgggcggtggctggtccacttcgcctcggtacttcgatctctgg	ggtacttcgatctctggggccgtggcaccctggtcactgtctcctcag	tggggccgtggcaccctggtcactgtctcctcag
1590	AGATCTGTCTGCGACG-1_contig_1	productive	N	Homsap IGHV7-4-1*02 F	Homsap IGHJ6*02 F	Homsap IGHD2-2*01 F	IGHD	caggtgcagctggtgcaatctgggtct...gagttgaagaagcctggggcctcagtgaaggtttcctgcaaggcttctggatacaccttc............actagctatgctatgaattgggtgcgacaggcccctggacaagggcttgagtggatgggatggatcaacaccaac......actgggaacccaacgtatgcccagggcttcaca...ggacggtttgtcttctccttggacacctctgtcagcacggcatatctgcagatcagcagcctaaaggctgaggacactgccgtgtattactgtgcgagagagggacgcctgtcaacgggatattgtagtagtaccagctgctatgccttgaggggtgttgggttctactactactacggt…		caggtgcagctggtgcaatctgggtct...gagttgaagaagcctggggcctcagtgaaggtttcctgcaaggcttctggatacaccttc............actagctatgctatgaattgggtgcgacaggcccctggacaagggcttgagtggatgggatggatcaacaccaac......actgggaacccaacgtatgcccagggcttcaca...ggacggtttgtcttctccttggacacctctgtcagcacggcatatctgcagatcagcagcctaaaggctgaggacactgccgtgtattactgtgcgagaga	caggtgcagctggtgcaatctgggtct...gagttgaagaagcctggggcctcagtgaaggtttcctgcaaggcttct	ggatacaccttc............actagctatgct	atgaattgggtgcgacaggcccctggacaagggcttgagtggatgggatgg	atcaacaccaac......actgggaaccca	acgtatgcccagggcttcaca...ggacggtttgtcttctccttggacacctctgtcagcacggcatatctgcagatcagcagcctaaaggctgaggacactgccgtgtattactgt	gcgagagagggacgcctgtcaacgggatattgtagtagtaccagctgctatgccttgaggggtgttgggttctactactactacggtatggacgtc	tgtgcgagagagggacgcctgtcaacgggatattgtagtagtaccagctgctatgccttgaggggtgttgggttctactactactacggtatggacgtctgg	ctactactactacggtatggacgtctggggccaagggaccacggtcaccgtctcctca	tggggccaagggaccacggtcaccgtctcctca
2575	AGATTGCAGTACACCT-1_contig_1	productive	M	Homsap IGHV3-15*01 F	Homsap IGHJ4*02 F	Homsap IGHD5-12*01 F	IGHA1	gaggtgcagttggtggagtctggggga...ggcttggtcaagcctggggggtcccttagactgtcctgtgcagcctctggattcactttc............agtaccgcctggatgagctgggtccgccaggctccagggaagggactggagtgggttggccatattagaagcaaaactgatggtgaaacaacagactacggtgcacccgtgaca...ggcagagtcaccatctcaagagatgattcaaaaaacatgttttatctgcaaatgaatagcctgaaagctgaggacacagccgtgtattactgtaccacagacgcccccagtggccacgacaactcctggggccagggaaccctggtcaccgtctcctcag		gaggtgcagttggtggagtctggggga...ggcttggtcaagcctggggggtcccttagactgtcctgtgcagcctctggattcactttc............agtaccgcctggatgagctgggtccgccaggctccagggaagggactggagtgggttggccatattagaagcaaaactgatggtgaaacaacagactacggtgcacccgtgaca...ggcagagtcaccatctcaagagatgattcaaaaaacatgttttatctgcaaatgaatagcctgaaagctgaggacacagccgtgtattactgtaccacaga	gaggtgcagttggtggagtctggggga...ggcttggtcaagcctggggggtcccttagactgtcctgtgcagcctct	ggattcactttc............agtaccgcctgg	atgagctgggtccgccaggctccagggaagggactggagtgggttggccat	attagaagcaaaactgatggtgaaacaaca	gactacggtgcacccgtgaca...ggcagagtcaccatctcaagagatgattcaaaaaacatgttttatctgcaaatgaatagcctgaaagctgaggacacagccgtgtattactgt	accacagacgcccccagtggccacgacaactcc	tgtaccacagacgcccccagtggccacgacaactcctgg	actcctggggccagggaaccctggtcaccgtctcctcag	tggggccagggaaccctggtcaccgtctcctcag
3281	AGATTGCGTCTTGCGG-1_contig_1	productive	N	Homsap IGHV5-51*01 F	Homsap IGHJ6*02 F	Homsap IGHD3-16*02 F	IGHD	gaggtgcagctggtgcagtctggagca...gaggtgaaaaagcccggggagtctctgaagatctcctgtaagggttctggatacagcttt............accagctactggatcggctgggtgcgccagatgcccgggaaaggcctggagtggatggggatcatctatcctggt......gactctgataccagatacagcccgtccttccaa...ggccaggtcaccatctcagccgacaagtccatcagcaccgcctacctgcagtggagcagcctgaaggcctcggacaccgccatgtattactgtgcgagactggctactatggttcggggagtccttctgactactgactactacggtatggacgtctggggccaagggaccacggtcacc…		gaggtgcagctggtgcagtctggagca...gaggtgaaaaagcccggggagtctctgaagatctcctgtaagggttctggatacagcttt............accagctactggatcggctgggtgcgccagatgcccgggaaaggcctggagtggatggggatcatctatcctggt......gactctgataccagatacagcccgtccttccaa...ggccaggtcaccatctcagccgacaagtccatcagcaccgcctacctgcagtggagcagcctgaaggcctcggacaccgccatgtattactgtgcgagac	gaggtgcagctggtgcagtctggagca...gaggtgaaaaagcccggggagtctctgaagatctcctgtaagggttct	ggatacagcttt............accagctactgg	atcggctgggtgcgccagatgcccgggaaaggcctggagtggatggggatc	atctatcctggt......gactctgatacc	agatacagcccgtccttccaa...ggccaggtcaccatctcagccgacaagtccatcagcaccgcctacctgcagtggagcagcctgaaggcctcggacaccgccatgtattactgt	gcgagactggctactatggttcggggagtccttctgactactgactactacggtatggacgtc	tgtgcgagactggctactatggttcggggagtccttctgactactgactactacggtatggacgtctgg	actactacggtatggacgtctggggccaagggaccacggtcaccgtctcctca	tggggccaagggaccacggtcaccgtctcctca
748	AGATTGCGTGCCTGCA-1_contig_1	productive	N	Homsap IGHV4-34*01 F	Homsap IGHJ2*01 F	Homsap IGHD6-13*01 F	IGHD	caggtgcagctacagcagtggggcgca...ggactgttgaagccttcggagaccctgtccctcacctgcgctgtctatggtgggtccttc............agtggttactactggagctggatccgccagcccccagggaaggggctggagtggattggggaaatcaatcatagt.........ggaagcaccaactacaacccgtccctcaag...agtcgagtcaccatatcagtagacacgtccaagaaccagttctccctgaagctgagctctgtgaccgccgcggacacggctgtgtattactgtgcgagaggcgtcgggtatagcagctcccgcgggaacttcgatctctggggccgtggcaccctggtcactgtctcctcag		caggtgcagctacagcagtggggcgca...ggactgttgaagccttcggagaccctgtccctcacctgcgctgtctatggtgggtccttc............agtggttactactggagctggatccgccagcccccagggaaggggctggagtggattggggaaatcaatcatagt.........ggaagcaccaactacaacccgtccctcaag...agtcgagtcaccatatcagtagacacgtccaagaaccagttctccctgaagctgagctctgtgaccgccgcggacacggctgtgtattactgtgcgagagg	caggtgcagctacagcagtggggcgca...ggactgttgaagccttcggagaccctgtccctcacctgcgctgtctat	ggtgggtccttc............agtggttactac	tggagctggatccgccagcccccagggaaggggctggagtggattggggaa	atcaatcatagt.........ggaagcacc	aactacaacccgtccctcaag...agtcgagtcaccatatcagtagacacgtccaagaaccagttctccctgaagctgagctctgtgaccgccgcggacacggctgtgtattactgt	gcgagaggcgtcgggtatagcagctcccgcgggaacttcgatctc	tgtgcgagaggcgtcgggtatagcagctcccgcgggaacttcgatctctgg	acttcgatctctggggccgtggcaccctggtcactgtctcctcag	tggggccgtggcaccctggtcactgtctcctcag
1048	AGATTGCGTTAGATGA-1_contig_2	productive	M	Homsap IGHV3-49*04 F	Homsap IGHJ5*02 F	Homsap IGHD3-22*01 F	IGHM	gaggtgcaactggtggagtctggggga...ggcttggaacagccagggcggtccctgagactctcctgtacagcttctggatttaccttc............gctgattatgctatgacctgggtccgccagcctccagggaaggcgctggagtgggtaggtttcattagaaggaaagcctctggtgggacaatagaatacggcgcgtctgtgaaa...ggcagattcaccatctcaagagatgattccaaaagcatcgcctatctgcaaatgaacagcctgaaagtcgaggacacagccgtgtattactgtgctagagaggactctgatggtagtggttggacccgtggtgtagtcaggtggggccagggaaccctggtcaccgtctcctccg		gaggtgcaactggtggagtctggggga...ggcttggaacagccagggcggtccctgagactctcctgtacagcttctggatttaccttc............gctgattatgctatgacctgggtccgccagcctccagggaaggcgctggagtgggtaggtttcattagaaggaaagcctctggtgggacaatagaatacggcgcgtctgtgaaa...ggcagattcaccatctcaagagatgattccaaaagcatcgcctatctgcaaatgaacagcctgaaagtcgaggacacagccgtgtattactgtgctagaga	gaggtgcaactggtggagtctggggga...ggcttggaacagccagggcggtccctgagactctcctgtacagcttct	ggatttaccttc............gctgattatgct	atgacctgggtccgccagcctccagggaaggcgctggagtgggtaggtttc	attagaaggaaagcctctggtgggacaata	gaatacggcgcgtctgtgaaa...ggcagattcaccatctcaagagatgattccaaaagcatcgcctatctgcaaatgaacagcctgaaagtcgaggacacagccgtgtattactgt	gctagagaggactctgatggtagtggttggacccgtggtgtagtcagg	tgtgctagagaggactctgatggtagtggttggacccgtggtgtagtcaggtgg	tggggccagggaaccctggtcaccgtctcctccg	tggggccagggaaccctggtcaccgtctcctccg
5429	AGATTGCTCCGCGCAA-1_contig_2	productive	M	Homsap IGHV1-69*01 F, or Homsap IGHV1-69D*01 F	Homsap IGHJ5*01 F, or Homsap IGHJ5*02 F	Homsap IGHD2-2*01 F	IGHG1	caggtgcagctggcacagtctggggct...gaggtaaagaagcctgggtcctcggtgaaggtctcctgcaaggcttctggaggcaccttc............aacatccacgctctcagctgggtgcgacaggcccctggacaagggcttgagtgggtgggagggatcatccctgtc......tttggggcaccaaagtacgctcagagattccag...ggcagagtcactattaccgcggacgaatccacgactacttcctacatggagctgaccagcctgagacctgaagacacggccgtctattactgtgcgaggacaggcggatattgtaccactaccacctgctcatggggccagggaaccctggtcaccgtctcctcag		caggtgcagctggcacagtctggggct...gaggtaaagaagcctgggtcctcggtgaaggtctcctgcaaggcttctggaggcaccttc............aacatccacgctctcagctgggtgcgacaggcccctggacaagggcttgagtgggtgggagggatcatccctgtc......tttggggcaccaaagtacgctcagagattccag...ggcagagtcactattaccgcggacgaatccacgactacttcctacatggagctgaccagcctgagacctgaagacacggccgtctattactgtgcgag	caggtgcagctggcacagtctggggct...gaggtaaagaagcctgggtcctcggtgaaggtctcctgcaaggcttct	ggaggcaccttc............aacatccacgct	ctcagctgggtgcgacaggcccctggacaagggcttgagtgggtgggaggg	atcatccctgtc......tttggggcacca	aagtacgctcagagattccag...ggcagagtcactattaccgcggacgaatccacgactacttcctacatggagctgaccagcctgagacctgaagacacggccgtctattactgt	gcgaggacaggcggatattgtaccactaccacctgctca	tgtgcgaggacaggcggatattgtaccactaccacctgctcatgg	ctcatggggccagggaaccctggtcaccgtctcctcag	tggggccagggaaccctggtcaccgtctcctcag
5086	AGCAGCCAGCGCCTTG-1_contig_4	productive	N	Homsap IGHV3-21*01 F	Homsap IGHJ4*02 F	Homsap IGHD2-2*01 F	IGHM	gaggtgcagctggtggagtctggggga...ggcctggtcaagcctggggggtccctgagactctcctgtgcagcctctggattcaccttc............agtagctatagcatgaactgggtccgccaggctccagggaaggggctggagtgggtctcatccattagtagtagt......agtagttacatatactacgcagactcagtgaag...ggccgattcaccatctccagagacaacgccaagaactcactgtatctgcaaatgaacagcctgagagccgaggacacggctgtgtattactgtgcgagggtatattgtagtagtaccagctgctatttggactactggggccagggaaccctggtcaccgtctcctcag		gaggtgcagctggtggagtctggggga...ggcctggtcaagcctggggggtccctgagactctcctgtgcagcctctggattcaccttc............agtagctatagcatgaactgggtccgccaggctccagggaaggggctggagtgggtctcatccattagtagtagt......agtagttacatatactacgcagactcagtgaag...ggccgattcaccatctccagagacaacgccaagaactcactgtatctgcaaatgaacagcctgagagccgaggacacggctgtgtattactgtgcgag	gaggtgcagctggtggagtctggggga...ggcctggtcaagcctggggggtccctgagactctcctgtgcagcctct	ggattcaccttc............agtagctatagc	atgaactgggtccgccaggctccagggaaggggctggagtgggtctcatcc	attagtagtagt......agtagttacata	tactacgcagactcagtgaag...ggccgattcaccatctccagagacaacgccaagaactcactgtatctgcaaatgaacagcctgagagccgaggacacggctgtgtattactgt	gcgagggtatattgtagtagtaccagctgctatttggactac	tgtgcgagggtatattgtagtagtaccagctgctatttggactactgg	gactactggggccagggaaccctggtcaccgtctcctcag	tggggccagggaaccctggtcaccgtctcctcag
2119	AGCAGCCAGTACGCCC-1_contig_3	No rearrangement found	M	Homsap IGHV3-49*04 F	Homsap IGHJ4*01 F, or Homsap IGHJ4*02 F		None	gaggtgcagctggtggagtctggggga...ggcttggtacagccagggcggtccctgagagtctcctgtacaacttctggattcaacttt............ggtgactatgcaatgagctgggtccgccaggctccagggaaggggctggagtgggtaggtttcattagaaccaaggctaatggtggggccacagaatatgccgcgtctgtgcaa...ggcagattcaccttgtcaagagatgattccagaggcatcgcctatctgcaaatgaacagcctcaaagccgaggacacagccgtatattattgtactagagtactgtc		gaggtgcagctggtggagtctggggga...ggcttggtacagccagggcggtccctgagagtctcctgtacaacttctggattcaacttt............ggtgactatgcaatgagctgggtccgccaggctccagggaaggggctggagtgggtaggtttcattagaaccaaggctaatggtggggccacagaatatgccgcgtctgtgcaa...ggcagattcaccttgtcaagagatgattccagaggcatcgcctatctgcaaatgaacagcctcaaagccgaggacacagccgtatattattgtactag	gaggtgcagctggtggagtctggggga...ggcttggtacagccagggcggtccctgagagtctcctgtacaacttct	ggattcaacttt............ggtgactatgca	atgagctgggtccgccaggctccagggaaggggctggagtgggtaggtttc	attagaaccaaggctaatggtggggccaca	gaatatgccgcgtctgtgcaa...ggcagattcaccttgtcaagagatgattccagaggcatcgcctatctgcaaatgaacagcctcaaagccgaggacacagccgtatattattgt	actagagtactg		agtactgtc
[truncated: 1,820 more rows]

## Sheet: Donor 4.IGH.vdj.2
Supplementary information, Table S4.2. Ig sequences in single B cells expressing 2 VDJ recombination patterns in donor 4
Sequence number	Sequence ID	V-DOMAIN Functionality	merge.cluster	V-GENE and allele	J-GENE and allele	D-GENE and allele	C-GENE	V-D-J-REGION	V-J-REGION	V-REGION	FR1-IMGT	CDR1-IMGT	FR2-IMGT	CDR2-IMGT	FR3-IMGT	CDR3-IMGT	JUNCTION	J-REGION	FR4-IMGT
[truncated: 266 more rows]

## Sheet: Donor 4.IGH.vdj.3
Supplementary information, Table S4.3. Ig sequences in single B cells expressing 3 VDJ recombination patterns in donor 4
Sequence number	Sequence ID	V-DOMAIN Functionality	merge.cluster	V-GENE and allele	J-GENE and allele	D-GENE and allele	C-GENE	V-D-J-REGION	V-J-REGION	V-REGION	FR1-IMGT	CDR1-IMGT	FR2-IMGT	CDR2-IMGT	FR3-IMGT	CDR3-IMGT	JUNCTION	J-REGION	FR4-IMGT
[truncated: 18 more rows]

## Sheet: Donor 4.IGκ.vj.1
Supplementary information, Table S4.4. Ig sequences in single B cells expressing 1 VκJκ recombination pattern in donor 4
[truncated: 1,428 more rows]

## Sheet: Donor 4.IGκ.vj.2
Supplementary information, Table S4.5. Ig sequences in single B cells expressing 2 VκJκ recombination patterns in donor 4
[truncated: 309 more rows]

## Sheet: Donor 4.IGκ.vj.3
Supplementary information, Table S4.6. Ig sequences in single B cells expressing 3 VκJκ recombination patterns in donor 4
[truncated: 7 more rows]

[truncated: 3 more sheets: Donor 4.IGλ.vj.1, Donor 4.IGλ.vj.2, Donor 4.IGλ.vj.3]
