# Supplementary material for: More than one antibody of individual B cells revealed by single-cell immune profiling
Source: Cell Discov. 2019 Dec 10;5:64. doi: 10.1038/s41421-019-0137-3 (PMC6901605; doi:10.1038/s41421-019-0137-3)
Supplement: Supplementary file 6 — Table S5 [file 41421_2019_137_MOESM6_ESM.xlsx]

## Sheet: Donor 5.IGH.vdj.1
Supplementary information, Table S5.1. Ig sequences in single B cells expressing 1 VDJ recombination pattern in donor 5
Sequence number	Sequence ID	V-DOMAIN Functionality	merge.cluster	V-GENE and allele	J-GENE and allele	D-GENE and allele	C-GENE	V-D-J-REGION	V-J-REGION	V-REGION	FR1-IMGT	CDR1-IMGT	FR2-IMGT	CDR2-IMGT	FR3-IMGT	CDR3-IMGT	JUNCTION	J-REGION	FR4-IMGT
13694	AAACCTGAGCAGGTCA-1_contig_1	productive	M	Homsap IGHV1-2*02 F	Homsap IGHJ4*02 F	Homsap IGHD3-10*01 F	IGHG1	caggtgcaactggtgcagtctggggct...gaggtgaagaagcctggggcctcagtgaaggtctcctgcaaggcttctggatacaccttc............accgactactatatacactgggtgcgaaaggcccctggacaggggcttgagtggatgggatggatcaaccctaac......agtggtggcacaaagtttgcacagaagtttcag...ggcagggtcaccatgaccagggacacgtccatcagcacagcctacatggaactgagcaggctgagatctgacgacacggccgtgtattactgtgcgcgaaacatggttcggggagtcatttatctgtttgactattggggccagggaaccctggtcaccgtctcctcag		caggtgcaactggtgcagtctggggct...gaggtgaagaagcctggggcctcagtgaaggtctcctgcaaggcttctggatacaccttc............accgactactatatacactgggtgcgaaaggcccctggacaggggcttgagtggatgggatggatcaaccctaac......agtggtggcacaaagtttgcacagaagtttcag...ggcagggtcaccatgaccagggacacgtccatcagcacagcctacatggaactgagcaggctgagatctgacgacacggccgtgtattactgtgcgcga	caggtgcaactggtgcagtctggggct...gaggtgaagaagcctggggcctcagtgaaggtctcctgcaaggcttct	ggatacaccttc............accgactactat	atacactgggtgcgaaaggcccctggacaggggcttgagtggatgggatgg	atcaaccctaac......agtggtggcaca	aagtttgcacagaagtttcag...ggcagggtcaccatgaccagggacacgtccatcagcacagcctacatggaactgagcaggctgagatctgacgacacggccgtgtattactgt	gcgcgaaacatggttcggggagtcatttatctgtttgactat	tgtgcgcgaaacatggttcggggagtcatttatctgtttgactattgg	tttgactattggggccagggaaccctggtcaccgtctcctcag	tggggccagggaaccctggtcaccgtctcctcag
3084	AAACCTGAGTACGTAA-1_contig_1	productive	N	Homsap IGHV1-46*01 F, or Homsap IGHV1-46*03 F	Homsap IGHJ3*02 F	Homsap IGHD3-16*02 F	IGHD	caggtgcagctggtgcagtctggggct...gaggtgaagaagcctggggcctcagtgaaggtttcctgcaaggcatctggatacaccttc............accagctactatatgcactgggtgcgacaggcccctggacaagggcttgagtggatgggaataatcaaccctagt......ggtggtagcacaagctacgcacagaagttccag...ggcagagtcaccatgaccagggacacgtccacgagcacagtctacatggagctgagcagcctgagatctgaggacacggccgtgtattactgtgcgagagatcggttccggtattatgattacgtttgggggagttatcatgatgcttttgatatctggggccaagggacaatggtcacc…		caggtgcagctggtgcagtctggggct...gaggtgaagaagcctggggcctcagtgaaggtttcctgcaaggcatctggatacaccttc............accagctactatatgcactgggtgcgacaggcccctggacaagggcttgagtggatgggaataatcaaccctagt......ggtggtagcacaagctacgcacagaagttccag...ggcagagtcaccatgaccagggacacgtccacgagcacagtctacatggagctgagcagcctgagatctgaggacacggccgtgtattactgtgcgagaga	caggtgcagctggtgcagtctggggct...gaggtgaagaagcctggggcctcagtgaaggtttcctgcaaggcatct	ggatacaccttc............accagctactat	atgcactgggtgcgacaggcccctggacaagggcttgagtggatgggaata	atcaaccctagt......ggtggtagcaca	agctacgcacagaagttccag...ggcagagtcaccatgaccagggacacgtccacgagcacagtctacatggagctgagcagcctgagatctgaggacacggccgtgtattactgt	gcgagagatcggttccggtattatgattacgtttgggggagttatcatgatgcttttgatatc	tgtgcgagagatcggttccggtattatgattacgtttgggggagttatcatgatgcttttgatatctgg	tgatgcttttgatatctggggccaagggacaatggtcaccgtctcttcag	tggggccaagggacaatggtcaccgtctcttcag
1937	AAACCTGAGTGCGATG-1_contig_2	productive	P	Homsap IGHV3-23*01 F, or Homsap IGHV3-23*02 F or Homsap IGHV3-23D*01 F	Homsap IGHJ3*01 F	Homsap IGHD3-16*01 F	IGHG2	gaagtgcaactttcgcaatctggggga...ggcccggtacagcctggggagtccctcagactctcctgtatagactctggattcaggttt............ggtgccttcgccatggcctgggtccgccagagtccagggaaggggctggagtgggtctcatatattagtgctaat......ggtgataagattaactacggagactccgtgagg...ggccgcttcatcatctccagagacaattccaagaacaccctgtatttgcaaatgaacaacctgagagtcgaagacacggccgtctattactgtgtgaattggggcttttacatccttaaggagggagtttggggccgagggacactggtcaccgtctcttcag		gaagtgcaactttcgcaatctggggga...ggcccggtacagcctggggagtccctcagactctcctgtatagactctggattcaggttt............ggtgccttcgccatggcctgggtccgccagagtccagggaaggggctggagtgggtctcatatattagtgctaat......ggtgataagattaactacggagactccgtgagg...ggccgcttcatcatctccagagacaattccaagaacaccctgtatttgcaaatgaacaacctgagagtcgaagacacggccgtctattactgtgtgaa	gaagtgcaactttcgcaatctggggga...ggcccggtacagcctggggagtccctcagactctcctgtatagactct	ggattcaggttt............ggtgccttcgcc	atggcctgggtccgccagagtccagggaaggggctggagtgggtctcatat	attagtgctaat......ggtgataagatt	aactacggagactccgtgagg...ggccgcttcatcatctccagagacaattccaagaacaccctgtatttgcaaatgaacaacctgagagtcgaagacacggccgtctattactgt	gtgaattggggcttttacatccttaaggagggagtt	tgtgtgaattggggcttttacatccttaaggagggagtttgg	gtttggggccgagggacactggtcaccgtctcttcag	tggggccgagggacactggtcaccgtctcttcag
10336	AAACCTGCACAGATTC-1_contig_3	productive	N	Homsap IGHV3-48*03 F	Homsap IGHJ3*01 F	Homsap IGHD3-10*01 F	IGHM	gaggtgcagctggtggagtctggggga...ggcttggtacagcctggagggtccctgagactctcctgtgcagcctctggattcaccttc............agtagttatgaaatgaactgggtccgccaggctccagggaaggggctggagtgggtttcatacattagtagtagt......ggtagtaccatatactacgcagactctgtgaag...ggccgattcaccatctccagagacaacgccaagaactcactgtatctgcaaatgaacagcctgagagccgaggacacggctgtttattactgtgcgccagagatcacctcctactactatggttcggggagtgatgtcgtggacgtctggggccaagggaccacggtcaccgtctcctcag		gaggtgcagctggtggagtctggggga...ggcttggtacagcctggagggtccctgagactctcctgtgcagcctctggattcaccttc............agtagttatgaaatgaactgggtccgccaggctccagggaaggggctggagtgggtttcatacattagtagtagt......ggtagtaccatatactacgcagactctgtgaag...ggccgattcaccatctccagagacaacgccaagaactcactgtatctgcaaatgaacagcctgagagccgaggacacggctgtttattactgtgcg	gaggtgcagctggtggagtctggggga...ggcttggtacagcctggagggtccctgagactctcctgtgcagcctct	ggattcaccttc............agtagttatgaa	atgaactgggtccgccaggctccagggaaggggctggagtgggtttcatac	attagtagtagt......ggtagtaccata	tactacgcagactctgtgaag...ggccgattcaccatctccagagacaacgccaagaactcactgtatctgcaaatgaacagcctgagagccgaggacacggctgtttattactgt	gcgccagagatcacctcctactactatggttcggggagtgatgtcgtggacgtc	tgtgcgccagagatcacctcctactactatggttcggggagtgatgtcgtggacgtctgg	gtctggggccaagggaccacggtcaccgtctcctcag	tggggccaagggaccacggtcaccgtctcctcag
11548	AAACCTGCACCGGAAA-1_contig_3	productive	N	Homsap IGHV3-74*01 F	Homsap IGHJ4*02 F	Homsap IGHD6-19*01 F	IGHM	gaggtgcagctggtggagtccggggga...ggcttagttcagcctggggggtccctgagactctcctgtgcagcctctggattcaccttc............agtagctactggatgcactgggtccgccaagctccagggaaggggctggtgtgggtctcacgtattaatagtgat......gggagtagcacaagctacgcggactccgtgaag...ggccgattcaccatctccagagacaacgccaagaacacgctgtatctgcaaatgaacagtctgagagccgaggacacggctgtgtattactgtgcaagagcccggtatagcagtggctggtacggagttgactactggggccagggaaccctggtcaccgtctcctcag		gaggtgcagctggtggagtccggggga...ggcttagttcagcctggggggtccctgagactctcctgtgcagcctctggattcaccttc............agtagctactggatgcactgggtccgccaagctccagggaaggggctggtgtgggtctcacgtattaatagtgat......gggagtagcacaagctacgcggactccgtgaag...ggccgattcaccatctccagagacaacgccaagaacacgctgtatctgcaaatgaacagtctgagagccgaggacacggctgtgtattactgtgcaagag	gaggtgcagctggtggagtccggggga...ggcttagttcagcctggggggtccctgagactctcctgtgcagcctct	ggattcaccttc............agtagctactgg	atgcactgggtccgccaagctccagggaaggggctggtgtgggtctcacgt	attaatagtgat......gggagtagcaca	agctacgcggactccgtgaag...ggccgattcaccatctccagagacaacgccaagaacacgctgtatctgcaaatgaacagtctgagagccgaggacacggctgtgtattactgt	gcaagagcccggtatagcagtggctggtacggagttgactac	tgtgcaagagcccggtatagcagtggctggtacggagttgactactgg	ttgactactggggccagggaaccctggtcaccgtctcctcag	tggggccagggaaccctggtcaccgtctcctcag
4944	AAACCTGCACGCCAGT-1_contig_3	productive	M	Homsap IGHV3-30*04 F, or Homsap IGHV3-30-3*01 F or Homsap IGHV3-30-3*03 F	Homsap IGHJ3*02 F	Homsap IGHD1-7*01 F	IGHA1	caggtgcagctggtggagtctggggga...ggcgtggtccagcctgggaggtccctgagactctcctgtgcagcctctggattcaccttc............agtaactatgctctgcactgggtccgccaggctccaggcaaggggctggagtgggtggcagttatatcatatgat......ggaaggaataagtattacggagactccgtgaag...ggccgattcaccatctccagagacagttccaagaacacgctgtatctgcaaatgaacagcctgagagctgaggacacggctgtgtattactgtgtgagagactctcttggatttatctggaactacgggcattattgtgatatctggggccaagggacaatggtcaccgtctcttcag		caggtgcagctggtggagtctggggga...ggcgtggtccagcctgggaggtccctgagactctcctgtgcagcctctggattcaccttc............agtaactatgctctgcactgggtccgccaggctccaggcaaggggctggagtgggtggcagttatatcatatgat......ggaaggaataagtattacggagactccgtgaag...ggccgattcaccatctccagagacagttccaagaacacgctgtatctgcaaatgaacagcctgagagctgaggacacggctgtgtattactgtgtgagaga	caggtgcagctggtggagtctggggga...ggcgtggtccagcctgggaggtccctgagactctcctgtgcagcctct	ggattcaccttc............agtaactatgct	ctgcactgggtccgccaggctccaggcaaggggctggagtgggtggcagtt	atatcatatgat......ggaaggaataag	tattacggagactccgtgaag...ggccgattcaccatctccagagacagttccaagaacacgctgtatctgcaaatgaacagcctgagagctgaggacacggctgtgtattactgt	gtgagagactctcttggatttatctggaactacgggcattattgtgatatc	tgtgtgagagactctcttggatttatctggaactacgggcattattgtgatatctgg	ttgtgatatctggggccaagggacaatggtcaccgtctcttcag	tggggccaagggacaatggtcaccgtctcttcag
242	AAACCTGCATTCCTCG-1_contig_4	productive	M	Homsap IGHV3-7*01 F	Homsap IGHJ1*01 F	Homsap IGHD3-22*01 F	IGHA1	ggggtgcagctggtggagtcgggggga...ggtgtggtccagccgggggggtccctgagactctcctgtgcagcctctggattcggcttt............cgcagctattggatgcactgggtccgccaggctccagggaaggggctggagtgggtggccaatataaacgaagat......ggaagtgagaagaactatgtggactctgtgaag...ggccgattcaccatttccagagacaacgccaagaacgcactgtatctccaaatgaacagcctgagaggcgacgacacggctctctattactgcttgagagatctccggggttactatgacagtaatggttattactgggtggagtacttccaacactggggccagggcaccctggtcacc…		ggggtgcagctggtggagtcgggggga...ggtgtggtccagccgggggggtccctgagactctcctgtgcagcctctggattcggcttt............cgcagctattggatgcactgggtccgccaggctccagggaaggggctggagtgggtggccaatataaacgaagat......ggaagtgagaagaactatgtggactctgtgaag...ggccgattcaccatttccagagacaacgccaagaacgcactgtatctccaaatgaacagcctgagaggcgacgacacggctctctattactg	ggggtgcagctggtggagtcgggggga...ggtgtggtccagccgggggggtccctgagactctcctgtgcagcctct	ggattcggcttt............cgcagctattgg	atgcactgggtccgccaggctccagggaaggggctggagtgggtggccaat	ataaacgaagat......ggaagtgagaag	aactatgtggactctgtgaag...ggccgattcaccatttccagagacaacgccaagaacgcactgtatctccaaatgaacagcctgagaggcgacgacacggctctctattactgc	ttgagagatctccggggttactatgacagtaatggttattactgggtggagtacttccaacac	tgcttgagagatctccggggttactatgacagtaatggttattactgggtggagtacttccaacactgg	gagtacttccaacactggggccagggcaccctggtcaccgtctcgtcag	tggggccagggcaccctggtcaccgtctcgtcag
2878	AAACCTGGTCGAGTTT-1_contig_1	productive	N	Homsap IGHV1-18*01 F	Homsap IGHJ2*01 F	Homsap IGHD6-13*01 F	IGHM	caggttcagctggtgcagtctggagct...gaggtgaagaagcctggggcctcagtgaaggtctcctgcaaggcttctggttacaccttt............accagctatggtatcagctgggtgcgacaggcccctggacaagggcttgagtggatgggatggatcagcgcttac......aatggtaacacaaactatgcacagaagctccag...ggcagagtcaccatgaccacagacacatccacgagcacagcctacatggagctgaggagcctgagatctgacgacacggccgtgtattactgtgcgagagcatcggcagcagctggaggggactggtacttcgatctctggggccgtggcaccctggtcactgtctcctcag		caggttcagctggtgcagtctggagct...gaggtgaagaagcctggggcctcagtgaaggtctcctgcaaggcttctggttacaccttt............accagctatggtatcagctgggtgcgacaggcccctggacaagggcttgagtggatgggatggatcagcgcttac......aatggtaacacaaactatgcacagaagctccag...ggcagagtcaccatgaccacagacacatccacgagcacagcctacatggagctgaggagcctgagatctgacgacacggccgtgtattactgtgcgagag	caggttcagctggtgcagtctggagct...gaggtgaagaagcctggggcctcagtgaaggtctcctgcaaggcttct	ggttacaccttt............accagctatggt	atcagctgggtgcgacaggcccctggacaagggcttgagtggatgggatgg	atcagcgcttac......aatggtaacaca	aactatgcacagaagctccag...ggcagagtcaccatgaccacagacacatccacgagcacagcctacatggagctgaggagcctgagatctgacgacacggccgtgtattactgt	gcgagagcatcggcagcagctggaggggactggtacttcgatctc	tgtgcgagagcatcggcagcagctggaggggactggtacttcgatctctgg	actggtacttcgatctctggggccgtggcaccctggtcactgtctcctcag	tggggccgtggcaccctggtcactgtctcctcag
10788	AAACCTGGTGTTCGAT-1_contig_1	productive	N	Homsap IGHV3-15*01 F	Homsap IGHJ6*02 F	Homsap IGHD3-9*01 F	IGHD	gaggtgcagctggtggagtctggggga...ggcttggtaaagcctggggggtcccttagactctcctgtgcagcctctggattcactttc............agtaacgcctggatgagctgggtccgccaggctccagggaaggggctggagtgggttggccgtattaaaagcaaaactgatggtgggacaacagactacgctgcacccgtgaaa...ggcagattcaccatctcaagagatgattcaaaaaacacgctgtatctgcaaatgaacagcctgaaaaccgaggacacagccgtgtattactgtaccacaaccaaccacgtattacgatattttgactggtcttactactactacggtatggacgtctggggccaagggaccacggtcacc…		gaggtgcagctggtggagtctggggga...ggcttggtaaagcctggggggtcccttagactctcctgtgcagcctctggattcactttc............agtaacgcctggatgagctgggtccgccaggctccagggaaggggctggagtgggttggccgtattaaaagcaaaactgatggtgggacaacagactacgctgcacccgtgaaa...ggcagattcaccatctcaagagatgattcaaaaaacacgctgtatctgcaaatgaacagcctgaaaaccgaggacacagccgtgtattactgtaccaca	gaggtgcagctggtggagtctggggga...ggcttggtaaagcctggggggtcccttagactctcctgtgcagcctct	ggattcactttc............agtaacgcctgg	atgagctgggtccgccaggctccagggaaggggctggagtgggttggccgt	attaaaagcaaaactgatggtgggacaaca	gactacgctgcacccgtgaaa...ggcagattcaccatctcaagagatgattcaaaaaacacgctgtatctgcaaatgaacagcctgaaaaccgaggacacagccgtgtattactgt	accacaaccaaccacgtattacgatattttgactggtcttactactactacggtatggacgtc	tgtaccacaaccaaccacgtattacgatattttgactggtcttactactactacggtatggacgtctgg	tactactactacggtatggacgtctggggccaagggaccacggtcaccgtctcctca	tggggccaagggaccacggtcaccgtctcctca
10015	AAACGGGAGCTACCTA-1_contig_2	productive	M	Homsap IGHV3-11*05 F	Homsap IGHJ4*02 F	Homsap IGHD2-15*01 F	IGHG1	caggagcaattggtggagtctggggga...gccttggtcgagcctggagggtccctgagactgtcttgtgtagtctctggattcagcttc............agtgactactacatgacgtggatccgccaggctccagggaaggggctggaatggatttcatatattaggggtgat......agtagtgacacaaactacgcagactctgtgaag...ggccgattcaccatctccagagacaacgccaagaactccctatatctacaaatgaacaacctgagagccgaggacacggccctttactactgtgcgcgggacagattttgtcctggtgataattgttggaaatattactttgacttctggggccagggaaccctggtcaccgtctcttccg		caggagcaattggtggagtctggggga...gccttggtcgagcctggagggtccctgagactgtcttgtgtagtctctggattcagcttc............agtgactactacatgacgtggatccgccaggctccagggaaggggctggaatggatttcatatattaggggtgat......agtagtgacacaaactacgcagactctgtgaag...ggccgattcaccatctccagagacaacgccaagaactccctatatctacaaatgaacaacctgagagccgaggacacggccctttactactgtgcgcggga	caggagcaattggtggagtctggggga...gccttggtcgagcctggagggtccctgagactgtcttgtgtagtctct	ggattcagcttc............agtgactactac	atgacgtggatccgccaggctccagggaaggggctggaatggatttcatat	attaggggtgat......agtagtgacaca	aactacgcagactctgtgaag...ggccgattcaccatctccagagacaacgccaagaactccctatatctacaaatgaacaacctgagagccgaggacacggccctttactactgt	gcgcgggacagattttgtcctggtgataattgttggaaatattactttgacttc	tgtgcgcgggacagattttgtcctggtgataattgttggaaatattactttgacttctgg	tactttgacttctggggccagggaaccctggtcaccgtctcttccg	tggggccagggaaccctggtcaccgtctcttccg
872	AAACGGGCAAACAACA-1_contig_1	productive	M	Homsap IGHV3-30*03 F, or Homsap IGHV3-30*18 F or Homsap IGHV3-30-5*01 F	Homsap IGHJ5*02 F	Homsap IGHD2-15*01 F	IGHD	caggtgcagctggtggagtctggggga...ggcgtggtccagcctgggaggtccctgagactctcctgtgcagcctctggattcaccttc............agtagctatggcatgcactgggtccgccaggctccaggcaaggggctggagtgggtggcagttatatcatatgat......ggaagtaataaatactatgcagactccgtgaag...ggccgattcaccatctccagagacaattccaagaacacgctgtatctgcaaatgaacagcctgagagctgaggacacggctgtgtattactgtgcgggagtggtggtagatgttactctttacctcccctggggccagggaaccctggtcaccgtctcctcag		caggtgcagctggtggagtctggggga...ggcgtggtccagcctgggaggtccctgagactctcctgtgcagcctctggattcaccttc............agtagctatggcatgcactgggtccgccaggctccaggcaaggggctggagtgggtggcagttatatcatatgat......ggaagtaataaatactatgcagactccgtgaag...ggccgattcaccatctccagagacaattccaagaacacgctgtatctgcaaatgaacagcctgagagctgaggacacggctgtgtattactgtgcg	caggtgcagctggtggagtctggggga...ggcgtggtccagcctgggaggtccctgagactctcctgtgcagcctct	ggattcaccttc............agtagctatggc	atgcactgggtccgccaggctccaggcaaggggctggagtgggtggcagtt	atatcatatgat......ggaagtaataaa	tactatgcagactccgtgaag...ggccgattcaccatctccagagacaattccaagaacacgctgtatctgcaaatgaacagcctgagagctgaggacacggctgtgtattactgt	gcgggagtggtggtagatgttactctttacctcccc	tgtgcgggagtggtggtagatgttactctttacctcccctgg	cccctggggccagggaaccctggtcaccgtctcctcag	tggggccagggaaccctggtcaccgtctcctcag
3420	AAACGGGCAGATCGGA-1_contig_3	productive	N	Homsap IGHV3-23*01 F, or Homsap IGHV3-23D*01 F	Homsap IGHJ3*02 F	Homsap IGHD3-10*01 F	IGHM	gaggtgcagctgttggagtctggggga...ggcttggtacagcctggggggtccctgagactctcctgtgcagcctctggattcaccttt............agcagctatgccatgagctgggtccgccaggctccagggaaggggctggagtgggtctcagctattagtggtagt......ggtggtagcacatactacgcagactccgtgaag...ggccggttcaccatctccagagacaattccaagaacacgctgtatctgcaaatgaacagcctgagagccgaggacacggccgtatattactgtgcgaaacatggttcggggagttattatccggcggctgatgatgcttttgatatctggggccaagggacaatggtcaccgtctcttcag		gaggtgcagctgttggagtctggggga...ggcttggtacagcctggggggtccctgagactctcctgtgcagcctctggattcaccttt............agcagctatgccatgagctgggtccgccaggctccagggaaggggctggagtgggtctcagctattagtggtagt......ggtggtagcacatactacgcagactccgtgaag...ggccggttcaccatctccagagacaattccaagaacacgctgtatctgcaaatgaacagcctgagagccgaggacacggccgtatattactgtgcgaaa	gaggtgcagctgttggagtctggggga...ggcttggtacagcctggggggtccctgagactctcctgtgcagcctct	ggattcaccttt............agcagctatgcc	atgagctgggtccgccaggctccagggaaggggctggagtgggtctcagct	attagtggtagt......ggtggtagcaca	tactacgcagactccgtgaag...ggccggttcaccatctccagagacaattccaagaacacgctgtatctgcaaatgaacagcctgagagccgaggacacggccgtatattactgt	gcgaaacatggttcggggagttattatccggcggctgatgatgcttttgatatc	tgtgcgaaacatggttcggggagttattatccggcggctgatgatgcttttgatatctgg	tgatgcttttgatatctggggccaagggacaatggtcaccgtctcttcag	tggggccaagggacaatggtcaccgtctcttcag
8236	AAACGGGCAGGGTATG-1_contig_1	productive	N	Homsap IGHV3-30-3*01 F	Homsap IGHJ4*02 F	Homsap IGHD6-13*01 F	IGHD	caggtgcagctggtggagtctggggga...ggcgtggtccagcctgggaggtccctgagactctcctgtgcagcctctggattcaccttc............agtagctatgctatgcactgggtccgccaggctccaggcaaggggctggagtgggtggcagttatatcatatgat......ggaagcaataaatactacgcagactccgtgaag...ggccgattcaccatctccagagacaattccaagaacacgctgtatctgcaaatgaacagcctgagagctgaggacacggctgtgtattactgtgcgagagggtgggcagcagctagtagctggggccagggaaccctggtcaccgtctcctcag		caggtgcagctggtggagtctggggga...ggcgtggtccagcctgggaggtccctgagactctcctgtgcagcctctggattcaccttc............agtagctatgctatgcactgggtccgccaggctccaggcaaggggctggagtgggtggcagttatatcatatgat......ggaagcaataaatactacgcagactccgtgaag...ggccgattcaccatctccagagacaattccaagaacacgctgtatctgcaaatgaacagcctgagagctgaggacacggctgtgtattactgtgcgagag	caggtgcagctggtggagtctggggga...ggcgtggtccagcctgggaggtccctgagactctcctgtgcagcctct	ggattcaccttc............agtagctatgct	atgcactgggtccgccaggctccaggcaaggggctggagtgggtggcagtt	atatcatatgat......ggaagcaataaa	tactacgcagactccgtgaag...ggccgattcaccatctccagagacaattccaagaacacgctgtatctgcaaatgaacagcctgagagctgaggacacggctgtgtattactgt	gcgagagggtgggcagcagctagtagc	tgtgcgagagggtgggcagcagctagtagctgg	ctggggccagggaaccctggtcaccgtctcctcag	tggggccagggaaccctggtcaccgtctcctcag
2403	AAACGGGCAGTAAGAT-1_contig_3	productive	N	Homsap IGHV1-18*01 F	Homsap IGHJ4*02 F	Homsap IGHD4-23*01 ORF	IGHM	caggttcagctggtgcagtctggagct...gaggtgaagaagcctggggcctcagtgaaggtctcctgcaaggcttctggttacaccttt............accagctatggtatcagctgggtgcgacaggcccctggacaagggcttgagtggatgggatggatcagcgcttac......aatggtaacacaaactatgcacagaagctccag...ggcagagtcaccatgaccacagacacatccacgagcacagcctacatggagctgaggagcctgagatctgacgacacggccgtgtattactgtgcgagagatagtgaatccccgtatgactactggggccagggaaccctggtcaccgtctcctcag		caggttcagctggtgcagtctggagct...gaggtgaagaagcctggggcctcagtgaaggtctcctgcaaggcttctggttacaccttt............accagctatggtatcagctgggtgcgacaggcccctggacaagggcttgagtggatgggatggatcagcgcttac......aatggtaacacaaactatgcacagaagctccag...ggcagagtcaccatgaccacagacacatccacgagcacagcctacatggagctgaggagcctgagatctgacgacacggccgtgtattactgtgcgagaga	caggttcagctggtgcagtctggagct...gaggtgaagaagcctggggcctcagtgaaggtctcctgcaaggcttct	ggttacaccttt............accagctatggt	atcagctgggtgcgacaggcccctggacaagggcttgagtggatgggatgg	atcagcgcttac......aatggtaacaca	aactatgcacagaagctccag...ggcagagtcaccatgaccacagacacatccacgagcacagcctacatggagctgaggagcctgagatctgacgacacggccgtgtattactgt	gcgagagatagtgaatccccgtatgactac	tgtgcgagagatagtgaatccccgtatgactactgg	tgactactggggccagggaaccctggtcaccgtctcctcag	tggggccagggaaccctggtcaccgtctcctcag
7088	AAACGGGGTAAATGAC-1_contig_1	productive	N	Homsap IGHV3-23*01 F, or Homsap IGHV3-23D*01 F	Homsap IGHJ4*02 F	Homsap IGHD3-9*01 F	IGHM	gaggtgcagctgttggagtctggggga...ggcttggtacagcctggggggtccctgagactctcctgtgcagcctctggattcaccttt............agcagctatgccatgagctgggtccgccaggctccagggaaggggctggagtgggtctcagctattagtggtagt......ggtggtagcacatactacgcagactccgtgaag...ggccggttcaccatctccagagacaattccaagaacacgctgtatctgcaaatgaacagcctgagagccgaggacacggccgtatattactgtgcgaaagataccaaccgggacgatattttgactggttcatactactttgactactggggccagggaaccctggtcaccgtctcctcag		gaggtgcagctgttggagtctggggga...ggcttggtacagcctggggggtccctgagactctcctgtgcagcctctggattcaccttt............agcagctatgccatgagctgggtccgccaggctccagggaaggggctggagtgggtctcagctattagtggtagt......ggtggtagcacatactacgcagactccgtgaag...ggccggttcaccatctccagagacaattccaagaacacgctgtatctgcaaatgaacagcctgagagccgaggacacggccgtatattactgtgcgaaaga	gaggtgcagctgttggagtctggggga...ggcttggtacagcctggggggtccctgagactctcctgtgcagcctct	ggattcaccttt............agcagctatgcc	atgagctgggtccgccaggctccagggaaggggctggagtgggtctcagct	attagtggtagt......ggtggtagcaca	tactacgcagactccgtgaag...ggccggttcaccatctccagagacaattccaagaacacgctgtatctgcaaatgaacagcctgagagccgaggacacggccgtatattactgt	gcgaaagataccaaccgggacgatattttgactggttcatactactttgactac	tgtgcgaaagataccaaccgggacgatattttgactggttcatactactttgactactgg	actactttgactactggggccagggaaccctggtcaccgtctcctcag	tggggccagggaaccctggtcaccgtctcctcag
2172	AAAGATGAGAGGTTGC-1_contig_6	productive	N	Homsap IGHV3-11*05 F	Homsap IGHJ4*02 F	Homsap IGHD3-22*01 F	IGHD	caggtgcagctggtggagtctggggga...ggcttggtcaagcctggagggtccctgagactctcctgtgcagcctctggattcaccttc............agtgactactacatgagctggatccgccaggctccagggaaggggctggagtgggtttcatacattagtagtagt......agtagttacacaaactacgcagactctgtgaag...ggccgattcaccatctccagagacaacgccaagaactcactgtatctgcaaatgaacagcctgagagccgaggacacggccgtgtattactgtgcgagacgtgtgttcggagtatttcaaaattactatgatagtagtggttattactactttgactactggggccagggaaccctggtc…		caggtgcagctggtggagtctggggga...ggcttggtcaagcctggagggtccctgagactctcctgtgcagcctctggattcaccttc............agtgactactacatgagctggatccgccaggctccagggaaggggctggagtgggtttcatacattagtagtagt......agtagttacacaaactacgcagactctgtgaag...ggccgattcaccatctccagagacaacgccaagaactcactgtatctgcaaatgaacagcctgagagccgaggacacggccgtgtattactgtgcgaga	caggtgcagctggtggagtctggggga...ggcttggtcaagcctggagggtccctgagactctcctgtgcagcctct	ggattcaccttc............agtgactactac	atgagctggatccgccaggctccagggaaggggctggagtgggtttcatac	attagtagtagt......agtagttacaca	aactacgcagactctgtgaag...ggccgattcaccatctccagagacaacgccaagaactcactgtatctgcaaatgaacagcctgagagccgaggacacggccgtgtattactgt	gcgagacgtgtgttcggagtatttcaaaattactatgatagtagtggttattactactttgactac	tgtgcgagacgtgtgttcggagtatttcaaaattactatgatagtagtggttattactactttgactactgg	actactttgactactggggccagggaaccctggtcaccgtctcctcag	tggggccagggaaccctggtcaccgtctcctcag
2561	AAAGATGGTATATGGA-1_contig_2	productive	N	Homsap IGHV3-30*03 F, or Homsap IGHV3-30*18 F or Homsap IGHV3-30-5*01 F	Homsap IGHJ4*02 F	Homsap IGHD3-10*01 F	IGHM	caggtgcagctggtggagtctggggga...ggcgtggtccagcctgggaggtccctgagactctcctgtgcagcctctggattcaccttc............agtagctatggcatgcactgggtccgccaggctccaggcaaggggctggagtgggtggcagttatatcatatgat......ggaagtaataaatactatgcagactccgtgaag...ggccgattcaccatctccagagacaattccaagaacacgctgtatctgcaaatgaacagcctgagagctgaggacacggctgtgtattactgtgcgaaaggtatactatggttcggggagtatccaagtggctttgactactggggccagggaaccctggtcaccgtctcctcag		caggtgcagctggtggagtctggggga...ggcgtggtccagcctgggaggtccctgagactctcctgtgcagcctctggattcaccttc............agtagctatggcatgcactgggtccgccaggctccaggcaaggggctggagtgggtggcagttatatcatatgat......ggaagtaataaatactatgcagactccgtgaag...ggccgattcaccatctccagagacaattccaagaacacgctgtatctgcaaatgaacagcctgagagctgaggacacggctgtgtattactgtgcga	caggtgcagctggtggagtctggggga...ggcgtggtccagcctgggaggtccctgagactctcctgtgcagcctct	ggattcaccttc............agtagctatggc	atgcactgggtccgccaggctccaggcaaggggctggagtgggtggcagtt	atatcatatgat......ggaagtaataaa	tactatgcagactccgtgaag...ggccgattcaccatctccagagacaattccaagaacacgctgtatctgcaaatgaacagcctgagagctgaggacacggctgtgtattactgt	gcgaaaggtatactatggttcggggagtatccaagtggctttgactac	tgtgcgaaaggtatactatggttcggggagtatccaagtggctttgactactgg	ctttgactactggggccagggaaccctggtcaccgtctcctcag	tggggccagggaaccctggtcaccgtctcctcag
11988	AAAGATGTCAGAGGTG-1_contig_1	productive	N	Homsap IGHV3-23*01 F, or Homsap IGHV3-23D*01 F	Homsap IGHJ3*02 F	Homsap IGHD3-9*01 F	IGHD	gaggtgcagctgttggagtctggggga...ggcttggtacagcctggggggtccctgagactctcctgtgcagcctctggattcaccttt............agcagctatgccatgagctgggtccgccaggctccagggaaggggctggagtgggtctcagctattagtggtagt......ggtggtagcacatactacgcagactccgtgaag...ggccggttcaccatctccagagacaattccaagaacacgctgtatctgcaaatgaacagcctgagagccgaggacacggccgtatattactgtgcgaaagatggttacgacgatattttgactagggcttttgatatctggggccaagggacaatggtcaccgtctcttcag		gaggtgcagctgttggagtctggggga...ggcttggtacagcctggggggtccctgagactctcctgtgcagcctctggattcaccttt............agcagctatgccatgagctgggtccgccaggctccagggaaggggctggagtgggtctcagctattagtggtagt......ggtggtagcacatactacgcagactccgtgaag...ggccggttcaccatctccagagacaattccaagaacacgctgtatctgcaaatgaacagcctgagagccgaggacacggccgtatattactgtgcgaaaga	gaggtgcagctgttggagtctggggga...ggcttggtacagcctggggggtccctgagactctcctgtgcagcctct	ggattcaccttt............agcagctatgcc	atgagctgggtccgccaggctccagggaaggggctggagtgggtctcagct	attagtggtagt......ggtggtagcaca	tactacgcagactccgtgaag...ggccggttcaccatctccagagacaattccaagaacacgctgtatctgcaaatgaacagcctgagagccgaggacacggccgtatattactgt	gcgaaagatggttacgacgatattttgactagggcttttgatatc	tgtgcgaaagatggttacgacgatattttgactagggcttttgatatctgg	gcttttgatatctggggccaagggacaatggtcaccgtctcttcag	tggggccaagggacaatggtcaccgtctcttcag
1329	AAAGATGTCCCGACTT-1_contig_2	productive	M	Homsap IGHV1-46*01 F, or Homsap IGHV1-46*03 F	Homsap IGHJ6*02 F	Homsap IGHD5-24*01 ORF	IGHA2	caggtgcacctggtgcagtctggggct...gaggtgaagaagcctggggcctcagtgaagatttcctgcgaggcatctggatacatcttc............accaactactataaacactgggtgcgacgggcccctggacaagggcttgagtggatgggagtaatcggccccagt......ggtggt...acgacctacgcacagaagttccag...ggcagagtcaccatgaccagggacacgtccacccgcacagtgttcctggagttgagcagcctgagatctgatgacacggccatttattattgtgcgagagaagggatgacctcgatcgaacacaataacaacggtatggacgtctggggccaagggaccacggtcaccgtctcctca		caggtgcacctggtgcagtctggggct...gaggtgaagaagcctggggcctcagtgaagatttcctgcgaggcatctggatacatcttc............accaactactataaacactgggtgcgacgggcccctggacaagggcttgagtggatgggagtaatcggccccagt......ggtggt...acgacctacgcacagaagttccag...ggcagagtcaccatgaccagggacacgtccacccgcacagtgttcctggagttgagcagcctgagatctgatgacacggccatttattattgtgcgagaga	caggtgcacctggtgcagtctggggct...gaggtgaagaagcctggggcctcagtgaagatttcctgcgaggcatct	ggatacatcttc............accaactactat	aaacactgggtgcgacgggcccctggacaagggcttgagtggatgggagta	atcggccccagt......ggtggt...acg	acctacgcacagaagttccag...ggcagagtcaccatgaccagggacacgtccacccgcacagtgttcctggagttgagcagcctgagatctgatgacacggccatttattattgt	gcgagagaagggatgacctcgatcgaacacaataacaacggtatggacgtc	tgtgcgagagaagggatgacctcgatcgaacacaataacaacggtatggacgtctgg	acaacggtatggacgtctggggccaagggaccacggtcaccgtctcctca	tggggccaagggaccacggtcaccgtctcctca
2774	AAAGCAAAGACTAGGC-1_contig_1	productive	M	Homsap IGHV3-48*03 F	Homsap IGHJ6*02 F	Homsap IGHD3-10*01 F	IGHM	gaggtgcagctggtggagtctggggga...ggcttggtacagcctggagggtccctgagactctcctgtacagcctctggattcaccttc............agtagctatgaaatgaactgggtccgccaggctccagggaagggactggagtgggtctcatacacaagtagtact......ggtggtaccacatactacgcagactctgtgaag...ggccgattcaccatctccagagacaacgacaaggactcactatatctgcaaatgaacagcctgagagtcgaggacacggctgtttatcactgtgcgagagtggggagtcgtggaatttactactacgctctggacgtctggggccaagggaccacggtcaccgtctcctca		gaggtgcagctggtggagtctggggga...ggcttggtacagcctggagggtccctgagactctcctgtacagcctctggattcaccttc............agtagctatgaaatgaactgggtccgccaggctccagggaagggactggagtgggtctcatacacaagtagtact......ggtggtaccacatactacgcagactctgtgaag...ggccgattcaccatctccagagacaacgacaaggactcactatatctgcaaatgaacagcctgagagtcgaggacacggctgtttatcactgtgcgagag	gaggtgcagctggtggagtctggggga...ggcttggtacagcctggagggtccctgagactctcctgtacagcctct	ggattcaccttc............agtagctatgaa	atgaactgggtccgccaggctccagggaagggactggagtgggtctcatac	acaagtagtact......ggtggtaccaca	tactacgcagactctgtgaag...ggccgattcaccatctccagagacaacgacaaggactcactatatctgcaaatgaacagcctgagagtcgaggacacggctgtttatcactgt	gcgagagtggggagtcgtggaatttactactacgctctggacgtc	tgtgcgagagtggggagtcgtggaatttactactacgctctggacgtctgg	tactactacgctctggacgtctggggccaagggaccacggtcaccgtctcctca	tggggccaagggaccacggtcaccgtctcctca
13604	AAAGCAAAGTGCCATT-1_contig_2	productive	N	Homsap IGHV4-34*01 F	Homsap IGHJ4*02 F	Homsap IGHD6-6*01 F	IGHM	caggtgcagctacagcagtggggcgca...ggactgttgaagccttcggagaccctgtccctcacctgcgctgtctatggtgggtccttc............agtggttactactggagctggatccgccagcccccagggaaggggctggagtggattggggaaatcaatcatagt.........ggaagcaccaactacaacccgtccctcaag...agtcgagtcaccatatcagtagacacgtccaagaaccagttctccctgaagctgagctctgtgaccgccgcggacacggctgtgtattactgtgcgagactcggctactggggccagggaaccctggtcaccgtctcctcag		caggtgcagctacagcagtggggcgca...ggactgttgaagccttcggagaccctgtccctcacctgcgctgtctatggtgggtccttc............agtggttactactggagctggatccgccagcccccagggaaggggctggagtggattggggaaatcaatcatagt.........ggaagcaccaactacaacccgtccctcaag...agtcgagtcaccatatcagtagacacgtccaagaaccagttctccctgaagctgagctctgtgaccgccgcggacacggctgtgtattactgtgcgaga	caggtgcagctacagcagtggggcgca...ggactgttgaagccttcggagaccctgtccctcacctgcgctgtctat	ggtgggtccttc............agtggttactac	tggagctggatccgccagcccccagggaaggggctggagtggattggggaa	atcaatcatagt.........ggaagcacc	aactacaacccgtccctcaag...agtcgagtcaccatatcagtagacacgtccaagaaccagttctccctgaagctgagctctgtgaccgccgcggacacggctgtgtattactgt	gcgagactcggctac	tgtgcgagactcggctactgg	ctactggggccagggaaccctggtcaccgtctcctcag	tggggccagggaaccctggtcaccgtctcctcag
11917	AAAGCAAAGTGTTTGC-1_contig_1	productive	N	Homsap IGHV3-66*01 F, or Homsap IGHV3-66*04 F	Homsap IGHJ3*02 F	Homsap IGHD3-22*01 F	IGHM	gaggtgcagctggtggagtctggggga...ggcttggtccagcctggggggtccctgagactctcctgtgcagcctctggattcaccgtc............agtagcaactacatgagctgggtccgccaggctccagggaaggggctggagtgggtctcagttatttatagcggt.........ggtagcacatactacgcagactccgtgaag...ggcagattcaccatctccagagacaattccaagaacacgctgtatcttcaaatgaacagcctgagagccgaggacacggctgtgtattactgtgcgaggtgctatgataattatgcttttgatatctggggccaagggacaatggtcaccgtctcttcag		gaggtgcagctggtggagtctggggga...ggcttggtccagcctggggggtccctgagactctcctgtgcagcctctggattcaccgtc............agtagcaactacatgagctgggtccgccaggctccagggaaggggctggagtgggtctcagttatttatagcggt.........ggtagcacatactacgcagactccgtgaag...ggcagattcaccatctccagagacaattccaagaacacgctgtatcttcaaatgaacagcctgagagccgaggacacggctgtgtattactgtgcgag	gaggtgcagctggtggagtctggggga...ggcttggtccagcctggggggtccctgagactctcctgtgcagcctct	ggattcaccgtc............agtagcaactac	atgagctgggtccgccaggctccagggaaggggctggagtgggtctcagtt	atttatagcggt.........ggtagcaca	tactacgcagactccgtgaag...ggcagattcaccatctccagagacaattccaagaacacgctgtatcttcaaatgaacagcctgagagccgaggacacggctgtgtattactgt	gcgaggtgctatgataattatgcttttgatatc	tgtgcgaggtgctatgataattatgcttttgatatctgg	atgcttttgatatctggggccaagggacaatggtcaccgtctcttcag	tggggccaagggacaatggtcaccgtctcttcag
2563	AAAGCAAGTAGCGCTC-1_contig_2	productive	M	Homsap IGHV4-39*01 F, or Homsap IGHV4-39*03 F	Homsap IGHJ3*01 F, or Homsap IGHJ3*02 F	Homsap IGHD2-8*01 F	IGHG2	caactacagctgcaggagtcgggccca...ggactggtgaggccctcggagaccctgtccctcacctgcactgtctctggtggctccgtcaga......agtagtgcttactactgggtctggattcgccagtccccagggaagggcctggagtggattggcagtatttatcctagt.........ggagattcctactacaacccgtccctcgcg...ggtcgaatcaccatatccttagacacgtccacgaaccagttctccctgaagttgagttctatgaccgccacagacacggcaatgtatttctgtgcgagacgtgggcagagtatgccattagatgcctttgatttctggggccaagggacgtcggtcaccgtttcttcag		caactacagctgcaggagtcgggccca...ggactggtgaggccctcggagaccctgtccctcacctgcactgtctctggtggctccgtcaga......agtagtgcttactactgggtctggattcgccagtccccagggaagggcctggagtggattggcagtatttatcctagt.........ggagattcctactacaacccgtccctcgcg...ggtcgaatcaccatatccttagacacgtccacgaaccagttctccctgaagttgagttctatgaccgccacagacacggcaatgtatttctgtgcgagac	caactacagctgcaggagtcgggccca...ggactggtgaggccctcggagaccctgtccctcacctgcactgtctct	ggtggctccgtcaga......agtagtgcttactac	tgggtctggattcgccagtccccagggaagggcctggagtggattggcagt	atttatcctagt.........ggagattcc	tactacaacccgtccctcgcg...ggtcgaatcaccatatccttagacacgtccacgaaccagttctccctgaagttgagttctatgaccgccacagacacggcaatgtatttctgt	gcgagacgtgggcagagtatgccattagatgcctttgatttc	tgtgcgagacgtgggcagagtatgccattagatgcctttgatttctgg	gatgcctttgatttctggggccaagggacgtcggtcaccgtttcttcag	tggggccaagggacgtcggtcaccgtttcttcag
4831	AAAGCAATCGCGCCAA-1_contig_3	productive	N	Homsap IGHV3-23*01 F, or Homsap IGHV3-23D*01 F	Homsap IGHJ4*02 F	Homsap IGHD6-6*01 F	IGHM	gaggtgcagctgttggagtctggggga...ggcttggtacagcctggggggtccctgagactctcctgtgcagcctctggattcaccttt............agcagctatgccatgagctgggtccgccaggctccagggaaggggctggagtgggtctcagctattagtggtagt......ggtggtagcacatactacgcagactccgtgaag...ggccggttcaccatctccagagacaattccaagaacacgctgtatctgcaaatgaacagcctgagagccgaggacacggccgtatattactgtgcgaaatcaccaaagtatagcagctcgtccttttctgaatactggggccagggaaccctggtcaccgtctcctcag		gaggtgcagctgttggagtctggggga...ggcttggtacagcctggggggtccctgagactctcctgtgcagcctctggattcaccttt............agcagctatgccatgagctgggtccgccaggctccagggaaggggctggagtgggtctcagctattagtggtagt......ggtggtagcacatactacgcagactccgtgaag...ggccggttcaccatctccagagacaattccaagaacacgctgtatctgcaaatgaacagcctgagagccgaggacacggccgtatattactgtgcgaaa	gaggtgcagctgttggagtctggggga...ggcttggtacagcctggggggtccctgagactctcctgtgcagcctct	ggattcaccttt............agcagctatgcc	atgagctgggtccgccaggctccagggaaggggctggagtgggtctcagct	attagtggtagt......ggtggtagcaca	tactacgcagactccgtgaag...ggccggttcaccatctccagagacaattccaagaacacgctgtatctgcaaatgaacagcctgagagccgaggacacggccgtatattactgt	gcgaaatcaccaaagtatagcagctcgtccttttctgaatac	tgtgcgaaatcaccaaagtatagcagctcgtccttttctgaatactgg	tactggggccagggaaccctggtcaccgtctcctcag	tggggccagggaaccctggtcaccgtctcctcag
9933	AAAGCAATCTGTCAAG-1_contig_6	productive	M	Homsap IGHV3-23*01 F, or Homsap IGHV3-23D*01 F	Homsap IGHJ4*02 F	Homsap IGHD5-12*01 F	IGHA1	gaggtgcagctgttggagtctggggga...ggcttggtacagcccgggggggccctgagactctcctgtgtagcctctggattcaccttt............agcagctatgccatgagttgggtccgccaggctccagggagggggctggagtgggtttcagcaatcactactcat......tctggtagcacatactacgcagactccgtgaag...ggccggttcgccatctccagagacaattccaagaacacgctgtatctgcaaatgaacagcctgagagccgaggacacggccctatattactgtgcgaaagtcgatagagcctacgaacactttgacttttggggccagggaaccctggtcaccgtctcctcag		gaggtgcagctgttggagtctggggga...ggcttggtacagcccgggggggccctgagactctcctgtgtagcctctggattcaccttt............agcagctatgccatgagttgggtccgccaggctccagggagggggctggagtgggtttcagcaatcactactcat......tctggtagcacatactacgcagactccgtgaag...ggccggttcgccatctccagagacaattccaagaacacgctgtatctgcaaatgaacagcctgagagccgaggacacggccctatattactgtgcgaaag	gaggtgcagctgttggagtctggggga...ggcttggtacagcccgggggggccctgagactctcctgtgtagcctct	ggattcaccttt............agcagctatgcc	atgagttgggtccgccaggctccagggagggggctggagtgggtttcagca	atcactactcat......tctggtagcaca	tactacgcagactccgtgaag...ggccggttcgccatctccagagacaattccaagaacacgctgtatctgcaaatgaacagcctgagagccgaggacacggccctatattactgt	gcgaaagtcgatagagcctacgaacactttgacttt	tgtgcgaaagtcgatagagcctacgaacactttgacttttgg	actttgacttttggggccagggaaccctggtcaccgtctcctcag	tggggccagggaaccctggtcaccgtctcctcag
6005	AAAGCAATCTTGTACT-1_contig_4	productive	M	Homsap IGHV3-64*01 F	Homsap IGHJ4*02 F	Homsap IGHD4-17*01 F	IGHA2	gaggtgcaactggtggagtctggggga...ggcttggtccagcctggggggtccctgaggctctcctgtgtagcctctggattcactttc............agttccttttctatgcactgggtccgccaggctccagggaagggactggaatatgtttcaactgtcattagtaat......ggaggtgccacatattatgcaaactctgtaaag...ggcagattcaccatctccagagacaatcccaagaacacagtgtatcttcaaatggacagcctgagagctgaggacacggctgtgtattactgtgcgaggactacggtgccctacttctttgactactggggccagggaaccctggtcaccgtctcctcag		gaggtgcaactggtggagtctggggga...ggcttggtccagcctggggggtccctgaggctctcctgtgtagcctctggattcactttc............agttccttttctatgcactgggtccgccaggctccagggaagggactggaatatgtttcaactgtcattagtaat......ggaggtgccacatattatgcaaactctgtaaag...ggcagattcaccatctccagagacaatcccaagaacacagtgtatcttcaaatggacagcctgagagctgaggacacggctgtgtattactgtgcgag	gaggtgcaactggtggagtctggggga...ggcttggtccagcctggggggtccctgaggctctcctgtgtagcctct	ggattcactttc............agttccttttct	atgcactgggtccgccaggctccagggaagggactggaatatgtttcaact	gtcattagtaat......ggaggtgccaca	tattatgcaaactctgtaaag...ggcagattcaccatctccagagacaatcccaagaacacagtgtatcttcaaatggacagcctgagagctgaggacacggctgtgtattactgt	gcgaggactacggtgccctacttctttgactac	tgtgcgaggactacggtgccctacttctttgactactgg	acttctttgactactggggccagggaaccctggtcaccgtctcctcag	tggggccagggaaccctggtcaccgtctcctcag
11878	AAAGTAGAGACTGGGT-1_contig_2	productive	M	Homsap IGHV2-26*01 F	Homsap IGHJ6*02 F	Homsap IGHD2-15*01 F	IGHA1	caggtcaccttaaaggagtctggtcct...gtgctggtgaaacccacagagaccctcaccctgacatgcacggtctctggaatttcactcagc......agtcctagagttggtgtcaactggatccgtcaggccccaggaaagcccctggagtggctcgcacaaattttttcgaat.........gacgaaaaattttacaataaatcattgaag...aggagacttaacatctccaggaacacctccaagggtcaggttgtccttaacatgacgaccatggaccctatggacacggccacatattactgcgcacgggctccagccgggacctgggactatcgcttcttcggcttcgacatctggggccaggggacctctgtcaccgtctcctca		caggtcaccttaaaggagtctggtcct...gtgctggtgaaacccacagagaccctcaccctgacatgcacggtctctggaatttcactcagc......agtcctagagttggtgtcaactggatccgtcaggccccaggaaagcccctggagtggctcgcacaaattttttcgaat.........gacgaaaaattttacaataaatcattgaag...aggagacttaacatctccaggaacacctccaagggtcaggttgtccttaacatgacgaccatggaccctatggacacggccacatattactgcgcacgg	caggtcaccttaaaggagtctggtcct...gtgctggtgaaacccacagagaccctcaccctgacatgcacggtctct	ggaatttcactcagc......agtcctagagttggt	gtcaactggatccgtcaggccccaggaaagcccctggagtggctcgcacaa	attttttcgaat.........gacgaaaaa	ttttacaataaatcattgaag...aggagacttaacatctccaggaacacctccaagggtcaggttgtccttaacatgacgaccatggaccctatggacacggccacatattactgc	gcacgggctccagccgggacctgggactatcgcttcttcggcttcgacatc	tgcgcacgggctccagccgggacctgggactatcgcttcttcggcttcgacatctgg	gacatctggggccaggggacctctgtcaccgtctcctca	tggggccaggggacctctgtcaccgtctcctca
1162	AAAGTAGAGTGCAAGC-1_contig_2	productive	M	Homsap IGHV1-2*02 F	Homsap IGHJ4*02 F	Homsap IGHD2-2*01 F	IGHG2	caggtactactggtgcagtctggggct...gaggtgaggaagcctggggcctcagtgaaggtctcctgccaggcttctggatacatcttc............accgcctactatatacactggctacgacaggcccctggacaagggcttgagtggatgggatggatcaaccctggc......gttggtgacacaaagtatgcacagaagtttcag...ggcagattcaccgtgaccggggacacgtccacaaccacagcctacatggagctgagcagactgaggtctgacgacacggccgtatattactgtgtgagaagaggtaactcactaccaagtgctatttcgtactggggccagggaaccctggtcagcgtctcctcag		caggtactactggtgcagtctggggct...gaggtgaggaagcctggggcctcagtgaaggtctcctgccaggcttctggatacatcttc............accgcctactatatacactggctacgacaggcccctggacaagggcttgagtggatgggatggatcaaccctggc......gttggtgacacaaagtatgcacagaagtttcag...ggcagattcaccgtgaccggggacacgtccacaaccacagcctacatggagctgagcagactgaggtctgacgacacggccgtatattactgtgtgaga	caggtactactggtgcagtctggggct...gaggtgaggaagcctggggcctcagtgaaggtctcctgccaggcttct	ggatacatcttc............accgcctactat	atacactggctacgacaggcccctggacaagggcttgagtggatgggatgg	atcaaccctggc......gttggtgacaca	aagtatgcacagaagtttcag...ggcagattcaccgtgaccggggacacgtccacaaccacagcctacatggagctgagcagactgaggtctgacgacacggccgtatattactgt	gtgagaagaggtaactcactaccaagtgctatttcgtac	tgtgtgagaagaggtaactcactaccaagtgctatttcgtactgg	tactggggccagggaaccctggtcagcgtctcctcag	tggggccagggaaccctggtcagcgtctcctcag
12676	AAAGTAGAGTGGGATC-1_contig_2	productive	M	Homsap IGHV4-31*03 F, or Homsap IGHV4-31*06 F or Homsap IGHV4-31*08 F	Homsap IGHJ4*03 F	Homsap IGHD3-10*01 F	IGHG1	caggtgcagctacaggagtcgggccca...gggctcctgaagccttcacagaccctgtccctcacctgcactgtctctggtggctccatcacc......agtcctcgacactactggacctggatccgccaggacgcagggaagggcctggagtggattgggtacatctattacggt.........gggacctcctactacaacccgtccctccag...agtcgagttaccatatccgtggacacgtctaagagtcagttttctctgaaagtgacctctatgactgccgcggacacggccgtgtattactgtgcgagacgggtggttcggggacgtggctacatggacgtctggggcaaaggggccacggtcaccgtctcttcag		caggtgcagctacaggagtcgggccca...gggctcctgaagccttcacagaccctgtccctcacctgcactgtctctggtggctccatcacc......agtcctcgacactactggacctggatccgccaggacgcagggaagggcctggagtggattgggtacatctattacggt.........gggacctcctactacaacccgtccctccag...agtcgagttaccatatccgtggacacgtctaagagtcagttttctctgaaagtgacctctatgactgccgcggacacggccgtgtattactgtgcgaga	caggtgcagctacaggagtcgggccca...gggctcctgaagccttcacagaccctgtccctcacctgcactgtctct	ggtggctccatcacc......agtcctcgacactac	tggacctggatccgccaggacgcagggaagggcctggagtggattgggtac	atctattacggt.........gggacctcc	tactacaacccgtccctccag...agtcgagttaccatatccgtggacacgtctaagagtcagttttctctgaaagtgacctctatgactgccgcggacacggccgtgtattactgt	gcgagacgggtggttcggggacgtggctacatggacgtc	tgtgcgagacgggtggttcggggacgtggctacatggacgtctgg	gacgtctggggcaaaggggccacggtcaccgtctcttcag	tggggcaaaggggccacggtcaccgtctcttcag
399	AAAGTAGCAAGGACTG-1_contig_1	productive	N	Homsap IGHV3-7*01 F	Homsap IGHJ4*02 F	Homsap IGHD3-3*01 F	IGHM	gaggtgcagctggtggagtctggggga...ggcttggtccagcctggggggtccctgagactctcctgtgcagcctctggattcaccttt............agtagctattggatgagctgggtccgccaggctccagggaaggggctggagtgggtggccaacataaagcaagat......ggaagtgagaaatactatgtggactctgtgaag...ggccgattcaccatctccagagacaacgccaagaactcactgtatctgcaaatgaacagcctgagagccgaggacacggctgtgtattactgtgcgagagtaggttttcggggctacgatttttggagtggttattatagaagttactactttgactactggggccagggaaccctggtc…		gaggtgcagctggtggagtctggggga...ggcttggtccagcctggggggtccctgagactctcctgtgcagcctctggattcaccttt............agtagctattggatgagctgggtccgccaggctccagggaaggggctggagtgggtggccaacataaagcaagat......ggaagtgagaaatactatgtggactctgtgaag...ggccgattcaccatctccagagacaacgccaagaactcactgtatctgcaaatgaacagcctgagagccgaggacacggctgtgtattactgtgcgagag	gaggtgcagctggtggagtctggggga...ggcttggtccagcctggggggtccctgagactctcctgtgcagcctct	ggattcaccttt............agtagctattgg	atgagctgggtccgccaggctccagggaaggggctggagtgggtggccaac	ataaagcaagat......ggaagtgagaaa	tactatgtggactctgtgaag...ggccgattcaccatctccagagacaacgccaagaactcactgtatctgcaaatgaacagcctgagagccgaggacacggctgtgtattactgt	gcgagagtaggttttcggggctacgatttttggagtggttattatagaagttactactttgactac	tgtgcgagagtaggttttcggggctacgatttttggagtggttattatagaagttactactttgactactgg	actactttgactactggggccagggaaccctggtcaccgtctcctcag	tggggccagggaaccctggtcaccgtctcctcag
7638	AAAGTAGGTAGGGTAC-1_contig_2	productive	N	Homsap IGHV4-39*01 F	Homsap IGHJ6*02 F	Homsap IGHD3-10*01 F	IGHM	cagctgcagctgcaggagtcgggccca...ggactggtgaagccttcggagaccctgtccctcacctgcactgtctctggtggctccatcagc......agtagtagttactactggggctggatccgccagcccccagggaaggggctggagtggattgggagtatctattatagt.........gggagcacctactacaacccgtccctcaag...agtcgagtcaccatatccgtagacacgtccaagaaccagttctccctgaagctgagctctgtgaccgccgcagacacggctgtgtattactgtgagatggttcggggggaaagaagttactactacggtatggacgtctggggccaagggaccacggtcaccgtctcctca		cagctgcagctgcaggagtcgggccca...ggactggtgaagccttcggagaccctgtccctcacctgcactgtctctggtggctccatcagc......agtagtagttactactggggctggatccgccagcccccagggaaggggctggagtggattgggagtatctattatagt.........gggagcacctactacaacccgtccctcaag...agtcgagtcaccatatccgtagacacgtccaagaaccagttctccctgaagctgagctctgtgaccgccgcagacacggctgtgtattactgtg	cagctgcagctgcaggagtcgggccca...ggactggtgaagccttcggagaccctgtccctcacctgcactgtctct	ggtggctccatcagc......agtagtagttactac	tggggctggatccgccagcccccagggaaggggctggagtggattgggagt	atctattatagt.........gggagcacc	tactacaacccgtccctcaag...agtcgagtcaccatatccgtagacacgtccaagaaccagttctccctgaagctgagctctgtgaccgccgcagacacggctgtgtattactgt	gagatggttcggggggaaagaagttactactacggtatggacgtc	tgtgagatggttcggggggaaagaagttactactacggtatggacgtctgg	tactactacggtatggacgtctggggccaagggaccacggtcaccgtctcctca	tggggccaagggaccacggtcaccgtctcctca
6008	AAAGTAGGTCCCTTGT-1_contig_3	productive	M	Homsap IGHV1-2*02 F	Homsap IGHJ4*02 F	Homsap IGHD1-26*01 F	IGHM	caggtgcagctggtgcagtctggggct...gaggtgaagaagcctggggcctcagtgaaggtctcctgcatggcttctggatacaccttc............accggctactatatgcactgggtccgacaggcccctggacaagggcttgagtggatgggatggatcagccctaac......agtggtgccgcagactatgcacagaagtttcag...ggcagggtcaccatgaccagggacacgtccatcagcacagcctacatggagctgagcaggctgacatctgacgacacggccgtgtattactgtgcgagagggaatagtgggagctacgactactggggccagggaaccctggtcaccgtctcctcag		caggtgcagctggtgcagtctggggct...gaggtgaagaagcctggggcctcagtgaaggtctcctgcatggcttctggatacaccttc............accggctactatatgcactgggtccgacaggcccctggacaagggcttgagtggatgggatggatcagccctaac......agtggtgccgcagactatgcacagaagtttcag...ggcagggtcaccatgaccagggacacgtccatcagcacagcctacatggagctgagcaggctgacatctgacgacacggccgtgtattactgtgcgagag	caggtgcagctggtgcagtctggggct...gaggtgaagaagcctggggcctcagtgaaggtctcctgcatggcttct	ggatacaccttc............accggctactat	atgcactgggtccgacaggcccctggacaagggcttgagtggatgggatgg	atcagccctaac......agtggtgccgca	gactatgcacagaagtttcag...ggcagggtcaccatgaccagggacacgtccatcagcacagcctacatggagctgagcaggctgacatctgacgacacggccgtgtattactgt	gcgagagggaatagtgggagctacgactac	tgtgcgagagggaatagtgggagctacgactactgg	gactactggggccagggaaccctggtcaccgtctcctcag	tggggccagggaaccctggtcaccgtctcctcag
10162	AAAGTAGTCAGAGGTG-1_contig_2	productive	M	Homsap IGHV3-74*01 F, or Homsap IGHV3-74*03 F	Homsap IGHJ4*02 F, or Homsap IGHJ4*03 F	Homsap IGHD3-22*01 F	IGHA2	gaggtgcagctggtggagtccggggga...ggcttagttcagcctggggggtccctgagactctcctgtgcggcctctggattcaccttc............actgcctaccacttccactgggtccgccaagctccagggaaggggctggtgtgggtctcattcattaagactgat......gggagtactataaggtatgcggactccgtgaag...ggccgattcaccatctccagagacaacgccaagaacacactgtatctggaaatgaacagtctgagagccgaggacacggctgtctattactgttcaagagatcctgtggatggtagtggccactttgactcgtggggccagggcaccctggtcaccgtctcctcag		gaggtgcagctggtggagtccggggga...ggcttagttcagcctggggggtccctgagactctcctgtgcggcctctggattcaccttc............actgcctaccacttccactgggtccgccaagctccagggaaggggctggtgtgggtctcattcattaagactgat......gggagtactataaggtatgcggactccgtgaag...ggccgattcaccatctccagagacaacgccaagaacacactgtatctggaaatgaacagtctgagagccgaggacacggctgtctattactgttcaagaga	gaggtgcagctggtggagtccggggga...ggcttagttcagcctggggggtccctgagactctcctgtgcggcctct	ggattcaccttc............actgcctaccac	ttccactgggtccgccaagctccagggaaggggctggtgtgggtctcattc	attaagactgat......gggagtactata	aggtatgcggactccgtgaag...ggccgattcaccatctccagagacaacgccaagaacacactgtatctggaaatgaacagtctgagagccgaggacacggctgtctattactgt	tcaagagatcctgtggatggtagtggccactttgactcg	tgttcaagagatcctgtggatggtagtggccactttgactcgtgg	actttgactcgtggggccagggcaccctggtcaccgtctcctcag	tggggccagggcaccctggtcaccgtctcctcag
6346	AAAGTAGTCCTGCTTG-1_contig_1	productive	N	Homsap IGHV1-46*01 F, or Homsap IGHV1-46*03 F	Homsap IGHJ5*02 F	Homsap IGHD3-22*01 F	IGHM	caggtgcagctggtgcagtctggggct...gaggtgaagaagcctggggcctcagtgaaggtttcctgcaaggcatctggatacaccttc............accagctactatatgcactgggtgcgacaggcccctggacaagggcttgagtggatgggaataatcaaccctagt......ggtggtagcacaagctacgcacagaagttccag...ggcagagtcaccatgaccagggacacgtccacgagcacagtctacatggagctgagcagcctgagatctgaggacacggccgtgtattactgtgcgagagaagagcgtcgggagggggattactatgatagtagtgagaactggttcgacccctggggccagggaaccctggtcaccgtc…		caggtgcagctggtgcagtctggggct...gaggtgaagaagcctggggcctcagtgaaggtttcctgcaaggcatctggatacaccttc............accagctactatatgcactgggtgcgacaggcccctggacaagggcttgagtggatgggaataatcaaccctagt......ggtggtagcacaagctacgcacagaagttccag...ggcagagtcaccatgaccagggacacgtccacgagcacagtctacatggagctgagcagcctgagatctgaggacacggccgtgtattactgtgcgagaga	caggtgcagctggtgcagtctggggct...gaggtgaagaagcctggggcctcagtgaaggtttcctgcaaggcatct	ggatacaccttc............accagctactat	atgcactgggtgcgacaggcccctggacaagggcttgagtggatgggaata	atcaaccctagt......ggtggtagcaca	agctacgcacagaagttccag...ggcagagtcaccatgaccagggacacgtccacgagcacagtctacatggagctgagcagcctgagatctgaggacacggccgtgtattactgt	gcgagagaagagcgtcgggagggggattactatgatagtagtgagaactggttcgacccc	tgtgcgagagaagagcgtcgggagggggattactatgatagtagtgagaactggttcgacccctgg	aactggttcgacccctggggccagggaaccctggtcaccgtctcctcag	tggggccagggaaccctggtcaccgtctcctcag
2406	AAAGTAGTCTTATCTG-1_contig_2	productive	M	Homsap IGHV3-23*05 F	Homsap IGHJ4*02 F	Homsap IGHD1-26*01 F	IGHM	gaggtgcagctgttggagtctggggga...ggcttggtacagtctggggggtccctgagactctcctgtgcagcctctggattcaccttt............agcagctatgtcatgagctgggtccgccaggctccagggaaggggctggagtgggtctcaggtattgct............actacttccacatactatgcagactccgtgaag...ggccggttcaccatctccagagacaattccaaaaacacactatatctgcacatgagcagcctgagagccgacgacacggccgtatattactgtgcgaaaagggggggtgactactggggccagggaaccctggtcgccgtctcctcag		gaggtgcagctgttggagtctggggga...ggcttggtacagtctggggggtccctgagactctcctgtgcagcctctggattcaccttt............agcagctatgtcatgagctgggtccgccaggctccagggaaggggctggagtgggtctcaggtattgct............actacttccacatactatgcagactccgtgaag...ggccggttcaccatctccagagacaattccaaaaacacactatatctgcacatgagcagcctgagagccgacgacacggccgtatattactgtgcgaaa	gaggtgcagctgttggagtctggggga...ggcttggtacagtctggggggtccctgagactctcctgtgcagcctct	ggattcaccttt............agcagctatgtc	atgagctgggtccgccaggctccagggaaggggctggagtgggtctcaggt	attgct............actacttccaca	tactatgcagactccgtgaag...ggccggttcaccatctccagagacaattccaaaaacacactatatctgcacatgagcagcctgagagccgacgacacggccgtatattactgt	gcgaaaagggggggtgactac	tgtgcgaaaagggggggtgactactgg	tgactactggggccagggaaccctggtcgccgtctcctcag	tggggccagggaaccctggtcgccgtctcctcag
8240	AAATGCCAGTCCCACG-1_contig_3	productive	N	Homsap IGHV5-51*01 F	Homsap IGHJ4*02 F	Homsap IGHD3-9*01 F	IGHM	gaggtgcagctggtgcagtctggagca...gaggtgaaaaagcccggggagtctctgaagatctcctgtaagggttctggatacagcttt............accagctactggatcggctgggtgcgccagatgcccgggaaaggcctggagtggatggggatcatctatcctggt......gactctgataccagatacagcccgtccttccaa...ggccaggtcaccatctcagccgacaagtccatcagcaccgcctacctgcagtggagcagcctgaaggcctcggacaccgccatgtattactgtgcgagacctcggggagtgtccgggaccgaaattgactggttggaaccgtactactttgactactggggccagggaaccctggtcacc…		gaggtgcagctggtgcagtctggagca...gaggtgaaaaagcccggggagtctctgaagatctcctgtaagggttctggatacagcttt............accagctactggatcggctgggtgcgccagatgcccgggaaaggcctggagtggatggggatcatctatcctggt......gactctgataccagatacagcccgtccttccaa...ggccaggtcaccatctcagccgacaagtccatcagcaccgcctacctgcagtggagcagcctgaaggcctcggacaccgccatgtattactgtgcgagac	gaggtgcagctggtgcagtctggagca...gaggtgaaaaagcccggggagtctctgaagatctcctgtaagggttct	ggatacagcttt............accagctactgg	atcggctgggtgcgccagatgcccgggaaaggcctggagtggatggggatc	atctatcctggt......gactctgatacc	agatacagcccgtccttccaa...ggccaggtcaccatctcagccgacaagtccatcagcaccgcctacctgcagtggagcagcctgaaggcctcggacaccgccatgtattactgt	gcgagacctcggggagtgtccgggaccgaaattgactggttggaaccgtactactttgactac	tgtgcgagacctcggggagtgtccgggaccgaaattgactggttggaaccgtactactttgactactgg	actactttgactactggggccagggaaccctggtcaccgtctcctcag	tggggccagggaaccctggtcaccgtctcctcag
10018	AAATGCCGTAAGAGGA-1_contig_2	productive	M	Homsap IGHV3-21*01 F	Homsap IGHJ4*02 F	Homsap IGHD3-10*01 F	IGHM	gaggtgcagttggtggagtctggggga...ggcctggtcaagcctggggggtccctgagactctcctgtgcagcctctggattcaccttc............agtagctttaccatgaactgggtccgccaggctccagggaaggggctggagtgggtctcatccattagtagtatg......ggtagtaccatatactacgcagactcactgaag...ggccgattcaccatctccagagacaacgccaagaactcactgtatctgcaattgaacagcctgagatccgaggacacggctgtgtattactgtgcgagagtccgctggggatctttttaccttgactcctggggccagggcaccctggtctccgtctcctcag		gaggtgcagttggtggagtctggggga...ggcctggtcaagcctggggggtccctgagactctcctgtgcagcctctggattcaccttc............agtagctttaccatgaactgggtccgccaggctccagggaaggggctggagtgggtctcatccattagtagtatg......ggtagtaccatatactacgcagactcactgaag...ggccgattcaccatctccagagacaacgccaagaactcactgtatctgcaattgaacagcctgagatccgaggacacggctgtgtattactgtgcgagag	gaggtgcagttggtggagtctggggga...ggcctggtcaagcctggggggtccctgagactctcctgtgcagcctct	ggattcaccttc............agtagctttacc	atgaactgggtccgccaggctccagggaaggggctggagtgggtctcatcc	attagtagtatg......ggtagtaccata	tactacgcagactcactgaag...ggccgattcaccatctccagagacaacgccaagaactcactgtatctgcaattgaacagcctgagatccgaggacacggctgtgtattactgt	gcgagagtccgctggggatctttttaccttgactcc	tgtgcgagagtccgctggggatctttttaccttgactcctgg	taccttgactcctggggccagggcaccctggtctccgtctcctcag	tggggccagggcaccctggtctccgtctcctcag
4476	AACACGTAGCTAGCCC-1_contig_2	productive	M	Homsap IGHV4-4*07 F	Homsap IGHJ4*02 F	Homsap IGHD1-1*01 F	IGHA2	caggtgcagctccaggagtcgggccca...ggactggtgaagccttcggagaccctgtctctcacttgcagtgtctccaatggctccatc............agtacttactattggagttggatccgccagcccgccgggaagggactggagtggattgggcgtatctctagaagt.........gggagcgctaactacagcccttccttcaag...agtcgagtcaccatgtcagtagacacgtccaagaatcaattctccctgaggctgacttctgtgagcgccgcggacacggccgtctattactgtgcgagaggggctggaccgcaactggtacgacagttggagtttgactcctggggccagggaactctagtcaccgtctcgtcag		caggtgcagctccaggagtcgggccca...ggactggtgaagccttcggagaccctgtctctcacttgcagtgtctccaatggctccatc............agtacttactattggagttggatccgccagcccgccgggaagggactggagtggattgggcgtatctctagaagt.........gggagcgctaactacagcccttccttcaag...agtcgagtcaccatgtcagtagacacgtccaagaatcaattctccctgaggctgacttctgtgagcgccgcggacacggccgtctattactgtgcgagag	caggtgcagctccaggagtcgggccca...ggactggtgaagccttcggagaccctgtctctcacttgcagtgtctcc	aatggctccatc............agtacttactat	tggagttggatccgccagcccgccgggaagggactggagtggattgggcgt	atctctagaagt.........gggagcgct	aactacagcccttccttcaag...agtcgagtcaccatgtcagtagacacgtccaagaatcaattctccctgaggctgacttctgtgagcgccgcggacacggccgtctattactgt	gcgagaggggctggaccgcaactggtacgacagttggagtttgactcc	tgtgcgagaggggctggaccgcaactggtacgacagttggagtttgactcctgg	tttgactcctggggccagggaactctagtcaccgtctcgtcag	tggggccagggaactctagtcaccgtctcgtcag
6096	AACACGTAGCTCCTCT-1_contig_4	productive	M	Homsap IGHV4-59*08 F	Homsap IGHJ4*02 F	Homsap IGHD1-1*01 F	IGHM	caggtgcagctgcaggagtcgggccca...ggactggtgaagccttcggagaccctgtccctcacctgcactgtctctggtggctccatc............agtagttactactggagctggatccggcagcccccagggaagggactggagtggattgggtatatctattacagt.........gggagcaccaactacaacccctccctcaag...agtcgagtcaccatatcagtagacacgtccaagaaccagttctccctgaagctgagctctgtgaccgccgcagacacggccgtgtattactgtgcgagacggagcgcaactgccttttttgactactggggccagggaaccctggtcaccgtctcctcag		caggtgcagctgcaggagtcgggccca...ggactggtgaagccttcggagaccctgtccctcacctgcactgtctctggtggctccatc............agtagttactactggagctggatccggcagcccccagggaagggactggagtggattgggtatatctattacagt.........gggagcaccaactacaacccctccctcaag...agtcgagtcaccatatcagtagacacgtccaagaaccagttctccctgaagctgagctctgtgaccgccgcagacacggccgtgtattactgtgcgagac	caggtgcagctgcaggagtcgggccca...ggactggtgaagccttcggagaccctgtccctcacctgcactgtctct	ggtggctccatc............agtagttactac	tggagctggatccggcagcccccagggaagggactggagtggattgggtat	atctattacagt.........gggagcacc	aactacaacccctccctcaag...agtcgagtcaccatatcagtagacacgtccaagaaccagttctccctgaagctgagctctgtgaccgccgcagacacggccgtgtattactgt	gcgagacggagcgcaactgccttttttgactac	tgtgcgagacggagcgcaactgccttttttgactactgg	tttgactactggggccagggaaccctggtcaccgtctcctcag	tggggccagggaaccctggtcaccgtctcctcag
12984	AACACGTCAGCTTAAC-1_contig_1	productive	N	Homsap IGHV3-23*01 F, or Homsap IGHV3-23D*01 F	Homsap IGHJ4*02 F	Homsap IGHD4-17*01 F	IGHM	gaggtgcagctgttggagtctggggga...ggcttggtacagcctggggggtccctgagactctcctgtgcagcctctggattcaccttt............agcagctatgccatgagctgggtccgccaggctccagggaaggggctggagtgggtctcagctattagtggtagt......ggtggtagcacatactacgcagactccgtgaag...ggccggttcaccatctccagagacaattccaagaacacgctgtatctgcaaatgaacagcctgagagccgaggacacggccgtatattactgtgcgaaagtctggtccgcggacggtgactacaaaaatgttgactactggggccagggaaccctggtcaccgtctcctcag		gaggtgcagctgttggagtctggggga...ggcttggtacagcctggggggtccctgagactctcctgtgcagcctctggattcaccttt............agcagctatgccatgagctgggtccgccaggctccagggaaggggctggagtgggtctcagctattagtggtagt......ggtggtagcacatactacgcagactccgtgaag...ggccggttcaccatctccagagacaattccaagaacacgctgtatctgcaaatgaacagcctgagagccgaggacacggccgtatattactgtgcgaaag	gaggtgcagctgttggagtctggggga...ggcttggtacagcctggggggtccctgagactctcctgtgcagcctct	ggattcaccttt............agcagctatgcc	atgagctgggtccgccaggctccagggaaggggctggagtgggtctcagct	attagtggtagt......ggtggtagcaca	tactacgcagactccgtgaag...ggccggttcaccatctccagagacaattccaagaacacgctgtatctgcaaatgaacagcctgagagccgaggacacggccgtatattactgt	gcgaaagtctggtccgcggacggtgactacaaaaatgttgactac	tgtgcgaaagtctggtccgcggacggtgactacaaaaatgttgactactgg	ttgactactggggccagggaaccctggtcaccgtctcctcag	tggggccagggaaccctggtcaccgtctcctcag
5567	AACACGTTCAGAGGTG-1_contig_1	productive	N	Homsap IGHV4-39*01 F	Homsap IGHJ6*03 F	Homsap IGHD2-15*01 F	IGHD	cagctgcagctgcaggagtcgggccca...ggactggtgaagccttcggagaccctgtccctcacctgcactgtctctggtggctccatcagc......agtagtagttactactggggctggatccgccagcccccagggaaggggctggagtggattgggagtatctattatagt.........gggagcacctactacaacccgtccctcaag...agtcgagtcaccatatccgtagacacgtccaagaaccagttctccctgaagctgagctctgtgaccgccgcagacacggctgtgtattactgtgcgagactcatggtatattgtagtggtggtagctgctacccttactactactactactacatggacgtctggggcaaagggaccacg…		cagctgcagctgcaggagtcgggccca...ggactggtgaagccttcggagaccctgtccctcacctgcactgtctctggtggctccatcagc......agtagtagttactactggggctggatccgccagcccccagggaaggggctggagtggattgggagtatctattatagt.........gggagcacctactacaacccgtccctcaag...agtcgagtcaccatatccgtagacacgtccaagaaccagttctccctgaagctgagctctgtgaccgccgcagacacggctgtgtattactgtgcgagac	cagctgcagctgcaggagtcgggccca...ggactggtgaagccttcggagaccctgtccctcacctgcactgtctct	ggtggctccatcagc......agtagtagttactac	tggggctggatccgccagcccccagggaaggggctggagtggattgggagt	atctattatagt.........gggagcacc	tactacaacccgtccctcaag...agtcgagtcaccatatccgtagacacgtccaagaaccagttctccctgaagctgagctctgtgaccgccgcagacacggctgtgtattactgt	gcgagactcatggtatattgtagtggtggtagctgctacccttactactactactactacatggacgtc	tgtgcgagactcatggtatattgtagtggtggtagctgctacccttactactactactactacatggacgtctgg	ttactactactactactacatggacgtctggggcaaagggaccacggtcaccgtctcctca	tggggcaaagggaccacggtcaccgtctcctca
9840	AACACGTTCATACGGT-1_contig_3	productive	M	Homsap IGHV3-33*01 F, or Homsap IGHV3-33*06 F	Homsap IGHJ4*02 F	Homsap IGHD1-26*01 F	IGHM	caggtgcagctggtggagtctggggga...ggcgtggtccagtctgggaggtccctgagactctcctgtgcagcgtctggattcgccttc............aaagactatggcatgcactgggtccgccaggctccaggcaaggggctggagtgggtggcagttatatggtatgat......ggacgtaataaatactttgcagactccgtgaag...ggccgattcaccatctccagagacaattccaagaacacgctgtatctgcaaatgaacagcctgagagccgaggacacggctgtgtattactgtgcgagagatagatcagtacatagtgggagctactacggccccctggactactggggccagggaaccctggtcaccgtctcctcag		caggtgcagctggtggagtctggggga...ggcgtggtccagtctgggaggtccctgagactctcctgtgcagcgtctggattcgccttc............aaagactatggcatgcactgggtccgccaggctccaggcaaggggctggagtgggtggcagttatatggtatgat......ggacgtaataaatactttgcagactccgtgaag...ggccgattcaccatctccagagacaattccaagaacacgctgtatctgcaaatgaacagcctgagagccgaggacacggctgtgtattactgtgcgagaga	caggtgcagctggtggagtctggggga...ggcgtggtccagtctgggaggtccctgagactctcctgtgcagcgtct	ggattcgccttc............aaagactatggc	atgcactgggtccgccaggctccaggcaaggggctggagtgggtggcagtt	atatggtatgat......ggacgtaataaa	tactttgcagactccgtgaag...ggccgattcaccatctccagagacaattccaagaacacgctgtatctgcaaatgaacagcctgagagccgaggacacggctgtgtattactgt	gcgagagatagatcagtacatagtgggagctactacggccccctggactac	tgtgcgagagatagatcagtacatagtgggagctactacggccccctggactactgg	gactactggggccagggaaccctggtcaccgtctcctcag	tggggccagggaaccctggtcaccgtctcctcag
3653	AACACGTTCATGCATG-1_contig_6	productive	M	Homsap IGHV3-48*03 F	Homsap IGHJ6*02 F	Homsap IGHD5-24*01 ORF	IGHM	gaggtgcaactggtggagtctggggga...ggcttggtacagcctggagggtccctgagactctcctgtgcagcctctggattcaccttc............agtagttatgaaatgaactgggtccgccaggctccagggaaggggctggagtgggtttcatacattagtagtagt.........gataccatatactacgtagactctgtgaag...ggccggttcaccatctccagagacaacgccaagagctcactgtttctgcaaatggacagcctgagagccgaggacacggctgtttattactgtgcgagcctgacaacgcaaggtggcagcaattggagaaactactactactacggtctggacgtctggggccaagggaccacggtcacc…		gaggtgcaactggtggagtctggggga...ggcttggtacagcctggagggtccctgagactctcctgtgcagcctctggattcaccttc............agtagttatgaaatgaactgggtccgccaggctccagggaaggggctggagtgggtttcatacattagtagtagt.........gataccatatactacgtagactctgtgaag...ggccggttcaccatctccagagacaacgccaagagctcactgtttctgcaaatggacagcctgagagccgaggacacggctgtttattactgtgcgag	gaggtgcaactggtggagtctggggga...ggcttggtacagcctggagggtccctgagactctcctgtgcagcctct	ggattcaccttc............agtagttatgaa	atgaactgggtccgccaggctccagggaaggggctggagtgggtttcatac	attagtagtagt.........gataccata	tactacgtagactctgtgaag...ggccggttcaccatctccagagacaacgccaagagctcactgtttctgcaaatggacagcctgagagccgaggacacggctgtttattactgt	gcgagcctgacaacgcaaggtggcagcaattggagaaactactactactacggtctggacgtc	tgtgcgagcctgacaacgcaaggtggcagcaattggagaaactactactactacggtctggacgtctgg	actactactactacggtctggacgtctggggccaagggaccacggtcaccgtctcctca	tggggccaagggaccacggtcaccgtctcctca
11618	AACACGTTCATTGCCC-1_contig_3	productive	M	Homsap IGHV3-30*04 F, or Homsap IGHV3-30-3*03 F	Homsap IGHJ3*02 F	Homsap IGHD2-15*01 F	IGHM	caggtgcagctggtggagtctggggga...ggcgtggtccagcctgggaggtccctgagactctcctgtgcagcctctggattcaccttc............agtagctatgctatgcactgggtccgccaggctccaggcaaggggctggagtgggtggcagttatatcatatgat......ggaagtaataaatactacgcagactccgtgaag...ggccgattcaccatctccagagacaattccaagaacacgctgtatctgcaaatgaacagcctgagagctgaggacacggctgtgtattactgtgcgagagaagacgggggatattgtagtggtggtagctgctacggggatgcttttgatatctggggccaagggacaatggtcaccgtc…		caggtgcagctggtggagtctggggga...ggcgtggtccagcctgggaggtccctgagactctcctgtgcagcctctggattcaccttc............agtagctatgctatgcactgggtccgccaggctccaggcaaggggctggagtgggtggcagttatatcatatgat......ggaagtaataaatactacgcagactccgtgaag...ggccgattcaccatctccagagacaattccaagaacacgctgtatctgcaaatgaacagcctgagagctgaggacacggctgtgtattactgtgcgagaga	caggtgcagctggtggagtctggggga...ggcgtggtccagcctgggaggtccctgagactctcctgtgcagcctct	ggattcaccttc............agtagctatgct	atgcactgggtccgccaggctccaggcaaggggctggagtgggtggcagtt	atatcatatgat......ggaagtaataaa	tactacgcagactccgtgaag...ggccgattcaccatctccagagacaattccaagaacacgctgtatctgcaaatgaacagcctgagagctgaggacacggctgtgtattactgt	gcgagagaagacgggggatattgtagtggtggtagctgctacggggatgcttttgatatc	tgtgcgagagaagacgggggatattgtagtggtggtagctgctacggggatgcttttgatatctgg	gatgcttttgatatctggggccaagggacaatggtcaccgtctcttcag	tggggccaagggacaatggtcaccgtctcttcag
8242	AACACGTTCTTATCTG-1_contig_2	productive	M	Homsap IGHV3-30*03 F, or Homsap IGHV3-30*18 F or Homsap IGHV3-30-5*01 F	Homsap IGHJ6*02 F	Homsap IGHD1-26*01 F	IGHG1	caggagcagctggtggagtctggggga...ggcgtggtccagcctgggaggtccctgaaactctcctgtgcagcctctggattcgccttc............aggaattatgaaatgatctgggtccgccaggctccaggcaaggggctggagtgggtggcaagtatttcatatgat......ggaaagaataactattatgcagactccgtgaag...ggccgattcaccatctccagagacacttccaggagtatgttgtttttgcaaatgaacaccctgcgaaatgatgacacgggtctttattactgtgcgagacgagtgggagcaatatacggcatggacgtctggggccaggggaccacggtcatcgtctcctca		caggagcagctggtggagtctggggga...ggcgtggtccagcctgggaggtccctgaaactctcctgtgcagcctctggattcgccttc............aggaattatgaaatgatctgggtccgccaggctccaggcaaggggctggagtgggtggcaagtatttcatatgat......ggaaagaataactattatgcagactccgtgaag...ggccgattcaccatctccagagacacttccaggagtatgttgtttttgcaaatgaacaccctgcgaaatgatgacacgggtctttattactgtgcgaga	caggagcagctggtggagtctggggga...ggcgtggtccagcctgggaggtccctgaaactctcctgtgcagcctct	ggattcgccttc............aggaattatgaa	atgatctgggtccgccaggctccaggcaaggggctggagtgggtggcaagt	atttcatatgat......ggaaagaataac	tattatgcagactccgtgaag...ggccgattcaccatctccagagacacttccaggagtatgttgtttttgcaaatgaacaccctgcgaaatgatgacacgggtctttattactgt	gcgagacgagtgggagcaatatacggcatggacgtc	tgtgcgagacgagtgggagcaatatacggcatggacgtctgg	tacggcatggacgtctggggccaggggaccacggtcatcgtctcctca	tggggccaggggaccacggtcatcgtctcctca
10420	AACCATGCACTGAAGG-1_contig_2	productive	N	Homsap IGHV3-30*03 F, or Homsap IGHV3-30*18 F or Homsap IGHV3-30-5*01 F	Homsap IGHJ4*02 F	Homsap IGHD4-17*01 F	IGHM	caggtgcagctggtggagtctggggga...ggcgtggtccagcctgggaggtccctgagactctcctgtgcagcctctggattcaccttc............agtagctatggcatgcactgggtccgccaggctccaggcaaggggctggagtgggtggcagttatatcatatgat......ggaagtaataaatactatgcagactccgtgaag...ggccgattcaccatctccagagacaattccaagaacacgctgtatctgcaaatgaacagcctgagagctgaggacacggctgtgtattactgtgcgaaagagggcgcgatctacggtgacttgagggcgggctttgactactggggccagggaaccctggtcaccgtctcctcag		caggtgcagctggtggagtctggggga...ggcgtggtccagcctgggaggtccctgagactctcctgtgcagcctctggattcaccttc............agtagctatggcatgcactgggtccgccaggctccaggcaaggggctggagtgggtggcagttatatcatatgat......ggaagtaataaatactatgcagactccgtgaag...ggccgattcaccatctccagagacaattccaagaacacgctgtatctgcaaatgaacagcctgagagctgaggacacggctgtgtattactgtgcga	caggtgcagctggtggagtctggggga...ggcgtggtccagcctgggaggtccctgagactctcctgtgcagcctct	ggattcaccttc............agtagctatggc	atgcactgggtccgccaggctccaggcaaggggctggagtgggtggcagtt	atatcatatgat......ggaagtaataaa	tactatgcagactccgtgaag...ggccgattcaccatctccagagacaattccaagaacacgctgtatctgcaaatgaacagcctgagagctgaggacacggctgtgtattactgt	gcgaaagagggcgcgatctacggtgacttgagggcgggctttgactac	tgtgcgaaagagggcgcgatctacggtgacttgagggcgggctttgactactgg	ctttgactactggggccagggaaccctggtcaccgtctcctcag	tggggccagggaaccctggtcaccgtctcctcag
3578	AACCATGGTACAGTGG-1_contig_1	productive	M	Homsap IGHV3-74*01 F, or Homsap IGHV3-74*03 F	Homsap IGHJ4*02 F	Homsap IGHD2-15*01 F	IGHG3	gaggtgcagctggtggagtccggggga...ggctcagttcagccgggggggtccctgagactctcctgtgtagcctctggattcagcttc............agaacctattggatgcactgggtccgtcaagctcccgggaagggcttggtgtggctttcacgaatcagcagcgat......gggagtgtcacaaattacgcggactccgcgaag...ggccggtttaccgtctccagagacaacaccaaggacacgctctttctacaaatgaagaatctgagagccgaggacacggctgtctattactgtgtaagagatctcccctactactgtagtggtgccaactgctactggacccgttttgactattggggccagggagcactggtcaccgtc…		gaggtgcagctggtggagtccggggga...ggctcagttcagccgggggggtccctgagactctcctgtgtagcctctggattcagcttc............agaacctattggatgcactgggtccgtcaagctcccgggaagggcttggtgtggctttcacgaatcagcagcgat......gggagtgtcacaaattacgcggactccgcgaag...ggccggtttaccgtctccagagacaacaccaaggacacgctctttctacaaatgaagaatctgagagccgaggacacggctgtctattactgtgtaagaga	gaggtgcagctggtggagtccggggga...ggctcagttcagccgggggggtccctgagactctcctgtgtagcctct	ggattcagcttc............agaacctattgg	atgcactgggtccgtcaagctcccgggaagggcttggtgtggctttcacga	atcagcagcgat......gggagtgtcaca	aattacgcggactccgcgaag...ggccggtttaccgtctccagagacaacaccaaggacacgctctttctacaaatgaagaatctgagagccgaggacacggctgtctattactgt	gtaagagatctcccctactactgtagtggtgccaactgctactggacccgttttgactat	tgtgtaagagatctcccctactactgtagtggtgccaactgctactggacccgttttgactattgg	tttgactattggggccagggagcactggtcaccgtctcctcag	tggggccagggagcactggtcaccgtctcctcag
571	AACCATGGTATTAGCC-1_contig_2	productive	N	Homsap IGHV4-34*01 F	Homsap IGHJ6*03 F	Homsap IGHD1-14*01 ORF	IGHM	caggtgcagctacagcagtggggcgca...ggactgttgaagccttcggagaccctgtccctcacctgcgctgtctatggtgggtccttc............agtggttactactggagctggatccgccagcccccagggaaggggctggagtggattggggaaatcaatcatagt.........ggaagcaccaactacaacccgtccctcaag...agtcgagtcaccatatcagtagacacgtccaagaaccagttctccctgaagctgagctctgtgaccgccgcggacacggctgtgtattactgtgcgagagggggatcgcatacccggacccactactactactactacatggacgtctggggcaaagggaccacggtcaccgtctcctca		caggtgcagctacagcagtggggcgca...ggactgttgaagccttcggagaccctgtccctcacctgcgctgtctatggtgggtccttc............agtggttactactggagctggatccgccagcccccagggaaggggctggagtggattggggaaatcaatcatagt.........ggaagcaccaactacaacccgtccctcaag...agtcgagtcaccatatcagtagacacgtccaagaaccagttctccctgaagctgagctctgtgaccgccgcggacacggctgtgtattactgtgcgagagg	caggtgcagctacagcagtggggcgca...ggactgttgaagccttcggagaccctgtccctcacctgcgctgtctat	ggtgggtccttc............agtggttactac	tggagctggatccgccagcccccagggaaggggctggagtggattggggaa	atcaatcatagt.........ggaagcacc	aactacaacccgtccctcaag...agtcgagtcaccatatcagtagacacgtccaagaaccagttctccctgaagctgagctctgtgaccgccgcggacacggctgtgtattactgt	gcgagagggggatcgcatacccggacccactactactactactacatggacgtc	tgtgcgagagggggatcgcatacccggacccactactactactactacatggacgtctgg	actactactactactacatggacgtctggggcaaagggaccacggtcaccgtctcctca	tggggcaaagggaccacggtcaccgtctcctca
245	AACCATGTCACCAGGC-1_contig_3	productive	N	Homsap IGHV4-34*01 F	Homsap IGHJ6*02 F	Homsap IGHD5-18*01 F	IGHM	caggtgcagctacagcagtggggcgca...ggactgttgaagccttcggagaccctgtccctcacctgcgctgtctatggtgggtccttc............agtggttactactggagctggatccgccagcccccagggaaggggctggagtggattggggaaatcaatcatagt.........ggaagcaccaactacaacccgtccctcaag...agtcgagtcaccatatcagtagacacgtccaagaaccagttctccctgaagctgagctctgtgaccgccgcggacacggctgtgtattactgtgcgagaggcctctcgctcgtgagaacttggatacagaactacggtatggacgtctggggccaagggaccacggtcaccgtctcctca		caggtgcagctacagcagtggggcgca...ggactgttgaagccttcggagaccctgtccctcacctgcgctgtctatggtgggtccttc............agtggttactactggagctggatccgccagcccccagggaaggggctggagtggattggggaaatcaatcatagt.........ggaagcaccaactacaacccgtccctcaag...agtcgagtcaccatatcagtagacacgtccaagaaccagttctccctgaagctgagctctgtgaccgccgcggacacggctgtgtattactgtgcgagagg	caggtgcagctacagcagtggggcgca...ggactgttgaagccttcggagaccctgtccctcacctgcgctgtctat	ggtgggtccttc............agtggttactac	tggagctggatccgccagcccccagggaaggggctggagtggattggggaa	atcaatcatagt.........ggaagcacc	aactacaacccgtccctcaag...agtcgagtcaccatatcagtagacacgtccaagaaccagttctccctgaagctgagctctgtgaccgccgcggacacggctgtgtattactgt	gcgagaggcctctcgctcgtgagaacttggatacagaactacggtatggacgtc	tgtgcgagaggcctctcgctcgtgagaacttggatacagaactacggtatggacgtctgg	actacggtatggacgtctggggccaagggaccacggtcaccgtctcctca	tggggccaagggaccacggtcaccgtctcctca
4730	AACCATGTCACCCTCA-1_contig_3	productive	M	Homsap IGHV3-7*01 F	Homsap IGHJ4*02 F	Homsap IGHD1-14*01 ORF	IGHM	gaggtgcagctggtggagtctggggga...ggcttggtccagcctggtgggtccctgagactctcctgtgcagcctctggattcaccttt............agtagctattggatgagttgggtccgccaggctccagggaagggactagagtgggtggccaacataaacctagat......ggaagtgcgaaatactatgtggactctgtgaag...ggccgattcaccatctccagggacaacgccgagaactcactgtgtctgcaaatgaacagcctgagagccgaggacacggctgtttattactgtgcgagagatcaaaacggggacccccggggagcctggggccagggaaccctggtcaccgtctcctcag		gaggtgcagctggtggagtctggggga...ggcttggtccagcctggtgggtccctgagactctcctgtgcagcctctggattcaccttt............agtagctattggatgagttgggtccgccaggctccagggaagggactagagtgggtggccaacataaacctagat......ggaagtgcgaaatactatgtggactctgtgaag...ggccgattcaccatctccagggacaacgccgagaactcactgtgtctgcaaatgaacagcctgagagccgaggacacggctgtttattactgtgcgagaga	gaggtgcagctggtggagtctggggga...ggcttggtccagcctggtgggtccctgagactctcctgtgcagcctct	ggattcaccttt............agtagctattgg	atgagttgggtccgccaggctccagggaagggactagagtgggtggccaac	ataaacctagat......ggaagtgcgaaa	tactatgtggactctgtgaag...ggccgattcaccatctccagggacaacgccgagaactcactgtgtctgcaaatgaacagcctgagagccgaggacacggctgtttattactgt	gcgagagatcaaaacggggacccccggggagcc	tgtgcgagagatcaaaacggggacccccggggagcctgg	ctggggccagggaaccctggtcaccgtctcctcag	tggggccagggaaccctggtcaccgtctcctcag
11699	AACCATGTCAGCCTAA-1_contig_2	productive	N	Homsap IGHV4-59*01 F	Homsap IGHJ5*02 F	Homsap IGHD3-10*01 F	IGHM	caggtgcagctgcaggagtcgggccca...ggactggtgaagccttcggagaccctgtccctcacctgcactgtctctggtggctccatc............agtagttactactggagctggatccggcagcccccagggaagggactggagtggattgggtatatctattacagt.........gggagcaccaactacaacccctccctcaag...agtcgagtcaccatatcagtagacacgtccaagaaccagttctccctgaagctgagctctgtgaccgctgcggacacggccgtgtattactgtgcgagagatatggtaggaggaatgtatggttcggggagttattataacatcaactggttcgacccctggggccagggaaccctggtc…		caggtgcagctgcaggagtcgggccca...ggactggtgaagccttcggagaccctgtccctcacctgcactgtctctggtggctccatc............agtagttactactggagctggatccggcagcccccagggaagggactggagtggattgggtatatctattacagt.........gggagcaccaactacaacccctccctcaag...agtcgagtcaccatatcagtagacacgtccaagaaccagttctccctgaagctgagctctgtgaccgctgcggacacggccgtgtattactgtgcgagaga	caggtgcagctgcaggagtcgggccca...ggactggtgaagccttcggagaccctgtccctcacctgcactgtctct	ggtggctccatc............agtagttactac	tggagctggatccggcagcccccagggaagggactggagtggattgggtat	atctattacagt.........gggagcacc	aactacaacccctccctcaag...agtcgagtcaccatatcagtagacacgtccaagaaccagttctccctgaagctgagctctgtgaccgctgcggacacggccgtgtattactgt	gcgagagatatggtaggaggaatgtatggttcggggagttattataacatcaactggttcgacccc	tgtgcgagagatatggtaggaggaatgtatggttcggggagttattataacatcaactggttcgacccctgg	caactggttcgacccctggggccagggaaccctggtcaccgtctcctcag	tggggccagggaaccctggtcaccgtctcctcag
5281	AACCATGTCGCTTAGA-1_contig_3	productive	M	Homsap IGHV3-23*01 F, or Homsap IGHV3-23D*01 F	Homsap IGHJ4*02 F	Homsap IGHD2-8*01 F	IGHM	gaggtgcagctgttggagtctggggga...ggcttggtccagcctggggggtccctgagactctcctgtgcagcctctggattcaccttt............agttactatgccatgagctgggtccgccaggctccagggaaggggctggagtgggtctcaagtattagtggtagt......ggtagtaccacgtaccacgcagactccgtgaag...ggccggttcaccatctccagagacaattccaagaacacgctgtatctgcaaatgaacagcctgagagccgaggacacggccgtatattactgtgcgaaagatctaacgttgtttgactactggggccagggaaccctggtcaccgtctcctcag		gaggtgcagctgttggagtctggggga...ggcttggtccagcctggggggtccctgagactctcctgtgcagcctctggattcaccttt............agttactatgccatgagctgggtccgccaggctccagggaaggggctggagtgggtctcaagtattagtggtagt......ggtagtaccacgtaccacgcagactccgtgaag...ggccggttcaccatctccagagacaattccaagaacacgctgtatctgcaaatgaacagcctgagagccgaggacacggccgtatattactgtgcgaaaga	gaggtgcagctgttggagtctggggga...ggcttggtccagcctggggggtccctgagactctcctgtgcagcctct	ggattcaccttt............agttactatgcc	atgagctgggtccgccaggctccagggaaggggctggagtgggtctcaagt	attagtggtagt......ggtagtaccacg	taccacgcagactccgtgaag...ggccggttcaccatctccagagacaattccaagaacacgctgtatctgcaaatgaacagcctgagagccgaggacacggccgtatattactgt	gcgaaagatctaacgttgtttgactac	tgtgcgaaagatctaacgttgtttgactactgg	tttgactactggggccagggaaccctggtcaccgtctcctcag	tggggccagggaaccctggtcaccgtctcctcag
8866	AACCGCGCAAGCTGGA-1_contig_3	productive	N	Homsap IGHV3-33*01 F, or Homsap IGHV3-33*06 F	Homsap IGHJ4*02 F	Homsap IGHD6-13*01 F	IGHD	caggtgcagctggtggagtctggggga...ggcgtggtccagcctgggaggtccctgagactctcctgtgcagcgtctggattcaccttc............agtagctatggcatgcactgggtccgccaggctccaggcaaggggctggagtgggtggcagttatatggtatgat......ggaagtaataaatactatgcagactccgtgaag...ggccgattcaccatctccagagacaattccaagaacacgctgtatctgcaaatgaacagcctgagagccgaggacacggctgtgtattactgtgcgagagcggggcaacgtatagcagcagctggtatcgggcgttccccccttgactactggggccagggaaccctggtcaccgtctcc…		caggtgcagctggtggagtctggggga...ggcgtggtccagcctgggaggtccctgagactctcctgtgcagcgtctggattcaccttc............agtagctatggcatgcactgggtccgccaggctccaggcaaggggctggagtgggtggcagttatatggtatgat......ggaagtaataaatactatgcagactccgtgaag...ggccgattcaccatctccagagacaattccaagaacacgctgtatctgcaaatgaacagcctgagagccgaggacacggctgtgtattactgtgcgagag	caggtgcagctggtggagtctggggga...ggcgtggtccagcctgggaggtccctgagactctcctgtgcagcgtct	ggattcaccttc............agtagctatggc	atgcactgggtccgccaggctccaggcaaggggctggagtgggtggcagtt	atatggtatgat......ggaagtaataaa	tactatgcagactccgtgaag...ggccgattcaccatctccagagacaattccaagaacacgctgtatctgcaaatgaacagcctgagagccgaggacacggctgtgtattactgt	gcgagagcggggcaacgtatagcagcagctggtatcgggcgttccccccttgactac	tgtgcgagagcggggcaacgtatagcagcagctggtatcgggcgttccccccttgactactgg	ttgactactggggccagggaaccctggtcaccgtctcctcag	tggggccagggaaccctggtcaccgtctcctcag
7371	AACCGCGCAGATGGCA-1_contig_1	productive	M	Homsap IGHV3-7*01 F	Homsap IGHJ4*02 F	Homsap IGHD6-19*01 F	IGHG3	gaggtgcagctggtggaatctggggga...gacttggtccagccgggggggtccctgagactctcctgtgtggtctctggtttcaatttc............agtgactattggatgagttggctccgtcaggctccagggaaggggctggagtgggtggccaacataaacgaagat......ggaactgagaaatactatgtggactctgtgaag...ggccgattcaccatctccagagacaacgccaaaaactcactgtctctgcaattgaacagcctgagagccgacgacacggctgtcttttactgtgcgacttggaaggggagaccggtggctggtatggggtttgactattggggccagggaactcgggtcaccgtcttctcag		gaggtgcagctggtggaatctggggga...gacttggtccagccgggggggtccctgagactctcctgtgtggtctctggtttcaatttc............agtgactattggatgagttggctccgtcaggctccagggaaggggctggagtgggtggccaacataaacgaagat......ggaactgagaaatactatgtggactctgtgaag...ggccgattcaccatctccagagacaacgccaaaaactcactgtctctgcaattgaacagcctgagagccgacgacacggctgtcttttactgtgcga	gaggtgcagctggtggaatctggggga...gacttggtccagccgggggggtccctgagactctcctgtgtggtctct	ggtttcaatttc............agtgactattgg	atgagttggctccgtcaggctccagggaaggggctggagtgggtggccaac	ataaacgaagat......ggaactgagaaa	tactatgtggactctgtgaag...ggccgattcaccatctccagagacaacgccaaaaactcactgtctctgcaattgaacagcctgagagccgacgacacggctgtcttttactgt	gcgacttggaaggggagaccggtggctggtatggggtttgactat	tgtgcgacttggaaggggagaccggtggctggtatggggtttgactattgg	tttgactattggggccagggaactcgggtcaccgtcttctcag	tggggccagggaactcgggtcaccgtcttctcag
10988	AACCGCGGTAGCCTAT-1_contig_2	productive	N	Homsap IGHV5-51*01 F	Homsap IGHJ4*02 F	Homsap IGHD5-24*01 ORF	IGHM	gaggtgcagctggtgcagtctggagca...gaggtgaaaaagcccggggagtctctgaagatctcctgtaagggttctggatacagcttt............accagctactggatcggctgggtgcgccagatgcccgggaaaggcctggagtggatggggatcatctatcctggt......gactctgataccagatacagcccgtccttccaa...ggccaggtcaccatctcagccgacaagtccatcagcaccgcctacctgcagtggagcagcctgaaggcctcggacaccgccatgtattactgtgcgaggtggggggtagagatggctacaattccctttgactactggggccagggaaccctggtcaccgtctcctcag		gaggtgcagctggtgcagtctggagca...gaggtgaaaaagcccggggagtctctgaagatctcctgtaagggttctggatacagcttt............accagctactggatcggctgggtgcgccagatgcccgggaaaggcctggagtggatggggatcatctatcctggt......gactctgataccagatacagcccgtccttccaa...ggccaggtcaccatctcagccgacaagtccatcagcaccgcctacctgcagtggagcagcctgaaggcctcggacaccgccatgtattactgtgcgag	gaggtgcagctggtgcagtctggagca...gaggtgaaaaagcccggggagtctctgaagatctcctgtaagggttct	ggatacagcttt............accagctactgg	atcggctgggtgcgccagatgcccgggaaaggcctggagtggatggggatc	atctatcctggt......gactctgatacc	agatacagcccgtccttccaa...ggccaggtcaccatctcagccgacaagtccatcagcaccgcctacctgcagtggagcagcctgaaggcctcggacaccgccatgtattactgt	gcgaggtggggggtagagatggctacaattccctttgactac	tgtgcgaggtggggggtagagatggctacaattccctttgactactgg	ctttgactactggggccagggaaccctggtcaccgtctcctcag	tggggccagggaaccctggtcaccgtctcctcag
7788	AACCGCGGTCTCCACT-1_contig_3	productive	N	Homsap IGHV4-34*01 F	Homsap IGHJ1*01 F	Homsap IGHD3-3*01 F	IGHM	caggtgcagctacagcagtggggcgca...ggactgttgaagccttcggagaccctgtccctcacctgcgctgtctatggtgggtccttc............agtggttactactggagctggatccgccagcccccagggaaggggctggagtggattggggaaatcaatcatagt.........ggaagcaccaactacaacccgtccctcaag...agtcgagtcaccatatcagtagacacgtccaagaaccagttctccctgaagctgagctctgtgaccgccgcggacacggctgtgtattactgtgcgagaggcacctcggggcggtacgatttttggagtggttatttaatggactggggccagggaaccctggtcaccgtctcctcag		caggtgcagctacagcagtggggcgca...ggactgttgaagccttcggagaccctgtccctcacctgcgctgtctatggtgggtccttc............agtggttactactggagctggatccgccagcccccagggaaggggctggagtggattggggaaatcaatcatagt.........ggaagcaccaactacaacccgtccctcaag...agtcgagtcaccatatcagtagacacgtccaagaaccagttctccctgaagctgagctctgtgaccgccgcggacacggctgtgtattactgtgcgagagg	caggtgcagctacagcagtggggcgca...ggactgttgaagccttcggagaccctgtccctcacctgcgctgtctat	ggtgggtccttc............agtggttactac	tggagctggatccgccagcccccagggaaggggctggagtggattggggaa	atcaatcatagt.........ggaagcacc	aactacaacccgtccctcaag...agtcgagtcaccatatcagtagacacgtccaagaaccagttctccctgaagctgagctctgtgaccgccgcggacacggctgtgtattactgt	gcgagaggcacctcggggcggtacgatttttggagtggttatttaatggac	tgtgcgagaggcacctcggggcggtacgatttttggagtggttatttaatggactgg	actggggccagggaaccctggtcaccgtctcctcag	tggggccagggaaccctggtcaccgtctcctcag
6687	AACCGCGGTGCCTGCA-1_contig_4	productive	N	Homsap IGHV3-11*05 F	Homsap IGHJ4*02 F	Homsap IGHD3-22*01 F	IGHM	caggtgcagctggtggagtctggggga...ggcttggtcaagcctggagggtccctgagactctcctgtgcagcctctggattcaccttc............agtgactactacatgagctggatccgccaggctccagggaaggggctggagtgggtttcatacattagtagtagt......agtagttacacaaactacgcagactctgtgaag...ggccgattcaccatctccagagacaacgccaagaactcactgtatctgcaaatgaacagcctgagagccgaggacacggccgtgtattactgtgcgagagacctcggaccgaatacgtattactatgatagtagcggggggcactttgactactggggccagggaaccctggtcaccgtc…		caggtgcagctggtggagtctggggga...ggcttggtcaagcctggagggtccctgagactctcctgtgcagcctctggattcaccttc............agtgactactacatgagctggatccgccaggctccagggaaggggctggagtgggtttcatacattagtagtagt......agtagttacacaaactacgcagactctgtgaag...ggccgattcaccatctccagagacaacgccaagaactcactgtatctgcaaatgaacagcctgagagccgaggacacggccgtgtattactgtgcgagaga	caggtgcagctggtggagtctggggga...ggcttggtcaagcctggagggtccctgagactctcctgtgcagcctct	ggattcaccttc............agtgactactac	atgagctggatccgccaggctccagggaaggggctggagtgggtttcatac	attagtagtagt......agtagttacaca	aactacgcagactctgtgaag...ggccgattcaccatctccagagacaacgccaagaactcactgtatctgcaaatgaacagcctgagagccgaggacacggccgtgtattactgt	gcgagagacctcggaccgaatacgtattactatgatagtagcggggggcactttgactac	tgtgcgagagacctcggaccgaatacgtattactatgatagtagcggggggcactttgactactgg	actttgactactggggccagggaaccctggtcaccgtctcctcag	tggggccagggaaccctggtcaccgtctcctcag
7865	AACCGCGTCACAGTAC-1_contig_2	productive	M	Homsap IGHV2-70*15 F	Homsap IGHJ6*02 F	Homsap IGHD3-10*01 F	IGHG3	caggtcaccttgagggagtctggtcct...gcgctggtgaaacccacacagaccctcacactgacctgcaccttctctgggttctcactcacg......actagtggaatgtgtgtgagctggatccgtcagcccccagggaaggccctggagtggcttggacgcattgattgggat.........gatgataaatattacggcacatctctgaag...accaggctcaccatctccaaggacacctccaaaaagcaggtggtccttacaatgaccaacatggaccctgtggacacagccacgtattactgtgcacggatgtcaaagggtcttttttacggtatggacgtctggggccaagggaccacggtcaccgtctcctca		caggtcaccttgagggagtctggtcct...gcgctggtgaaacccacacagaccctcacactgacctgcaccttctctgggttctcactcacg......actagtggaatgtgtgtgagctggatccgtcagcccccagggaaggccctggagtggcttggacgcattgattgggat.........gatgataaatattacggcacatctctgaag...accaggctcaccatctccaaggacacctccaaaaagcaggtggtccttacaatgaccaacatggaccctgtggacacagccacgtattactgtgcacggat	caggtcaccttgagggagtctggtcct...gcgctggtgaaacccacacagaccctcacactgacctgcaccttctct	gggttctcactcacg......actagtggaatgtgt	gtgagctggatccgtcagcccccagggaaggccctggagtggcttggacgc	attgattgggat.........gatgataaa	tattacggcacatctctgaag...accaggctcaccatctccaaggacacctccaaaaagcaggtggtccttacaatgaccaacatggaccctgtggacacagccacgtattactgt	gcacggatgtcaaagggtcttttttacggtatggacgtc	tgtgcacggatgtcaaagggtcttttttacggtatggacgtctgg	tacggtatggacgtctggggccaagggaccacggtcaccgtctcctca	tggggccaagggaccacggtcaccgtctcctca
3990	AACCGCGTCATGTCCC-1_contig_1	productive	N	Homsap IGHV3-30*03 F, or Homsap IGHV3-30*18 F or Homsap IGHV3-30-5*01 F	Homsap IGHJ6*03 F	Homsap IGHD4-17*01 F	IGHD	caggtgcagctggtggagtctggggga...ggcgtggtccagcctgggaggtccctgagactctcctgtgcagcctctggattcaccttc............agtagctatggcatgcactgggtccgccaggctccaggcaaggggctggagtgggtggcagttatatcatatgat......ggaagtaataaatactatgcagactccgtgaag...ggccgattcaccatctccagagacaattccaagaacacgctgtatctgcaaatgaacagcctgagagctgaggacacggctgtgtattactgtgcgaaagccagaggggactacggtgactacccggtccgctactactactactacatggacgtctggggcaaagggaccacggtcacc…		caggtgcagctggtggagtctggggga...ggcgtggtccagcctgggaggtccctgagactctcctgtgcagcctctggattcaccttc............agtagctatggcatgcactgggtccgccaggctccaggcaaggggctggagtgggtggcagttatatcatatgat......ggaagtaataaatactatgcagactccgtgaag...ggccgattcaccatctccagagacaattccaagaacacgctgtatctgcaaatgaacagcctgagagctgaggacacggctgtgtattactgtgcga	caggtgcagctggtggagtctggggga...ggcgtggtccagcctgggaggtccctgagactctcctgtgcagcctct	ggattcaccttc............agtagctatggc	atgcactgggtccgccaggctccaggcaaggggctggagtgggtggcagtt	atatcatatgat......ggaagtaataaa	tactatgcagactccgtgaag...ggccgattcaccatctccagagacaattccaagaacacgctgtatctgcaaatgaacagcctgagagctgaggacacggctgtgtattactgt	gcgaaagccagaggggactacggtgactacccggtccgctactactactactacatggacgtc	tgtgcgaaagccagaggggactacggtgactacccggtccgctactactactactacatggacgtctgg	ctactactactactacatggacgtctggggcaaagggaccacggtcaccgtctcctca	tggggcaaagggaccacggtcaccgtctcctca
3993	AACCGCGTCGAGAACG-1_contig_2	productive	N	Homsap IGHV1-2*02 F	Homsap IGHJ6*03 F	Homsap IGHD3-9*01 F	IGHM	caggtgcagctggtgcagtctggggct...gaggtgaagaagcctggggcctcagtgaaggtctcctgcaaggcttctggatacaccttc............accggctactatatgcactgggtgcgacaggcccctggacaagggcttgagtggatgggatggatcaaccctaac......agtggtggcacaaactatgcacagaagtttcag...ggcagggtcaccatgaccagggacacgtccatcagcacagcctacatggagctgagcaggctgagatctgacgacacggccgtgtattactgtgcgagagcgagacccctaaacgatattttgactgtttactactactactactacatggacgtctggggcaaagggaccacggtcacc…		caggtgcagctggtgcagtctggggct...gaggtgaagaagcctggggcctcagtgaaggtctcctgcaaggcttctggatacaccttc............accggctactatatgcactgggtgcgacaggcccctggacaagggcttgagtggatgggatggatcaaccctaac......agtggtggcacaaactatgcacagaagtttcag...ggcagggtcaccatgaccagggacacgtccatcagcacagcctacatggagctgagcaggctgagatctgacgacacggccgtgtattactgtgcgagag	caggtgcagctggtgcagtctggggct...gaggtgaagaagcctggggcctcagtgaaggtctcctgcaaggcttct	ggatacaccttc............accggctactat	atgcactgggtgcgacaggcccctggacaagggcttgagtggatgggatgg	atcaaccctaac......agtggtggcaca	aactatgcacagaagtttcag...ggcagggtcaccatgaccagggacacgtccatcagcacagcctacatggagctgagcaggctgagatctgacgacacggccgtgtattactgt	gcgagagcgagacccctaaacgatattttgactgtttactactactactactacatggacgtc	tgtgcgagagcgagacccctaaacgatattttgactgtttactactactactactacatggacgtctgg	ttactactactactactacatggacgtctggggcaaagggaccacggtcaccgtctcctca	tggggcaaagggaccacggtcaccgtctcctca
3498	AACCGCGTCTCGGACG-1_contig_1	productive	M	Homsap IGHV3-48*03 F	Homsap IGHJ3*02 F	Homsap IGHD4-17*01 F	IGHM	gaggtgcagctggaggagtctggggga...ggcttggtacagcctggagggtccctgagactctcctgtgcagcctctggattcaccttc............agcagttatgagatgaactgggtccgccaggctccagggaaggggctggagtgggtttcatacattagtaggagt......gctaggagcatatactatgcagactctgtgaag...ggccgattcaccatctccagagacaacgccgagaactcactgtatctgcaaatgaacagcctgagagccgaggacacggctgtttattactgtgcgagagccgctagggactacggtgactaccctcggaatgcttttgatatctggggccaagggacaatggtcaccgtctcttcgg		gaggtgcagctggaggagtctggggga...ggcttggtacagcctggagggtccctgagactctcctgtgcagcctctggattcaccttc............agcagttatgagatgaactgggtccgccaggctccagggaaggggctggagtgggtttcatacattagtaggagt......gctaggagcatatactatgcagactctgtgaag...ggccgattcaccatctccagagacaacgccgagaactcactgtatctgcaaatgaacagcctgagagccgaggacacggctgtttattactgtgcgagag	gaggtgcagctggaggagtctggggga...ggcttggtacagcctggagggtccctgagactctcctgtgcagcctct	ggattcaccttc............agcagttatgag	atgaactgggtccgccaggctccagggaaggggctggagtgggtttcatac	attagtaggagt......gctaggagcata	tactatgcagactctgtgaag...ggccgattcaccatctccagagacaacgccgagaactcactgtatctgcaaatgaacagcctgagagccgaggacacggctgtttattactgt	gcgagagccgctagggactacggtgactaccctcggaatgcttttgatatc	tgtgcgagagccgctagggactacggtgactaccctcggaatgcttttgatatctgg	atgcttttgatatctggggccaagggacaatggtcaccgtctcttcgg	tggggccaagggacaatggtcaccgtctcttcgg
12171	AACGTTGAGATGCCTT-1_contig_2	productive	P	Homsap IGHV1-2*02 F	Homsap IGHJ4*02 F	Homsap IGHD3-10*01 F	IGHG3	caggtgcagctggtgcagtctggggct...gaggtgaggaagcctggggcctcagtgaaggtctcctgtaagacttctggacacaccgtc............attggctattatgtccactgggtgcggctggcccctggactaggacttgagtggatgggctggatcaattttaat......aggggccacacaaattatgcacagaagtttcag...ggcagggtcaccatgaccatagacacgtccatcaacacaacctacatggacctgggtggactggcgtctgacgacacggccgtttattattgtgcgagccgttcgggcagtggccggaagcttgacgactggggccagggaagccttgtcaccgtctcctcag		caggtgcagctggtgcagtctggggct...gaggtgaggaagcctggggcctcagtgaaggtctcctgtaagacttctggacacaccgtc............attggctattatgtccactgggtgcggctggcccctggactaggacttgagtggatgggctggatcaattttaat......aggggccacacaaattatgcacagaagtttcag...ggcagggtcaccatgaccatagacacgtccatcaacacaacctacatggacctgggtggactggcgtctgacgacacggccgtttattattgtgcgag	caggtgcagctggtgcagtctggggct...gaggtgaggaagcctggggcctcagtgaaggtctcctgtaagacttct	ggacacaccgtc............attggctattat	gtccactgggtgcggctggcccctggactaggacttgagtggatgggctgg	atcaattttaat......aggggccacaca	aattatgcacagaagtttcag...ggcagggtcaccatgaccatagacacgtccatcaacacaacctacatggacctgggtggactggcgtctgacgacacggccgtttattattgt	gcgagccgttcgggcagtggccggaagcttgacgac	tgtgcgagccgttcgggcagtggccggaagcttgacgactgg	ttgacgactggggccagggaagccttgtcaccgtctcctcag	tggggccagggaagccttgtcaccgtctcctcag
10598	AACGTTGAGTGAACGC-1_contig_3	productive	N	Homsap IGHV3-30*04 F, or Homsap IGHV3-30-3*03 F	Homsap IGHJ6*02 F	Homsap IGHD5-18*01 F	IGHM	caggtgcagctggtggagtctggggga...ggcgtggtccagcctgggaggtccctgagactctcctgtgcagcctctggattcaccttc............agtagctatgctatgcactgggtccgccaggctccaggcaaggggctggagtgggtggcagttatatcatatgat......ggaagtaataaatactacgcagactccgtgaag...ggccgattcaccatctccagagacaattccaagaacacgctgtatctgcaaatgaacagcctgagagctgaggacacggctgtgtattactgtgcgagagattcccacgaaagctatggctcatactactactactacggtatggacgtctggggccaagggaccacggtcaccgtctcc…		caggtgcagctggtggagtctggggga...ggcgtggtccagcctgggaggtccctgagactctcctgtgcagcctctggattcaccttc............agtagctatgctatgcactgggtccgccaggctccaggcaaggggctggagtgggtggcagttatatcatatgat......ggaagtaataaatactacgcagactccgtgaag...ggccgattcaccatctccagagacaattccaagaacacgctgtatctgcaaatgaacagcctgagagctgaggacacggctgtgtattactgtgcgagaga	caggtgcagctggtggagtctggggga...ggcgtggtccagcctgggaggtccctgagactctcctgtgcagcctct	ggattcaccttc............agtagctatgct	atgcactgggtccgccaggctccaggcaaggggctggagtgggtggcagtt	atatcatatgat......ggaagtaataaa	tactacgcagactccgtgaag...ggccgattcaccatctccagagacaattccaagaacacgctgtatctgcaaatgaacagcctgagagctgaggacacggctgtgtattactgt	gcgagagattcccacgaaagctatggctcatactactactactacggtatggacgtc	tgtgcgagagattcccacgaaagctatggctcatactactactactacggtatggacgtctgg	tactactactactacggtatggacgtctggggccaagggaccacggtcaccgtctcctca	tggggccaagggaccacggtcaccgtctcctca
6690	AACGTTGCAGCTTAAC-1_contig_3	productive	M	Homsap IGHV3-23*01 F, or Homsap IGHV3-23D*01 F	Homsap IGHJ3*01 F	Homsap IGHD4-23*01 ORF	IGHM	gaggtgcagttgttggagtctggggga...ggcttggtgcagcctggggggtccctgagactctcctgtgcagcctctggattcagtttt............tcccgctttgccatgacctgggtccgccaggctccgggggaggggctggagtgggtctcagctattgataatgat......gctgagaacacatactacgcagactccgtgaag...ggccggttcaccgtctccagagacaattcgcagaacacgctctatctgcaaatgaacaggctgagagtcgaggacacggccgtttattactgtgcgaaaaatcggggtggctacgctcgtggtgctgatgtctggggccaagggacaatggtcaccgtctcttcag		gaggtgcagttgttggagtctggggga...ggcttggtgcagcctggggggtccctgagactctcctgtgcagcctctggattcagtttt............tcccgctttgccatgacctgggtccgccaggctccgggggaggggctggagtgggtctcagctattgataatgat......gctgagaacacatactacgcagactccgtgaag...ggccggttcaccgtctccagagacaattcgcagaacacgctctatctgcaaatgaacaggctgagagtcgaggacacggccgtttattactgtgcgaaa	gaggtgcagttgttggagtctggggga...ggcttggtgcagcctggggggtccctgagactctcctgtgcagcctct	ggattcagtttt............tcccgctttgcc	atgacctgggtccgccaggctccgggggaggggctggagtgggtctcagct	attgataatgat......gctgagaacaca	tactacgcagactccgtgaag...ggccggttcaccgtctccagagacaattcgcagaacacgctctatctgcaaatgaacaggctgagagtcgaggacacggccgtttattactgt	gcgaaaaatcggggtggctacgctcgtggtgctgatgtc	tgtgcgaaaaatcggggtggctacgctcgtggtgctgatgtctgg	tgatgtctggggccaagggacaatggtcaccgtctcttcag	tggggccaagggacaatggtcaccgtctcttcag
11122	AACGTTGGTGAAAGAG-1_contig_2	productive	P	Homsap IGHV4-59*03 F	Homsap IGHJ6*02 F	Homsap IGHD5-24*01 ORF	IGHG2	caggtgcaactgcaggcgtcgggccca...ggactggtgaagccctcggagaccctgtccctcacctgcagtgtctctggtgcctccctc............agtcgttattattggagctggatccggcaggctccagggaagggactagaatatattggttttttccgttataat.........gggggaaccgactacaacccctcctttgag...agtcgagtctctttatcagtggacacgtccacgaaccaattctccctgaggttgagctctgtgacaactgcggacacggccgtctattactgtgcgaaagaacaacgcgaggagatcacaacccaggggggttatgggatggacgtctggagccaagggacgacggtcattgtcacctca		caggtgcaactgcaggcgtcgggccca...ggactggtgaagccctcggagaccctgtccctcacctgcagtgtctctggtgcctccctc............agtcgttattattggagctggatccggcaggctccagggaagggactagaatatattggttttttccgttataat.........gggggaaccgactacaacccctcctttgag...agtcgagtctctttatcagtggacacgtccacgaaccaattctccctgaggttgagctctgtgacaactgcggacacggccgtctattactgtgcgaaaga	caggtgcaactgcaggcgtcgggccca...ggactggtgaagccctcggagaccctgtccctcacctgcagtgtctct	ggtgcctccctc............agtcgttattat	tggagctggatccggcaggctccagggaagggactagaatatattggtttt	ttccgttataat.........gggggaacc	gactacaacccctcctttgag...agtcgagtctctttatcagtggacacgtccacgaaccaattctccctgaggttgagctctgtgacaactgcggacacggccgtctattactgt	gcgaaagaacaacgcgaggagatcacaacccaggggggttatgggatggacgtc	tgtgcgaaagaacaacgcgaggagatcacaacccaggggggttatgggatggacgtctgg	tatgggatggacgtctggagccaagggacgacggtcattgtcacctca	tggagccaagggacgacggtcattgtcacctca
7445	AACGTTGGTGACGGTA-1_contig_2	productive	N	Homsap IGHV4-59*01 F	Homsap IGHJ3*02 F	Homsap IGHD3-10*01 F	IGHM	caggtgcagctgcaggagtcgggccca...ggactggtgaagccttcggagaccctgtccctcacctgcactgtctctggtggctccatc............agtagttactactggagctggatccggcagcccccagggaagggactggagtggattgggtatatctattacagt.........gggagcaccaactacaacccctccctcaag...agtcgagtcaccatatcagtagacacgtccaagaaccagttctccctgaagctgagctctgtgaccgctgcggacacggccgtgtattactgtgcgagagaagctccggcggatggttcggggagttattgcgcttttgatatctggggccaagggacaatggtcaccgtctcttcag		caggtgcagctgcaggagtcgggccca...ggactggtgaagccttcggagaccctgtccctcacctgcactgtctctggtggctccatc............agtagttactactggagctggatccggcagcccccagggaagggactggagtggattgggtatatctattacagt.........gggagcaccaactacaacccctccctcaag...agtcgagtcaccatatcagtagacacgtccaagaaccagttctccctgaagctgagctctgtgaccgctgcggacacggccgtgtattactgtgcgagaga	caggtgcagctgcaggagtcgggccca...ggactggtgaagccttcggagaccctgtccctcacctgcactgtctct	ggtggctccatc............agtagttactac	tggagctggatccggcagcccccagggaagggactggagtggattgggtat	atctattacagt.........gggagcacc	aactacaacccctccctcaag...agtcgagtcaccatatcagtagacacgtccaagaaccagttctccctgaagctgagctctgtgaccgctgcggacacggccgtgtattactgt	gcgagagaagctccggcggatggttcggggagttattgcgcttttgatatc	tgtgcgagagaagctccggcggatggttcggggagttattgcgcttttgatatctgg	gcttttgatatctggggccaagggacaatggtcaccgtctcttcag	tggggccaagggacaatggtcaccgtctcttcag
13919	AACGTTGGTGCCTGTG-1_contig_1	productive	N	Homsap IGHV3-21*01 F	Homsap IGHJ4*02 F	Homsap IGHD6-13*01 F	IGHM	gaggtgcagctggtggagtctggggga...ggcctggtcaagcctggggggtccctgagactctcctgtgcagcctctggattcaccttc............agtagctatagcatgaactgggtccgccaggctccagggaaggggctggagtgggtctcatccattagtagtagt......agtagttacatatactacgcagactcagtgaag...ggccgattcaccatctccagagacaacgccaagaactcactgtatctgcaaatgaacagcctgagagccgaggacacggctgtgtattactgtgcgagatttgaaggaggcagcagctggtacggtttgggggactttgactactggggccagggaaccctggtcaccgtctcctcag		gaggtgcagctggtggagtctggggga...ggcctggtcaagcctggggggtccctgagactctcctgtgcagcctctggattcaccttc............agtagctatagcatgaactgggtccgccaggctccagggaaggggctggagtgggtctcatccattagtagtagt......agtagttacatatactacgcagactcagtgaag...ggccgattcaccatctccagagacaacgccaagaactcactgtatctgcaaatgaacagcctgagagccgaggacacggctgtgtattactgtgcgaga	gaggtgcagctggtggagtctggggga...ggcctggtcaagcctggggggtccctgagactctcctgtgcagcctct	ggattcaccttc............agtagctatagc	atgaactgggtccgccaggctccagggaaggggctggagtgggtctcatcc	attagtagtagt......agtagttacata	tactacgcagactcagtgaag...ggccgattcaccatctccagagacaacgccaagaactcactgtatctgcaaatgaacagcctgagagccgaggacacggctgtgtattactgt	gcgagatttgaaggaggcagcagctggtacggtttgggggactttgactac	tgtgcgagatttgaaggaggcagcagctggtacggtttgggggactttgactactgg	actttgactactggggccagggaaccctggtcaccgtctcctcag	tggggccagggaaccctggtcaccgtctcctcag
4833	AACGTTGTCGGCTTGG-1_contig_3	productive	M	Homsap IGHV3-72*01 F	Homsap IGHJ6*03 F	Homsap IGHD5-24*01 ORF	IGHM	gaggtgcaggtggtggagtctggggga...ggcttggtccagcctggagggtccctgagactctcctgtacagcctctggatttagcttc............agtggccatcacatggactgggtccgccaggctccagggaaggggctggaatgggttggccgtactacatacaaacctaacagttacaccccggaatacgccgcgtctgtgcaa...ggcagattcatcgtctctagagatgattcaaagaactcactgtatctacaaatgaactacctgaaaaccgaggacacggccgtgtattactgtgctagagatcccgtagacggctactactacatggacgtctggggcaaagggaccacggtcaccgtctccccc		gaggtgcaggtggtggagtctggggga...ggcttggtccagcctggagggtccctgagactctcctgtacagcctctggatttagcttc............agtggccatcacatggactgggtccgccaggctccagggaaggggctggaatgggttggccgtactacatacaaacctaacagttacaccccggaatacgccgcgtctgtgcaa...ggcagattcatcgtctctagagatgattcaaagaactcactgtatctacaaatgaactacctgaaaaccgaggacacggccgtgtattactgtgctagaga	gaggtgcaggtggtggagtctggggga...ggcttggtccagcctggagggtccctgagactctcctgtacagcctct	ggatttagcttc............agtggccatcac	atggactgggtccgccaggctccagggaaggggctggaatgggttggccgt	actacatacaaacctaacagttacaccccg	gaatacgccgcgtctgtgcaa...ggcagattcatcgtctctagagatgattcaaagaactcactgtatctacaaatgaactacctgaaaaccgaggacacggccgtgtattactgt	gctagagatcccgtagacggctactactacatggacgtc	tgtgctagagatcccgtagacggctactactacatggacgtctgg	ctactactacatggacgtctggggcaaagggaccacggtcaccgtctccccc	tggggcaaagggaccacggtcaccgtctccccc
9363	AACGTTGTCTGTCTAT-1_contig_2	productive	N	Homsap IGHV1-46*01 F, or Homsap IGHV1-46*03 F	Homsap IGHJ4*02 F	Homsap IGHD5-18*01 F	IGHM	caggtgcagctggtgcagtctggggct...gaggtgaagaagcctggggcctcagtgaaggtttcctgcaaggcatctggatacaccttc............accagctactatatgcactgggtgcgacaggcccctggacaagggcttgagtggatgggaataatcaaccctagt......ggtggtagcacaagctacgcacagaagttccag...ggcagagtcaccatgaccagggacacgtccacgagcacagtctacatggagctgagcagcctgagatctgaggacacggccgtgtattactgtgcgagaggggggggcggatacagctatggttatggctactggggccagggaaccctggtcaccgtctcctcag		caggtgcagctggtgcagtctggggct...gaggtgaagaagcctggggcctcagtgaaggtttcctgcaaggcatctggatacaccttc............accagctactatatgcactgggtgcgacaggcccctggacaagggcttgagtggatgggaataatcaaccctagt......ggtggtagcacaagctacgcacagaagttccag...ggcagagtcaccatgaccagggacacgtccacgagcacagtctacatggagctgagcagcctgagatctgaggacacggccgtgtattactgtgcgagag	caggtgcagctggtgcagtctggggct...gaggtgaagaagcctggggcctcagtgaaggtttcctgcaaggcatct	ggatacaccttc............accagctactat	atgcactgggtgcgacaggcccctggacaagggcttgagtggatgggaata	atcaaccctagt......ggtggtagcaca	agctacgcacagaagttccag...ggcagagtcaccatgaccagggacacgtccacgagcacagtctacatggagctgagcagcctgagatctgaggacacggccgtgtattactgt	gcgagaggggggggcggatacagctatggttatggctac	tgtgcgagaggggggggcggatacagctatggttatggctactgg	ctactggggccagggaaccctggtcaccgtctcctcag	tggggccagggaaccctggtcaccgtctcctcag
1080	AACTCAGAGATAGCAT-1_contig_1	productive	N	Homsap IGHV3-48*03 F	Homsap IGHJ3*02 F	Homsap IGHD5-24*01 ORF	IGHM	gaggtgcagctggtggagtctggggga...ggcttggtacagcctggagggtccctgagactctcctgtgcagcctctggattcaccttc............agtagttatgaaatgaactgggtccgccaggctccagggaaggggctggagtgggtttcatacattagtagtagt......ggtagtaccatatactacgcagactctgtgaag...ggccgattcaccatctccagagacaacgccaagaactcactgtatctgcaaatgaacagcctgagagccgaggacacggctgtttattactgtgcgagagctctcggatggctacaagatgcttttgatatctggggccaagggacaatggtcaccgtctcttcag		gaggtgcagctggtggagtctggggga...ggcttggtacagcctggagggtccctgagactctcctgtgcagcctctggattcaccttc............agtagttatgaaatgaactgggtccgccaggctccagggaaggggctggagtgggtttcatacattagtagtagt......ggtagtaccatatactacgcagactctgtgaag...ggccgattcaccatctccagagacaacgccaagaactcactgtatctgcaaatgaacagcctgagagccgaggacacggctgtttattactgtgcgagag	gaggtgcagctggtggagtctggggga...ggcttggtacagcctggagggtccctgagactctcctgtgcagcctct	ggattcaccttc............agtagttatgaa	atgaactgggtccgccaggctccagggaaggggctggagtgggtttcatac	attagtagtagt......ggtagtaccata	tactacgcagactctgtgaag...ggccgattcaccatctccagagacaacgccaagaactcactgtatctgcaaatgaacagcctgagagccgaggacacggctgtttattactgt	gcgagagctctcggatggctacaagatgcttttgatatc	tgtgcgagagctctcggatggctacaagatgcttttgatatctgg	gatgcttttgatatctggggccaagggacaatggtcaccgtctcttcag	tggggccaagggacaatggtcaccgtctcttcag
5231	AACTCAGCAAGTTAAG-1_contig_4	productive	N	Homsap IGHV4-39*01 F	Homsap IGHJ5*02 F	Homsap IGHD3-22*01 F	IGHM	cagctgcagctgcaggagtcgggccca...ggactggtgaagccttcggagaccctgtccctcacctgcactgtctctggtggctccatcagc......agtagtagttactactggggctggatccgccagcccccagggaaggggctggagtggattgggagtatctattatagt.........gggagcacctactacaacccgtccctcaag...agtcgagtcaccatatccgtagacacgtccaagaaccagttctccctgaagctgagctctgtgaccgccgcagacacggctgtgtattactgtgcgagacatgtaatccgacgggctggtatgatagtacctcggttatatagctggttcgacccctggggccagggaaccctggtcacc…		cagctgcagctgcaggagtcgggccca...ggactggtgaagccttcggagaccctgtccctcacctgcactgtctctggtggctccatcagc......agtagtagttactactggggctggatccgccagcccccagggaaggggctggagtggattgggagtatctattatagt.........gggagcacctactacaacccgtccctcaag...agtcgagtcaccatatccgtagacacgtccaagaaccagttctccctgaagctgagctctgtgaccgccgcagacacggctgtgtattactgtgcgagaca	cagctgcagctgcaggagtcgggccca...ggactggtgaagccttcggagaccctgtccctcacctgcactgtctct	ggtggctccatcagc......agtagtagttactac	tggggctggatccgccagcccccagggaaggggctggagtggattgggagt	atctattatagt.........gggagcacc	tactacaacccgtccctcaag...agtcgagtcaccatatccgtagacacgtccaagaaccagttctccctgaagctgagctctgtgaccgccgcagacacggctgtgtattactgt	gcgagacatgtaatccgacgggctggtatgatagtacctcggttatatagctggttcgacccc	tgtgcgagacatgtaatccgacgggctggtatgatagtacctcggttatatagctggttcgacccctgg	ctggttcgacccctggggccagggaaccctggtcaccgtctcctcag	tggggccagggaaccctggtcaccgtctcctcag
4834	AACTCAGCAGCGAACA-1_contig_1	productive	N	Homsap IGHV3-48*03 F	Homsap IGHJ6*02 F	Homsap IGHD3-10*01 F	IGHM	gaggtgcagctggtggagtctggggga...ggcttggtacagcctggagggtccctgagactctcctgtgcagcctctggattcaccttc............agtagttatgaaatgaactgggtccgccaggctccagggaaggggctggagtgggtttcatacattagtagtagt......ggtagtaccatatactacgcagactctgtgaag...ggccgattcaccatctccagagacaacgccaagaactcactgtatctgcaaatgaacagcctgagagccgaggacacggctgtttattactgtgccggggtttactatggttcggggagttattccagccactactacggtatggacgtctggggccaagggaccacggtcaccgtctcc…		gaggtgcagctggtggagtctggggga...ggcttggtacagcctggagggtccctgagactctcctgtgcagcctctggattcaccttc............agtagttatgaaatgaactgggtccgccaggctccagggaaggggctggagtgggtttcatacattagtagtagt......ggtagtaccatatactacgcagactctgtgaag...ggccgattcaccatctccagagacaacgccaagaactcactgtatctgcaaatgaacagcctgagagccgaggacacggctgtttattactgtgc	gaggtgcagctggtggagtctggggga...ggcttggtacagcctggagggtccctgagactctcctgtgcagcctct	ggattcaccttc............agtagttatgaa	atgaactgggtccgccaggctccagggaaggggctggagtgggtttcatac	attagtagtagt......ggtagtaccata	tactacgcagactctgtgaag...ggccgattcaccatctccagagacaacgccaagaactcactgtatctgcaaatgaacagcctgagagccgaggacacggctgtttattactgt	gccggggtttactatggttcggggagttattccagccactactacggtatggacgtc	tgtgccggggtttactatggttcggggagttattccagccactactacggtatggacgtctgg	actactacggtatggacgtctggggccaagggaccacggtcaccgtctcctca	tggggccaagggaccacggtcaccgtctcctca
5285	AACTCAGCAGCGTAAG-1_contig_4	productive	N	Homsap IGHV3-30-3*01 F	Homsap IGHJ3*02 F	Homsap IGHD3-16*01 F	IGHM	caggtgcagctggtggagtctggggga...ggcgtggtccagcctgggaggtccctgagactctcctgtgcagcctctggattcaccttc............agtagctatgctatgcactgggtccgccaggctccaggcaaggggctggagtgggtggcagttatatcatatgat......ggaagcaataaatactacgcagactccgtgaag...ggccgattcaccatctccagagacaattccaagaacacgctgtatctgcaaatgaacagcctgagagctgaggacacggctgtgtattactgtgcgagaccgcggacggttgggctgcggaatgatgcttttgatatctggggccaagggacaatggtcaccgtctcttcag		caggtgcagctggtggagtctggggga...ggcgtggtccagcctgggaggtccctgagactctcctgtgcagcctctggattcaccttc............agtagctatgctatgcactgggtccgccaggctccaggcaaggggctggagtgggtggcagttatatcatatgat......ggaagcaataaatactacgcagactccgtgaag...ggccgattcaccatctccagagacaattccaagaacacgctgtatctgcaaatgaacagcctgagagctgaggacacggctgtgtattactgtgcgaga	caggtgcagctggtggagtctggggga...ggcgtggtccagcctgggaggtccctgagactctcctgtgcagcctct	ggattcaccttc............agtagctatgct	atgcactgggtccgccaggctccaggcaaggggctggagtgggtggcagtt	atatcatatgat......ggaagcaataaa	tactacgcagactccgtgaag...ggccgattcaccatctccagagacaattccaagaacacgctgtatctgcaaatgaacagcctgagagctgaggacacggctgtgtattactgt	gcgagaccgcggacggttgggctgcggaatgatgcttttgatatc	tgtgcgagaccgcggacggttgggctgcggaatgatgcttttgatatctgg	tgatgcttttgatatctggggccaagggacaatggtcaccgtctcttcag	tggggccaagggacaatggtcaccgtctcttcag
5376	AACTCAGCAGGGTTAG-1_contig_4	productive	N	Homsap IGHV3-49*04 F	Homsap IGHJ5*01 F, or Homsap IGHJ5*02 F	Homsap IGHD5-12*01 F	IGHM	gaggtgcagctggtggagtctggggga...ggcttggtacagccagggcggtccctgagactctcctgtacagcttctggattcaccttt............ggtgattatgctatgagctgggtccgccaggctccagggaaggggctggagtgggtaggtttcattagaagcaaagcttatggtgggacaacagaatacgccgcgtctgtgaaa...ggcagattcaccatctcaagagatgattccaaaagcatcgcctatctgcaaatgaacagcctgaaaaccgaggacacagccgtgtattactgtactagagggggtgtctatagtggctacgatgaggaccctttctggggccagggaaccctggtcaccgtctcctcag		gaggtgcagctggtggagtctggggga...ggcttggtacagccagggcggtccctgagactctcctgtacagcttctggattcaccttt............ggtgattatgctatgagctgggtccgccaggctccagggaaggggctggagtgggtaggtttcattagaagcaaagcttatggtgggacaacagaatacgccgcgtctgtgaaa...ggcagattcaccatctcaagagatgattccaaaagcatcgcctatctgcaaatgaacagcctgaaaaccgaggacacagccgtgtattactgtactagag	gaggtgcagctggtggagtctggggga...ggcttggtacagccagggcggtccctgagactctcctgtacagcttct	ggattcaccttt............ggtgattatgct	atgagctgggtccgccaggctccagggaaggggctggagtgggtaggtttc	attagaagcaaagcttatggtgggacaaca	gaatacgccgcgtctgtgaaa...ggcagattcaccatctcaagagatgattccaaaagcatcgcctatctgcaaatgaacagcctgaaaaccgaggacacagccgtgtattactgt	actagagggggtgtctatagtggctacgatgaggaccctttc	tgtactagagggggtgtctatagtggctacgatgaggaccctttctgg	ctggggccagggaaccctggtcaccgtctcctcag	tggggccagggaaccctggtcaccgtctcctcag
12752	AACTCAGGTATATCCG-1_contig_4	productive	N	Homsap IGHV4-34*01 F	Homsap IGHJ4*02 F	Homsap IGHD2-15*01 F	IGHM	caggtgcagctacagcagtggggcgca...ggactgttgaagccttcggagaccctgtccctcacctgcgctgtctatggtgggtccttc............agtggttactactggagctggatccgccagcccccagggaaggggctggagtggattggggaaatcaatcatagt.........ggaagcaccaactacaacccgtccctcaag...agtcgagtcaccatatcagtagacacgtccaagaaccagttctccctgaagctgagctctgtgaccgccgcggacacggctgtgtattactgtgcgagaggtgatggatattgtagtggtggtagctgctaccctgggggactttttgactactggggccagggaaccctggtcaccgtc…		caggtgcagctacagcagtggggcgca...ggactgttgaagccttcggagaccctgtccctcacctgcgctgtctatggtgggtccttc............agtggttactactggagctggatccgccagcccccagggaaggggctggagtggattggggaaatcaatcatagt.........ggaagcaccaactacaacccgtccctcaag...agtcgagtcaccatatcagtagacacgtccaagaaccagttctccctgaagctgagctctgtgaccgccgcggacacggctgtgtattactgtgcgagagg	caggtgcagctacagcagtggggcgca...ggactgttgaagccttcggagaccctgtccctcacctgcgctgtctat	ggtgggtccttc............agtggttactac	tggagctggatccgccagcccccagggaaggggctggagtggattggggaa	atcaatcatagt.........ggaagcacc	aactacaacccgtccctcaag...agtcgagtcaccatatcagtagacacgtccaagaaccagttctccctgaagctgagctctgtgaccgccgcggacacggctgtgtattactgt	gcgagaggtgatggatattgtagtggtggtagctgctaccctgggggactttttgactac	tgtgcgagaggtgatggatattgtagtggtggtagctgctaccctgggggactttttgactactgg	tttgactactggggccagggaaccctggtcaccgtctcctcag	tggggccagggaaccctggtcaccgtctcctcag
10992	AACTCAGTCACATAGC-1_contig_4	productive	M	Homsap IGHV3-48*03 F	Homsap IGHJ4*02 F	Homsap IGHD2-15*01 F	IGHM	gagatgcagctggtggagtctggggga...ggcttggtacagcctggagggtccctgagactctcctgtgcagcctctggattcaccttc............agtagttatgaaatgaactgggtccgccaggctccagggaaggggctggagtgggtttcatacattagtagtagt......ggtactaccgtatactacgcagactctgtgaag...ggccgattcaccatctccagagacaacgccaagaactcactgtatctgcaaatgaacagcctgagagtcgaggacacggctgtttattactgtgcgaggacccacgtagtggtggtagctgctacaccctataactttgactactggggccagggaaccctggtcaccgtctcctcag		gagatgcagctggtggagtctggggga...ggcttggtacagcctggagggtccctgagactctcctgtgcagcctctggattcaccttc............agtagttatgaaatgaactgggtccgccaggctccagggaaggggctggagtgggtttcatacattagtagtagt......ggtactaccgtatactacgcagactctgtgaag...ggccgattcaccatctccagagacaacgccaagaactcactgtatctgcaaatgaacagcctgagagtcgaggacacggctgtttattactgtgcgag	gagatgcagctggtggagtctggggga...ggcttggtacagcctggagggtccctgagactctcctgtgcagcctct	ggattcaccttc............agtagttatgaa	atgaactgggtccgccaggctccagggaaggggctggagtgggtttcatac	attagtagtagt......ggtactaccgta	tactacgcagactctgtgaag...ggccgattcaccatctccagagacaacgccaagaactcactgtatctgcaaatgaacagcctgagagtcgaggacacggctgtttattactgt	gcgaggacccacgtagtggtggtagctgctacaccctataactttgactac	tgtgcgaggacccacgtagtggtggtagctgctacaccctataactttgactactgg	actttgactactggggccagggaaccctggtcaccgtctcctcag	tggggccagggaaccctggtcaccgtctcctcag
6011	AACTCAGTCCAGGGCT-1_contig_4	productive	M	Homsap IGHV4-39*01 F	Homsap IGHJ4*02 F	Homsap IGHD3-22*01 F	IGHM	cagctgcagctgcaggagtcgggccca...ggactggtaaagccttcggagaccctgtccctcacctgcactgtctctggtgactccatcagc......agtagtaattactactgggggtggatccgccagcccccagggaagggactggagtggattgggaatatctattatagt.........gggagcacctattacaatccgtccctcaag...agtcgagtcaccatttccgtagacacgtcgaagaaccagttctccctgaagttgagttatgtgaccgccgcagacacggctgtgtattactgtgcgaggactatgggtggtgcttatgacccctttgactattggggccagggaatcctggtcactgtctcctcag		cagctgcagctgcaggagtcgggccca...ggactggtaaagccttcggagaccctgtccctcacctgcactgtctctggtgactccatcagc......agtagtaattactactgggggtggatccgccagcccccagggaagggactggagtggattgggaatatctattatagt.........gggagcacctattacaatccgtccctcaag...agtcgagtcaccatttccgtagacacgtcgaagaaccagttctccctgaagttgagttatgtgaccgccgcagacacggctgtgtattactgtgcgag	cagctgcagctgcaggagtcgggccca...ggactggtaaagccttcggagaccctgtccctcacctgcactgtctct	ggtgactccatcagc......agtagtaattactac	tgggggtggatccgccagcccccagggaagggactggagtggattgggaat	atctattatagt.........gggagcacc	tattacaatccgtccctcaag...agtcgagtcaccatttccgtagacacgtcgaagaaccagttctccctgaagttgagttatgtgaccgccgcagacacggctgtgtattactgt	gcgaggactatgggtggtgcttatgacccctttgactat	tgtgcgaggactatgggtggtgcttatgacccctttgactattgg	ctttgactattggggccagggaatcctggtcactgtctcctcag	tggggccagggaatcctggtcactgtctcctcag
11123	AACTCAGTCTTCGGTC-1_contig_1	productive	M	Homsap IGHV4-39*01 F	Homsap IGHJ5*02 F	Homsap IGHD3-10*01 F	IGHA1	cagttgcagctgcaggagtcgggccca...ggactggtgaagccttcggagaccctgtccctgacctgcagtgtctctggtggctccatcagt......agtggtacctactactggggctggatccgccagcccccagggaaggggctggagtggattgggactatctcttctagt.........gggaccacctactacaccccgtccctcaag...agtcgagtcaccatatccggagacacgtccaagaaccagttctccctgaagctgaccttggtgaccgccacagacacggctgtctattattgtgcgagactggaggggtattattatggttggggccaaaggtggttcgacccctggggccagggaaccctggtcaccgtctcctcag		cagttgcagctgcaggagtcgggccca...ggactggtgaagccttcggagaccctgtccctgacctgcagtgtctctggtggctccatcagt......agtggtacctactactggggctggatccgccagcccccagggaaggggctggagtggattgggactatctcttctagt.........gggaccacctactacaccccgtccctcaag...agtcgagtcaccatatccggagacacgtccaagaaccagttctccctgaagctgaccttggtgaccgccacagacacggctgtctattattgtgcgagac	cagttgcagctgcaggagtcgggccca...ggactggtgaagccttcggagaccctgtccctgacctgcagtgtctct	ggtggctccatcagt......agtggtacctactac	tggggctggatccgccagcccccagggaaggggctggagtggattgggact	atctcttctagt.........gggaccacc	tactacaccccgtccctcaag...agtcgagtcaccatatccggagacacgtccaagaaccagttctccctgaagctgaccttggtgaccgccacagacacggctgtctattattgt	gcgagactggaggggtattattatggttggggccaaaggtggttcgacccc	tgtgcgagactggaggggtattattatggttggggccaaaggtggttcgacccctgg	tggttcgacccctggggccagggaaccctggtcaccgtctcctcag	tggggccagggaaccctggtcaccgtctcctcag
2174	AACTCCCAGAAACCGC-1_contig_3	productive	M	Homsap IGHV5-10-1*01 F	Homsap IGHJ6*02 F	Homsap IGHD5-24*01 ORF	IGHG1	gaagtgcaactggtgcagtctggagca...gaggtgaaagagcccggggagtctctgagaatctcctgtcagggatctggatacaccttt............accaaatactggctcagctgggtgcgccagatgcccgggaaaggcctggagtggctggggaggattgatcctagt......gactcttataccgactacagcccgtccttccaa...ggccacgtctccatgtcagttgacacctccatcaatactgcctacctgcagtggaacagcctgaaggcctcggacaccgccacttattactgtgcgaggcgagatggccacaatgatggacaattctactactactacggtctggacgtctggggccaagggaccgcggtcagcgtctcc…		gaagtgcaactggtgcagtctggagca...gaggtgaaagagcccggggagtctctgagaatctcctgtcagggatctggatacaccttt............accaaatactggctcagctgggtgcgccagatgcccgggaaaggcctggagtggctggggaggattgatcctagt......gactcttataccgactacagcccgtccttccaa...ggccacgtctccatgtcagttgacacctccatcaatactgcctacctgcagtggaacagcctgaaggcctcggacaccgccacttattactgtgcgag	gaagtgcaactggtgcagtctggagca...gaggtgaaagagcccggggagtctctgagaatctcctgtcagggatct	ggatacaccttt............accaaatactgg	ctcagctgggtgcgccagatgcccgggaaaggcctggagtggctggggagg	attgatcctagt......gactcttatacc	gactacagcccgtccttccaa...ggccacgtctccatgtcagttgacacctccatcaatactgcctacctgcagtggaacagcctgaaggcctcggacaccgccacttattactgt	gcgaggcgagatggccacaatgatggacaattctactactactacggtctggacgtc	tgtgcgaggcgagatggccacaatgatggacaattctactactactacggtctggacgtctgg	ctactactactacggtctggacgtctggggccaagggaccgcggtcagcgtctcccca	tggggccaagggaccgcggtcagcgtctcccca
6271	AACTCCCCACTTCTGC-1_contig_3	productive	M	Homsap IGHV3-23*01 F, or Homsap IGHV3-23D*01 F	Homsap IGHJ4*02 F	Homsap IGHD5-18*01 F	IGHM	gaggtgcagctgttggagtctggggga...ggcttggtacagcctggggggtccctgagactctcctgtgcagcctctggattcaccttt............agcagctatgccatgagctgggtccgccaggctccagggaaggggctggagtgggtctcagctattagtggtagt......ggtggtagcacatactacgcagactccgtgaag...ggccggttcaccatctccagagacaattccaagaacacgctgtatctgcaaatgaacagcctgagagccgaggacacggccgtatattactgtgcgaaagcccccccctcacctaggtactttgactactggggccagggaaccctggtcaccgtctcctcag		gaggtgcagctgttggagtctggggga...ggcttggtacagcctggggggtccctgagactctcctgtgcagcctctggattcaccttt............agcagctatgccatgagctgggtccgccaggctccagggaaggggctggagtgggtctcagctattagtggtagt......ggtggtagcacatactacgcagactccgtgaag...ggccggttcaccatctccagagacaattccaagaacacgctgtatctgcaaatgaacagcctgagagccgaggacacggccgtatattactgtgcgaaag	gaggtgcagctgttggagtctggggga...ggcttggtacagcctggggggtccctgagactctcctgtgcagcctct	ggattcaccttt............agcagctatgcc	atgagctgggtccgccaggctccagggaaggggctggagtgggtctcagct	attagtggtagt......ggtggtagcaca	tactacgcagactccgtgaag...ggccggttcaccatctccagagacaattccaagaacacgctgtatctgcaaatgaacagcctgagagccgaggacacggccgtatattactgt	gcgaaagcccccccctcacctaggtactttgactac	tgtgcgaaagcccccccctcacctaggtactttgactactgg	tactttgactactggggccagggaaccctggtcaccgtctcctcag	tggggccagggaaccctggtcaccgtctcctcag
1575	AACTCCCCAGCATACT-1_contig_2	productive	N	Homsap IGHV1-46*01 F, or Homsap IGHV1-46*03 F	Homsap IGHJ6*03 F	Homsap IGHD3-9*01 F	IGHD	caggtgcagctggtgcagtctggggct...gaggtgaagaagcctggggcctcagtgaaggtttcctgcaaggcatctggatacaccttc............accagctactatatgcactgggtgcgacaggcccctggacaagggcttgagtggatgggaataatcaaccctagt......ggtggtagcacaagctacgcacagaagttccag...ggcagagtcaccatgaccagggacacgtccacgagcacagtctacatggagctgagcagcctgagatctgaggacacggccgtgtattactgtgcgagagcatttttacattacgatattttgactggccattactactactactactacatggacgtctggggcaaagggaccacggtc…		caggtgcagctggtgcagtctggggct...gaggtgaagaagcctggggcctcagtgaaggtttcctgcaaggcatctggatacaccttc............accagctactatatgcactgggtgcgacaggcccctggacaagggcttgagtggatgggaataatcaaccctagt......ggtggtagcacaagctacgcacagaagttccag...ggcagagtcaccatgaccagggacacgtccacgagcacagtctacatggagctgagcagcctgagatctgaggacacggccgtgtattactgtgcgagag	caggtgcagctggtgcagtctggggct...gaggtgaagaagcctggggcctcagtgaaggtttcctgcaaggcatct	ggatacaccttc............accagctactat	atgcactgggtgcgacaggcccctggacaagggcttgagtggatgggaata	atcaaccctagt......ggtggtagcaca	agctacgcacagaagttccag...ggcagagtcaccatgaccagggacacgtccacgagcacagtctacatggagctgagcagcctgagatctgaggacacggccgtgtattactgt	gcgagagcatttttacattacgatattttgactggccattactactactactactacatggacgtc	tgtgcgagagcatttttacattacgatattttgactggccattactactactactactacatggacgtctgg	attactactactactactacatggacgtctggggcaaagggaccacggtcaccgtctcctca	tggggcaaagggaccacggtcaccgtctcctca
6441	AACTCCCGTACCGGCT-1_contig_5	productive	M	Homsap IGHV3-23*01 F, or Homsap IGHV3-23D*01 F	Homsap IGHJ4*02 F	Homsap IGHD1-26*01 F	IGHM	gaggtgcagctgttggagtctggggga...ggcttggtacagcctggggggtccctgagactctcctgtgcagcctctggattcaccttc............agtagctatgccatgacctgggtccgccaggctccagggaaggggctggagtgcgtctcacagatt...aatctt......gatggcaccacatactacgcagactccgtgaag...ggccgattcaccgtctccagagacagttccaagaacacactgtttctgcaaatgaacagcctgagagtcgaggacacggccatatattactgtgcgtcggtcgacagtgggagccactaccccggatattattttgactactggggccagggaaccctggtcaccgtctcctcag		gaggtgcagctgttggagtctggggga...ggcttggtacagcctggggggtccctgagactctcctgtgcagcctctggattcaccttc............agtagctatgccatgacctgggtccgccaggctccagggaaggggctggagtgcgtctcacagatt...aatctt......gatggcaccacatactacgcagactccgtgaag...ggccgattcaccgtctccagagacagttccaagaacacactgtttctgcaaatgaacagcctgagagtcgaggacacggccatatattactgtgcg	gaggtgcagctgttggagtctggggga...ggcttggtacagcctggggggtccctgagactctcctgtgcagcctct	ggattcaccttc............agtagctatgcc	atgacctgggtccgccaggctccagggaaggggctggagtgcgtctcacag	att...aatctt......gatggcaccaca	tactacgcagactccgtgaag...ggccgattcaccgtctccagagacagttccaagaacacactgtttctgcaaatgaacagcctgagagtcgaggacacggccatatattactgt	gcgtcggtcgacagtgggagccactaccccggatattattttgactac	tgtgcgtcggtcgacagtgggagccactaccccggatattattttgactactgg	tattttgactactggggccagggaaccctggtcaccgtctcctcag	tggggccagggaaccctggtcaccgtctcctcag
10423	AACTCCCGTTCCACTC-1_contig_1	productive	N	Homsap IGHV4-31*03 F	Homsap IGHJ5*02 F	Homsap IGHD4-17*01 F	IGHM	caggtgcagctgcaggagtcgggccca...ggactggtgaagccttcacagaccctgtccctcacctgcactgtctctggtggctccatcagc......agtggtggttactactggagctggatccgccagcacccagggaagggcctggagtggattgggtacatctattacagt.........gggagcacctactacaacccgtccctcaag...agtcgagttaccatatcagtagacacgtctaagaaccagttctccctgaagctgagctctgtgactgccgcggacacggccgtgtattactgtgcgagagggccaaactacggtgactacgaggaggacaactggttcgacccctggggccagggaaccctggtcaccgtctcctcag		caggtgcagctgcaggagtcgggccca...ggactggtgaagccttcacagaccctgtccctcacctgcactgtctctggtggctccatcagc......agtggtggttactactggagctggatccgccagcacccagggaagggcctggagtggattgggtacatctattacagt.........gggagcacctactacaacccgtccctcaag...agtcgagttaccatatcagtagacacgtctaagaaccagttctccctgaagctgagctctgtgactgccgcggacacggccgtgtattactgtgcgagag	caggtgcagctgcaggagtcgggccca...ggactggtgaagccttcacagaccctgtccctcacctgcactgtctct	ggtggctccatcagc......agtggtggttactac	tggagctggatccgccagcacccagggaagggcctggagtggattgggtac	atctattacagt.........gggagcacc	tactacaacccgtccctcaag...agtcgagttaccatatcagtagacacgtctaagaaccagttctccctgaagctgagctctgtgactgccgcggacacggccgtgtattactgt	gcgagagggccaaactacggtgactacgaggaggacaactggttcgacccc	tgtgcgagagggccaaactacggtgactacgaggaggacaactggttcgacccctgg	acaactggttcgacccctggggccagggaaccctggtcaccgtctcctcag	tggggccagggaaccctggtcaccgtctcctcag
487	AACTCCCTCCTTCAAT-1_contig_4	productive	N	Homsap IGHV3-30*04 F, or Homsap IGHV3-30-3*03 F	Homsap IGHJ4*02 F	Homsap IGHD5-12*01 F	IGHM	caggtgcagctggtggagtctggggga...ggcgtggtccagcctgggaggtccctgagactctcctgtgcagcctctggattcaccttc............agtagctatgctatgcactgggtccgccaggctccaggcaaggggctggagtgggtggcagttatatcatatgat......ggaagtaataaatactacgcagactccgtgaag...ggccgattcaccatctccagagacaattccaagaacacgctgtatctgcaaatgaacagcctgagagctgaggacacggctgtgtattactgtgcgagagcgtccccttcagggctacgattaaacagaccctactttgactactggggccagggaaccctggtcaccgtctcctcag		caggtgcagctggtggagtctggggga...ggcgtggtccagcctgggaggtccctgagactctcctgtgcagcctctggattcaccttc............agtagctatgctatgcactgggtccgccaggctccaggcaaggggctggagtgggtggcagttatatcatatgat......ggaagtaataaatactacgcagactccgtgaag...ggccgattcaccatctccagagacaattccaagaacacgctgtatctgcaaatgaacagcctgagagctgaggacacggctgtgtattactgtgcgagag	caggtgcagctggtggagtctggggga...ggcgtggtccagcctgggaggtccctgagactctcctgtgcagcctct	ggattcaccttc............agtagctatgct	atgcactgggtccgccaggctccaggcaaggggctggagtgggtggcagtt	atatcatatgat......ggaagtaataaa	tactacgcagactccgtgaag...ggccgattcaccatctccagagacaattccaagaacacgctgtatctgcaaatgaacagcctgagagctgaggacacggctgtgtattactgt	gcgagagcgtccccttcagggctacgattaaacagaccctactttgactac	tgtgcgagagcgtccccttcagggctacgattaaacagaccctactttgactactgg	ctactttgactactggggccagggaaccctggtcaccgtctcctcag	tggggccagggaaccctggtcaccgtctcctcag
7640	AACTCCCTCTATGTGG-1_contig_2	productive	M	Homsap IGHV3-7*01 F	Homsap IGHJ6*03 F	Homsap IGHD2-2*01 F	IGHG1	gaggtgcagctggtggagtcgggggga...ggcttggtccagccgggggggtccctgagactttcatgtgaagcctctggattcaccttt............agtagttattggatgagctgggtccgccaggctccagggaaggggctggagtgggtggccaacataaagcacgat......ggaagtgacagatactttgtggactctgtgagg...ggccgattcgccatctccagagacaacgccaagaattcactgtatctgcaaatgaacagcgtgagagccgaggacacggctatatattactgtgcgagggaagtagtaccagatgctctgtggcccgggaaccactactactacatggacgtctggggcaaagggaccacggtcaccgtc…		gaggtgcagctggtggagtcgggggga...ggcttggtccagccgggggggtccctgagactttcatgtgaagcctctggattcaccttt............agtagttattggatgagctgggtccgccaggctccagggaaggggctggagtgggtggccaacataaagcacgat......ggaagtgacagatactttgtggactctgtgagg...ggccgattcgccatctccagagacaacgccaagaattcactgtatctgcaaatgaacagcgtgagagccgaggacacggctatatattactgtgcgaggga	gaggtgcagctggtggagtcgggggga...ggcttggtccagccgggggggtccctgagactttcatgtgaagcctct	ggattcaccttt............agtagttattgg	atgagctgggtccgccaggctccagggaaggggctggagtgggtggccaac	ataaagcacgat......ggaagtgacaga	tactttgtggactctgtgagg...ggccgattcgccatctccagagacaacgccaagaattcactgtatctgcaaatgaacagcgtgagagccgaggacacggctatatattactgt	gcgagggaagtagtaccagatgctctgtggcccgggaaccactactactacatggacgtc	tgtgcgagggaagtagtaccagatgctctgtggcccgggaaccactactactacatggacgtctgg	accactactactacatggacgtctggggcaaagggaccacggtcaccgtctcctca	tggggcaaagggaccacggtcaccgtctcctca
4293	AACTCTTAGGACAGCT-1_contig_3	productive	M	Homsap IGHV4-31*03 F, or Homsap IGHV4-31*06 F	Homsap IGHJ3*02 F	Homsap IGHD3-10*01 F	IGHM	caggtgcagctgcaggagtcgggccca...ggactggtgaagccttcacagaccctgtccctcgcctgcactgtctctggtggctccatcagc......agtggttattactactggaactggatccgccaacacccagggaagggcctggagtggattgggtacatctattacagt.........gggagcacctactacaacccgtccctcaag...agtcgagttaccatatcaatggacacgtctaagaaccagttttccctgaagctgagctctgtgactgccgcggacacggccgtgtattactgtgcgggtgatatggttcggggagttagtgcttttgatatctggggccaagggacaatggtcaccgtctcttcag		caggtgcagctgcaggagtcgggccca...ggactggtgaagccttcacagaccctgtccctcgcctgcactgtctctggtggctccatcagc......agtggttattactactggaactggatccgccaacacccagggaagggcctggagtggattgggtacatctattacagt.........gggagcacctactacaacccgtccctcaag...agtcgagttaccatatcaatggacacgtctaagaaccagttttccctgaagctgagctctgtgactgccgcggacacggccgtgtattactgtgcgggtga	caggtgcagctgcaggagtcgggccca...ggactggtgaagccttcacagaccctgtccctcgcctgcactgtctct	ggtggctccatcagc......agtggttattactac	tggaactggatccgccaacacccagggaagggcctggagtggattgggtac	atctattacagt.........gggagcacc	tactacaacccgtccctcaag...agtcgagttaccatatcaatggacacgtctaagaaccagttttccctgaagctgagctctgtgactgccgcggacacggccgtgtattactgt	gcgggtgatatggttcggggagttagtgcttttgatatc	tgtgcgggtgatatggttcggggagttagtgcttttgatatctgg	tgcttttgatatctggggccaagggacaatggtcaccgtctcttcag	tggggccaagggacaatggtcaccgtctcttcag
4731	AACTCTTCACGAAAGC-1_contig_1	productive	N	Homsap IGHV3-30*04 F, or Homsap IGHV3-30-3*03 F	Homsap IGHJ6*02 F	Homsap IGHD6-19*01 F	IGHM	caggtgcagctggtggagtctggggga...ggcgtggtccagcctgggaggtccctgagactctcctgtgcagcctctggattcaccttc............agtagctatgctatgcactgggtccgccaggctccaggcaaggggctggagtgggtggcagttatatcatatgat......ggaagtaataaatactacgcagactccgtgaag...ggccgattcaccatctccagagacaattccaagaacacgctgtatctgcaaatgaacagcctgagagctgaggacacggctgtgtattactgtgcgagagataacgagtggctggtactgtacggtatggacgtctggggccaagggaccacggtcaccgtctcctca		caggtgcagctggtggagtctggggga...ggcgtggtccagcctgggaggtccctgagactctcctgtgcagcctctggattcaccttc............agtagctatgctatgcactgggtccgccaggctccaggcaaggggctggagtgggtggcagttatatcatatgat......ggaagtaataaatactacgcagactccgtgaag...ggccgattcaccatctccagagacaattccaagaacacgctgtatctgcaaatgaacagcctgagagctgaggacacggctgtgtattactgtgcgagaga	caggtgcagctggtggagtctggggga...ggcgtggtccagcctgggaggtccctgagactctcctgtgcagcctct	ggattcaccttc............agtagctatgct	atgcactgggtccgccaggctccaggcaaggggctggagtgggtggcagtt	atatcatatgat......ggaagtaataaa	tactacgcagactccgtgaag...ggccgattcaccatctccagagacaattccaagaacacgctgtatctgcaaatgaacagcctgagagctgaggacacggctgtgtattactgt	gcgagagataacgagtggctggtactgtacggtatggacgtc	tgtgcgagagataacgagtggctggtactgtacggtatggacgtctgg	tacggtatggacgtctggggccaagggaccacggtcaccgtctcctca	tggggccaagggaccacggtcaccgtctcctca
13607	AACTCTTCATTGCGGC-1_contig_3	productive	M	Homsap IGHV3-53*04 F	Homsap IGHJ4*02 F	Homsap IGHD2-21*01 F	IGHA2	gaggtgcagttggtggagtctggagga...ggcttggtccagcctggggggtccctgagactctcctgtgaagtctctgagctcaccgtc............agcagcaactacatgagttgggtccggcaggctccagaaaaggggctggagtgggtctctattgtttacagtggt.........ggcagcacatattatgcagactccgtgaag...ggccgattcaccatctccagagacatctccaagaacacagtctcccttgaaatgaacagtctcagacctgaagacacggccgtatatttctgtgtaagagtggcgttcagtggtggctggcctcactttgactactggggccagggaaccctggtcaccgtctcctcag		gaggtgcagttggtggagtctggagga...ggcttggtccagcctggggggtccctgagactctcctgtgaagtctctgagctcaccgtc............agcagcaactacatgagttgggtccggcaggctccagaaaaggggctggagtgggtctctattgtttacagtggt.........ggcagcacatattatgcagactccgtgaag...ggccgattcaccatctccagagacatctccaagaacacagtctcccttgaaatgaacagtctcagacctgaagacacggccgtatatttctgtgtaagag	gaggtgcagttggtggagtctggagga...ggcttggtccagcctggggggtccctgagactctcctgtgaagtctct	gagctcaccgtc............agcagcaactac	atgagttgggtccggcaggctccagaaaaggggctggagtgggtctctatt	gtttacagtggt.........ggcagcaca	tattatgcagactccgtgaag...ggccgattcaccatctccagagacatctccaagaacacagtctcccttgaaatgaacagtctcagacctgaagacacggccgtatatttctgt	gtaagagtggcgttcagtggtggctggcctcactttgactac	tgtgtaagagtggcgttcagtggtggctggcctcactttgactactgg	actttgactactggggccagggaaccctggtcaccgtctcctcag	tggggccagggaaccctggtcaccgtctcctcag
11321	AACTCTTGTCCGTGAC-1_contig_4	productive	N	Homsap IGHV3-23*01 F, or Homsap IGHV3-23D*01 F	Homsap IGHJ2*01 F	Homsap IGHD4-17*01 F	IGHM	gaggtgcagctgttggagtctggggga...ggcttggtacagcctggggggtccctgagactctcctgtgcagcctctggattcaccttt............agcagctatgccatgagctgggtccgccaggctccagggaaggggctggagtgggtctcagctattagtggtagt......ggtggtagcacatactacgcagactccgtgaag...ggccggttcaccatctccagagacaattccaagaacacgctgtatctgcaaatgaacagcctgagagccgaggacacggccgtatattactgtgcgaaagacgccaatgactacggtgaaacggactggtacttcgatctctggggccgtggcaccctggtcactgtctcctcag		gaggtgcagctgttggagtctggggga...ggcttggtacagcctggggggtccctgagactctcctgtgcagcctctggattcaccttt............agcagctatgccatgagctgggtccgccaggctccagggaaggggctggagtgggtctcagctattagtggtagt......ggtggtagcacatactacgcagactccgtgaag...ggccggttcaccatctccagagacaattccaagaacacgctgtatctgcaaatgaacagcctgagagccgaggacacggccgtatattactgtgcgaaaga	gaggtgcagctgttggagtctggggga...ggcttggtacagcctggggggtccctgagactctcctgtgcagcctct	ggattcaccttt............agcagctatgcc	atgagctgggtccgccaggctccagggaaggggctggagtgggtctcagct	attagtggtagt......ggtggtagcaca	tactacgcagactccgtgaag...ggccggttcaccatctccagagacaattccaagaacacgctgtatctgcaaatgaacagcctgagagccgaggacacggccgtatattactgt	gcgaaagacgccaatgactacggtgaaacggactggtacttcgatctc	tgtgcgaaagacgccaatgactacggtgaaacggactggtacttcgatctctgg	actggtacttcgatctctggggccgtggcaccctggtcactgtctcctcag	tggggccgtggcaccctggtcactgtctcctcag
9110	AACTCTTGTCTTTCAT-1_contig_3	productive	N	Homsap IGHV4-34*01 F	Homsap IGHJ5*02 F	Homsap IGHD3-16*02 F	IGHM	caggtgcagctacagcagtggggcgca...ggactgttgaagccttcggagaccctgtccctcacctgcgctgtctatggtgggtccttc............agtggttactactggagctggatccgccagcccccagggaaggggctggagtggattggggaaatcaatcatagt.........ggaagcaccaactacaacccgtccctcaag...agtcgagtcaccatatcagtagacacgtccaagaaccagttctccctgaagctgagctctgtgaccgccgcggacacggctgtgtattactgtgcgagaggccgtcttcgtgtcgacccctggggccagggaaccctggtcaccgtctcctcag		caggtgcagctacagcagtggggcgca...ggactgttgaagccttcggagaccctgtccctcacctgcgctgtctatggtgggtccttc............agtggttactactggagctggatccgccagcccccagggaaggggctggagtggattggggaaatcaatcatagt.........ggaagcaccaactacaacccgtccctcaag...agtcgagtcaccatatcagtagacacgtccaagaaccagttctccctgaagctgagctctgtgaccgccgcggacacggctgtgtattactgtgcgagagg	caggtgcagctacagcagtggggcgca...ggactgttgaagccttcggagaccctgtccctcacctgcgctgtctat	ggtgggtccttc............agtggttactac	tggagctggatccgccagcccccagggaaggggctggagtggattggggaa	atcaatcatagt.........ggaagcacc	aactacaacccgtccctcaag...agtcgagtcaccatatcagtagacacgtccaagaaccagttctccctgaagctgagctctgtgaccgccgcggacacggctgtgtattactgt	gcgagaggccgtcttcgtgtcgacccc	tgtgcgagaggccgtcttcgtgtcgacccctgg	tcgacccctggggccagggaaccctggtcaccgtctcctcag	tggggccagggaaccctggtcaccgtctcctcag
11549	AACTGGTAGAGGTAGA-1_contig_1	productive	N	Homsap IGHV1-18*01 F	Homsap IGHJ4*02 F	Homsap IGHD3-10*01 F	IGHD	caggttcagctggtgcagtctggagct...gaggtgaagaagcctggggcctcagtgaaggtctcctgcaaggcttctggttacaccttt............accagctatggtatcagctgggtgcgacaggcccctggacaagggcttgagtggatgggatggatcagcgcttac......aatggtaacacaaactatgcacagaagctccag...ggcagagtcaccatgaccacagacacatccacgagcacagcctacatggagctgaggagcctgagatctgacgacacggccgtgtattactgtgcgagagatccccatccccctatggttcggggagttattattgggggggggtcagactactggggccagggaaccctggtcaccgtc…		caggttcagctggtgcagtctggagct...gaggtgaagaagcctggggcctcagtgaaggtctcctgcaaggcttctggttacaccttt............accagctatggtatcagctgggtgcgacaggcccctggacaagggcttgagtggatgggatggatcagcgcttac......aatggtaacacaaactatgcacagaagctccag...ggcagagtcaccatgaccacagacacatccacgagcacagcctacatggagctgaggagcctgagatctgacgacacggccgtgtattactgtgcgagaga	caggttcagctggtgcagtctggagct...gaggtgaagaagcctggggcctcagtgaaggtctcctgcaaggcttct	ggttacaccttt............accagctatggt	atcagctgggtgcgacaggcccctggacaagggcttgagtggatgggatgg	atcagcgcttac......aatggtaacaca	aactatgcacagaagctccag...ggcagagtcaccatgaccacagacacatccacgagcacagcctacatggagctgaggagcctgagatctgacgacacggccgtgtattactgt	gcgagagatccccatccccctatggttcggggagttattattgggggggggtcagactac	tgtgcgagagatccccatccccctatggttcggggagttattattgggggggggtcagactactgg	gactactggggccagggaaccctggtcaccgtctcctcag	tggggccagggaaccctggtcaccgtctcctcag
5289	AACTGGTGTTCCCTTG-1_contig_3	productive	M	Homsap IGHV1-18*01 F	Homsap IGHJ6*02 F	Homsap IGHD4-23*01 ORF	IGHG1	caggctcacctgcagcagtctggacct...gaggtgaagaagcctggggcctcagtgaaaatctcctgtaaggcttctaattacacgttt............aacatgtatggtcttagttgggtgcgacaggcccctggacaagggctggagtggatgggatggatcagcgttgcc......cagggtcacacaagctttgcccagaagttccaa...gacaggatcgtcatgaccacggacacatccacggccacggcgtacatggagctgaggagcctgagatctgacgactcggccgtctatttctgtgcgagacgatcgaagacggtgctcaccccttatcactactacttcggtctggacgtctggggccaagggaccccggtcatcgtctcc…		caggctcacctgcagcagtctggacct...gaggtgaagaagcctggggcctcagtgaaaatctcctgtaaggcttctaattacacgttt............aacatgtatggtcttagttgggtgcgacaggcccctggacaagggctggagtggatgggatggatcagcgttgcc......cagggtcacacaagctttgcccagaagttccaa...gacaggatcgtcatgaccacggacacatccacggccacggcgtacatggagctgaggagcctgagatctgacgactcggccgtctatttctgtgcgaga	caggctcacctgcagcagtctggacct...gaggtgaagaagcctggggcctcagtgaaaatctcctgtaaggcttct	aattacacgttt............aacatgtatggt	cttagttgggtgcgacaggcccctggacaagggctggagtggatgggatgg	atcagcgttgcc......cagggtcacaca	agctttgcccagaagttccaa...gacaggatcgtcatgaccacggacacatccacggccacggcgtacatggagctgaggagcctgagatctgacgactcggccgtctatttctgt	gcgagacgatcgaagacggtgctcaccccttatcactactacttcggtctggacgtc	tgtgcgagacgatcgaagacggtgctcaccccttatcactactacttcggtctggacgtctgg	actactacttcggtctggacgtctggggccaagggaccccggtcatcgtctcctca	tggggccaagggaccccggtcatcgtctcctca
12754	AACTTTCAGCTAGTCT-1_contig_2	productive	N	Homsap IGHV4-34*01 F	Homsap IGHJ3*02 F	Homsap IGHD6-13*01 F	IGHM	caggtgcagctacagcagtggggcgca...ggactgttgaagccttcggagaccctgtccctcacctgcgctgtctatggtgggtccttc............agtggttactactggagctggatccgccagcccccagggaaggggctggagtggattggggaaatcaatcatagt.........ggaagcaccaactacaacccgtccctcaag...agtcgagtcaccatatcagtagacacgtccaagaaccagttctccctgaagctgagctctgtgaccgccgcggacacggctgtgtattactgtgcgacctatatagcagcagtaccttcagcctttgatatctggggccaagggacaatggtcaccgtctcttcag		caggtgcagctacagcagtggggcgca...ggactgttgaagccttcggagaccctgtccctcacctgcgctgtctatggtgggtccttc............agtggttactactggagctggatccgccagcccccagggaaggggctggagtggattggggaaatcaatcatagt.........ggaagcaccaactacaacccgtccctcaag...agtcgagtcaccatatcagtagacacgtccaagaaccagttctccctgaagctgagctctgtgaccgccgcggacacggctgtgtattactgtgcga	caggtgcagctacagcagtggggcgca...ggactgttgaagccttcggagaccctgtccctcacctgcgctgtctat	ggtgggtccttc............agtggttactac	tggagctggatccgccagcccccagggaaggggctggagtggattggggaa	atcaatcatagt.........ggaagcacc	aactacaacccgtccctcaag...agtcgagtcaccatatcagtagacacgtccaagaaccagttctccctgaagctgagctctgtgaccgccgcggacacggctgtgtattactgt	gcgacctatatagcagcagtaccttcagcctttgatatc	tgtgcgacctatatagcagcagtaccttcagcctttgatatctgg	tttgatatctggggccaagggacaatggtcaccgtctcttcag	tggggccaagggacaatggtcaccgtctcttcag
7642	AACTTTCAGTGTACGG-1_contig_2	productive	M	Homsap IGHV2-5*04 F	Homsap IGHJ4*02 F	Homsap IGHD3-22*01 F	IGHG2	cagatcaccttgaaggagtctggtcct...acgctggtgaaacccacacagaccctcacgctgacctgcacctgctctgggttctcacccaac......actaatggagtgggtgtgggctggatccgtcagccctcaggacaggccctggaatggcttgcactcatctattggtct.........gatgataagcgctacagcccctctctgaag...accaggctctccatcagcaaggacacctccaaaaatcaggtggtccttacaatgaccaacatggaccctgtggacacaggcacatattattgtgcacacagaatgaggtcgggctacgatagtagtggctattacaactactggggcccgggaaccctggtcaccgtctcctcag		cagatcaccttgaaggagtctggtcct...acgctggtgaaacccacacagaccctcacgctgacctgcacctgctctgggttctcacccaac......actaatggagtgggtgtgggctggatccgtcagccctcaggacaggccctggaatggcttgcactcatctattggtct.........gatgataagcgctacagcccctctctgaag...accaggctctccatcagcaaggacacctccaaaaatcaggtggtccttacaatgaccaacatggaccctgtggacacaggcacatattattgtgcac	cagatcaccttgaaggagtctggtcct...acgctggtgaaacccacacagaccctcacgctgacctgcacctgctct	gggttctcacccaac......actaatggagtgggt	gtgggctggatccgtcagccctcaggacaggccctggaatggcttgcactc	atctattggtct.........gatgataag	cgctacagcccctctctgaag...accaggctctccatcagcaaggacacctccaaaaatcaggtggtccttacaatgaccaacatggaccctgtggacacaggcacatattattgt	gcacacagaatgaggtcgggctacgatagtagtggctattacaactac	tgtgcacacagaatgaggtcgggctacgatagtagtggctattacaactactgg	actactggggcccgggaaccctggtcaccgtctcctcag	tggggcccgggaaccctggtcaccgtctcctcag
8047	AACTTTCCAATGGTCT-1_contig_3	productive	N	Homsap IGHV3-23*01 F, or Homsap IGHV3-23D*01 F	Homsap IGHJ6*02 F	Homsap IGHD2-2*01 F	IGHD	gaggtgcagctgttggagtctggggga...ggcttggtacagcctggggggtccctgagactctcctgtgcagcctctggattcaccttt............agcagctatgccatgagctgggtccgccaggctccagggaaggggctggagtgggtctcagctattagtggtagt......ggtggtagcacatactacgcagactccgtgaag...ggccggttcaccatctccagagacaattccaagaacacgctgtatctgcaaatgaacagcctgagagccgaggacacggccgtatattactgtgcgagaccatattgtagtagtaccagctgcctctcttactactactactacggtatggacgtctggggccaagggaccacggtcacc…		gaggtgcagctgttggagtctggggga...ggcttggtacagcctggggggtccctgagactctcctgtgcagcctctggattcaccttt............agcagctatgccatgagctgggtccgccaggctccagggaaggggctggagtgggtctcagctattagtggtagt......ggtggtagcacatactacgcagactccgtgaag...ggccggttcaccatctccagagacaattccaagaacacgctgtatctgcaaatgaacagcctgagagccgaggacacggccgtatattactgtgcga	gaggtgcagctgttggagtctggggga...ggcttggtacagcctggggggtccctgagactctcctgtgcagcctct	ggattcaccttt............agcagctatgcc	atgagctgggtccgccaggctccagggaaggggctggagtgggtctcagct	attagtggtagt......ggtggtagcaca	tactacgcagactccgtgaag...ggccggttcaccatctccagagacaattccaagaacacgctgtatctgcaaatgaacagcctgagagccgaggacacggccgtatattactgt	gcgagaccatattgtagtagtaccagctgcctctcttactactactactacggtatggacgtc	tgtgcgagaccatattgtagtagtaccagctgcctctcttactactactactacggtatggacgtctgg	ttactactactactacggtatggacgtctggggccaagggaccacggtcaccgtctcctca	tggggccaagggaccacggtcaccgtctcctca
10338	AACTTTCCACCAGTTA-1_contig_1	productive	N	Homsap IGHV1-18*01 F	Homsap IGHJ6*03 F	Homsap IGHD6-13*01 F	IGHM	caggttcagctggtgcagtctggagct...gaggtgaagaagcctggggcctcagtgaaggtctcctgcaaggcttctggttacaccttt............accagctatggtatcagctgggtgcgacaggcccctggacaagggcttgagtggatgggatggatcagcgcttac......aatggtaacacaaactatgcacagaagctccag...ggcagagtcaccatgaccacagacacatccacgagcacagcctacatggagctgaggagcctgagatctgacgacacggccgtgtattactgtgcgagaaagaagcagcagaactactactactactacatggacgtctggggcaaagggaccacggtcaccgtctcctca		caggttcagctggtgcagtctggagct...gaggtgaagaagcctggggcctcagtgaaggtctcctgcaaggcttctggttacaccttt............accagctatggtatcagctgggtgcgacaggcccctggacaagggcttgagtggatgggatggatcagcgcttac......aatggtaacacaaactatgcacagaagctccag...ggcagagtcaccatgaccacagacacatccacgagcacagcctacatggagctgaggagcctgagatctgacgacacggccgtgtattactgtgcgaga	caggttcagctggtgcagtctggagct...gaggtgaagaagcctggggcctcagtgaaggtctcctgcaaggcttct	ggttacaccttt............accagctatggt	atcagctgggtgcgacaggcccctggacaagggcttgagtggatgggatgg	atcagcgcttac......aatggtaacaca	aactatgcacagaagctccag...ggcagagtcaccatgaccacagacacatccacgagcacagcctacatggagctgaggagcctgagatctgacgacacggccgtgtattactgt	gcgagaaagaagcagcagaactactactactactacatggacgtc	tgtgcgagaaagaagcagcagaactactactactactacatggacgtctgg	actactactactactacatggacgtctggggcaaagggaccacggtcaccgtctcctca	tggggcaaagggaccacggtcaccgtctcctca
6996	AACTTTCGTGGTACAG-1_contig_4	productive	M	Homsap IGHV3-23*01 F, or Homsap IGHV3-23D*01 F	Homsap IGHJ4*02 F	Homsap IGHD5-12*01 F	IGHG1	gaggtgcacctcttggaatctggggga...gacttggtacagcctggggggtccctgagactctcctgtgcagcctctggcttcaacttc............tatatttatgccatgaattgggtccgccaggctccagggaagggactggagtgggtcgcagtgatcattggtaat......agtgctgacatccagtacgcagactccgtgagg...ggccgcttcaccatctccagagacaactccaagaacagattgtatttacaaatgagcagtctgagagccgaagacacggccatatattactgtgtgaaagatttgaggcccgatggtcgctacggcgttgattattggggccagggaacccgggtcaccgtctcctcag		gaggtgcacctcttggaatctggggga...gacttggtacagcctggggggtccctgagactctcctgtgcagcctctggcttcaacttc............tatatttatgccatgaattgggtccgccaggctccagggaagggactggagtgggtcgcagtgatcattggtaat......agtgctgacatccagtacgcagactccgtgagg...ggccgcttcaccatctccagagacaactccaagaacagattgtatttacaaatgagcagtctgagagccgaagacacggccatatattactgtgtgaaaga	gaggtgcacctcttggaatctggggga...gacttggtacagcctggggggtccctgagactctcctgtgcagcctct	ggcttcaacttc............tatatttatgcc	atgaattgggtccgccaggctccagggaagggactggagtgggtcgcagtg	atcattggtaat......agtgctgacatc	cagtacgcagactccgtgagg...ggccgcttcaccatctccagagacaactccaagaacagattgtatttacaaatgagcagtctgagagccgaagacacggccatatattactgt	gtgaaagatttgaggcccgatggtcgctacggcgttgattat	tgtgtgaaagatttgaggcccgatggtcgctacggcgttgattattgg	ttgattattggggccagggaacccgggtcaccgtctcctcag	tggggccagggaacccgggtcaccgtctcctcag
3423	AACTTTCGTTCCACAA-1_contig_1	productive	M	Homsap IGHV3-64*05 F, or Homsap IGHV3-64D*06 F	Homsap IGHJ4*02 F	Homsap IGHD4-17*01 F	IGHM	gaggtgcggctggtggagtctggggga...ggcttggtccagcctggggggtccctgagactctcctgttcagcctctggattcaccttc............agtagctataatatgcactgggtccgccaggctccagggaagggactggaatatgtttcagcaattagttctaat......gggggtagcagatactacgcagactcagtgagg...ggcagattcaccatctccagagacaattctaagaacatgctctatcttcaaatgagcagtctgagacctgaggacacggctgtgtattactgtgtgatctgcgactacggtgactaccggatttttgactactggggccagggaaccctggtcaccgtctcctcag		gaggtgcggctggtggagtctggggga...ggcttggtccagcctggggggtccctgagactctcctgttcagcctctggattcaccttc............agtagctataatatgcactgggtccgccaggctccagggaagggactggaatatgtttcagcaattagttctaat......gggggtagcagatactacgcagactcagtgagg...ggcagattcaccatctccagagacaattctaagaacatgctctatcttcaaatgagcagtctgagacctgaggacacggctgtgtattactgtgtga	gaggtgcggctggtggagtctggggga...ggcttggtccagcctggggggtccctgagactctcctgttcagcctct	ggattcaccttc............agtagctataat	atgcactgggtccgccaggctccagggaagggactggaatatgtttcagca	attagttctaat......gggggtagcaga	tactacgcagactcagtgagg...ggcagattcaccatctccagagacaattctaagaacatgctctatcttcaaatgagcagtctgagacctgaggacacggctgtgtattactgt	gtgatctgcgactacggtgactaccggatttttgactac	tgtgtgatctgcgactacggtgactaccggatttttgactactgg	tttgactactggggccagggaaccctggtcaccgtctcctcag	tggggccagggaaccctggtcaccgtctcctcag
9515	AACTTTCTCCTCGCAT-1_contig_3	productive	N	Homsap IGHV3-48*03 F	Homsap IGHJ3*02 F	Homsap IGHD3-3*01 F	IGHM	gaggtgcagctggtggagtctggggga...ggcttggtacagcctggagggtccctgagactctcctgtgcagcctctggattcaccttc............agtagttatgaaatgaactgggtccgccaggctccagggaaggggctggagtgggtttcatacattagtagtagt......ggtagtaccatatactacgcagactctgtgaag...ggccgattcaccatctccagagacaacgccaagaactcactgtatctgcaaatgaacagcctgagagccgaggacacggctgtttattactgtgcgggaacagggttattaaaccccgctggtgcttttgatatctggggccaagggacaatggtcaccgtctcttcag		gaggtgcagctggtggagtctggggga...ggcttggtacagcctggagggtccctgagactctcctgtgcagcctctggattcaccttc............agtagttatgaaatgaactgggtccgccaggctccagggaaggggctggagtgggtttcatacattagtagtagt......ggtagtaccatatactacgcagactctgtgaag...ggccgattcaccatctccagagacaacgccaagaactcactgtatctgcaaatgaacagcctgagagccgaggacacggctgtttattactgtgcg	gaggtgcagctggtggagtctggggga...ggcttggtacagcctggagggtccctgagactctcctgtgcagcctct	ggattcaccttc............agtagttatgaa	atgaactgggtccgccaggctccagggaaggggctggagtgggtttcatac	attagtagtagt......ggtagtaccata	tactacgcagactctgtgaag...ggccgattcaccatctccagagacaacgccaagaactcactgtatctgcaaatgaacagcctgagagccgaggacacggctgtttattactgt	gcgggaacagggttattaaaccccgctggtgcttttgatatc	tgtgcgggaacagggttattaaaccccgctggtgcttttgatatctgg	tgcttttgatatctggggccaagggacaatggtcaccgtctcttcag	tggggccaagggacaatggtcaccgtctcttcag
7965	AAGACCTAGGCATTGG-1_contig_4	productive	N	Homsap IGHV4-39*01 F	Homsap IGHJ4*02 F	Homsap IGHD3-10*01 F	IGHM	cagctgcagctgcaggagtcgggccca...ggactggtgaagccttcggagaccctgtccctcacctgcactgtctctggtggctccatcagc......agtagtagttactactggggctggatccgccagcccccagggaaggggctggagtggattgggagtatctattatagt.........gggagcacctactacaacccgtccctcaag...agtcgagtcaccatatccgtagacacgtccaagaaccagttctccctgaagctgagctctgtgaccgccgcagacacggctgtgtattactgtgcgagaggttactatggttcggggatcctctactggggccagggaaccctggtcaccgtctcctcag		cagctgcagctgcaggagtcgggccca...ggactggtgaagccttcggagaccctgtccctcacctgcactgtctctggtggctccatcagc......agtagtagttactactggggctggatccgccagcccccagggaaggggctggagtggattgggagtatctattatagt.........gggagcacctactacaacccgtccctcaag...agtcgagtcaccatatccgtagacacgtccaagaaccagttctccctgaagctgagctctgtgaccgccgcagacacggctgtgtattactgtgcgaga	cagctgcagctgcaggagtcgggccca...ggactggtgaagccttcggagaccctgtccctcacctgcactgtctct	ggtggctccatcagc......agtagtagttactac	tggggctggatccgccagcccccagggaaggggctggagtggattgggagt	atctattatagt.........gggagcacc	tactacaacccgtccctcaag...agtcgagtcaccatatccgtagacacgtccaagaaccagttctccctgaagctgagctctgtgaccgccgcagacacggctgtgtattactgt	gcgagaggttactatggttcggggatcctctac	tgtgcgagaggttactatggttcggggatcctctactgg	ctactggggccagggaaccctggtcaccgtctcctcag	tggggccagggaaccctggtcaccgtctcctcag
8052	AAGACCTAGTGGTAAT-1_contig_3	productive	N	Homsap IGHV3-23*01 F, or Homsap IGHV3-23D*01 F	Homsap IGHJ1*01 F	Homsap IGHD3-22*01 F	IGHM	gaggtgcagctgttggagtctggggga...ggcttggtacagcctggggggtccctgagactctcctgtgcagcctctggattcaccttt............agcagctatgccatgagctgggtccgccaggctccagggaaggggctggagtgggtctcagctattagtggtagt......ggtggtagcacatactacgcagactccgtgaag...ggccggttcaccatctccagagacaattccaagaacacgctgtatctgcaaatgaacagcctgagagccgaggacacggccgtatattactgtgcgaaatccgcgaaaatgagccgtattactatgatagtagtggttatcccccggggatacttccagcactggggccagggcaccctg…		gaggtgcagctgttggagtctggggga...ggcttggtacagcctggggggtccctgagactctcctgtgcagcctctggattcaccttt............agcagctatgccatgagctgggtccgccaggctccagggaaggggctggagtgggtctcagctattagtggtagt......ggtggtagcacatactacgcagactccgtgaag...ggccggttcaccatctccagagacaattccaagaacacgctgtatctgcaaatgaacagcctgagagccgaggacacggccgtatattactgtgcgaaa	gaggtgcagctgttggagtctggggga...ggcttggtacagcctggggggtccctgagactctcctgtgcagcctct	ggattcaccttt............agcagctatgcc	atgagctgggtccgccaggctccagggaaggggctggagtgggtctcagct	attagtggtagt......ggtggtagcaca	tactacgcagactccgtgaag...ggccggttcaccatctccagagacaattccaagaacacgctgtatctgcaaatgaacagcctgagagccgaggacacggccgtatattactgt	gcgaaatccgcgaaaatgagccgtattactatgatagtagtggttatcccccggggatacttccagcac	tgtgcgaaatccgcgaaaatgagccgtattactatgatagtagtggttatcccccggggatacttccagcactgg	atacttccagcactggggccagggcaccctggtcaccgtctcctcag	tggggccagggcaccctggtcaccgtctcctcag
8964	AAGACCTCACCTCGTT-1_contig_2	productive	N	Homsap IGHV1-18*01 F	Homsap IGHJ3*02 F	Homsap IGHD1-26*01 F	IGHM	caggttcagctggtgcagtctggagct...gaggtgaagaagcctggggcctcagtgaaggtctcctgcaaggcttctggttacaccttt............accagctatggtatcagctgggtgcgacaggcccctggacaagggcttgagtggatgggatggatcagcgcttac......aatggtaacacaaactatgcacagaagctccag...ggcagagtcaccatgaccacagacacatccacgagcacagcctacatggagctgaggagcctgagatctgacgacacggccgtgtattactgtgcgagagacgaggtgggagctacgtctctccaacgtgcttttgatatctggggccaagggacaatggtcaccgtctcttcag		caggttcagctggtgcagtctggagct...gaggtgaagaagcctggggcctcagtgaaggtctcctgcaaggcttctggttacaccttt............accagctatggtatcagctgggtgcgacaggcccctggacaagggcttgagtggatgggatggatcagcgcttac......aatggtaacacaaactatgcacagaagctccag...ggcagagtcaccatgaccacagacacatccacgagcacagcctacatggagctgaggagcctgagatctgacgacacggccgtgtattactgtgcgagaga	caggttcagctggtgcagtctggagct...gaggtgaagaagcctggggcctcagtgaaggtctcctgcaaggcttct	ggttacaccttt............accagctatggt	atcagctgggtgcgacaggcccctggacaagggcttgagtggatgggatgg	atcagcgcttac......aatggtaacaca	aactatgcacagaagctccag...ggcagagtcaccatgaccacagacacatccacgagcacagcctacatggagctgaggagcctgagatctgacgacacggccgtgtattactgt	gcgagagacgaggtgggagctacgtctctccaacgtgcttttgatatc	tgtgcgagagacgaggtgggagctacgtctctccaacgtgcttttgatatctgg	tgcttttgatatctggggccaagggacaatggtcaccgtctcttcag	tggggccaagggacaatggtcaccgtctcttcag
12114	AAGACCTCAGCTATTG-1_contig_3	productive	M	Homsap IGHV3-72*01 F	Homsap IGHJ3*02 F	Homsap IGHD3-10*01 F	IGHA2	gaggtgcagttggtggagtctggggga...ggcttggtccagcctggagggtccctggtactctcctgtgcagcctctggattcactttg............agcgactactacatggactgggtccgccaggctccagggaaggggctggagtgggttggccgtagtagaaacaaacttaatggttacaccccagaatacgccgcgtctgtaaaa...ggcagattcaccatctcaagagatgattcaaagaactcattctatttgcaagtgaacagcctgaaaaccgaggacacggccgtgtattattgtgctagaggcccttttgctatggttcggttacctaacccccaagcttttgatatctggggccaagggacaatggtcaccgtctcttcag		gaggtgcagttggtggagtctggggga...ggcttggtccagcctggagggtccctggtactctcctgtgcagcctctggattcactttg............agcgactactacatggactgggtccgccaggctccagggaaggggctggagtgggttggccgtagtagaaacaaacttaatggttacaccccagaatacgccgcgtctgtaaaa...ggcagattcaccatctcaagagatgattcaaagaactcattctatttgcaagtgaacagcctgaaaaccgaggacacggccgtgtattattgtgctagag	gaggtgcagttggtggagtctggggga...ggcttggtccagcctggagggtccctggtactctcctgtgcagcctct	ggattcactttg............agcgactactac	atggactgggtccgccaggctccagggaaggggctggagtgggttggccgt	agtagaaacaaacttaatggttacacccca	gaatacgccgcgtctgtaaaa...ggcagattcaccatctcaagagatgattcaaagaactcattctatttgcaagtgaacagcctgaaaaccgaggacacggccgtgtattattgt	gctagaggcccttttgctatggttcggttacctaacccccaagcttttgatatc	tgtgctagaggcccttttgctatggttcggttacctaacccccaagcttttgatatctgg	gcttttgatatctggggccaagggacaatggtcaccgtctcttcag	tggggccaagggacaatggtcaccgtctcttcag
1736	AAGACCTCATACCATG-1_contig_2	productive	M	Homsap IGHV4-59*01 F	Homsap IGHJ4*02 F	Homsap IGHD5-18*01 F	IGHA2	caggtgcagctgcaggagtcgggccca...ggactggtgaagccttcggagaccctgtccctcacctgcactgtctctggtggctccatc............aatagttactactggagctggatccggcagcccccagggaagggactggagtggattgggtatatctattacagt.........gggagcaccaactacaacccctccctcaag...agtcgagtcaccatctcagtagacacgtccaagaaccagttctccctgaagctgacctatgtgaccgctgcggacacggccgtgtattactgtgcgagaggtggtcgtggatacagcctaggggttgactactggggccagggaaccctggtcaccgtctcctcag		caggtgcagctgcaggagtcgggccca...ggactggtgaagccttcggagaccctgtccctcacctgcactgtctctggtggctccatc............aatagttactactggagctggatccggcagcccccagggaagggactggagtggattgggtatatctattacagt.........gggagcaccaactacaacccctccctcaag...agtcgagtcaccatctcagtagacacgtccaagaaccagttctccctgaagctgacctatgtgaccgctgcggacacggccgtgtattactgtgcgagag	caggtgcagctgcaggagtcgggccca...ggactggtgaagccttcggagaccctgtccctcacctgcactgtctct	ggtggctccatc............aatagttactac	tggagctggatccggcagcccccagggaagggactggagtggattgggtat	atctattacagt.........gggagcacc	aactacaacccctccctcaag...agtcgagtcaccatctcagtagacacgtccaagaaccagttctccctgaagctgacctatgtgaccgctgcggacacggccgtgtattactgt	gcgagaggtggtcgtggatacagcctaggggttgactac	tgtgcgagaggtggtcgtggatacagcctaggggttgactactgg	ttgactactggggccagggaaccctggtcaccgtctcctcag	tggggccagggaaccctggtcaccgtctcctcag
6522	AAGACCTGTATAGTAG-1_contig_2	productive	N	Homsap IGHV2-70*15 F	Homsap IGHJ6*02 F	Homsap IGHD6-19*01 F	IGHM	caggtcaccttgagggagtctggtcct...gcgctggtgaaacccacacagaccctcacactgacctgcaccttctctgggttctcactcagc......actagtggaatgtgtgtgagctggatccgtcagcccccagggaaggccctggagtggcttgcacgcattgattgggat.........gatgataaatactacagcacatctctgaag...accaggctcaccatctccaaggacacctccaaaaaccaggtggtccttacaatgaccaacatggaccctgtggacacagccacgtattactgtgcacggatctcaggaattctcaagggaccgcggtatagcagtggctggtcaaaggatggcgttaactactactactacggtatggac…		caggtcaccttgagggagtctggtcct...gcgctggtgaaacccacacagaccctcacactgacctgcaccttctctgggttctcactcagc......actagtggaatgtgtgtgagctggatccgtcagcccccagggaaggccctggagtggcttgcacgcattgattgggat.........gatgataaatactacagcacatctctgaag...accaggctcaccatctccaaggacacctccaaaaaccaggtggtccttacaatgaccaacatggaccctgtggacacagccacgtattactgtgcacggat	caggtcaccttgagggagtctggtcct...gcgctggtgaaacccacacagaccctcacactgacctgcaccttctct	gggttctcactcagc......actagtggaatgtgt	gtgagctggatccgtcagcccccagggaaggccctggagtggcttgcacgc	attgattgggat.........gatgataaa	tactacagcacatctctgaag...accaggctcaccatctccaaggacacctccaaaaaccaggtggtccttacaatgaccaacatggaccctgtggacacagccacgtattactgt	gcacggatctcaggaattctcaagggaccgcggtatagcagtggctggtcaaaggatggcgttaactactactactacggtatggacgtc	tgtgcacggatctcaggaattctcaagggaccgcggtatagcagtggctggtcaaaggatggcgttaactactactactacggtatggacgtctgg	actactactactacggtatggacgtctggggccaagggaccacggtcaccgtctcctca	tggggccaagggaccacggtcaccgtctcctca
12680	AAGACCTGTCTAAAGA-1_contig_4	productive	N	Homsap IGHV2-70*15 F	Homsap IGHJ6*03 F	Homsap IGHD3-22*01 F	IGHM	caggtcaccttgagggagtctggtcct...gcgctggtgaaacccacacagaccctcacactgacctgcaccttctctgggttctcactcagc......actagtggaatgtgtgtgagctggatccgtcagcccccagggaaggccctggagtggcttgcacgcattgattgggat.........gatgataaatactacagcacatctctgaag...accaggctcaccatctccaaggacacctccaaaaaccaggtggtccttacaatgaccaacatggaccctgtggacacagccacgtattactgtgcacggatacggaattactatgatagtagtggttattactactactactactacatggacgtctggggcaaagggaccacggtcacc…		caggtcaccttgagggagtctggtcct...gcgctggtgaaacccacacagaccctcacactgacctgcaccttctctgggttctcactcagc......actagtggaatgtgtgtgagctggatccgtcagcccccagggaaggccctggagtggcttgcacgcattgattgggat.........gatgataaatactacagcacatctctgaag...accaggctcaccatctccaaggacacctccaaaaaccaggtggtccttacaatgaccaacatggaccctgtggacacagccacgtattactgtgcacggatac	caggtcaccttgagggagtctggtcct...gcgctggtgaaacccacacagaccctcacactgacctgcaccttctct	gggttctcactcagc......actagtggaatgtgt	gtgagctggatccgtcagcccccagggaaggccctggagtggcttgcacgc	attgattgggat.........gatgataaa	tactacagcacatctctgaag...accaggctcaccatctccaaggacacctccaaaaaccaggtggtccttacaatgaccaacatggaccctgtggacacagccacgtattactgt	gcacggatacggaattactatgatagtagtggttattactactactactactacatggacgtc	tgtgcacggatacggaattactatgatagtagtggttattactactactactactacatggacgtctgg	attactactactactactacatggacgtctggggcaaagggaccacggtcaccgtctcctca	tggggcaaagggaccacggtcaccgtctcctca
7790	AAGACCTGTGAGTGAC-1_contig_2	productive	M	Homsap IGHV1-2*02 F	Homsap IGHJ4*02 F	Homsap IGHD3-10*01 F	IGHG1	caggtgcagctggcgcagtctggggct...gaggtgaagaagcctggggcctcagtgaaggtctcctgcaaggcttctggatacaccttc............accggctacgatatgcactgggtgcgacaggcccctggacaagggcttgagtggatgggatggatcaaccctaac......agtggtggcacaaactatggacagaagtttcag...ggcagggtcaccatgaccagggacacgtccatcagcacagcctacatggagttgagcaggctgagatctgacgacacggccgtgtattactgtgcgagagatatggggttattattttttgactactggggccagggaaccctggtcaccgtctcctcag		caggtgcagctggcgcagtctggggct...gaggtgaagaagcctggggcctcagtgaaggtctcctgcaaggcttctggatacaccttc............accggctacgatatgcactgggtgcgacaggcccctggacaagggcttgagtggatgggatggatcaaccctaac......agtggtggcacaaactatggacagaagtttcag...ggcagggtcaccatgaccagggacacgtccatcagcacagcctacatggagttgagcaggctgagatctgacgacacggccgtgtattactgtgcgagaga	caggtgcagctggcgcagtctggggct...gaggtgaagaagcctggggcctcagtgaaggtctcctgcaaggcttct	ggatacaccttc............accggctacgat	atgcactgggtgcgacaggcccctggacaagggcttgagtggatgggatgg	atcaaccctaac......agtggtggcaca	aactatggacagaagtttcag...ggcagggtcaccatgaccagggacacgtccatcagcacagcctacatggagttgagcaggctgagatctgacgacacggccgtgtattactgt	gcgagagatatggggttattattttttgactac	tgtgcgagagatatggggttattattttttgactactgg	tttgactactggggccagggaaccctggtcaccgtctcctcag	tggggccagggaaccctggtcaccgtctcctcag
1419	AAGACCTTCACTTCAT-1_contig_1	productive	N	Homsap IGHV3-66*01 F, or Homsap IGHV3-66*04 F	Homsap IGHJ6*02 F	Homsap IGHD6-13*01 F	IGHM	gaggtgcagctggtggagtctggggga...ggcttggtccagcctggggggtccctgagactctcctgtgcagcctctggattcaccgtc............agtagcaactacatgagctgggtccgccaggctccagggaaggggctggagtgggtctcagttatttatagcggt.........ggtagcacatactacgcagactccgtgaag...ggcagattcaccatctccagagacaattccaagaacacgctgtatcttcaaatgaacagcctgagagccgaggacacggctgtgtattactgtgcgagagatgggagcagcaggttgttgggctactactacggtatggacgtctggggccaagggaccacggtcaccgtctcctca		gaggtgcagctggtggagtctggggga...ggcttggtccagcctggggggtccctgagactctcctgtgcagcctctggattcaccgtc............agtagcaactacatgagctgggtccgccaggctccagggaaggggctggagtgggtctcagttatttatagcggt.........ggtagcacatactacgcagactccgtgaag...ggcagattcaccatctccagagacaattccaagaacacgctgtatcttcaaatgaacagcctgagagccgaggacacggctgtgtattactgtgcgagaga	gaggtgcagctggtggagtctggggga...ggcttggtccagcctggggggtccctgagactctcctgtgcagcctct	ggattcaccgtc............agtagcaactac	atgagctgggtccgccaggctccagggaaggggctggagtgggtctcagtt	atttatagcggt.........ggtagcaca	tactacgcagactccgtgaag...ggcagattcaccatctccagagacaattccaagaacacgctgtatcttcaaatgaacagcctgagagccgaggacacggctgtgtattactgt	gcgagagatgggagcagcaggttgttgggctactactacggtatggacgtc	tgtgcgagagatgggagcagcaggttgttgggctactactacggtatggacgtctgg	ctactactacggtatggacgtctggggccaagggaccacggtcaccgtctcctca	tggggccaagggaccacggtcaccgtctcctca
7277	AAGCCGCAGAGTCTGG-1_contig_1	productive	N	Homsap IGHV4-34*01 F	Homsap IGHJ5*02 F	Homsap IGHD2-15*01 F	IGHM	caggtgcagctacagcagtggggcgca...ggactgttgaagccttcggagaccctgtccctcacctgcgctgtctatggtgggtccttc............agtggttactactggagctggatccgccagcccccagggaaggggctggagtggattggggaaatcaatcatagt.........ggaagcaccaactacaacccgtccctcaag...agtcgagtcaccatatcagtagacacgtccaagaaccagttctccctgaagctgagctctgtgaccgccgcggacacggctgtgtattactgtgcgagaggccgattttattgtagtggtggtagctgctactcctggttcgacccctggggccagggaaccctggtcaccgtctcctcag		caggtgcagctacagcagtggggcgca...ggactgttgaagccttcggagaccctgtccctcacctgcgctgtctatggtgggtccttc............agtggttactactggagctggatccgccagcccccagggaaggggctggagtggattggggaaatcaatcatagt.........ggaagcaccaactacaacccgtccctcaag...agtcgagtcaccatatcagtagacacgtccaagaaccagttctccctgaagctgagctctgtgaccgccgcggacacggctgtgtattactgtgcgagagg	caggtgcagctacagcagtggggcgca...ggactgttgaagccttcggagaccctgtccctcacctgcgctgtctat	ggtgggtccttc............agtggttactac	tggagctggatccgccagcccccagggaaggggctggagtggattggggaa	atcaatcatagt.........ggaagcacc	aactacaacccgtccctcaag...agtcgagtcaccatatcagtagacacgtccaagaaccagttctccctgaagctgagctctgtgaccgccgcggacacggctgtgtattactgt	gcgagaggccgattttattgtagtggtggtagctgctactcctggttcgacccc	tgtgcgagaggccgattttattgtagtggtggtagctgctactcctggttcgacccctgg	ctggttcgacccctggggccagggaaccctggtcaccgtctcctcag	tggggccagggaaccctggtcaccgtctcctcag
6526	AAGCCGCAGCTTCGCG-1_contig_2	productive	M	Homsap IGHV3-74*01 F, or Homsap IGHV3-74*03 F	Homsap IGHJ4*02 F	Homsap IGHD4-23*01 ORF	IGHG3	gaggtgcagctggtagagtccggggga...ggcttagttcagcctggggggtccctgagactctcctgcgcagcctctggattcaccttc............agtaactattggatgcattgggtccgccaagctccagggaaggggctggtgtgggtctcacgtcttaatcctgag......gggactacgacagcctacgcggactccgtgaag...ggccgattcaccatctccagggacaacgctaagaacacgttgtatcttcaaatgaacagtctgagagccgaggactcggctgtgtattactgtgcaagactgacaatgggggccgaaaggggacactggggcctgggaaccctggtcaccgtctcctcag		gaggtgcagctggtagagtccggggga...ggcttagttcagcctggggggtccctgagactctcctgcgcagcctctggattcaccttc............agtaactattggatgcattgggtccgccaagctccagggaaggggctggtgtgggtctcacgtcttaatcctgag......gggactacgacagcctacgcggactccgtgaag...ggccgattcaccatctccagggacaacgctaagaacacgttgtatcttcaaatgaacagtctgagagccgaggactcggctgtgtattactgtgcaaga	gaggtgcagctggtagagtccggggga...ggcttagttcagcctggggggtccctgagactctcctgcgcagcctct	ggattcaccttc............agtaactattgg	atgcattgggtccgccaagctccagggaaggggctggtgtgggtctcacgt	cttaatcctgag......gggactacgaca	gcctacgcggactccgtgaag...ggccgattcaccatctccagggacaacgctaagaacacgttgtatcttcaaatgaacagtctgagagccgaggactcggctgtgtattactgt	gcaagactgacaatgggggccgaaaggggacac	tgtgcaagactgacaatgggggccgaaaggggacactgg	actggggcctgggaaccctggtcaccgtctcctcag	tggggcctgggaaccctggtcaccgtctcctcag
13526	AAGCCGCCAATGAATG-1_contig_1	productive	N	Homsap IGHV3-53*04 F	Homsap IGHJ4*02 F	Homsap IGHD4-17*01 F	IGHM	gaggtgcagctggtggagtctggagga...ggcttggtccagcctggggggtccctgagactctcctgtgcagcctctgggttcaccgtc............agtagcaactacatgagctgggtccgccaggctccagggaaggggctggagtgggtctcagttatttatagcggt.........ggtagcacatactacgcagactccgtgaag...ggccgattcaccatctccagacacaattccaagaacacgctgtatcttcaaatgaacagcctgagagccgaggacacggccgtgtattactgtgcgaccatctccgactacggtgactactttgactactggggccagggaaccctggtcaccgtctcctcag		gaggtgcagctggtggagtctggagga...ggcttggtccagcctggggggtccctgagactctcctgtgcagcctctgggttcaccgtc............agtagcaactacatgagctgggtccgccaggctccagggaaggggctggagtgggtctcagttatttatagcggt.........ggtagcacatactacgcagactccgtgaag...ggccgattcaccatctccagacacaattccaagaacacgctgtatcttcaaatgaacagcctgagagccgaggacacggccgtgtattactgtgcga	gaggtgcagctggtggagtctggagga...ggcttggtccagcctggggggtccctgagactctcctgtgcagcctct	gggttcaccgtc............agtagcaactac	atgagctgggtccgccaggctccagggaaggggctggagtgggtctcagtt	atttatagcggt.........ggtagcaca	tactacgcagactccgtgaag...ggccgattcaccatctccagacacaattccaagaacacgctgtatcttcaaatgaacagcctgagagccgaggacacggccgtgtattactgt	gcgaccatctccgactacggtgactactttgactac	tgtgcgaccatctccgactacggtgactactttgactactgg	actactttgactactggggccagggaaccctggtcaccgtctcctcag	tggggccagggaaccctggtcaccgtctcctcag
660	AAGCCGCCATTGGTAC-1_contig_1	productive	N	Homsap IGHV3-48*03 F	Homsap IGHJ4*02 F	Homsap IGHD3-22*01 F	IGHM	gaggtgcagctggtggagtctggggga...ggcttggtacagcctggagggtccctgagactctcctgtgcagcctctggattcaccttc............agtagttatgaaatgaactgggtccgccaggctccagggaaggggctggagtgggtttcatacattagtagtagt......ggtagtaccatatactacgcagactctgtgaag...ggccgattcaccatctccagagacaacgccaagaactcactgtatctgcaaatgaacagcctgagagccgaggacacggctgtttattactgtgcgaggtcgaagtaccgatattactatgatagtagtggttatcctgtgtggtactttgactactggggccagggaaccctggtcacc…		gaggtgcagctggtggagtctggggga...ggcttggtacagcctggagggtccctgagactctcctgtgcagcctctggattcaccttc............agtagttatgaaatgaactgggtccgccaggctccagggaaggggctggagtgggtttcatacattagtagtagt......ggtagtaccatatactacgcagactctgtgaag...ggccgattcaccatctccagagacaacgccaagaactcactgtatctgcaaatgaacagcctgagagccgaggacacggctgtttattactgtgcgag	gaggtgcagctggtggagtctggggga...ggcttggtacagcctggagggtccctgagactctcctgtgcagcctct	ggattcaccttc............agtagttatgaa	atgaactgggtccgccaggctccagggaaggggctggagtgggtttcatac	attagtagtagt......ggtagtaccata	tactacgcagactctgtgaag...ggccgattcaccatctccagagacaacgccaagaactcactgtatctgcaaatgaacagcctgagagccgaggacacggctgtttattactgt	gcgaggtcgaagtaccgatattactatgatagtagtggttatcctgtgtggtactttgactac	tgtgcgaggtcgaagtaccgatattactatgatagtagtggttatcctgtgtggtactttgactactgg	tactttgactactggggccagggaaccctggtcaccgtctcctcag	tggggccagggaaccctggtcaccgtctcctcag
7871	AAGCCGCGTGATGCCC-1_contig_4	productive	N	Homsap IGHV3-7*01 F	Homsap IGHJ4*02 F	Homsap IGHD3-9*01 F	IGHM	gaggtgcagctggtggagtctggggga...ggcttggtccagcctggggggtccctgagactctcctgtgcagcctctggattcaccttt............agtagctattggatgagctgggtccgccaggctccagggaaggggctggagtgggtggccaacataaagcaagat......ggaagtgagaaatactatgtggactctgtgaag...ggccgattcaccatctccagagacaacgccaagaactcactgtatctgcaaatgaacagcctgagagccgaggacacggctgtgtattactgtgcgaccgaccctgcgactcctaattacgatattttgactggttattatgactactggggccagggaaccctggtcaccgtctcctcag		gaggtgcagctggtggagtctggggga...ggcttggtccagcctggggggtccctgagactctcctgtgcagcctctggattcaccttt............agtagctattggatgagctgggtccgccaggctccagggaaggggctggagtgggtggccaacataaagcaagat......ggaagtgagaaatactatgtggactctgtgaag...ggccgattcaccatctccagagacaacgccaagaactcactgtatctgcaaatgaacagcctgagagccgaggacacggctgtgtattactgtgcga	gaggtgcagctggtggagtctggggga...ggcttggtccagcctggggggtccctgagactctcctgtgcagcctct	ggattcaccttt............agtagctattgg	atgagctgggtccgccaggctccagggaaggggctggagtgggtggccaac	ataaagcaagat......ggaagtgagaaa	tactatgtggactctgtgaag...ggccgattcaccatctccagagacaacgccaagaactcactgtatctgcaaatgaacagcctgagagccgaggacacggctgtgtattactgt	gcgaccgaccctgcgactcctaattacgatattttgactggttattatgactac	tgtgcgaccgaccctgcgactcctaattacgatattttgactggttattatgactactgg	tgactactggggccagggaaccctggtcaccgtctcctcag	tggggccagggaaccctggtcaccgtctcctcag
2574	AAGCCGCGTTTGTTTC-1_contig_4	productive	N	Homsap IGHV3-30*04 F, or Homsap IGHV3-30-3*03 F	Homsap IGHJ4*02 F	Homsap IGHD3-22*01 F	IGHM	caggtgcagctggtggagtctggggga...ggcgtggtccagcctgggaggtccctgagactctcctgtgcagcctctggattcaccttc............agtagctatgctatgcactgggtccgccaggctccaggcaaggggctggagtgggtggcagttatatcatatgat......ggaagtaataaatactacgcagactccgtgaag...ggccgattcaccatctccagagacaattccaagaacacgctgtatctgcaaatgaacagcctgagagctgaggacacggctgtgtattactgtgcgagagattggcggtattactatgatagtagtggttattttgactactggggccagggaaccctggtcaccgtctcctcag		caggtgcagctggtggagtctggggga...ggcgtggtccagcctgggaggtccctgagactctcctgtgcagcctctggattcaccttc............agtagctatgctatgcactgggtccgccaggctccaggcaaggggctggagtgggtggcagttatatcatatgat......ggaagtaataaatactacgcagactccgtgaag...ggccgattcaccatctccagagacaattccaagaacacgctgtatctgcaaatgaacagcctgagagctgaggacacggctgtgtattactgtgcgagaga	caggtgcagctggtggagtctggggga...ggcgtggtccagcctgggaggtccctgagactctcctgtgcagcctct	ggattcaccttc............agtagctatgct	atgcactgggtccgccaggctccaggcaaggggctggagtgggtggcagtt	atatcatatgat......ggaagtaataaa	tactacgcagactccgtgaag...ggccgattcaccatctccagagacaattccaagaacacgctgtatctgcaaatgaacagcctgagagctgaggacacggctgtgtattactgt	gcgagagattggcggtattactatgatagtagtggttattttgactac	tgtgcgagagattggcggtattactatgatagtagtggttattttgactactgg	tttgactactggggccagggaaccctggtcaccgtctcctcag	tggggccagggaaccctggtcaccgtctcctcag
3806	AAGCCGCTCACGCGGT-1_contig_2	productive	N	Homsap IGHV3-53*04 F	Homsap IGHJ4*02 F	Homsap IGHD3-16*01 F	IGHM	gaggtgcagctggtggagtctggagga...ggcttggtccagcctggggggtccctgagactctcctgtgcagcctctgggttcaccgtc............agtagcaactacatgagctgggtccgccaggctccagggaaggggctggagtgggtctcagttatttatagcggt.........ggtagcacatactacgcagactccgtgaag...ggccgattcaccatctccagacacaattccaagaacacgctgtatcttcaaatgaacagcctgagagctgaggacacggccgtgtattactgtgcgaggggggcgataacgcttctggactactggggccagggaaccctggtcaccgtctcctcag		gaggtgcagctggtggagtctggagga...ggcttggtccagcctggggggtccctgagactctcctgtgcagcctctgggttcaccgtc............agtagcaactacatgagctgggtccgccaggctccagggaaggggctggagtgggtctcagttatttatagcggt.........ggtagcacatactacgcagactccgtgaag...ggccgattcaccatctccagacacaattccaagaacacgctgtatcttcaaatgaacagcctgagagctgaggacacggccgtgtattactgtgcgag	gaggtgcagctggtggagtctggagga...ggcttggtccagcctggggggtccctgagactctcctgtgcagcctct	gggttcaccgtc............agtagcaactac	atgagctgggtccgccaggctccagggaaggggctggagtgggtctcagtt	atttatagcggt.........ggtagcaca	tactacgcagactccgtgaag...ggccgattcaccatctccagacacaattccaagaacacgctgtatcttcaaatgaacagcctgagagctgaggacacggccgtgtattactgt	gcgaggggggcgataacgcttctggactac	tgtgcgaggggggcgataacgcttctggactactgg	gactactggggccagggaaccctggtcaccgtctcctcag	tggggccagggaaccctggtcaccgtctcctcag
10428	AAGCCGCTCACTTCAT-1_contig_3	productive	M	Homsap IGHV3-30*04 F, or Homsap IGHV3-30-3*03 F	Homsap IGHJ4*02 F	Homsap IGHD1-26*01 F	IGHG3	caggtgcacctggtggagtctggggga...ggcgtggtccagcctggggggtccctgagagtctcctgtgcagcctctggattcaccttc............aataccttttctatgaactgggtccgccaggctccaggcaaggggctggagtgggtggcagttatctcaaatgat......ggcagtgctaaatactacgcagacctagtgagg...ggccgcttcaccatctccagagacaattccgacaagacgctgtatctgcaaatgcacagcctaagaactgaggacgcggctgtctacttctgtgtgagagaatccccgggtgcgagagaatacccgcgtttaaactataaatcttactactttgactactggggccagggaaccctggtc…		caggtgcacctggtggagtctggggga...ggcgtggtccagcctggggggtccctgagagtctcctgtgcagcctctggattcaccttc............aataccttttctatgaactgggtccgccaggctccaggcaaggggctggagtgggtggcagttatctcaaatgat......ggcagtgctaaatactacgcagacctagtgagg...ggccgcttcaccatctccagagacaattccgacaagacgctgtatctgcaaatgcacagcctaagaactgaggacgcggctgtctacttctgtgtgagaga	caggtgcacctggtggagtctggggga...ggcgtggtccagcctggggggtccctgagagtctcctgtgcagcctct	ggattcaccttc............aataccttttct	atgaactgggtccgccaggctccaggcaaggggctggagtgggtggcagtt	atctcaaatgat......ggcagtgctaaa	tactacgcagacctagtgagg...ggccgcttcaccatctccagagacaattccgacaagacgctgtatctgcaaatgcacagcctaagaactgaggacgcggctgtctacttctgt	gtgagagaatccccgggtgcgagagaatacccgcgtttaaactataaatcttactactttgactac	tgtgtgagagaatccccgggtgcgagagaatacccgcgtttaaactataaatcttactactttgactactgg	actactttgactactggggccagggaaccctggtcaccgtctcctcaa	tggggccagggaaccctggtcaccgtctcctcaa
12924	AAGCCGCTCCCATTTA-1_contig_2	productive	P	Homsap IGHV1-18*01 F	Homsap IGHJ3*02 F	Homsap IGHD6-19*01 F	IGHG2	caggctcaactggtgcagtctggagct...gagatgaagaagcctggggcctcagtgaaggtctcctgcaagacttctggttacaccttt............acaaattatggcatcaactgggtgcggcaggcccctggacaagggtttgagtggctgggatggatcagcccttac......aattctaacacacaatatgcacagaaggtccag...ggcagaatcaccatgaccgcggactcacccacgcggacagtctacatggagctgcggggcctgacatctgacgacacggccgtgtattactgtgcgagagaatttaggcagtggatgttaaatcatgttgttgatacatggggccaagggacaatggtcactgtctctttag		caggctcaactggtgcagtctggagct...gagatgaagaagcctggggcctcagtgaaggtctcctgcaagacttctggttacaccttt............acaaattatggcatcaactgggtgcggcaggcccctggacaagggtttgagtggctgggatggatcagcccttac......aattctaacacacaatatgcacagaaggtccag...ggcagaatcaccatgaccgcggactcacccacgcggacagtctacatggagctgcggggcctgacatctgacgacacggccgtgtattactgtgcgagaga	caggctcaactggtgcagtctggagct...gagatgaagaagcctggggcctcagtgaaggtctcctgcaagacttct	ggttacaccttt............acaaattatggc	atcaactgggtgcggcaggcccctggacaagggtttgagtggctgggatgg	atcagcccttac......aattctaacaca	caatatgcacagaaggtccag...ggcagaatcaccatgaccgcggactcacccacgcggacagtctacatggagctgcggggcctgacatctgacgacacggccgtgtattactgt	gcgagagaatttaggcagtggatgttaaatcatgttgttgataca	tgtgcgagagaatttaggcagtggatgttaaatcatgttgttgatacatgg	ttgatacatggggccaagggacaatggtcactgtctctttag	tggggccaagggacaatggtcactgtctctttag
6998	AAGCCGCTCCGCGCAA-1_contig_2	productive	M	Homsap IGHV3-30*04 F, or Homsap IGHV3-30-3*03 F	Homsap IGHJ4*02 F	Homsap IGHD6-19*01 F	IGHG1	caggtgcaactggtggagtctggggga...ggcgtggtccagcctgggaggtccctgagactctcctgtgcagcctctggattcaccttc............agtagctatgctatgcactgggtccgccaggctccaggcaagcggctggagtgggtggcagttatatcgtatgac......gaagataataaatattacgcagactccgtgaag...ggccgattcaccatctccagagacgattccaagaacacgctgtatctgcaaatgaacagcctgagagctgaggacacggctgtgtattactgtgcgagagttatagcagtggctggtaccgttgcgtttgactactggggccagggaaccctggtcaccgtctcctcag		caggtgcaactggtggagtctggggga...ggcgtggtccagcctgggaggtccctgagactctcctgtgcagcctctggattcaccttc............agtagctatgctatgcactgggtccgccaggctccaggcaagcggctggagtgggtggcagttatatcgtatgac......gaagataataaatattacgcagactccgtgaag...ggccgattcaccatctccagagacgattccaagaacacgctgtatctgcaaatgaacagcctgagagctgaggacacggctgtgtattactgtgcgagag	caggtgcaactggtggagtctggggga...ggcgtggtccagcctgggaggtccctgagactctcctgtgcagcctct	ggattcaccttc............agtagctatgct	atgcactgggtccgccaggctccaggcaagcggctggagtgggtggcagtt	atatcgtatgac......gaagataataaa	tattacgcagactccgtgaag...ggccgattcaccatctccagagacgattccaagaacacgctgtatctgcaaatgaacagcctgagagctgaggacacggctgtgtattactgt	gcgagagttatagcagtggctggtaccgttgcgtttgactac	tgtgcgagagttatagcagtggctggtaccgttgcgtttgactactgg	tttgactactggggccagggaaccctggtcaccgtctcctcag	tggggccagggaaccctggtcaccgtctcctcag
9441	AAGCCGCTCTCAAGTG-1_contig_2	productive	P	Homsap IGHV1-18*01 F	Homsap IGHJ3*02 F	Homsap IGHD6-19*01 F	IGHG2	caggctcaactggtgcagtctggagct...gagatgaagaagcctggggcctcagtgaaggtctcctgcaagacttctggttacaccttt............acaaattatggcatcaactgggtgcggcaggcccctggacaagggtttgagtggctgggatggatcagcccttac......aattctaacacacaatatgcacagaaggtccag...ggcagaatcaccatgaccgcggactcacccacgcggacagtctacatggagctgcggggcctgacatctgacgacacggccgtgtattactgtgcgagagaatttaggcagtggatgttaaatcatgttgttgatacatggggccaagggacaatggtcactgtctctttag		caggctcaactggtgcagtctggagct...gagatgaagaagcctggggcctcagtgaaggtctcctgcaagacttctggttacaccttt............acaaattatggcatcaactgggtgcggcaggcccctggacaagggtttgagtggctgggatggatcagcccttac......aattctaacacacaatatgcacagaaggtccag...ggcagaatcaccatgaccgcggactcacccacgcggacagtctacatggagctgcggggcctgacatctgacgacacggccgtgtattactgtgcgagaga	caggctcaactggtgcagtctggagct...gagatgaagaagcctggggcctcagtgaaggtctcctgcaagacttct	ggttacaccttt............acaaattatggc	atcaactgggtgcggcaggcccctggacaagggtttgagtggctgggatgg	atcagcccttac......aattctaacaca	caatatgcacagaaggtccag...ggcagaatcaccatgaccgcggactcacccacgcggacagtctacatggagctgcggggcctgacatctgacgacacggccgtgtattactgt	gcgagagaatttaggcagtggatgttaaatcatgttgttgataca	tgtgcgagagaatttaggcagtggatgttaaatcatgttgttgatacatgg	ttgatacatggggccaagggacaatggtcactgtctctttag	tggggccaagggacaatggtcactgtctctttag
8555	AAGCCGCTCTGCGGCA-1_contig_2	productive	P	Homsap IGHV1-18*01 F	Homsap IGHJ3*02 F	Homsap IGHD6-19*01 F	IGHG2	caggctcaactggtgcagtctggagct...gagatgaagaagcctggggcctcagtgaaggtctcctgcaagacttctggttacaccttt............acaaattatggcatcaactgggtgcggcaggcccctggacaagggtttgagtggctgggatggatcagcccttac......aattctaacacacaatatgcacagaaggtccag...ggcagaatcaccatgaccgcggactcacccacgcggacagtctacatggagctgcggggcctgacatctgacgacacggccgtgtattactgtgcgagagaatttaggcagtggatgttaaatcatgttgttgatacatggggccaagggacaatggtcactgtctctttag		caggctcaactggtgcagtctggagct...gagatgaagaagcctggggcctcagtgaaggtctcctgcaagacttctggttacaccttt............acaaattatggcatcaactgggtgcggcaggcccctggacaagggtttgagtggctgggatggatcagcccttac......aattctaacacacaatatgcacagaaggtccag...ggcagaatcaccatgaccgcggactcacccacgcggacagtctacatggagctgcggggcctgacatctgacgacacggccgtgtattactgtgcgagaga	caggctcaactggtgcagtctggagct...gagatgaagaagcctggggcctcagtgaaggtctcctgcaagacttct	ggttacaccttt............acaaattatggc	atcaactgggtgcggcaggcccctggacaagggtttgagtggctgggatgg	atcagcccttac......aattctaacaca	caatatgcacagaaggtccag...ggcagaatcaccatgaccgcggactcacccacgcggacagtctacatggagctgcggggcctgacatctgacgacacggccgtgtattactgt	gcgagagaatttaggcagtggatgttaaatcatgttgttgataca	tgtgcgagagaatttaggcagtggatgttaaatcatgttgttgatacatgg	ttgatacatggggccaagggacaatggtcactgtctctttag	tggggccaagggacaatggtcactgtctctttag
2332	AAGGAGCAGCCCAGCT-1_contig_2	productive	M	Homsap IGHV3-49*04 F	Homsap IGHJ4*02 F	Homsap IGHD1-7*01 F	IGHM	gaggtgcagttggtggagtctggggga...gacttgctacagccagggcggtccctaagactctcctgcacaacatctggattcaccttt............tactatgatgcaataacctgggtccgccagactccagggaaggggctggagtgggtgagtctagctagaagcaagatttatggtggggcatcagagtacgccgcgtctgtgaga...ggcagattcatcgtctcgagagatgactccacaagtatcgcctatctgcaaatgaatagcctgaaaaccgaggacacaggcatttattactgtgctagaggcctcacagaaaatggagctaaatactattttgactcttggggccagggaaccctggtcaccgtctcctcag		gaggtgcagttggtggagtctggggga...gacttgctacagccagggcggtccctaagactctcctgcacaacatctggattcaccttt............tactatgatgcaataacctgggtccgccagactccagggaaggggctggagtgggtgagtctagctagaagcaagatttatggtggggcatcagagtacgccgcgtctgtgaga...ggcagattcatcgtctcgagagatgactccacaagtatcgcctatctgcaaatgaatagcctgaaaaccgaggacacaggcatttattactgtgctagag	gaggtgcagttggtggagtctggggga...gacttgctacagccagggcggtccctaagactctcctgcacaacatct	ggattcaccttt............tactatgatgca	ataacctgggtccgccagactccagggaaggggctggagtgggtgagtcta	gctagaagcaagatttatggtggggcatca	gagtacgccgcgtctgtgaga...ggcagattcatcgtctcgagagatgactccacaagtatcgcctatctgcaaatgaatagcctgaaaaccgaggacacaggcatttattactgt	gctagaggcctcacagaaaatggagctaaatactattttgactct	tgtgctagaggcctcacagaaaatggagctaaatactattttgactcttgg	tttgactcttggggccagggaaccctggtcaccgtctcctcag	tggggccagggaaccctggtcaccgtctcctcag
1422	AAGGAGCAGCTAGGCA-1_contig_1	productive	N	Homsap IGHV5-10-1*01 F	Homsap IGHJ4*02 F	Homsap IGHD3-9*01 F	IGHM	gaagtgcagctggtgcagtctggagca...gaggtgaaaaagcccggggagtctctgaggatctcctgtaagggttctggatacagcttt............accagctactggatcagctgggtgcgccagatgcccgggaaaggcctggagtggatggggaggattgatcctagt......gactcttataccaactacagcccgtccttccaa...ggccacgtcaccatctcagctgacaagtccatcagcactgcctacctgcagtggagcagcctgaaggcctcggacaccgccatgtattactgtgcgagaagcgaccaaaccccatacgatattttgactggttattattctatttggtactttgactactggggccagggaaccctggtc…		gaagtgcagctggtgcagtctggagca...gaggtgaaaaagcccggggagtctctgaggatctcctgtaagggttctggatacagcttt............accagctactggatcagctgggtgcgccagatgcccgggaaaggcctggagtggatggggaggattgatcctagt......gactcttataccaactacagcccgtccttccaa...ggccacgtcaccatctcagctgacaagtccatcagcactgcctacctgcagtggagcagcctgaaggcctcggacaccgccatgtattactgtgcgaga	gaagtgcagctggtgcagtctggagca...gaggtgaaaaagcccggggagtctctgaggatctcctgtaagggttct	ggatacagcttt............accagctactgg	atcagctgggtgcgccagatgcccgggaaaggcctggagtggatggggagg	attgatcctagt......gactcttatacc	aactacagcccgtccttccaa...ggccacgtcaccatctcagctgacaagtccatcagcactgcctacctgcagtggagcagcctgaaggcctcggacaccgccatgtattactgt	gcgagaagcgaccaaaccccatacgatattttgactggttattattctatttggtactttgactac	tgtgcgagaagcgaccaaaccccatacgatattttgactggttattattctatttggtactttgactactgg	tactttgactactggggccagggaaccctggtcaccgtctcctcag	tggggccagggaaccctggtcaccgtctcctcag
4389	AAGGCAGAGACTAGGC-1_contig_1	productive	N	Homsap IGHV4-4*07 F	Homsap IGHJ6*02 F	Homsap IGHD6-13*01 F	IGHM	caggtgcagctgcaggagtcgggccca...ggactggtgaagccttcggagaccctgtccctcacctgcactgtctctggtggctccatc............agtagttactactggagctggatccggcagcccgccgggaagggactggagtggattgggcgtatctataccagt.........gggagcaccaactacaacccctccctcaag...agtcgagtcaccatgtcagtagacacgtccaagaaccagttctccctgaagctgagctctgtgaccgccgcggacacggccgtgtattactgtgcgagagatgggcctcaaacgcatatagcagcagctggtttagactactactactacggtatggacgtctggggccaagggaccacg…		caggtgcagctgcaggagtcgggccca...ggactggtgaagccttcggagaccctgtccctcacctgcactgtctctggtggctccatc............agtagttactactggagctggatccggcagcccgccgggaagggactggagtggattgggcgtatctataccagt.........gggagcaccaactacaacccctccctcaag...agtcgagtcaccatgtcagtagacacgtccaagaaccagttctccctgaagctgagctctgtgaccgccgcggacacggccgtgtattactgtgcgagaga	caggtgcagctgcaggagtcgggccca...ggactggtgaagccttcggagaccctgtccctcacctgcactgtctct	ggtggctccatc............agtagttactac	tggagctggatccggcagcccgccgggaagggactggagtggattgggcgt	atctataccagt.........gggagcacc	aactacaacccctccctcaag...agtcgagtcaccatgtcagtagacacgtccaagaaccagttctccctgaagctgagctctgtgaccgccgcggacacggccgtgtattactgt	gcgagagatgggcctcaaacgcatatagcagcagctggtttagactactactactacggtatggacgtc	tgtgcgagagatgggcctcaaacgcatatagcagcagctggtttagactactactactacggtatggacgtctgg	actactactactacggtatggacgtctggggccaagggaccacggtcaccgtctcctca	tggggccaagggaccacggtcaccgtctcctca
6442	AAGGCAGAGCCGATTT-1_contig_1	productive	N	Homsap IGHV3-30*04 F, or Homsap IGHV3-30-3*03 F	Homsap IGHJ3*02 F	Homsap IGHD6-19*01 F	IGHM	caggtgcagctggtggagtctggggga...ggcgtggtccagcctgggaggtccctgagactctcctgtgcagcctctggattcaccttc............agtagctatgctatgcactgggtccgccaggctccaggcaaggggctggagtgggtggcagttatatcatatgat......ggaagtaataaatactacgcagactccgtgaag...ggccgattcaccatctccagagacaattccaagaacacgctgtatctgcaaatgaacagcctgagagctgaggacacggctgtgtattactgtgcgatagatagcagtgttcgtctatcttttgatatctggggccaagggacaatggtcaccgtctcttcag		caggtgcagctggtggagtctggggga...ggcgtggtccagcctgggaggtccctgagactctcctgtgcagcctctggattcaccttc............agtagctatgctatgcactgggtccgccaggctccaggcaaggggctggagtgggtggcagttatatcatatgat......ggaagtaataaatactacgcagactccgtgaag...ggccgattcaccatctccagagacaattccaagaacacgctgtatctgcaaatgaacagcctgagagctgaggacacggctgtgtattactgtgcga	caggtgcagctggtggagtctggggga...ggcgtggtccagcctgggaggtccctgagactctcctgtgcagcctct	ggattcaccttc............agtagctatgct	atgcactgggtccgccaggctccaggcaaggggctggagtgggtggcagtt	atatcatatgat......ggaagtaataaa	tactacgcagactccgtgaag...ggccgattcaccatctccagagacaattccaagaacacgctgtatctgcaaatgaacagcctgagagctgaggacacggctgtgtattactgt	gcgatagatagcagtgttcgtctatcttttgatatc	tgtgcgatagatagcagtgttcgtctatcttttgatatctgg	cttttgatatctggggccaagggacaatggtcaccgtctcttcag	tggggccaagggacaatggtcaccgtctcttcag
3088	AAGGCAGCAGCTCGAC-1_contig_2	productive	P	Homsap IGHV3-30*03 F, or Homsap IGHV3-30*18 F or Homsap IGHV3-30-5*01 F	Homsap IGHJ4*02 F	Homsap IGHD2-21*01 F	IGHA1	caggtgcatctggtggagtctggggga...ggcgtggtccagccggggaggtccctccgactctcctgtgctgcctctggattcactttc............gataactttggcttacactgggtccgccaggctccaggcaaggggctggagtgggtggccctgataacatatgat......gcaaataacaagttctatgcagactccgtgaag...ggccggttcaccatctccagagacaattccaagaacaccctatatctgcaaatgaacagcctgagacgtgaggacacggctgtctactactgtgcgagaggatttggtgattttgactactggggtcagggaacccaggtcaccgtctcctcag		caggtgcatctggtggagtctggggga...ggcgtggtccagccggggaggtccctccgactctcctgtgctgcctctggattcactttc............gataactttggcttacactgggtccgccaggctccaggcaaggggctggagtgggtggccctgataacatatgat......gcaaataacaagttctatgcagactccgtgaag...ggccggttcaccatctccagagacaattccaagaacaccctatatctgcaaatgaacagcctgagacgtgaggacacggctgtctactactgtgcgagag	caggtgcatctggtggagtctggggga...ggcgtggtccagccggggaggtccctccgactctcctgtgctgcctct	ggattcactttc............gataactttggc	ttacactgggtccgccaggctccaggcaaggggctggagtgggtggccctg	ataacatatgat......gcaaataacaag	ttctatgcagactccgtgaag...ggccggttcaccatctccagagacaattccaagaacaccctatatctgcaaatgaacagcctgagacgtgaggacacggctgtctactactgt	gcgagaggatttggtgattttgactac	tgtgcgagaggatttggtgattttgactactgg	tttgactactggggtcagggaacccaggtcaccgtctcctcag	tggggtcagggaacccaggtcaccgtctcctcag
11126	AAGGCAGCATGTCCTC-1_contig_5	productive	N	Homsap IGHV1-18*01 F	Homsap IGHJ5*02 F	Homsap IGHD3-16*01 F	IGHM	caggttcagctggtgcagtctggagct...gaggtgaagaagcctggggcctcagtgaaggtctcctgcaaggcttctggttacaccttt............accagctatggtatcagctgggtgcgacaggcccctggacaagggcttgagtggatgggatggatcagcgcttac......aatggtaacacaaactatgcacagaagctccag...ggcagagtcaccatgaccacagacacatccacgagcacagcctacatggagctgaggagcctgagatctgacgacacggccgtgtattactgtgcgagagtaaacttttggcgggcggcagccgggttcgacccctggggccagggaaccctggtcaccgtctcctcag		caggttcagctggtgcagtctggagct...gaggtgaagaagcctggggcctcagtgaaggtctcctgcaaggcttctggttacaccttt............accagctatggtatcagctgggtgcgacaggcccctggacaagggcttgagtggatgggatggatcagcgcttac......aatggtaacacaaactatgcacagaagctccag...ggcagagtcaccatgaccacagacacatccacgagcacagcctacatggagctgaggagcctgagatctgacgacacggccgtgtattactgtgcgagag	caggttcagctggtgcagtctggagct...gaggtgaagaagcctggggcctcagtgaaggtctcctgcaaggcttct	ggttacaccttt............accagctatggt	atcagctgggtgcgacaggcccctggacaagggcttgagtggatgggatgg	atcagcgcttac......aatggtaacaca	aactatgcacagaagctccag...ggcagagtcaccatgaccacagacacatccacgagcacagcctacatggagctgaggagcctgagatctgacgacacggccgtgtattactgt	gcgagagtaaacttttggcgggcggcagccgggttcgacccc	tgtgcgagagtaaacttttggcgggcggcagccgggttcgacccctgg	ggttcgacccctggggccagggaaccctggtcaccgtctcctcag	tggggccagggaaccctggtcaccgtctcctcag
9260	AAGGCAGGTGAAATCA-1_contig_2	productive	M	Homsap IGHV3-23*01 F, or Homsap IGHV3-23D*01 F	Homsap IGHJ4*02 F	Homsap IGHD3-22*01 F	IGHG1	gaggtgcaggtgttggagtcgggggga...ggcttggtacagcctggggggtccctgagactctcctgtgcagcctctgcattcaccttt............agcagccatggcatgagctgggtccgccaggctccagggaaggggctggagtgggtctcaactattagtggtagt......ggtggtagcacacactacgcagactccgtgaag...ggccggttcaccatctccagagacaattccaagaacgcggtgtatctacaaatgaacagcctgagaggcgaggacacggccgtatatttctgtgcggaagatccttcgacctatcctataagtagtggttattcctctgactgctggggccagggaaccctggtcaccgtctcctcag		gaggtgcaggtgttggagtcgggggga...ggcttggtacagcctggggggtccctgagactctcctgtgcagcctctgcattcaccttt............agcagccatggcatgagctgggtccgccaggctccagggaaggggctggagtgggtctcaactattagtggtagt......ggtggtagcacacactacgcagactccgtgaag...ggccggttcaccatctccagagacaattccaagaacgcggtgtatctacaaatgaacagcctgagaggcgaggacacggccgtatatttctgtgcggaaga	gaggtgcaggtgttggagtcgggggga...ggcttggtacagcctggggggtccctgagactctcctgtgcagcctct	gcattcaccttt............agcagccatggc	atgagctgggtccgccaggctccagggaaggggctggagtgggtctcaact	attagtggtagt......ggtggtagcaca	cactacgcagactccgtgaag...ggccggttcaccatctccagagacaattccaagaacgcggtgtatctacaaatgaacagcctgagaggcgaggacacggccgtatatttctgt	gcggaagatccttcgacctatcctataagtagtggttattcctctgactgc	tgtgcggaagatccttcgacctatcctataagtagtggttattcctctgactgctgg	ctctgactgctggggccagggaaccctggtcaccgtctcctcag	tggggccagggaaccctggtcaccgtctcctcag
2780	AAGGCAGGTGCACTTA-1_contig_3	productive	N	Homsap IGHV5-10-1*01 F	Homsap IGHJ4*02 F	Homsap IGHD3-16*01 F	IGHM	gaagtgcagctggtgcagtctggagca...gaggtgaaaaagcccggggagtctctgaggatctcctgtaagggttctggatacagcttt............accagctactggatcagctgggtgcgccagatgcccgggaaaggcctggagtggatggggaggattgatcctagt......gactcttataccaactacagcccgtccttccaa...ggccacgtcaccatctcagctgacaagtccatcagcactgcctacctgcagtggagcagcctgaaggcctcggacaccgccatgtattactgtgcgagacataatgattacgtttgggggagttataaaacctggggccagggaaccctggtcaccgtctcctcag		gaagtgcagctggtgcagtctggagca...gaggtgaaaaagcccggggagtctctgaggatctcctgtaagggttctggatacagcttt............accagctactggatcagctgggtgcgccagatgcccgggaaaggcctggagtggatggggaggattgatcctagt......gactcttataccaactacagcccgtccttccaa...ggccacgtcaccatctcagctgacaagtccatcagcactgcctacctgcagtggagcagcctgaaggcctcggacaccgccatgtattactgtgcgaga	gaagtgcagctggtgcagtctggagca...gaggtgaaaaagcccggggagtctctgaggatctcctgtaagggttct	ggatacagcttt............accagctactgg	atcagctgggtgcgccagatgcccgggaaaggcctggagtggatggggagg	attgatcctagt......gactcttatacc	aactacagcccgtccttccaa...ggccacgtcaccatctcagctgacaagtccatcagcactgcctacctgcagtggagcagcctgaaggcctcggacaccgccatgtattactgt	gcgagacataatgattacgtttgggggagttataaaacc	tgtgcgagacataatgattacgtttgggggagttataaaacctgg	ctggggccagggaaccctggtcaccgtctcctcag	tggggccagggaaccctggtcaccgtctcctcag
12929	AAGGCAGGTGCAGGTA-1_contig_6	productive	M	Homsap IGHV3-30*03 F, or Homsap IGHV3-30*18 F or Homsap IGHV3-30-5*01 F	Homsap IGHJ4*02 F	Homsap IGHD3-10*01 F	IGHA1	caggcgcagctggtggagtctggggga...ggcgtggtccagcctgggaggtccctgagactctcctgtgcagcctctggattcactttc............agtagctatggcatacactgggtccgccagtctccaggcagggggctgcagtgggtggcaactatatcatatgat......ggaagtagtaaatactatgcagactccgtgaag...ggccgattcaccatctccagagacaattccaactacaccctgcatctgcaaatgaacagcctgagagctgaggacacggctgtgtattactgtgcgaaagattttaccgagaattatgatcacttatctccccttgactactggggccagggaaccccggtcaccgtctcctcag		caggcgcagctggtggagtctggggga...ggcgtggtccagcctgggaggtccctgagactctcctgtgcagcctctggattcactttc............agtagctatggcatacactgggtccgccagtctccaggcagggggctgcagtgggtggcaactatatcatatgat......ggaagtagtaaatactatgcagactccgtgaag...ggccgattcaccatctccagagacaattccaactacaccctgcatctgcaaatgaacagcctgagagctgaggacacggctgtgtattactgtgcgaaaga	caggcgcagctggtggagtctggggga...ggcgtggtccagcctgggaggtccctgagactctcctgtgcagcctct	ggattcactttc............agtagctatggc	atacactgggtccgccagtctccaggcagggggctgcagtgggtggcaact	atatcatatgat......ggaagtagtaaa	tactatgcagactccgtgaag...ggccgattcaccatctccagagacaattccaactacaccctgcatctgcaaatgaacagcctgagagctgaggacacggctgtgtattactgt	gcgaaagattttaccgagaattatgatcacttatctccccttgactac	tgtgcgaaagattttaccgagaattatgatcacttatctccccttgactactgg	ttgactactggggccagggaaccccggtcaccgtctcctcag	tggggccagggaaccccggtcaccgtctcctcag
65	AAGGCAGTCAGTGCAT-1_contig_3	productive	N	Homsap IGHV3-21*01 F	Homsap IGHJ4*02 F	Homsap IGHD6-19*01 F	IGHM	gaggtgcagctggtggagtctggggga...ggcctggtcaagcctggggggtccctgagactctcctgtgcagcctctggattcaccttc............agtagctatagcatgaactgggtccgccaggctccagggaaggggctggagtgggtctcatccattagtagtagt......agtagttacatatactacgcagactcagtgaag...ggccgattcaccatctccagagacaacgccaagaactcactgtatctgcaaatgaacagcctgagagccgaggacacggctgtgtattactgtgcgagagccagtggctggtacggggtcggatactactttgactactggggccagggaaccctggtcaccgtctcctcag		gaggtgcagctggtggagtctggggga...ggcctggtcaagcctggggggtccctgagactctcctgtgcagcctctggattcaccttc............agtagctatagcatgaactgggtccgccaggctccagggaaggggctggagtgggtctcatccattagtagtagt......agtagttacatatactacgcagactcagtgaag...ggccgattcaccatctccagagacaacgccaagaactcactgtatctgcaaatgaacagcctgagagccgaggacacggctgtgtattactgtgcgagag	gaggtgcagctggtggagtctggggga...ggcctggtcaagcctggggggtccctgagactctcctgtgcagcctct	ggattcaccttc............agtagctatagc	atgaactgggtccgccaggctccagggaaggggctggagtgggtctcatcc	attagtagtagt......agtagttacata	tactacgcagactcagtgaag...ggccgattcaccatctccagagacaacgccaagaactcactgtatctgcaaatgaacagcctgagagccgaggacacggctgtgtattactgt	gcgagagccagtggctggtacggggtcggatactactttgactac	tgtgcgagagccagtggctggtacggggtcggatactactttgactactgg	actactttgactactggggccagggaaccctggtcaccgtctcctcag	tggggccagggaaccctggtcaccgtctcctcag
3655	AAGGCAGTCCTAGGGC-1_contig_3	productive	M	Homsap IGHV3-7*01 F	Homsap IGHJ4*02 F	Homsap IGHD4-11*01 ORF	IGHM	gacgtgcagctggtggagtctggggga...ggcttggtccagcctggggggtccctgagactctcctgtgcagcctctggattcaccttt............aggaattattggatgacctgggtccgccaggctccagggaagggcctggagtgggtggccaacatcaaggaagat......ggaagtgcgaaatactttgtggactctgtgaag...ggccgattcaccatctccagagacaacgcccagaactcactgtatctgcaaatgaacagcctgagagccgaggacacggctgtgtattactgtgcgacagtggggaaaggcggcagtaactaccccaactactttgactactggggccagggaaccctggtcaccgtctcctcag		gacgtgcagctggtggagtctggggga...ggcttggtccagcctggggggtccctgagactctcctgtgcagcctctggattcaccttt............aggaattattggatgacctgggtccgccaggctccagggaagggcctggagtgggtggccaacatcaaggaagat......ggaagtgcgaaatactttgtggactctgtgaag...ggccgattcaccatctccagagacaacgcccagaactcactgtatctgcaaatgaacagcctgagagccgaggacacggctgtgtattactgtgcgacag	gacgtgcagctggtggagtctggggga...ggcttggtccagcctggggggtccctgagactctcctgtgcagcctct	ggattcaccttt............aggaattattgg	atgacctgggtccgccaggctccagggaagggcctggagtgggtggccaac	atcaaggaagat......ggaagtgcgaaa	tactttgtggactctgtgaag...ggccgattcaccatctccagagacaacgcccagaactcactgtatctgcaaatgaacagcctgagagccgaggacacggctgtgtattactgt	gcgacagtggggaaaggcggcagtaactaccccaactactttgactac	tgtgcgacagtggggaaaggcggcagtaactaccccaactactttgactactgg	actactttgactactggggccagggaaccctggtcaccgtctcctcag	tggggccagggaaccctggtcaccgtctcctcag
11992	AAGGTTCAGAAGGTGA-1_contig_1	productive	N	Homsap IGHV3-7*01 F	Homsap IGHJ4*02 F	Homsap IGHD6-13*01 F	IGHM	gaggtgcagctggtggagtctggggga...ggcttggtccagcctggggggtccctgagactctcctgtgcagcctctggattcaccttt............agtagttattggatgagctgggtccgccaggctccagggaaggggctggagtgggtggccaacataaagcaagat......ggaagtgagaaatactatgtggactctgtgaag...ggccgattcaccatctccagagacaacgccaagaactcactgtatctgcaaatgaacagcctgagagccgaggacacggctgtgtattactgtagggcagcagctggtgtctttgactactggggccagggaaccctggtcaccgtctcctcag		gaggtgcagctggtggagtctggggga...ggcttggtccagcctggggggtccctgagactctcctgtgcagcctctggattcaccttt............agtagttattggatgagctgggtccgccaggctccagggaaggggctggagtgggtggccaacataaagcaagat......ggaagtgagaaatactatgtggactctgtgaag...ggccgattcaccatctccagagacaacgccaagaactcactgtatctgcaaatgaacagcctgagagccgaggacacggctgtgtattactgt	gaggtgcagctggtggagtctggggga...ggcttggtccagcctggggggtccctgagactctcctgtgcagcctct	ggattcaccttt............agtagttattgg	atgagctgggtccgccaggctccagggaaggggctggagtgggtggccaac	ataaagcaagat......ggaagtgagaaa	tactatgtggactctgtgaag...ggccgattcaccatctccagagacaacgccaagaactcactgtatctgcaaatgaacagcctgagagccgaggacacggctgtgtattactgt	agggcagcagctggtgtctttgactac	tgtagggcagcagctggtgtctttgactactgg	ctttgactactggggccagggaaccctggtcaccgtctcctcag	tggggccagggaaccctggtcaccgtctcctcag
2950	AAGGTTCAGAGCTGGT-1_contig_2	productive	N	Homsap IGHV3-30*03 F, or Homsap IGHV3-30*18 F or Homsap IGHV3-30-5*01 F	Homsap IGHJ5*02 F	Homsap IGHD2-15*01 F	IGHD	caggtgcagctggtggagtctggggga...ggcgtggtccagcctgggaggtccctgagactctcctgtgcagcctctggattcaccttc............agtagctatggcatgcactgggtccgccaggctccaggcaaggggctggagtgggtggcagttatatcatatgat......ggaagtaataaatactatgcagactccgtgaag...ggccgattcaccatctccagagacaattccaagaacacgctgtatctgcaaatgaacagcctgagagctgaggacacggctgtgtattactgtgcgaaagggggtcgcgggggggagctttacaactggttcgacccctggggccagggaaccctggtcaccgtctcctcag		caggtgcagctggtggagtctggggga...ggcgtggtccagcctgggaggtccctgagactctcctgtgcagcctctggattcaccttc............agtagctatggcatgcactgggtccgccaggctccaggcaaggggctggagtgggtggcagttatatcatatgat......ggaagtaataaatactatgcagactccgtgaag...ggccgattcaccatctccagagacaattccaagaacacgctgtatctgcaaatgaacagcctgagagctgaggacacggctgtgtattactgtgcga	caggtgcagctggtggagtctggggga...ggcgtggtccagcctgggaggtccctgagactctcctgtgcagcctct	ggattcaccttc............agtagctatggc	atgcactgggtccgccaggctccaggcaaggggctggagtgggtggcagtt	atatcatatgat......ggaagtaataaa	tactatgcagactccgtgaag...ggccgattcaccatctccagagacaattccaagaacacgctgtatctgcaaatgaacagcctgagagctgaggacacggctgtgtattactgt	gcgaaagggggtcgcgggggggagctttacaactggttcgacccc	tgtgcgaaagggggtcgcgggggggagctttacaactggttcgacccctgg	acaactggttcgacccctggggccagggaaccctggtcaccgtctcctcag	tggggccagggaaccctggtcaccgtctcctcag
7647	AAGGTTCAGCCACCTG-1_contig_1	productive	N	Homsap IGHV4-39*01 F	Homsap IGHJ5*02 F	Homsap IGHD6-13*01 F	IGHD	cagctgcagctgcaggagtcgggccca...ggactggtgaagccttcggagaccctgtccctcacctgcactgtctctggtggctccatcagc......agtagtagttactactggggctggatccgccagcccccagggaaggggctggagtggattgggagtatctattatagt.........gggagcacctactacaacccgtccctcaag...agtcgagtcaccatatccgtagacacgtccaagaaccagttctccctgaagctgagctctgtgaccgccgcagacacggctgtgtattactgtgcgagaaagcgagatatagcagcagctggtacggggccgcgggactggttcgacccctggggccagggaaccctggtcaccgtctcc…		cagctgcagctgcaggagtcgggccca...ggactggtgaagccttcggagaccctgtccctcacctgcactgtctctggtggctccatcagc......agtagtagttactactggggctggatccgccagcccccagggaaggggctggagtggattgggagtatctattatagt.........gggagcacctactacaacccgtccctcaag...agtcgagtcaccatatccgtagacacgtccaagaaccagttctccctgaagctgagctctgtgaccgccgcagacacggctgtgtattactgtgcgaga	cagctgcagctgcaggagtcgggccca...ggactggtgaagccttcggagaccctgtccctcacctgcactgtctct	ggtggctccatcagc......agtagtagttactac	tggggctggatccgccagcccccagggaaggggctggagtggattgggagt	atctattatagt.........gggagcacc	tactacaacccgtccctcaag...agtcgagtcaccatatccgtagacacgtccaagaaccagttctccctgaagctgagctctgtgaccgccgcagacacggctgtgtattactgt	gcgagaaagcgagatatagcagcagctggtacggggccgcgggactggttcgacccc	tgtgcgagaaagcgagatatagcagcagctggtacggggccgcgggactggttcgacccctgg	actggttcgacccctggggccagggaaccctggtcaccgtctcctcag	tggggccagggaaccctggtcaccgtctcctcag
1939	AAGGTTCCAGGATCGA-1_contig_1	productive	M	Homsap IGHV1-2*02 F	Homsap IGHJ4*01 F, or Homsap IGHJ4*02 F or Homsap IGHJ4*03 F	Homsap IGHD3-10*01 F	IGHM	caagtcctactggtgcagtctggggct...gaagtgaagaagcctggggcctcagtgagggtctcctgcaaggcctctggatacactttc............acaggctactacatccactggctacgacaggcccctggacaagggcttgagtggatgggatggatcaatcctaac......aatggtggcacagaatatgcacagaagtttcag...ggcagggtcaccatgaccagcgacacgtccagcaggacagcctacatagaggtgaccaggctaggatctgacgacacggccgtgtattactgtgcgagagacacggattactatgaaaacactgattctggggtccgtgactattggggccacggaaccctggtcaccgtctcctcag		caagtcctactggtgcagtctggggct...gaagtgaagaagcctggggcctcagtgagggtctcctgcaaggcctctggatacactttc............acaggctactacatccactggctacgacaggcccctggacaagggcttgagtggatgggatggatcaatcctaac......aatggtggcacagaatatgcacagaagtttcag...ggcagggtcaccatgaccagcgacacgtccagcaggacagcctacatagaggtgaccaggctaggatctgacgacacggccgtgtattactgtgcgagaga	caagtcctactggtgcagtctggggct...gaagtgaagaagcctggggcctcagtgagggtctcctgcaaggcctct	ggatacactttc............acaggctactac	atccactggctacgacaggcccctggacaagggcttgagtggatgggatgg	atcaatcctaac......aatggtggcaca	gaatatgcacagaagtttcag...ggcagggtcaccatgaccagcgacacgtccagcaggacagcctacatagaggtgaccaggctaggatctgacgacacggccgtgtattactgt	gcgagagacacggattactatgaaaacactgattctggggtccgtgactat	tgtgcgagagacacggattactatgaaaacactgattctggggtccgtgactattgg	tgactattggggccacggaaccctggtcaccgtctcctcag	tggggccacggaaccctggtcaccgtctcctcag
2726	AAGGTTCCAGTGAGTG-1_contig_1	productive	N	Homsap IGHV4-59*01 F	Homsap IGHJ4*02 F	Homsap IGHD5-18*01 F	IGHM	caggtgcagctgcaggagtcgggccca...ggactggtgaagccttcggagaccctgtccctcacctgcactgtctctggtggctccatc............agtagttactactggagctggatccggcagcccccagggaagggactggagtggattgggtatatctattacagt.........gggagcaccaactacaacccctccctcaag...agtcgagtcaccatatcagtagacacgtccaagaaccagttctccctgaagctgagctctgtgaccgctgcggacacggccgtgtattactgtgcgagagacagcctatggttcggggttgactactggggccagggaaccctggtcaccgtctcctcag		caggtgcagctgcaggagtcgggccca...ggactggtgaagccttcggagaccctgtccctcacctgcactgtctctggtggctccatc............agtagttactactggagctggatccggcagcccccagggaagggactggagtggattgggtatatctattacagt.........gggagcaccaactacaacccctccctcaag...agtcgagtcaccatatcagtagacacgtccaagaaccagttctccctgaagctgagctctgtgaccgctgcggacacggccgtgtattactgtgcgagaga	caggtgcagctgcaggagtcgggccca...ggactggtgaagccttcggagaccctgtccctcacctgcactgtctct	ggtggctccatc............agtagttactac	tggagctggatccggcagcccccagggaagggactggagtggattgggtat	atctattacagt.........gggagcacc	aactacaacccctccctcaag...agtcgagtcaccatatcagtagacacgtccaagaaccagttctccctgaagctgagctctgtgaccgctgcggacacggccgtgtattactgt	gcgagagacagcctatggttcggggttgactac	tgtgcgagagacagcctatggttcggggttgactactgg	ttgactactggggccagggaaccctggtcaccgtctcctcag	tggggccagggaaccctggtcaccgtctcctcag
10512	AAGGTTCCATACTCTT-1_contig_2	productive	M	Homsap IGHV3-23*01 F, or Homsap IGHV3-23D*01 F	Homsap IGHJ3*02 F	Homsap IGHD2-15*01 F	IGHM	gaggtgcagctgttggagtctggggga...ggcttggtacagcctggggggtccctgagactctcctgtgcagcctctggattcaccttt............agcaactatggcatgacctgggtccgccaggctccagggaaggggctggagtgggtctcagctatcagtcctgct......ggtgatggcacatactacgcagactccgtgaag...ggccggttcaccctctccagagacaattccaagagcacgctgtatctgcaaatgaacagcctgagagccgaggacacggccgcatattactgtgcgaaacacaggcaattatggtgggatgcttttgatatctggggccaagggatactggtcaccgtctcttcag		gaggtgcagctgttggagtctggggga...ggcttggtacagcctggggggtccctgagactctcctgtgcagcctctggattcaccttt............agcaactatggcatgacctgggtccgccaggctccagggaaggggctggagtgggtctcagctatcagtcctgct......ggtgatggcacatactacgcagactccgtgaag...ggccggttcaccctctccagagacaattccaagagcacgctgtatctgcaaatgaacagcctgagagccgaggacacggccgcatattactgtgcgaaa	gaggtgcagctgttggagtctggggga...ggcttggtacagcctggggggtccctgagactctcctgtgcagcctct	ggattcaccttt............agcaactatggc	atgacctgggtccgccaggctccagggaaggggctggagtgggtctcagct	atcagtcctgct......ggtgatggcaca	tactacgcagactccgtgaag...ggccggttcaccctctccagagacaattccaagagcacgctgtatctgcaaatgaacagcctgagagccgaggacacggccgcatattactgt	gcgaaacacaggcaattatggtgggatgcttttgatatc	tgtgcgaaacacaggcaattatggtgggatgcttttgatatctgg	gatgcttttgatatctggggccaagggatactggtcaccgtctcttcag	tggggccaagggatactggtcaccgtctcttcag
3894	AAGGTTCTCACGCATA-1_contig_6	productive	N	Homsap IGHV3-21*01 F	Homsap IGHJ6*02 F	Homsap IGHD3-16*01 F	IGHD	gaggtgcagctggtggagtctggggga...ggcctggtcaagcctggggggtccctgagactctcctgtgcagcctctggattcaccttc............agtagctatagcatgaactgggtccgccaggctccagggaaggggctggagtgggtctcatccattagtagtagt......agtagttacatatactacgcagactcagtgaag...ggccgattcaccatctccagagacaacgccaagaactcactgtatctgcaaatgaacagcctgagagccgaggacacggctgtgtattactgtgcgagagatactatgattacgtttggagacgcagggggctactactactactacggtatggacgtctggggccaagggaccacggtc…		gaggtgcagctggtggagtctggggga...ggcctggtcaagcctggggggtccctgagactctcctgtgcagcctctggattcaccttc............agtagctatagcatgaactgggtccgccaggctccagggaaggggctggagtgggtctcatccattagtagtagt......agtagttacatatactacgcagactcagtgaag...ggccgattcaccatctccagagacaacgccaagaactcactgtatctgcaaatgaacagcctgagagccgaggacacggctgtgtattactgtgcgagaga	gaggtgcagctggtggagtctggggga...ggcctggtcaagcctggggggtccctgagactctcctgtgcagcctct	ggattcaccttc............agtagctatagc	atgaactgggtccgccaggctccagggaaggggctggagtgggtctcatcc	attagtagtagt......agtagttacata	tactacgcagactcagtgaag...ggccgattcaccatctccagagacaacgccaagaactcactgtatctgcaaatgaacagcctgagagccgaggacacggctgtgtattactgt	gcgagagatactatgattacgtttggagacgcagggggctactactactactacggtatggacgtc	tgtgcgagagatactatgattacgtttggagacgcagggggctactactactactacggtatggacgtctgg	tactactactactacggtatggacgtctggggccaagggaccacggtcaccgtctcctca	tggggccaagggaccacggtcaccgtctcctca
7794	AAGGTTCTCAGCTCTC-1_contig_3	productive	M	Homsap IGHV3-23*01 F, or Homsap IGHV3-23*05 F or Homsap IGHV3-23D*01 F	Homsap IGHJ4*02 F	Homsap IGHD3-10*01 F	IGHA2	gaggtacacttattggagtctggggga...ggcttggtccagccgggggggtccctgagactctcctgtgcagcctctggattcaccttt............aacacctatgccatgcgctgggtccgccaggctccaggaaaggggctggactgggtctcaagtattctt...agt......cgtggtgacacatactatgcagagtccgtgagg...ggccgattcaccatctccagagacaactccaagaacgcactatatctggaaatgaacagcctgagagccgaggacacggccatgtattactgtacgagaagttatgcttcggggagttcggccattgacttctggggccagggaaccctggtcaccgtctcctcag		gaggtacacttattggagtctggggga...ggcttggtccagccgggggggtccctgagactctcctgtgcagcctctggattcaccttt............aacacctatgccatgcgctgggtccgccaggctccaggaaaggggctggactgggtctcaagtattctt...agt......cgtggtgacacatactatgcagagtccgtgagg...ggccgattcaccatctccagagacaactccaagaacgcactatatctggaaatgaacagcctgagagccgaggacacggccatgtattactgtacga	gaggtacacttattggagtctggggga...ggcttggtccagccgggggggtccctgagactctcctgtgcagcctct	ggattcaccttt............aacacctatgcc	atgcgctgggtccgccaggctccaggaaaggggctggactgggtctcaagt	attctt...agt......cgtggtgacaca	tactatgcagagtccgtgagg...ggccgattcaccatctccagagacaactccaagaacgcactatatctggaaatgaacagcctgagagccgaggacacggccatgtattactgt	acgagaagttatgcttcggggagttcggccattgacttc	tgtacgagaagttatgcttcggggagttcggccattgacttctgg	ttgacttctggggccagggaaccctggtcaccgtctcctcag	tggggccagggaaccctggtcaccgtctcctcag
8629	AAGGTTCTCTCCAACC-1_contig_1	productive	N	Homsap IGHV5-51*01 F	Homsap IGHJ6*02 F	Homsap IGHD3-9*01 F	IGHD	gaggtgcagctggtgcagtctggagca...gaggtgaaaaagcccggggagtctctgaagatctcctgtaagggttctggatacagcttt............accagctactggatcggctgggtgcgccagatgcccgggaaaggcctggagtggatggggatcatctatcctggt......gactctgataccagatacagcccgtccttccaa...ggccaggtcaccatctcagccgacaagtccatcagcaccgcctacctgcagtggagcagcctgaaggcctcggacaccgccatgtattactgtgcgagacaaaattacgatattttgactgggggagaacgtggcggtatggacgtctggggccaagggaccacggtcaccgtctcctca		gaggtgcagctggtgcagtctggagca...gaggtgaaaaagcccggggagtctctgaagatctcctgtaagggttctggatacagcttt............accagctactggatcggctgggtgcgccagatgcccgggaaaggcctggagtggatggggatcatctatcctggt......gactctgataccagatacagcccgtccttccaa...ggccaggtcaccatctcagccgacaagtccatcagcaccgcctacctgcagtggagcagcctgaaggcctcggacaccgccatgtattactgtgcgagaca	gaggtgcagctggtgcagtctggagca...gaggtgaaaaagcccggggagtctctgaagatctcctgtaagggttct	ggatacagcttt............accagctactgg	atcggctgggtgcgccagatgcccgggaaaggcctggagtggatggggatc	atctatcctggt......gactctgatacc	agatacagcccgtccttccaa...ggccaggtcaccatctcagccgacaagtccatcagcaccgcctacctgcagtggagcagcctgaaggcctcggacaccgccatgtattactgt	gcgagacaaaattacgatattttgactgggggagaacgtggcggtatggacgtc	tgtgcgagacaaaattacgatattttgactgggggagaacgtggcggtatggacgtctgg	cggtatggacgtctggggccaagggaccacggtcaccgtctcctca	tggggccaagggaccacggtcaccgtctcctca
252	AAGTCTGAGTATCGAA-1_contig_1	productive	N	Homsap IGHV5-10-1*01 F	Homsap IGHJ6*03 F	Homsap IGHD5-24*01 ORF	IGHD	gaagtgcagctggtgcagtctggagca...gaggtgaaaaagcccggggagtctctgaggatctcctgtaagggttctggatacagcttt............accagctactggatcagctgggtgcgccagatgcccgggaaaggcctggagtggatggggaggattgatcctagt......gactcttataccaactacagcccgtccttccaa...ggccacgtcaccatctcagctgacaagtccatcagcactgcctacctgcagtggagcagcctgaaggcctcggacaccgccatgtattactgtgcgagacgacgcttaaattttaactactactactacatggacgtctggggcaaagggaccacggtcaccgtctcctca		gaagtgcagctggtgcagtctggagca...gaggtgaaaaagcccggggagtctctgaggatctcctgtaagggttctggatacagcttt............accagctactggatcagctgggtgcgccagatgcccgggaaaggcctggagtggatggggaggattgatcctagt......gactcttataccaactacagcccgtccttccaa...ggccacgtcaccatctcagctgacaagtccatcagcactgcctacctgcagtggagcagcctgaaggcctcggacaccgccatgtattactgtgcgaga	gaagtgcagctggtgcagtctggagca...gaggtgaaaaagcccggggagtctctgaggatctcctgtaagggttct	ggatacagcttt............accagctactgg	atcagctgggtgcgccagatgcccgggaaaggcctggagtggatggggagg	attgatcctagt......gactcttatacc	aactacagcccgtccttccaa...ggccacgtcaccatctcagctgacaagtccatcagcactgcctacctgcagtggagcagcctgaaggcctcggacaccgccatgtattactgt	gcgagacgacgcttaaattttaactactactactacatggacgtc	tgtgcgagacgacgcttaaattttaactactactactacatggacgtctgg	actactactactacatggacgtctggggcaaagggaccacggtcaccgtctcctca	tggggcaaagggaccacggtcaccgtctcctca
10257	AAGTCTGAGTTACGGG-1_contig_2	productive	M	Homsap IGHV4-39*01 F	Homsap IGHJ3*02 F	Homsap IGHD5-18*01 F	IGHM	cagctgcagctgcaggagtcgggccca...ggactggtgaagccttcggagaccctgtccctcacctgcactgtctctggtggctccatcagc......agtagtgattactactggggctggatccgccagcccccagggaaggggctggagtggattgggagtatctattatagt.........gggaacacctactacaacccgtccctcaag...agtcgagtcaccatatccttagacacgtccaacaaccagttctccctgaagctgagttctgtgaccgccgcagacacggctgtgtattactgtgcgagaccgcgacaaacctatcgagatgcttttgataactggggccaagggacaatggtcaccgtctcttcag		cagctgcagctgcaggagtcgggccca...ggactggtgaagccttcggagaccctgtccctcacctgcactgtctctggtggctccatcagc......agtagtgattactactggggctggatccgccagcccccagggaaggggctggagtggattgggagtatctattatagt.........gggaacacctactacaacccgtccctcaag...agtcgagtcaccatatccttagacacgtccaacaaccagttctccctgaagctgagttctgtgaccgccgcagacacggctgtgtattactgtgcgagac	cagctgcagctgcaggagtcgggccca...ggactggtgaagccttcggagaccctgtccctcacctgcactgtctct	ggtggctccatcagc......agtagtgattactac	tggggctggatccgccagcccccagggaaggggctggagtggattgggagt	atctattatagt.........gggaacacc	tactacaacccgtccctcaag...agtcgagtcaccatatccttagacacgtccaacaaccagttctccctgaagctgagttctgtgaccgccgcagacacggctgtgtattactgt	gcgagaccgcgacaaacctatcgagatgcttttgataac	tgtgcgagaccgcgacaaacctatcgagatgcttttgataactgg	gatgcttttgataactggggccaagggacaatggtcaccgtctcttcag	tggggccaagggacaatggtcaccgtctcttcag
10166	AAGTCTGCAGACTCGC-1_contig_2	productive	M	Homsap IGHV5-51*01 F	Homsap IGHJ4*02 F	Homsap IGHD6-19*01 F	IGHM	gaggtgcagctggtgcagtctggagca...gaggtgaaaaagcccggggagtctctgaagatctcctgtaagggttctggatacagcttt............accagctactggatcggctgggtgcgccagatgcccgggaaaggcctggagtggatggggatcatctatcctggt......gactctgataccagatacagcccgtccttccaa...ggccaggtcaccatctcagccgacaagtccatcagcaccgcctacctgcagtggagcagcctgaaggcctcggacaccgccatgtattactgtgcgagacggatagcagtggctgaaggcgattactttgactactggggccagggaaccctggtcaccgtctcctcag		gaggtgcagctggtgcagtctggagca...gaggtgaaaaagcccggggagtctctgaagatctcctgtaagggttctggatacagcttt............accagctactggatcggctgggtgcgccagatgcccgggaaaggcctggagtggatggggatcatctatcctggt......gactctgataccagatacagcccgtccttccaa...ggccaggtcaccatctcagccgacaagtccatcagcaccgcctacctgcagtggagcagcctgaaggcctcggacaccgccatgtattactgtgcgagac	gaggtgcagctggtgcagtctggagca...gaggtgaaaaagcccggggagtctctgaagatctcctgtaagggttct	ggatacagcttt............accagctactgg	atcggctgggtgcgccagatgcccgggaaaggcctggagtggatggggatc	atctatcctggt......gactctgatacc	agatacagcccgtccttccaa...ggccaggtcaccatctcagccgacaagtccatcagcaccgcctacctgcagtggagcagcctgaaggcctcggacaccgccatgtattactgt	gcgagacggatagcagtggctgaaggcgattactttgactac	tgtgcgagacggatagcagtggctgaaggcgattactttgactactgg	tactttgactactggggccagggaaccctggtcaccgtctcctcag	tggggccagggaaccctggtcaccgtctcctcag
12931	AAGTCTGGTACGCTGC-1_contig_2	productive	N	Homsap IGHV3-66*01 F, or Homsap IGHV3-66*04 F	Homsap IGHJ6*03 F	Homsap IGHD3-22*01 F	IGHM	gaggtgcagctggtggagtctggggga...ggcttggtccagcctggggggtccctgagactctcctgtgcagcctctggattcaccgtc............agtagcaactacatgagctgggtccgccaggctccagggaaggggctggagtgggtctcagttatttatagcggt.........ggtagcacatactacgcagactccgtgaag...ggcagattcaccatctccagagacaattccaagaacacgctgtatcttcaaatgaacagcctgagagccgaggacacggctgtgtattactgtgcgagagaggttcggggctactatgatagtagtggttattactcactcgggcgaaaatcctactactactactacatggacgtctgg…		gaggtgcagctggtggagtctggggga...ggcttggtccagcctggggggtccctgagactctcctgtgcagcctctggattcaccgtc............agtagcaactacatgagctgggtccgccaggctccagggaaggggctggagtgggtctcagttatttatagcggt.........ggtagcacatactacgcagactccgtgaag...ggcagattcaccatctccagagacaattccaagaacacgctgtatcttcaaatgaacagcctgagagccgaggacacggctgtgtattactgtgcgagaga	gaggtgcagctggtggagtctggggga...ggcttggtccagcctggggggtccctgagactctcctgtgcagcctct	ggattcaccgtc............agtagcaactac	atgagctgggtccgccaggctccagggaaggggctggagtgggtctcagtt	atttatagcggt.........ggtagcaca	tactacgcagactccgtgaag...ggcagattcaccatctccagagacaattccaagaacacgctgtatcttcaaatgaacagcctgagagccgaggacacggctgtgtattactgt	gcgagagaggttcggggctactatgatagtagtggttattactcactcgggcgaaaatcctactactactactacatggacgtc	tgtgcgagagaggttcggggctactatgatagtagtggttattactcactcgggcgaaaatcctactactactactacatggacgtctgg	ctactactactactacatggacgtctggggcaaagggaccacggtcaccgtctcctca	tggggcaaagggaccacggtcaccgtctcctca
13263	AAGTCTGGTCACCCAG-1_contig_2	productive	M	Homsap IGHV3-11*05 F	Homsap IGHJ3*01 F	Homsap IGHD2-8*01 F	IGHM	caggtgcagctggtggagtctggggga...ggcttggtcaagcctggagggtccctgagactctcctgtgcagcctctggattcaccttc............agtgactactacatgagctggatccgccaggctccagggaaggggctggagtgggtttcatacattagtagtagt......agtagttacacaaactacgcagactctgtgaag...ggccgattcaccatctccagagacaacgccaagaactcactgtatctgcaaatgaacagcctgagagccgaggacacggccgtgtattactgtgcgagagatcggtttactatcgactggggccaagggacaatggtcaccgtctcttcag		caggtgcagctggtggagtctggggga...ggcttggtcaagcctggagggtccctgagactctcctgtgcagcctctggattcaccttc............agtgactactacatgagctggatccgccaggctccagggaaggggctggagtgggtttcatacattagtagtagt......agtagttacacaaactacgcagactctgtgaag...ggccgattcaccatctccagagacaacgccaagaactcactgtatctgcaaatgaacagcctgagagccgaggacacggccgtgtattactgtgcgagaga	caggtgcagctggtggagtctggggga...ggcttggtcaagcctggagggtccctgagactctcctgtgcagcctct	ggattcaccttc............agtgactactac	atgagctggatccgccaggctccagggaaggggctggagtgggtttcatac	attagtagtagt......agtagttacaca	aactacgcagactctgtgaag...ggccgattcaccatctccagagacaacgccaagaactcactgtatctgcaaatgaacagcctgagagccgaggacacggccgtgtattactgt	gcgagagatcggtttactatcgac	tgtgcgagagatcggtttactatcgactgg	ctggggccaagggacaatggtcaccgtctcttcag	tggggccaagggacaatggtcaccgtctcttcag
11063	AAGTCTGGTGCTCTTC-1_contig_2	productive	M	Homsap IGHV3-43*02 F	Homsap IGHJ4*02 F	Homsap IGHD3-22*01 F	None	gaagtgcaactggtggagtctggggga...ggcgtagtacagtctggggggtccctgagactctcctgtgcagcctctggattcagtttt............ggtgattatgccatgcactgggtccgtgaagttccagggaagggtctggagtgggtctctcttgttagtggagat......ggtggtagcacccactatacacactctgtggag...ggccgattcaccatctccagagacaacagcaaaaactccctgtatctgcaaatgaacagtctgacacctgaggacaccgccgtgtattactgtgcaaaagattggggacaacaatacgatttctatgacagcagattctttgacttctggggccagggaaccctggt		gaagtgcaactggtggagtctggggga...ggcgtagtacagtctggggggtccctgagactctcctgtgcagcctctggattcagtttt............ggtgattatgccatgcactgggtccgtgaagttccagggaagggtctggagtgggtctctcttgttagtggagat......ggtggtagcacccactatacacactctgtggag...ggccgattcaccatctccagagacaacagcaaaaactccctgtatctgcaaatgaacagtctgacacctgaggacaccgccgtgtattactgtgcaaaagat	gaagtgcaactggtggagtctggggga...ggcgtagtacagtctggggggtccctgagactctcctgtgcagcctct	ggattcagtttt............ggtgattatgcc	atgcactgggtccgtgaagttccagggaagggtctggagtgggtctctctt	gttagtggagat......ggtggtagcacc	cactatacacactctgtggag...ggccgattcaccatctccagagacaacagcaaaaactccctgtatctgcaaatgaacagtctgacacctgaggacaccgccgtgtattactgt	gcaaaagattggggacaacaatacgatttctatgacagcagattctttgacttc	tgtgcaaaagattggggacaacaatacgatttctatgacagcagattctttgacttctgg	ctttgacttctggggccagggaaccctggt	tggggccagggaaccctggt
10167	AAGTCTGTCATCGATG-1_contig_1	productive	N	Homsap IGHV4-39*01 F	Homsap IGHJ4*02 F	Homsap IGHD5-24*01 ORF	IGHM	cagctgcagctgcaggagtcgggccca...ggactggtgaagccttcggagaccctgtccctcacctgcactgtctctggtggctccatcagc......agtagtagttactactggggctggatccgccagcccccagggaaggggctggagtggattgggagtatctattatagt.........gggagcacctactacaacccgtccctcaag...agtcgagtcaccatatccgtagacacgtccaagaaccagttctccctgaagctgagctctgtgaccgccgcagacacggctgtgtattactgtgcgagacagcggagatggctacaacctgttgactactggggccagggaaccctggtcaccgtctcctcag		cagctgcagctgcaggagtcgggccca...ggactggtgaagccttcggagaccctgtccctcacctgcactgtctctggtggctccatcagc......agtagtagttactactggggctggatccgccagcccccagggaaggggctggagtggattgggagtatctattatagt.........gggagcacctactacaacccgtccctcaag...agtcgagtcaccatatccgtagacacgtccaagaaccagttctccctgaagctgagctctgtgaccgccgcagacacggctgtgtattactgtgcgagaca	cagctgcagctgcaggagtcgggccca...ggactggtgaagccttcggagaccctgtccctcacctgcactgtctct	ggtggctccatcagc......agtagtagttactac	tggggctggatccgccagcccccagggaaggggctggagtggattgggagt	atctattatagt.........gggagcacc	tactacaacccgtccctcaag...agtcgagtcaccatatccgtagacacgtccaagaaccagttctccctgaagctgagctctgtgaccgccgcagacacggctgtgtattactgt	gcgagacagcggagatggctacaacctgttgactac	tgtgcgagacagcggagatggctacaacctgttgactactgg	ttgactactggggccagggaaccctggtcaccgtctcctcag	tggggccagggaaccctggtcaccgtctcctcag
801	AAGTCTGTCTAGAGTC-1_contig_5	productive	N	Homsap IGHV4-59*08 F	Homsap IGHJ5*02 F	Homsap IGHD6-13*01 F	IGHM	caggtgcagctgcaggagtcgggccca...ggactggtgaagccttcggagaccctgtccctcacctgcactgtctctggtggctccatc............agtagttactactggagctggatccggcagcccccagggaagggactggagtggattgggtatatctattacagt.........gggagcaccaactacaacccctccctcaag...agtcgagtcaccatatcagtagacacgtccaagaaccagttctccctgaagctgagctctgtgaccgccgcagacacggccgtgtattactgtgcgagacagagagcagcagctggtacggtctggttcgacccctggggccagggaaccctggtcaccgtctcctcag		caggtgcagctgcaggagtcgggccca...ggactggtgaagccttcggagaccctgtccctcacctgcactgtctctggtggctccatc............agtagttactactggagctggatccggcagcccccagggaagggactggagtggattgggtatatctattacagt.........gggagcaccaactacaacccctccctcaag...agtcgagtcaccatatcagtagacacgtccaagaaccagttctccctgaagctgagctctgtgaccgccgcagacacggccgtgtattactgtgcgagaca	caggtgcagctgcaggagtcgggccca...ggactggtgaagccttcggagaccctgtccctcacctgcactgtctct	ggtggctccatc............agtagttactac	tggagctggatccggcagcccccagggaagggactggagtggattgggtat	atctattacagt.........gggagcacc	aactacaacccctccctcaag...agtcgagtcaccatatcagtagacacgtccaagaaccagttctccctgaagctgagctctgtgaccgccgcagacacggccgtgtattactgt	gcgagacagagagcagcagctggtacggtctggttcgacccc	tgtgcgagacagagagcagcagctggtacggtctggttcgacccctgg	ctggttcgacccctggggccagggaaccctggtcaccgtctcctcag	tggggccagggaaccctggtcaccgtctcctcag
10020	AATCCAGAGATGAGAG-1_contig_1	productive	M	Homsap IGHV3-30*04 F, or Homsap IGHV3-30-3*03 F	Homsap IGHJ6*02 F	Homsap IGHD3-22*01 F	IGHG2	caggtgcagttggtggagtctggggga...ggcgtggtccagcctgggaggtccctgagactctcctgtgcagcctctggattcaccttc............agtggctacgctacccactgggtccgccaggctccaggcaaggggctggagtggttggcagttatatcatatgat......ggaggtaataaacactacgcagactccgtgagg...ggccgattcaccatctccagagacaattccaagaacacgctgtatctgcaaatggacagcctgagacctgaagacacggccgtgtattactgtgcgagggcggcgcgttttactttgatagtacgacggttctattacggtatggatgtctggggccaagggaccacggtcaccgtctcc…		caggtgcagttggtggagtctggggga...ggcgtggtccagcctgggaggtccctgagactctcctgtgcagcctctggattcaccttc............agtggctacgctacccactgggtccgccaggctccaggcaaggggctggagtggttggcagttatatcatatgat......ggaggtaataaacactacgcagactccgtgagg...ggccgattcaccatctccagagacaattccaagaacacgctgtatctgcaaatggacagcctgagacctgaagacacggccgtgtattactgtgcgag	caggtgcagttggtggagtctggggga...ggcgtggtccagcctgggaggtccctgagactctcctgtgcagcctct	ggattcaccttc............agtggctacgct	acccactgggtccgccaggctccaggcaaggggctggagtggttggcagtt	atatcatatgat......ggaggtaataaa	cactacgcagactccgtgagg...ggccgattcaccatctccagagacaattccaagaacacgctgtatctgcaaatggacagcctgagacctgaagacacggccgtgtattactgt	gcgagggcggcgcgttttactttgatagtacgacggttctattacggtatggatgtc	tgtgcgagggcggcgcgttttactttgatagtacgacggttctattacggtatggatgtctgg	ctattacggtatggatgtctggggccaagggaccacggtcaccgtctcctca	tggggccaagggaccacggtcaccgtctcctca
5921	AATCCAGAGCTAGTTC-1_contig_4	productive	N	Homsap IGHV4-59*08 F	Homsap IGHJ5*02 F	Homsap IGHD3-22*01 F	IGHM	caggtgcagctgcaggagtcgggccca...ggactggtgaagccttcggagaccctgtccctcacctgcactgtctctggtggctccatc............agtagttactactggagctggatccggcagcccccagggaagggactggagtggattgggtatatctattacagt.........gggagcaccaactacaacccctccctcaag...agtcgagtcaccatatcagtagacacgtccaagaaccagttctccctgaagctgagctctgtgaccgccgcagacacggccgtgtattactgtgcgagggactattactatgatagtagtggcccattcaggggctggttcgacccctggggccagggaaccctggtcaccgtctcctcag		caggtgcagctgcaggagtcgggccca...ggactggtgaagccttcggagaccctgtccctcacctgcactgtctctggtggctccatc............agtagttactactggagctggatccggcagcccccagggaagggactggagtggattgggtatatctattacagt.........gggagcaccaactacaacccctccctcaag...agtcgagtcaccatatcagtagacacgtccaagaaccagttctccctgaagctgagctctgtgaccgccgcagacacggccgtgtattactgtgcgag	caggtgcagctgcaggagtcgggccca...ggactggtgaagccttcggagaccctgtccctcacctgcactgtctct	ggtggctccatc............agtagttactac	tggagctggatccggcagcccccagggaagggactggagtggattgggtat	atctattacagt.........gggagcacc	aactacaacccctccctcaag...agtcgagtcaccatatcagtagacacgtccaagaaccagttctccctgaagctgagctctgtgaccgccgcagacacggccgtgtattactgt	gcgagggactattactatgatagtagtggcccattcaggggctggttcgacccc	tgtgcgagggactattactatgatagtagtggcccattcaggggctggttcgacccctgg	ctggttcgacccctggggccagggaaccctggtcaccgtctcctcag	tggggccagggaaccctggtcaccgtctcctcag
7093	AATCCAGAGTCAAGGC-1_contig_1	productive	N	Homsap IGHV4-39*01 F	Homsap IGHJ1*01 F	Homsap IGHD6-19*01 F	IGHM	cagctgcagctgcaggagtcgggccca...ggactggtgaagccttcggagaccctgtccctcacctgcactgtctctggtggctccatcagc......agtagtagttactactggggctggatccgccagcccccagggaaggggctggagtggattgggagtatctattatagt.........gggagcacctactacaacccgtccctcaag...agtcgagtcaccatatccgtagacacgtccaagaaccagttctccctgaagctgagctctgtgaccgccgcagacacggctgtgtattactgtgcgagatatagcagtggctggggggctgaatacttccagcactggggccagggcaccctggtcaccgtctcctcag		cagctgcagctgcaggagtcgggccca...ggactggtgaagccttcggagaccctgtccctcacctgcactgtctctggtggctccatcagc......agtagtagttactactggggctggatccgccagcccccagggaaggggctggagtggattgggagtatctattatagt.........gggagcacctactacaacccgtccctcaag...agtcgagtcaccatatccgtagacacgtccaagaaccagttctccctgaagctgagctctgtgaccgccgcagacacggctgtgtattactgtgcgaga	cagctgcagctgcaggagtcgggccca...ggactggtgaagccttcggagaccctgtccctcacctgcactgtctct	ggtggctccatcagc......agtagtagttactac	tggggctggatccgccagcccccagggaaggggctggagtggattgggagt	atctattatagt.........gggagcacc	tactacaacccgtccctcaag...agtcgagtcaccatatccgtagacacgtccaagaaccagttctccctgaagctgagctctgtgaccgccgcagacacggctgtgtattactgt	gcgagatatagcagtggctggggggctgaatacttccagcac	tgtgcgagatatagcagtggctggggggctgaatacttccagcactgg	gctgaatacttccagcactggggccagggcaccctggtcaccgtctcctcag	tggggccagggcaccctggtcaccgtctcctcag
324	AATCCAGCATACCATG-1_contig_3	productive	M	Homsap IGHV3-7*02 F	Homsap IGHJ4*02 F	Homsap IGHD6-19*01 F	IGHM	gaggtgcagctggtggagtctggggga...ggcttggtccagcctggggggtccctgagactctcctgtgcagcctctggattcaccttc............agtagctattggatgacctgggtccgccaggctccagggaaagggcctgagtgggtggccaacataaaggaagat......ggaagtgagaaacactatacggactctgtgagg...ggccgattcaccatctccagagacaacgccaagaactcactgtatctgcacatgaacagcctgagaggcgaggacacggctgtgtattactgtgtgaggcacagtgactggacttttgactactggggccagggaaccctggtctccgtctcctcag		gaggtgcagctggtggagtctggggga...ggcttggtccagcctggggggtccctgagactctcctgtgcagcctctggattcaccttc............agtagctattggatgacctgggtccgccaggctccagggaaagggcctgagtgggtggccaacataaaggaagat......ggaagtgagaaacactatacggactctgtgagg...ggccgattcaccatctccagagacaacgccaagaactcactgtatctgcacatgaacagcctgagaggcgaggacacggctgtgtattactgtgtgag	gaggtgcagctggtggagtctggggga...ggcttggtccagcctggggggtccctgagactctcctgtgcagcctct	ggattcaccttc............agtagctattgg	atgacctgggtccgccaggctccagggaaagggcctgagtgggtggccaac	ataaaggaagat......ggaagtgagaaa	cactatacggactctgtgagg...ggccgattcaccatctccagagacaacgccaagaactcactgtatctgcacatgaacagcctgagaggcgaggacacggctgtgtattactgt	gtgaggcacagtgactggacttttgactac	tgtgtgaggcacagtgactggacttttgactactgg	tttgactactggggccagggaaccctggtctccgtctcctcag	tggggccagggaaccctggtctccgtctcctcag
10882	AATCCAGGTATCAGTC-1_contig_1	productive	M	Homsap IGHV4-39*02 F	Homsap IGHJ6*03 F	Homsap IGHD1-26*01 F	IGHM	cagctgcagctgcaggagtcgggccca...ggactggtgaagccttcggagaccctgtccctcacctgcaatgtctctggtggctccatcagc......agtagtagttactactggggctggatccgccagcccccagggaaggggctggagtggattgggagcatctattatagt.........gggagcacctactacaacccgtccctcaag...agtcgagtcaccatatccgtagacacgtccaacgaccacttctccctgaggctgagctctgtgaccgccgcagacacggctgtgtattactgtgcgggcgtttatagtgggagctactattactactactacatggacgtctggggcaaagggaccacggtcaccatctcctca		cagctgcagctgcaggagtcgggccca...ggactggtgaagccttcggagaccctgtccctcacctgcaatgtctctggtggctccatcagc......agtagtagttactactggggctggatccgccagcccccagggaaggggctggagtggattgggagcatctattatagt.........gggagcacctactacaacccgtccctcaag...agtcgagtcaccatatccgtagacacgtccaacgaccacttctccctgaggctgagctctgtgaccgccgcagacacggctgtgtattactgtgcg	cagctgcagctgcaggagtcgggccca...ggactggtgaagccttcggagaccctgtccctcacctgcaatgtctct	ggtggctccatcagc......agtagtagttactac	tggggctggatccgccagcccccagggaaggggctggagtggattgggagc	atctattatagt.........gggagcacc	tactacaacccgtccctcaag...agtcgagtcaccatatccgtagacacgtccaacgaccacttctccctgaggctgagctctgtgaccgccgcagacacggctgtgtattactgt	gcgggcgtttatagtgggagctactattactactactacatggacgtc	tgtgcgggcgtttatagtgggagctactattactactactacatggacgtctgg	tactattactactactacatggacgtctggggcaaagggaccacggtcaccatctcctca	tggggcaaagggaccacggtcaccatctcctca
10887	AATCCAGGTCCGAAGA-1_contig_1	productive	N	Homsap IGHV1-46*01 F, or Homsap IGHV1-46*03 F	Homsap IGHJ4*02 F	Homsap IGHD2-2*01 F	IGHM	caggtgcagctggtgcagtctggggct...gaggtgaagaagcctggggcctcagtgaaggtttcctgcaaggcatctggatacaccttc............accagctactatatgcactgggtgcgacaggcccctggacaagggcttgagtggatgggaataatcaaccctagt......ggtggtagcacaagctacgcacagaagttccag...ggcagagtcaccatgaccagggacacgtccacgagcacagtctacatggagctgagcagcctgagatctgaggacacggccgtgtattactgtgcgagagctcacccagtaccccagttgtaccagcctcctgactactggggccagggaaccctggtcaccgtctcctcag		caggtgcagctggtgcagtctggggct...gaggtgaagaagcctggggcctcagtgaaggtttcctgcaaggcatctggatacaccttc............accagctactatatgcactgggtgcgacaggcccctggacaagggcttgagtggatgggaataatcaaccctagt......ggtggtagcacaagctacgcacagaagttccag...ggcagagtcaccatgaccagggacacgtccacgagcacagtctacatggagctgagcagcctgagatctgaggacacggccgtgtattactgtgcgagag	caggtgcagctggtgcagtctggggct...gaggtgaagaagcctggggcctcagtgaaggtttcctgcaaggcatct	ggatacaccttc............accagctactat	atgcactgggtgcgacaggcccctggacaagggcttgagtggatgggaata	atcaaccctagt......ggtggtagcaca	agctacgcacagaagttccag...ggcagagtcaccatgaccagggacacgtccacgagcacagtctacatggagctgagcagcctgagatctgaggacacggccgtgtattactgt	gcgagagctcacccagtaccccagttgtaccagcctcctgactac	tgtgcgagagctcacccagtaccccagttgtaccagcctcctgactactgg	tgactactggggccagggaaccctggtcaccgtctcctcag	tggggccagggaaccctggtcaccgtctcctcag
8556	AATCCAGGTTGAACTC-1_contig_1	productive	N	Homsap IGHV4-59*08 F	Homsap IGHJ4*02 F	Homsap IGHD5-18*01 F	IGHD	caggtgcagctgcaggagtcgggccca...ggactggtgaagccttcggagaccctgtccctcacctgcactgtctctggtggctccatc............agtagttactactggagctggatccggcagcccccagggaagggactggagtggattgggtatatctattacagt.........gggagcaccaactacaacccctccctcaag...agtcgagtcaccatatcagtagacacgtccaagaaccagttctccctgaagctgagctctgtgaccgccgcagacacggccgtgtattactgtgcgagacatagctacagctatggttcaatccactttgactactggggccagggaaccctggtcaccgtctcctcag		caggtgcagctgcaggagtcgggccca...ggactggtgaagccttcggagaccctgtccctcacctgcactgtctctggtggctccatc............agtagttactactggagctggatccggcagcccccagggaagggactggagtggattgggtatatctattacagt.........gggagcaccaactacaacccctccctcaag...agtcgagtcaccatatcagtagacacgtccaagaaccagttctccctgaagctgagctctgtgaccgccgcagacacggccgtgtattactgtgcgagaca	caggtgcagctgcaggagtcgggccca...ggactggtgaagccttcggagaccctgtccctcacctgcactgtctct	ggtggctccatc............agtagttactac	tggagctggatccggcagcccccagggaagggactggagtggattgggtat	atctattacagt.........gggagcacc	aactacaacccctccctcaag...agtcgagtcaccatatcagtagacacgtccaagaaccagttctccctgaagctgagctctgtgaccgccgcagacacggccgtgtattactgt	gcgagacatagctacagctatggttcaatccactttgactac	tgtgcgagacatagctacagctatggttcaatccactttgactactgg	actttgactactggggccagggaaccctggtcaccgtctcctcag	tggggccagggaaccctggtcaccgtctcctcag
5236	AATCCAGTCAACACTG-1_contig_2	productive	M	Homsap IGHV1-69*04 F	Homsap IGHJ3*02 F	Homsap IGHD3-22*01 F	IGHG1	caggtccagctggtgcagtctggggct...gaggtgaagaagcctgggtcctcggtgaaggtctcctgcaaggcttctggacgcatcttc............accgactattctatcagctgggtgcgacaggcccctggacaagggcttgagtggatgggaaggatcatccctatc......ctagatagaataaattacgtacagaagttccag...ggcagagtcacgattaccgcggacaaagtcacgagcacagcctacatggagctgagcagcctgagatctgaggacacggccgtgtattactgtgcaagaggaggatactttgatagtagtggtctttacggtgtttttgatatctggggccaagggacaatggtcaccgtctcttcag		caggtccagctggtgcagtctggggct...gaggtgaagaagcctgggtcctcggtgaaggtctcctgcaaggcttctggacgcatcttc............accgactattctatcagctgggtgcgacaggcccctggacaagggcttgagtggatgggaaggatcatccctatc......ctagatagaataaattacgtacagaagttccag...ggcagagtcacgattaccgcggacaaagtcacgagcacagcctacatggagctgagcagcctgagatctgaggacacggccgtgtattactgtgcaagag	caggtccagctggtgcagtctggggct...gaggtgaagaagcctgggtcctcggtgaaggtctcctgcaaggcttct	ggacgcatcttc............accgactattct	atcagctgggtgcgacaggcccctggacaagggcttgagtggatgggaagg	atcatccctatc......ctagatagaata	aattacgtacagaagttccag...ggcagagtcacgattaccgcggacaaagtcacgagcacagcctacatggagctgagcagcctgagatctgaggacacggccgtgtattactgt	gcaagaggaggatactttgatagtagtggtctttacggtgtttttgatatc	tgtgcaagaggaggatactttgatagtagtggtctttacggtgtttttgatatctgg	tgtttttgatatctggggccaagggacaatggtcaccgtctcttcag	tggggccaagggacaatggtcaccgtctcttcag
13923	AATCCAGTCAACCATG-1_contig_2	productive	M	Homsap IGHV3-23*01 F, or Homsap IGHV3-23D*01 F	Homsap IGHJ4*02 F	Homsap IGHD1-1*01 F	IGHM	gaggtgcacctgttggagtctggggga...ggcttggtccagccgggggggtccctgagactctcctgtacatactctggattttccttc............gccagctttgccatgacctgggtccgccaggctccagggaaggggccggagtgggtctcgactattggtggtgat......ggttcttacacacactatgcagactccatgagc...ggccggttcaccgtctccagagacaattccaaggacacgctgtatctgcaaatgatcaacctgagtgccgaggactcggccctttatttctgtgcgacgtcccccggacgtggggccccgtactactttaactcatggggccagggaaccctggtcaccgtctcctcag		gaggtgcacctgttggagtctggggga...ggcttggtccagccgggggggtccctgagactctcctgtacatactctggattttccttc............gccagctttgccatgacctgggtccgccaggctccagggaaggggccggagtgggtctcgactattggtggtgat......ggttcttacacacactatgcagactccatgagc...ggccggttcaccgtctccagagacaattccaaggacacgctgtatctgcaaatgatcaacctgagtgccgaggactcggccctttatttctgtgcga	gaggtgcacctgttggagtctggggga...ggcttggtccagccgggggggtccctgagactctcctgtacatactct	ggattttccttc............gccagctttgcc	atgacctgggtccgccaggctccagggaaggggccggagtgggtctcgact	attggtggtgat......ggttcttacaca	cactatgcagactccatgagc...ggccggttcaccgtctccagagacaattccaaggacacgctgtatctgcaaatgatcaacctgagtgccgaggactcggccctttatttctgt	gcgacgtcccccggacgtggggccccgtactactttaactca	tgtgcgacgtcccccggacgtggggccccgtactactttaactcatgg	actcatggggccagggaaccctggtcaccgtctcctcag	tggggccagggaaccctggtcaccgtctcctcag
1505	AATCGGTAGGCTAGGT-1_contig_1	productive	N	Homsap IGHV3-64*05 F, or Homsap IGHV3-64D*06 F	Homsap IGHJ5*02 F	Homsap IGHD3-22*01 F	IGHD	gaggtgcagctggtggagtctggggga...ggcttggtccagcctggggggtccctgagactctcctgttcagcctctggattcaccttc............agtagctatgctatgcactgggtccgccaggctccagggaagggactggaatatgtttcagctattagtagtaat......gggggtagcacatactacgcagactcagtgaag...ggcagattcaccatctccagagacaattccaagaacacgctgtatcttcaaatgagcagtctgagagctgaggacacggctgtgtattactgtgtgaaaggccgactcattactatgatagtaggggaattcgacccctggggccagggaaccctggtcaccgtctcctcag		gaggtgcagctggtggagtctggggga...ggcttggtccagcctggggggtccctgagactctcctgttcagcctctggattcaccttc............agtagctatgctatgcactgggtccgccaggctccagggaagggactggaatatgtttcagctattagtagtaat......gggggtagcacatactacgcagactcagtgaag...ggcagattcaccatctccagagacaattccaagaacacgctgtatcttcaaatgagcagtctgagagctgaggacacggctgtgtattactgtgtgaaag	gaggtgcagctggtggagtctggggga...ggcttggtccagcctggggggtccctgagactctcctgttcagcctct	ggattcaccttc............agtagctatgct	atgcactgggtccgccaggctccagggaagggactggaatatgtttcagct	attagtagtaat......gggggtagcaca	tactacgcagactcagtgaag...ggcagattcaccatctccagagacaattccaagaacacgctgtatcttcaaatgagcagtctgagagctgaggacacggctgtgtattactgt	gtgaaaggccgactcattactatgatagtaggggaattcgacccc	tgtgtgaaaggccgactcattactatgatagtaggggaattcgacccctgg	ttcgacccctggggccagggaaccctggtcaccgtctcctcag	tggggccagggaaccctggtcaccgtctcctcag
1943	AATCGGTAGTAGGCCA-1_contig_1	productive	N	Homsap IGHV5-51*01 F	Homsap IGHJ6*03 F	Homsap IGHD3-22*01 F	IGHM	gaggtgcagctggtgcagtctggagca...gaggtgaaaaagcccggggagtctctgaagatctcctgtaagggttctggatacagcttt............accagctactggatcggctgggtgcgccagatgcccgggaaaggcctggagtggatggggatcatctatcctggt......gactctgataccagatacagcccgtccttccaa...ggccaggtcaccatctcagccgacaagtccatcagcaccgcctacctgcagtggagcagcctgaaggcctcggacaccgccatgtattactgtgcgagacattcctatgatagtagtggttattactacgagggattttggtactactactactacatggacgtctggggcaaagggacc…		gaggtgcagctggtgcagtctggagca...gaggtgaaaaagcccggggagtctctgaagatctcctgtaagggttctggatacagcttt............accagctactggatcggctgggtgcgccagatgcccgggaaaggcctggagtggatggggatcatctatcctggt......gactctgataccagatacagcccgtccttccaa...ggccaggtcaccatctcagccgacaagtccatcagcaccgcctacctgcagtggagcagcctgaaggcctcggacaccgccatgtattactgtgcgagaca	gaggtgcagctggtgcagtctggagca...gaggtgaaaaagcccggggagtctctgaagatctcctgtaagggttct	ggatacagcttt............accagctactgg	atcggctgggtgcgccagatgcccgggaaaggcctggagtggatggggatc	atctatcctggt......gactctgatacc	agatacagcccgtccttccaa...ggccaggtcaccatctcagccgacaagtccatcagcaccgcctacctgcagtggagcagcctgaaggcctcggacaccgccatgtattactgt	gcgagacattcctatgatagtagtggttattactacgagggattttggtactactactactacatggacgtc	tgtgcgagacattcctatgatagtagtggttattactacgagggattttggtactactactactacatggacgtctgg	tactactactactacatggacgtctggggcaaagggaccacggtcaccgtctcctca	tggggcaaagggaccacggtcaccgtctcctca
1250	AATCGGTCACAGGAGT-1_contig_4	productive	M	Homsap IGHV1-18*01 F	Homsap IGHJ2*01 F	Homsap IGHD4-17*01 F	IGHA1	caggtgcagctggtgcagtctggagct...gaaatgaagaagcctggggcctcagtggaggtcttctgtcaggcttctggttacaccttt............actgactatgctatcagttgggtgcgacaggcccctggacaggggcttgagtggctgggatggatcgccgcttac......aatggtcacacaaattatgcactgaagttccag...ggcagagtcaccatgaccacggacacatcgacgaatacagcctacatggagctgaggagcctgacatctgacgacacggccgtgtattactgtgcgagagatcctcgggatgattacggtgactggtacttcgatgtctggggccgtggcacccaagtcactgtctcctcag		caggtgcagctggtgcagtctggagct...gaaatgaagaagcctggggcctcagtggaggtcttctgtcaggcttctggttacaccttt............actgactatgctatcagttgggtgcgacaggcccctggacaggggcttgagtggctgggatggatcgccgcttac......aatggtcacacaaattatgcactgaagttccag...ggcagagtcaccatgaccacggacacatcgacgaatacagcctacatggagctgaggagcctgacatctgacgacacggccgtgtattactgtgcgagaga	caggtgcagctggtgcagtctggagct...gaaatgaagaagcctggggcctcagtggaggtcttctgtcaggcttct	ggttacaccttt............actgactatgct	atcagttgggtgcgacaggcccctggacaggggcttgagtggctgggatgg	atcgccgcttac......aatggtcacaca	aattatgcactgaagttccag...ggcagagtcaccatgaccacggacacatcgacgaatacagcctacatggagctgaggagcctgacatctgacgacacggccgtgtattactgt	gcgagagatcctcgggatgattacggtgactggtacttcgatgtc	tgtgcgagagatcctcgggatgattacggtgactggtacttcgatgtctgg	actggtacttcgatgtctggggccgtggcacccaagtcactgtctcctcag	tggggccgtggcacccaagtcactgtctcctcag
7712	AATCGGTGTACCGGCT-1_contig_3	productive	M	Homsap IGHV5-51*01 F	Homsap IGHJ4*02 F	Homsap IGHD5-18*01 F	IGHM	gaggtgcagctggtgcagtctggagca...gaggtgaaaaagcccggggagtctctgaagatctcctgtaagggttctggatacaccttt............accaactactggatcgcctgggtgcgccagatgcccgggaaaggcctggagtggatggggatcatctatcctggt......gactctgataccagatacagcccgtccttccaa...ggccaggtcaccatctcagccgacaagtccatcagcaccgcctacctgcagtggagcagcctgaaggcctcggacaccgccatgtattactgtgcgagatcacatgtaggggactactggggccagggaaccctggtcaccgtctcctcag		gaggtgcagctggtgcagtctggagca...gaggtgaaaaagcccggggagtctctgaagatctcctgtaagggttctggatacaccttt............accaactactggatcgcctgggtgcgccagatgcccgggaaaggcctggagtggatggggatcatctatcctggt......gactctgataccagatacagcccgtccttccaa...ggccaggtcaccatctcagccgacaagtccatcagcaccgcctacctgcagtggagcagcctgaaggcctcggacaccgccatgtattactgtgcgaga	gaggtgcagctggtgcagtctggagca...gaggtgaaaaagcccggggagtctctgaagatctcctgtaagggttct	ggatacaccttt............accaactactgg	atcgcctgggtgcgccagatgcccgggaaaggcctggagtggatggggatc	atctatcctggt......gactctgatacc	agatacagcccgtccttccaa...ggccaggtcaccatctcagccgacaagtccatcagcaccgcctacctgcagtggagcagcctgaaggcctcggacaccgccatgtattactgt	gcgagatcacatgtaggggactac	tgtgcgagatcacatgtaggggactactgg	gactactggggccagggaaccctggtcaccgtctcctcag	tggggccagggaaccctggtcaccgtctcctcag
12624	AATCGGTTCACCCTCA-1_contig_4	productive	N	Homsap IGHV3-30*04 F, or Homsap IGHV3-30-3*03 F	Homsap IGHJ4*02 F	Homsap IGHD1-26*01 F	IGHM	caggtgcagctggtggagtctggggga...ggcgtggtccagcctgggaggtccctgagactctcctgtgcagcctctggattcaccttc............agtagctatgctatgcactgggtccgccaggctccaggcaaggggctggagtgggtggcagttatatcatatgat......ggaagtaataaatactacgcagactccgtgaag...ggccgattcaccatctccagagacaattccaagaacacgctgtatctgcaaatgaacagcctgagagctgaggacacggctgtgtattactgtgcgagagccgccgagtatagtgggagccttgactactggggccagggaaccctggtcaccgtctcctcag		caggtgcagctggtggagtctggggga...ggcgtggtccagcctgggaggtccctgagactctcctgtgcagcctctggattcaccttc............agtagctatgctatgcactgggtccgccaggctccaggcaaggggctggagtgggtggcagttatatcatatgat......ggaagtaataaatactacgcagactccgtgaag...ggccgattcaccatctccagagacaattccaagaacacgctgtatctgcaaatgaacagcctgagagctgaggacacggctgtgtattactgtgcgagag	caggtgcagctggtggagtctggggga...ggcgtggtccagcctgggaggtccctgagactctcctgtgcagcctct	ggattcaccttc............agtagctatgct	atgcactgggtccgccaggctccaggcaaggggctggagtgggtggcagtt	atatcatatgat......ggaagtaataaa	tactacgcagactccgtgaag...ggccgattcaccatctccagagacaattccaagaacacgctgtatctgcaaatgaacagcctgagagctgaggacacggctgtgtattactgt	gcgagagccgccgagtatagtgggagccttgactac	tgtgcgagagccgccgagtatagtgggagccttgactactgg	ttgactactggggccagggaaccctggtcaccgtctcctcag	tggggccagggaaccctggtcaccgtctcctcag
12397	AATCGGTTCTCGTTTA-1_contig_1	productive	M	Homsap IGHV3-21*01 F	Homsap IGHJ4*02 F	Homsap IGHD7-27*01 F	IGHG2	gaggtgcagctggtagaatctggggga...ggcctggtcaagccgggggggtccctgagactctcctgtgcagcctctggattcaccttc............agtacctacaccatgaactgggtccgccaggctccagggaaggggctggagtgggtctcatccattagtagttcc......agtgattacatattctacggagactcattgaag...ggccgagtcaccatctccagagacaacgccaacagctcattgtatctgcacatgaacagcctgagagccgaggacacggctgtctattactgcgcgaggagagttaacaggggctttgattactggggccagggaaccctggtcaccgtctcctcag		gaggtgcagctggtagaatctggggga...ggcctggtcaagccgggggggtccctgagactctcctgtgcagcctctggattcaccttc............agtacctacaccatgaactgggtccgccaggctccagggaaggggctggagtgggtctcatccattagtagttcc......agtgattacatattctacggagactcattgaag...ggccgagtcaccatctccagagacaacgccaacagctcattgtatctgcacatgaacagcctgagagccgaggacacggctgtctattactgcgcgag	gaggtgcagctggtagaatctggggga...ggcctggtcaagccgggggggtccctgagactctcctgtgcagcctct	ggattcaccttc............agtacctacacc	atgaactgggtccgccaggctccagggaaggggctggagtgggtctcatcc	attagtagttcc......agtgattacata	ttctacggagactcattgaag...ggccgagtcaccatctccagagacaacgccaacagctcattgtatctgcacatgaacagcctgagagccgaggacacggctgtctattactgc	gcgaggagagttaacaggggctttgattac	tgcgcgaggagagttaacaggggctttgattactgg	ctttgattactggggccagggaaccctggtcaccgtctcctcag	tggggccagggaaccctggtcaccgtctcctcag
6698	ACACCAACACTAAGTC-1_contig_1	productive	P	Homsap IGHV4-34*01 F	Homsap IGHJ4*02 F	Homsap IGHD4-17*01 F	IGHD	caggtgcagctacagcagtggggcgca...ggactgttgaagccttcggagaccctgtccctcacctgcgctgtctatggtgggtccttc............agtggttactactggagctggatccgccagcccccagggaaggggctggagtggattggggaaatcaatcatagt.........ggaagcaccaactacaacccgtccctcaag...agtcgagtcaccatatcagtagacacgtccaagaaccagttctccctgaagctgagctctgtgaccgccgcggacacggctgtgtattactgtgcgagaacccactacggcctggggcgatactactttgactactggggccagggaaccctggtcaccgtctcctcag		caggtgcagctacagcagtggggcgca...ggactgttgaagccttcggagaccctgtccctcacctgcgctgtctatggtgggtccttc............agtggttactactggagctggatccgccagcccccagggaaggggctggagtggattggggaaatcaatcatagt.........ggaagcaccaactacaacccgtccctcaag...agtcgagtcaccatatcagtagacacgtccaagaaccagttctccctgaagctgagctctgtgaccgccgcggacacggctgtgtattactgtgcgaga	caggtgcagctacagcagtggggcgca...ggactgttgaagccttcggagaccctgtccctcacctgcgctgtctat	ggtgggtccttc............agtggttactac	tggagctggatccgccagcccccagggaaggggctggagtggattggggaa	atcaatcatagt.........ggaagcacc	aactacaacccgtccctcaag...agtcgagtcaccatatcagtagacacgtccaagaaccagttctccctgaagctgagctctgtgaccgccgcggacacggctgtgtattactgt	gcgagaacccactacggcctggggcgatactactttgactac	tgtgcgagaacccactacggcctggggcgatactactttgactactgg	actactttgactactggggccagggaaccctggtcaccgtctcctcag	tggggccagggaaccctggtcaccgtctcctcag
7000	ACACCAAGTCTTTCAT-1_contig_1	productive	N	Homsap IGHV1-2*02 F	Homsap IGHJ4*02 F	Homsap IGHD6-6*01 F	IGHM	caggtgcagctggtgcagtctggggct...gaggtgaagaagcctggggcctcagtgaaggtctcctgcaaggcttctggatacaccttc............accggctactatatgcactgggtgcgacaggcccctggacaagggcttgagtggatgggatggatcaaccctaac......agtggtggcacaaactatgcacagaagtttcag...ggcagggtcaccatgaccagggacacgtccatcagcacagcctacatggagctgagcaggctgagatctgacgacacggccgtgtattactgtgcgagagatgaaggaggcagctcgtccggggatttgggctactggggccagggaaccctggtcaccgtctcctcag		caggtgcagctggtgcagtctggggct...gaggtgaagaagcctggggcctcagtgaaggtctcctgcaaggcttctggatacaccttc............accggctactatatgcactgggtgcgacaggcccctggacaagggcttgagtggatgggatggatcaaccctaac......agtggtggcacaaactatgcacagaagtttcag...ggcagggtcaccatgaccagggacacgtccatcagcacagcctacatggagctgagcaggctgagatctgacgacacggccgtgtattactgtgcgagaga	caggtgcagctggtgcagtctggggct...gaggtgaagaagcctggggcctcagtgaaggtctcctgcaaggcttct	ggatacaccttc............accggctactat	atgcactgggtgcgacaggcccctggacaagggcttgagtggatgggatgg	atcaaccctaac......agtggtggcaca	aactatgcacagaagtttcag...ggcagggtcaccatgaccagggacacgtccatcagcacagcctacatggagctgagcaggctgagatctgacgacacggccgtgtattactgt	gcgagagatgaaggaggcagctcgtccggggatttgggctac	tgtgcgagagatgaaggaggcagctcgtccggggatttgggctactgg	ctactggggccagggaaccctggtcaccgtctcctcag	tggggccagggaaccctggtcaccgtctcctcag
11795	ACACCAAGTGCTGTAT-1_contig_5	productive	M	Homsap IGHV3-30*04 F, or Homsap IGHV3-30-3*03 F	Homsap IGHJ4*02 F	Homsap IGHD1-26*01 F	IGHM	caagtgcagctggtggagtctggggga...ggcgtggtccagcctggggggtccctgagactctcctgtgcagcctctggattcaccttc............agtagctatattatgcactgggtccgccaggctccaggcaaggggctggagtgggtggctcttatatcacacaaa......ggaactaagaaatactacgcagactccgtgaag...ggccgattcaccatctccagagacaattccaagaacacgctgtatctgcaaatgcacagcctgagacctgaggacacggctgtgtattcctgtgcgagagaagatggaccgccgacgagtgggagccaggactactggggccagggaaccctggtcaccgtctcctcag		caagtgcagctggtggagtctggggga...ggcgtggtccagcctggggggtccctgagactctcctgtgcagcctctggattcaccttc............agtagctatattatgcactgggtccgccaggctccaggcaaggggctggagtgggtggctcttatatcacacaaa......ggaactaagaaatactacgcagactccgtgaag...ggccgattcaccatctccagagacaattccaagaacacgctgtatctgcaaatgcacagcctgagacctgaggacacggctgtgtattcctgtgcgagaga	caagtgcagctggtggagtctggggga...ggcgtggtccagcctggggggtccctgagactctcctgtgcagcctct	ggattcaccttc............agtagctatatt	atgcactgggtccgccaggctccaggcaaggggctggagtgggtggctctt	atatcacacaaa......ggaactaagaaa	tactacgcagactccgtgaag...ggccgattcaccatctccagagacaattccaagaacacgctgtatctgcaaatgcacagcctgagacctgaggacacggctgtgtattcctgt	gcgagagaagatggaccgccgacgagtgggagccaggactac	tgtgcgagagaagatggaccgccgacgagtgggagccaggactactgg	gactactggggccagggaaccctggtcaccgtctcctcag	tggggccagggaaccctggtcaccgtctcctcag
2177	ACACCAATCCGAGCCA-1_contig_1	productive	N	Homsap IGHV5-10-1*01 F	Homsap IGHJ4*02 F	Homsap IGHD5-12*01 F	IGHM	gaagtgcagctggtgcagtctggagca...gaggtgaaaaagcccggggagtctctgaggatctcctgtaagggttctggatacagcttt............accagctactggatcagctgggtgcgccagatgcccgggaaaggcctggagtggatggggaggattgatcctagt......gactcttataccaactacagcccgtccttccaa...ggccacgtcaccatctcagctgacaagtccatcagcactgcctacctgcagtggagcagcctgaaggcctcggacaccgccatgtattactgtgcgacagggggaggcatagtggctacgtactttgactactggggccagggaaccctggtcaccgtctcctcag		gaagtgcagctggtgcagtctggagca...gaggtgaaaaagcccggggagtctctgaggatctcctgtaagggttctggatacagcttt............accagctactggatcagctgggtgcgccagatgcccgggaaaggcctggagtggatggggaggattgatcctagt......gactcttataccaactacagcccgtccttccaa...ggccacgtcaccatctcagctgacaagtccatcagcactgcctacctgcagtggagcagcctgaaggcctcggacaccgccatgtattactgtgcga	gaagtgcagctggtgcagtctggagca...gaggtgaaaaagcccggggagtctctgaggatctcctgtaagggttct	ggatacagcttt............accagctactgg	atcagctgggtgcgccagatgcccgggaaaggcctggagtggatggggagg	attgatcctagt......gactcttatacc	aactacagcccgtccttccaa...ggccacgtcaccatctcagctgacaagtccatcagcactgcctacctgcagtggagcagcctgaaggcctcggacaccgccatgtattactgt	gcgacagggggaggcatagtggctacgtactttgactac	tgtgcgacagggggaggcatagtggctacgtactttgactactgg	tactttgactactggggccagggaaccctggtcaccgtctcctcag	tggggccagggaaccctggtcaccgtctcctcag
7282	ACACCCTAGCGATCCC-1_contig_4	productive	N	Homsap IGHV3-30*03 F, or Homsap IGHV3-30*18 F or Homsap IGHV3-30-5*01 F	Homsap IGHJ4*02 F	Homsap IGHD3-10*01 F	IGHD	caggtgcagctggtggagtctggggga...ggcgtggtccagcctgggaggtccctgagactctcctgtgcagcctctggattcaccttc............agtagctatggcatgcactgggtccgccaggctccaggcaaggggctggagtgggtggcagttatatcatatgat......ggaagtaataaatactatgcagactccgtgaag...ggccgattcaccatctccagagacaattccaagaacacgctgtatctgcaaatgaacagcctgagagctgaggacacggctgtgtattactgtgccaaagctgcgcgtggttcggggtactttgactactggggccagggaaccctggtcaccgtctcctcag		caggtgcagctggtggagtctggggga...ggcgtggtccagcctgggaggtccctgagactctcctgtgcagcctctggattcaccttc............agtagctatggcatgcactgggtccgccaggctccaggcaaggggctggagtgggtggcagttatatcatatgat......ggaagtaataaatactatgcagactccgtgaag...ggccgattcaccatctccagagacaattccaagaacacgctgtatctgcaaatgaacagcctgagagctgaggacacggctgtgtattactgtgc	caggtgcagctggtggagtctggggga...ggcgtggtccagcctgggaggtccctgagactctcctgtgcagcctct	ggattcaccttc............agtagctatggc	atgcactgggtccgccaggctccaggcaaggggctggagtgggtggcagtt	atatcatatgat......ggaagtaataaa	tactatgcagactccgtgaag...ggccgattcaccatctccagagacaattccaagaacacgctgtatctgcaaatgaacagcctgagagctgaggacacggctgtgtattactgt	gccaaagctgcgcgtggttcggggtactttgactac	tgtgccaaagctgcgcgtggttcggggtactttgactactgg	tactttgactactggggccagggaaccctggtcaccgtctcctcag	tggggccagggaaccctggtcaccgtctcctcag
1811	ACACCCTCAGTGACAG-1_contig_5	productive	M	Homsap IGHV4-39*01 F	Homsap IGHJ4*02 F	Homsap IGHD6-19*01 F	IGHM	cagctgcatctgcaggagtcgggccca...ggactggtgaagccttcggagaccctgtccctcacctgcactgtctctggtgactccatcagc......agtagtagttactactggggctggatccgccagcccccagggaaggggctggagtggattgggagtatctattatagt.........gggatcacctactacaacccgtccctcaag...agtcgagtcaccatatccgtagacacgtccaagaaccagttctccctgaggctgagctctgtgaccgccgcagacacggctgtgtattactgtgcggccgggtatagcagtggcctagagcgtttctggggccagggaaccctggtcaccgtctcctcag		cagctgcatctgcaggagtcgggccca...ggactggtgaagccttcggagaccctgtccctcacctgcactgtctctggtgactccatcagc......agtagtagttactactggggctggatccgccagcccccagggaaggggctggagtggattgggagtatctattatagt.........gggatcacctactacaacccgtccctcaag...agtcgagtcaccatatccgtagacacgtccaagaaccagttctccctgaggctgagctctgtgaccgccgcagacacggctgtgtattactgtgcg	cagctgcatctgcaggagtcgggccca...ggactggtgaagccttcggagaccctgtccctcacctgcactgtctct	ggtgactccatcagc......agtagtagttactac	tggggctggatccgccagcccccagggaaggggctggagtggattgggagt	atctattatagt.........gggatcacc	tactacaacccgtccctcaag...agtcgagtcaccatatccgtagacacgtccaagaaccagttctccctgaggctgagctctgtgaccgccgcagacacggctgtgtattactgt	gcggccgggtatagcagtggcctagagcgtttc	tgtgcggccgggtatagcagtggcctagagcgtttctgg	ctggggccagggaaccctggtcaccgtctcctcag	tggggccagggaaccctggtcaccgtctcctcag
6013	ACACCCTGTCAGAATA-1_contig_3	productive	M	Homsap IGHV4-30-4*01 F	Homsap IGHJ2*01 F	Homsap IGHD4-17*01 F	IGHM	caggtgcggctgcaggagtcgggccca...ggactggtgaagccttcacagaccctgtccctcacctgcactctctctggtggctccatcagc......aggggtgattactactggagttggatccgccagcccccagggaagggcctggagtggattggggacatctattacagt.........ggaagcacctactacaacctgtccctcaag...agtcgaattaccatatcaatagacacgtccaagacccatttctccctgaaactgagctctgtgactgccgaagacacggccgtgtattactgtgccagagagcgacggactacggtgaagaactggtacttcgatctctggggccgtggcaccctggtcattgtctcctcgg		caggtgcggctgcaggagtcgggccca...ggactggtgaagccttcacagaccctgtccctcacctgcactctctctggtggctccatcagc......aggggtgattactactggagttggatccgccagcccccagggaagggcctggagtggattggggacatctattacagt.........ggaagcacctactacaacctgtccctcaag...agtcgaattaccatatcaatagacacgtccaagacccatttctccctgaaactgagctctgtgactgccgaagacacggccgtgtattactgtgccagaga	caggtgcggctgcaggagtcgggccca...ggactggtgaagccttcacagaccctgtccctcacctgcactctctct	ggtggctccatcagc......aggggtgattactac	tggagttggatccgccagcccccagggaagggcctggagtggattggggac	atctattacagt.........ggaagcacc	tactacaacctgtccctcaag...agtcgaattaccatatcaatagacacgtccaagacccatttctccctgaaactgagctctgtgactgccgaagacacggccgtgtattactgt	gccagagagcgacggactacggtgaagaactggtacttcgatctc	tgtgccagagagcgacggactacggtgaagaactggtacttcgatctctgg	actggtacttcgatctctggggccgtggcaccctggtcattgtctcctcgg	tggggccgtggcaccctggtcattgtctcctcgg
6015	ACACCCTGTTCCCGAG-1_contig_1	productive	N	Homsap IGHV1-18*01 F	Homsap IGHJ5*02 F	Homsap IGHD5-18*01 F	IGHM	caggttcagctggtgcagtctggagct...gaggtgaagaagcctggggcctcagtgaaggtctcctgcaaggcttctggttacaccttt............accagctatggtatcagctgggtgcgacaggcccctggacaagggcttgagtggatgggatggatcagcgcttac......aatggtaacacaaactatgcacagaagctccag...ggcagagtcaccatgaccacagacacatccacgagcacagcctacatggagctgaggagcctgagatctgacgacacggccgtgtattactgtgcgagagataagggagcgcggggatacagctatggttacggggaatggttcgacccctggggccagggaaccctggtcaccgtctcc…		caggttcagctggtgcagtctggagct...gaggtgaagaagcctggggcctcagtgaaggtctcctgcaaggcttctggttacaccttt............accagctatggtatcagctgggtgcgacaggcccctggacaagggcttgagtggatgggatggatcagcgcttac......aatggtaacacaaactatgcacagaagctccag...ggcagagtcaccatgaccacagacacatccacgagcacagcctacatggagctgaggagcctgagatctgacgacacggccgtgtattactgtgcgagaga	caggttcagctggtgcagtctggagct...gaggtgaagaagcctggggcctcagtgaaggtctcctgcaaggcttct	ggttacaccttt............accagctatggt	atcagctgggtgcgacaggcccctggacaagggcttgagtggatgggatgg	atcagcgcttac......aatggtaacaca	aactatgcacagaagctccag...ggcagagtcaccatgaccacagacacatccacgagcacagcctacatggagctgaggagcctgagatctgacgacacggccgtgtattactgt	gcgagagataagggagcgcggggatacagctatggttacggggaatggttcgacccc	tgtgcgagagataagggagcgcggggatacagctatggttacggggaatggttcgacccctgg	tggttcgacccctggggccagggaaccctggtcaccgtctcctcag	tggggccagggaaccctggtcaccgtctcctcag
7970	ACACCCTTCATTTGGG-1_contig_3	productive	N	Homsap IGHV3-15*01 F	Homsap IGHJ3*02 F	Homsap IGHD4-17*01 F	IGHM	gaggtgcagctggtggagtctggggga...ggcttggtaaagcctggggggtcccttagactctcctgtgcagcctctggattcactttc............agtaacgcctggatgagctgggtccgccaggctccagggaaggggctggagtgggttggccgtattaaaagcaaaactgatggtgggacaacagactacgctgcacccgtgaaa...ggcagattcaccatctcaagagatgattcaaaaaacacgctgtatctgcaaatgaacagcctgaaaaccgaggacacagccgtgtattactgtaccacagtgtaccccataggggggtacgccccgcgactaccgagaaaacggggtgatgcttttgatatctggggccaagggacaatg…		gaggtgcagctggtggagtctggggga...ggcttggtaaagcctggggggtcccttagactctcctgtgcagcctctggattcactttc............agtaacgcctggatgagctgggtccgccaggctccagggaaggggctggagtgggttggccgtattaaaagcaaaactgatggtgggacaacagactacgctgcacccgtgaaa...ggcagattcaccatctcaagagatgattcaaaaaacacgctgtatctgcaaatgaacagcctgaaaaccgaggacacagccgtgtattactgtaccacag	gaggtgcagctggtggagtctggggga...ggcttggtaaagcctggggggtcccttagactctcctgtgcagcctct	ggattcactttc............agtaacgcctgg	atgagctgggtccgccaggctccagggaaggggctggagtgggttggccgt	attaaaagcaaaactgatggtgggacaaca	gactacgctgcacccgtgaaa...ggcagattcaccatctcaagagatgattcaaaaaacacgctgtatctgcaaatgaacagcctgaaaaccgaggacacagccgtgtattactgt	accacagtgtaccccataggggggtacgccccgcgactaccgagaaaacggggtgatgcttttgatatc	tgtaccacagtgtaccccataggggggtacgccccgcgactaccgagaaaacggggtgatgcttttgatatctgg	tgatgcttttgatatctggggccaagggacaatggtcaccgtctcttcag	tggggccaagggacaatggtcaccgtctcttcag
2578	ACACCCTTCGTTGACA-1_contig_5	productive	N	Homsap IGHV3-33*01 F, or Homsap IGHV3-33*06 F	Homsap IGHJ6*03 F	Homsap IGHD2-15*01 F	IGHM	caggtgcagctggtggagtctggggga...ggcgtggtccagcctgggaggtccctgagactctcctgtgcagcgtctggattcaccttc............agtagctatggcatgcactgggtccgccaggctccaggcaaggggctggagtgggtggcagttatatggtatgat......ggaagtaataaatactatgcagactccgtgaag...ggccgattcaccatctccagagacaattccaagaacacgctgtatctgcaaatgaacagcctgagagccgaggacacggctgtgtattactgtgcgagagggaccgatcgtcaaggggtagctgccctctactactactactacatggacgtctggggcaaagggaccacggtcaccgtc…		caggtgcagctggtggagtctggggga...ggcgtggtccagcctgggaggtccctgagactctcctgtgcagcgtctggattcaccttc............agtagctatggcatgcactgggtccgccaggctccaggcaaggggctggagtgggtggcagttatatggtatgat......ggaagtaataaatactatgcagactccgtgaag...ggccgattcaccatctccagagacaattccaagaacacgctgtatctgcaaatgaacagcctgagagccgaggacacggctgtgtattactgtgcgagag	caggtgcagctggtggagtctggggga...ggcgtggtccagcctgggaggtccctgagactctcctgtgcagcgtct	ggattcaccttc............agtagctatggc	atgcactgggtccgccaggctccaggcaaggggctggagtgggtggcagtt	atatggtatgat......ggaagtaataaa	tactatgcagactccgtgaag...ggccgattcaccatctccagagacaattccaagaacacgctgtatctgcaaatgaacagcctgagagccgaggacacggctgtgtattactgt	gcgagagggaccgatcgtcaaggggtagctgccctctactactactactacatggacgtc	tgtgcgagagggaccgatcgtcaaggggtagctgccctctactactactactacatggacgtctgg	ctactactactactacatggacgtctggggcaaagggaccacggtcaccgtctcctca	tggggcaaagggaccacggtcaccgtctcctca
8966	ACACCGGCAATGGATA-1_contig_3	productive	M	Homsap IGHV3-48*03 F	Homsap IGHJ4*02 F	Homsap IGHD1-1*01 F	IGHM	gaggtgcagttggtggagtctggggga...ggcttggtacagcctggagggtccctgagactctcctgtgtagcctctggattcaccctc............agtggttatgaaatgaactgggtccgccaggctccagggaaggggctggagtgggtttcatacattagtgatagt......ggcagtaccatttcctacgcagactctgtgaag...ggccgattcaccatctccagagacgacgccaaggaatcactgtatctgcaaatgaacagcctgcgaggcgaggacacggctgtctattactgtgcgagaggggtcctagtgaggcactggggccagggaaccctggtcaccgtctcctcag		gaggtgcagttggtggagtctggggga...ggcttggtacagcctggagggtccctgagactctcctgtgtagcctctggattcaccctc............agtggttatgaaatgaactgggtccgccaggctccagggaaggggctggagtgggtttcatacattagtgatagt......ggcagtaccatttcctacgcagactctgtgaag...ggccgattcaccatctccagagacgacgccaaggaatcactgtatctgcaaatgaacagcctgcgaggcgaggacacggctgtctattactgtgcgagag	gaggtgcagttggtggagtctggggga...ggcttggtacagcctggagggtccctgagactctcctgtgtagcctct	ggattcaccctc............agtggttatgaa	atgaactgggtccgccaggctccagggaaggggctggagtgggtttcatac	attagtgatagt......ggcagtaccatt	tcctacgcagactctgtgaag...ggccgattcaccatctccagagacgacgccaaggaatcactgtatctgcaaatgaacagcctgcgaggcgaggacacggctgtctattactgt	gcgagaggggtcctagtgaggcac	tgtgcgagaggggtcctagtgaggcactgg	actggggccagggaaccctggtcaccgtctcctcag	tggggccagggaaccctggtcaccgtctcctcag
12625	ACACCGGCAGGGAGAG-1_contig_1	productive	N	Homsap IGHV3-23*01 F, or Homsap IGHV3-23D*01 F	Homsap IGHJ4*02 F	Homsap IGHD3-10*01 F	IGHM	gaggtgcagctgttggagtctggggga...ggcttggtacagcctggggggtccctgagactctcctgtgcagcctctggattcaccttt............agcagctatgccatgagctgggtccgccaggctccagggaaggggctggagtgggtctcagctattagtggtagt......ggtggtagcacatactacgcagactccgtgaag...ggccggttcaccatctccagagacaattccaagaacacgctgtatctgcaaatgaacagcctgagagccgaggacacggccgtatattactgtgttaggattctccggggcaggggttcggggaggagttgtggctactggggccagggaaccctggtcaccgtctcctcag		gaggtgcagctgttggagtctggggga...ggcttggtacagcctggggggtccctgagactctcctgtgcagcctctggattcaccttt............agcagctatgccatgagctgggtccgccaggctccagggaaggggctggagtgggtctcagctattagtggtagt......ggtggtagcacatactacgcagactccgtgaag...ggccggttcaccatctccagagacaattccaagaacacgctgtatctgcaaatgaacagcctgagagccgaggacacggccgtatattactgtg	gaggtgcagctgttggagtctggggga...ggcttggtacagcctggggggtccctgagactctcctgtgcagcctct	ggattcaccttt............agcagctatgcc	atgagctgggtccgccaggctccagggaaggggctggagtgggtctcagct	attagtggtagt......ggtggtagcaca	tactacgcagactccgtgaag...ggccggttcaccatctccagagacaattccaagaacacgctgtatctgcaaatgaacagcctgagagccgaggacacggccgtatattactgt	gttaggattctccggggcaggggttcggggaggagttgtggctac	tgtgttaggattctccggggcaggggttcggggaggagttgtggctactgg	ctactggggccagggaaccctggtcaccgtctcctcag	tggggccagggaaccctggtcaccgtctcctcag
10024	ACACCGGCATCAGTAC-1_contig_4	productive	M	Homsap IGHV3-33*01 F, or Homsap IGHV3-33*06 F	Homsap IGHJ4*02 F	Homsap IGHD3-22*01 F	IGHG1	caggtgcagctggtgcagtctggggga...ggcgtggtccagccggggaggtcccttagactctcctgtacagcgtcaagatttagtttc............agcgcctatgagatgcactgggtccgccaggctccaggcaaggggctggagtgggtggcagtgattaagcatgat......ggaagtaacacagattatgcagattccgtgaag...ggccgattcaccatctccagagacaattccaagaacacgctgtatctccaaatggacagtctgagagccgaagacacggctgtctattattgtgcgagagaagaggattactatgagaatagtggtttcctcgactactggggccagggaaccttggtcgttgtctcctcag		caggtgcagctggtgcagtctggggga...ggcgtggtccagccggggaggtcccttagactctcctgtacagcgtcaagatttagtttc............agcgcctatgagatgcactgggtccgccaggctccaggcaaggggctggagtgggtggcagtgattaagcatgat......ggaagtaacacagattatgcagattccgtgaag...ggccgattcaccatctccagagacaattccaagaacacgctgtatctccaaatggacagtctgagagccgaagacacggctgtctattattgtgcgagaga	caggtgcagctggtgcagtctggggga...ggcgtggtccagccggggaggtcccttagactctcctgtacagcgtca	agatttagtttc............agcgcctatgag	atgcactgggtccgccaggctccaggcaaggggctggagtgggtggcagtg	attaagcatgat......ggaagtaacaca	gattatgcagattccgtgaag...ggccgattcaccatctccagagacaattccaagaacacgctgtatctccaaatggacagtctgagagccgaagacacggctgtctattattgt	gcgagagaagaggattactatgagaatagtggtttcctcgactac	tgtgcgagagaagaggattactatgagaatagtggtttcctcgactactgg	gactactggggccagggaaccttggtcgttgtctcctcag	tggggccagggaaccttggtcgttgtctcctcag
8780	ACACCGGGTGAAATCA-1_contig_1	productive	N	Homsap IGHV2-26*01 F	Homsap IGHJ4*02 F	Homsap IGHD5-24*01 ORF	IGHM	caggtcaccttgaaggagtctggtcct...gtgctggtgaaacccacagagaccctcacgctgacctgcaccgtctctgggttctcactcagc......aatgctagaatgggtgtgagctggatccgtcagcccccagggaaggccctggagtggcttgcacacattttttcgaat.........gacgaaaaatcctacagcacatctctgaag...agcaggctcaccatctccaaggacacctccaaaagccaggtggtccttaccatgaccaacatggaccctgtggacacagccacatattactgtgcacggattggtagagatggctacaatcggaaactgatatactttgactactggggccagggaaccctggtcaccgtctcctcag		caggtcaccttgaaggagtctggtcct...gtgctggtgaaacccacagagaccctcacgctgacctgcaccgtctctgggttctcactcagc......aatgctagaatgggtgtgagctggatccgtcagcccccagggaaggccctggagtggcttgcacacattttttcgaat.........gacgaaaaatcctacagcacatctctgaag...agcaggctcaccatctccaaggacacctccaaaagccaggtggtccttaccatgaccaacatggaccctgtggacacagccacatattactgtgcacggat	caggtcaccttgaaggagtctggtcct...gtgctggtgaaacccacagagaccctcacgctgacctgcaccgtctct	gggttctcactcagc......aatgctagaatgggt	gtgagctggatccgtcagcccccagggaaggccctggagtggcttgcacac	attttttcgaat.........gacgaaaaa	tcctacagcacatctctgaag...agcaggctcaccatctccaaggacacctccaaaagccaggtggtccttaccatgaccaacatggaccctgtggacacagccacatattactgt	gcacggattggtagagatggctacaatcggaaactgatatactttgactac	tgtgcacggattggtagagatggctacaatcggaaactgatatactttgactactgg	tactttgactactggggccagggaaccctggtcaccgtctcctcag	tggggccagggaaccctggtcaccgtctcctcag
3658	ACACCGGGTGCGATAG-1_contig_4	productive	M	Homsap IGHV3-23*01 F, or Homsap IGHV3-23D*01 F	Homsap IGHJ6*03 F	Homsap IGHD6-19*01 F	IGHD	gaggtgcagctgttggagtctggggga...ggcttggttcagcctggggggtccctgagactctcttgtgcagcctctggattcaccttt............agcagctctgccatgacctgggtccgccaggctccagggaaggggctggagtgggtctcaactattagtgctagt......ggtggtagtatcttctacccagactccataaag...ggccggttcaccatctccagagacaattccaagaacacgctgtttctgcaaatgaacagcctgagagccgaggacacggccgtatataactgtgcgaaaatgggaggtgttgcagtggctaatgaagattactactactactactacatggacgtctggggcaaagggaccacggtcacc…		gaggtgcagctgttggagtctggggga...ggcttggttcagcctggggggtccctgagactctcttgtgcagcctctggattcaccttt............agcagctctgccatgacctgggtccgccaggctccagggaaggggctggagtgggtctcaactattagtgctagt......ggtggtagtatcttctacccagactccataaag...ggccggttcaccatctccagagacaattccaagaacacgctgtttctgcaaatgaacagcctgagagccgaggacacggccgtatataactgtgcgaaa	gaggtgcagctgttggagtctggggga...ggcttggttcagcctggggggtccctgagactctcttgtgcagcctct	ggattcaccttt............agcagctctgcc	atgacctgggtccgccaggctccagggaaggggctggagtgggtctcaact	attagtgctagt......ggtggtagtatc	ttctacccagactccataaag...ggccggttcaccatctccagagacaattccaagaacacgctgtttctgcaaatgaacagcctgagagccgaggacacggccgtatataactgt	gcgaaaatgggaggtgttgcagtggctaatgaagattactactactactactacatggacgtc	tgtgcgaaaatgggaggtgttgcagtggctaatgaagattactactactactactacatggacgtctgg	attactactactactactacatggacgtctggggcaaagggaccacggtcaccgtctcctca	tggggcaaagggaccacggtcaccgtctcctca
10517	ACACCGGGTTACGCGC-1_contig_2	productive	M	Homsap IGHV1-2*02 F	Homsap IGHJ4*02 F	Homsap IGHD3-22*01 F	IGHG2	caggtgcagctggtgcagtctggggct...gaggtgaagaagcctggggcctcagtgagggtctcctgcaaggcttctggatacgccttc............accggctattatatacactgggtgcgacaggcccctggacaagggcttgagtggatgggatggatcaaccctaac......agtggtggcacaaattatgcacagaagtttcag...ggcagggtcaccatgaccagggacacgtccatcagcacagcctacatggagctgaggaggctgagatctgacgacacggccgtgtattactgtgcgagagatgggagccggccgtattactttgatagtagtggttattatcctgactcctggggccagggaaccctggtcaccgtctcc…		caggtgcagctggtgcagtctggggct...gaggtgaagaagcctggggcctcagtgagggtctcctgcaaggcttctggatacgccttc............accggctattatatacactgggtgcgacaggcccctggacaagggcttgagtggatgggatggatcaaccctaac......agtggtggcacaaattatgcacagaagtttcag...ggcagggtcaccatgaccagggacacgtccatcagcacagcctacatggagctgaggaggctgagatctgacgacacggccgtgtattactgtgcgagaga	caggtgcagctggtgcagtctggggct...gaggtgaagaagcctggggcctcagtgagggtctcctgcaaggcttct	ggatacgccttc............accggctattat	atacactgggtgcgacaggcccctggacaagggcttgagtggatgggatgg	atcaaccctaac......agtggtggcaca	aattatgcacagaagtttcag...ggcagggtcaccatgaccagggacacgtccatcagcacagcctacatggagctgaggaggctgagatctgacgacacggccgtgtattactgt	gcgagagatgggagccggccgtattactttgatagtagtggttattatcctgactcc	tgtgcgagagatgggagccggccgtattactttgatagtagtggttattatcctgactcctgg	tgactcctggggccagggaaccctggtcaccgtctcctcag	tggggccagggaaccctggtcaccgtctcctcag
5149	ACACCGGTCATCACCC-1_contig_1	productive	N	Homsap IGHV1-24*01 F	Homsap IGHJ6*02 F	Homsap IGHD3-10*01 F	IGHM	caggtccagctggtacagtctggggct...gaggtgaagaagcctggggcctcagtgaaggtctcctgcaaggtttccggatacaccctc............actgaattatccatgcactgggtgcgacaggctcctggaaaagggcttgagtggatgggaggttttgatcctgaa......gatggtgaaacaatctacgcacagaagttccag...ggcagagtcaccatgaccgaggacacatctacagacacagcctacatggagctgagcagcctgagatctgaggacacggccgtgtattactgtgcaacagatggttcggggagttattataccctctactactactacggtatggacgtctggggccaagggaccacggtcaccgtctcc…		caggtccagctggtacagtctggggct...gaggtgaagaagcctggggcctcagtgaaggtctcctgcaaggtttccggatacaccctc............actgaattatccatgcactgggtgcgacaggctcctggaaaagggcttgagtggatgggaggttttgatcctgaa......gatggtgaaacaatctacgcacagaagttccag...ggcagagtcaccatgaccgaggacacatctacagacacagcctacatggagctgagcagcctgagatctgaggacacggccgtgtattactgtgcaacaga	caggtccagctggtacagtctggggct...gaggtgaagaagcctggggcctcagtgaaggtctcctgcaaggtttcc	ggatacaccctc............actgaattatcc	atgcactgggtgcgacaggctcctggaaaagggcttgagtggatgggaggt	tttgatcctgaa......gatggtgaaaca	atctacgcacagaagttccag...ggcagagtcaccatgaccgaggacacatctacagacacagcctacatggagctgagcagcctgagatctgaggacacggccgtgtattactgt	gcaacagatggttcggggagttattataccctctactactactacggtatggacgtc	tgtgcaacagatggttcggggagttattataccctctactactactacggtatggacgtctgg	ctactactactacggtatggacgtctggggccaagggaccacggtcaccgtctcctca	tggggccaagggaccacggtcaccgtctcctca
5459	ACACTGAAGGTGCAAC-1_contig_2	productive	N	Homsap IGHV4-34*01 F	Homsap IGHJ6*03 F	Homsap IGHD3-10*01 F	IGHM	caggtgcagctacagcagtggggcgca...ggactgttgaagccttcggagaccctgtccctcacctgcgctgtctatggtgggtccttc............agtggttactactggagctggatccgccagcccccagggaaggggctggagtggattggggaaatcaatcatagt.........ggaagcaccaactacaacccgtccctcaag...agtcgagtcaccatatcagtagacacgtccaagaaccagttctccctgaagctgagctctgtgaccgccgcggacacggctgtgtattactgtgcgactcgagctagcaaacgtattactatggttcggggagttattagttccctaaagaaaatggacgtctggggcaaagggaccacg…		caggtgcagctacagcagtggggcgca...ggactgttgaagccttcggagaccctgtccctcacctgcgctgtctatggtgggtccttc............agtggttactactggagctggatccgccagcccccagggaaggggctggagtggattggggaaatcaatcatagt.........ggaagcaccaactacaacccgtccctcaag...agtcgagtcaccatatcagtagacacgtccaagaaccagttctccctgaagctgagctctgtgaccgccgcggacacggctgtgtattactgtgcga	caggtgcagctacagcagtggggcgca...ggactgttgaagccttcggagaccctgtccctcacctgcgctgtctat	ggtgggtccttc............agtggttactac	tggagctggatccgccagcccccagggaaggggctggagtggattggggaa	atcaatcatagt.........ggaagcacc	aactacaacccgtccctcaag...agtcgagtcaccatatcagtagacacgtccaagaaccagttctccctgaagctgagctctgtgaccgccgcggacacggctgtgtattactgt	gcgactcgagctagcaaacgtattactatggttcggggagttattagttccctaaagaaaatggacgtc	tgtgcgactcgagctagcaaacgtattactatggttcggggagttattagttccctaaagaaaatggacgtctgg	atggacgtctggggcaaagggaccacggtcaccgtctcctca	tggggcaaagggaccacggtcaccgtctcctca
10260	ACACTGACATCCTTGC-1_contig_3	productive	N	Homsap IGHV2-5*02 F	Homsap IGHJ4*02 F	Homsap IGHD3-22*01 F	IGHM	cagatcaccttgaaggagtctggtcct...acgctggtgaaacccacacagaccctcacgctgacctgcaccttctctgggttctcactcagc......actagtggagtgggtgtgggctggatccgtcagcccccaggaaaggccctggagtggcttgcactcatttattgggat.........gatgataagcgctacagcccatctctgaag...agcaggctcaccatcaccaaggacacctccaaaaaccaggtggtccttacaatgaccaacatggaccctgtggacacagccacatattactgtgcacacatcgacggctactatgatagtagtggttatttttcctggggccagggaaccctggtcaccgtctcctcag		cagatcaccttgaaggagtctggtcct...acgctggtgaaacccacacagaccctcacgctgacctgcaccttctctgggttctcactcagc......actagtggagtgggtgtgggctggatccgtcagcccccaggaaaggccctggagtggcttgcactcatttattgggat.........gatgataagcgctacagcccatctctgaag...agcaggctcaccatcaccaaggacacctccaaaaaccaggtggtccttacaatgaccaacatggaccctgtggacacagccacatattactgtgcacaca	cagatcaccttgaaggagtctggtcct...acgctggtgaaacccacacagaccctcacgctgacctgcaccttctct	gggttctcactcagc......actagtggagtgggt	gtgggctggatccgtcagcccccaggaaaggccctggagtggcttgcactc	atttattgggat.........gatgataag	cgctacagcccatctctgaag...agcaggctcaccatcaccaaggacacctccaaaaaccaggtggtccttacaatgaccaacatggaccctgtggacacagccacatattactgt	gcacacatcgacggctactatgatagtagtggttatttttcc	tgtgcacacatcgacggctactatgatagtagtggttatttttcctgg	ctggggccagggaaccctggtcaccgtctcctcag	tggggccagggaaccctggtcaccgtctcctcag
10688	ACACTGAGTCATATCG-1_contig_2	productive	M	Homsap IGHV3-15*01 F	Homsap IGHJ6*02 F	Homsap IGHD3-3*01 F	IGHM	gaggtgcagctggtggagtctggggga...ggcttggtaaagccgggggggtcccttagactctcttgtgcagtctctggattcactttc............agaaacgcctggatgagctgggtccgccaggctccagggaaggggctggagtgggttggccgtattaaaagcaaaactgatggtgggacaacagactacgccgcacccgtgaaa...ggcagattcaccatctcaagagatgattcaaaaaacacggtgtatctgcaaatgaacagcctgaaaatcgaggacacagccgtgtattattgtacgacaggtgccctgtattacgatttttggagtggttattttgattattactacggtatggacgtctggggccaagggaccacggtc…		gaggtgcagctggtggagtctggggga...ggcttggtaaagccgggggggtcccttagactctcttgtgcagtctctggattcactttc............agaaacgcctggatgagctgggtccgccaggctccagggaaggggctggagtgggttggccgtattaaaagcaaaactgatggtgggacaacagactacgccgcacccgtgaaa...ggcagattcaccatctcaagagatgattcaaaaaacacggtgtatctgcaaatgaacagcctgaaaatcgaggacacagccgtgtattattgtacgacag	gaggtgcagctggtggagtctggggga...ggcttggtaaagccgggggggtcccttagactctcttgtgcagtctct	ggattcactttc............agaaacgcctgg	atgagctgggtccgccaggctccagggaaggggctggagtgggttggccgt	attaaaagcaaaactgatggtgggacaaca	gactacgccgcacccgtgaaa...ggcagattcaccatctcaagagatgattcaaaaaacacggtgtatctgcaaatgaacagcctgaaaatcgaggacacagccgtgtattattgt	acgacaggtgccctgtattacgatttttggagtggttattttgattattactacggtatggacgtc	tgtacgacaggtgccctgtattacgatttttggagtggttattttgattattactacggtatggacgtctgg	tattactacggtatggacgtctggggccaagggaccacggtcaccgtctcctca	tggggccaagggaccacggtcaccgtctcctca
10171	ACACTGAGTCGGCATC-1_contig_1	productive	N	Homsap IGHV2-5*02 F	Homsap IGHJ4*02 F	Homsap IGHD1-1*01 F	IGHM	cagatcaccttgaaggagtctggtcct...acgctggtgaaacccacacagaccctcacgctgacctgcaccttctctgggttctcactcagc......actagtggagtgggtgtgggctggatccgtcagcccccaggaaaggccctggagtggcttgcactcatttattgggat.........gatgataagcgctacagcccatctctgaag...agcaggctcaccatcaccaaggacacctccaaaaaccaggtggtccttacaatgaccaacatggaccctgtggacacagccacatattactgtgcacactggggttccctctggagcccctggggccagggaaccctggtcaccgtctcctcag		cagatcaccttgaaggagtctggtcct...acgctggtgaaacccacacagaccctcacgctgacctgcaccttctctgggttctcactcagc......actagtggagtgggtgtgggctggatccgtcagcccccaggaaaggccctggagtggcttgcactcatttattgggat.........gatgataagcgctacagcccatctctgaag...agcaggctcaccatcaccaaggacacctccaaaaaccaggtggtccttacaatgaccaacatggaccctgtggacacagccacatattactgtgcacac	cagatcaccttgaaggagtctggtcct...acgctggtgaaacccacacagaccctcacgctgacctgcaccttctct	gggttctcactcagc......actagtggagtgggt	gtgggctggatccgtcagcccccaggaaaggccctggagtggcttgcactc	atttattgggat.........gatgataag	cgctacagcccatctctgaag...agcaggctcaccatcaccaaggacacctccaaaaaccaggtggtccttacaatgaccaacatggaccctgtggacacagccacatattactgt	gcacactggggttccctctggagcccc	tgtgcacactggggttccctctggagcccctgg	ctggggccagggaaccctggtcaccgtctcctcag	tggggccagggaaccctggtcaccgtctcctcag
3899	ACAGCCGCACAGACAG-1_contig_5	productive	M	Homsap IGHV3-23*01 F, or Homsap IGHV3-23D*01 F	Homsap IGHJ4*01 F, or Homsap IGHJ4*03 F	Homsap IGHD3-10*02 F	IGHM	gaggtgcagctgttggagtctggggga...ggcttggtacagcctggggggtccctgagactctcctgtgcagcctctggattcaccttt............accaattatggcatgagctgggtccgccaggctccagggaaggggctggagtgggtctcggctattggtgctgct......ggtcgtagcacattctacgcagagtccatgaag...ggccgggtcaccatctccagagacaattccaagaacatgctgaatctgcaaatgaacagcctgagagccgaggacacggccgtatattattgtgcgacatattcggcgaggggtggctgggcctttgacttctggggccaaggaaccctggtcaccgtctcctcag		gaggtgcagctgttggagtctggggga...ggcttggtacagcctggggggtccctgagactctcctgtgcagcctctggattcaccttt............accaattatggcatgagctgggtccgccaggctccagggaaggggctggagtgggtctcggctattggtgctgct......ggtcgtagcacattctacgcagagtccatgaag...ggccgggtcaccatctccagagacaattccaagaacatgctgaatctgcaaatgaacagcctgagagccgaggacacggccgtatattattgtgcga	gaggtgcagctgttggagtctggggga...ggcttggtacagcctggggggtccctgagactctcctgtgcagcctct	ggattcaccttt............accaattatggc	atgagctgggtccgccaggctccagggaaggggctggagtgggtctcggct	attggtgctgct......ggtcgtagcaca	ttctacgcagagtccatgaag...ggccgggtcaccatctccagagacaattccaagaacatgctgaatctgcaaatgaacagcctgagagccgaggacacggccgtatattattgt	gcgacatattcggcgaggggtggctgggcctttgacttc	tgtgcgacatattcggcgaggggtggctgggcctttgacttctgg	ctttgacttctggggccaaggaaccctggtcaccgtctcctcag	tggggccaaggaaccctggtcaccgtctcctcag
5378	ACAGCCGCAGTTCCCT-1_contig_2	productive	N	Homsap IGHV3-43*02 F	Homsap IGHJ6*02 F	Homsap IGHD6-13*01 F	IGHM	gaagtgcagctggtggagtctggggga...ggcgtggtacagcctggggggtccctgagactctcctgtgcagcctctggattcaccttt............gatgattatgccatgcactgggtccgtcaagctccagggaagggtctggagtgggtctctcttattagtggggat......ggtggtagcacatactatgcagactctgtgaag...ggccgattcaccatctccagagacaacagcaaaaactccctgtatctgcaaatgaacagtctgagaactgaggacaccgccttgtattactgtgcaaaagtgaaagcaaacagccggcctttcggtatggacgtctggggccaagggaccacggtcaccgtctcctca		gaagtgcagctggtggagtctggggga...ggcgtggtacagcctggggggtccctgagactctcctgtgcagcctctggattcaccttt............gatgattatgccatgcactgggtccgtcaagctccagggaagggtctggagtgggtctctcttattagtggggat......ggtggtagcacatactatgcagactctgtgaag...ggccgattcaccatctccagagacaacagcaaaaactccctgtatctgcaaatgaacagtctgagaactgaggacaccgccttgtattactgtgcaaaag	gaagtgcagctggtggagtctggggga...ggcgtggtacagcctggggggtccctgagactctcctgtgcagcctct	ggattcaccttt............gatgattatgcc	atgcactgggtccgtcaagctccagggaagggtctggagtgggtctctctt	attagtggggat......ggtggtagcaca	tactatgcagactctgtgaag...ggccgattcaccatctccagagacaacagcaaaaactccctgtatctgcaaatgaacagtctgagaactgaggacaccgccttgtattactgt	gcaaaagtgaaagcaaacagccggcctttcggtatggacgtc	tgtgcaaaagtgaaagcaaacagccggcctttcggtatggacgtctgg	cggtatggacgtctggggccaagggaccacggtcaccgtctcctca	tggggccaagggaccacggtcaccgtctcctca
13926	ACAGCCGGTATCTGCA-1_contig_1	productive	M	Homsap IGHV3-23*05 F	Homsap IGHJ4*03 F	Homsap IGHD3-9*01 F	IGHG1	gaggtgcagttgttggagtctggggga...ggcttggtacagccgggggggtccctgagactctcctgtgcagcctccggattcaatttt............aacaactatgccatgagttgggtccgccaggctccagggaaggggctggagtgggtctcatgtattggtagcaat......aatattaacacataccacgcagactccgtgacg...ggccggttcaccatctccagagacaattccaagaacgcgctgtctctgcaaatgaacagcctgagagccgaggacacggccatatattactgtgcgacacataggactggttattatagcccgctcgactactggggccaggggaccctggtcaccgtctcctcag		gaggtgcagttgttggagtctggggga...ggcttggtacagccgggggggtccctgagactctcctgtgcagcctccggattcaatttt............aacaactatgccatgagttgggtccgccaggctccagggaaggggctggagtgggtctcatgtattggtagcaat......aatattaacacataccacgcagactccgtgacg...ggccggttcaccatctccagagacaattccaagaacgcgctgtctctgcaaatgaacagcctgagagccgaggacacggccatatattactgtgcga	gaggtgcagttgttggagtctggggga...ggcttggtacagccgggggggtccctgagactctcctgtgcagcctcc	ggattcaatttt............aacaactatgcc	atgagttgggtccgccaggctccagggaaggggctggagtgggtctcatgt	attggtagcaat......aatattaacaca	taccacgcagactccgtgacg...ggccggttcaccatctccagagacaattccaagaacgcgctgtctctgcaaatgaacagcctgagagccgaggacacggccatatattactgt	gcgacacataggactggttattatagcccgctcgactac	tgtgcgacacataggactggttattatagcccgctcgactactgg	gactactggggccaggggaccctggtcaccgtctcctcag	tggggccaggggaccctggtcaccgtctcctcag
1578	ACAGCCGTCAACACAC-1_contig_1	productive	N	Homsap IGHV1-46*01 F, or Homsap IGHV1-46*03 F	Homsap IGHJ4*02 F	Homsap IGHD3-3*01 F	IGHM	caggtgcagctggtgcagtctggggct...gaggtgaagaagcctggggcctcagtgaaggtttcctgcaaggcatctggatacaccttc............accagctactatatgcactgggtgcgacaggcccctggacaagggcttgagtggatgggaataatcaaccctagt......ggtggtagcacaagctacgcacagaagttccag...ggcagagtcaccatgaccagggacacgtccacgagcacagtctacatggagctgagcagcctgagatctgaggacacggccgtgtattactgtgcgagagtgggaggttactataccccatttgactactggggccagggaaccctggtcaccgtctcctcag		caggtgcagctggtgcagtctggggct...gaggtgaagaagcctggggcctcagtgaaggtttcctgcaaggcatctggatacaccttc............accagctactatatgcactgggtgcgacaggcccctggacaagggcttgagtggatgggaataatcaaccctagt......ggtggtagcacaagctacgcacagaagttccag...ggcagagtcaccatgaccagggacacgtccacgagcacagtctacatggagctgagcagcctgagatctgaggacacggccgtgtattactgtgcgagag	caggtgcagctggtgcagtctggggct...gaggtgaagaagcctggggcctcagtgaaggtttcctgcaaggcatct	ggatacaccttc............accagctactat	atgcactgggtgcgacaggcccctggacaagggcttgagtggatgggaata	atcaaccctagt......ggtggtagcaca	agctacgcacagaagttccag...ggcagagtcaccatgaccagggacacgtccacgagcacagtctacatggagctgagcagcctgagatctgaggacacggccgtgtattactgt	gcgagagtgggaggttactataccccatttgactac	tgtgcgagagtgggaggttactataccccatttgactactgg	tttgactactggggccagggaaccctggtcaccgtctcctcag	tggggccagggaaccctggtcaccgtctcctcag
4300	ACAGCCGTCCAAAGTC-1_contig_3	productive	M	Homsap IGHV3-43*02 F	Homsap IGHJ4*02 F	Homsap IGHD1-26*01 F	IGHM	gaagtgcagctggtggagtctggggga...ggcgtggtacagcctggggggtccctgagactctcctgtgaagcctctggattcaccttt............gatgattatttcatgcactgggtccgtcaagctccagggaagggtctggagtgggtctctcttatgactggggat......ggtggtggcacatactatgcagactctgtgaag...ggccggttcaccatctccagagacaacagcaaaaactccctatatctacaaatgaacagtctgagaattgaggacaccgccttctattactgtgcaaagacaagtgggagctactcggggagggggccttactttgactcctggggccagggaaccctggtcaccgtctcctcag		gaagtgcagctggtggagtctggggga...ggcgtggtacagcctggggggtccctgagactctcctgtgaagcctctggattcaccttt............gatgattatttcatgcactgggtccgtcaagctccagggaagggtctggagtgggtctctcttatgactggggat......ggtggtggcacatactatgcagactctgtgaag...ggccggttcaccatctccagagacaacagcaaaaactccctatatctacaaatgaacagtctgagaattgaggacaccgccttctattactgtgcaaa	gaagtgcagctggtggagtctggggga...ggcgtggtacagcctggggggtccctgagactctcctgtgaagcctct	ggattcaccttt............gatgattatttc	atgcactgggtccgtcaagctccagggaagggtctggagtgggtctctctt	atgactggggat......ggtggtggcaca	tactatgcagactctgtgaag...ggccggttcaccatctccagagacaacagcaaaaactccctatatctacaaatgaacagtctgagaattgaggacaccgccttctattactgt	gcaaagacaagtgggagctactcggggagggggccttactttgactcc	tgtgcaaagacaagtgggagctactcggggagggggccttactttgactcctgg	tactttgactcctggggccagggaaccctggtcaccgtctcctcag	tggggccagggaaccctggtcaccgtctcctcag
6018	ACAGCCGTCGACGGAA-1_contig_2	productive	M	Homsap IGHV3-21*01 F	Homsap IGHJ5*02 F	Homsap IGHD6-19*01 F	IGHG2	gaggtgcagctggtggagtctggggga...ggcctggtcaagcctggggggtccctgagactctcctgtgcagcctctggattcaccttc............agtagctatagcatgaactgggtccgccaggctccagggaaggggctggagtgggtctcatccattagtagtagt......agtagttacatatactacgcagactcagtgaag...ggccgattcaccgtctccagagacaacgccaagaactcactgtatctgcaaatgaacagcctgagagccgaggacacggctgtgtattactgtgcgagagattcagggtcagtggctggcacggtagccgggtggttcgacccctggggccagggaaccctggtcaccgtctcctcag		gaggtgcagctggtggagtctggggga...ggcctggtcaagcctggggggtccctgagactctcctgtgcagcctctggattcaccttc............agtagctatagcatgaactgggtccgccaggctccagggaaggggctggagtgggtctcatccattagtagtagt......agtagttacatatactacgcagactcagtgaag...ggccgattcaccgtctccagagacaacgccaagaactcactgtatctgcaaatgaacagcctgagagccgaggacacggctgtgtattactgtgcgagaga	gaggtgcagctggtggagtctggggga...ggcctggtcaagcctggggggtccctgagactctcctgtgcagcctct	ggattcaccttc............agtagctatagc	atgaactgggtccgccaggctccagggaaggggctggagtgggtctcatcc	attagtagtagt......agtagttacata	tactacgcagactcagtgaag...ggccgattcaccgtctccagagacaacgccaagaactcactgtatctgcaaatgaacagcctgagagccgaggacacggctgtgtattactgt	gcgagagattcagggtcagtggctggcacggtagccgggtggttcgacccc	tgtgcgagagattcagggtcagtggctggcacggtagccgggtggttcgacccctgg	tggttcgacccctggggccagggaaccctggtcaccgtctcctcag	tggggccagggaaccctggtcaccgtctcctcag
3351	ACAGCCGTCTAAGCCA-1_contig_2	productive	M	Homsap IGHV3-66*01 F, or Homsap IGHV3-66*04 F	Homsap IGHJ6*02 F	Homsap IGHD3-16*01 F	IGHG1	gaggtgcagttggtggagtctggggga...ggcttggtccagcctggggggtccctgagactctcctgtgcagcctctggattcagcgtc............agtaataaccacatgagctgggtccgccaggctccagggaaggggctggagtgggtctcagttatttatagcgct.........ggaagcacattttacgcagactccgtgaag...ggcagattcaccttctccagagacacttccaaaaacacactgtatcttcaaatgaacagcctgagagtcgacgacacggctgtatatttctgtgcgcgagtgggggatagctcctactcctacggtatggacgtctggggccaagggaccacggtcaccgtctcctca		gaggtgcagttggtggagtctggggga...ggcttggtccagcctggggggtccctgagactctcctgtgcagcctctggattcagcgtc............agtaataaccacatgagctgggtccgccaggctccagggaaggggctggagtgggtctcagttatttatagcgct.........ggaagcacattttacgcagactccgtgaag...ggcagattcaccttctccagagacacttccaaaaacacactgtatcttcaaatgaacagcctgagagtcgacgacacggctgtatatttctgtgcgcgag	gaggtgcagttggtggagtctggggga...ggcttggtccagcctggggggtccctgagactctcctgtgcagcctct	ggattcagcgtc............agtaataaccac	atgagctgggtccgccaggctccagggaaggggctggagtgggtctcagtt	atttatagcgct.........ggaagcaca	ttttacgcagactccgtgaag...ggcagattcaccttctccagagacacttccaaaaacacactgtatcttcaaatgaacagcctgagagtcgacgacacggctgtatatttctgt	gcgcgagtgggggatagctcctactcctacggtatggacgtc	tgtgcgcgagtgggggatagctcctactcctacggtatggacgtctgg	ctcctactcctacggtatggacgtctggggccaagggaccacggtcaccgtctcctca	tggggccaagggaccacggtcaccgtctcctca
4392	ACAGCTAAGTTACCCA-1_contig_1	productive	N	Homsap IGHV3-30*04 F, or Homsap IGHV3-30-3*03 F	Homsap IGHJ4*02 F	Homsap IGHD3-22*01 F	IGHM	caggtgcagctggtggagtctggggga...ggcgtggtccagcctgggaggtccctgagactctcctgtgcagcctctggattcaccttc............agtagctatgctatgcactgggtccgccaggctccaggcaaggggctggagtgggtggcagttatatcatatgat......ggaagtaataaatactacgcagactccgtgaag...ggccgattcaccatctccagagacaattccaagaacacgctgtatctgcaaatgaacagcctgagagctgaggacacggctgtgtattactgtgcgagagcccccccctattactatgatagtagtggtctcacttttgactactggggccagggaaccctggtcaccgtctcctcag		caggtgcagctggtggagtctggggga...ggcgtggtccagcctgggaggtccctgagactctcctgtgcagcctctggattcaccttc............agtagctatgctatgcactgggtccgccaggctccaggcaaggggctggagtgggtggcagttatatcatatgat......ggaagtaataaatactacgcagactccgtgaag...ggccgattcaccatctccagagacaattccaagaacacgctgtatctgcaaatgaacagcctgagagctgaggacacggctgtgtattactgtgcgagag	caggtgcagctggtggagtctggggga...ggcgtggtccagcctgggaggtccctgagactctcctgtgcagcctct	ggattcaccttc............agtagctatgct	atgcactgggtccgccaggctccaggcaaggggctggagtgggtggcagtt	atatcatatgat......ggaagtaataaa	tactacgcagactccgtgaag...ggccgattcaccatctccagagacaattccaagaacacgctgtatctgcaaatgaacagcctgagagctgaggacacggctgtgtattactgt	gcgagagcccccccctattactatgatagtagtggtctcacttttgactac	tgtgcgagagcccccccctattactatgatagtagtggtctcacttttgactactgg	tttgactactggggccagggaaccctggtcaccgtctcctcag	tggggccagggaaccctggtcaccgtctcctcag
11997	ACAGCTACAGGTGCCT-1_contig_4	productive	N	Homsap IGHV4-4*07 F	Homsap IGHJ3*02 F	Homsap IGHD3-22*01 F	IGHD	caggtgcagctgcaggagtcgggccca...ggactggtgaagccttcggagaccctgtccctcacctgcactgtctctggtggctccatc............agtagttactactggagctggatccggcagcccgccgggaagggactggagtggattgggcgtatctataccagt.........gggagcaccaactacaacccctccctcaag...agtcgagtcaccatgtcagtagacacgtccaagaaccagttctccctgaagctgagctctgtgaccgccgcggacacggccgtgtattactgtgctggggcgtaccctatttctggctcttattactatgatagtagtggtcccctcgccggctcggcagcttttgatatctggggccaa…		caggtgcagctgcaggagtcgggccca...ggactggtgaagccttcggagaccctgtccctcacctgcactgtctctggtggctccatc............agtagttactactggagctggatccggcagcccgccgggaagggactggagtggattgggcgtatctataccagt.........gggagcaccaactacaacccctccctcaag...agtcgagtcaccatgtcagtagacacgtccaagaaccagttctccctgaagctgagctctgtgaccgccgcggacacggccgtgtattactgtgc	caggtgcagctgcaggagtcgggccca...ggactggtgaagccttcggagaccctgtccctcacctgcactgtctct	ggtggctccatc............agtagttactac	tggagctggatccggcagcccgccgggaagggactggagtggattgggcgt	atctataccagt.........gggagcacc	aactacaacccctccctcaag...agtcgagtcaccatgtcagtagacacgtccaagaaccagttctccctgaagctgagctctgtgaccgccgcggacacggccgtgtattactgt	gctggggcgtaccctatttctggctcttattactatgatagtagtggtcccctcgccggctcggcagcttttgatatc	tgtgctggggcgtaccctatttctggctcttattactatgatagtagtggtcccctcgccggctcggcagcttttgatatctgg	gcttttgatatctggggccaagggacaatggtcaccgtctcttcag	tggggccaagggacaatggtcaccgtctcttcag
5841	ACAGCTATCTTGTACT-1_contig_1	productive	N	Homsap IGHV3-30*03 F, or Homsap IGHV3-30*18 F or Homsap IGHV3-30-5*01 F	Homsap IGHJ4*02 F	Homsap IGHD3-9*01 F	IGHM	caggtgcagctggtggagtctggggga...ggcgtggtccagcctgggaggtccctgagactctcctgtgcagcctctggattcaccttc............agtagctatggcatgcactgggtccgccaggctccaggcaaggggctggagtgggtggcagttatatcatatgat......ggaagtaataaatactatgcagactccgtgaag...ggccgattcaccatctccagagacaattccaagaacacgctgtatctgcaaatgaacagcctgagagctgaggacacggctgtgtattactgtgcgaaaacccccttatctgccgtaccgtattacgatattttgactggttattatagctactggggccagggaaccctggtcaccgtc…		caggtgcagctggtggagtctggggga...ggcgtggtccagcctgggaggtccctgagactctcctgtgcagcctctggattcaccttc............agtagctatggcatgcactgggtccgccaggctccaggcaaggggctggagtgggtggcagttatatcatatgat......ggaagtaataaatactatgcagactccgtgaag...ggccgattcaccatctccagagacaattccaagaacacgctgtatctgcaaatgaacagcctgagagctgaggacacggctgtgtattactgtgcga	caggtgcagctggtggagtctggggga...ggcgtggtccagcctgggaggtccctgagactctcctgtgcagcctct	ggattcaccttc............agtagctatggc	atgcactgggtccgccaggctccaggcaaggggctggagtgggtggcagtt	atatcatatgat......ggaagtaataaa	tactatgcagactccgtgaag...ggccgattcaccatctccagagacaattccaagaacacgctgtatctgcaaatgaacagcctgagagctgaggacacggctgtgtattactgt	gcgaaaacccccttatctgccgtaccgtattacgatattttgactggttattatagctac	tgtgcgaaaacccccttatctgccgtaccgtattacgatattttgactggttattatagctactgg	ctactggggccagggaaccctggtcaccgtctcctcag	tggggccagggaaccctggtcaccgtctcctcag
12684	ACATACGAGACAAGCC-1_contig_4	productive	M	Homsap IGHV2-5*02 F	Homsap IGHJ5*02 F	Homsap IGHD5-12*01 F	IGHG3	cagatcaccttgaaggagtctggtcct...acgctggtgaaacccacacagaccctcacgctgacctgcaccttctctgggttctcactcagc......actagtggagtgggtgtgggctggatccgtcagcccccaggaaaggccctggagtggcttgcactcatttattgggat.........gatgataagttctacagcccatctctgagg...aacagggtcagcatcaccaaggacacctccaaaaacctggtggtcctaacaatgaccaacatggaccctttagacacagccacatattactgtgcacgcagaccagtggctaccctagggggctggttcgacccctggggccagggaaccctggtcaccgtctcctcag		cagatcaccttgaaggagtctggtcct...acgctggtgaaacccacacagaccctcacgctgacctgcaccttctctgggttctcactcagc......actagtggagtgggtgtgggctggatccgtcagcccccaggaaaggccctggagtggcttgcactcatttattgggat.........gatgataagttctacagcccatctctgagg...aacagggtcagcatcaccaaggacacctccaaaaacctggtggtcctaacaatgaccaacatggaccctttagacacagccacatattactgtgcacgcagac	cagatcaccttgaaggagtctggtcct...acgctggtgaaacccacacagaccctcacgctgacctgcaccttctct	gggttctcactcagc......actagtggagtgggt	gtgggctggatccgtcagcccccaggaaaggccctggagtggcttgcactc	atttattgggat.........gatgataag	ttctacagcccatctctgagg...aacagggtcagcatcaccaaggacacctccaaaaacctggtggtcctaacaatgaccaacatggaccctttagacacagccacatattactgt	gcacgcagaccagtggctaccctagggggctggttcgacccc	tgtgcacgcagaccagtggctaccctagggggctggttcgacccctgg	ctggttcgacccctggggccagggaaccctggtcaccgtctcctcag	tggggccagggaaccctggtcaccgtctcctcag
327	ACATACGAGCTTCGCG-1_contig_4	productive	N	Homsap IGHV1-46*01 F, or Homsap IGHV1-46*03 F	Homsap IGHJ3*02 F	Homsap IGHD3-22*01 F	IGHM	caggtgcagctggtgcagtctggggct...gaggtgaagaagcctggggcctcagtgaaggtttcctgcaaggcatctggatacaccttc............accagctactatatgcactgggtgcgacaggcccctggacaagggcttgagtggatgggaataatcaaccctagt......ggtggtagcacaagctacgcacagaagttccag...ggcagagtcaccatgaccagggacacgtccacgagcacagtctacatggagctgagcagcctgagatctgaggacacggccgtgtattactgtgcgagagattcggagagcctggataaaccaaaacaagcgtattactatgatagaagggaaaattttgatatctggggccaagggaca…		caggtgcagctggtgcagtctggggct...gaggtgaagaagcctggggcctcagtgaaggtttcctgcaaggcatctggatacaccttc............accagctactatatgcactgggtgcgacaggcccctggacaagggcttgagtggatgggaataatcaaccctagt......ggtggtagcacaagctacgcacagaagttccag...ggcagagtcaccatgaccagggacacgtccacgagcacagtctacatggagctgagcagcctgagatctgaggacacggccgtgtattactgtgcgagaga	caggtgcagctggtgcagtctggggct...gaggtgaagaagcctggggcctcagtgaaggtttcctgcaaggcatct	ggatacaccttc............accagctactat	atgcactgggtgcgacaggcccctggacaagggcttgagtggatgggaata	atcaaccctagt......ggtggtagcaca	agctacgcacagaagttccag...ggcagagtcaccatgaccagggacacgtccacgagcacagtctacatggagctgagcagcctgagatctgaggacacggccgtgtattactgt	gcgagagattcggagagcctggataaaccaaaacaagcgtattactatgatagaagggaaaattttgatatc	tgtgcgagagattcggagagcctggataaaccaaaacaagcgtattactatgatagaagggaaaattttgatatctgg	ttttgatatctggggccaagggacaatggtcaccgtctcttcag	tggggccaagggacaatggtcaccgtctcttcag
10520	ACATACGAGGGATGGG-1_contig_2	productive	N	Homsap IGHV4-4*07 F	Homsap IGHJ5*02 F	Homsap IGHD2-15*01 F	IGHM	caggtgcagctgcaggagtcgggccca...ggactggtgaagccttcggagaccctgtccctcacctgcactgtctctggtggctccatc............agtagttactactggagctggatccggcagcccgccgggaagggactggagtggattgggcgtatctataccagt.........gggagcaccaactacaacccctccctcaag...agtcgagtcaccatgtcagtagacacgtccaagaaccagttctccctgaagctgagctctgtgaccgccgcggacacggccgtgtattactgtgcgagagagcttacctattgtagtggtggtagctgctacgggggcgtcggctggttcgacccctggggccagggaaccctggtcacc…		caggtgcagctgcaggagtcgggccca...ggactggtgaagccttcggagaccctgtccctcacctgcactgtctctggtggctccatc............agtagttactactggagctggatccggcagcccgccgggaagggactggagtggattgggcgtatctataccagt.........gggagcaccaactacaacccctccctcaag...agtcgagtcaccatgtcagtagacacgtccaagaaccagttctccctgaagctgagctctgtgaccgccgcggacacggccgtgtattactgtgcgagaga	caggtgcagctgcaggagtcgggccca...ggactggtgaagccttcggagaccctgtccctcacctgcactgtctct	ggtggctccatc............agtagttactac	tggagctggatccggcagcccgccgggaagggactggagtggattgggcgt	atctataccagt.........gggagcacc	aactacaacccctccctcaag...agtcgagtcaccatgtcagtagacacgtccaagaaccagttctccctgaagctgagctctgtgaccgccgcggacacggccgtgtattactgt	gcgagagagcttacctattgtagtggtggtagctgctacgggggcgtcggctggttcgacccc	tgtgcgagagagcttacctattgtagtggtggtagctgctacgggggcgtcggctggttcgacccctgg	ctggttcgacccctggggccagggaaccctggtcaccgtctcctcag	tggggccagggaaccctggtcaccgtctcctcag
12832	ACATACGCATATACCG-1_contig_1	productive	M	Homsap IGHV4-4*07 F	Homsap IGHJ4*02 F	Homsap IGHD6-13*01 F	IGHM	caggtgcagctgcaggagtcgggccca...ggactggtgaagccttcggagaccctgtccctcacctgcactgtctctggtggctccatc............agtagttactactggagctggatccggcagcccgccgggaagggactggagtggatcgggcgtatctataccagt.........gggagcaccaactacaacccctccctcaag...agtcgagtcaccatgtcagtagacacgtccaagaaccagttctccctgaagctgacctctgtgaccgccgcggacacggccgtatattactgtgcgagggagtatagcagcagctggctacgaacgccaaaatttgactgctggggccagggaacccttgtcaccgtctcctcag		caggtgcagctgcaggagtcgggccca...ggactggtgaagccttcggagaccctgtccctcacctgcactgtctctggtggctccatc............agtagttactactggagctggatccggcagcccgccgggaagggactggagtggatcgggcgtatctataccagt.........gggagcaccaactacaacccctccctcaag...agtcgagtcaccatgtcagtagacacgtccaagaaccagttctccctgaagctgacctctgtgaccgccgcggacacggccgtatattactgtgcgaggga	caggtgcagctgcaggagtcgggccca...ggactggtgaagccttcggagaccctgtccctcacctgcactgtctct	ggtggctccatc............agtagttactac	tggagctggatccggcagcccgccgggaagggactggagtggatcgggcgt	atctataccagt.........gggagcacc	aactacaacccctccctcaag...agtcgagtcaccatgtcagtagacacgtccaagaaccagttctccctgaagctgacctctgtgaccgccgcggacacggccgtatattactgt	gcgagggagtatagcagcagctggctacgaacgccaaaatttgactgc	tgtgcgagggagtatagcagcagctggctacgaacgccaaaatttgactgctgg	tttgactgctggggccagggaacccttgtcaccgtctcctcag	tggggccagggaacccttgtcaccgtctcctcag
8053	ACATACGGTAATTGGA-1_contig_1	productive	N	Homsap IGHV4-59*01 F	Homsap IGHJ4*02 F	Homsap IGHD2-2*01 F	IGHM	caggtgcagctgcaggagtcgggccca...ggactggtgaagccttcggagaccctgtccctcacctgcactgtctctggtggctccatc............agtagttactactggagctggatccggcagcccccagggaagggactggagtggattgggtatatctattacagt.........gggagcaccaactacaacccctccctcaag...agtcgagtcaccatatcagtagacacgtccaagaaccagttctccctgaagctgagctctgtgaccgctgcggacacggccgtgtattactgtgcgagaggggggggtcagctgctaaatttcctctactggggccagggaaccctggtcaccgtctcctcag		caggtgcagctgcaggagtcgggccca...ggactggtgaagccttcggagaccctgtccctcacctgcactgtctctggtggctccatc............agtagttactactggagctggatccggcagcccccagggaagggactggagtggattgggtatatctattacagt.........gggagcaccaactacaacccctccctcaag...agtcgagtcaccatatcagtagacacgtccaagaaccagttctccctgaagctgagctctgtgaccgctgcggacacggccgtgtattactgtgcgagag	caggtgcagctgcaggagtcgggccca...ggactggtgaagccttcggagaccctgtccctcacctgcactgtctct	ggtggctccatc............agtagttactac	tggagctggatccggcagcccccagggaagggactggagtggattgggtat	atctattacagt.........gggagcacc	aactacaacccctccctcaag...agtcgagtcaccatatcagtagacacgtccaagaaccagttctccctgaagctgagctctgtgaccgctgcggacacggccgtgtattactgt	gcgagaggggggggtcagctgctaaatttcctctac	tgtgcgagaggggggggtcagctgctaaatttcctctactgg	ctactggggccagggaaccctggtcaccgtctcctcag	tggggccagggaaccctggtcaccgtctcctcag
3429	ACATACGTCCGCAGTG-1_contig_4	productive	N	Homsap IGHV4-34*01 F	Homsap IGHJ4*02 F	Homsap IGHD3-22*01 F	IGHD	caggtgcagctacagcagtggggcgca...ggactgttgaagccttcggagaccctgtccctcacctgcgctgtctatggtgggtccttc............agtggttactactggagctggatccgccagcccccagggaaggggctggagtggattggggaaatcaatcatagt.........ggaagcaccaactacaacccgtccctcaag...agtcgagtcaccatatcagtagacacgtccaagaaccagttctccctgaagctgagctctgtgaccgccgcggacacggctgtgtattactgtgcgagaaaaagggattactatgatagtagtggttattactactttgactactggggccagggaaccctggtcaccgtctcctcag		caggtgcagctacagcagtggggcgca...ggactgttgaagccttcggagaccctgtccctcacctgcgctgtctatggtgggtccttc............agtggttactactggagctggatccgccagcccccagggaaggggctggagtggattggggaaatcaatcatagt.........ggaagcaccaactacaacccgtccctcaag...agtcgagtcaccatatcagtagacacgtccaagaaccagttctccctgaagctgagctctgtgaccgccgcggacacggctgtgtattactgtgcgaga	caggtgcagctacagcagtggggcgca...ggactgttgaagccttcggagaccctgtccctcacctgcgctgtctat	ggtgggtccttc............agtggttactac	tggagctggatccgccagcccccagggaaggggctggagtggattggggaa	atcaatcatagt.........ggaagcacc	aactacaacccgtccctcaag...agtcgagtcaccatatcagtagacacgtccaagaaccagttctccctgaagctgagctctgtgaccgccgcggacacggctgtgtattactgt	gcgagaaaaagggattactatgatagtagtggttattactactttgactac	tgtgcgagaaaaagggattactatgatagtagtggttattactactttgactactgg	actactttgactactggggccagggaaccctggtcaccgtctcctcag	tggggccagggaaccctggtcaccgtctcctcag
13089	ACATACGTCGTCTGCT-1_contig_2	productive	N	Homsap IGHV4-39*01 F	Homsap IGHJ4*02 F	Homsap IGHD5-18*01 F	IGHM	cagctgcagctgcaggagtcgggccca...ggactggtgaagccttcggagaccctgtccctcacctgcactgtctctggtggctccatcagc......agtagtagttactactggggctggatccgccagcccccagggaaggggctggagtggattgggagtatctattatagt.........gggagcacctactacaacccgtccctcaag...agtcgagtcaccatatccgtagacacgtccaagaaccagttctccctgaagctgagctctgtgaccgccgcagacacggctgtgtattactgtgcgagacccctccccgggggatacagctatggtgatccctttgactactggggccagggaaccctggtcaccgtctcctcag		cagctgcagctgcaggagtcgggccca...ggactggtgaagccttcggagaccctgtccctcacctgcactgtctctggtggctccatcagc......agtagtagttactactggggctggatccgccagcccccagggaaggggctggagtggattgggagtatctattatagt.........gggagcacctactacaacccgtccctcaag...agtcgagtcaccatatccgtagacacgtccaagaaccagttctccctgaagctgagctctgtgaccgccgcagacacggctgtgtattactgtgcgagac	cagctgcagctgcaggagtcgggccca...ggactggtgaagccttcggagaccctgtccctcacctgcactgtctct	ggtggctccatcagc......agtagtagttactac	tggggctggatccgccagcccccagggaaggggctggagtggattgggagt	atctattatagt.........gggagcacc	tactacaacccgtccctcaag...agtcgagtcaccatatccgtagacacgtccaagaaccagttctccctgaagctgagctctgtgaccgccgcagacacggctgtgtattactgt	gcgagacccctccccgggggatacagctatggtgatccctttgactac	tgtgcgagacccctccccgggggatacagctatggtgatccctttgactactgg	ctttgactactggggccagggaaccctggtcaccgtctcctcag	tggggccagggaaccctggtcaccgtctcctcag
6448	ACATACGTCTTTAGGG-1_contig_4	productive	N	Homsap IGHV3-7*01 F	Homsap IGHJ6*03 F	Homsap IGHD3-10*01 F	IGHM	gaggtgcagctggtggagtctggggga...ggcttggtccagcctggggggtccctgagactctcctgtgcagcctctggattcaccttt............agtagctattggatgagctgggtccgccaggctccagggaaggggctggagtgggtggccaacataaagcaagat......ggaagtgagaaatactatgtggactctgtgaag...ggccgattcaccatctccagagacaacgccaagaactcactgtatctgcaaatgaacagcctgagagccgaggacacggctgtgtattactgtgcgagagtcccaactatggttcggccccgaaattactactactactactacatggacgtctggggcaaagggaccacggtcaccgtc…		gaggtgcagctggtggagtctggggga...ggcttggtccagcctggggggtccctgagactctcctgtgcagcctctggattcaccttt............agtagctattggatgagctgggtccgccaggctccagggaaggggctggagtgggtggccaacataaagcaagat......ggaagtgagaaatactatgtggactctgtgaag...ggccgattcaccatctccagagacaacgccaagaactcactgtatctgcaaatgaacagcctgagagccgaggacacggctgtgtattactgtgcgagag	gaggtgcagctggtggagtctggggga...ggcttggtccagcctggggggtccctgagactctcctgtgcagcctct	ggattcaccttt............agtagctattgg	atgagctgggtccgccaggctccagggaaggggctggagtgggtggccaac	ataaagcaagat......ggaagtgagaaa	tactatgtggactctgtgaag...ggccgattcaccatctccagagacaacgccaagaactcactgtatctgcaaatgaacagcctgagagccgaggacacggctgtgtattactgt	gcgagagtcccaactatggttcggccccgaaattactactactactactacatggacgtc	tgtgcgagagtcccaactatggttcggccccgaaattactactactactactacatggacgtctgg	attactactactactactacatggacgtctggggcaaagggaccacggtcaccgtctcctca	tggggcaaagggaccacggtcaccgtctcctca
4396	ACATCAGAGAGCAATT-1_contig_1	productive	N	Homsap IGHV1-2*02 F	Homsap IGHJ4*02 F	Homsap IGHD5-24*01 ORF	IGHM	caggtgcagctggtgcagtctggggct...gaggtgaagaagcctggggcctcagtgaaggtctcctgcaaggcttctggatacaccttc............accggctactatatgcactgggtgcgacaggcccctggacaagggcttgagtggatgggatggatcaaccctaac......agtggtggcacaaactatgcacagaagtttcag...ggcagggtcaccatgaccagggacacgtccatcagcacagcctacatggagctgagcaggctgagatctgacgacacggccgtgtattactgtgcgagaggatatgagatggctacaattattcgtttagtcgctttgtttgactactggggccagggaaccctggtcaccgtctcctcag		caggtgcagctggtgcagtctggggct...gaggtgaagaagcctggggcctcagtgaaggtctcctgcaaggcttctggatacaccttc............accggctactatatgcactgggtgcgacaggcccctggacaagggcttgagtggatgggatggatcaaccctaac......agtggtggcacaaactatgcacagaagtttcag...ggcagggtcaccatgaccagggacacgtccatcagcacagcctacatggagctgagcaggctgagatctgacgacacggccgtgtattactgtgcgagag	caggtgcagctggtgcagtctggggct...gaggtgaagaagcctggggcctcagtgaaggtctcctgcaaggcttct	ggatacaccttc............accggctactat	atgcactgggtgcgacaggcccctggacaagggcttgagtggatgggatgg	atcaaccctaac......agtggtggcaca	aactatgcacagaagtttcag...ggcagggtcaccatgaccagggacacgtccatcagcacagcctacatggagctgagcaggctgagatctgacgacacggccgtgtattactgt	gcgagaggatatgagatggctacaattattcgtttagtcgctttgtttgactac	tgtgcgagaggatatgagatggctacaattattcgtttagtcgctttgtttgactactgg	tttgactactggggccagggaaccctggtcaccgtctcctcag	tggggccagggaaccctggtcaccgtctcctcag
8158	ACATCAGCACACAGAG-1_contig_3	productive	N	Homsap IGHV4-30-4*01 F	Homsap IGHJ4*02 F	Homsap IGHD5-12*01 F	IGHM	caggtgcagctgcaggagtcgggccca...ggactggtgaagccttcacagaccctgtccctcacctgcactgtctctggtggctccatcagc......agtggtgattactactggagttggatccgccagcccccagggaagggcctggagtggattgggtacatctattacagt.........gggagcacctactacaacccgtccctcaag...agtcgagttaccatatcagtagacacgtccaagaaccagttctccctgaagctgagctctgtgactgccgcagacacggccgtgtattactgtgccagagcctatagtggctacgatcgtaagccaaaaaaccttgactactggggccagggaaccctggtcaccgtctcctcag		caggtgcagctgcaggagtcgggccca...ggactggtgaagccttcacagaccctgtccctcacctgcactgtctctggtggctccatcagc......agtggtgattactactggagttggatccgccagcccccagggaagggcctggagtggattgggtacatctattacagt.........gggagcacctactacaacccgtccctcaag...agtcgagttaccatatcagtagacacgtccaagaaccagttctccctgaagctgagctctgtgactgccgcagacacggccgtgtattactgtgccagag	caggtgcagctgcaggagtcgggccca...ggactggtgaagccttcacagaccctgtccctcacctgcactgtctct	ggtggctccatcagc......agtggtgattactac	tggagttggatccgccagcccccagggaagggcctggagtggattgggtac	atctattacagt.........gggagcacc	tactacaacccgtccctcaag...agtcgagttaccatatcagtagacacgtccaagaaccagttctccctgaagctgagctctgtgactgccgcagacacggccgtgtattactgt	gccagagcctatagtggctacgatcgtaagccaaaaaaccttgactac	tgtgccagagcctatagtggctacgatcgtaagccaaaaaaccttgactactgg	ttgactactggggccagggaaccctggtcaccgtctcctcag	tggggccagggaaccctggtcaccgtctcctcag
2729	ACATCAGGTTTGTTGG-1_contig_2	productive	N	Homsap IGHV4-34*01 F	Homsap IGHJ4*02 F	Homsap IGHD3-22*01 F	IGHM	caggtgcagctacagcagtggggcgca...ggactgttgaagccttcggagaccctgtccctcacctgcgctgtctatggtgggtccttc............agtggttactactggagctggatccgccagcccccagggaaggggctggagtggattggggaaatcaatcatagt.........ggaagcaccaactacaacccgtccctcaag...agtcgagtcaccatatcagtagacacgtccaagaaccagttctccctgaagctgagctctgtgaccgccgcggacacggctgtgtattactgtgcgagagccttgtattactatgatagtagtggttattactcctggggccagggaaccctggtcaccgtctcctcag		caggtgcagctacagcagtggggcgca...ggactgttgaagccttcggagaccctgtccctcacctgcgctgtctatggtgggtccttc............agtggttactactggagctggatccgccagcccccagggaaggggctggagtggattggggaaatcaatcatagt.........ggaagcaccaactacaacccgtccctcaag...agtcgagtcaccatatcagtagacacgtccaagaaccagttctccctgaagctgagctctgtgaccgccgcggacacggctgtgtattactgtgcgagag	caggtgcagctacagcagtggggcgca...ggactgttgaagccttcggagaccctgtccctcacctgcgctgtctat	ggtgggtccttc............agtggttactac	tggagctggatccgccagcccccagggaaggggctggagtggattggggaa	atcaatcatagt.........ggaagcacc	aactacaacccgtccctcaag...agtcgagtcaccatatcagtagacacgtccaagaaccagttctccctgaagctgagctctgtgaccgccgcggacacggctgtgtattactgt	gcgagagccttgtattactatgatagtagtggttattactcc	tgtgcgagagccttgtattactatgatagtagtggttattactcctgg	ctggggccagggaaccctggtcaccgtctcctcag	tggggccagggaaccctggtcaccgtctcctcag
13446	ACATCAGTCTGTCTCG-1_contig_2	productive	M	Homsap IGHV3-11*05 F	Homsap IGHJ4*02 F	Homsap IGHD3-16*01 F	IGHM	caggtgcaggtggtggagtctggggga...ggcttggtcaagcctggagggtccctgagactctcctgtgcagtctctggattcagcttc............agtgactcctacatgagctggatccgccaggctccagggaaggggttggagtgggtttcatacattagcagtagt......agtagttacataaactacgcagactctgtgaag...ggccgattcaccatctccagagacaacgccaagaaattattgtttctgcaaatgaacagcctgagagccgaggacacggccgtgtattactgtgcgcgggggtttgatggttcgggacgatttgactactggggccagggaaccctggtcaccgtctcctcag		caggtgcaggtggtggagtctggggga...ggcttggtcaagcctggagggtccctgagactctcctgtgcagtctctggattcagcttc............agtgactcctacatgagctggatccgccaggctccagggaaggggttggagtgggtttcatacattagcagtagt......agtagttacataaactacgcagactctgtgaag...ggccgattcaccatctccagagacaacgccaagaaattattgtttctgcaaatgaacagcctgagagccgaggacacggccgtgtattactgtgcg	caggtgcaggtggtggagtctggggga...ggcttggtcaagcctggagggtccctgagactctcctgtgcagtctct	ggattcagcttc............agtgactcctac	atgagctggatccgccaggctccagggaaggggttggagtgggtttcatac	attagcagtagt......agtagttacata	aactacgcagactctgtgaag...ggccgattcaccatctccagagacaacgccaagaaattattgtttctgcaaatgaacagcctgagagccgaggacacggccgtgtattactgt	gcgcgggggtttgatggttcgggacgatttgactac	tgtgcgcgggggtttgatggttcgggacgatttgactactgg	tttgactactggggccagggaaccctggtcaccgtctcctcag	tggggccagggaaccctggtcaccgtctcctcag
8869	ACATGGTAGCATGGCA-1_contig_2	productive	N	Homsap IGHV4-59*08 F	Homsap IGHJ3*02 F	Homsap IGHD1-1*01 F	IGHM	caggtgcagctgcaggagtcgggccca...ggactggtgaagccttcggagaccctgtccctcacctgcactgtctctggtggctccatc............agtagttactactggagctggatccggcagcccccagggaagggactggagtggattgggtatatctattacagt.........gggagcaccaactacaacccctccctcaag...agtcgagtcaccatatcagtagacacgtccaagaaccagttctccctgaagctgagctctgtgaccgccgcagacacggccgtgtattactgtgcgagtagtcccatcaactggaacgaccccgcggaatatgatgcttttgatatctggggccaagggacaatggtcaccgtctcttcag		caggtgcagctgcaggagtcgggccca...ggactggtgaagccttcggagaccctgtccctcacctgcactgtctctggtggctccatc............agtagttactactggagctggatccggcagcccccagggaagggactggagtggattgggtatatctattacagt.........gggagcaccaactacaacccctccctcaag...agtcgagtcaccatatcagtagacacgtccaagaaccagttctccctgaagctgagctctgtgaccgccgcagacacggccgtgtattactgtgcgag	caggtgcagctgcaggagtcgggccca...ggactggtgaagccttcggagaccctgtccctcacctgcactgtctct	ggtggctccatc............agtagttactac	tggagctggatccggcagcccccagggaagggactggagtggattgggtat	atctattacagt.........gggagcacc	aactacaacccctccctcaag...agtcgagtcaccatatcagtagacacgtccaagaaccagttctccctgaagctgagctctgtgaccgccgcagacacggccgtgtattactgt	gcgagtagtcccatcaactggaacgaccccgcggaatatgatgcttttgatatc	tgtgcgagtagtcccatcaactggaacgaccccgcggaatatgatgcttttgatatctgg	tgatgcttttgatatctggggccaagggacaatggtcaccgtctcttcag	tggggccaagggacaatggtcaccgtctcttcag
12756	ACATGGTAGTTACGGG-1_contig_1	productive	N	Homsap IGHV4-39*01 F	Homsap IGHJ4*02 F	Homsap IGHD6-19*01 F	IGHM	cagctgcagctgcaggagtcgggccca...ggactggtgaagccttcggagaccctgtccctcacctgcactgtctctggtggctccatcagc......agtagtagttactactggggctggatccgccagcccccagggaaggggctggagtggattgggagtatctattatagt.........gggagcacctactacaacccgtccctcaag...agtcgagtcaccatatccgtagacacgtccaagaaccagttctccctgaagctgagctctgtgaccgccgcagacacggctgtgtattactgtgcgagaagaatgaggtatagcagtggctggtactcctactggggccagggaaccctggtcaccgtctcctcag		cagctgcagctgcaggagtcgggccca...ggactggtgaagccttcggagaccctgtccctcacctgcactgtctctggtggctccatcagc......agtagtagttactactggggctggatccgccagcccccagggaaggggctggagtggattgggagtatctattatagt.........gggagcacctactacaacccgtccctcaag...agtcgagtcaccatatccgtagacacgtccaagaaccagttctccctgaagctgagctctgtgaccgccgcagacacggctgtgtattactgtgcgaga	cagctgcagctgcaggagtcgggccca...ggactggtgaagccttcggagaccctgtccctcacctgcactgtctct	ggtggctccatcagc......agtagtagttactac	tggggctggatccgccagcccccagggaaggggctggagtggattgggagt	atctattatagt.........gggagcacc	tactacaacccgtccctcaag...agtcgagtcaccatatccgtagacacgtccaagaaccagttctccctgaagctgagctctgtgaccgccgcagacacggctgtgtattactgt	gcgagaagaatgaggtatagcagtggctggtactcctac	tgtgcgagaagaatgaggtatagcagtggctggtactcctactgg	ctactggggccagggaaccctggtcaccgtctcctcag	tggggccagggaaccctggtcaccgtctcctcag
2067	ACATGGTCAACTTGAC-1_contig_1	productive	N	Homsap IGHV1-69*04 F	Homsap IGHJ4*02 F	Homsap IGHD7-27*01 F	IGHM	caggtccagctggtgcagtctggggct...gaggtgaagaagcctgggtcctcggtgaaggtctcctgcaaggcttctggaggcaccttc............agcagctatgctatcagctgggtgcgacaggcccctggacaagggcttgagtggatgggaaggatcatccctatc......cttggtatagcaaactacgcacagaagttccag...ggcagagtcacgattaccgcggacaaatccacgagcacagcctacatggagctgagcagcctgagatctgaggacacggccgtgtattactgtgcgagtctcggaccggggtttgactactggggccagggaaccctggtcaccgtctcctcag		caggtccagctggtgcagtctggggct...gaggtgaagaagcctgggtcctcggtgaaggtctcctgcaaggcttctggaggcaccttc............agcagctatgctatcagctgggtgcgacaggcccctggacaagggcttgagtggatgggaaggatcatccctatc......cttggtatagcaaactacgcacagaagttccag...ggcagagtcacgattaccgcggacaaatccacgagcacagcctacatggagctgagcagcctgagatctgaggacacggccgtgtattactgtgcgag	caggtccagctggtgcagtctggggct...gaggtgaagaagcctgggtcctcggtgaaggtctcctgcaaggcttct	ggaggcaccttc............agcagctatgct	atcagctgggtgcgacaggcccctggacaagggcttgagtggatgggaagg	atcatccctatc......cttggtatagca	aactacgcacagaagttccag...ggcagagtcacgattaccgcggacaaatccacgagcacagcctacatggagctgagcagcctgagatctgaggacacggccgtgtattactgt	gcgagtctcggaccggggtttgactac	tgtgcgagtctcggaccggggtttgactactgg	tttgactactggggccagggaaccctggtcaccgtctcctcag	tggggccagggaaccctggtcaccgtctcctcag
3998	ACATGGTGTCGCGGTT-1_contig_3	productive	N	Homsap IGHV1-24*01 F	Homsap IGHJ6*03 F	Homsap IGHD3-9*01 F	IGHM	caggtccagctggtacagtctggggct...gaggtgaagaagcctggggcctcagtgaaggtctcctgcaaggtttccggatacaccctc............actgaattatccatgcactgggtgcgacaggctcctggaaaagggcttgagtggatgggaggttttgatcctgaa......gatggtgaaacaatctacgcacagaagttccag...ggcagagtcaccatgaccgaggacacatctacagacacagcctacatggagctgagcagcctgagatctgaggacacggccgtgtattactgtgcaaccggagcgttacgatattttgactcattagaatacatggacgtctggggcaaagggaccacggtcaccgtctcctca		caggtccagctggtacagtctggggct...gaggtgaagaagcctggggcctcagtgaaggtctcctgcaaggtttccggatacaccctc............actgaattatccatgcactgggtgcgacaggctcctggaaaagggcttgagtggatgggaggttttgatcctgaa......gatggtgaaacaatctacgcacagaagttccag...ggcagagtcaccatgaccgaggacacatctacagacacagcctacatggagctgagcagcctgagatctgaggacacggccgtgtattactgtgcaac	caggtccagctggtacagtctggggct...gaggtgaagaagcctggggcctcagtgaaggtctcctgcaaggtttcc	ggatacaccctc............actgaattatcc	atgcactgggtgcgacaggctcctggaaaagggcttgagtggatgggaggt	tttgatcctgaa......gatggtgaaaca	atctacgcacagaagttccag...ggcagagtcaccatgaccgaggacacatctacagacacagcctacatggagctgagcagcctgagatctgaggacacggccgtgtattactgt	gcaaccggagcgttacgatattttgactcattagaatacatggacgtc	tgtgcaaccggagcgttacgatattttgactcattagaatacatggacgtctgg	tacatggacgtctggggcaaagggaccacggtcaccgtctcctca	tggggcaaagggaccacggtcaccgtctcctca
6273	ACATGGTGTGCAGGTA-1_contig_1	productive	N	Homsap IGHV3-21*01 F	Homsap IGHJ6*02 F	Homsap IGHD2-15*01 F	IGHM	gaggtgcagctggtggagtctggggga...ggcctggtcaagcctggggggtccctgagactctcctgtgcagcctctggattcaccttc............agtagctatagcatgaactgggtccgccaggctccagggaaggggctggagtgggtctcatccattagtagtagt......agtagttacatatactacgcagactcagtgaag...ggccgattcaccatctccagagacaacgccaagaactcactgtatctgcaaatgaacagcctgagagccgaggacacggctgtgtattactgtgcgagagatccgcaccccgccatatattgtagtggtggtagctgctacgagggtgtctactactacggtatggacgtctggggccaa…		gaggtgcagctggtggagtctggggga...ggcctggtcaagcctggggggtccctgagactctcctgtgcagcctctggattcaccttc............agtagctatagcatgaactgggtccgccaggctccagggaaggggctggagtgggtctcatccattagtagtagt......agtagttacatatactacgcagactcagtgaag...ggccgattcaccatctccagagacaacgccaagaactcactgtatctgcaaatgaacagcctgagagccgaggacacggctgtgtattactgtgcgagaga	gaggtgcagctggtggagtctggggga...ggcctggtcaagcctggggggtccctgagactctcctgtgcagcctct	ggattcaccttc............agtagctatagc	atgaactgggtccgccaggctccagggaaggggctggagtgggtctcatcc	attagtagtagt......agtagttacata	tactacgcagactcagtgaag...ggccgattcaccatctccagagacaacgccaagaactcactgtatctgcaaatgaacagcctgagagccgaggacacggctgtgtattactgt	gcgagagatccgcaccccgccatatattgtagtggtggtagctgctacgagggtgtctactactacggtatggacgtc	tgtgcgagagatccgcaccccgccatatattgtagtggtggtagctgctacgagggtgtctactactacggtatggacgtctgg	ctactactacggtatggacgtctggggccaagggaccacggtcaccgtctcctca	tggggccaagggaccacggtcaccgtctcctca
10892	ACCAGTAAGGGTGTGT-1_contig_2	productive	M	Homsap IGHV3-64*05 F, or Homsap IGHV3-64D*06 F	Homsap IGHJ4*02 F	Homsap IGHD6-13*01 F	IGHM	gagatccggctggtagagtctggggga...ggcttggtccagccgggggggtccctgagactctcctgttcagcctctggactcaccttc............agtagttgtagtatgaactgggtccgccaggctccagggaagggactggaagaagtctcgactattagtagtagt......ggggataccacatactactcagactcagtgaag...ggcagattcatcatctccagagacaattccaaaaacacgctatatcttcaaatgagcagtctgagagctgacgacacggctgtgtattactgtatgacccaggtcatagcagtagctaatacggacttctggggccagggaaccctggtcaccgtctcctcag		gagatccggctggtagagtctggggga...ggcttggtccagccgggggggtccctgagactctcctgttcagcctctggactcaccttc............agtagttgtagtatgaactgggtccgccaggctccagggaagggactggaagaagtctcgactattagtagtagt......ggggataccacatactactcagactcagtgaag...ggcagattcatcatctccagagacaattccaaaaacacgctatatcttcaaatgagcagtctgagagctgacgacacggctgtgtattactgtatga	gagatccggctggtagagtctggggga...ggcttggtccagccgggggggtccctgagactctcctgttcagcctct	ggactcaccttc............agtagttgtagt	atgaactgggtccgccaggctccagggaagggactggaagaagtctcgact	attagtagtagt......ggggataccaca	tactactcagactcagtgaag...ggcagattcatcatctccagagacaattccaaaaacacgctatatcttcaaatgagcagtctgagagctgacgacacggctgtgtattactgt	atgacccaggtcatagcagtagctaatacggacttc	tgtatgacccaggtcatagcagtagctaatacggacttctgg	gacttctggggccagggaaccctggtcaccgtctcctcag	tggggccagggaaccctggtcaccgtctcctcag
3355	ACCAGTACACTGTGTA-1_contig_3	productive	M	Homsap IGHV3-23*01 F, or Homsap IGHV3-23D*01 F	Homsap IGHJ6*02 F	Homsap IGHD6-19*01 F	IGHM	gaggtgcagttgttggagtctggggga...ggcttggtacagcctggggggtccctgagactctcctgtgcagcctctggattcaccttt............agtaactatgccatgaactgggtccgccaggctccagggaagggactggagtgggtctcagttattagtgctagt......ggtcttaccacaaattacgcagactccgtgaag...ggccggttcaccatctccagagacaattccaagaacacgctgtatctgcaaatgaacagcctgagagtcgaggacacggccgtatattactgtgcgaaactagtggctggttacaattactacggtatggacgtctggggccaagggaccacggtcaccgtctcctca		gaggtgcagttgttggagtctggggga...ggcttggtacagcctggggggtccctgagactctcctgtgcagcctctggattcaccttt............agtaactatgccatgaactgggtccgccaggctccagggaagggactggagtgggtctcagttattagtgctagt......ggtcttaccacaaattacgcagactccgtgaag...ggccggttcaccatctccagagacaattccaagaacacgctgtatctgcaaatgaacagcctgagagtcgaggacacggccgtatattactgtgcgaaa	gaggtgcagttgttggagtctggggga...ggcttggtacagcctggggggtccctgagactctcctgtgcagcctct	ggattcaccttt............agtaactatgcc	atgaactgggtccgccaggctccagggaagggactggagtgggtctcagtt	attagtgctagt......ggtcttaccaca	aattacgcagactccgtgaag...ggccggttcaccatctccagagacaattccaagaacacgctgtatctgcaaatgaacagcctgagagtcgaggacacggccgtatattactgt	gcgaaactagtggctggttacaattactacggtatggacgtc	tgtgcgaaactagtggctggttacaattactacggtatggacgtctgg	tacaattactacggtatggacgtctggggccaagggaccacggtcaccgtctcctca	tggggccaagggaccacggtcaccgtctcctca
6185	ACCAGTAGTCCCTTGT-1_contig_6	productive	M	Homsap IGHV3-23*01 F, or Homsap IGHV3-23D*01 F	Homsap IGHJ6*03 F	Homsap IGHD3-10*01 F	IGHM	gatgtgcagctattggagtctggggga...ggcttggtacagcctggggggtccctgagactctcctgtgcagcctctggattagccttt............agcagctatgccatgaggtgggtccgccaggctccagggaaggggctggagtggatctcaggtattagtggtagt......ggtggtaatatacactatgtagactccgtgaag...ggccgcttcaccatctccagagacaattccaagaacatgctgtatctacaaatggacagtctgcgagccgaggacacggccgtatattactgtgcgaaagatcgtgatggttcgggttactactactcctattacatggacgtctggggcaaagggaccacggtcatcgtctccaca		gatgtgcagctattggagtctggggga...ggcttggtacagcctggggggtccctgagactctcctgtgcagcctctggattagccttt............agcagctatgccatgaggtgggtccgccaggctccagggaaggggctggagtggatctcaggtattagtggtagt......ggtggtaatatacactatgtagactccgtgaag...ggccgcttcaccatctccagagacaattccaagaacatgctgtatctacaaatggacagtctgcgagccgaggacacggccgtatattactgtgcgaaaga	gatgtgcagctattggagtctggggga...ggcttggtacagcctggggggtccctgagactctcctgtgcagcctct	ggattagccttt............agcagctatgcc	atgaggtgggtccgccaggctccagggaaggggctggagtggatctcaggt	attagtggtagt......ggtggtaatata	cactatgtagactccgtgaag...ggccgcttcaccatctccagagacaattccaagaacatgctgtatctacaaatggacagtctgcgagccgaggacacggccgtatattactgt	gcgaaagatcgtgatggttcgggttactactactcctattacatggacgtc	tgtgcgaaagatcgtgatggttcgggttactactactcctattacatggacgtctgg	ttactactactcctattacatggacgtctggggcaaagggaccacggtcatcgtctccaca	tggggcaaagggaccacggtcatcgtctccaca
8632	ACCAGTAGTCTCATCC-1_contig_2	productive	M	Homsap IGHV3-30*03 F, or Homsap IGHV3-30*18 F or Homsap IGHV3-30-5*01 F	Homsap IGHJ4*02 F	Homsap IGHD3-22*01 F	IGHM	caggtgcagctggtggagtctggggga...ggcgtggtccagcctgggaggtccctgagactctcctgtgcagcctctggattcaccttc............agtagctatggcatgcactgggtccgccaggctccaggcaaggggctggagtgggtggcagttatatcatatgat......ggaagtaataaatactatgcagactccgtgaag...ggccgattcaccatctccagagacaattccaagaacacgctgtatctgcaaatgaacagcctgagagctgaggacacggctgtgtattactgtgcgaaagggtctaggtactatgatagtagtggttatttaactcttcactactggggccagggaaccctggtcaccgtctcctcag		caggtgcagctggtggagtctggggga...ggcgtggtccagcctgggaggtccctgagactctcctgtgcagcctctggattcaccttc............agtagctatggcatgcactgggtccgccaggctccaggcaaggggctggagtgggtggcagttatatcatatgat......ggaagtaataaatactatgcagactccgtgaag...ggccgattcaccatctccagagacaattccaagaacacgctgtatctgcaaatgaacagcctgagagctgaggacacggctgtgtattactgtgcga	caggtgcagctggtggagtctggggga...ggcgtggtccagcctgggaggtccctgagactctcctgtgcagcctct	ggattcaccttc............agtagctatggc	atgcactgggtccgccaggctccaggcaaggggctggagtgggtggcagtt	atatcatatgat......ggaagtaataaa	tactatgcagactccgtgaag...ggccgattcaccatctccagagacaattccaagaacacgctgtatctgcaaatgaacagcctgagagctgaggacacggctgtgtattactgt	gcgaaagggtctaggtactatgatagtagtggttatttaactcttcactac	tgtgcgaaagggtctaggtactatgatagtagtggttatttaactcttcactactgg	actactggggccagggaaccctggtcaccgtctcctcag	tggggccagggaaccctggtcaccgtctcctcag
401	ACCAGTAGTGACCAAG-1_contig_1	productive	N	Homsap IGHV4-30-4*01 F	Homsap IGHJ4*02 F	Homsap IGHD3-9*01 F	IGHM	caggtgcagctgcaggagtcgggccca...ggactggtgaagccttcacagaccctgtccctcacctgcactgtctctggtggctccatcagc......agtggtgattactactggagttggatccgccagcccccagggaagggcctggagtggattgggtacatctattacagt.........gggagcacctactacaacccgtccctcaag...agtcgagttaccatatcagtagacacgtccaagaaccagttctccctgaagctgagctctgtgactgccgcagacacggccgtgtattactgtgccagagtagtccgccattacgatattttgactggcccctttgactactggggccagggaaccctggtcaccgtctcctcag		caggtgcagctgcaggagtcgggccca...ggactggtgaagccttcacagaccctgtccctcacctgcactgtctctggtggctccatcagc......agtggtgattactactggagttggatccgccagcccccagggaagggcctggagtggattgggtacatctattacagt.........gggagcacctactacaacccgtccctcaag...agtcgagttaccatatcagtagacacgtccaagaaccagttctccctgaagctgagctctgtgactgccgcagacacggccgtgtattactgtgccagag	caggtgcagctgcaggagtcgggccca...ggactggtgaagccttcacagaccctgtccctcacctgcactgtctct	ggtggctccatcagc......agtggtgattactac	tggagttggatccgccagcccccagggaagggcctggagtggattgggtac	atctattacagt.........gggagcacc	tactacaacccgtccctcaag...agtcgagttaccatatcagtagacacgtccaagaaccagttctccctgaagctgagctctgtgactgccgcagacacggccgtgtattactgt	gccagagtagtccgccattacgatattttgactggcccctttgactac	tgtgccagagtagtccgccattacgatattttgactggcccctttgactactgg	ctttgactactggggccagggaaccctggtcaccgtctcctcag	tggggccagggaaccctggtcaccgtctcctcag
8160	ACCAGTAGTGACGCCT-1_contig_2	productive	P	Homsap IGHV4-59*01 F, or Homsap IGHV4-59*02 F	Homsap IGHJ6*02 F	Homsap IGHD1-1*01 F	IGHG2	caggtacaactgcaggcgtcgggccca...ggactggtgaagccctcggagaccctgtccctcacctgcagtgtctctggtgcctccctc............agtcgttattattggagctggatccggcaggctccagggaagggactagaatatattggtttttcccgttatact.........gggggaaccgaatacaacccctcctttgag...agtcgagtctctttatccctggacacgtccaggaaccagttctccctgaggttgacctctgtgacaactgcggacacggccgtctattactgtgcgaaacaacagcgcgaagagatcacaccccaggggggttatgggatggacgtctggagccaggggaccacggtcatcgtcacctca		caggtacaactgcaggcgtcgggccca...ggactggtgaagccctcggagaccctgtccctcacctgcagtgtctctggtgcctccctc............agtcgttattattggagctggatccggcaggctccagggaagggactagaatatattggtttttcccgttatact.........gggggaaccgaatacaacccctcctttgag...agtcgagtctctttatccctggacacgtccaggaaccagttctccctgaggttgacctctgtgacaactgcggacacggccgtctattactgtgcga	caggtacaactgcaggcgtcgggccca...ggactggtgaagccctcggagaccctgtccctcacctgcagtgtctct	ggtgcctccctc............agtcgttattat	tggagctggatccggcaggctccagggaagggactagaatatattggtttt	tcccgttatact.........gggggaacc	gaatacaacccctcctttgag...agtcgagtctctttatccctggacacgtccaggaaccagttctccctgaggttgacctctgtgacaactgcggacacggccgtctattactgt	gcgaaacaacagcgcgaagagatcacaccccaggggggttatgggatggacgtc	tgtgcgaaacaacagcgcgaagagatcacaccccaggggggttatgggatggacgtctgg	tatgggatggacgtctggagccaggggaccacggtcatcgtcacctca	tggagccaggggaccacggtcatcgtcacctca
10797	ACCAGTAGTGGCGAAT-1_contig_2	productive	N	Homsap IGHV3-23*01 F, or Homsap IGHV3-23D*01 F	Homsap IGHJ3*02 F	Homsap IGHD3-22*01 F	IGHM	gaggtgcagctgttggagtctggggga...ggcttggtacagcctggggggtccctgagactctcctgtgcagcctctggattcaccttt............agcagctatgccatgagctgggtccgccaggctccagggaaggggctggagtgggtctcagctattagtggtagt......ggtggtagcacatactacgcagactccgtgaag...ggccggttcaccatctccagagacaattccaagaacacgctgtatctgcaaatgaacagcctgagagccgaggacacggccgtatattactgtgcgaaagattttggggcgagcccaccccattactatgatagtagtggttacgggtatgatgcttttgatatctggggccaagggaca…		gaggtgcagctgttggagtctggggga...ggcttggtacagcctggggggtccctgagactctcctgtgcagcctctggattcaccttt............agcagctatgccatgagctgggtccgccaggctccagggaaggggctggagtgggtctcagctattagtggtagt......ggtggtagcacatactacgcagactccgtgaag...ggccggttcaccatctccagagacaattccaagaacacgctgtatctgcaaatgaacagcctgagagccgaggacacggccgtatattactgtgcgaaaga	gaggtgcagctgttggagtctggggga...ggcttggtacagcctggggggtccctgagactctcctgtgcagcctct	ggattcaccttt............agcagctatgcc	atgagctgggtccgccaggctccagggaaggggctggagtgggtctcagct	attagtggtagt......ggtggtagcaca	tactacgcagactccgtgaag...ggccggttcaccatctccagagacaattccaagaacacgctgtatctgcaaatgaacagcctgagagccgaggacacggccgtatattactgt	gcgaaagattttggggcgagcccaccccattactatgatagtagtggttacgggtatgatgcttttgatatc	tgtgcgaaagattttggggcgagcccaccccattactatgatagtagtggttacgggtatgatgcttttgatatctgg	tgatgcttttgatatctggggccaagggacaatggtcaccgtctcttcag	tggggccaagggacaatggtcaccgtctcttcag
6612	ACCAGTAGTTAAGGGC-1_contig_2	productive	N	Homsap IGHV3-43*02 F	Homsap IGHJ6*02 F	Homsap IGHD3-22*01 F	IGHD	gaagtgcagctggtggagtctggggga...ggcgtggtacagcctggggggtccctgagactctcctgtgcagcctctggattcaccttt............gatgattatgccatgcactgggtccgtcaagctccagggaagggtctggagtgggtctctcttattagtggggat......ggtggtagcacatactatgcagactctgtgaag...ggccgattcaccatctccagagacaacagcaaaaactccctgtatctgcaaatgaacagtctgagaactgaggacaccgccttgtattactgtgccctcccggggtattactatgatagtagtggttattactactcccccgcttactactactactacggtatggacgtctggggccaa…		gaagtgcagctggtggagtctggggga...ggcgtggtacagcctggggggtccctgagactctcctgtgcagcctctggattcaccttt............gatgattatgccatgcactgggtccgtcaagctccagggaagggtctggagtgggtctctcttattagtggggat......ggtggtagcacatactatgcagactctgtgaag...ggccgattcaccatctccagagacaacagcaaaaactccctgtatctgcaaatgaacagtctgagaactgaggacaccgccttgtattactgtgc	gaagtgcagctggtggagtctggggga...ggcgtggtacagcctggggggtccctgagactctcctgtgcagcctct	ggattcaccttt............gatgattatgcc	atgcactgggtccgtcaagctccagggaagggtctggagtgggtctctctt	attagtggggat......ggtggtagcaca	tactatgcagactctgtgaag...ggccgattcaccatctccagagacaacagcaaaaactccctgtatctgcaaatgaacagtctgagaactgaggacaccgccttgtattactgt	gccctcccggggtattactatgatagtagtggttattactactcccccgcttactactactactacggtatggacgtc	tgtgccctcccggggtattactatgatagtagtggttattactactcccccgcttactactactactacggtatggacgtctgg	ttactactactactacggtatggacgtctggggccaagggaccacggtcaccgtctcctca	tggggccaagggaccacggtcaccgtctcctca
4303	ACCAGTATCTTGTACT-1_contig_1	productive	M	Homsap IGHV3-20*01 F, or Homsap IGHV3-20*03 ORF	Homsap IGHJ6*02 F	Homsap IGHD6-19*01 F	IGHG2	gaggtgcagctggtggagtctggggga...ggtgtactacggcctggggggtccgtgagactctcctgtgcagcctctggatttaccttt............gatgattatggcatgagttgggtccgccaacctccggggaaggggctggagtgggtctctcgtattaattggaat......gatggtagtgaagattatgcagactctgtgaag...ggccgattcaccatctccggagacaacgccaagaggtacctctatctacagatgaacagtctgagagccgaagacactgccttatattattgtgtgagaggggtatatagcagtggctggtacaatatggacgtctggggccaagggaccacggtcatcgtctcctca		gaggtgcagctggtggagtctggggga...ggtgtactacggcctggggggtccgtgagactctcctgtgcagcctctggatttaccttt............gatgattatggcatgagttgggtccgccaacctccggggaaggggctggagtgggtctctcgtattaattggaat......gatggtagtgaagattatgcagactctgtgaag...ggccgattcaccatctccggagacaacgccaagaggtacctctatctacagatgaacagtctgagagccgaagacactgccttatattattgtgtgagag	gaggtgcagctggtggagtctggggga...ggtgtactacggcctggggggtccgtgagactctcctgtgcagcctct	ggatttaccttt............gatgattatggc	atgagttgggtccgccaacctccggggaaggggctggagtgggtctctcgt	attaattggaat......gatggtagtgaa	gattatgcagactctgtgaag...ggccgattcaccatctccggagacaacgccaagaggtacctctatctacagatgaacagtctgagagccgaagacactgccttatattattgt	gtgagaggggtatatagcagtggctggtacaatatggacgtc	tgtgtgagaggggtatatagcagtggctggtacaatatggacgtctgg	tacaatatggacgtctggggccaagggaccacggtcatcgtctcctca	tggggccaagggaccacggtcatcgtctcctca
10522	ACCCACTAGATCCCGC-1_contig_2	productive	N	Homsap IGHV4-59*01 F	Homsap IGHJ6*03 F	Homsap IGHD3-22*01 F	IGHD	caggtgcagctgcaggagtcgggccca...ggactggtgaagccttcggagaccctgtccctcacctgcactgtctctggtggctccatc............agtagttactactggagctggatccggcagcccccagggaagggactggagtggattgggtatatctattacagt.........gggagcaccaactacaacccctccctcaag...agtcgagtcaccatatcagtagacacgtccaagaaccagttctccctgaagctgagctctgtgaccgctgcggacacggccgtgtattactgtgcgagagcgagccaggattactatgatagtagtggttattactactcccaatactactactactactacatggacgtctggggcaaa…		caggtgcagctgcaggagtcgggccca...ggactggtgaagccttcggagaccctgtccctcacctgcactgtctctggtggctccatc............agtagttactactggagctggatccggcagcccccagggaagggactggagtggattgggtatatctattacagt.........gggagcaccaactacaacccctccctcaag...agtcgagtcaccatatcagtagacacgtccaagaaccagttctccctgaagctgagctctgtgaccgctgcggacacggccgtgtattactgtgcgagag	caggtgcagctgcaggagtcgggccca...ggactggtgaagccttcggagaccctgtccctcacctgcactgtctct	ggtggctccatc............agtagttactac	tggagctggatccggcagcccccagggaagggactggagtggattgggtat	atctattacagt.........gggagcacc	aactacaacccctccctcaag...agtcgagtcaccatatcagtagacacgtccaagaaccagttctccctgaagctgagctctgtgaccgctgcggacacggccgtgtattactgt	gcgagagcgagccaggattactatgatagtagtggttattactactcccaatactactactactactacatggacgtc	tgtgcgagagcgagccaggattactatgatagtagtggttattactactcccaatactactactactactacatggacgtctgg	tactactactactactacatggacgtctggggcaaagggaccacggtcaccgtctcctca	tggggcaaagggaccacggtcaccgtctcctca
12987	ACCCACTAGCTCAACT-1_contig_5	productive	M	Homsap IGHV3-23*01 F, or Homsap IGHV3-23D*01 F	Homsap IGHJ2*01 F, or Homsap IGHJ3*01 F or Homsap IGHJ3*02 F or Homsap IGHJ4*01 F or Homsap IGHJ4*02 F		None	gaggtgcagctgttggaatctggggga...ggcctggtacagcctggggggtccctaagactctcctgtacaggctctggattcaccttt............tggaaccatgccatggcctgggtccgccaggctccagggaaggggctcgaatgggtctcaggtattaggggtagt......ggtcttatgacatactacgcagactcagtgaag...ggccgattcaccatctccagagacaattccaagagcactctgtatcttcaaatgaacaacctgagagacgaggacacggccgtgtattactgtgcgagagaatggggc		gaggtgcagctgttggaatctggggga...ggcctggtacagcctggggggtccctaagactctcctgtacaggctctggattcaccttt............tggaaccatgccatggcctgggtccgccaggctccagggaaggggctcgaatgggtctcaggtattaggggtagt......ggtcttatgacatactacgcagactcagtgaag...ggccgattcaccatctccagagacaattccaagagcactctgtatcttcaaatgaacaacctgagagacgaggacacggccgtgtattactgtgcgagaga	gaggtgcagctgttggaatctggggga...ggcctggtacagcctggggggtccctaagactctcctgtacaggctct	ggattcaccttt............tggaaccatgcc	atggcctgggtccgccaggctccagggaaggggctcgaatgggtctcaggt	attaggggtagt......ggtcttatgaca	tactacgcagactcagtgaag...ggccgattcaccatctccagagacaattccaagagcactctgtatcttcaaatgaacaacctgagagacgaggacacggccgtgtattactgt	gcgagagaa	tgtgcgagagaatgg	tggggc	tggggc
10994	ACCCACTAGCTGATAA-1_contig_2	productive	N	Homsap IGHV4-39*01 F	Homsap IGHJ4*02 F	Homsap IGHD3-16*01 F	IGHM	cagctgcagctgcaggagtcgggccca...ggactggtgaagccttcggagaccctgtccctcacctgcactgtctctggtggctccatcagc......agtagtagttactactggggctggatccgccagcccccagggaaggggctggagtggattgggagtatctattatagt.........gggagcacctactacaacccgtccctcaag...agtcgagtcaccatatccgtagacacgtccaagaaccagttctccctgaagctgagctctgtgaccgccgcagacacggctgtgtattactgtgcgagacatccccattacgtttgggggagttattcgggctactttgactactggggccagggaaccctggtcaccgtctcctcag		cagctgcagctgcaggagtcgggccca...ggactggtgaagccttcggagaccctgtccctcacctgcactgtctctggtggctccatcagc......agtagtagttactactggggctggatccgccagcccccagggaaggggctggagtggattgggagtatctattatagt.........gggagcacctactacaacccgtccctcaag...agtcgagtcaccatatccgtagacacgtccaagaaccagttctccctgaagctgagctctgtgaccgccgcagacacggctgtgtattactgtgcgagaca	cagctgcagctgcaggagtcgggccca...ggactggtgaagccttcggagaccctgtccctcacctgcactgtctct	ggtggctccatcagc......agtagtagttactac	tggggctggatccgccagcccccagggaaggggctggagtggattgggagt	atctattatagt.........gggagcacc	tactacaacccgtccctcaag...agtcgagtcaccatatccgtagacacgtccaagaaccagttctccctgaagctgagctctgtgaccgccgcagacacggctgtgtattactgt	gcgagacatccccattacgtttgggggagttattcgggctactttgactac	tgtgcgagacatccccattacgtttgggggagttattcgggctactttgactactgg	ctactttgactactggggccagggaaccctggtcaccgtctcctcag	tggggccagggaaccctggtcaccgtctcctcag
10800	ACCCACTAGTGCGTGA-1_contig_2	productive	N	Homsap IGHV4-59*08 F	Homsap IGHJ6*02 F	Homsap IGHD6-19*01 F	IGHM	caggtgcagctgcaggagtcgggccca...ggactggtgaagccttcggagaccctgtccctcacctgcactgtctctggtggctccatc............agtagttactactggagctggatccggcagcccccagggaagggactggagtggattgggtatatctattacagt.........gggagcaccaactacaacccctccctcaag...agtcgagtcaccatatcagtagacacgtccaagaaccagttctccctgaagctgagctctgtgaccgccgcagacacggccgtgtattactgtgcgagaacggccagtggctggtactactactacggtatggacgtctggggccaagggaccacggtcaccgtctcctca		caggtgcagctgcaggagtcgggccca...ggactggtgaagccttcggagaccctgtccctcacctgcactgtctctggtggctccatc............agtagttactactggagctggatccggcagcccccagggaagggactggagtggattgggtatatctattacagt.........gggagcaccaactacaacccctccctcaag...agtcgagtcaccatatcagtagacacgtccaagaaccagttctccctgaagctgagctctgtgaccgccgcagacacggccgtgtattactgtgcgaga	caggtgcagctgcaggagtcgggccca...ggactggtgaagccttcggagaccctgtccctcacctgcactgtctct	ggtggctccatc............agtagttactac	tggagctggatccggcagcccccagggaagggactggagtggattgggtat	atctattacagt.........gggagcacc	aactacaacccctccctcaag...agtcgagtcaccatatcagtagacacgtccaagaaccagttctccctgaagctgagctctgtgaccgccgcagacacggccgtgtattactgt	gcgagaacggccagtggctggtactactactacggtatggacgtc	tgtgcgagaacggccagtggctggtactactactacggtatggacgtctgg	tactactactacggtatggacgtctggggccaagggaccacggtcaccgtctcctca	tggggccaagggaccacggtcaccgtctcctca
5845	ACCCACTCACAGCGTC-1_contig_1	productive	M	Homsap IGHV5-51*01 F	Homsap IGHJ3*02 F	Homsap IGHD6-13*01 F	IGHM	gaggtgcagctggtgcagtctggagca...gaggtgaaaaagcccggggagtctctgaagatctcctgtaagggttctggatacagcttt............accagcttctggatcggctgggtgcgccagatgcccgggaaaggcctggagtggatggggctcatctatcctggt......ggctctgatatcagatacagcccgtccttccaa...ggccaggtcaccatctcagccgacaagtccatcagcaccgcctacttgcagtggagcagcctggaggcctcggccaccgccatgtattactgtgccgtagcagcaggtgggactgcttttgatatctggggccaagggacaatgatcaccgtctcttcag		gaggtgcagctggtgcagtctggagca...gaggtgaaaaagcccggggagtctctgaagatctcctgtaagggttctggatacagcttt............accagcttctggatcggctgggtgcgccagatgcccgggaaaggcctggagtggatggggctcatctatcctggt......ggctctgatatcagatacagcccgtccttccaa...ggccaggtcaccatctcagccgacaagtccatcagcaccgcctacttgcagtggagcagcctggaggcctcggccaccgccatgtattactgtgc	gaggtgcagctggtgcagtctggagca...gaggtgaaaaagcccggggagtctctgaagatctcctgtaagggttct	ggatacagcttt............accagcttctgg	atcggctgggtgcgccagatgcccgggaaaggcctggagtggatggggctc	atctatcctggt......ggctctgatatc	agatacagcccgtccttccaa...ggccaggtcaccatctcagccgacaagtccatcagcaccgcctacttgcagtggagcagcctggaggcctcggccaccgccatgtattactgt	gccgtagcagcaggtgggactgcttttgatatc	tgtgccgtagcagcaggtgggactgcttttgatatctgg	tgcttttgatatctggggccaagggacaatgatcaccgtctcttcag	tggggccaagggacaatgatcaccgtctcttcag
5689	ACCCACTCAGGAACGT-1_contig_4	productive	N	Homsap IGHV2-26*01 F	Homsap IGHJ4*02 F	Homsap IGHD3-10*01 F	IGHM	caggtcaccttgaaggagtctggtcct...gtgctggtgaaacccacagagaccctcacgctgacctgcaccgtctctgggttctcactcagc......aatgctagaatgggtgtgagctggatccgtcagcccccagggaaggccctggagtggcttgcacacattttttcgaat.........gacgaaaaatcctacagcacatctctgaag...agcaggctcaccatctccaaggacacctccaaaagccaggtggtccttaccatgaccaacatggaccctgtggacacagccacatattactgtgcacggatacgttcttcgtattactatggttcggggagttatcttgactactggggccagggaaccctggtcaccgtctcctcag		caggtcaccttgaaggagtctggtcct...gtgctggtgaaacccacagagaccctcacgctgacctgcaccgtctctgggttctcactcagc......aatgctagaatgggtgtgagctggatccgtcagcccccagggaaggccctggagtggcttgcacacattttttcgaat.........gacgaaaaatcctacagcacatctctgaag...agcaggctcaccatctccaaggacacctccaaaagccaggtggtccttaccatgaccaacatggaccctgtggacacagccacatattactgtgcacggatac	caggtcaccttgaaggagtctggtcct...gtgctggtgaaacccacagagaccctcacgctgacctgcaccgtctct	gggttctcactcagc......aatgctagaatgggt	gtgagctggatccgtcagcccccagggaaggccctggagtggcttgcacac	attttttcgaat.........gacgaaaaa	tcctacagcacatctctgaag...agcaggctcaccatctccaaggacacctccaaaagccaggtggtccttaccatgaccaacatggaccctgtggacacagccacatattactgt	gcacggatacgttcttcgtattactatggttcggggagttatcttgactac	tgtgcacggatacgttcttcgtattactatggttcggggagttatcttgactactgg	ttgactactggggccagggaaccctggtcaccgtctcctcag	tggggccagggaaccctggtcaccgtctcctcag
11214	ACCCACTTCCACGTTC-1_contig_2	productive	M	Homsap IGHV3-21*01 F	Homsap IGHJ6*02 F	Homsap IGHD6-6*01 F	IGHM	gaggtgcagctggtggagtctggggga...ggcctggtcaagcctggggggtccctgagactctcctgtgcagcctctggattcaccttc............agtagctatagaatgaactgggtccgccaggctccagggaaggggctggagtgggtctcatccattagtagtagt......agtagttacataaaccacgcagactcagtgaag...ggccgattcaccatctccagagacaacgccaagaactcactgtatctgcaaatgaacagcctgagagccgaggacacggctgtgtattactgtgcgagagagtatagcagctcgcccggagactactactactacggtatggacgtctggggccaagggaccacggtcaccgtctcctca		gaggtgcagctggtggagtctggggga...ggcctggtcaagcctggggggtccctgagactctcctgtgcagcctctggattcaccttc............agtagctatagaatgaactgggtccgccaggctccagggaaggggctggagtgggtctcatccattagtagtagt......agtagttacataaaccacgcagactcagtgaag...ggccgattcaccatctccagagacaacgccaagaactcactgtatctgcaaatgaacagcctgagagccgaggacacggctgtgtattactgtgcgagaga	gaggtgcagctggtggagtctggggga...ggcctggtcaagcctggggggtccctgagactctcctgtgcagcctct	ggattcaccttc............agtagctataga	atgaactgggtccgccaggctccagggaaggggctggagtgggtctcatcc	attagtagtagt......agtagttacata	aaccacgcagactcagtgaag...ggccgattcaccatctccagagacaacgccaagaactcactgtatctgcaaatgaacagcctgagagccgaggacacggctgtgtattactgt	gcgagagagtatagcagctcgcccggagactactactactacggtatggacgtc	tgtgcgagagagtatagcagctcgcccggagactactactactacggtatggacgtctgg	actactactactacggtatggacgtctggggccaagggaccacggtcaccgtctcctca	tggggccaagggaccacggtcaccgtctcctca
982	ACCCACTTCCTAGGGC-1_contig_3	productive	M	Homsap IGHV3-30-3*01 F	Homsap IGHJ4*02 F	Homsap IGHD5-12*01 F	IGHM	caggtgcagctggtggagtctggggga...ggcgtggtccagcctgggaggtccctgagactctcctgtgcagcctctggattcaccttc............agtagctatgctatgcactgggtccgccaggctccaggcaaggggctggagtgggtggcagttatatcatatgat......ggaagcaataaatactacgcagactccgtgaag...ggccgattcaccatctccagagacaattccaagaacacgctgtatctgcaaatgaacagcctgagagctgaggacacggctgtgtattactgtgcgagagatccctacggggaagtggctacgtcccaaatttactggggccagggaaccctggtcaccgtctcctcag		caggtgcagctggtggagtctggggga...ggcgtggtccagcctgggaggtccctgagactctcctgtgcagcctctggattcaccttc............agtagctatgctatgcactgggtccgccaggctccaggcaaggggctggagtgggtggcagttatatcatatgat......ggaagcaataaatactacgcagactccgtgaag...ggccgattcaccatctccagagacaattccaagaacacgctgtatctgcaaatgaacagcctgagagctgaggacacggctgtgtattactgtgcgagaga	caggtgcagctggtggagtctggggga...ggcgtggtccagcctgggaggtccctgagactctcctgtgcagcctct	ggattcaccttc............agtagctatgct	atgcactgggtccgccaggctccaggcaaggggctggagtgggtggcagtt	atatcatatgat......ggaagcaataaa	tactacgcagactccgtgaag...ggccgattcaccatctccagagacaattccaagaacacgctgtatctgcaaatgaacagcctgagagctgaggacacggctgtgtattactgt	gcgagagatccctacggggaagtggctacgtcccaaatttac	tgtgcgagagatccctacggggaagtggctacgtcccaaatttactgg	tactggggccagggaaccctggtcaccgtctcctcag	tggggccagggaaccctggtcaccgtctcctcag
8701	ACCGTAAAGACTAAGT-1_contig_2	productive	N	Homsap IGHV4-39*01 F	Homsap IGHJ4*02 F	Homsap IGHD3-3*01 F	IGHM	cagctgcagctgcaggagtcgggccca...ggactggtgaagccttcggagaccctgtccctcacctgcactgtctctggtggctccatcagc......agtagtagttactactggggctggatccgccagcccccagggaaggggctggagtggattgggagtatctattatagt.........gggagcacctactacaacccgtccctcaag...agtcgagtcaccatatccgtagacacgtccaagaaccagttctccctgaagctgagctctgtgaccgccgcagacacggctgtgtattactgtgcgagactcacatcgtttggagcgggcatagcccgaggttcatttgactactggggccagggaaccctggtcaccgtctcctcag		cagctgcagctgcaggagtcgggccca...ggactggtgaagccttcggagaccctgtccctcacctgcactgtctctggtggctccatcagc......agtagtagttactactggggctggatccgccagcccccagggaaggggctggagtggattgggagtatctattatagt.........gggagcacctactacaacccgtccctcaag...agtcgagtcaccatatccgtagacacgtccaagaaccagttctccctgaagctgagctctgtgaccgccgcagacacggctgtgtattactgtgcgagac	cagctgcagctgcaggagtcgggccca...ggactggtgaagccttcggagaccctgtccctcacctgcactgtctct	ggtggctccatcagc......agtagtagttactac	tggggctggatccgccagcccccagggaaggggctggagtggattgggagt	atctattatagt.........gggagcacc	tactacaacccgtccctcaag...agtcgagtcaccatatccgtagacacgtccaagaaccagttctccctgaagctgagctctgtgaccgccgcagacacggctgtgtattactgt	gcgagactcacatcgtttggagcgggcatagcccgaggttcatttgactac	tgtgcgagactcacatcgtttggagcgggcatagcccgaggttcatttgactactgg	tttgactactggggccagggaaccctggtcaccgtctcctcag	tggggccagggaaccctggtcaccgtctcctcag
12935	ACCGTAACAAAGTCAA-1_contig_2	productive	N	Homsap IGHV3-13*04 F	Homsap IGHJ6*02 F	Homsap IGHD6-13*01 F	IGHD	gaggtgcagctggtggagtctggggga...ggcttggtacagcctggggggtccctgagactctcctgtgcagcctctggattcaccttc............agtagctacgacatgcactgggtccgccaagctacaggaaaaggtctggaatgggtctcagctattggtactgct.........ggtgacacatactatccaggctccgtgaag...ggccgattcaccatctccagagaaaatgccaagaactccttgtatcttcaaatgaacagcctgagagccggggacacggctgtgtattactgtgcaagagcgcgtagcagcagctggtattcctactacggtatggacgtctggggccaagggaccacggtcaccgtctcctca		gaggtgcagctggtggagtctggggga...ggcttggtacagcctggggggtccctgagactctcctgtgcagcctctggattcaccttc............agtagctacgacatgcactgggtccgccaagctacaggaaaaggtctggaatgggtctcagctattggtactgct.........ggtgacacatactatccaggctccgtgaag...ggccgattcaccatctccagagaaaatgccaagaactccttgtatcttcaaatgaacagcctgagagccggggacacggctgtgtattactgtgcaagag	gaggtgcagctggtggagtctggggga...ggcttggtacagcctggggggtccctgagactctcctgtgcagcctct	ggattcaccttc............agtagctacgac	atgcactgggtccgccaagctacaggaaaaggtctggaatgggtctcagct	attggtactgct.........ggtgacaca	tactatccaggctccgtgaag...ggccgattcaccatctccagagaaaatgccaagaactccttgtatcttcaaatgaacagcctgagagccggggacacggctgtgtattactgt	gcaagagcgcgtagcagcagctggtattcctactacggtatggacgtc	tgtgcaagagcgcgtagcagcagctggtattcctactacggtatggacgtctgg	ctactacggtatggacgtctggggccaagggaccacggtcaccgtctcctca	tggggccaagggaccacggtcaccgtctcctca
9593	ACCGTAACAACACGCC-1_contig_1	productive	M	Homsap IGHV2-5*02 F	Homsap IGHJ4*02 F	Homsap IGHD1-26*01 F	IGHA2	cagatcaccttgaaggagtctggtcct...acgctggtgaaacccacacagaccctcacgctgacctgcaccttctctgggttctcactctcc......acttttgcagtgggtgtgggctggatccgtcagcccccaggaaaggccctggagtggcttgcactcattttttgggat.........gatgatacgcgctacaggtcatctctgaag...agcaggctcaccatcaccaaggacacctccaaaaaccaggtggtccttacaatgaccaacatggaccctgaagacacagccacatattactgtgcacgcagaaagaagggaatgggagctccttcggacaaatcttttgactactggggccagggaaccctggtcaccgtctcctcag		cagatcaccttgaaggagtctggtcct...acgctggtgaaacccacacagaccctcacgctgacctgcaccttctctgggttctcactctcc......acttttgcagtgggtgtgggctggatccgtcagcccccaggaaaggccctggagtggcttgcactcattttttgggat.........gatgatacgcgctacaggtcatctctgaag...agcaggctcaccatcaccaaggacacctccaaaaaccaggtggtccttacaatgaccaacatggaccctgaagacacagccacatattactgtgcacgcaga	cagatcaccttgaaggagtctggtcct...acgctggtgaaacccacacagaccctcacgctgacctgcaccttctct	gggttctcactctcc......acttttgcagtgggt	gtgggctggatccgtcagcccccaggaaaggccctggagtggcttgcactc	attttttgggat.........gatgatacg	cgctacaggtcatctctgaag...agcaggctcaccatcaccaaggacacctccaaaaaccaggtggtccttacaatgaccaacatggaccctgaagacacagccacatattactgt	gcacgcagaaagaagggaatgggagctccttcggacaaatcttttgactac	tgtgcacgcagaaagaagggaatgggagctccttcggacaaatcttttgactactgg	tttgactactggggccagggaaccctggtcaccgtctcctcag	tggggccagggaaccctggtcaccgtctcctcag
10600	ACCGTAACACCCATTC-1_contig_3	productive	M	Homsap IGHV1-2*02 F	Homsap IGHJ5*02 F	Homsap IGHD5-12*01 F	IGHA1	caggtgcagctagtacagtccgggggt...gaggtgaagaagcctggggcctcagtgagggtctcctgcaagacttctggatacaccttc............agcgacttctttttacactgggtgcgacaggccccgggacaagggcctgagtggatggggtggatcaaccctggc......accggtgacacaaaatttgcacagaagtttcag...ggcagggccaccatgaccagagacacctccactaatacagtctacttggacctggctaggttgagatatgacgactcggccatctattactgtgcgagagggggctatcgtgactacgggggttcgggttggttccagccctggggccagggaaccctggtcaccgtctcttcag		caggtgcagctagtacagtccgggggt...gaggtgaagaagcctggggcctcagtgagggtctcctgcaagacttctggatacaccttc............agcgacttctttttacactgggtgcgacaggccccgggacaagggcctgagtggatggggtggatcaaccctggc......accggtgacacaaaatttgcacagaagtttcag...ggcagggccaccatgaccagagacacctccactaatacagtctacttggacctggctaggttgagatatgacgactcggccatctattactgtgcgagag	caggtgcagctagtacagtccgggggt...gaggtgaagaagcctggggcctcagtgagggtctcctgcaagacttct	ggatacaccttc............agcgacttcttt	ttacactgggtgcgacaggccccgggacaagggcctgagtggatggggtgg	atcaaccctggc......accggtgacaca	aaatttgcacagaagtttcag...ggcagggccaccatgaccagagacacctccactaatacagtctacttggacctggctaggttgagatatgacgactcggccatctattactgt	gcgagagggggctatcgtgactacgggggttcgggttggttccagccc	tgtgcgagagggggctatcgtgactacgggggttcgggttggttccagccctgg	tggttccagccctggggccagggaaccctggtcaccgtctcttcag	tggggccagggaaccctggtcaccgtctcttcag
8562	ACCGTAACATGTAGTC-1_contig_3	productive	N	Homsap IGHV3-49*04 F	Homsap IGHJ2*01 F	Homsap IGHD2-21*02 F	IGHM	gaggtgcagctggtggagtctggggga...ggcttggtacagccagggcggtccctgagactctcctgtacagcttctggattcaccttt............ggtgattatgctatgagctgggtccgccaggctccagggaaggggctggagtgggtaggtttcattagaagcaaagcttatggtgggacaacagaatacgccgcgtctgtgaaa...ggcagattcaccatctcaagagatgattccaaaagcatcgcctatctgcaaatgaacagcctgaaaaccgaggacacagccgtgtattactgtactagagaaacgtttgtggtggtgactgctattccggagtggtacttcgatctctggggccgtggcaccctggtcactgtctcctcag		gaggtgcagctggtggagtctggggga...ggcttggtacagccagggcggtccctgagactctcctgtacagcttctggattcaccttt............ggtgattatgctatgagctgggtccgccaggctccagggaaggggctggagtgggtaggtttcattagaagcaaagcttatggtgggacaacagaatacgccgcgtctgtgaaa...ggcagattcaccatctcaagagatgattccaaaagcatcgcctatctgcaaatgaacagcctgaaaaccgaggacacagccgtgtattactgtactagaga	gaggtgcagctggtggagtctggggga...ggcttggtacagccagggcggtccctgagactctcctgtacagcttct	ggattcaccttt............ggtgattatgct	atgagctgggtccgccaggctccagggaaggggctggagtgggtaggtttc	attagaagcaaagcttatggtgggacaaca	gaatacgccgcgtctgtgaaa...ggcagattcaccatctcaagagatgattccaaaagcatcgcctatctgcaaatgaacagcctgaaaaccgaggacacagccgtgtattactgt	actagagaaacgtttgtggtggtgactgctattccggagtggtacttcgatctc	tgtactagagaaacgtttgtggtggtgactgctattccggagtggtacttcgatctctgg	tggtacttcgatctctggggccgtggcaccctggtcactgtctcctcag	tggggccgtggcaccctggtcactgtctcctcag
3581	ACCGTAACATTAACCG-1_contig_3	productive	M	Homsap IGHV6-1*01 F	Homsap IGHJ4*02 F	Homsap IGHD6-19*01 F	IGHA2	caggtacagctgcagcagtcaggtcca...gggctgctgaagccctcgcagaccctctcactcacctgtgccatctccggggacagtgtctct......agtaacagtggtgcttggaactggatcaggcagtccccatcgagaggccttgagtggctgggaaggacatactacaggtct...aagtggtataatgattatgcagtatctgtgaaa...agtcggataaccatcaacccagacacatccaagaaccagttctccctgcagctgaactctatgactcccgaggacacggctgtttattactgtgcaagaggatgggatccttatagcagtggctggtcggggggtcggccttttgactcctggggccagggaaccctggtcaccgtctcc…		caggtacagctgcagcagtcaggtcca...gggctgctgaagccctcgcagaccctctcactcacctgtgccatctccggggacagtgtctct......agtaacagtggtgcttggaactggatcaggcagtccccatcgagaggccttgagtggctgggaaggacatactacaggtct...aagtggtataatgattatgcagtatctgtgaaa...agtcggataaccatcaacccagacacatccaagaaccagttctccctgcagctgaactctatgactcccgaggacacggctgtttattactgtgcaagag	caggtacagctgcagcagtcaggtcca...gggctgctgaagccctcgcagaccctctcactcacctgtgccatctcc	ggggacagtgtctct......agtaacagtggtgct	tggaactggatcaggcagtccccatcgagaggccttgagtggctgggaagg	acatactacaggtct...aagtggtataat	gattatgcagtatctgtgaaa...agtcggataaccatcaacccagacacatccaagaaccagttctccctgcagctgaactctatgactcccgaggacacggctgtttattactgt	gcaagaggatgggatccttatagcagtggctggtcggggggtcggccttttgactcc	tgtgcaagaggatgggatccttatagcagtggctggtcggggggtcggccttttgactcctgg	tttgactcctggggccagggaaccctggtcaccgtctcctcag	tggggccagggaaccctggtcaccgtctcctcag
3089	ACCGTAAGTTTAGCTG-1_contig_1	productive	N	Homsap IGHV3-23*01 F, or Homsap IGHV3-23D*01 F	Homsap IGHJ4*02 F	Homsap IGHD3-22*01 F	IGHM	gaggtgcagctgttggagtctggggga...ggcttggtacagcctggggggtccctgagactctcctgtgcagcctctggattcaccttt............agcagctatgccatgagctgggtccgccaggctccagggaaggggctggagtgggtctcagctattagtggtagt......ggtggtagcacatactacgcagactccgtgaag...ggccggttcaccatctccagagacaattccaagaacacgctgtatctgcaaatgaacagcctgagagccgaggacacggccgtatattactgtgcgaaagttatcggggcaaggggtagtggttattactccggctttgactactggggccagggaaccctggtcaccgtctcctcag		gaggtgcagctgttggagtctggggga...ggcttggtacagcctggggggtccctgagactctcctgtgcagcctctggattcaccttt............agcagctatgccatgagctgggtccgccaggctccagggaaggggctggagtgggtctcagctattagtggtagt......ggtggtagcacatactacgcagactccgtgaag...ggccggttcaccatctccagagacaattccaagaacacgctgtatctgcaaatgaacagcctgagagccgaggacacggccgtatattactgtgcgaaag	gaggtgcagctgttggagtctggggga...ggcttggtacagcctggggggtccctgagactctcctgtgcagcctct	ggattcaccttt............agcagctatgcc	atgagctgggtccgccaggctccagggaaggggctggagtgggtctcagct	attagtggtagt......ggtggtagcaca	tactacgcagactccgtgaag...ggccggttcaccatctccagagacaattccaagaacacgctgtatctgcaaatgaacagcctgagagccgaggacacggccgtatattactgt	gcgaaagttatcggggcaaggggtagtggttattactccggctttgactac	tgtgcgaaagttatcggggcaaggggtagtggttattactccggctttgactactgg	ctttgactactggggccagggaaccctggtcaccgtctcctcag	tggggccagggaaccctggtcaccgtctcctcag
3743	ACCTTTAAGATGGCGT-1_contig_2	productive	N	Homsap IGHV4-4*07 F	Homsap IGHJ4*02 F	Homsap IGHD6-19*01 F	IGHM	caggtgcagctgcaggagtcgggccca...ggactggtgaagccttcggagaccctgtccctcacctgcactgtctctggtggctccatc............agtagttactactggagctggatccggcagcccgccgggaagggactggagtggattgggcgtatctataccagt.........gggagcaccaactacaacccctccctcaag...agtcgagtcaccatgtcagtagacacgtccaagaaccagttctccctgaagctgagctctgtgaccgccgcggacacggccgtgtattactgtgcgagagattcgggcagtggctggtacgattcctttgactactggggccagggaaccctggtcaccgtctcctcag		caggtgcagctgcaggagtcgggccca...ggactggtgaagccttcggagaccctgtccctcacctgcactgtctctggtggctccatc............agtagttactactggagctggatccggcagcccgccgggaagggactggagtggattgggcgtatctataccagt.........gggagcaccaactacaacccctccctcaag...agtcgagtcaccatgtcagtagacacgtccaagaaccagttctccctgaagctgagctctgtgaccgccgcggacacggccgtgtattactgtgcgagaga	caggtgcagctgcaggagtcgggccca...ggactggtgaagccttcggagaccctgtccctcacctgcactgtctct	ggtggctccatc............agtagttactac	tggagctggatccggcagcccgccgggaagggactggagtggattgggcgt	atctataccagt.........gggagcacc	aactacaacccctccctcaag...agtcgagtcaccatgtcagtagacacgtccaagaaccagttctccctgaagctgagctctgtgaccgccgcggacacggccgtgtattactgt	gcgagagattcgggcagtggctggtacgattcctttgactac	tgtgcgagagattcgggcagtggctggtacgattcctttgactactgg	ctttgactactggggccagggaaccctggtcaccgtctcctcag	tggggccagggaaccctggtcaccgtctcctcag
877	ACGAGCCAGAAACCGC-1_contig_2	productive	M	Homsap IGHV3-23*01 F, or Homsap IGHV3-23D*01 F	Homsap IGHJ6*03 F	Homsap IGHD4-11*01 ORF	IGHA1	gaggtgcagttgttggagtcgggggga...gggtcggtagagccgggggggtccctgagactctcctgtgaagcctctggattcaacttt............agtaaagatgccatcagttgggtccgccaggctccagggaaggggctggagtgggtctcaggtattagtggtagt......ggcggtagcacagactacgcagactccgtgagg...ggccggttcaccgtctccagagacaattccaagaatacggtgtatctggaaatgaacagcctgacagtcgaggacacggccatctattattgtgggaaaagggggggtgacaacagtctctaccactattacgtggacgtctggggcaaagggaccacggtcaccgtctcctca		gaggtgcagttgttggagtcgggggga...gggtcggtagagccgggggggtccctgagactctcctgtgaagcctctggattcaacttt............agtaaagatgccatcagttgggtccgccaggctccagggaaggggctggagtgggtctcaggtattagtggtagt......ggcggtagcacagactacgcagactccgtgagg...ggccggttcaccgtctccagagacaattccaagaatacggtgtatctggaaatgaacagcctgacagtcgaggacacggccatctattattgtgggaaa	gaggtgcagttgttggagtcgggggga...gggtcggtagagccgggggggtccctgagactctcctgtgaagcctct	ggattcaacttt............agtaaagatgcc	atcagttgggtccgccaggctccagggaaggggctggagtgggtctcaggt	attagtggtagt......ggcggtagcaca	gactacgcagactccgtgagg...ggccggttcaccgtctccagagacaattccaagaatacggtgtatctggaaatgaacagcctgacagtcgaggacacggccatctattattgt	gggaaaagggggggtgacaacagtctctaccactattacgtggacgtc	tgtgggaaaagggggggtgacaacagtctctaccactattacgtggacgtctgg	actattacgtggacgtctggggcaaagggaccacggtcaccgtctcctca	tggggcaaagggaccacggtcaccgtctcctca
1166	ACGAGCCAGAGGACGG-1_contig_3	productive	M	Homsap IGHV3-21*01 F, or Homsap IGHV3-21*03 F	Homsap IGHJ4*02 F	Homsap IGHD5-18*01 F	IGHA1	gaggaacagttggtggagtctggggga...ggccgggtcgaccctggggggtccctgagactctcctgtgcagcctctggattcgccttc............agttcatctaccatgaactgggtccgacaggctcaagggaaggggctggagtgggtctcgtccattagtagtact......agtaatttcatttattacgcagactcagtgaag...ggccgcttcaccatctctagagacaacgccaagaattcactctatctccagatggacagcctgcgaggcgacgacaccggtatttattactgtgcgagagtcccgctctccagtgatagtgacatccttccccccgggggctggggccagggaaccctggtcaccgtctccccag		gaggaacagttggtggagtctggggga...ggccgggtcgaccctggggggtccctgagactctcctgtgcagcctctggattcgccttc............agttcatctaccatgaactgggtccgacaggctcaagggaaggggctggagtgggtctcgtccattagtagtact......agtaatttcatttattacgcagactcagtgaag...ggccgcttcaccatctctagagacaacgccaagaattcactctatctccagatggacagcctgcgaggcgacgacaccggtatttattactgtgcgagag	gaggaacagttggtggagtctggggga...ggccgggtcgaccctggggggtccctgagactctcctgtgcagcctct	ggattcgccttc............agttcatctacc	atgaactgggtccgacaggctcaagggaaggggctggagtgggtctcgtcc	attagtagtact......agtaatttcatt	tattacgcagactcagtgaag...ggccgcttcaccatctctagagacaacgccaagaattcactctatctccagatggacagcctgcgaggcgacgacaccggtatttattactgt	gcgagagtcccgctctccagtgatagtgacatccttccccccgggggc	tgtgcgagagtcccgctctccagtgatagtgacatccttccccccgggggctgg	ctggggccagggaaccctggtcaccgtctccccag	tggggccagggaaccctggtcaccgtctccccag
6530	ACGAGCCTCACGACTA-1_contig_4	productive	N	Homsap IGHV3-64*01 F	Homsap IGHJ6*02 F	Homsap IGHD3-3*01 F	IGHM	gaggtgcagctggtggagtctggggga...ggcttggtccagcctggggggtccctgagactctcctgtgcagcctctggattcaccttc............agtagctatgctatgcactgggtccgccaggctccagggaagggactggaatatgtttcagctattagtagtaat......gggggtagcacatattatgcaaactctgtgaag...ggcagattcaccatctccagagacaattccaagaacacgctgtatcttcaaatgggcagcctgagagctgaggacatggctgtgtattactgtgcgagggaaggttacgatttttggagtggttcctacggtatggacgtctggggccaagggaccacggtcaccgtctcctca		gaggtgcagctggtggagtctggggga...ggcttggtccagcctggggggtccctgagactctcctgtgcagcctctggattcaccttc............agtagctatgctatgcactgggtccgccaggctccagggaagggactggaatatgtttcagctattagtagtaat......gggggtagcacatattatgcaaactctgtgaag...ggcagattcaccatctccagagacaattccaagaacacgctgtatcttcaaatgggcagcctgagagctgaggacatggctgtgtattactgtgcgag	gaggtgcagctggtggagtctggggga...ggcttggtccagcctggggggtccctgagactctcctgtgcagcctct	ggattcaccttc............agtagctatgct	atgcactgggtccgccaggctccagggaagggactggaatatgtttcagct	attagtagtaat......gggggtagcaca	tattatgcaaactctgtgaag...ggcagattcaccatctccagagacaattccaagaacacgctgtatcttcaaatgggcagcctgagagctgaggacatggctgtgtattactgt	gcgagggaaggttacgatttttggagtggttcctacggtatggacgtc	tgtgcgagggaaggttacgatttttggagtggttcctacggtatggacgtctgg	ctacggtatggacgtctggggccaagggaccacggtcaccgtctcctca	tggggccaagggaccacggtcaccgtctcctca
5295	ACGAGCCTCCGTTGCT-1_contig_3	productive	N	Homsap IGHV3-15*01 F	Homsap IGHJ4*02 F	Homsap IGHD3-10*01 F	IGHD	gaggtgcagctggtggagtctggggga...ggcttggtaaagcctggggggtcccttagactctcctgtgcagcctctggattcactttc............agtaacgcctggatgagctgggtccgccaggctccagggaaggggctggagtgggttggccgtattaaaagcaaaactgatggtgggacaacagactacgctgcacccgtgaaa...ggcagattcaccatctcaagagatgattcaaaaaacacgctgtatctgcaaatgaacagcctgaaaaccgaggacacagccgtgtattactgtaccacagccccattcaagtcagcctcttactatggttcggggagttattcggactactggggccagggaaccctggtcaccgtctcc…		gaggtgcagctggtggagtctggggga...ggcttggtaaagcctggggggtcccttagactctcctgtgcagcctctggattcactttc............agtaacgcctggatgagctgggtccgccaggctccagggaaggggctggagtgggttggccgtattaaaagcaaaactgatggtgggacaacagactacgctgcacccgtgaaa...ggcagattcaccatctcaagagatgattcaaaaaacacgctgtatctgcaaatgaacagcctgaaaaccgaggacacagccgtgtattactgtaccacag	gaggtgcagctggtggagtctggggga...ggcttggtaaagcctggggggtcccttagactctcctgtgcagcctct	ggattcactttc............agtaacgcctgg	atgagctgggtccgccaggctccagggaaggggctggagtgggttggccgt	attaaaagcaaaactgatggtgggacaaca	gactacgctgcacccgtgaaa...ggcagattcaccatctcaagagatgattcaaaaaacacgctgtatctgcaaatgaacagcctgaaaaccgaggacacagccgtgtattactgt	accacagccccattcaagtcagcctcttactatggttcggggagttattcggactac	tgtaccacagccccattcaagtcagcctcttactatggttcggggagttattcggactactgg	gactactggggccagggaaccctggtcaccgtctcctcag	tggggccagggaaccctggtcaccgtctcctcag
2182	ACGAGCCTCGTTACAG-1_contig_2	productive	N	Homsap IGHV3-30*04 F, or Homsap IGHV3-30-3*03 F	Homsap IGHJ5*02 F	Homsap IGHD3-9*01 F	IGHM	caggtgcagctggtggagtctggggga...ggcgtggtccagcctgggaggtccctgagactctcctgtgcagcctctggattcaccttc............agtagctatgctatgcactgggtccgccaggctccaggcaaggggctggagtgggtggcagttatatcatatgat......ggaagtaataaatactacgcagactccgtgaag...ggccgattcaccatctccagagacaattccaagaacacgctgtatctgcaaatgaacagcctgagagctgaggacacggctgtgtattactgtgcgagagatagggttttgactggtccccacttcaactggttcgacccctggggccagggaaccctggtcaccgtctcctcag		caggtgcagctggtggagtctggggga...ggcgtggtccagcctgggaggtccctgagactctcctgtgcagcctctggattcaccttc............agtagctatgctatgcactgggtccgccaggctccaggcaaggggctggagtgggtggcagttatatcatatgat......ggaagtaataaatactacgcagactccgtgaag...ggccgattcaccatctccagagacaattccaagaacacgctgtatctgcaaatgaacagcctgagagctgaggacacggctgtgtattactgtgcgagaga	caggtgcagctggtggagtctggggga...ggcgtggtccagcctgggaggtccctgagactctcctgtgcagcctct	ggattcaccttc............agtagctatgct	atgcactgggtccgccaggctccaggcaaggggctggagtgggtggcagtt	atatcatatgat......ggaagtaataaa	tactacgcagactccgtgaag...ggccgattcaccatctccagagacaattccaagaacacgctgtatctgcaaatgaacagcctgagagctgaggacacggctgtgtattactgt	gcgagagatagggttttgactggtccccacttcaactggttcgacccc	tgtgcgagagatagggttttgactggtccccacttcaactggttcgacccctgg	caactggttcgacccctggggccagggaaccctggtcaccgtctcctcag	tggggccagggaaccctggtcaccgtctcctcag
10692	ACGAGGAAGACGCAAC-1_contig_2	productive	M	Homsap IGHV5-10-1*01 F	Homsap IGHJ5*02 F	Homsap IGHD3-3*01 F	IGHG2	gaagtgcagctggtgcagtctggagca...gaggtgaaaaagcccggggagtctctgaggatctcctgtaagggttctggatacacgtta............accaacaactggatcaactgggtgcgccagatgcccgggaaaggcctggagtggatggggaggatcgatcctagt......gactcttatacgatctacagcccgtcgttccaa...ggccacgtcaccatttcagctgacaagtccatcctcactgcctacctgcagtggagcagcctgaaggcctcggacaccgccgtgtattactgtatgagagggaggggtgtaaaagactggttcgacccctggggccagggaaccctggtcaccgtctcctcag		gaagtgcagctggtgcagtctggagca...gaggtgaaaaagcccggggagtctctgaggatctcctgtaagggttctggatacacgtta............accaacaactggatcaactgggtgcgccagatgcccgggaaaggcctggagtggatggggaggatcgatcctagt......gactcttatacgatctacagcccgtcgttccaa...ggccacgtcaccatttcagctgacaagtccatcctcactgcctacctgcagtggagcagcctgaaggcctcggacaccgccgtgtattactgtatgaga	gaagtgcagctggtgcagtctggagca...gaggtgaaaaagcccggggagtctctgaggatctcctgtaagggttct	ggatacacgtta............accaacaactgg	atcaactgggtgcgccagatgcccgggaaaggcctggagtggatggggagg	atcgatcctagt......gactcttatacg	atctacagcccgtcgttccaa...ggccacgtcaccatttcagctgacaagtccatcctcactgcctacctgcagtggagcagcctgaaggcctcggacaccgccgtgtattactgt	atgagagggaggggtgtaaaagactggttcgacccc	tgtatgagagggaggggtgtaaaagactggttcgacccctgg	actggttcgacccctggggccagggaaccctggtcaccgtctcctcag	tggggccagggaaccctggtcaccgtctcctcag
8707	ACGAGGAAGCTCCTCT-1_contig_5	productive	N	Homsap IGHV4-34*01 F	Homsap IGHJ6*03 F	Homsap IGHD3-10*01 F	IGHM	caggtgcagctacagcagtggggcgca...ggactgttgaagccttcggagaccctgtccctcacctgcgctgtctatggtgggtccttc............agtggttactactggagctggatccgccagcccccagggaaggggctggagtggattggggaaatcaatcatagt.........ggaagcaccaactacaacccgtccctcaag...agtcgagtcaccatatcagtagacacgtccaagaaccagttctccctgaagctgagctctgtgaccgccgcggacacggctgtgtattactgtgcgagagttactgttactatggttcggggagttattataaagggttactactactactactacatggacgtctggggcaaagggacc…		caggtgcagctacagcagtggggcgca...ggactgttgaagccttcggagaccctgtccctcacctgcgctgtctatggtgggtccttc............agtggttactactggagctggatccgccagcccccagggaaggggctggagtggattggggaaatcaatcatagt.........ggaagcaccaactacaacccgtccctcaag...agtcgagtcaccatatcagtagacacgtccaagaaccagttctccctgaagctgagctctgtgaccgccgcggacacggctgtgtattactgtgcgagag	caggtgcagctacagcagtggggcgca...ggactgttgaagccttcggagaccctgtccctcacctgcgctgtctat	ggtgggtccttc............agtggttactac	tggagctggatccgccagcccccagggaaggggctggagtggattggggaa	atcaatcatagt.........ggaagcacc	aactacaacccgtccctcaag...agtcgagtcaccatatcagtagacacgtccaagaaccagttctccctgaagctgagctctgtgaccgccgcggacacggctgtgtattactgt	gcgagagttactgttactatggttcggggagttattataaagggttactactactactactacatggacgtc	tgtgcgagagttactgttactatggttcggggagttattataaagggttactactactactactacatggacgtctgg	ttactactactactactacatggacgtctggggcaaagggaccacggtcaccgtctcctca	tggggcaaagggaccacggtcaccgtctcctca
3659	ACGAGGAAGTCTCAAC-1_contig_1	productive	N	Homsap IGHV5-10-1*01 F	Homsap IGHJ5*02 F	Homsap IGHD4-23*01 ORF	IGHD	gaagtgcagctggtgcagtctggagca...gaggtgaaaaagcccggggagtctctgaggatctcctgtaagggttctggatacagcttt............accagctactggatcagctgggtgcgccagatgcccgggaaaggcctggagtggatggggaggattgatcctagt......gactcttataccaactacagcccgtccttccaa...ggccacgtcaccatctcagctgacaagtccatcagcactgcctacctgcagtggagcagcctgaaggcctcggacaccgccatgtattactgtgcgagacttactagggttgactacggtggtacctacaactggttcgacccctggggccagggaaccctggtcaccgtctcctcag		gaagtgcagctggtgcagtctggagca...gaggtgaaaaagcccggggagtctctgaggatctcctgtaagggttctggatacagcttt............accagctactggatcagctgggtgcgccagatgcccgggaaaggcctggagtggatggggaggattgatcctagt......gactcttataccaactacagcccgtccttccaa...ggccacgtcaccatctcagctgacaagtccatcagcactgcctacctgcagtggagcagcctgaaggcctcggacaccgccatgtattactgtgcgaga	gaagtgcagctggtgcagtctggagca...gaggtgaaaaagcccggggagtctctgaggatctcctgtaagggttct	ggatacagcttt............accagctactgg	atcagctgggtgcgccagatgcccgggaaaggcctggagtggatggggagg	attgatcctagt......gactcttatacc	aactacagcccgtccttccaa...ggccacgtcaccatctcagctgacaagtccatcagcactgcctacctgcagtggagcagcctgaaggcctcggacaccgccatgtattactgt	gcgagacttactagggttgactacggtggtacctacaactggttcgacccc	tgtgcgagacttactagggttgactacggtggtacctacaactggttcgacccctgg	acaactggttcgacccctggggccagggaaccctggtcaccgtctcctcag	tggggccagggaaccctggtcaccgtctcctcag
406	ACGAGGACAACGCACC-1_contig_2	productive	N	Homsap IGHV3-13*04 F	Homsap IGHJ4*02 F	Homsap IGHD3-10*01 F	IGHM	gaggtgcagctggtggagtctggggga...ggcttggtacagcctggggggtccctgagactctcctgtgcagcctctggattcaccttc............agtagctacgacatgcactgggtccgccaagctacaggaaaaggtctggaatgggtctcagctattggtactgct.........ggtgacacatactatccaggctccgtgaag...ggccgattcaccatctccagagaaaatgccaagaactccttgtatcttcaaatgaacagcctgagagccggggacacggctgtgtattactgtgcaagagaggccaggggatggttcggggagttattatacgactactggggccagggaaccctggtcaccgtctcctcag		gaggtgcagctggtggagtctggggga...ggcttggtacagcctggggggtccctgagactctcctgtgcagcctctggattcaccttc............agtagctacgacatgcactgggtccgccaagctacaggaaaaggtctggaatgggtctcagctattggtactgct.........ggtgacacatactatccaggctccgtgaag...ggccgattcaccatctccagagaaaatgccaagaactccttgtatcttcaaatgaacagcctgagagccggggacacggctgtgtattactgtgcaagaga	gaggtgcagctggtggagtctggggga...ggcttggtacagcctggggggtccctgagactctcctgtgcagcctct	ggattcaccttc............agtagctacgac	atgcactgggtccgccaagctacaggaaaaggtctggaatgggtctcagct	attggtactgct.........ggtgacaca	tactatccaggctccgtgaag...ggccgattcaccatctccagagaaaatgccaagaactccttgtatcttcaaatgaacagcctgagagccggggacacggctgtgtattactgt	gcaagagaggccaggggatggttcggggagttattatacgactac	tgtgcaagagaggccaggggatggttcggggagttattatacgactactgg	gactactggggccagggaaccctggtcaccgtctcctcag	tggggccagggaaccctggtcaccgtctcctcag
6928	ACGAGGACACTTACGA-1_contig_3	productive	N	Homsap IGHV3-30*03 F, or Homsap IGHV3-30*18 F or Homsap IGHV3-30-5*01 F	Homsap IGHJ6*03 F	Homsap IGHD6-13*01 F	IGHM	caggtgcagctggtggagtctggggga...ggcgtggtccagcctgggaggtccctgagactctcctgtgcagcctctggattcaccttc............agtagctatggcatgcactgggtccgccaggctccaggcaaggggctggagtgggtggcagttatatcatatgat......ggaagtaataaatactatgcagactccgtgaag...ggccgattcaccatctccagagacaattccaagaacacgctgtatctgcaaatgaacagcctgagagctgaggacacggctgtgtattactgtgcgaaaagtcacgggtggcagcagctggtctactactactactactacatggacgtctggggcaaagggaccacggtcaccgtctcc…		caggtgcagctggtggagtctggggga...ggcgtggtccagcctgggaggtccctgagactctcctgtgcagcctctggattcaccttc............agtagctatggcatgcactgggtccgccaggctccaggcaaggggctggagtgggtggcagttatatcatatgat......ggaagtaataaatactatgcagactccgtgaag...ggccgattcaccatctccagagacaattccaagaacacgctgtatctgcaaatgaacagcctgagagctgaggacacggctgtgtattactgtgcga	caggtgcagctggtggagtctggggga...ggcgtggtccagcctgggaggtccctgagactctcctgtgcagcctct	ggattcaccttc............agtagctatggc	atgcactgggtccgccaggctccaggcaaggggctggagtgggtggcagtt	atatcatatgat......ggaagtaataaa	tactatgcagactccgtgaag...ggccgattcaccatctccagagacaattccaagaacacgctgtatctgcaaatgaacagcctgagagctgaggacacggctgtgtattactgt	gcgaaaagtcacgggtggcagcagctggtctactactactactactacatggacgtc	tgtgcgaaaagtcacgggtggcagcagctggtctactactactactactacatggacgtctgg	tactactactactactacatggacgtctggggcaaagggaccacggtcaccgtctcctca	tggggcaaagggaccacggtcaccgtctcctca
2488	ACGAGGACAGTCAGAG-1_contig_2	productive	M	Homsap IGHV4-59*01 F	Homsap IGHJ3*01 F	Homsap IGHD6-13*01 F	IGHM	caggtgcagctgcaggagtcgggccca...ggactggtgaagccttcggagaccctgtccctcacctgcactgtctctggtggctccatc............agtaattactacttcaactggatccggcagcccccagggaagggactggagtggattgcgtatatctattacagt.........ggggacaccaactacaacccctccctcaag...agtcgagtcaccatatcagtggacacgtccaagaaccagttctccctgaagctgagctctgtgaccgctgcggacacggccgtttattactgtgcgagccatagcaccagctggagtatttatggttttgatgtctggggccaagggacaatggtcaccgtctcttcag		caggtgcagctgcaggagtcgggccca...ggactggtgaagccttcggagaccctgtccctcacctgcactgtctctggtggctccatc............agtaattactacttcaactggatccggcagcccccagggaagggactggagtggattgcgtatatctattacagt.........ggggacaccaactacaacccctccctcaag...agtcgagtcaccatatcagtggacacgtccaagaaccagttctccctgaagctgagctctgtgaccgctgcggacacggccgtttattactgtgcgag	caggtgcagctgcaggagtcgggccca...ggactggtgaagccttcggagaccctgtccctcacctgcactgtctct	ggtggctccatc............agtaattactac	ttcaactggatccggcagcccccagggaagggactggagtggattgcgtat	atctattacagt.........ggggacacc	aactacaacccctccctcaag...agtcgagtcaccatatcagtggacacgtccaagaaccagttctccctgaagctgagctctgtgaccgctgcggacacggccgtttattactgt	gcgagccatagcaccagctggagtatttatggttttgatgtc	tgtgcgagccatagcaccagctggagtatttatggttttgatgtctgg	atggttttgatgtctggggccaagggacaatggtcaccgtctcttcag	tggggccaagggacaatggtcaccgtctcttcag
13169	ACGAGGAGTCTTGTCC-1_contig_2	productive	N	Homsap IGHV2-70*15 F	Homsap IGHJ3*02 F	Homsap IGHD1-1*01 F	IGHD	caggtcaccttgagggagtctggtcct...gcgctggtgaaacccacacagaccctcacactgacctgcaccttctctgggttctcactcagc......actagtggaatgtgtgtgagctggatccgtcagcccccagggaaggccctggagtggcttgcacgcattgattgggat.........gatgataaatactacagcacatctctgaag...accaggctcaccatctccaaggacacctccaaaaaccaggtggtccttacaatgaccaacatggaccctgtggacacagccacgtattactgtgcacggacaacaacaactggaacgacgatggaggcttttgatatctggggccaagggacaatggtcaccgtctcttcag		caggtcaccttgagggagtctggtcct...gcgctggtgaaacccacacagaccctcacactgacctgcaccttctctgggttctcactcagc......actagtggaatgtgtgtgagctggatccgtcagcccccagggaaggccctggagtggcttgcacgcattgattgggat.........gatgataaatactacagcacatctctgaag...accaggctcaccatctccaaggacacctccaaaaaccaggtggtccttacaatgaccaacatggaccctgtggacacagccacgtattactgtgcacgga	caggtcaccttgagggagtctggtcct...gcgctggtgaaacccacacagaccctcacactgacctgcaccttctct	gggttctcactcagc......actagtggaatgtgt	gtgagctggatccgtcagcccccagggaaggccctggagtggcttgcacgc	attgattgggat.........gatgataaa	tactacagcacatctctgaag...accaggctcaccatctccaaggacacctccaaaaaccaggtggtccttacaatgaccaacatggaccctgtggacacagccacgtattactgt	gcacggacaacaacaactggaacgacgatggaggcttttgatatc	tgtgcacggacaacaacaactggaacgacgatggaggcttttgatatctgg	gcttttgatatctggggccaagggacaatggtcaccgtctcttcag	tggggccaagggacaatggtcaccgtctcttcag
6099	ACGAGGAGTGCTGTAT-1_contig_2	productive	M	Homsap IGHV3-30*04 F, or Homsap IGHV3-30-3*03 F	Homsap IGHJ5*02 F	Homsap IGHD6-25*01 F	IGHG1	caggtgcagctggtggagtctggggga...ggcgtggtccagcctgggaggtccctgagactctcctgtgaagcctctggattcaccttc............agtgactatgctatgcactgggtccgccaggctccaggcgaggggctggagtgggtggcagttatatcatatcat......ggagttaataaatattacgcagactccgtgaag...ggccgattcatcatctccagagacaattccaagaacacgctgtatctgcaaatgaacagcccgagagctgaggacaccgctgtctattactgtgcgaggggaggccatagcaacatctacacgggggggttcgacccctggggccagggagccctggtcaccgtctcctcag		caggtgcagctggtggagtctggggga...ggcgtggtccagcctgggaggtccctgagactctcctgtgaagcctctggattcaccttc............agtgactatgctatgcactgggtccgccaggctccaggcgaggggctggagtgggtggcagttatatcatatcat......ggagttaataaatattacgcagactccgtgaag...ggccgattcatcatctccagagacaattccaagaacacgctgtatctgcaaatgaacagcccgagagctgaggacaccgctgtctattactgtgcgag	caggtgcagctggtggagtctggggga...ggcgtggtccagcctgggaggtccctgagactctcctgtgaagcctct	ggattcaccttc............agtgactatgct	atgcactgggtccgccaggctccaggcgaggggctggagtgggtggcagtt	atatcatatcat......ggagttaataaa	tattacgcagactccgtgaag...ggccgattcatcatctccagagacaattccaagaacacgctgtatctgcaaatgaacagcccgagagctgaggacaccgctgtctattactgt	gcgaggggaggccatagcaacatctacacgggggggttcgacccc	tgtgcgaggggaggccatagcaacatctacacgggggggttcgacccctgg	ggttcgacccctggggccagggagccctggtcaccgtctcctcag	tggggccagggagccctggtcaccgtctcctcag
8062	ACGAGGATCATAGCAC-1_contig_1	productive	N	Homsap IGHV1-69*04 F	Homsap IGHJ4*02 F	Homsap IGHD5-12*01 F	IGHM	caggtccagctggtgcagtctggggct...gaggtgaagaagcctgggtcctcggtgaaggtctcctgcaaggcttctggaggcaccttc............agcagctatgctatcagctgggtgcgacaggcccctggacaagggcttgagtggatgggaaggatcatccctatc......cttggtatagcaaactacgcacagaagttccag...ggcagagtcacgattaccgcggacaaatccacgagcacagcctacatggagctgagcagcctgagatctgaggacacggccgtgtattactgtgcgagagatggtaaacgtggatatagtggctacgattctgactggggccagggaaccctggtcaccgtctcctcag		caggtccagctggtgcagtctggggct...gaggtgaagaagcctgggtcctcggtgaaggtctcctgcaaggcttctggaggcaccttc............agcagctatgctatcagctgggtgcgacaggcccctggacaagggcttgagtggatgggaaggatcatccctatc......cttggtatagcaaactacgcacagaagttccag...ggcagagtcacgattaccgcggacaaatccacgagcacagcctacatggagctgagcagcctgagatctgaggacacggccgtgtattactgtgcgagaga	caggtccagctggtgcagtctggggct...gaggtgaagaagcctgggtcctcggtgaaggtctcctgcaaggcttct	ggaggcaccttc............agcagctatgct	atcagctgggtgcgacaggcccctggacaagggcttgagtggatgggaagg	atcatccctatc......cttggtatagca	aactacgcacagaagttccag...ggcagagtcacgattaccgcggacaaatccacgagcacagcctacatggagctgagcagcctgagatctgaggacacggccgtgtattactgt	gcgagagatggtaaacgtggatatagtggctacgattctgac	tgtgcgagagatggtaaacgtggatatagtggctacgattctgactgg	actggggccagggaaccctggtcaccgtctcctcag	tggggccagggaaccctggtcaccgtctcctcag
5853	ACGAGGATCGTTTAGG-1_contig_2	productive	N	Homsap IGHV1-2*02 F	Homsap IGHJ4*02 F	Homsap IGHD2-8*01 F	IGHM	caggtgcagctggtgcagtctggggct...gaggtgaagaagcctggggcctcagtgaaggtctcctgcaaggcttctggatacaccttc............accggctactatatgcactgggtgcgacaggcccctggacaagggcttgagtggatgggatggatcaaccctaac......agtggtggcacaaactatgcacagaagtttcag...ggcagggtcaccatgaccagggacacgtccatcagcacagcctacatggagctgagcaggctgagatctgacgacacggccgtgtattactgtgcgagactctccgtcctaggatattgtactaatggtgtatgccctattgactactggggccagggaaccctggtcaccgtctcctcag		caggtgcagctggtgcagtctggggct...gaggtgaagaagcctggggcctcagtgaaggtctcctgcaaggcttctggatacaccttc............accggctactatatgcactgggtgcgacaggcccctggacaagggcttgagtggatgggatggatcaaccctaac......agtggtggcacaaactatgcacagaagtttcag...ggcagggtcaccatgaccagggacacgtccatcagcacagcctacatggagctgagcaggctgagatctgacgacacggccgtgtattactgtgcgaga	caggtgcagctggtgcagtctggggct...gaggtgaagaagcctggggcctcagtgaaggtctcctgcaaggcttct	ggatacaccttc............accggctactat	atgcactgggtgcgacaggcccctggacaagggcttgagtggatgggatgg	atcaaccctaac......agtggtggcaca	aactatgcacagaagtttcag...ggcagggtcaccatgaccagggacacgtccatcagcacagcctacatggagctgagcaggctgagatctgacgacacggccgtgtattactgt	gcgagactctccgtcctaggatattgtactaatggtgtatgccctattgactac	tgtgcgagactctccgtcctaggatattgtactaatggtgtatgccctattgactactgg	ttgactactggggccagggaaccctggtcaccgtctcctcag	tggggccagggaaccctggtcaccgtctcctcag
3744	ACGAGGATCTCGCATC-1_contig_1	productive	M	Homsap IGHV1-46*01 F, or Homsap IGHV1-46*03 F	Homsap IGHJ4*02 F	Homsap IGHD3-16*02 F	IGHA1	caggtgcagctggtgcagtctgggtct...gaggtgaagaagcctggggcctcagtgacggtctcctgcaaggcatctgaatacacattc............actaattactttatacactgggtacgacaggcccctggacacgggcttgaatgggtggcaataatcaagtctcct......ggtgaaaatgtaaactacgcacagaagttccag...ggcagagtcaccatgaccagggacacttccacgagtacagtctacttggagctgagcagccttacatctgacgacacggccgtatattactgtgcgacagaacgcccacatgaacttaactttaataactggggccagggaaccctggtctccgtctcctcag		caggtgcagctggtgcagtctgggtct...gaggtgaagaagcctggggcctcagtgacggtctcctgcaaggcatctgaatacacattc............actaattactttatacactgggtacgacaggcccctggacacgggcttgaatgggtggcaataatcaagtctcct......ggtgaaaatgtaaactacgcacagaagttccag...ggcagagtcaccatgaccagggacacttccacgagtacagtctacttggagctgagcagccttacatctgacgacacggccgtatattactgtgcgacaga	caggtgcagctggtgcagtctgggtct...gaggtgaagaagcctggggcctcagtgacggtctcctgcaaggcatct	gaatacacattc............actaattacttt	atacactgggtacgacaggcccctggacacgggcttgaatgggtggcaata	atcaagtctcct......ggtgaaaatgta	aactacgcacagaagttccag...ggcagagtcaccatgaccagggacacttccacgagtacagtctacttggagctgagcagccttacatctgacgacacggccgtatattactgt	gcgacagaacgcccacatgaacttaactttaataac	tgtgcgacagaacgcccacatgaacttaactttaataactgg	actggggccagggaaccctggtctccgtctcctcag	tggggccagggaaccctggtctccgtctcctcag
2248	ACGAGGATCTGAGGGA-1_contig_2	productive	M	Homsap IGHV3-23*01 F, or Homsap IGHV3-23D*01 F	Homsap IGHJ4*02 F	Homsap IGHD3-16*01 F	IGHG3	gaggtgcaactattggagtctggggga...ggcttggtacaacctggggggtccctgagactctcctgtgcagcctctggattcaccttt............agcacttatgccatgagctgggtccgccaggctccagggaaggggctggagtgggtctcaggtattagtgctagt......ggtagtacgacatactatgcagactccgtgaag...ggccggttcaccatctccagagacaattccaagaatatgttgtatgtgcaactgaagagcctgagagccgaggacacggccatatattactgtgcgaaagccttgggggccggcgccctttttgaccactggggccagggaatcctggtcaccgtctcctcag		gaggtgcaactattggagtctggggga...ggcttggtacaacctggggggtccctgagactctcctgtgcagcctctggattcaccttt............agcacttatgccatgagctgggtccgccaggctccagggaaggggctggagtgggtctcaggtattagtgctagt......ggtagtacgacatactatgcagactccgtgaag...ggccggttcaccatctccagagacaattccaagaatatgttgtatgtgcaactgaagagcctgagagccgaggacacggccatatattactgtgcgaaag	gaggtgcaactattggagtctggggga...ggcttggtacaacctggggggtccctgagactctcctgtgcagcctct	ggattcaccttt............agcacttatgcc	atgagctgggtccgccaggctccagggaaggggctggagtgggtctcaggt	attagtgctagt......ggtagtacgaca	tactatgcagactccgtgaag...ggccggttcaccatctccagagacaattccaagaatatgttgtatgtgcaactgaagagcctgagagccgaggacacggccatatattactgt	gcgaaagccttgggggccggcgccctttttgaccac	tgtgcgaaagccttgggggccggcgccctttttgaccactgg	tttgaccactggggccagggaatcctggtcaccgtctcctcag	tggggccagggaatcctggtcaccgtctcctcag
10526	ACGAGGATCTTTAGGG-1_contig_4	productive	N	Homsap IGHV4-4*07 F	Homsap IGHJ3*02 F	Homsap IGHD2-15*01 F	IGHD	caggtgcagctgcaggagtcgggccca...ggactggtgaagccttcggagaccctgtccctcacctgcactgtctctggtggctccatc............agtagttactactggagctggatccggcagcccgccgggaagggactggagtggattgggcgtatctataccagt.........gggagcaccaactacaacccctccctcaag...agtcgagtcaccatgtcagtagacacgtccaagaaccagttctccctgaagctgagctctgtgaccgccgcggacacggccgtgtattactgtgcgagagatgcgcctctaatggtagctgcgacgtatgcttttgatatctggggccaagggacaatggtcaccgtctcttcag		caggtgcagctgcaggagtcgggccca...ggactggtgaagccttcggagaccctgtccctcacctgcactgtctctggtggctccatc............agtagttactactggagctggatccggcagcccgccgggaagggactggagtggattgggcgtatctataccagt.........gggagcaccaactacaacccctccctcaag...agtcgagtcaccatgtcagtagacacgtccaagaaccagttctccctgaagctgagctctgtgaccgccgcggacacggccgtgtattactgtgcgagaga	caggtgcagctgcaggagtcgggccca...ggactggtgaagccttcggagaccctgtccctcacctgcactgtctct	ggtggctccatc............agtagttactac	tggagctggatccggcagcccgccgggaagggactggagtggattgggcgt	atctataccagt.........gggagcacc	aactacaacccctccctcaag...agtcgagtcaccatgtcagtagacacgtccaagaaccagttctccctgaagctgagctctgtgaccgccgcggacacggccgtgtattactgt	gcgagagatgcgcctctaatggtagctgcgacgtatgcttttgatatc	tgtgcgagagatgcgcctctaatggtagctgcgacgtatgcttttgatatctgg	atgcttttgatatctggggccaagggacaatggtcaccgtctcttcag	tggggccaagggacaatggtcaccgtctcttcag
9364	ACGATACGTTGCCTCT-1_contig_2	productive	N	Homsap IGHV3-30-3*01 F	Homsap IGHJ2*01 F	Homsap IGHD5-18*01 F	IGHM	caggtgcagctggtggagtctggggga...ggcgtggtccagcctgggaggtccctgagactctcctgtgcagcctctggattcaccttc............agtagctatgctatgcactgggtccgccaggctccaggcaaggggctggagtgggtggcagttatatcatatgat......ggaagcaataaatactacgcagactccgtgaag...ggccgattcaccatctccagagacaattccaagaacacgctgtatctgcaaatgaacagcctgagagctgaggacacggctgtgtattactgtgcgagagatggcggtggtacagctatgggtacggggtttgttaactggtacttcgatctctggggccgtggcaccctggtcactgtc…		caggtgcagctggtggagtctggggga...ggcgtggtccagcctgggaggtccctgagactctcctgtgcagcctctggattcaccttc............agtagctatgctatgcactgggtccgccaggctccaggcaaggggctggagtgggtggcagttatatcatatgat......ggaagcaataaatactacgcagactccgtgaag...ggccgattcaccatctccagagacaattccaagaacacgctgtatctgcaaatgaacagcctgagagctgaggacacggctgtgtattactgtgcgagaga	caggtgcagctggtggagtctggggga...ggcgtggtccagcctgggaggtccctgagactctcctgtgcagcctct	ggattcaccttc............agtagctatgct	atgcactgggtccgccaggctccaggcaaggggctggagtgggtggcagtt	atatcatatgat......ggaagcaataaa	tactacgcagactccgtgaag...ggccgattcaccatctccagagacaattccaagaacacgctgtatctgcaaatgaacagcctgagagctgaggacacggctgtgtattactgt	gcgagagatggcggtggtacagctatgggtacggggtttgttaactggtacttcgatctc	tgtgcgagagatggcggtggtacagctatgggtacggggtttgttaactggtacttcgatctctgg	actggtacttcgatctctggggccgtggcaccctggtcactgtctcctcag	tggggccgtggcaccctggtcactgtctcctcag
3202	ACGATACTCATCTGTT-1_contig_6	productive	M	Homsap IGHV3-21*01 F	Homsap IGHJ5*02 F	Homsap IGHD6-13*01 F	IGHM	gaggtgcaggtggtggagtctggggga...gccctggtcaagcctggggggtccctgagactctcctgtacagcctctggattcaccttc............agtgaacacagcatgaactgggcccgccaggctccagggaagggactggagtgggtctcatctattagtagtagg......agtaatgacatatactatgcagactcagtgaag...ggccgattcaccgtctccagagacaacgccaagaactcactgtatctgcaaatgaacagcctgagagtcgacgacacgggtgtgtattattgtgcgagaggattcgtaagcagcagctggtacgaaaactttctcttctggttcgacccctggggccagggaaccctggtcaccgtctcc…		gaggtgcaggtggtggagtctggggga...gccctggtcaagcctggggggtccctgagactctcctgtacagcctctggattcaccttc............agtgaacacagcatgaactgggcccgccaggctccagggaagggactggagtgggtctcatctattagtagtagg......agtaatgacatatactatgcagactcagtgaag...ggccgattcaccgtctccagagacaacgccaagaactcactgtatctgcaaatgaacagcctgagagtcgacgacacgggtgtgtattattgtgcgagag	gaggtgcaggtggtggagtctggggga...gccctggtcaagcctggggggtccctgagactctcctgtacagcctct	ggattcaccttc............agtgaacacagc	atgaactgggcccgccaggctccagggaagggactggagtgggtctcatct	attagtagtagg......agtaatgacata	tactatgcagactcagtgaag...ggccgattcaccgtctccagagacaacgccaagaactcactgtatctgcaaatgaacagcctgagagtcgacgacacgggtgtgtattattgt	gcgagaggattcgtaagcagcagctggtacgaaaactttctcttctggttcgacccc	tgtgcgagaggattcgtaagcagcagctggtacgaaaactttctcttctggttcgacccctgg	ctggttcgacccctggggccagggaaccctggtcaccgtctcctcag	tggggccagggaaccctggtcaccgtctcctcag
4735	ACGATACTCGTAGGAG-1_contig_1	productive	M	Homsap IGHV4-39*01 F	Homsap IGHJ4*03 F	Homsap IGHD2-15*01 F	IGHA2	caggtgcagctgcaggagtcgggccca...ggactggtgaagccttcggggaccctgtccctcacctgcactgtctctggtgcctccatcaac......aataatacttactactgggcctggatccgccagtccccagggaaggggctggagtggattggcagtatctattatagt.........gggaccacctacttcaacccgtccctccag...agtcgagtcaccatgtccgtagacgcgtccaaagaccagttctccctgaaactgaattctgtgaccgccgcagatacggctgtgtattactgtgcgacatcggcgcgatattgtagtcctggttactgctacttcggctactttcattactggggccaggggaccctgggcaccgtctcc…		caggtgcagctgcaggagtcgggccca...ggactggtgaagccttcggggaccctgtccctcacctgcactgtctctggtgcctccatcaac......aataatacttactactgggcctggatccgccagtccccagggaaggggctggagtggattggcagtatctattatagt.........gggaccacctacttcaacccgtccctccag...agtcgagtcaccatgtccgtagacgcgtccaaagaccagttctccctgaaactgaattctgtgaccgccgcagatacggctgtgtattactgtgcga	caggtgcagctgcaggagtcgggccca...ggactggtgaagccttcggggaccctgtccctcacctgcactgtctct	ggtgcctccatcaac......aataatacttactac	tgggcctggatccgccagtccccagggaaggggctggagtggattggcagt	atctattatagt.........gggaccacc	tacttcaacccgtccctccag...agtcgagtcaccatgtccgtagacgcgtccaaagaccagttctccctgaaactgaattctgtgaccgccgcagatacggctgtgtattactgt	gcgacatcggcgcgatattgtagtcctggttactgctacttcggctactttcattac	tgtgcgacatcggcgcgatattgtagtcctggttactgctacttcggctactttcattactgg	gctactttcattactggggccaggggaccctgggcaccgtctcctcag	tggggccaggggaccctgggcaccgtctcctcag
5923	ACGATGTAGATAGCAT-1_contig_4	productive	M	Homsap IGHV3-23*01 F, or Homsap IGHV3-23D*01 F	Homsap IGHJ4*02 F	Homsap IGHD3-10*01 F	IGHG2	gaggtgcagctgttggagtctggggga...ggcttggtacagcctggggggtccctgagactctcctgtgcagcctctggattcaccttt............accaactatgccatgagctgggtccgccaggctccagggaaggggctggagtgggtctcagttattagtggtaat......acttttaccacatactacgcagactccgtgaag...ggccggttcaccatctccagagacaattccaggcacacgttgtatctgcagatgagcagcctgagagccgaggacacggccgtgtattactgtgcgaaaaagggagaagtaaaagaatggttcgaaaattttggctcctggggccagggagccctagtcaccgtctcctcag		gaggtgcagctgttggagtctggggga...ggcttggtacagcctggggggtccctgagactctcctgtgcagcctctggattcaccttt............accaactatgccatgagctgggtccgccaggctccagggaaggggctggagtgggtctcagttattagtggtaat......acttttaccacatactacgcagactccgtgaag...ggccggttcaccatctccagagacaattccaggcacacgttgtatctgcagatgagcagcctgagagccgaggacacggccgtgtattactgtgcgaaa	gaggtgcagctgttggagtctggggga...ggcttggtacagcctggggggtccctgagactctcctgtgcagcctct	ggattcaccttt............accaactatgcc	atgagctgggtccgccaggctccagggaaggggctggagtgggtctcagtt	attagtggtaat......acttttaccaca	tactacgcagactccgtgaag...ggccggttcaccatctccagagacaattccaggcacacgttgtatctgcagatgagcagcctgagagccgaggacacggccgtgtattactgt	gcgaaaaagggagaagtaaaagaatggttcgaaaattttggctcc	tgtgcgaaaaagggagaagtaaaagaatggttcgaaaattttggctcctgg	tttggctcctggggccagggagccctagtcaccgtctcctcag	tggggccagggagccctagtcaccgtctcctcag
5068	ACGATGTAGTGCAAGC-1_contig_1	productive	N	Homsap IGHV2-5*02 F	Homsap IGHJ6*03 F	Homsap IGHD3-10*01 F	IGHM	cagatcaccttgaaggagtctggtcct...acgctggtgaaacccacacagaccctcacgctgacctgcaccttctctgggttctcactcagc......actagtggagtgggtgtgggctggatccgtcagcccccaggaaaggccctggagtggcttgcactcatttattgggat.........gatgataagcgctacagcccatctctgaag...agcaggctcaccatcaccaaggacacctccaaaaaccaggtggtccttacaatgaccaacatggaccctgtggacacagccacatattactgtgcacacagcctgtattactatggttcggggagtttcagatattactactactactactacatggacgtctggggcaaagggaccacg…		cagatcaccttgaaggagtctggtcct...acgctggtgaaacccacacagaccctcacgctgacctgcaccttctctgggttctcactcagc......actagtggagtgggtgtgggctggatccgtcagcccccaggaaaggccctggagtggcttgcactcatttattgggat.........gatgataagcgctacagcccatctctgaag...agcaggctcaccatcaccaaggacacctccaaaaaccaggtggtccttacaatgaccaacatggaccctgtggacacagccacatattactgtgcacacag	cagatcaccttgaaggagtctggtcct...acgctggtgaaacccacacagaccctcacgctgacctgcaccttctct	gggttctcactcagc......actagtggagtgggt	gtgggctggatccgtcagcccccaggaaaggccctggagtggcttgcactc	atttattgggat.........gatgataag	cgctacagcccatctctgaag...agcaggctcaccatcaccaaggacacctccaaaaaccaggtggtccttacaatgaccaacatggaccctgtggacacagccacatattactgt	gcacacagcctgtattactatggttcggggagtttcagatattactactactactactacatggacgtc	tgtgcacacagcctgtattactatggttcggggagtttcagatattactactactactactacatggacgtctgg	attactactactactactacatggacgtctggggcaaagggaccacggtcaccgtctcctca	tggggcaaagggaccacggtcaccgtctcctca
573	ACGATGTAGTTACGGG-1_contig_1	productive	M	Homsap IGHV4-59*01 F	Homsap IGHJ4*02 F	Homsap IGHD5-18*01 F	IGHM	caggtgcagctgcaggagtcgggccca...gggctggtgaagccttcggagaccctgtccctcacctgcactgtctctggtggttccatc............agtagttactactggagctggatccggcagcccccagggaagggactagagtggattgggtatatctattacagt.........gggagcaccaactacaacccctccctcaag...agtcgagtcaccatatcagtagacacgtccaagaaccagttctccctgaggctgacctctgtgaccactgcggacacggccgtgtattactgtgcgagagggcacagctatggctacgttgcatggtttgactactggggccagggaaccctggtcaccgtctcctcag		caggtgcagctgcaggagtcgggccca...gggctggtgaagccttcggagaccctgtccctcacctgcactgtctctggtggttccatc............agtagttactactggagctggatccggcagcccccagggaagggactagagtggattgggtatatctattacagt.........gggagcaccaactacaacccctccctcaag...agtcgagtcaccatatcagtagacacgtccaagaaccagttctccctgaggctgacctctgtgaccactgcggacacggccgtgtattactgtgcgagag	caggtgcagctgcaggagtcgggccca...gggctggtgaagccttcggagaccctgtccctcacctgcactgtctct	ggtggttccatc............agtagttactac	tggagctggatccggcagcccccagggaagggactagagtggattgggtat	atctattacagt.........gggagcacc	aactacaacccctccctcaag...agtcgagtcaccatatcagtagacacgtccaagaaccagttctccctgaggctgacctctgtgaccactgcggacacggccgtgtattactgt	gcgagagggcacagctatggctacgttgcatggtttgactac	tgtgcgagagggcacagctatggctacgttgcatggtttgactactgg	tttgactactggggccagggaaccctggtcaccgtctcctcag	tggggccagggaaccctggtcaccgtctcctcag
1256	ACGATGTCATTTCAGG-1_contig_2	productive	M	Homsap IGHV3-30*03 F, or Homsap IGHV3-30*04 F or Homsap IGHV3-30*15 F or Homsap IGHV3-30*18 F or Homsap IGHV3-30-3*03 F or Homsap IGHV3-30-5*01 F	Homsap IGHJ4*02 F	Homsap IGHD6-19*01 F	IGHM	caggtgcagttggtggagtctggagga...ggcgtggtccagcctggggggtccctgagactctcctgtgtggcctctggattcaccttc............aatggctgtaatgtacactgggtccgccaggctccaggcaagggcctggagtgggtggcacttatatcctttgac......tcaagtattaagtcgttttcagactccgtgagg...ggccgattcaccatctccagagacaattccgtgaacaccctatatctgcaaatgagcagcctgaggcctgacgacacggctatttattactgtgcgtcgtcctcctggattggcagtgtctggtatccctttgactactggggccgggggaccctgatcaccgtctcctcag		caggtgcagttggtggagtctggagga...ggcgtggtccagcctggggggtccctgagactctcctgtgtggcctctggattcaccttc............aatggctgtaatgtacactgggtccgccaggctccaggcaagggcctggagtgggtggcacttatatcctttgac......tcaagtattaagtcgttttcagactccgtgagg...ggccgattcaccatctccagagacaattccgtgaacaccctatatctgcaaatgagcagcctgaggcctgacgacacggctatttattactgtgcg	caggtgcagttggtggagtctggagga...ggcgtggtccagcctggggggtccctgagactctcctgtgtggcctct	ggattcaccttc............aatggctgtaat	gtacactgggtccgccaggctccaggcaagggcctggagtgggtggcactt	atatcctttgac......tcaagtattaag	tcgttttcagactccgtgagg...ggccgattcaccatctccagagacaattccgtgaacaccctatatctgcaaatgagcagcctgaggcctgacgacacggctatttattactgt	gcgtcgtcctcctggattggcagtgtctggtatccctttgactac	tgtgcgtcgtcctcctggattggcagtgtctggtatccctttgactactgg	ctttgactactggggccgggggaccctgatcaccgtctcctcag	tggggccgggggaccctgatcaccgtctcctcag
13929	ACGATGTGTCTGGTCG-1_contig_1	productive	N	Homsap IGHV1-46*01 F, or Homsap IGHV1-46*03 F	Homsap IGHJ3*02 F	Homsap IGHD5-18*01 F	IGHM	caggtgcagctggtgcagtctggggct...gaggtgaagaagcctggggcctcagtgaaggtttcctgcaaggcatctggatacaccttc............accagctactatatgcactgggtgcgacaggcccctggacaagggcttgagtggatgggaataatcaaccctagt......ggtggtagcacaagctacgcacagaagttccag...ggcagagtcaccatgaccagggacacgtccacgagcacagtctacatggagctgagcagcctgagatctgaggacacggccgtgtattactgtgcgagaacagacctcgatacagctatgggttgcgatatctggggccaagggacaatggtcaccgtctcttcag		caggtgcagctggtgcagtctggggct...gaggtgaagaagcctggggcctcagtgaaggtttcctgcaaggcatctggatacaccttc............accagctactatatgcactgggtgcgacaggcccctggacaagggcttgagtggatgggaataatcaaccctagt......ggtggtagcacaagctacgcacagaagttccag...ggcagagtcaccatgaccagggacacgtccacgagcacagtctacatggagctgagcagcctgagatctgaggacacggccgtgtattactgtgcgaga	caggtgcagctggtgcagtctggggct...gaggtgaagaagcctggggcctcagtgaaggtttcctgcaaggcatct	ggatacaccttc............accagctactat	atgcactgggtgcgacaggcccctggacaagggcttgagtggatgggaata	atcaaccctagt......ggtggtagcaca	agctacgcacagaagttccag...ggcagagtcaccatgaccagggacacgtccacgagcacagtctacatggagctgagcagcctgagatctgaggacacggccgtgtattactgt	gcgagaacagacctcgatacagctatgggttgcgatatc	tgtgcgagaacagacctcgatacagctatgggttgcgatatctgg	gatatctggggccaagggacaatggtcaccgtctcttcag	tggggccaagggacaatggtcaccgtctcttcag
4946	ACGATGTTCGTCCAGG-1_contig_2	productive	N	Homsap IGHV3-30-3*01 F	Homsap IGHJ6*03 F	Homsap IGHD1-26*01 F	IGHM	caggtgcagctggtggagtctggggga...ggcgtggtccagcctgggaggtccctgagactctcctgtgcagcctctggattcaccttc............agtagctatgctatgcactgggtccgccaggctccaggcaaggggctggagtgggtggcagttatatcatatgat......ggaagcaataaatactacgcagactccgtgaag...ggccgattcaccatctccagagacaattccaagaacacgctgtatctgcaaatgaacagcctgagagctgaggacacggctgtgtattactgtgcgagaggagagtatagtgggagtaaaccttacaactactactactacatggacgtctggggcaaagggaccacggtcaccgtctcc…		caggtgcagctggtggagtctggggga...ggcgtggtccagcctgggaggtccctgagactctcctgtgcagcctctggattcaccttc............agtagctatgctatgcactgggtccgccaggctccaggcaaggggctggagtgggtggcagttatatcatatgat......ggaagcaataaatactacgcagactccgtgaag...ggccgattcaccatctccagagacaattccaagaacacgctgtatctgcaaatgaacagcctgagagctgaggacacggctgtgtattactgtgcgagag	caggtgcagctggtggagtctggggga...ggcgtggtccagcctgggaggtccctgagactctcctgtgcagcctct	ggattcaccttc............agtagctatgct	atgcactgggtccgccaggctccaggcaaggggctggagtgggtggcagtt	atatcatatgat......ggaagcaataaa	tactacgcagactccgtgaag...ggccgattcaccatctccagagacaattccaagaacacgctgtatctgcaaatgaacagcctgagagctgaggacacggctgtgtattactgt	gcgagaggagagtatagtgggagtaaaccttacaactactactactacatggacgtc	tgtgcgagaggagagtatagtgggagtaaaccttacaactactactactacatggacgtctgg	actactactactacatggacgtctggggcaaagggaccacggtcaccgtctcctca	tggggcaaagggaccacggtcaccgtctcctca
9597	ACGATGTTCTGTCTAT-1_contig_3	productive	M	Homsap IGHV4-39*01 F	Homsap IGHJ3*02 F	Homsap IGHD1-26*01 F	IGHM	cagctgcagctgcaggagtcgggccca...ggactggtgaagccttcggagaccctgtccctcacctgcactgtctctggtggctccatcagt......agtagtgattactactggggctggatccgccagcccccagggaaggggctggagtggattgggagtatctattatagt.........gggagcacctactacaatccgtccctcaag...agtcgagtcaccatatccgtagacacgtccaagaatcagttctccctgaagttgagttctgtgaccgccgcagactcgtctgtgtattcctgtgcgagaacccttggggcctttagtgggagcttctatgatgcttttgatatctggggccaagggacagtggtcaccgtctcttcag		cagctgcagctgcaggagtcgggccca...ggactggtgaagccttcggagaccctgtccctcacctgcactgtctctggtggctccatcagt......agtagtgattactactggggctggatccgccagcccccagggaaggggctggagtggattgggagtatctattatagt.........gggagcacctactacaatccgtccctcaag...agtcgagtcaccatatccgtagacacgtccaagaatcagttctccctgaagttgagttctgtgaccgccgcagactcgtctgtgtattcctgtgcgaga	cagctgcagctgcaggagtcgggccca...ggactggtgaagccttcggagaccctgtccctcacctgcactgtctct	ggtggctccatcagt......agtagtgattactac	tggggctggatccgccagcccccagggaaggggctggagtggattgggagt	atctattatagt.........gggagcacc	tactacaatccgtccctcaag...agtcgagtcaccatatccgtagacacgtccaagaatcagttctccctgaagttgagttctgtgaccgccgcagactcgtctgtgtattcctgt	gcgagaacccttggggcctttagtgggagcttctatgatgcttttgatatc	tgtgcgagaacccttggggcctttagtgggagcttctatgatgcttttgatatctgg	tgatgcttttgatatctggggccaagggacagtggtcaccgtctcttcag	tggggccaagggacagtggtcaccgtctcttcag
12481	ACGATGTTCTTTAGGG-1_contig_2	productive	M	Homsap IGHV3-48*03 F	Homsap IGHJ3*02 F	Homsap IGHD3-10*01 F	IGHG2	gaagtgcaactggtggagtctggggga...ggcttggtacagcctggagggtccctgagactctcctgtgcagcctctggattcactttg............aataattttgaaacgaactgggtccgccaggctccagggaaggggctggagtggatttcatat...attagtagt......gatgacaccatatcttacgcagactctgtgaag...ggccgattcaccatctccagagccaacgccgacaactcagtatttctatacatgaacagcccgagagccgatgacacggccatctattactgtgccgcagagggggtgactattacgcggaatgcttttgatatctggggccaagggacattggtcatcgtctcttcag		gaagtgcaactggtggagtctggggga...ggcttggtacagcctggagggtccctgagactctcctgtgcagcctctggattcactttg............aataattttgaaacgaactgggtccgccaggctccagggaaggggctggagtggatttcatat...attagtagt......gatgacaccatatcttacgcagactctgtgaag...ggccgattcaccatctccagagccaacgccgacaactcagtatttctatacatgaacagcccgagagccgatgacacggccatctattactgtgc	gaagtgcaactggtggagtctggggga...ggcttggtacagcctggagggtccctgagactctcctgtgcagcctct	ggattcactttg............aataattttgaa	acgaactgggtccgccaggctccagggaaggggctggagtggatttcatat	...attagtagt......gatgacaccata	tcttacgcagactctgtgaag...ggccgattcaccatctccagagccaacgccgacaactcagtatttctatacatgaacagcccgagagccgatgacacggccatctattactgt	gccgcagagggggtgactattacgcggaatgcttttgatatc	tgtgccgcagagggggtgactattacgcggaatgcttttgatatctgg	atgcttttgatatctggggccaagggacattggtcatcgtctcttcag	tggggccaagggacattggtcatcgtctcttcag
8471	ACGCAGCAGCCGATTT-1_contig_1	productive	N	Homsap IGHV1-2*02 F	Homsap IGHJ5*02 F	Homsap IGHD3-16*01 F	IGHM	caggtgcagctggtgcagtctggggct...gaggtgaagaagcctggggcctcagtgaaggtctcctgcaaggcttctggatacaccttc............accggctactatatgcactgggtgcgacaggcccctggacaagggcttgagtggatgggatggatcaaccctaac......agtggtggcacaaactatgcacagaagtttcag...ggcagggtcaccatgaccagggacacgtccatcagcacagcctacatggagctgagcaggctgagatctgacgacacggccgtgtattactgtgcgagagatttaagtctggaaaacggggacaactggttcgacccctggggccagggaaccctggtcaccgtctcctcag		caggtgcagctggtgcagtctggggct...gaggtgaagaagcctggggcctcagtgaaggtctcctgcaaggcttctggatacaccttc............accggctactatatgcactgggtgcgacaggcccctggacaagggcttgagtggatgggatggatcaaccctaac......agtggtggcacaaactatgcacagaagtttcag...ggcagggtcaccatgaccagggacacgtccatcagcacagcctacatggagctgagcaggctgagatctgacgacacggccgtgtattactgtgcgagaga	caggtgcagctggtgcagtctggggct...gaggtgaagaagcctggggcctcagtgaaggtctcctgcaaggcttct	ggatacaccttc............accggctactat	atgcactgggtgcgacaggcccctggacaagggcttgagtggatgggatgg	atcaaccctaac......agtggtggcaca	aactatgcacagaagtttcag...ggcagggtcaccatgaccagggacacgtccatcagcacagcctacatggagctgagcaggctgagatctgacgacacggccgtgtattactgt	gcgagagatttaagtctggaaaacggggacaactggttcgacccc	tgtgcgagagatttaagtctggaaaacggggacaactggttcgacccctgg	acaactggttcgacccctggggccagggaaccctggtcaccgtctcctcag	tggggccagggaaccctggtcaccgtctcctcag
12686	ACGCAGCAGGTGCAAC-1_contig_1	productive	N	Homsap IGHV2-70*15 F	Homsap IGHJ4*02 F	Homsap IGHD2-15*01 F	IGHM	caggtcaccttgagggagtctggtcct...gcgctggtgaaacccacacagaccctcacactgacctgcaccttctctgggttctcactcagc......actagtggaatgtgtgtgagctggatccgtcagcccccagggaaggccctggagtggcttgcacgcattgattgggat.........gatgataaatactacagcacatctctgaag...accaggctcaccatctccaaggacacctccaaaaaccaggtggtccttacaatgaccaacatggaccctgtggacacagccacgtattactgtgcacggatacgtattggtgggagctaccccttttactttgactactggggccagggaaccctggtcaccgtctcctcag		caggtcaccttgagggagtctggtcct...gcgctggtgaaacccacacagaccctcacactgacctgcaccttctctgggttctcactcagc......actagtggaatgtgtgtgagctggatccgtcagcccccagggaaggccctggagtggcttgcacgcattgattgggat.........gatgataaatactacagcacatctctgaag...accaggctcaccatctccaaggacacctccaaaaaccaggtggtccttacaatgaccaacatggaccctgtggacacagccacgtattactgtgcacggatac	caggtcaccttgagggagtctggtcct...gcgctggtgaaacccacacagaccctcacactgacctgcaccttctct	gggttctcactcagc......actagtggaatgtgt	gtgagctggatccgtcagcccccagggaaggccctggagtggcttgcacgc	attgattgggat.........gatgataaa	tactacagcacatctctgaag...accaggctcaccatctccaaggacacctccaaaaaccaggtggtccttacaatgaccaacatggaccctgtggacacagccacgtattactgt	gcacggatacgtattggtgggagctaccccttttactttgactac	tgtgcacggatacgtattggtgggagctaccccttttactttgactactgg	tactttgactactggggccagggaaccctggtcaccgtctcctcag	tggggccagggaaccctggtcaccgtctcctcag
5925	ACGCAGCAGTTAACGA-1_contig_1	productive	N	Homsap IGHV3-23*01 F, or Homsap IGHV3-23D*01 F	Homsap IGHJ4*02 F	Homsap IGHD2-2*01 F	IGHM	gaggtgcagctgttggagtctggggga...ggcttggtacagcctggggggtccctgagactctcctgtgcagcctctggattcaccttt............agcagctatgccatgagctgggtccgccaggctccagggaaggggctggagtgggtctcagctattagtggtagt......ggtggtagcacatactacgcagactccgtgaag...ggccggttcaccatctccagagacaattccaagaacacgctgtatctgcaaatgaacagcctgagagccgaggacacggccgtatattactgtgcgaaagaggggtgtggaggtagtagtaccagctgctacccggatagcattgactactggggccagggaaccctggtcaccgtctcc…		gaggtgcagctgttggagtctggggga...ggcttggtacagcctggggggtccctgagactctcctgtgcagcctctggattcaccttt............agcagctatgccatgagctgggtccgccaggctccagggaaggggctggagtgggtctcagctattagtggtagt......ggtggtagcacatactacgcagactccgtgaag...ggccggttcaccatctccagagacaattccaagaacacgctgtatctgcaaatgaacagcctgagagccgaggacacggccgtatattactgtgcgaaaga	gaggtgcagctgttggagtctggggga...ggcttggtacagcctggggggtccctgagactctcctgtgcagcctct	ggattcaccttt............agcagctatgcc	atgagctgggtccgccaggctccagggaaggggctggagtgggtctcagct	attagtggtagt......ggtggtagcaca	tactacgcagactccgtgaag...ggccggttcaccatctccagagacaattccaagaacacgctgtatctgcaaatgaacagcctgagagccgaggacacggccgtatattactgt	gcgaaagaggggtgtggaggtagtagtaccagctgctacccggatagcattgactac	tgtgcgaaagaggggtgtggaggtagtagtaccagctgctacccggatagcattgactactgg	ttgactactggggccagggaaccctggtcaccgtctcctcag	tggggccagggaaccctggtcaccgtctcctcag
3902	ACGCAGCCACCCATTC-1_contig_2	productive	M	Homsap IGHV3-74*01 F	Homsap IGHJ4*02 F	Homsap IGHD6-25*01 F	IGHG2	gaggtgcagctggtggagtccggggga...ggcttagttcagccgggggggtccctgagactctcgtgtggagtctctggattcaccttc............agtacttattggatgcactgggtccgccaagctcctgggaaggggctggtgtgggtctcagatatgaatggtgat......ggaaaacaagtagactacgcggactccgtgaag...ggccgattcaccatcgcccgagacaacgccaagaacacgctatatctggaaatgaacagtctgagagctgacgacacggctgtatattattgtgtaagaggccggggctacattctggactactggggccagggaaccctggtcaccgtctcctcag		gaggtgcagctggtggagtccggggga...ggcttagttcagccgggggggtccctgagactctcgtgtggagtctctggattcaccttc............agtacttattggatgcactgggtccgccaagctcctgggaaggggctggtgtgggtctcagatatgaatggtgat......ggaaaacaagtagactacgcggactccgtgaag...ggccgattcaccatcgcccgagacaacgccaagaacacgctatatctggaaatgaacagtctgagagctgacgacacggctgtatattattgtgtaagag	gaggtgcagctggtggagtccggggga...ggcttagttcagccgggggggtccctgagactctcgtgtggagtctct	ggattcaccttc............agtacttattgg	atgcactgggtccgccaagctcctgggaaggggctggtgtgggtctcagat	atgaatggtgat......ggaaaacaagta	gactacgcggactccgtgaag...ggccgattcaccatcgcccgagacaacgccaagaacacgctatatctggaaatgaacagtctgagagctgacgacacggctgtatattattgt	gtaagaggccggggctacattctggactac	tgtgtaagaggccggggctacattctggactactgg	gactactggggccagggaaccctggtcaccgtctcctcag	tggggccagggaaccctggtcaccgtctcctcag
10694	ACGCAGCCATCACCCT-1_contig_2	productive	M	Homsap IGHV4-34*01 F	Homsap IGHJ4*02 F	Homsap IGHD3-9*01 F	IGHM	caggtgcagctacagcagtggggcgca...ggactgttgaagccttcggagaccctgtccctcacctgcactgtctatggtgggtccttc............agtggttactactggagctggatccgccagcccccagggaaggggctggagtggattggggaaatcaatcagagt.........ggaagcaccaactacaacccgtccctcaag...agtcgagtcaccatatcagtagacacgtccaagaaccagttctccctgaaactgagctctgtgaccgccgcggacacggctgtgtattattgtcgctctgtgtattatgatattttgactggttatttcgccattgactactggggccagggaaccctggtcaccgtctcctcag		caggtgcagctacagcagtggggcgca...ggactgttgaagccttcggagaccctgtccctcacctgcactgtctatggtgggtccttc............agtggttactactggagctggatccgccagcccccagggaaggggctggagtggattggggaaatcaatcagagt.........ggaagcaccaactacaacccgtccctcaag...agtcgagtcaccatatcagtagacacgtccaagaaccagttctccctgaaactgagctctgtgaccgccgcggacacggctgtgtattattgt	caggtgcagctacagcagtggggcgca...ggactgttgaagccttcggagaccctgtccctcacctgcactgtctat	ggtgggtccttc............agtggttactac	tggagctggatccgccagcccccagggaaggggctggagtggattggggaa	atcaatcagagt.........ggaagcacc	aactacaacccgtccctcaag...agtcgagtcaccatatcagtagacacgtccaagaaccagttctccctgaaactgagctctgtgaccgccgcggacacggctgtgtattattgt	cgctctgtgtattatgatattttgactggttatttcgccattgactac	tgtcgctctgtgtattatgatattttgactggttatttcgccattgactactgg	ttgactactggggccagggaaccctggtcaccgtctcctcag	tggggccagggaaccctggtcaccgtctcctcag
5238	ACGCAGCGTGTTTGTG-1_contig_2	productive	M	Homsap IGHV3-23*01 F, or Homsap IGHV3-23D*01 F	Homsap IGHJ6*02 F	Homsap IGHD4-17*01 F	IGHM	gaggtgcagctgttggagtctggggga...ggcttgggacagcctggggggtccctgagactctcctgtgcagcctctggattcaccttt............agcagctatgccatgacctgggtccgccaggctccagggaaggggctggagtgggtctcagttattagtggtagt......ggtggtagcacatactacgcagactccgtgaag...ggccggttcaccatctccagagacaattccaagaacacgttgtttctgcaaatgaacagcctgagagccgaggacacggccgtatattactgtgcgaaagtacccgaacttaactacggtgactacgtggggaacgattactaccactactacggtatggacgtctggggccaagggacc…		gaggtgcagctgttggagtctggggga...ggcttgggacagcctggggggtccctgagactctcctgtgcagcctctggattcaccttt............agcagctatgccatgacctgggtccgccaggctccagggaaggggctggagtgggtctcagttattagtggtagt......ggtggtagcacatactacgcagactccgtgaag...ggccggttcaccatctccagagacaattccaagaacacgttgtttctgcaaatgaacagcctgagagccgaggacacggccgtatattactgtgcgaaag	gaggtgcagctgttggagtctggggga...ggcttgggacagcctggggggtccctgagactctcctgtgcagcctct	ggattcaccttt............agcagctatgcc	atgacctgggtccgccaggctccagggaaggggctggagtgggtctcagtt	attagtggtagt......ggtggtagcaca	tactacgcagactccgtgaag...ggccggttcaccatctccagagacaattccaagaacacgttgtttctgcaaatgaacagcctgagagccgaggacacggccgtatattactgt	gcgaaagtacccgaacttaactacggtgactacgtggggaacgattactaccactactacggtatggacgtc	tgtgcgaaagtacccgaacttaactacggtgactacgtggggaacgattactaccactactacggtatggacgtctgg	attactaccactactacggtatggacgtctggggccaagggaccacggtcaccgtctcctca	tggggccaagggaccacggtcaccgtctcctca
806	ACGCAGCGTTACCAGT-1_contig_1	productive	N	Homsap IGHV1-2*02 F	Homsap IGHJ6*03 F	Homsap IGHD3-10*01 F	IGHM	caggtgcagctggtgcagtctggggct...gaggtgaagaagcctggggcctcagtgaaggtctcctgcaaggcttctggatacaccttc............accggctactatatgcactgggtgcgacaggcccctggacaagggcttgagtggatgggatggatcaaccctaac......agtggtggcacaaactatgcacagaagtttcag...ggcagggtcaccatgaccagggacacgtccatcagcacagcctacatggagctgagcaggctgagatctgacgacacggccgtgtattactgtgcgagagtagagcctacgtattactatggttcggggagttattgggggggaagtaacatggacgtctggggcaaagggaccacggtc…		caggtgcagctggtgcagtctggggct...gaggtgaagaagcctggggcctcagtgaaggtctcctgcaaggcttctggatacaccttc............accggctactatatgcactgggtgcgacaggcccctggacaagggcttgagtggatgggatggatcaaccctaac......agtggtggcacaaactatgcacagaagtttcag...ggcagggtcaccatgaccagggacacgtccatcagcacagcctacatggagctgagcaggctgagatctgacgacacggccgtgtattactgtgcgagag	caggtgcagctggtgcagtctggggct...gaggtgaagaagcctggggcctcagtgaaggtctcctgcaaggcttct	ggatacaccttc............accggctactat	atgcactgggtgcgacaggcccctggacaagggcttgagtggatgggatgg	atcaaccctaac......agtggtggcaca	aactatgcacagaagtttcag...ggcagggtcaccatgaccagggacacgtccatcagcacagcctacatggagctgagcaggctgagatctgacgacacggccgtgtattactgt	gcgagagtagagcctacgtattactatggttcggggagttattgggggggaagtaacatggacgtc	tgtgcgagagtagagcctacgtattactatggttcggggagttattgggggggaagtaacatggacgtctgg	acatggacgtctggggcaaagggaccacggtcaccgtctcctca	tggggcaaagggaccacggtcaccgtctcctca
4478	ACGCAGCGTTCAGCGC-1_contig_2	productive	N	Homsap IGHV3-15*01 F	Homsap IGHJ6*03 F	Homsap IGHD3-10*01 F	IGHD	gaggtgcagctggtggagtctggggga...ggcttggtaaagcctggggggtcccttagactctcctgtgcagcctctggattcactttc............agtaacgcctggatgagctgggtccgccaggctccagggaaggggctggagtgggttggccgtattaaaagcaaaactgatggtgggacaacagactacgctgcacccgtgaaa...ggcagattcaccatctcaagagatgattcaaaaaacacgctgtatctgcaaatgaacagcctgaaaaccgaggacacagccgtgtattactgtaccacagagtttctatggttcggggagttacatccacactactacatggacgtctggggcaaagggaccacggtcaccgtctcctca		gaggtgcagctggtggagtctggggga...ggcttggtaaagcctggggggtcccttagactctcctgtgcagcctctggattcactttc............agtaacgcctggatgagctgggtccgccaggctccagggaaggggctggagtgggttggccgtattaaaagcaaaactgatggtgggacaacagactacgctgcacccgtgaaa...ggcagattcaccatctcaagagatgattcaaaaaacacgctgtatctgcaaatgaacagcctgaaaaccgaggacacagccgtgtattactgtaccacaga	gaggtgcagctggtggagtctggggga...ggcttggtaaagcctggggggtcccttagactctcctgtgcagcctct	ggattcactttc............agtaacgcctgg	atgagctgggtccgccaggctccagggaaggggctggagtgggttggccgt	attaaaagcaaaactgatggtgggacaaca	gactacgctgcacccgtgaaa...ggcagattcaccatctcaagagatgattcaaaaaacacgctgtatctgcaaatgaacagcctgaaaaccgaggacacagccgtgtattactgt	accacagagtttctatggttcggggagttacatccacactactacatggacgtc	tgtaccacagagtttctatggttcggggagttacatccacactactacatggacgtctgg	actactacatggacgtctggggcaaagggaccacggtcaccgtctcctca	tggggcaaagggaccacggtcaccgtctcctca
1	ACGCAGCTCCGTCAAA-1_contig_1	productive	N	Homsap IGHV1-2*02 F	Homsap IGHJ4*02 F	Homsap IGHD3-10*01 F	IGHM	caggtgcagctggtgcagtctggggct...gaggtgaagaagcctggggcctcagtgaaggtctcctgcaaggcttctggatacaccttc............accggctactatatgcactgggtgcgacaggcccctggacaagggcttgagtggatgggatggatcaaccctaac......agtggtggcacaaactatgcacagaagtttcag...ggcagggtcaccatgaccagggacacgtccatcagcacagcctacatggagctgagcaggctgagatctgacgacacggccgtgtattactgtgcgagagatcggcgtattgttcggcagggttcggggagttattacgactttgactactggggccagggaaccctggtcaccgtctcc…		caggtgcagctggtgcagtctggggct...gaggtgaagaagcctggggcctcagtgaaggtctcctgcaaggcttctggatacaccttc............accggctactatatgcactgggtgcgacaggcccctggacaagggcttgagtggatgggatggatcaaccctaac......agtggtggcacaaactatgcacagaagtttcag...ggcagggtcaccatgaccagggacacgtccatcagcacagcctacatggagctgagcaggctgagatctgacgacacggccgtgtattactgtgcgagaga	caggtgcagctggtgcagtctggggct...gaggtgaagaagcctggggcctcagtgaaggtctcctgcaaggcttct	ggatacaccttc............accggctactat	atgcactgggtgcgacaggcccctggacaagggcttgagtggatgggatgg	atcaaccctaac......agtggtggcaca	aactatgcacagaagtttcag...ggcagggtcaccatgaccagggacacgtccatcagcacagcctacatggagctgagcaggctgagatctgacgacacggccgtgtattactgt	gcgagagatcggcgtattgttcggcagggttcggggagttattacgactttgactac	tgtgcgagagatcggcgtattgttcggcagggttcggggagttattacgactttgactactgg	actttgactactggggccagggaaccctggtcaccgtctcctcag	tggggccagggaaccctggtcaccgtctcctcag
9518	ACGCAGCTCTGTTTGT-1_contig_2	productive	M	Homsap IGHV4-59*08 F	Homsap IGHJ6*03 F	Homsap IGHD6-13*01 F	IGHG1	caagtgcacctgcaggagtcgggccca...ggactggtgaagccttcggagaccctgtccctcacctgcactgtctctggtggctccatc............agtggttactactggagctggatccgacagcccccagggaagggactggagtcgattgggtatatcgattacagt.........gggagccccaactacagcttgtccctcaag...ggtcgagtcaccgtatcagcagacacgtccaagaaccagttctccctgaagctgagctctgtgaccgccgcagacacggccgtatattactgtgcgagacatactagtagcagctggttcgaccagtactattactacatggacgtctggggcaaggggaccacggtcaccgtctcctca		caagtgcacctgcaggagtcgggccca...ggactggtgaagccttcggagaccctgtccctcacctgcactgtctctggtggctccatc............agtggttactactggagctggatccgacagcccccagggaagggactggagtcgattgggtatatcgattacagt.........gggagccccaactacagcttgtccctcaag...ggtcgagtcaccgtatcagcagacacgtccaagaaccagttctccctgaagctgagctctgtgaccgccgcagacacggccgtatattactgtgcgagaca	caagtgcacctgcaggagtcgggccca...ggactggtgaagccttcggagaccctgtccctcacctgcactgtctct	ggtggctccatc............agtggttactac	tggagctggatccgacagcccccagggaagggactggagtcgattgggtat	atcgattacagt.........gggagcccc	aactacagcttgtccctcaag...ggtcgagtcaccgtatcagcagacacgtccaagaaccagttctccctgaagctgagctctgtgaccgccgcagacacggccgtatattactgt	gcgagacatactagtagcagctggttcgaccagtactattactacatggacgtc	tgtgcgagacatactagtagcagctggttcgaccagtactattactacatggacgtctgg	tactattactacatggacgtctggggcaaggggaccacggtcaccgtctcctca	tggggcaaggggaccacggtcaccgtctcctca
5072	ACGCCAGAGCACAGGT-1_contig_2	productive	M	Homsap IGHV4-59*08 F	Homsap IGHJ5*01 F, or Homsap IGHJ5*02 F	Homsap IGHD3-9*01 F	IGHG3	caggtgcagctgcatcagtcgggccca...ggactggtgaagccttcggagaccctgtccctcacctgcactgtctctggtggctccctc............attcctcactactggacatggatgcggcagcccccagggaagggactggagtggattggctacatctattacact.........ggaagtacccgttacaacgcctccctcgag...agtcgagtcaccatctcattagacgcgtccaagaatggattttccctgaagttggactctgtgtccgccacagacacggccgtgtattattgtgcgagacatggggattttaagatggggtggtgggactcctggggccagggaaccctggtcaccgtctcctcag		caggtgcagctgcatcagtcgggccca...ggactggtgaagccttcggagaccctgtccctcacctgcactgtctctggtggctccctc............attcctcactactggacatggatgcggcagcccccagggaagggactggagtggattggctacatctattacact.........ggaagtacccgttacaacgcctccctcgag...agtcgagtcaccatctcattagacgcgtccaagaatggattttccctgaagttggactctgtgtccgccacagacacggccgtgtattattgtgcgagaca	caggtgcagctgcatcagtcgggccca...ggactggtgaagccttcggagaccctgtccctcacctgcactgtctct	ggtggctccctc............attcctcactac	tggacatggatgcggcagcccccagggaagggactggagtggattggctac	atctattacact.........ggaagtacc	cgttacaacgcctccctcgag...agtcgagtcaccatctcattagacgcgtccaagaatggattttccctgaagttggactctgtgtccgccacagacacggccgtgtattattgt	gcgagacatggggattttaagatggggtggtgggactcc	tgtgcgagacatggggattttaagatggggtggtgggactcctgg	tggtgggactcctggggccagggaaccctggtcaccgtctcctcag	tggggccagggaaccctggtcaccgtctcctcag
6277	ACGCCAGCAAGTAGTA-1_contig_3	productive	M	Homsap IGHV4-34*01 F, or Homsap IGHV4-34*12 F	Homsap IGHJ4*02 F	Homsap IGHD5-12*01 F	IGHM	caggtgcagctacagcagtggggcgcg...ggactgttgaagccttcggagaccctgtccctcacatgcgctgtctctggtgggtccttc............agtgattacttctggacctggatccgccagcccccagggaaggggctggagtggattggggagatcagtggtagt.........ggaagtccccactacagcccgtccgtcaag...agtcgaatcaccatatcagtggacacgtccatgaaccagttcaccttgagtctgacctctgtgaccgccgcggacacggctgtctattactgtgcaagacatgggcgagtaggagattgtagtggcgaaaattgttactgggcccactggggccagggaaccctggtcgccgtctcctcag		caggtgcagctacagcagtggggcgcg...ggactgttgaagccttcggagaccctgtccctcacatgcgctgtctctggtgggtccttc............agtgattacttctggacctggatccgccagcccccagggaaggggctggagtggattggggagatcagtggtagt.........ggaagtccccactacagcccgtccgtcaag...agtcgaatcaccatatcagtggacacgtccatgaaccagttcaccttgagtctgacctctgtgaccgccgcggacacggctgtctattactgtgcaaga	caggtgcagctacagcagtggggcgcg...ggactgttgaagccttcggagaccctgtccctcacatgcgctgtctct	ggtgggtccttc............agtgattacttc	tggacctggatccgccagcccccagggaaggggctggagtggattggggag	atcagtggtagt.........ggaagtccc	cactacagcccgtccgtcaag...agtcgaatcaccatatcagtggacacgtccatgaaccagttcaccttgagtctgacctctgtgaccgccgcggacacggctgtctattactgt	gcaagacatgggcgagtaggagattgtagtggcgaaaattgttactgggcccac	tgtgcaagacatgggcgagtaggagattgtagtggcgaaaattgttactgggcccactgg	actggggccagggaaccctggtcgccgtctcctcag	tggggccagggaaccctggtcgccgtctcctcag
11404	ACGCCAGGTACAGTTC-1_contig_3	productive	N	Homsap IGHV4-59*08 F	Homsap IGHJ6*03 F		IGHM	caggtgcagctgcaggagtcgggccca...ggactggtgaagccttcggagaccctgtccctcacctgcactgtctctggtggctccatc............agtagttactactggagctggatccggcagcccccagggaagggactggagtggattgggtatatctattacagt.........gggagcaccaactacaacccctccctcaag...agtcgagtcaccatatcagtagacacgtccaagaaccagttctccctgaagctgagctctgtgaccgccgcagacacggccgtgtattactgtgcgagacatgcgctctactactactacatggacgtctggggcaaagggaccacggtcaccgtctcctca		caggtgcagctgcaggagtcgggccca...ggactggtgaagccttcggagaccctgtccctcacctgcactgtctctggtggctccatc............agtagttactactggagctggatccggcagcccccagggaagggactggagtggattgggtatatctattacagt.........gggagcaccaactacaacccctccctcaag...agtcgagtcaccatatcagtagacacgtccaagaaccagttctccctgaagctgagctctgtgaccgccgcagacacggccgtgtattactgtgcgagaca	caggtgcagctgcaggagtcgggccca...ggactggtgaagccttcggagaccctgtccctcacctgcactgtctct	ggtggctccatc............agtagttactac	tggagctggatccggcagcccccagggaagggactggagtggattgggtat	atctattacagt.........gggagcacc	aactacaacccctccctcaag...agtcgagtcaccatatcagtagacacgtccaagaaccagttctccctgaagctgagctctgtgaccgccgcagacacggccgtgtattactgt	gcgagacatgcgctctactactactacatggacgtc	tgtgcgagacatgcgctctactactactacatggacgtctgg	ctactactactacatggacgtctggggcaaagggaccacggtcaccgtctcctca	tggggcaaagggaccacggtcaccgtctcctca
7003	ACGCCAGGTTACTGAC-1_contig_2	productive	N	Homsap IGHV3-7*01 F	Homsap IGHJ4*02 F	Homsap IGHD3-10*01 F	IGHM	gaggtgcagctggtggagtctggggga...ggcttggtccagcctggggggtccctgagactctcctgtgcagcctctggattcaccttt............agtagctattggatgagctgggtccgccaggctccagggaaggggctggagtgggtggccaacataaagcaagat......ggaagtgagaaatactatgtggactctgtgaag...ggccgattcaccatctccagagacaacgccaagaactcactgtatctgcaaatgaacagcctgagagccgaggacacggctgtgtattactgtgcgagagaggccgggggttcggcgccctttgactactggggccagggaaccctggtcaccgtctcctcag		gaggtgcagctggtggagtctggggga...ggcttggtccagcctggggggtccctgagactctcctgtgcagcctctggattcaccttt............agtagctattggatgagctgggtccgccaggctccagggaaggggctggagtgggtggccaacataaagcaagat......ggaagtgagaaatactatgtggactctgtgaag...ggccgattcaccatctccagagacaacgccaagaactcactgtatctgcaaatgaacagcctgagagccgaggacacggctgtgtattactgtgcgagaga	gaggtgcagctggtggagtctggggga...ggcttggtccagcctggggggtccctgagactctcctgtgcagcctct	ggattcaccttt............agtagctattgg	atgagctgggtccgccaggctccagggaaggggctggagtgggtggccaac	ataaagcaagat......ggaagtgagaaa	tactatgtggactctgtgaag...ggccgattcaccatctccagagacaacgccaagaactcactgtatctgcaaatgaacagcctgagagccgaggacacggctgtgtattactgt	gcgagagaggccgggggttcggcgccctttgactac	tgtgcgagagaggccgggggttcggcgccctttgactactgg	ctttgactactggggccagggaaccctggtcaccgtctcctcag	tggggccagggaaccctggtcaccgtctcctcag
8634	ACGCCAGTCACTATTC-1_contig_3	productive	M	Homsap IGHV4-59*08 F	Homsap IGHJ4*02 F	Homsap IGHD3-3*01 F	IGHG3	caggtgcagttgcgggagtcgggtcca...cccctggtgaagccttcggagaccctgtccctcatttgttctgtctctggaggctctatc............agtagtcactattggagttggatccggcagcccccagggaagggactggagtggattggacacatctatcacagc.........ggaagtgccacttacaatccagcccttaag...agtcgagtcaccttgtcgctagacacgtccaagagccggttctccctaacgatgacttctgtgaccgccgcagacacggccctctactattgtgcgagacacggatgggattttctggttcgcaaatttttgaagggggcctttgactcctggggccagggaattcgggtcaccgtctcc…		caggtgcagttgcgggagtcgggtcca...cccctggtgaagccttcggagaccctgtccctcatttgttctgtctctggaggctctatc............agtagtcactattggagttggatccggcagcccccagggaagggactggagtggattggacacatctatcacagc.........ggaagtgccacttacaatccagcccttaag...agtcgagtcaccttgtcgctagacacgtccaagagccggttctccctaacgatgacttctgtgaccgccgcagacacggccctctactattgtgcgagaca	caggtgcagttgcgggagtcgggtcca...cccctggtgaagccttcggagaccctgtccctcatttgttctgtctct	ggaggctctatc............agtagtcactat	tggagttggatccggcagcccccagggaagggactggagtggattggacac	atctatcacagc.........ggaagtgcc	acttacaatccagcccttaag...agtcgagtcaccttgtcgctagacacgtccaagagccggttctccctaacgatgacttctgtgaccgccgcagacacggccctctactattgt	gcgagacacggatgggattttctggttcgcaaatttttgaagggggcctttgactcc	tgtgcgagacacggatgggattttctggttcgcaaatttttgaagggggcctttgactcctgg	ctttgactcctggggccagggaattcgggtcaccgtctcctcag	tggggccagggaattcgggtcaccgtctcctcag
12483	ACGCCAGTCTTAACCT-1_contig_2	productive	M	Homsap IGHV3-73*02 F	Homsap IGHJ4*02 F	Homsap IGHD4-23*01 ORF	IGHM	gaggtgcaggtggtggagtccggggga...ggcttggtccagcctggggggtccctgaaactctcctgttcagcctctgggttcactctc............agtggctccgctatgcactgggtccgccaggcttccgggaaggggctggagtgggttggccgtattagaagcaaagctaacagttacgcgacagaatatgctgcgtcggtgaaa...ggcaggttcaccatctccagagatgattcaaagaacacggcgtatctgcaaatgaacagcctgaaaaccgaggacacggccgtgtattactgtactatgaccacggaggtaattttgatgggccagggaaccctggtcaccgtctcctcag		gaggtgcaggtggtggagtccggggga...ggcttggtccagcctggggggtccctgaaactctcctgttcagcctctgggttcactctc............agtggctccgctatgcactgggtccgccaggcttccgggaaggggctggagtgggttggccgtattagaagcaaagctaacagttacgcgacagaatatgctgcgtcggtgaaa...ggcaggttcaccatctccagagatgattcaaagaacacggcgtatctgcaaatgaacagcctgaaaaccgaggacacggccgtgtattactgtacta	gaggtgcaggtggtggagtccggggga...ggcttggtccagcctggggggtccctgaaactctcctgttcagcctct	gggttcactctc............agtggctccgct	atgcactgggtccgccaggcttccgggaaggggctggagtgggttggccgt	attagaagcaaagctaacagttacgcgaca	gaatatgctgcgtcggtgaaa...ggcaggttcaccatctccagagatgattcaaagaacacggcgtatctgcaaatgaacagcctgaaaaccgaggacacggccgtgtattactgt	actatgaccacggaggtaattttg	tgtactatgaccacggaggtaattttgatg	gggccagggaaccctggtcaccgtctcctcag	atgggccagggaaccctggtcaccgtctcctcag
10894	ACGCCGAAGCTAGTGG-1_contig_3	productive	N	Homsap IGHV3-7*01 F	Homsap IGHJ6*02 F	Homsap IGHD6-13*01 F	IGHD	gaggtgcagctggtggagtctggggga...ggcttggtccagcctggggggtccctgagactctcctgtgcagcctctggattcaccttt............agtagctattggatgagctgggtccgccaggctccagggaaggggctggagtgggtggccaacataaagcaagat......ggaagtgagaaatactatgtggactctgtgaag...ggccgattcaccatctccagagacaacgccaagaactcactgtatctgcaaatgaacagcctgagagccgaggacacggctgtgtattactgtgcgagaggactacccctaccggcgtatagcagcagccactacggtatggacgtctggggccaagggaccacggtcaccgtctcctca		gaggtgcagctggtggagtctggggga...ggcttggtccagcctggggggtccctgagactctcctgtgcagcctctggattcaccttt............agtagctattggatgagctgggtccgccaggctccagggaaggggctggagtgggtggccaacataaagcaagat......ggaagtgagaaatactatgtggactctgtgaag...ggccgattcaccatctccagagacaacgccaagaactcactgtatctgcaaatgaacagcctgagagccgaggacacggctgtgtattactgtgcgagag	gaggtgcagctggtggagtctggggga...ggcttggtccagcctggggggtccctgagactctcctgtgcagcctct	ggattcaccttt............agtagctattgg	atgagctgggtccgccaggctccagggaaggggctggagtgggtggccaac	ataaagcaagat......ggaagtgagaaa	tactatgtggactctgtgaag...ggccgattcaccatctccagagacaacgccaagaactcactgtatctgcaaatgaacagcctgagagccgaggacacggctgtgtattactgt	gcgagaggactacccctaccggcgtatagcagcagccactacggtatggacgtc	tgtgcgagaggactacccctaccggcgtatagcagcagccactacggtatggacgtctgg	actacggtatggacgtctggggccaagggaccacggtcaccgtctcctca	tggggccaagggaccacggtcaccgtctcctca
1169	ACGCCGAGTAGCGATG-1_contig_3	productive	M	Homsap IGHV1-2*02 F	Homsap IGHJ3*02 F	Homsap IGHD4-17*01 F	IGHM	caggtgcacctggtacagtctggggct...gaggtgaagaagtctggggcctcagtgaaggtctcctgcaaggcttctggatacaccttc............accgactactatatatactgggtgcgacaggcccctggacaagggcttgactggatgggatggatcaaccctaac......agtggtggcacaaactttccacagaagtttcag...ggcagggtcaccatgaccagggacacgtccatcagcacagcctacatggagctgagcgggctgacatttgacgacacggccgtgtattattgtgcgagagagttgacccgtacggtgactacgcccgatgggaggtcttttgatatctggggccaagggacaatggtcaccgtctcttcag		caggtgcacctggtacagtctggggct...gaggtgaagaagtctggggcctcagtgaaggtctcctgcaaggcttctggatacaccttc............accgactactatatatactgggtgcgacaggcccctggacaagggcttgactggatgggatggatcaaccctaac......agtggtggcacaaactttccacagaagtttcag...ggcagggtcaccatgaccagggacacgtccatcagcacagcctacatggagctgagcgggctgacatttgacgacacggccgtgtattattgtgcgagaga	caggtgcacctggtacagtctggggct...gaggtgaagaagtctggggcctcagtgaaggtctcctgcaaggcttct	ggatacaccttc............accgactactat	atatactgggtgcgacaggcccctggacaagggcttgactggatgggatgg	atcaaccctaac......agtggtggcaca	aactttccacagaagtttcag...ggcagggtcaccatgaccagggacacgtccatcagcacagcctacatggagctgagcgggctgacatttgacgacacggccgtgtattattgt	gcgagagagttgacccgtacggtgactacgcccgatgggaggtcttttgatatc	tgtgcgagagagttgacccgtacggtgactacgcccgatgggaggtcttttgatatctgg	cttttgatatctggggccaagggacaatggtcaccgtctcttcag	tggggccaagggacaatggtcaccgtctcttcag
8710	ACGCCGAGTCCATCCT-1_contig_3	productive	N	Homsap IGHV1-18*01 F	Homsap IGHJ4*02 F	Homsap IGHD5-12*01 F	IGHM	caggttcagctggtgcagtctggagct...gaggtgaagaagcctggggcctcagtgaaggtctcctgcaaggcttctggttacaccttt............accagctatggtatcagctgggtgcgacaggcccctggacaagggcttgagtggatgggatggatcagcgcttac......aatggtaacacaaactatgcacagaagctccag...ggcagagtcaccatgaccacagacacatccacgagcacagcctacatggagctgaggagcctgagatctgacgacacggccgtgtattactgtgcgagagatctagtgtgggtggctacgacgtttgactactggggccagggaaccctggtcaccgtctcctcag		caggttcagctggtgcagtctggagct...gaggtgaagaagcctggggcctcagtgaaggtctcctgcaaggcttctggttacaccttt............accagctatggtatcagctgggtgcgacaggcccctggacaagggcttgagtggatgggatggatcagcgcttac......aatggtaacacaaactatgcacagaagctccag...ggcagagtcaccatgaccacagacacatccacgagcacagcctacatggagctgaggagcctgagatctgacgacacggccgtgtattactgtgcgagaga	caggttcagctggtgcagtctggagct...gaggtgaagaagcctggggcctcagtgaaggtctcctgcaaggcttct	ggttacaccttt............accagctatggt	atcagctgggtgcgacaggcccctggacaagggcttgagtggatgggatgg	atcagcgcttac......aatggtaacaca	aactatgcacagaagctccag...ggcagagtcaccatgaccacagacacatccacgagcacagcctacatggagctgaggagcctgagatctgacgacacggccgtgtattactgt	gcgagagatctagtgtgggtggctacgacgtttgactac	tgtgcgagagatctagtgtgggtggctacgacgtttgactactgg	tttgactactggggccagggaaccctggtcaccgtctcctcag	tggggccagggaaccctggtcaccgtctcctcag
11066	ACGCCGAGTTGTCTTT-1_contig_1	productive	M	Homsap IGHV3-20*01 F, or Homsap IGHV3-20*03 ORF	Homsap IGHJ6*02 F	Homsap IGHD2-2*01 F	IGHA2	gaggtgcaactggtggagtcgggggga...ggtgtggaacggccgggggggtctctgagactctcctgtgcagcctctggattcaccttt............gatgaatatggcatgagttgggtccgccaagctccagggaaggggctggagtgggtcgccggtattaattggaaa......ggcggtgtcacaggttatgcagactctgtgaag...ggccgattcaccatctccagagacaacgccaagaactccctgtatctgcaaatgaacagtctgagagccgaggacacggccttgtattactgtacgagaactagtagtaactactactactacagtatggacgtctggggccaagggaccacggtcaccgtctcctca		gaggtgcaactggtggagtcgggggga...ggtgtggaacggccgggggggtctctgagactctcctgtgcagcctctggattcaccttt............gatgaatatggcatgagttgggtccgccaagctccagggaaggggctggagtgggtcgccggtattaattggaaa......ggcggtgtcacaggttatgcagactctgtgaag...ggccgattcaccatctccagagacaacgccaagaactccctgtatctgcaaatgaacagtctgagagccgaggacacggccttgtattactgtacgaga	gaggtgcaactggtggagtcgggggga...ggtgtggaacggccgggggggtctctgagactctcctgtgcagcctct	ggattcaccttt............gatgaatatggc	atgagttgggtccgccaagctccagggaaggggctggagtgggtcgccggt	attaattggaaa......ggcggtgtcaca	ggttatgcagactctgtgaag...ggccgattcaccatctccagagacaacgccaagaactccctgtatctgcaaatgaacagtctgagagccgaggacacggccttgtattactgt	acgagaactagtagtaactactactactacagtatggacgtc	tgtacgagaactagtagtaactactactactacagtatggacgtctgg	actactactactacagtatggacgtctggggccaagggaccacggtcaccgtctcctca	tggggccaagggaccacggtcaccgtctcctca
3501	ACGCCGATCACCCTCA-1_contig_2	productive	M	Homsap IGHV4-31*03 F	Homsap IGHJ4*02 F	Homsap IGHD5-24*01 ORF	IGHA1	caggtgcagctgctggagtcgggccca...ggactggtgaagccttcacagaccctgtccctcacctgcactgtctctggtggctccgtcgac......agaggtggttactactggagctggatccgccagcacccagggaagggcctggagtggattgggcacatctatcacagt.........gggcggagcaaccacaacccgtcgctcaag...agtcgacttaccatatcaatagacacgtctaagaaccacttgtccctggacctggcctctgtgactgccgcggacacggccgtatattactgtgcgaggattgatggctataattctcgttactttgaccagtggggccagggaaccctggtcaccgtctcctcac		caggtgcagctgctggagtcgggccca...ggactggtgaagccttcacagaccctgtccctcacctgcactgtctctggtggctccgtcgac......agaggtggttactactggagctggatccgccagcacccagggaagggcctggagtggattgggcacatctatcacagt.........gggcggagcaaccacaacccgtcgctcaag...agtcgacttaccatatcaatagacacgtctaagaaccacttgtccctggacctggcctctgtgactgccgcggacacggccgtatattactgtgcgag	caggtgcagctgctggagtcgggccca...ggactggtgaagccttcacagaccctgtccctcacctgcactgtctct	ggtggctccgtcgac......agaggtggttactac	tggagctggatccgccagcacccagggaagggcctggagtggattgggcac	atctatcacagt.........gggcggagc	aaccacaacccgtcgctcaag...agtcgacttaccatatcaatagacacgtctaagaaccacttgtccctggacctggcctctgtgactgccgcggacacggccgtatattactgt	gcgaggattgatggctataattctcgttactttgaccag	tgtgcgaggattgatggctataattctcgttactttgaccagtgg	tactttgaccagtggggccagggaaccctggtcaccgtctcctcac	tggggccagggaaccctggtcaccgtctcctcac
577	ACGCCGATCCCGGATG-1_contig_1	productive	N	Homsap IGHV1-69*04 F	Homsap IGHJ4*02 F	Homsap IGHD3-10*01 F	IGHM	caggtccagctggtgcagtctggggct...gaggtgaagaagcctgggtcctcggtgaaggtctcctgcaaggcttctggaggcaccttc............agcagctatgctatcagctgggtgcgacaggcccctggacaagggcttgagtggatgggaaggatcatccctatc......cttggtatagcaaactacgcacagaagttccag...ggcagagtcacgattaccgcggacaaatccacgagcacagcctacatggagctgagcagcctgagatctgaggacacggccgtgtattactgtgcgagagattcgtggttcggggtcctggactactggggccagggaaccctggtcaccgtctcctcag		caggtccagctggtgcagtctggggct...gaggtgaagaagcctgggtcctcggtgaaggtctcctgcaaggcttctggaggcaccttc............agcagctatgctatcagctgggtgcgacaggcccctggacaagggcttgagtggatgggaaggatcatccctatc......cttggtatagcaaactacgcacagaagttccag...ggcagagtcacgattaccgcggacaaatccacgagcacagcctacatggagctgagcagcctgagatctgaggacacggccgtgtattactgtgcgagaga	caggtccagctggtgcagtctggggct...gaggtgaagaagcctgggtcctcggtgaaggtctcctgcaaggcttct	ggaggcaccttc............agcagctatgct	atcagctgggtgcgacaggcccctggacaagggcttgagtggatgggaagg	atcatccctatc......cttggtatagca	aactacgcacagaagttccag...ggcagagtcacgattaccgcggacaaatccacgagcacagcctacatggagctgagcagcctgagatctgaggacacggccgtgtattactgt	gcgagagattcgtggttcggggtcctggactac	tgtgcgagagattcgtggttcggggtcctggactactgg	gactactggggccagggaaccctggtcaccgtctcctcag	tggggccagggaaccctggtcaccgtctcctcag
9191	ACGCCGATCGGTCTAA-1_contig_3	productive	N	Homsap IGHV1-46*01 F, or Homsap IGHV1-46*03 F	Homsap IGHJ4*02 F	Homsap IGHD5-18*01 F	IGHM	caggtgcagctggtgcagtctggggct...gaggtgaagaagcctggggcctcagtgaaggtttcctgcaaggcatctggatacaccttc............accagctactatatgcactgggtgcgacaggcccctggacaagggcttgagtggatgggaataatcaaccctagt......ggtggtagcacaagctacgcacagaagttccag...ggcagagtcaccatgaccagggacacgtccacgagcacagtctacatggagctgagcagcctgagatctgaggacacggccgtgtattactgtgcgagagattcgggatacagctatggtcaacacgctgggtgctttgactactggggccagggaaccctggtcaccgtctcctcag		caggtgcagctggtgcagtctggggct...gaggtgaagaagcctggggcctcagtgaaggtttcctgcaaggcatctggatacaccttc............accagctactatatgcactgggtgcgacaggcccctggacaagggcttgagtggatgggaataatcaaccctagt......ggtggtagcacaagctacgcacagaagttccag...ggcagagtcaccatgaccagggacacgtccacgagcacagtctacatggagctgagcagcctgagatctgaggacacggccgtgtattactgtgcgagaga	caggtgcagctggtgcagtctggggct...gaggtgaagaagcctggggcctcagtgaaggtttcctgcaaggcatct	ggatacaccttc............accagctactat	atgcactgggtgcgacaggcccctggacaagggcttgagtggatgggaata	atcaaccctagt......ggtggtagcaca	agctacgcacagaagttccag...ggcagagtcaccatgaccagggacacgtccacgagcacagtctacatggagctgagcagcctgagatctgaggacacggccgtgtattactgt	gcgagagattcgggatacagctatggtcaacacgctgggtgctttgactac	tgtgcgagagattcgggatacagctatggtcaacacgctgggtgctttgactactgg	ctttgactactggggccagggaaccctggtcaccgtctcctcag	tggggccagggaaccctggtcaccgtctcctcag
3441	ACGGAGACAAGTTGTC-1_contig_4	productive	N	Homsap IGHV3-30*03 F, or Homsap IGHV3-30*18 F or Homsap IGHV3-30-5*01 F	Homsap IGHJ4*02 F	Homsap IGHD6-13*01 F	IGHM	caggtgcagctggtggagtctggggga...ggcgtggtccagcctgggaggtccctgagactctcctgtgcagcctctggattcaccttc............agtagctatggcatgcactgggtccgccaggctccaggcaaggggctggagtgggtggcagttatatcatatgat......ggaagtaataaatactatgcagactccgtgaag...ggccgattcaccatctccagagacaattccaagaacacgctgtatctgcaaatgaacagcctgagagctgaggacacggctgtgtattactgtgcgaagaaacatagcagcagctatattgactactggggccagggaaccctggtcaccgtctcctcag		caggtgcagctggtggagtctggggga...ggcgtggtccagcctgggaggtccctgagactctcctgtgcagcctctggattcaccttc............agtagctatggcatgcactgggtccgccaggctccaggcaaggggctggagtgggtggcagttatatcatatgat......ggaagtaataaatactatgcagactccgtgaag...ggccgattcaccatctccagagacaattccaagaacacgctgtatctgcaaatgaacagcctgagagctgaggacacggctgtgtattactgtgcga	caggtgcagctggtggagtctggggga...ggcgtggtccagcctgggaggtccctgagactctcctgtgcagcctct	ggattcaccttc............agtagctatggc	atgcactgggtccgccaggctccaggcaaggggctggagtgggtggcagtt	atatcatatgat......ggaagtaataaa	tactatgcagactccgtgaag...ggccgattcaccatctccagagacaattccaagaacacgctgtatctgcaaatgaacagcctgagagctgaggacacggctgtgtattactgt	gcgaagaaacatagcagcagctatattgactac	tgtgcgaagaaacatagcagcagctatattgactactgg	ttgactactggggccagggaaccctggtcaccgtctcctcag	tggggccagggaaccctggtcaccgtctcctcag
8161	ACGGAGACATCACAAC-1_contig_1	productive	N	Homsap IGHV3-20*01 F, or Homsap IGHV3-20*03 ORF	Homsap IGHJ4*02 F	Homsap IGHD6-19*01 F	IGHM	gaggtgcagctggtggagtctggggga...ggtgtggtacggcctggggggtccctgagactctcctgtgcagcctctggattcaccttt............gatgattatggcatgagctgggtccgccaagctccagggaaggggctggagtgggtctctggtattaattggaat......ggtggtagcacaggttatgcagactctgtgaag...ggccgattcaccatctccagagacaacgccaagaactccctgtatctgcaaatgaacagtctgagagccgaggacacggccttgtattactgtgcgagagatcatagcagtggctggtacgtggggtactactttgactactggggccagggaaccctggtcaccgtctcctcag		gaggtgcagctggtggagtctggggga...ggtgtggtacggcctggggggtccctgagactctcctgtgcagcctctggattcaccttt............gatgattatggcatgagctgggtccgccaagctccagggaaggggctggagtgggtctctggtattaattggaat......ggtggtagcacaggttatgcagactctgtgaag...ggccgattcaccatctccagagacaacgccaagaactccctgtatctgcaaatgaacagtctgagagccgaggacacggccttgtattactgtgcgagaga	gaggtgcagctggtggagtctggggga...ggtgtggtacggcctggggggtccctgagactctcctgtgcagcctct	ggattcaccttt............gatgattatggc	atgagctgggtccgccaagctccagggaaggggctggagtgggtctctggt	attaattggaat......ggtggtagcaca	ggttatgcagactctgtgaag...ggccgattcaccatctccagagacaacgccaagaactccctgtatctgcaaatgaacagtctgagagccgaggacacggccttgtattactgt	gcgagagatcatagcagtggctggtacgtggggtactactttgactac	tgtgcgagagatcatagcagtggctggtacgtggggtactactttgactactgg	actactttgactactggggccagggaaccctggtcaccgtctcctcag	tggggccagggaaccctggtcaccgtctcctcag
9672	ACGGAGACATTACGAC-1_contig_1	productive	N	Homsap IGHV3-30-3*01 F	Homsap IGHJ3*02 F	Homsap IGHD3-22*01 F	IGHM	caggtgcagctggtggagtctggggga...ggcgtggtccagcctgggaggtccctgagactctcctgtgcagcctctggattcaccttc............agtagctatgctatgcactgggtccgccaggctccaggcaaggggctggagtgggtggcagttatatcatatgat......ggaagcaataaatactacgcagactccgtgaag...ggccgattcaccatctccagagacaattccaagaacacgctgtatctgcaaatgaacagcctgagagctgaggacacggctgtgtattactgtgcgaccgatctacattactatgatagtagtggtcgctcacagggtgcttttgatatctggggccaagggacaatggtcaccgtctct…		caggtgcagctggtggagtctggggga...ggcgtggtccagcctgggaggtccctgagactctcctgtgcagcctctggattcaccttc............agtagctatgctatgcactgggtccgccaggctccaggcaaggggctggagtgggtggcagttatatcatatgat......ggaagcaataaatactacgcagactccgtgaag...ggccgattcaccatctccagagacaattccaagaacacgctgtatctgcaaatgaacagcctgagagctgaggacacggctgtgtattactgtgcga	caggtgcagctggtggagtctggggga...ggcgtggtccagcctgggaggtccctgagactctcctgtgcagcctct	ggattcaccttc............agtagctatgct	atgcactgggtccgccaggctccaggcaaggggctggagtgggtggcagtt	atatcatatgat......ggaagcaataaa	tactacgcagactccgtgaag...ggccgattcaccatctccagagacaattccaagaacacgctgtatctgcaaatgaacagcctgagagctgaggacacggctgtgtattactgt	gcgaccgatctacattactatgatagtagtggtcgctcacagggtgcttttgatatc	tgtgcgaccgatctacattactatgatagtagtggtcgctcacagggtgcttttgatatctgg	tgcttttgatatctggggccaagggacaatggtcaccgtctcttcag	tggggccaagggacaatggtcaccgtctcttcag
8403	ACGGAGAGTCAACATC-1_contig_6	productive	N	Homsap IGHV4-30-4*01 F	Homsap IGHJ4*02 F	Homsap IGHD4-17*01 F	IGHM	caggtgcagctgcaggagtcgggccca...ggactggtgaagccttcacagaccctgtccctcacctgcactgtctctggtggctccatcagc......agtggtgattactactggagttggatccgccagcccccagggaagggcctggagtggattgggtacatctattacagt.........gggagcacctactacaacccgtccctcaag...agtcgagttaccatatcagtagacacgtccaagaaccagttctccctgaagctgagctctgtgactgccgcagacacggccgtgtattactgtgccagagatctccggtacggttactttgactactggggccagggaaccctggtcaccgtctcctcag		caggtgcagctgcaggagtcgggccca...ggactggtgaagccttcacagaccctgtccctcacctgcactgtctctggtggctccatcagc......agtggtgattactactggagttggatccgccagcccccagggaagggcctggagtggattgggtacatctattacagt.........gggagcacctactacaacccgtccctcaag...agtcgagttaccatatcagtagacacgtccaagaaccagttctccctgaagctgagctctgtgactgccgcagacacggccgtgtattactgtgccagaga	caggtgcagctgcaggagtcgggccca...ggactggtgaagccttcacagaccctgtccctcacctgcactgtctct	ggtggctccatcagc......agtggtgattactac	tggagttggatccgccagcccccagggaagggcctggagtggattgggtac	atctattacagt.........gggagcacc	tactacaacccgtccctcaag...agtcgagttaccatatcagtagacacgtccaagaaccagttctccctgaagctgagctctgtgactgccgcagacacggccgtgtattactgt	gccagagatctccggtacggttactttgactac	tgtgccagagatctccggtacggttactttgactactgg	tactttgactactggggccagggaaccctggtcaccgtctcctcag	tggggccagggaaccctggtcaccgtctcctcag
11324	ACGGAGAGTGGCAAAC-1_contig_2	productive	M	Homsap IGHV1-69*04 F	Homsap IGHJ4*02 F	Homsap IGHD2-15*01 F	IGHA2	caggtccagctggtgcagtctggggct...gaggtgaagacgcctgggtcctcggtgacggtctcctgcaaggcttttggagacaccttc............aacaacgttgctgtcaattgggtgcgacaggcccctgggcaagggcttgagtggataacaaggaccctccctctc......cttggtgtttcaaactccgcacagaagttccgt...gacagagtcacgactaccgcggacttatccaccaacacagtctacatgcacttgggccgcctgacatccgacgactcggccgtctactactgtgtgagaccgtccaggactgattgcagtgatggtggctgcttcatttcggacaactggggccagggaaccctggtcaccgtctcgtcgg		caggtccagctggtgcagtctggggct...gaggtgaagacgcctgggtcctcggtgacggtctcctgcaaggcttttggagacaccttc............aacaacgttgctgtcaattgggtgcgacaggcccctgggcaagggcttgagtggataacaaggaccctccctctc......cttggtgtttcaaactccgcacagaagttccgt...gacagagtcacgactaccgcggacttatccaccaacacagtctacatgcacttgggccgcctgacatccgacgactcggccgtctactactgtgtgaga	caggtccagctggtgcagtctggggct...gaggtgaagacgcctgggtcctcggtgacggtctcctgcaaggctttt	ggagacaccttc............aacaacgttgct	gtcaattgggtgcgacaggcccctgggcaagggcttgagtggataacaagg	accctccctctc......cttggtgtttca	aactccgcacagaagttccgt...gacagagtcacgactaccgcggacttatccaccaacacagtctacatgcacttgggccgcctgacatccgacgactcggccgtctactactgt	gtgagaccgtccaggactgattgcagtgatggtggctgcttcatttcggacaac	tgtgtgagaccgtccaggactgattgcagtgatggtggctgcttcatttcggacaactgg	gacaactggggccagggaaccctggtcaccgtctcgtcgg	tggggccagggaaccctggtcaccgtctcgtcgg
12989	ACGGAGAGTGTGAAAT-1_contig_2	productive	N	Homsap IGHV3-15*01 F	Homsap IGHJ4*02 F	Homsap IGHD2-15*01 F	IGHM	gaggtgcagctggtggagtctggggga...ggcttggtaaagcctggggggtcccttagactctcctgtgcagcctctggattcactttc............agtaacgcctggatgagctgggtccgccaggctccagggaaggggctggagtgggttggccgtattaaaagcaaaactgatggtgggacaacagactacgctgcacccgtgaaa...ggcagattcaccatctcaagagatgattcaaaaaacacgctgtatctgcaaatgaacagcctgaaaaccgaggacacagccgtgtattactgtaccaccgactcccgttgtagtggtggtagctgctactgggcctactggggccagggaaccctggtcaccgtctcctcag		gaggtgcagctggtggagtctggggga...ggcttggtaaagcctggggggtcccttagactctcctgtgcagcctctggattcactttc............agtaacgcctggatgagctgggtccgccaggctccagggaaggggctggagtgggttggccgtattaaaagcaaaactgatggtgggacaacagactacgctgcacccgtgaaa...ggcagattcaccatctcaagagatgattcaaaaaacacgctgtatctgcaaatgaacagcctgaaaaccgaggacacagccgtgtattactgtaccac	gaggtgcagctggtggagtctggggga...ggcttggtaaagcctggggggtcccttagactctcctgtgcagcctct	ggattcactttc............agtaacgcctgg	atgagctgggtccgccaggctccagggaaggggctggagtgggttggccgt	attaaaagcaaaactgatggtgggacaaca	gactacgctgcacccgtgaaa...ggcagattcaccatctcaagagatgattcaaaaaacacgctgtatctgcaaatgaacagcctgaaaaccgaggacacagccgtgtattactgt	accaccgactcccgttgtagtggtggtagctgctactgggcctac	tgtaccaccgactcccgttgtagtggtggtagctgctactgggcctactgg	ctactggggccagggaaccctggtcaccgtctcctcag	tggggccagggaaccctggtcaccgtctcctcag
5385	ACGGAGATCCAGAAGG-1_contig_3	productive	M	Homsap IGHV1-2*02 F	Homsap IGHJ4*02 F	Homsap IGHD3-10*01 F	IGHM	caggtgcagctggtgcagtctggggct...gaggtgaagaagcctggggcctcagtgaaggtctcctgcaaggcttctggatacacctac............accggctactatatgcactgggtgcgacaggcccctggacaagggcttgagtggatgggatggatcaaccctaac......agtggtggcacaaactatgcacagaagtttcag...ggcagggtcaccatgaccagggacacgtccatcagcatagcctatatggagctgagcaggctgagatctgacgacacggccgtgtattactgtgcgagaagcccatggttcgggtcctttgactactggggccagggaaccctggtcaccgtctcctcag		caggtgcagctggtgcagtctggggct...gaggtgaagaagcctggggcctcagtgaaggtctcctgcaaggcttctggatacacctac............accggctactatatgcactgggtgcgacaggcccctggacaagggcttgagtggatgggatggatcaaccctaac......agtggtggcacaaactatgcacagaagtttcag...ggcagggtcaccatgaccagggacacgtccatcagcatagcctatatggagctgagcaggctgagatctgacgacacggccgtgtattactgtgcgaga	caggtgcagctggtgcagtctggggct...gaggtgaagaagcctggggcctcagtgaaggtctcctgcaaggcttct	ggatacacctac............accggctactat	atgcactgggtgcgacaggcccctggacaagggcttgagtggatgggatgg	atcaaccctaac......agtggtggcaca	aactatgcacagaagtttcag...ggcagggtcaccatgaccagggacacgtccatcagcatagcctatatggagctgagcaggctgagatctgacgacacggccgtgtattactgt	gcgagaagcccatggttcgggtcctttgactac	tgtgcgagaagcccatggttcgggtcctttgactactgg	ctttgactactggggccagggaaccctggtcaccgtctcctcag	tggggccagggaaccctggtcaccgtctcctcag
[truncated: 3,039 more rows]

## Sheet: Donor 5.IGH.vdj.2
Supplementary information, Table S5.2. Ig sequences in single B cells expressing 2 VDJ recombination patterns in donor 5
Sequence number	Sequence ID	V-DOMAIN Functionality	merge.cluster	V-GENE and allele	J-GENE and allele	D-GENE and allele	C-GENE	V-D-J-REGION	V-J-REGION	V-REGION	FR1-IMGT	CDR1-IMGT	FR2-IMGT	CDR2-IMGT	FR3-IMGT	CDR3-IMGT	JUNCTION	J-REGION	FR4-IMGT
[truncated: 516 more rows]

## Sheet: Donor 5.IGH.vdj.3
Supplementary information, Table S5.3. Ig sequences in single B cells expressing 3 VDJ recombination patterns in donor 5
Sequence number	Sequence ID	V-DOMAIN Functionality	merge.cluster	V-GENE and allele	J-GENE and allele	D-GENE and allele	C-GENE	V-D-J-REGION	V-J-REGION	V-REGION	FR1-IMGT	CDR1-IMGT	FR2-IMGT	CDR2-IMGT	FR3-IMGT	CDR3-IMGT	JUNCTION	J-REGION	FR4-IMGT
[truncated: 30 more rows]

## Sheet: Donor 5.IGκ.vj.1
Supplementary information, Table S5.4. Ig sequences in single B cells expressing 1 VκJκ recombination pattern in donor 5
Sequence number	Sequence ID	V-DOMAIN Functionality	merge.cluster	V-GENE and allele	J-GENE and allele	D-GENE and allele	C-GENE	V-D-J-REGION	V-J-REGION	V-REGION	FR1-IMGT	CDR1-IMGT	FR2-IMGT	CDR2-IMGT	FR3-IMGT	CDR3-IMGT	JUNCTION	J-REGION	FR4-IMGT
[truncated: 2,057 more rows]

## Sheet: Donor 5.IGκ.vj.2
Supplementary information, Table S5.5. Ig sequences in single B cells expressing 2 VκJκ recombination patterns in donor 5
[truncated: 620 more rows]

[truncated: 4 more sheets: Donor 5.IGκ.vj.3, Donor 5.IGλ.vj.1, Donor 5.IGλ.vj.2, Donor 5.IGλ.vj.3]
