# Supplementary material for: More than one antibody of individual B cells revealed by single-cell immune profiling
Source: Cell Discov. 2019 Dec 10;5:64. doi: 10.1038/s41421-019-0137-3 (PMC6901605; doi:10.1038/s41421-019-0137-3)
Supplement: Supplementary file 7 — Table S6 [file 41421_2019_137_MOESM7_ESM.xlsx]

## Sheet: IGH.vdj.1
Supplementary information, Table S6.1. Ig sequences in single B cells expressing 1 VDJ recombination pattern
Sequence number	Sequence ID	V-DOMAIN Functionality	V-GENE and allele	J-GENE and allele	D-GENE and allele	V-D-J-REGION	V-J-REGION	V-REGION	FR1-IMGT	CDR1-IMGT	FR2-IMGT	CDR2-IMGT	FR3-IMGT	CDR3-IMGT	JUNCTION	J-REGION	FR4-IMGT
1193	AAACCTGCAAAGCGGT-1_contig_2	productive	Homsap IGHV3-30*03 F, or Homsap IGHV3-30*18 F or Homsap IGHV3-30-5*01 F	Homsap IGHJ5*02 F	Homsap IGHD3-22*01 F	caggtgcagctggtggagtctggggga...ggcgtggtccagcctgggaggtccctgagactctcctgtgcagcctctggattcaccttc............agtagctatggcatgcactgggtccgccaggctccaggcaaggggctggagtgggtggcagttatatcatatgat......ggaagtaataaatactatgcagactccgtgaag...ggccgattcaccatctccagagacaattccaagaacacgctgtatctgcaaatgaacagcctgagagctgaggacacggctgtgtattactgtgcgaaaaggagtcgtgatgatagtagtggttattacttgtggttcgacccctggggccagggaaccctggtcaccgtctcctcag		caggtgcagctggtggagtctggggga...ggcgtggtccagcctgggaggtccctgagactctcctgtgcagcctctggattcaccttc............agtagctatggcatgcactgggtccgccaggctccaggcaaggggctggagtgggtggcagttatatcatatgat......ggaagtaataaatactatgcagactccgtgaag...ggccgattcaccatctccagagacaattccaagaacacgctgtatctgcaaatgaacagcctgagagctgaggacacggctgtgtattactgtgcga	caggtgcagctggtggagtctggggga...ggcgtggtccagcctgggaggtccctgagactctcctgtgcagcctct	ggattcaccttc............agtagctatggc	atgcactgggtccgccaggctccaggcaaggggctggagtgggtggcagtt	atatcatatgat......ggaagtaataaa	tactatgcagactccgtgaag...ggccgattcaccatctccagagacaattccaagaacacgctgtatctgcaaatgaacagcctgagagctgaggacacggctgtgtattactgt	gcgaaaaggagtcgtgatgatagtagtggttattacttgtggttcgacccc	tgtgcgaaaaggagtcgtgatgatagtagtggttattacttgtggttcgacccctgg	tggttcgacccctggggccagggaaccctggtcaccgtctcctcag	tggggccagggaaccctggtcaccgtctcctcag
1194	AAACCTGCAAAGCGGT-1_contig_3	productive	Homsap IGHV3-30*03 F, or Homsap IGHV3-30*18 F or Homsap IGHV3-30-5*01 F	Homsap IGHJ5*02 F	Homsap IGHD3-22*01 F	gaggtgcagctgttggagtctggggga...ggcttggtacagcctggggggtccctgagactctcctgtgcagcctctggattcaccttc............agtagctatggcatgcactgggtccgccaggctccaggcaaggggctggagtgggtggcagttatatcatatgat......ggaagtaataaatactatgcagactccgtgaag...ggccgattcaccatctccagagacaattccaagaacacgctgtatctgcaaatgaacagcctgagagctgaggacacggctgtgtattactgtgcgaaaaggagtcgtgatgatagtagtggttattacttgtggttcgacccctggggccagggaaccctggtcaccgtctcctcag		gaggtgcagctgttggagtctggggga...ggcttggtacagcctggggggtccctgagactctcctgtgcagcctctggattcaccttc............agtagctatggcatgcactgggtccgccaggctccaggcaaggggctggagtgggtggcagttatatcatatgat......ggaagtaataaatactatgcagactccgtgaag...ggccgattcaccatctccagagacaattccaagaacacgctgtatctgcaaatgaacagcctgagagctgaggacacggctgtgtattactgtgcga	gaggtgcagctgttggagtctggggga...ggcttggtacagcctggggggtccctgagactctcctgtgcagcctct	ggattcaccttc............agtagctatggc	atgcactgggtccgccaggctccaggcaaggggctggagtgggtggcagtt	atatcatatgat......ggaagtaataaa	tactatgcagactccgtgaag...ggccgattcaccatctccagagacaattccaagaacacgctgtatctgcaaatgaacagcctgagagctgaggacacggctgtgtattactgt	gcgaaaaggagtcgtgatgatagtagtggttattacttgtggttcgacccc	tgtgcgaaaaggagtcgtgatgatagtagtggttattacttgtggttcgacccctgg	tggttcgacccctggggccagggaaccctggtcaccgtctcctcag	tggggccagggaaccctggtcaccgtctcctcag
2571	AAACCTGCACAGCCCA-1_contig_1	productive	Homsap IGHV3-48*01 F	Homsap IGHJ3*02 F	Homsap IGHD2-21*01 F	gaggtgcagctggtggagtctggggga...ggcttggtacagcctggggggtccctgagactctcctgtgcagcctctggattcaccttc............agtagctatagcatgaactgggtccgccaggctccagggaaggggctggagtgggtttcatacattagtagtagt......agtagtaccatatactacgcagactctgtgaag...ggccgattcaccatctccagagacaatgccaagaactcactgtatctgcaaatgaacagcctgagagccgaggacacggctgtgtattactgtgcgagagtccacgcatattgtggtggtgattgcccgatggacgcttttgatatctggggccaagggacaatggtcaccgtctcttcag		gaggtgcagctggtggagtctggggga...ggcttggtacagcctggggggtccctgagactctcctgtgcagcctctggattcaccttc............agtagctatagcatgaactgggtccgccaggctccagggaaggggctggagtgggtttcatacattagtagtagt......agtagtaccatatactacgcagactctgtgaag...ggccgattcaccatctccagagacaatgccaagaactcactgtatctgcaaatgaacagcctgagagccgaggacacggctgtgtattactgtgcgagag	gaggtgcagctggtggagtctggggga...ggcttggtacagcctggggggtccctgagactctcctgtgcagcctct	ggattcaccttc............agtagctatagc	atgaactgggtccgccaggctccagggaaggggctggagtgggtttcatac	attagtagtagt......agtagtaccata	tactacgcagactctgtgaag...ggccgattcaccatctccagagacaatgccaagaactcactgtatctgcaaatgaacagcctgagagccgaggacacggctgtgtattactgt	gcgagagtccacgcatattgtggtggtgattgcccgatggacgcttttgatatc	tgtgcgagagtccacgcatattgtggtggtgattgcccgatggacgcttttgatatctgg	gcttttgatatctggggccaagggacaatggtcaccgtctcttcag	tggggccaagggacaatggtcaccgtctcttcag
2413	AAACCTGCAGACGCCT-1_contig_1	productive	Homsap IGHV4-34*01 F	Homsap IGHJ5*02 F	Homsap IGHD3-10*01 F	caggtgcagctacagcagtggggcgca...ggactgttgaagccttcggagaccctgtccctcacctgcgctgtctatggtgggtccttc............agtggttactactggagctggatccgccagcccccagggaaggggctggagtggattggggaaatcaatcatagt.........ggaagcaccaactacaacccgtccctcaag...agtcgagtcaccatatcagtagacacgtccaagaaccagttctccctgaagctgagctctgtgaccgccgcggacacggctgtgtattactgtgcgaggggaagattactatggttcggggagttaccttggcggggagaacacggcgtctggttcgacccctggggccagggaaccctg…		caggtgcagctacagcagtggggcgca...ggactgttgaagccttcggagaccctgtccctcacctgcgctgtctatggtgggtccttc............agtggttactactggagctggatccgccagcccccagggaaggggctggagtggattggggaaatcaatcatagt.........ggaagcaccaactacaacccgtccctcaag...agtcgagtcaccatatcagtagacacgtccaagaaccagttctccctgaagctgagctctgtgaccgccgcggacacggctgtgtattactgtgcgag	caggtgcagctacagcagtggggcgca...ggactgttgaagccttcggagaccctgtccctcacctgcgctgtctat	ggtgggtccttc............agtggttactac	tggagctggatccgccagcccccagggaaggggctggagtggattggggaa	atcaatcatagt.........ggaagcacc	aactacaacccgtccctcaag...agtcgagtcaccatatcagtagacacgtccaagaaccagttctccctgaagctgagctctgtgaccgccgcggacacggctgtgtattactgt	gcgaggggaagattactatggttcggggagttaccttggcggggagaacacggcgtctggttcgacccc	tgtgcgaggggaagattactatggttcggggagttaccttggcggggagaacacggcgtctggttcgacccctgg	ctggttcgacccctggggccagggaaccctggtcaccgtctcctcag	tggggccagggaaccctggtcaccgtctcctcag
2880	AAAGCAAAGAAACGCC-1_contig_3	productive	Homsap IGHV3-64*01 F	Homsap IGHJ4*02 F	Homsap IGHD6-25*01 F	gaggttcaactggtggagtctggggga...ggcttggtccaaccgggggggtccgcgagactctcctgtgttacgtctggattcaatctc............agggcttatgctatccactgggtccgtcaggctccagggaagggactggaatatgtcgcagcgattagtggtgat......gggggtaccacatatcttgcaaattcgttgaag...gccagatctaccatctccagagacaatgccaagagtacggtgtttcttcaaatgggcagcctgagaggagacgattcggctgtctattattgtgcgagagataaggccggcagcggctttgactactggggcccgggaacccgagtcaccgtctcctcag		gaggttcaactggtggagtctggggga...ggcttggtccaaccgggggggtccgcgagactctcctgtgttacgtctggattcaatctc............agggcttatgctatccactgggtccgtcaggctccagggaagggactggaatatgtcgcagcgattagtggtgat......gggggtaccacatatcttgcaaattcgttgaag...gccagatctaccatctccagagacaatgccaagagtacggtgtttcttcaaatgggcagcctgagaggagacgattcggctgtctattattgtgcgagaga	gaggttcaactggtggagtctggggga...ggcttggtccaaccgggggggtccgcgagactctcctgtgttacgtct	ggattcaatctc............agggcttatgct	atccactgggtccgtcaggctccagggaagggactggaatatgtcgcagcg	attagtggtgat......gggggtaccaca	tatcttgcaaattcgttgaag...gccagatctaccatctccagagacaatgccaagagtacggtgtttcttcaaatgggcagcctgagaggagacgattcggctgtctattattgt	gcgagagataaggccggcagcggctttgactac	tgtgcgagagataaggccggcagcggctttgactactgg	ctttgactactggggcccgggaacccgagtcaccgtctcctcag	tggggcccgggaacccgagtcaccgtctcctcag
2255	AAAGCAAAGGTAAACT-1_contig_1	unproductive	Homsap IGHV3-21*01 F	Homsap IGHJ2*01 F	Homsap IGHD5-12*01 F	gaggtgcagctggtggagtctggggga...ggcctggtcaagcctggggggtccctgagactctcctgtgcagcctctggattcaccttc............agtagctatagcatgaactgggtccgccaggctccagggaaggggctggagtgggtctcatccattagtagtagt......agtagttacatatactacgcagactcagtgaag...ggccgattcaccatctccagagacaacgccaagaactcactgtatctgcaaatgaacagcctgagagccgaggacacggctgtgtattactgtgcgagagatcgtattacgatttttggagtggttaccc		gaggtgcagctggtggagtctggggga...ggcctggtcaagcctggggggtccctgagactctcctgtgcagcctctggattcaccttc............agtagctatagcatgaactgggtccgccaggctccagggaaggggctggagtgggtctcatccattagtagtagt......agtagttacatatactacgcagactcagtgaag...ggccgattcaccatctccagagacaacgccaagaactcactgtatctgcaaatgaacagcctgagagccgaggacacggctgtgtattactgtgcgagaga	gaggtgcagctggtggagtctggggga...ggcctggtcaagcctggggggtccctgagactctcctgtgcagcctct	ggattcaccttc............agtagctatagc	atgaactgggtccgccaggctccagggaaggggctggagtgggtctcatcc	attagtagtagt......agtagttacata	tactacgcagactcagtgaag...ggccgattcaccatctccagagacaacgccaagaactcactgtatctgcaaatgaacagcctgagagccgaggacacggctgtgtattactgt	gcgagagatcgtattacgatttt	tgtgcgagagatcgtattacgatttttgg	tggagtggttaccc	tggagtggttaccc
1838	AAAGTAGAGTGGAGTC-1_contig_4	productive	Homsap IGHV3-48*01 F	Homsap IGHJ6*02 F	Homsap IGHD3-22*01 F	gaggtgcagctggtggagtctggggga...ggcttggtacagcctggggggtccctgagactctcctgtgcagcctctggattcaccttc............agtagctatagcatgaactgggtccgccaggctccagggaaggggctggagtgggtttcatacattagtagtagt......agtagtaccatatactacgcagactctgtgaag...ggccgattcaccatctccagagacaatgccaagaactcactgtatctgcaaatgaacagcctgagagccgaggacacggctgtgtattactgtgcgagatggggagaagcctatgatagttactactcctactactactacggtatggacgtctggggccaagggaccacggtcaccgtc…		gaggtgcagctggtggagtctggggga...ggcttggtacagcctggggggtccctgagactctcctgtgcagcctctggattcaccttc............agtagctatagcatgaactgggtccgccaggctccagggaaggggctggagtgggtttcatacattagtagtagt......agtagtaccatatactacgcagactctgtgaag...ggccgattcaccatctccagagacaatgccaagaactcactgtatctgcaaatgaacagcctgagagccgaggacacggctgtgtattactgtgcgaga	gaggtgcagctggtggagtctggggga...ggcttggtacagcctggggggtccctgagactctcctgtgcagcctct	ggattcaccttc............agtagctatagc	atgaactgggtccgccaggctccagggaaggggctggagtgggtttcatac	attagtagtagt......agtagtaccata	tactacgcagactctgtgaag...ggccgattcaccatctccagagacaatgccaagaactcactgtatctgcaaatgaacagcctgagagccgaggacacggctgtgtattactgt	gcgagatggggagaagcctatgatagttactactcctactactactacggtatggacgtc	tgtgcgagatggggagaagcctatgatagttactactcctactactactacggtatggacgtctgg	ctactactactacggtatggacgtctggggccaagggaccacggtcaccgtctcctca	tggggccaagggaccacggtcaccgtctcctca
1841	AAATGCCCATCCAACA-1_contig_2	productive	Homsap IGHV4-34*01 F	Homsap IGHJ4*02 F	Homsap IGHD3-22*01 F	caggtgcagctacagcagtggggcgca...ggactgttgaagccttcggagaccctgtccctcacctgcgctgtctatggtgggtccttc............agtggttactactggagctggatccgccagcccccagggaaggggctggagtggattggggaaatcaatcatagt.........ggaagcaccaactacaacccgtccctcaag...agtcgagtcaccatatcagtagacacgtccaagaaccagttctccctgaagctgagctctgtgaccgccgcggacacggctgtgtattactgtgcgagaggctcgagtattactatgatagtagtggttattactacggccccttttgactactggggccagggaaccctggtcaccgtc…		caggtgcagctacagcagtggggcgca...ggactgttgaagccttcggagaccctgtccctcacctgcgctgtctatggtgggtccttc............agtggttactactggagctggatccgccagcccccagggaaggggctggagtggattggggaaatcaatcatagt.........ggaagcaccaactacaacccgtccctcaag...agtcgagtcaccatatcagtagacacgtccaagaaccagttctccctgaagctgagctctgtgaccgccgcggacacggctgtgtattactgtgcgagagg	caggtgcagctacagcagtggggcgca...ggactgttgaagccttcggagaccctgtccctcacctgcgctgtctat	ggtgggtccttc............agtggttactac	tggagctggatccgccagcccccagggaaggggctggagtggattggggaa	atcaatcatagt.........ggaagcacc	aactacaacccgtccctcaag...agtcgagtcaccatatcagtagacacgtccaagaaccagttctccctgaagctgagctctgtgaccgccgcggacacggctgtgtattactgt	gcgagaggctcgagtattactatgatagtagtggttattactacggccccttttgactac	tgtgcgagaggctcgagtattactatgatagtagtggttattactacggccccttttgactactgg	tttgactactggggccagggaaccctggtcaccgtctcctcag	tggggccagggaaccctggtcaccgtctcctcag
596	AACACGTCAGATCCAT-1_contig_2	productive	Homsap IGHV3-30-3*01 F	Homsap IGHJ5*02 F	Homsap IGHD6-19*01 F	caggttcacctggtggagtctggggga...ggcgtggtccagtctggggggcccctgagactgtcctgtgcagcctctggattcgccttc............agcacctatgctatgcactgggtccgccaggctccaggcaaggggctggagtggatcgcagcaatatcttctgac......ggaaccaatcaatattacgcggactccgtgaag...ggccgattctccatctccagagataattccaagaccacactgtttctgcaagtgaccagcctgcgacctgcagacacggctgtctactattgtgcgagagatgcccgacctaaccagtggctggtggaagagttcggtgtaacgtccaactggttcgacccctggggccagggaactctg…		caggttcacctggtggagtctggggga...ggcgtggtccagtctggggggcccctgagactgtcctgtgcagcctctggattcgccttc............agcacctatgctatgcactgggtccgccaggctccaggcaaggggctggagtggatcgcagcaatatcttctgac......ggaaccaatcaatattacgcggactccgtgaag...ggccgattctccatctccagagataattccaagaccacactgtttctgcaagtgaccagcctgcgacctgcagacacggctgtctactattgtgcgagaga	caggttcacctggtggagtctggggga...ggcgtggtccagtctggggggcccctgagactgtcctgtgcagcctct	ggattcgccttc............agcacctatgct	atgcactgggtccgccaggctccaggcaaggggctggagtggatcgcagca	atatcttctgac......ggaaccaatcaa	tattacgcggactccgtgaag...ggccgattctccatctccagagataattccaagaccacactgtttctgcaagtgaccagcctgcgacctgcagacacggctgtctactattgt	gcgagagatgcccgacctaaccagtggctggtggaagagttcggtgtaacgtccaactggttcgacccc	tgtgcgagagatgcccgacctaaccagtggctggtggaagagttcggtgtaacgtccaactggttcgacccctgg	caactggttcgacccctggggccagggaactctggtcaccgtctcctcag	tggggccagggaactctggtcaccgtctcctcag
1782	AACCGCGAGCAATCTC-1_contig_1	productive	Homsap IGHV3-23*01 F, or Homsap IGHV3-23D*01 F	Homsap IGHJ4*02 F	Homsap IGHD3-22*01 F	gaggtgcagctgttggagtctggggga...ggcttggtacagcctggggggtccctgagactctcctgtgcagcctctggattcaccttt............agcagctatgccatgagctgggtccgccaggctccagggaaggggctggagtgggtctcagctattagtggtagt......ggtggtagcacatactacgcagactccgtgaag...ggccggttcaccatctccagagacaattccaagaacacgctgtatctgcaaatgaacagcctgagagccgaggacacggccgtatattactgtgcgaaagacccatactatgatagtagtggttattacgagtggggccagggaaccctggtcaccgtctcctcag		gaggtgcagctgttggagtctggggga...ggcttggtacagcctggggggtccctgagactctcctgtgcagcctctggattcaccttt............agcagctatgccatgagctgggtccgccaggctccagggaaggggctggagtgggtctcagctattagtggtagt......ggtggtagcacatactacgcagactccgtgaag...ggccggttcaccatctccagagacaattccaagaacacgctgtatctgcaaatgaacagcctgagagccgaggacacggccgtatattactgtgcgaaaga	gaggtgcagctgttggagtctggggga...ggcttggtacagcctggggggtccctgagactctcctgtgcagcctct	ggattcaccttt............agcagctatgcc	atgagctgggtccgccaggctccagggaaggggctggagtgggtctcagct	attagtggtagt......ggtggtagcaca	tactacgcagactccgtgaag...ggccggttcaccatctccagagacaattccaagaacacgctgtatctgcaaatgaacagcctgagagccgaggacacggccgtatattactgt	gcgaaagacccatactatgatagtagtggttattacgag	tgtgcgaaagacccatactatgatagtagtggttattacgagtgg	tggggccagggaaccctggtcaccgtctcctcag	tggggccagggaaccctggtcaccgtctcctcag
1045	AACCGCGGTAGAGGAA-1_contig_2	productive	Homsap IGHV3-30-3*01 F	Homsap IGHJ4*02 F	Homsap IGHD3-16*01 F	caggtgcagctggtggagtctggggga...ggcgtggtccggcctgggaggtccctgagactctcctgtgcagcctctggattcatcttc............agtagttatgctatgcactgggtccgccaggctccaggcaaggggctggagtgggtggcagttatatcatatgat......ggaagcaataaatactacgcagactccgtgaag...ggccgattcaccatctccagagacaattccaagaacacgctgtatctgcaaatgaacagcctgagagctgaggacacggctgtgtattactgtgcgagagatccgggggaccttttgattacatttgggggagcctactttgactactggggccagggaaccctggtcaccgtctcctcag		caggtgcagctggtggagtctggggga...ggcgtggtccggcctgggaggtccctgagactctcctgtgcagcctctggattcatcttc............agtagttatgctatgcactgggtccgccaggctccaggcaaggggctggagtgggtggcagttatatcatatgat......ggaagcaataaatactacgcagactccgtgaag...ggccgattcaccatctccagagacaattccaagaacacgctgtatctgcaaatgaacagcctgagagctgaggacacggctgtgtattactgtgcgagaga	caggtgcagctggtggagtctggggga...ggcgtggtccggcctgggaggtccctgagactctcctgtgcagcctct	ggattcatcttc............agtagttatgct	atgcactgggtccgccaggctccaggcaaggggctggagtgggtggcagtt	atatcatatgat......ggaagcaataaa	tactacgcagactccgtgaag...ggccgattcaccatctccagagacaattccaagaacacgctgtatctgcaaatgaacagcctgagagctgaggacacggctgtgtattactgt	gcgagagatccgggggaccttttgattacatttgggggagcctactttgactac	tgtgcgagagatccgggggaccttttgattacatttgggggagcctactttgactactgg	ctactttgactactggggccagggaaccctggtcaccgtctcctcag	tggggccagggaaccctggtcaccgtctcctcag
680	AACCGCGGTTAGGGTG-1_contig_2	productive	Homsap IGHV3-21*01 F	Homsap IGHJ4*02 F	Homsap IGHD3-9*01 F	gaggtgcagctggtggagtctggggga...ggcctggtcaagcctggggggtccctgagactctcctgtgcagcctctggattcaccttc............agtagctatagcatgaactgggtccgccaggctccagggaaggggctggagtgggtctcatccattagtagtagt......agtagttacatatactacgcagactcagtgaag...ggccgattcaccatctccagagacaacgccaagaactcactgtatctgcaaatgaacagcctgagagccgaggacacggctgtgtattactgtgcgagagatctcttcaattacgatattttgactggcccagactactggggccagggaaccctggtcaccgtctcctcag		gaggtgcagctggtggagtctggggga...ggcctggtcaagcctggggggtccctgagactctcctgtgcagcctctggattcaccttc............agtagctatagcatgaactgggtccgccaggctccagggaaggggctggagtgggtctcatccattagtagtagt......agtagttacatatactacgcagactcagtgaag...ggccgattcaccatctccagagacaacgccaagaactcactgtatctgcaaatgaacagcctgagagccgaggacacggctgtgtattactgtgcgagaga	gaggtgcagctggtggagtctggggga...ggcctggtcaagcctggggggtccctgagactctcctgtgcagcctct	ggattcaccttc............agtagctatagc	atgaactgggtccgccaggctccagggaaggggctggagtgggtctcatcc	attagtagtagt......agtagttacata	tactacgcagactcagtgaag...ggccgattcaccatctccagagacaacgccaagaactcactgtatctgcaaatgaacagcctgagagccgaggacacggctgtgtattactgt	gcgagagatctcttcaattacgatattttgactggcccagactac	tgtgcgagagatctcttcaattacgatattttgactggcccagactactgg	gactactggggccagggaaccctggtcaccgtctcctcag	tggggccagggaaccctggtcaccgtctcctcag
1469	AACTCAGCATATACCG-1_contig_1	productive	Homsap IGHV3-30-3*01 F	Homsap IGHJ6*02 F	Homsap IGHD4-17*01 F	caggtgcagctggtggagtctggggga...ggcgtggtccagcctgggaggtccctgagactctcctgtgcagcctctggattcaccttc............agtagctatgctatgcactgggtccgccaggctccaggcaaggggctggagtgggtggcagttatatcatatgat......ggaagcaataaatactacgcagactccgtgaag...ggccgattcaccatctccagagacaattccaagaacacgctgtatctgcaaatgaacagcctgagagctgaggacacggctgtgtattactgtgcgagagggggaggtgactacgactactactactacggtatggacgtctggggccaagggaccacggtcaccgtctcctca		caggtgcagctggtggagtctggggga...ggcgtggtccagcctgggaggtccctgagactctcctgtgcagcctctggattcaccttc............agtagctatgctatgcactgggtccgccaggctccaggcaaggggctggagtgggtggcagttatatcatatgat......ggaagcaataaatactacgcagactccgtgaag...ggccgattcaccatctccagagacaattccaagaacacgctgtatctgcaaatgaacagcctgagagctgaggacacggctgtgtattactgtgcgagag	caggtgcagctggtggagtctggggga...ggcgtggtccagcctgggaggtccctgagactctcctgtgcagcctct	ggattcaccttc............agtagctatgct	atgcactgggtccgccaggctccaggcaaggggctggagtgggtggcagtt	atatcatatgat......ggaagcaataaa	tactacgcagactccgtgaag...ggccgattcaccatctccagagacaattccaagaacacgctgtatctgcaaatgaacagcctgagagctgaggacacggctgtgtattactgt	gcgagagggggaggtgactacgactactactactacggtatggacgtc	tgtgcgagagggggaggtgactacgactactactactacggtatggacgtctgg	actactactactacggtatggacgtctggggccaagggaccacggtcaccgtctcctca	tggggccaagggaccacggtcaccgtctcctca
904	AACTCTTTCAAACCGT-1_contig_2	productive	Homsap IGHV3-7*01 F	Homsap IGHJ4*02 F	Homsap IGHD2-15*01 F	gaggtgcagctggtggagtctggggga...ggcttggtccagcctggggggtccctgagactctcctgtgcagcctctggattcaccttt............agtacttattggatgacctgggtccgccaggctccagggaaggggctggagtgggtggccaacataaaagaagat......ggaagtgagaaataccatgtggactctttgaag...ggccgattcaccatctccagagacaacgccaaaaactcactgtatctgcaaatgaacagcctgacagcggaggacacggctgtatattactgtgcgaaaggaggatgtagtggtggtagctgccactctgtcccaaccgactggggccggggaaccctggtcaccgtctcctcat		gaggtgcagctggtggagtctggggga...ggcttggtccagcctggggggtccctgagactctcctgtgcagcctctggattcaccttt............agtacttattggatgacctgggtccgccaggctccagggaaggggctggagtgggtggccaacataaaagaagat......ggaagtgagaaataccatgtggactctttgaag...ggccgattcaccatctccagagacaacgccaaaaactcactgtatctgcaaatgaacagcctgacagcggaggacacggctgtatattactgtgcgaaag	gaggtgcagctggtggagtctggggga...ggcttggtccagcctggggggtccctgagactctcctgtgcagcctct	ggattcaccttt............agtacttattgg	atgacctgggtccgccaggctccagggaaggggctggagtgggtggccaac	ataaaagaagat......ggaagtgagaaa	taccatgtggactctttgaag...ggccgattcaccatctccagagacaacgccaaaaactcactgtatctgcaaatgaacagcctgacagcggaggacacggctgtatattactgt	gcgaaaggaggatgtagtggtggtagctgccactctgtcccaaccgac	tgtgcgaaaggaggatgtagtggtggtagctgccactctgtcccaaccgactgg	actggggccggggaaccctggtcaccgtctcctcat	tggggccggggaaccctggtcaccgtctcctcat
1048	AACTCTTTCCATGAGT-1_contig_3	productive	Homsap IGHV3-30*03 F, or Homsap IGHV3-30*18 F or Homsap IGHV3-30-5*01 F	Homsap IGHJ4*02 F	Homsap IGHD6-19*01 F	caggtgcagttggtggagtctggggga...ggcgtggtccagccggggaggtccctgagactctcctgtgcagcctctggagtcaccttg............agcagttatggcatgcactgggtccgccaggctccaggcaaggggctggagtggctggcagttatgtcagatgat......ggaagaaacaaatactatgcagagtccgtgaag...ggccgattcaccatctccagggacaattccaagaacacggtgtatctgcaaatgaacagtctgagagctgaggagacggctgtgtattactgtgcgaaagagcataatagtggctggtggtactttgactactggggccagggaaccctggtcaccgtctcctcag		caggtgcagttggtggagtctggggga...ggcgtggtccagccggggaggtccctgagactctcctgtgcagcctctggagtcaccttg............agcagttatggcatgcactgggtccgccaggctccaggcaaggggctggagtggctggcagttatgtcagatgat......ggaagaaacaaatactatgcagagtccgtgaag...ggccgattcaccatctccagggacaattccaagaacacggtgtatctgcaaatgaacagtctgagagctgaggagacggctgtgtattactgtgcgaaaga	caggtgcagttggtggagtctggggga...ggcgtggtccagccggggaggtccctgagactctcctgtgcagcctct	ggagtcaccttg............agcagttatggc	atgcactgggtccgccaggctccaggcaaggggctggagtggctggcagtt	atgtcagatgat......ggaagaaacaaa	tactatgcagagtccgtgaag...ggccgattcaccatctccagggacaattccaagaacacggtgtatctgcaaatgaacagtctgagagctgaggagacggctgtgtattactgt	gcgaaagagcataatagtggctggtggtactttgactac	tgtgcgaaagagcataatagtggctggtggtactttgactactgg	tactttgactactggggccagggaaccctggtcaccgtctcctcag	tggggccagggaaccctggtcaccgtctcctcag
2257	AACTGGTCAAGGACTG-1_contig_2	productive	Homsap IGHV3-23*01 F, or Homsap IGHV3-23D*01 F	Homsap IGHJ4*02 F	Homsap IGHD3-10*01 F	gaggtgcagctgttggagtctggggga...ggcttggtacagcctggggggtccctgagactctcctgtgcagcctctggattcaccttt............agcagctatgccatgagctgggtccgccaggctccagggaaggggctggagtgggtctcagctattagtggtagt......ggtggtagcacatactacgcagactccgtgaag...ggccggttcaccatctccagagacaattccaagaacacgctgtatctgcaaatgaacagcctgagagccgaggacacggccgtatattactgtgcgaaagatctgcggggcgtattactatggttcggggagttatcgtttgactactggggccagggaaccctggtcaccgtctcctcag		gaggtgcagctgttggagtctggggga...ggcttggtacagcctggggggtccctgagactctcctgtgcagcctctggattcaccttt............agcagctatgccatgagctgggtccgccaggctccagggaaggggctggagtgggtctcagctattagtggtagt......ggtggtagcacatactacgcagactccgtgaag...ggccggttcaccatctccagagacaattccaagaacacgctgtatctgcaaatgaacagcctgagagccgaggacacggccgtatattactgtgcgaaaga	gaggtgcagctgttggagtctggggga...ggcttggtacagcctggggggtccctgagactctcctgtgcagcctct	ggattcaccttt............agcagctatgcc	atgagctgggtccgccaggctccagggaaggggctggagtgggtctcagct	attagtggtagt......ggtggtagcaca	tactacgcagactccgtgaag...ggccggttcaccatctccagagacaattccaagaacacgctgtatctgcaaatgaacagcctgagagccgaggacacggccgtatattactgt	gcgaaagatctgcggggcgtattactatggttcggggagttatcgtttgactac	tgtgcgaaagatctgcggggcgtattactatggttcggggagttatcgtttgactactgg	tttgactactggggccagggaaccctggtcaccgtctcctcag	tggggccagggaaccctggtcaccgtctcctcag
2260	AACTGGTCAAGGACTG-1_contig_5	productive	Homsap IGHV3-23*04 F	Homsap IGHJ4*02 F	Homsap IGHD3-10*01 F	caggtgcagctggtggagtctggggga...ggcttggtcaagcctggagggtccctgagactctcctgtgcagcctctggattcaccttt............agcagctatgccatgagctgggtccgccaggctccagggaaggggctggagtgggtctcagctattagtggtagt......ggtggtagcacatactacgcagactccgtgaag...ggccggttcaccatctccagagacaattccaagaacacgctgtatctgcaaatgaacagcctgagagccgaggacacggccgtatattactgtgcgaaagatctgcggggcgtattactatggttcggggagttatcgtttgactactggggccagggaaccctggtcaccgtctcctcag		caggtgcagctggtggagtctggggga...ggcttggtcaagcctggagggtccctgagactctcctgtgcagcctctggattcaccttt............agcagctatgccatgagctgggtccgccaggctccagggaaggggctggagtgggtctcagctattagtggtagt......ggtggtagcacatactacgcagactccgtgaag...ggccggttcaccatctccagagacaattccaagaacacgctgtatctgcaaatgaacagcctgagagccgaggacacggccgtatattactgtgcgaaaga	caggtgcagctggtggagtctggggga...ggcttggtcaagcctggagggtccctgagactctcctgtgcagcctct	ggattcaccttt............agcagctatgcc	atgagctgggtccgccaggctccagggaaggggctggagtgggtctcagct	attagtggtagt......ggtggtagcaca	tactacgcagactccgtgaag...ggccggttcaccatctccagagacaattccaagaacacgctgtatctgcaaatgaacagcctgagagccgaggacacggccgtatattactgt	gcgaaagatctgcggggcgtattactatggttcggggagttatcgtttgactac	tgtgcgaaagatctgcggggcgtattactatggttcggggagttatcgtttgactactgg	tttgactactggggccagggaaccctggtcaccgtctcctcag	tggggccagggaaccctggtcaccgtctcctcag
746	AACTTTCAGCACCGCT-1_contig_1	productive	Homsap IGHV4-4*02 F	Homsap IGHJ4*02 F	Homsap IGHD3-10*01 F	caggtgcagctgcaggagtcgggccca...ggactggtgaagccttcggggaccctgtccctcacctgcgctgtctctggtggctccatcagc.........agtagtaactggtggagttgggtccgccagcccccagggaaggggctggagtggattggggaaatctatcatagt.........gggagcaccaactacaacccgtccctcaag...agtcgagtcaccatatcagtagacaagtccaagaaccagttctccctgaagctgagctctgtgaccgccgcggacacggccgtgtattactgtgcgagagaagcctatggttcagggagttattatcctgactactggggccagggaaccctggtcaccgtctcctcag		caggtgcagctgcaggagtcgggccca...ggactggtgaagccttcggggaccctgtccctcacctgcgctgtctctggtggctccatcagc.........agtagtaactggtggagttgggtccgccagcccccagggaaggggctggagtggattggggaaatctatcatagt.........gggagcaccaactacaacccgtccctcaag...agtcgagtcaccatatcagtagacaagtccaagaaccagttctccctgaagctgagctctgtgaccgccgcggacacggccgtgtattactgtgcgagaga	caggtgcagctgcaggagtcgggccca...ggactggtgaagccttcggggaccctgtccctcacctgcgctgtctct	ggtggctccatcagc.........agtagtaactgg	tggagttgggtccgccagcccccagggaaggggctggagtggattggggaa	atctatcatagt.........gggagcacc	aactacaacccgtccctcaag...agtcgagtcaccatatcagtagacaagtccaagaaccagttctccctgaagctgagctctgtgaccgccgcggacacggccgtgtattactgt	gcgagagaagcctatggttcagggagttattatcctgactac	tgtgcgagagaagcctatggttcagggagttattatcctgactactgg	tgactactggggccagggaaccctggtcaccgtctcctcag	tggggccagggaaccctggtcaccgtctcctcag
1196	AACTTTCCAAGAAGAG-1_contig_1	productive	Homsap IGHV3-23*01 F, or Homsap IGHV3-23D*01 F	Homsap IGHJ6*02 F	Homsap IGHD5-18*01 F	gaggtgcagctgttggagtctggggga...ggcttggtacagcctggggggtccctgagactctcctgtgcagcctctggattcaccttt............agcagctatgccatgagctgggtccgccaggctccagggaaggggctggagtgggtctcagctattagtggtagt......ggtggtagcacatactacgcagactccgtgaag...ggccggttcaccatctccagagacaattccaagaacacgctgtatctgcaaatgaacagcctgagagccgaggacacggccgtatattactgtgcgaaagatcccgccgtggatacagactactacggtatggacgtctggggccaagggaccacggtcaccgtctcctca		gaggtgcagctgttggagtctggggga...ggcttggtacagcctggggggtccctgagactctcctgtgcagcctctggattcaccttt............agcagctatgccatgagctgggtccgccaggctccagggaaggggctggagtgggtctcagctattagtggtagt......ggtggtagcacatactacgcagactccgtgaag...ggccggttcaccatctccagagacaattccaagaacacgctgtatctgcaaatgaacagcctgagagccgaggacacggccgtatattactgtgcgaaaga	gaggtgcagctgttggagtctggggga...ggcttggtacagcctggggggtccctgagactctcctgtgcagcctct	ggattcaccttt............agcagctatgcc	atgagctgggtccgccaggctccagggaaggggctggagtgggtctcagct	attagtggtagt......ggtggtagcaca	tactacgcagactccgtgaag...ggccggttcaccatctccagagacaattccaagaacacgctgtatctgcaaatgaacagcctgagagccgaggacacggccgtatattactgt	gcgaaagatcccgccgtggatacagactactacggtatggacgtc	tgtgcgaaagatcccgccgtggatacagactactacggtatggacgtctgg	actactacggtatggacgtctggggccaagggaccacggtcaccgtctcctca	tggggccaagggaccacggtcaccgtctcctca
1197	AACTTTCCAAGAAGAG-1_contig_2	productive	Homsap IGHV3-23*04 F	Homsap IGHJ6*02 F	Homsap IGHD5-18*01 F	caggtgcagctggtggagtctggggga...ggcgtggtccagcctgggaggtccctgagactctcctgtgcagcctctggattcaccttt............agcagctatgccatgagctgggtccgccaggctccagggaaggggctggagtgggtctcagctattagtggtagt......ggtggtagcacatactacgcagactccgtgaag...ggccggttcaccatctccagagacaattccaagaacacgctgtatctgcaaatgaacagcctgagagccgaggacacggccgtatattactgtgcgaaagatcccgccgtggatacagactactacggtatggacgtctggggccaagggaccacggtcaccgtctcctca		caggtgcagctggtggagtctggggga...ggcgtggtccagcctgggaggtccctgagactctcctgtgcagcctctggattcaccttt............agcagctatgccatgagctgggtccgccaggctccagggaaggggctggagtgggtctcagctattagtggtagt......ggtggtagcacatactacgcagactccgtgaag...ggccggttcaccatctccagagacaattccaagaacacgctgtatctgcaaatgaacagcctgagagccgaggacacggccgtatattactgtgcgaaaga	caggtgcagctggtggagtctggggga...ggcgtggtccagcctgggaggtccctgagactctcctgtgcagcctct	ggattcaccttt............agcagctatgcc	atgagctgggtccgccaggctccagggaaggggctggagtgggtctcagct	attagtggtagt......ggtggtagcaca	tactacgcagactccgtgaag...ggccggttcaccatctccagagacaattccaagaacacgctgtatctgcaaatgaacagcctgagagccgaggacacggccgtatattactgt	gcgaaagatcccgccgtggatacagactactacggtatggacgtc	tgtgcgaaagatcccgccgtggatacagactactacggtatggacgtctgg	actactacggtatggacgtctggggccaagggaccacggtcaccgtctcctca	tggggccaagggaccacggtcaccgtctcctca
1845	AAGACCTTCAAACAAG-1_contig_3	productive	Homsap IGHV1-3*01 F	Homsap IGHJ3*01 F	Homsap IGHD3-22*01 F	caggtccagcttgtgcagtctggggct...gaggtgaagaagcctggggcctcagtgaaggtttcctgcaaggcttctggatacaccttc............agtaggtacgctatgcattgggtgcgccaggcccccggacaaaggcctgagtggatggggtggatcaacgttggc......aatgggaacacaaaatattcaccgaagtttcag...ggcagagtcaccatcaccagggacacaaccacgaccacatcctacatggaactgagcagcctgagatctgaagacacggctgtatattactgtacaagagatcgctatgactatgacagtggtctttattcaccaagactagtggtcatcggggatgcttttgatgtctggggccaaggg…		caggtccagcttgtgcagtctggggct...gaggtgaagaagcctggggcctcagtgaaggtttcctgcaaggcttctggatacaccttc............agtaggtacgctatgcattgggtgcgccaggcccccggacaaaggcctgagtggatggggtggatcaacgttggc......aatgggaacacaaaatattcaccgaagtttcag...ggcagagtcaccatcaccagggacacaaccacgaccacatcctacatggaactgagcagcctgagatctgaagacacggctgtatattactgtacaagaga	caggtccagcttgtgcagtctggggct...gaggtgaagaagcctggggcctcagtgaaggtttcctgcaaggcttct	ggatacaccttc............agtaggtacgct	atgcattgggtgcgccaggcccccggacaaaggcctgagtggatggggtgg	atcaacgttggc......aatgggaacaca	aaatattcaccgaagtttcag...ggcagagtcaccatcaccagggacacaaccacgaccacatcctacatggaactgagcagcctgagatctgaagacacggctgtatattactgt	acaagagatcgctatgactatgacagtggtctttattcaccaagactagtggtcatcggggatgcttttgatgtc	tgtacaagagatcgctatgactatgacagtggtctttattcaccaagactagtggtcatcggggatgcttttgatgtctgg	gatgcttttgatgtctggggccaagggacactggtcaccgtctcatcag	tggggccaagggacactggtcaccgtctcatcag
2575	AAGCCGCAGAGTCTGG-1_contig_3	productive	Homsap IGHV3-30*03 F, or Homsap IGHV3-30*18 F or Homsap IGHV3-30-5*01 F	Homsap IGHJ4*02 F	Homsap IGHD6-13*01 F	caggtgcagctggtggagtctggggga...ggcgtggtccagcctgggaggtccctgagactctcctgtgcagcctctggattcaccttc............agtagctatggcatgcactgggtccgccaggctccaggcaaggggctggagtgggtggcagttatatcatatgat......ggaagtaataaatactatgcagactccgtgaag...ggccgattcaccatctccagagacaattccaagaacacgctgtatctgcaaatgaacagcctgagagctgaggacacggctgtgtattactgtgcgaaatatcgtagcagctggtacagggatcagtactactttgactactggggccagggaaccctggtcaccgtctcctcag		caggtgcagctggtggagtctggggga...ggcgtggtccagcctgggaggtccctgagactctcctgtgcagcctctggattcaccttc............agtagctatggcatgcactgggtccgccaggctccaggcaaggggctggagtgggtggcagttatatcatatgat......ggaagtaataaatactatgcagactccgtgaag...ggccgattcaccatctccagagacaattccaagaacacgctgtatctgcaaatgaacagcctgagagctgaggacacggctgtgtattactgtgcga	caggtgcagctggtggagtctggggga...ggcgtggtccagcctgggaggtccctgagactctcctgtgcagcctct	ggattcaccttc............agtagctatggc	atgcactgggtccgccaggctccaggcaaggggctggagtgggtggcagtt	atatcatatgat......ggaagtaataaa	tactatgcagactccgtgaag...ggccgattcaccatctccagagacaattccaagaacacgctgtatctgcaaatgaacagcctgagagctgaggacacggctgtgtattactgt	gcgaaatatcgtagcagctggtacagggatcagtactactttgactac	tgtgcgaaatatcgtagcagctggtacagggatcagtactactttgactactgg	actactttgactactggggccagggaaccctggtcaccgtctcctcag	tggggccagggaaccctggtcaccgtctcctcag
2933	AAGGAGCAGCTACCTA-1_contig_2	productive	Homsap IGHV1-18*04 F	Homsap IGHJ3*02 F	Homsap IGHD3-9*01 F	caggttcagctggtgcagtctggagct...gaggtgaagaagcctggggcctcagtgaaggtctcctgcaaggcttctggttacaccttt............accagctacgatatcagctgggtgcgacaggcccctggacaagggcttgagtggatgggatggatcagcggttac......aatggtaacacaaactatgtacagaagttccag...ggcagagtcaccatgaccacagacacatccacgagcacagcctacatgcagctgaggagcctgagatctgacgacacggccgtgtattactgtgcgagagaaggacacggtgactggttatatgcttttgatatctggggccaagggacaatggtcaccgtctcttcag		caggttcagctggtgcagtctggagct...gaggtgaagaagcctggggcctcagtgaaggtctcctgcaaggcttctggttacaccttt............accagctacgatatcagctgggtgcgacaggcccctggacaagggcttgagtggatgggatggatcagcggttac......aatggtaacacaaactatgtacagaagttccag...ggcagagtcaccatgaccacagacacatccacgagcacagcctacatgcagctgaggagcctgagatctgacgacacggccgtgtattactgtgcgagaga	caggttcagctggtgcagtctggagct...gaggtgaagaagcctggggcctcagtgaaggtctcctgcaaggcttct	ggttacaccttt............accagctacgat	atcagctgggtgcgacaggcccctggacaagggcttgagtggatgggatgg	atcagcggttac......aatggtaacaca	aactatgtacagaagttccag...ggcagagtcaccatgaccacagacacatccacgagcacagcctacatgcagctgaggagcctgagatctgacgacacggccgtgtattactgt	gcgagagaaggacacggtgactggttatatgcttttgatatc	tgtgcgagagaaggacacggtgactggttatatgcttttgatatctgg	atgcttttgatatctggggccaagggacaatggtcaccgtctcttcag	tggggccaagggacaatggtcaccgtctcttcag
453	AAGGCAGTCTCTGTCG-1_contig_1	productive	Homsap IGHV3-73*01 F	Homsap IGHJ4*02 F	Homsap IGHD6-19*01 F	gaggtgcagctggtggagtctggggga...ggcttggtccagcctggggggtccctgaaactctcctgtgcagcctctgggttcaccttc............agtggctctgctatgcactgggtccgccaggcttccgggaaagggctggagtgggttggccgtattagaagcaaagctaacagttacgcgacagcatatgctgcgtcggtgaaa...ggcaggttcaccatctccagagatgattcaaagaacacggcgtatctgcaaatgaacagcctgaaaaccgaggacacggccgtgtattactgtactagagagcagcagtggctggcaccgggaatttggggccagggaaccctggtcaccgtctcctcag		gaggtgcagctggtggagtctggggga...ggcttggtccagcctggggggtccctgaaactctcctgtgcagcctctgggttcaccttc............agtggctctgctatgcactgggtccgccaggcttccgggaaagggctggagtgggttggccgtattagaagcaaagctaacagttacgcgacagcatatgctgcgtcggtgaaa...ggcaggttcaccatctccagagatgattcaaagaacacggcgtatctgcaaatgaacagcctgaaaaccgaggacacggccgtgtattactgtactaga	gaggtgcagctggtggagtctggggga...ggcttggtccagcctggggggtccctgaaactctcctgtgcagcctct	gggttcaccttc............agtggctctgct	atgcactgggtccgccaggcttccgggaaagggctggagtgggttggccgt	attagaagcaaagctaacagttacgcgaca	gcatatgctgcgtcggtgaaa...ggcaggttcaccatctccagagatgattcaaagaacacggcgtatctgcaaatgaacagcctgaaaaccgaggacacggccgtgtattactgt	actagagagcagcagtggctggcaccgggaatt	tgtactagagagcagcagtggctggcaccgggaatttgg	tggggccagggaaccctggtcaccgtctcctcag	tggggccagggaaccctggtcaccgtctcctcag
2502	AAGGTTCAGGACTGGT-1_contig_3	productive	Homsap IGHV4-39*01 F	Homsap IGHJ6*02 F	Homsap IGHD3-10*01 F	cagctgcagctgcaggagtcgggccca...ggactggtgaagccttcggagaccctgtccctcacctgcactgtctctggtggctccatcaac......agttatgatttctactggggctggatccgccagcccccaggtaagggactggagtggattgggagtatctcttatagt.........gggagcaccttctacaacccgtccctcaag...agtcgagtcaccatatccgtagacacgtccaagatccagttctccctgaagctgacctctgtgaccgccgcagacacggctgtgtattactgtgcgagatgggaattcaatacagtttactactactactttggtatggacgtctggggccaagggaccacggtcaccgtctcctca		cagctgcagctgcaggagtcgggccca...ggactggtgaagccttcggagaccctgtccctcacctgcactgtctctggtggctccatcaac......agttatgatttctactggggctggatccgccagcccccaggtaagggactggagtggattgggagtatctcttatagt.........gggagcaccttctacaacccgtccctcaag...agtcgagtcaccatatccgtagacacgtccaagatccagttctccctgaagctgacctctgtgaccgccgcagacacggctgtgtattactgtgcgaga	cagctgcagctgcaggagtcgggccca...ggactggtgaagccttcggagaccctgtccctcacctgcactgtctct	ggtggctccatcaac......agttatgatttctac	tggggctggatccgccagcccccaggtaagggactggagtggattgggagt	atctcttatagt.........gggagcacc	ttctacaacccgtccctcaag...agtcgagtcaccatatccgtagacacgtccaagatccagttctccctgaagctgacctctgtgaccgccgcagacacggctgtgtattactgt	gcgagatgggaattcaatacagtttactactactactttggtatggacgtc	tgtgcgagatgggaattcaatacagtttactactactactttggtatggacgtctgg	ttactactactactttggtatggacgtctggggccaagggaccacggtcaccgtctcctca	tggggccaagggaccacggtcaccgtctcctca
106	AAGGTTCCACCGAAAG-1_contig_2	productive	Homsap IGHV3-23*01 F, or Homsap IGHV3-23D*01 F	Homsap IGHJ4*02 F	Homsap IGHD4-17*01 F	gaggtgcagctgttggagtctggggga...ggcttggtacagcctggggggtccctgagactctcctgtgcagcctctggattcaccttt............agcagctatgccatgagctgggtccgccaggctccagggaaggggctggagtgggtctcagctattagtggtagt......ggtggtagcacatactacgcagactccgtgaag...ggccggttcaccatctccagagacaattccaagaacacgctgtatctgcaaatgaacagcctgagagccgaggacacggccgtatattactgtgcgaaagtggggtcatcggtgactacggtctttcccacttttgactactggggccagggaaccctggtcaccgtctcctcag		gaggtgcagctgttggagtctggggga...ggcttggtacagcctggggggtccctgagactctcctgtgcagcctctggattcaccttt............agcagctatgccatgagctgggtccgccaggctccagggaaggggctggagtgggtctcagctattagtggtagt......ggtggtagcacatactacgcagactccgtgaag...ggccggttcaccatctccagagacaattccaagaacacgctgtatctgcaaatgaacagcctgagagccgaggacacggccgtatattactgtgcgaaag	gaggtgcagctgttggagtctggggga...ggcttggtacagcctggggggtccctgagactctcctgtgcagcctct	ggattcaccttt............agcagctatgcc	atgagctgggtccgccaggctccagggaaggggctggagtgggtctcagct	attagtggtagt......ggtggtagcaca	tactacgcagactccgtgaag...ggccggttcaccatctccagagacaattccaagaacacgctgtatctgcaaatgaacagcctgagagccgaggacacggccgtatattactgt	gcgaaagtggggtcatcggtgactacggtctttcccacttttgactac	tgtgcgaaagtggggtcatcggtgactacggtctttcccacttttgactactgg	tttgactactggggccagggaaccctggtcaccgtctcctcag	tggggccagggaaccctggtcaccgtctcctcag
1785	AAGGTTCCACGAAAGC-1_contig_1	productive	Homsap IGHV3-23*01 F, or Homsap IGHV3-23D*01 F	Homsap IGHJ4*02 F	Homsap IGHD4-17*01 F	gaggtgcagctgttggagtctggggga...ggcttggtacagcctggggggtccctgagactctcctgtgcagcctctggattcaccttt............agcagctatgccatgagctgggtccgccaggctccagggaaggggctggagtgggtctcagctattagtggtagt......ggtggtagcacatactacgcagactccgtgaag...ggccggttcaccatctccagagacaattccaagaacacgctgtatctgcaaatgaacagcctgagagccgaggacacggccgtatattactgtgcgaaagtggggtcatcggtgactacggtctttcccacttttgactactggggccagggaaccctggtcaccgtctcctcag		gaggtgcagctgttggagtctggggga...ggcttggtacagcctggggggtccctgagactctcctgtgcagcctctggattcaccttt............agcagctatgccatgagctgggtccgccaggctccagggaaggggctggagtgggtctcagctattagtggtagt......ggtggtagcacatactacgcagactccgtgaag...ggccggttcaccatctccagagacaattccaagaacacgctgtatctgcaaatgaacagcctgagagccgaggacacggccgtatattactgtgcgaaag	gaggtgcagctgttggagtctggggga...ggcttggtacagcctggggggtccctgagactctcctgtgcagcctct	ggattcaccttt............agcagctatgcc	atgagctgggtccgccaggctccagggaaggggctggagtgggtctcagct	attagtggtagt......ggtggtagcaca	tactacgcagactccgtgaag...ggccggttcaccatctccagagacaattccaagaacacgctgtatctgcaaatgaacagcctgagagccgaggacacggccgtatattactgt	gcgaaagtggggtcatcggtgactacggtctttcccacttttgactac	tgtgcgaaagtggggtcatcggtgactacggtctttcccacttttgactactgg	tttgactactggggccagggaaccctggtcaccgtctcctcag	tggggccagggaaccctggtcaccgtctcctcag
1320	AAGTCTGAGCTAGTCT-1_contig_3	productive	Homsap IGHV4-34*01 F	Homsap IGHJ6*02 F	Homsap IGHD6-13*01 F	caggtgcagctacagcagtggggcgca...ggactgttgaagccttcggagaccctgtccctcacctgcgctgtctatggtgggtccttc............agtggttactactggagctggatccgccagcccccagggaaggggctggagtggattggggaaatcaatcatagt.........ggaagcaccaactacaacccgtccctcaag...agtcgagtcaccatatcagtagacacgtccaagaaccagttctccctgaagctgagctctgtgaccgccgcggacacggctgtgtattactgtgcgagtttgggcggggccccaagatatagcagcagctggtaccgtaaagggggggaattaggctactacggtatggacgtctggggc…		caggtgcagctacagcagtggggcgca...ggactgttgaagccttcggagaccctgtccctcacctgcgctgtctatggtgggtccttc............agtggttactactggagctggatccgccagcccccagggaaggggctggagtggattggggaaatcaatcatagt.........ggaagcaccaactacaacccgtccctcaag...agtcgagtcaccatatcagtagacacgtccaagaaccagttctccctgaagctgagctctgtgaccgccgcggacacggctgtgtattactgtgcgag	caggtgcagctacagcagtggggcgca...ggactgttgaagccttcggagaccctgtccctcacctgcgctgtctat	ggtgggtccttc............agtggttactac	tggagctggatccgccagcccccagggaaggggctggagtggattggggaa	atcaatcatagt.........ggaagcacc	aactacaacccgtccctcaag...agtcgagtcaccatatcagtagacacgtccaagaaccagttctccctgaagctgagctctgtgaccgccgcggacacggctgtgtattactgt	gcgagtttgggcggggccccaagatatagcagcagctggtaccgtaaagggggggaattaggctactacggtatggacgtc	tgtgcgagtttgggcggggccccaagatatagcagcagctggtaccgtaaagggggggaattaggctactacggtatggacgtctgg	ctactacggtatggacgtctggggccaagggaccacggtcaccgtctcctca	tggggccaagggaccacggtcaccgtctcctca
2994	AATCCAGCAAGGACAC-1_contig_2	productive	Homsap IGHV3-23*01 F, or Homsap IGHV3-23D*01 F	Homsap IGHJ4*02 F	Homsap IGHD5-24*01 ORF	gaggtgcagctgttggagtctggggga...ggcttggtacagcctggggggtccctgagactctcctgtgcagcctctggattcaccttt............agcagctatgccatgagctgggtccgccaggctccagggaaggggctggagtgggtctcagctattagtggtagt......ggtggtagcacatactacgcagactccgtgaag...ggccggttcaccatctccagagacaattccaagaacacgctgtatctgcaaatgaacagcctgagagccgaggacacggccgtatattactgtgcgaaagtagatagagatggctacaatcagagaccgtactactggggccagggaaccctggtcaccgtctcctcag		gaggtgcagctgttggagtctggggga...ggcttggtacagcctggggggtccctgagactctcctgtgcagcctctggattcaccttt............agcagctatgccatgagctgggtccgccaggctccagggaaggggctggagtgggtctcagctattagtggtagt......ggtggtagcacatactacgcagactccgtgaag...ggccggttcaccatctccagagacaattccaagaacacgctgtatctgcaaatgaacagcctgagagccgaggacacggccgtatattactgtgcgaaag	gaggtgcagctgttggagtctggggga...ggcttggtacagcctggggggtccctgagactctcctgtgcagcctct	ggattcaccttt............agcagctatgcc	atgagctgggtccgccaggctccagggaaggggctggagtgggtctcagct	attagtggtagt......ggtggtagcaca	tactacgcagactccgtgaag...ggccggttcaccatctccagagacaattccaagaacacgctgtatctgcaaatgaacagcctgagagccgaggacacggccgtatattactgt	gcgaaagtagatagagatggctacaatcagagaccgtactac	tgtgcgaaagtagatagagatggctacaatcagagaccgtactactgg	actactggggccagggaaccctggtcaccgtctcctcag	tggggccagggaaccctggtcaccgtctcctcag
845	AATCCAGGTGACGGTA-1_contig_3	productive	Homsap IGHV3-15*01 F	Homsap IGHJ6*02 F	Homsap IGHD2-2*01 F	gaggtgcagctggtggagtctggggga...ggcttggtaaagcctggggggtcccttagactctcctgtgcagcctctggattcactttc............agtaacgcctggatgagctgggtccgccaggctccagggaaggggctggagtgggttggccgtattaaaagcaaaactgatggtgggacaacagactacgctgcacccgtgaaa...ggcagattcaccatctcaagagatgattcaaaaaacacgctgtatctgcaaatgaacagcctgaaaaccgaggacacagccgtgtattactgtaccacagatttggtagtaccagctagctggcgttattactactactactacggtatggacgtctggggccaagggaccacggtcacc…		gaggtgcagctggtggagtctggggga...ggcttggtaaagcctggggggtcccttagactctcctgtgcagcctctggattcactttc............agtaacgcctggatgagctgggtccgccaggctccagggaaggggctggagtgggttggccgtattaaaagcaaaactgatggtgggacaacagactacgctgcacccgtgaaa...ggcagattcaccatctcaagagatgattcaaaaaacacgctgtatctgcaaatgaacagcctgaaaaccgaggacacagccgtgtattactgtaccacaga	gaggtgcagctggtggagtctggggga...ggcttggtaaagcctggggggtcccttagactctcctgtgcagcctct	ggattcactttc............agtaacgcctgg	atgagctgggtccgccaggctccagggaaggggctggagtgggttggccgt	attaaaagcaaaactgatggtgggacaaca	gactacgctgcacccgtgaaa...ggcagattcaccatctcaagagatgattcaaaaaacacgctgtatctgcaaatgaacagcctgaaaaccgaggacacagccgtgtattactgt	accacagatttggtagtaccagctagctggcgttattactactactactacggtatggacgtc	tgtaccacagatttggtagtaccagctagctggcgttattactactactactacggtatggacgtctgg	attactactactactacggtatggacgtctggggccaagggaccacggtcaccgtctcctca	tggggccaagggaccacggtcaccgtctcctca
1847	AATCGGTCACGGTAGA-1_contig_1	productive	Homsap IGHV3-66*01 F, or Homsap IGHV3-66*04 F	Homsap IGHJ4*02 F	Homsap IGHD1-1*01 F	gaggtgcagctggtggagtctggggga...ggcttggtccagcctggggggtccctgagactctcctgtgcagcctctggattcaccgtc............agtagcaactacatgagctgggtccgccaggctccagggaaggggctggagtgggtctcagttatttatagcggt.........ggtagcacatactacgcagactccgtgaag...ggcagattcaccatctccagagacaattccaagaacacgctgtatcttcaaatgaacagcctgagagccgaggacacggctgtgtattactgtgcgagagatgggggctggaacgacggggggccttactactttgactactggggccagggaaccctggtcaccgtctcctcag		gaggtgcagctggtggagtctggggga...ggcttggtccagcctggggggtccctgagactctcctgtgcagcctctggattcaccgtc............agtagcaactacatgagctgggtccgccaggctccagggaaggggctggagtgggtctcagttatttatagcggt.........ggtagcacatactacgcagactccgtgaag...ggcagattcaccatctccagagacaattccaagaacacgctgtatcttcaaatgaacagcctgagagccgaggacacggctgtgtattactgtgcgagaga	gaggtgcagctggtggagtctggggga...ggcttggtccagcctggggggtccctgagactctcctgtgcagcctct	ggattcaccgtc............agtagcaactac	atgagctgggtccgccaggctccagggaaggggctggagtgggtctcagtt	atttatagcggt.........ggtagcaca	tactacgcagactccgtgaag...ggcagattcaccatctccagagacaattccaagaacacgctgtatcttcaaatgaacagcctgagagccgaggacacggctgtgtattactgt	gcgagagatgggggctggaacgacggggggccttactactttgactac	tgtgcgagagatgggggctggaacgacggggggccttactactttgactactgg	actactttgactactggggccagggaaccctggtcaccgtctcctcag	tggggccagggaaccctggtcaccgtctcctcag
1478	ACACCAAAGACGCACA-1_contig_1	productive	Homsap IGHV3-21*01 F	Homsap IGHJ4*02 F	Homsap IGHD3-3*01 F	gaggtgcagctggtggagtctggggga...ggcctggtcaagcctggggggtccctgagactctcctgtgcagcctctggattcaccttc............agtagctatagcatgaactgggtccgccaggctccagggaaggggctggagtgggtctcatccattagtagtagt......agtagttacatatactacgcagactcagtgaag...ggccgattcaccatctccagagacaacgccaagaactcactgtatctgcaaatgaacagcctgagagccgaggacacggctgtgtattactgtgcgagagatcgtattacgatttttggagtggttacccccccgggactttgcgactactggggccagggaaccctggtcaccgtctcc…		gaggtgcagctggtggagtctggggga...ggcctggtcaagcctggggggtccctgagactctcctgtgcagcctctggattcaccttc............agtagctatagcatgaactgggtccgccaggctccagggaaggggctggagtgggtctcatccattagtagtagt......agtagttacatatactacgcagactcagtgaag...ggccgattcaccatctccagagacaacgccaagaactcactgtatctgcaaatgaacagcctgagagccgaggacacggctgtgtattactgtgcgagaga	gaggtgcagctggtggagtctggggga...ggcctggtcaagcctggggggtccctgagactctcctgtgcagcctct	ggattcaccttc............agtagctatagc	atgaactgggtccgccaggctccagggaaggggctggagtgggtctcatcc	attagtagtagt......agtagttacata	tactacgcagactcagtgaag...ggccgattcaccatctccagagacaacgccaagaactcactgtatctgcaaatgaacagcctgagagccgaggacacggctgtgtattactgt	gcgagagatcgtattacgatttttggagtggttacccccccgggactttgcgactac	tgtgcgagagatcgtattacgatttttggagtggttacccccccgggactttgcgactactgg	gactactggggccagggaaccctggtcaccgtctcctcag	tggggccagggaaccctggtcaccgtctcctcag
2883	ACACCAAAGCGTCTAT-1_contig_3	productive	Homsap IGHV1-18*04 F	Homsap IGHJ4*02 F	Homsap IGHD3-9*01 F	caggttcagctggtgcagtctggagct...gaggtgaagaagcctggggcctcagtgaaggtctcctgcaaggcttctggttacaccttt............accagctacggtatcagctgggtgcgacaggcccctggacaagggcttgagtggatgggatggatcagcgcttac......aatggtaacacaaactatgcacagaagctccag...ggcagagtcaccatgaccacagacacatccacgagcacagcctacatggagctgaggagcctgagatctgacgacacggccgtgtattactgtgcgagacgatacgatattttgactggttattatcacccacggtactactttgactactggggccagggaaccctggtcaccgtctcc…		caggttcagctggtgcagtctggagct...gaggtgaagaagcctggggcctcagtgaaggtctcctgcaaggcttctggttacaccttt............accagctacggtatcagctgggtgcgacaggcccctggacaagggcttgagtggatgggatggatcagcgcttac......aatggtaacacaaactatgcacagaagctccag...ggcagagtcaccatgaccacagacacatccacgagcacagcctacatggagctgaggagcctgagatctgacgacacggccgtgtattactgtgcgaga	caggttcagctggtgcagtctggagct...gaggtgaagaagcctggggcctcagtgaaggtctcctgcaaggcttct	ggttacaccttt............accagctacggt	atcagctgggtgcgacaggcccctggacaagggcttgagtggatgggatgg	atcagcgcttac......aatggtaacaca	aactatgcacagaagctccag...ggcagagtcaccatgaccacagacacatccacgagcacagcctacatggagctgaggagcctgagatctgacgacacggccgtgtattactgt	gcgagacgatacgatattttgactggttattatcacccacggtactactttgactac	tgtgcgagacgatacgatattttgactggttattatcacccacggtactactttgactactgg	actactttgactactggggccagggaaccctggtcaccgtctcctcag	tggggccagggaaccctggtcaccgtctcctcag
602	ACACCAACACGAAAGC-1_contig_1	productive	Homsap IGHV1-18*04 F	Homsap IGHJ5*02 F	Homsap IGHD6-13*01 F	caggtccagctggtgcagtctgcagct...gagctgaagaaccctggggcctcagtgaacatctcctgcaagacttctggttataccttt............accctctacggtgtcacttgggtgcgacaggcccctggacaggggcttgagtggctgggcagcgtcagcgtttac......aatggtgacacaaattatggacaaaaagtccgg...ggtagagtcactatgaccacagatacatccacgactacagcctacatggagttgaggggcctaagatctgacgacacggccgtctattactgtgcgagagaggggagcagcagctggtttgatcgtcgcctcgacccctggggccagggaaccctggtcaccgtctcctcag		caggtccagctggtgcagtctgcagct...gagctgaagaaccctggggcctcagtgaacatctcctgcaagacttctggttataccttt............accctctacggtgtcacttgggtgcgacaggcccctggacaggggcttgagtggctgggcagcgtcagcgtttac......aatggtgacacaaattatggacaaaaagtccgg...ggtagagtcactatgaccacagatacatccacgactacagcctacatggagttgaggggcctaagatctgacgacacggccgtctattactgtgcgagaga	caggtccagctggtgcagtctgcagct...gagctgaagaaccctggggcctcagtgaacatctcctgcaagacttct	ggttataccttt............accctctacggt	gtcacttgggtgcgacaggcccctggacaggggcttgagtggctgggcagc	gtcagcgtttac......aatggtgacaca	aattatggacaaaaagtccgg...ggtagagtcactatgaccacagatacatccacgactacagcctacatggagttgaggggcctaagatctgacgacacggccgtctattactgt	gcgagagaggggagcagcagctggtttgatcgtcgcctcgacccc	tgtgcgagagaggggagcagcagctggtttgatcgtcgcctcgacccctgg	tcgacccctggggccagggaaccctggtcaccgtctcctcag	tggggccagggaaccctggtcaccgtctcctcag
852	ACACCCTAGAGTAAGG-1_contig_3	productive	Homsap IGHV4-59*08 F	Homsap IGHJ4*02 F	Homsap IGHD1-26*01 F	caggtgcagctgcaggagtcgggccca...ggactggtgaagccttcggagaccctgtccctcacctgcactgtctctggtggctccatc............agtagttactactggagctggatccggcagcccccagggaagggactggagtggattggatatatctattacagt.........gggagcaccaactacaacccctccctcaag...agtcgagtcaccatatcagtagacacgtccaagaaccaattctccctgaagctgaactctgtgaccgccgcagacacggccgtgtattactgtgcgagacagatagtgggagctactctggactactggggccagggaaccctggtcaccgtctcctcag		caggtgcagctgcaggagtcgggccca...ggactggtgaagccttcggagaccctgtccctcacctgcactgtctctggtggctccatc............agtagttactactggagctggatccggcagcccccagggaagggactggagtggattggatatatctattacagt.........gggagcaccaactacaacccctccctcaag...agtcgagtcaccatatcagtagacacgtccaagaaccaattctccctgaagctgaactctgtgaccgccgcagacacggccgtgtattactgtgcgagaca	caggtgcagctgcaggagtcgggccca...ggactggtgaagccttcggagaccctgtccctcacctgcactgtctct	ggtggctccatc............agtagttactac	tggagctggatccggcagcccccagggaagggactggagtggattggatat	atctattacagt.........gggagcacc	aactacaacccctccctcaag...agtcgagtcaccatatcagtagacacgtccaagaaccaattctccctgaagctgaactctgtgaccgccgcagacacggccgtgtattactgt	gcgagacagatagtgggagctactctggactac	tgtgcgagacagatagtgggagctactctggactactgg	gactactggggccagggaaccctggtcaccgtctcctcag	tggggccagggaaccctggtcaccgtctcctcag
2417	ACACCCTAGCGTTTAC-1_contig_3	productive	Homsap IGHV4-59*01 F	Homsap IGHJ3*02 F	Homsap IGHD3-10*01 F	caggtgcagctgcaggagtcgggccca...ggactggtgaagccttcggagaccctgtccctcacctgcactgtctctggtggctccatc............agtagttactactggagctggatccggcagcccccagggaagggactggagtggattgggtatatctattacagt.........gggagcaccaactacaacccctccctcaag...agtcgagtcaccatatcagtagacacgtccaagaaccagttctccctgaagctgagctctgtgaccgctgcggacacggccgtgtattactgtgcgagagagagtattactatggttcggggtcctgaggaggcttttgatatctggggccaagggacaatggtcaccgtctcttcag		caggtgcagctgcaggagtcgggccca...ggactggtgaagccttcggagaccctgtccctcacctgcactgtctctggtggctccatc............agtagttactactggagctggatccggcagcccccagggaagggactggagtggattgggtatatctattacagt.........gggagcaccaactacaacccctccctcaag...agtcgagtcaccatatcagtagacacgtccaagaaccagttctccctgaagctgagctctgtgaccgctgcggacacggccgtgtattactgtgcgagaga	caggtgcagctgcaggagtcgggccca...ggactggtgaagccttcggagaccctgtccctcacctgcactgtctct	ggtggctccatc............agtagttactac	tggagctggatccggcagcccccagggaagggactggagtggattgggtat	atctattacagt.........gggagcacc	aactacaacccctccctcaag...agtcgagtcaccatatcagtagacacgtccaagaaccagttctccctgaagctgagctctgtgaccgctgcggacacggccgtgtattactgt	gcgagagagagtattactatggttcggggtcctgaggaggcttttgatatc	tgtgcgagagagagtattactatggttcggggtcctgaggaggcttttgatatctgg	gcttttgatatctggggccaagggacaatggtcaccgtctcttcag	tggggccaagggacaatggtcaccgtctcttcag
201	ACACTGATCGGCATCG-1_contig_3	productive	Homsap IGHV3-23*01 F, or Homsap IGHV3-23D*01 F	Homsap IGHJ4*02 F	Homsap IGHD3-3*01 F	gaggtgcagctgttggagtctggggga...ggcttggtacagcctggggggtccctgagactctcctgtgcagcctctggattcaccttt............agcagctatgccatgagctgggtccgccaggctccagggaaggggctggagtgggtctcagctattagtggtagt......ggtggtagcacatactacgcagactccgtgaag...ggccggttcaccatctccagagacaattccaagaacacgctgtatctgcaaatgaacagcctgagagccgaggacacggccgtatattactgtgcgaaagtgtggtcaatatccggagagccaaaccgttttgactactggggccagggaaccctggtcaccgtctcctcag		gaggtgcagctgttggagtctggggga...ggcttggtacagcctggggggtccctgagactctcctgtgcagcctctggattcaccttt............agcagctatgccatgagctgggtccgccaggctccagggaaggggctggagtgggtctcagctattagtggtagt......ggtggtagcacatactacgcagactccgtgaag...ggccggttcaccatctccagagacaattccaagaacacgctgtatctgcaaatgaacagcctgagagccgaggacacggccgtatattactgtgcgaaag	gaggtgcagctgttggagtctggggga...ggcttggtacagcctggggggtccctgagactctcctgtgcagcctct	ggattcaccttt............agcagctatgcc	atgagctgggtccgccaggctccagggaaggggctggagtgggtctcagct	attagtggtagt......ggtggtagcaca	tactacgcagactccgtgaag...ggccggttcaccatctccagagacaattccaagaacacgctgtatctgcaaatgaacagcctgagagccgaggacacggccgtatattactgt	gcgaaagtgtggtcaatatccggagagccaaaccgttttgactac	tgtgcgaaagtgtggtcaatatccggagagccaaaccgttttgactactgg	tttgactactggggccagggaaccctggtcaccgtctcctcag	tggggccagggaaccctggtcaccgtctcctcag
2420	ACACTGATCTGATTCT-1_contig_2	productive	Homsap IGHV4-34*01 F	Homsap IGHJ4*02 F	Homsap IGHD3-22*01 F	caggtgcagctacagcagtggggcgca...ggactgttgaagccttcggagaccctgtccctcacctgcgctgtctatggtgggtccttc............agtggttactactggagctggatccgccagcccccagggaaggggctggagtggattggggaaatcaatcatagt.........ggaagcaccaactacaacccgtccctcaag...agtcgagtcaccatatcagtagacacgtccaagaaccagttctccctgaagctgagctctgtgaccgccgcggacacggctgtgtattactgtgcgagaggcttggattactatgatagtagtggttattcccactttgactactggggccagggaaccctggtcaccgtctcctcag		caggtgcagctacagcagtggggcgca...ggactgttgaagccttcggagaccctgtccctcacctgcgctgtctatggtgggtccttc............agtggttactactggagctggatccgccagcccccagggaaggggctggagtggattggggaaatcaatcatagt.........ggaagcaccaactacaacccgtccctcaag...agtcgagtcaccatatcagtagacacgtccaagaaccagttctccctgaagctgagctctgtgaccgccgcggacacggctgtgtattactgtgcgagagg	caggtgcagctacagcagtggggcgca...ggactgttgaagccttcggagaccctgtccctcacctgcgctgtctat	ggtgggtccttc............agtggttactac	tggagctggatccgccagcccccagggaaggggctggagtggattggggaa	atcaatcatagt.........ggaagcacc	aactacaacccgtccctcaag...agtcgagtcaccatatcagtagacacgtccaagaaccagttctccctgaagctgagctctgtgaccgccgcggacacggctgtgtattactgt	gcgagaggcttggattactatgatagtagtggttattcccactttgactac	tgtgcgagaggcttggattactatgatagtagtggttattcccactttgactactgg	actttgactactggggccagggaaccctggtcaccgtctcctcag	tggggccagggaaccctggtcaccgtctcctcag
2884	ACAGCCGAGGATATAC-1_contig_1	productive	Homsap IGHV3-48*01 F	Homsap IGHJ5*02 F	Homsap IGHD1-26*01 F	gaggtgcagctggtggagtctggggga...ggcttggtacagcctggggggtccctgagactctcctgtgcagcctctggattcaccttc............agtagttatagtatgaattgggtccgccaggctccagggaaggggctggagtgggtttcacacattagtagtggt......agtagtaccatatactacgcagactctgtgaag...ggccgattcaccatctccagagacaatgccaagtactcactgtatctgcaaatgaacaccctgagagccgaggacacggctgtctattactgtgcgagagatctaacggatgggagctactactggttcgacccctggggccagggaaccctggtcaccgtctcctcag		gaggtgcagctggtggagtctggggga...ggcttggtacagcctggggggtccctgagactctcctgtgcagcctctggattcaccttc............agtagttatagtatgaattgggtccgccaggctccagggaaggggctggagtgggtttcacacattagtagtggt......agtagtaccatatactacgcagactctgtgaag...ggccgattcaccatctccagagacaatgccaagtactcactgtatctgcaaatgaacaccctgagagccgaggacacggctgtctattactgtgcgagaga	gaggtgcagctggtggagtctggggga...ggcttggtacagcctggggggtccctgagactctcctgtgcagcctct	ggattcaccttc............agtagttatagt	atgaattgggtccgccaggctccagggaaggggctggagtgggtttcacac	attagtagtggt......agtagtaccata	tactacgcagactctgtgaag...ggccgattcaccatctccagagacaatgccaagtactcactgtatctgcaaatgaacaccctgagagccgaggacacggctgtctattactgt	gcgagagatctaacggatgggagctactactggttcgacccc	tgtgcgagagatctaacggatgggagctactactggttcgacccctgg	actactggttcgacccctggggccagggaaccctggtcaccgtctcctcag	tggggccagggaaccctggtcaccgtctcctcag
1609	ACAGCCGCATTCTTAC-1_contig_1	productive	Homsap IGHV2-70*15 F	Homsap IGHJ4*02 F	Homsap IGHD2-15*01 F	caggtcaccttgagggagtctggtcct...gcgctggtgaaacccacacagaccctcacactgacctgcaccttctctgggttctcactcagc......actagtggaatgtgtgtgagctggatccgtcagcccccagggaaggccctggagtggcttgcacgcattgattgggat.........gatgataaatactatagcacatctctgaag...accaggctcaccatctcgaaggacacctccaagaaccaggtggtccttacagtgaccaacatggaccctgtggacacagccacgtattactgtgcacggacggtggtggtagctgctactcactttgactactggggccagggagccctggtcaccgtctcctcaa		caggtcaccttgagggagtctggtcct...gcgctggtgaaacccacacagaccctcacactgacctgcaccttctctgggttctcactcagc......actagtggaatgtgtgtgagctggatccgtcagcccccagggaaggccctggagtggcttgcacgcattgattgggat.........gatgataaatactatagcacatctctgaag...accaggctcaccatctcgaaggacacctccaagaaccaggtggtccttacagtgaccaacatggaccctgtggacacagccacgtattactgtgcacgga	caggtcaccttgagggagtctggtcct...gcgctggtgaaacccacacagaccctcacactgacctgcaccttctct	gggttctcactcagc......actagtggaatgtgt	gtgagctggatccgtcagcccccagggaaggccctggagtggcttgcacgc	attgattgggat.........gatgataaa	tactatagcacatctctgaag...accaggctcaccatctcgaaggacacctccaagaaccaggtggtccttacagtgaccaacatggaccctgtggacacagccacgtattactgt	gcacggacggtggtggtagctgctactcactttgactac	tgtgcacggacggtggtggtagctgctactcactttgactactgg	actttgactactggggccagggagccctggtcaccgtctcctcaa	tggggccagggagccctggtcaccgtctcctcaa
1530	ACAGCCGGTCAAGCGA-1_contig_3	productive	Homsap IGHV3-30*03 F, or Homsap IGHV3-30*18 F or Homsap IGHV3-30-5*01 F	Homsap IGHJ3*02 F	Homsap IGHD2-8*02 F	caggtgcagctggtggagtctggggga...ggcgtggtccagcctgggaggtccctgagactctcctgtgcagcctctggattcaccttc............agtagctatggcatgcactgggtccgccaggctccaggcaaggggctggagtgggtggcagttatatcatatgat......ggaagtaataaatactatgcagactccgtgaag...ggccgattcaccatctccagagacaattccaagaacacgctgtatctgcaaatgaacagcctgagagctgaggacacggctgtgtattactgtgcgaaagattcccaaaaatcaccgtattgtactggtggtgtatgctatcgtcaacgcggtgatgcttttgatatctggggccaaggg…		caggtgcagctggtggagtctggggga...ggcgtggtccagcctgggaggtccctgagactctcctgtgcagcctctggattcaccttc............agtagctatggcatgcactgggtccgccaggctccaggcaaggggctggagtgggtggcagttatatcatatgat......ggaagtaataaatactatgcagactccgtgaag...ggccgattcaccatctccagagacaattccaagaacacgctgtatctgcaaatgaacagcctgagagctgaggacacggctgtgtattactgtgcga	caggtgcagctggtggagtctggggga...ggcgtggtccagcctgggaggtccctgagactctcctgtgcagcctct	ggattcaccttc............agtagctatggc	atgcactgggtccgccaggctccaggcaaggggctggagtgggtggcagtt	atatcatatgat......ggaagtaataaa	tactatgcagactccgtgaag...ggccgattcaccatctccagagacaattccaagaacacgctgtatctgcaaatgaacagcctgagagctgaggacacggctgtgtattactgt	gcgaaagattcccaaaaatcaccgtattgtactggtggtgtatgctatcgtcaacgcggtgatgcttttgatatc	tgtgcgaaagattcccaaaaatcaccgtattgtactggtggtgtatgctatcgtcaacgcggtgatgcttttgatatctgg	tgatgcttttgatatctggggccaagggacaatggtcaccgtctcttcag	tggggccaagggacaatggtcaccgtctcttcag
2794	ACAGCCGTCAGAAATG-1_contig_1	unproductive	Homsap IGHV7-4-1*01 F	Homsap IGHJ4*02 F	Homsap IGHD2-2*01 F	gaattttctcattatattctgaactgg...atgcgacaggccccggatgcctcagtgaa.ttttcctgcaagacctctgcatacaccttc............cctcggtgtcatataattagggagcgacaggcccctggacaggggcttgaataaacgccttacatcaacaccacc......actgggaacccaacctatgcccaggtcttcaca...ggacggcttgtcttcttcttcgacacctctgtcagaacgtcgtttctgcagatctgcagcctgagggc.........tgccttgtattagtgtcttgggtcgtccaagatgtagcctggggccagggagcccttgtcaccgtctcctcag		gaattttctcattatattctgaactgg...atgcgacaggccccggatgcctcagtgaa.ttttcctgcaagacctctgcatacaccttc............cctcggtgtcatataattagggagcgacaggcccctggacaggggcttgaataaacgccttacatcaacaccacc......actgggaacccaacctatgcccaggtcttcaca...ggacggcttgtcttcttcttcgacacctctgtcagaacgtcgtttctgcagatctgcagcctgagggc.........tgccttgtattagtgt	gaattttctcattatattctgaactgg...atgcgacaggccccggatgcctcagtgaa.ttttcctgcaagacctct	gcatacaccttc............cctcggtgtcat	ataattagggagcgacaggcccctggacaggggcttgaataaacgccttac	atcaacaccacc......actgggaaccca	acctatgcccaggtcttcaca...ggacggcttgtcttcttcttcgacacctctgtcagaacgtcgtttctgcagatctgcagcctgagggc.........tgccttgtattagtgt	cttgggtcgtccaagatgtagcc	tgtcttgggtcgtccaagatgtagcctgg	ctggggccagggagcccttgtcaccgtctcctcag	tggggccagggagcccttgtcaccgtctcctcag
2708	ACAGCCGTCGCCGTGA-1_contig_1	productive	Homsap IGHV1-18*04 F	Homsap IGHJ4*02 F	Homsap IGHD3-9*01 F	caggttcagctggtgcagtctggagct...gaggtgaagaagcctggggcctcagtgaaggtctcctgcaaggcttctggttacaccttt............accagctacggtatcagctgggtgcgacaggcccctggacaagggcttgagtggatgggatggatcagcgcttac......aatggtaacacaaactatgcacagaagctccag...ggcagagtcaccatgaccacagacacatccacgagcacagcctacatggagctgaggagcctgagatctgacgacacggccgtgtattactgtgcgagagccatcctcgatattttgactggtaccagcgggtactactttgactactggggccagggaaccctggtcaccgtctcctcag		caggttcagctggtgcagtctggagct...gaggtgaagaagcctggggcctcagtgaaggtctcctgcaaggcttctggttacaccttt............accagctacggtatcagctgggtgcgacaggcccctggacaagggcttgagtggatgggatggatcagcgcttac......aatggtaacacaaactatgcacagaagctccag...ggcagagtcaccatgaccacagacacatccacgagcacagcctacatggagctgaggagcctgagatctgacgacacggccgtgtattactgtgcgagag	caggttcagctggtgcagtctggagct...gaggtgaagaagcctggggcctcagtgaaggtctcctgcaaggcttct	ggttacaccttt............accagctacggt	atcagctgggtgcgacaggcccctggacaagggcttgagtggatgggatgg	atcagcgcttac......aatggtaacaca	aactatgcacagaagctccag...ggcagagtcaccatgaccacagacacatccacgagcacagcctacatggagctgaggagcctgagatctgacgacacggccgtgtattactgt	gcgagagccatcctcgatattttgactggtaccagcgggtactactttgactac	tgtgcgagagccatcctcgatattttgactggtaccagcgggtactactttgactactgg	actactttgactactggggccagggaaccctggtcaccgtctcctcag	tggggccagggaaccctggtcaccgtctcctcag
1613	ACAGCTACAGGGATTG-1_contig_4	productive	Homsap IGHV3-23*01 F, or Homsap IGHV3-23D*01 F	Homsap IGHJ6*01 F	Homsap IGHD6-13*01 F	gaggtgaagttattggagtctggggga...ggcttggctcagccgggggggtccccgagactctcctgtacagcctctggattcaccttc............agcagctatgccatgagctgggtccgccgggctccggggaaggggctggagtgggtctcaggtattagtgctagt......ggtggtagcacatactacgcagactccgtgaag...ggccggttcatcatctccagagacaattccaagaacacggtgtatctgcaaatgagcagcctgagagccgaggacacggcccgatattactgtgcgaaaacgtcgaaaacgagcaacagctggtttgactacaactactacggtatggccgtctggggtcaagggaccacggtcaccgtc…		gaggtgaagttattggagtctggggga...ggcttggctcagccgggggggtccccgagactctcctgtacagcctctggattcaccttc............agcagctatgccatgagctgggtccgccgggctccggggaaggggctggagtgggtctcaggtattagtgctagt......ggtggtagcacatactacgcagactccgtgaag...ggccggttcatcatctccagagacaattccaagaacacggtgtatctgcaaatgagcagcctgagagccgaggacacggcccgatattactgtgcgaaa	gaggtgaagttattggagtctggggga...ggcttggctcagccgggggggtccccgagactctcctgtacagcctct	ggattcaccttc............agcagctatgcc	atgagctgggtccgccgggctccggggaaggggctggagtgggtctcaggt	attagtgctagt......ggtggtagcaca	tactacgcagactccgtgaag...ggccggttcatcatctccagagacaattccaagaacacggtgtatctgcaaatgagcagcctgagagccgaggacacggcccgatattactgt	gcgaaaacgtcgaaaacgagcaacagctggtttgactacaactactacggtatggccgtc	tgtgcgaaaacgtcgaaaacgagcaacagctggtttgactacaactactacggtatggccgtctgg	actacaactactacggtatggccgtctggggtcaagggaccacggtcaccgtctcctcag	tggggtcaagggaccacggtcaccgtctcctcag
1851	ACAGCTAGTTCGAATC-1_contig_2	productive	Homsap IGHV3-23*01 F, or Homsap IGHV3-23D*01 F	Homsap IGHJ4*02 F	Homsap IGHD6-6*01 F	gaggtgcagctgttggagtctggggga...ggcttggtacagcctggggggtccctgagactctcctgtgcagcctctggattcaccttt............agcagctatgccatgagctgggtccgccaggctccagggaaggggctggagtgggtctcagctattagtggtagt......ggtggtagcacatactacgcagactccgtgaag...ggccggttcaccatctccagagacaattccaagaacacgctgtatctgcaaatgaacagcctgagagccgaggacacggccgtatattactgtgcgaagtttaataccgggagtatagcacctatcgagccgaggtggttttttgactactggggccagggaaccctggtcaccgtctcc…		gaggtgcagctgttggagtctggggga...ggcttggtacagcctggggggtccctgagactctcctgtgcagcctctggattcaccttt............agcagctatgccatgagctgggtccgccaggctccagggaaggggctggagtgggtctcagctattagtggtagt......ggtggtagcacatactacgcagactccgtgaag...ggccggttcaccatctccagagacaattccaagaacacgctgtatctgcaaatgaacagcctgagagccgaggacacggccgtatattactgtgcgaa	gaggtgcagctgttggagtctggggga...ggcttggtacagcctggggggtccctgagactctcctgtgcagcctct	ggattcaccttt............agcagctatgcc	atgagctgggtccgccaggctccagggaaggggctggagtgggtctcagct	attagtggtagt......ggtggtagcaca	tactacgcagactccgtgaag...ggccggttcaccatctccagagacaattccaagaacacgctgtatctgcaaatgaacagcctgagagccgaggacacggccgtatattactgt	gcgaagtttaataccgggagtatagcacctatcgagccgaggtggttttttgactac	tgtgcgaagtttaataccgggagtatagcacctatcgagccgaggtggttttttgactactgg	tttgactactggggccagggaaccctggtcaccgtctcctcag	tggggccagggaaccctggtcaccgtctcctcag
529	ACAGCTATCTCGGACG-1_contig_1	productive	Homsap IGHV5-51*03 F	Homsap IGHJ4*02 F	Homsap IGHD3-9*01 F	gaggtgcagctggtgcagtctggagca...gaggtgaaaaagccgggggagtctctgaagatctcctgtaagggttctggatacagcttt............accagctactggatcggctgggtgcgccagatgcccgggaaaggcctggagtggatggggatcatctatcctggt......gactctgataccagatacagcccgtccttccaa...ggccaggtcaccatctcagccgacaagtccatcagcaccgcctacctgcagtggagcagcctgaaggcctcggacaccgccatgtattactgtgcgagggttgcggtattccggtactactttgactactggggccagggaaccctggtcaccgtctcctcag		gaggtgcagctggtgcagtctggagca...gaggtgaaaaagccgggggagtctctgaagatctcctgtaagggttctggatacagcttt............accagctactggatcggctgggtgcgccagatgcccgggaaaggcctggagtggatggggatcatctatcctggt......gactctgataccagatacagcccgtccttccaa...ggccaggtcaccatctcagccgacaagtccatcagcaccgcctacctgcagtggagcagcctgaaggcctcggacaccgccatgtattactgtgcgag	gaggtgcagctggtgcagtctggagca...gaggtgaaaaagccgggggagtctctgaagatctcctgtaagggttct	ggatacagcttt............accagctactgg	atcggctgggtgcgccagatgcccgggaaaggcctggagtggatggggatc	atctatcctggt......gactctgatacc	agatacagcccgtccttccaa...ggccaggtcaccatctcagccgacaagtccatcagcaccgcctacctgcagtggagcagcctgaaggcctcggacaccgccatgtattactgt	gcgagggttgcggtattccggtactactttgactac	tgtgcgagggttgcggtattccggtactactttgactactgg	actactttgactactggggccagggaaccctggtcaccgtctcctcag	tggggccagggaaccctggtcaccgtctcctcag
1050	ACATCAGCAGCTGTAT-1_contig_2	productive	Homsap IGHV1-69*02 F	Homsap IGHJ4*02 F	Homsap IGHD3-3*01 F	caggtccagctggtgcaatctggggct...gaggtgaagaagcctgggtcctcggtgaaggtctcctgcaaggcttctggaggcaccttc............agcagctatactatcagctgggtgcgacaggcccctggacaagggcttgagtggatgggaaggatcatccctatc......cttggtatagcaaactacgcacagaagttccag...ggcagagtcacgattaccgcggacaaatccacgagcacagcctacatggagctgagcagcctgagatctgaggacacggccgtgtattactgtgcgagagatcccccaattacgatttttggagtggaggcaactgactactggggccagggaaccctggtcaccgtctcctcag		caggtccagctggtgcaatctggggct...gaggtgaagaagcctgggtcctcggtgaaggtctcctgcaaggcttctggaggcaccttc............agcagctatactatcagctgggtgcgacaggcccctggacaagggcttgagtggatgggaaggatcatccctatc......cttggtatagcaaactacgcacagaagttccag...ggcagagtcacgattaccgcggacaaatccacgagcacagcctacatggagctgagcagcctgagatctgaggacacggccgtgtattactgtgcgaga	caggtccagctggtgcaatctggggct...gaggtgaagaagcctgggtcctcggtgaaggtctcctgcaaggcttct	ggaggcaccttc............agcagctatact	atcagctgggtgcgacaggcccctggacaagggcttgagtggatgggaagg	atcatccctatc......cttggtatagca	aactacgcacagaagttccag...ggcagagtcacgattaccgcggacaaatccacgagcacagcctacatggagctgagcagcctgagatctgaggacacggccgtgtattactgt	gcgagagatcccccaattacgatttttggagtggaggcaactgactac	tgtgcgagagatcccccaattacgatttttggagtggaggcaactgactactgg	tgactactggggccagggaaccctggtcaccgtctcctcag	tggggccagggaaccctggtcaccgtctcctcag
609	ACATCAGTCTCAACTT-1_contig_1	productive	Homsap IGHV3-7*01 F	Homsap IGHJ6*02 F		gaggtgcagctggtggagtctggggga...ggcttggtccagcctggggggtccctgagactctcctgtgcagcctctagattcaccttt............agtaggtattggatgagctgggtccgccaggctccagggaagggactggagtgggtggccaacataaagcaagat......ggaagtgagaaatactatgtggactctgtgatg...ggccgattcaccatctccagagacaacgccaagaactcactgtatctgcaaatgaacagcctgagagccgatgacacggctgtgtattactgtgcgagaaaggactacggtatggacgtctggggccaagggaccacggtcaccgtctcctca		gaggtgcagctggtggagtctggggga...ggcttggtccagcctggggggtccctgagactctcctgtgcagcctctagattcaccttt............agtaggtattggatgagctgggtccgccaggctccagggaagggactggagtgggtggccaacataaagcaagat......ggaagtgagaaatactatgtggactctgtgatg...ggccgattcaccatctccagagacaacgccaagaactcactgtatctgcaaatgaacagcctgagagccgatgacacggctgtgtattactgtgcgaga	gaggtgcagctggtggagtctggggga...ggcttggtccagcctggggggtccctgagactctcctgtgcagcctct	agattcaccttt............agtaggtattgg	atgagctgggtccgccaggctccagggaagggactggagtgggtggccaac	ataaagcaagat......ggaagtgagaaa	tactatgtggactctgtgatg...ggccgattcaccatctccagagacaacgccaagaactcactgtatctgcaaatgaacagcctgagagccgatgacacggctgtgtattactgt	gcgagaaaggactacggtatggacgtc	tgtgcgagaaaggactacggtatggacgtctgg	actacggtatggacgtctggggccaagggaccacggtcaccgtctcctca	tggggccaagggaccacggtcaccgtctcctca
2011	ACATCAGTCTGATACG-1_contig_2	productive	Homsap IGHV2-5*02 F	Homsap IGHJ4*02 F	Homsap IGHD6-13*01 F	cagatcaccttgaaggagtctggtcct...acactggtgaaacccacacagaccctcacgctgacctgcaccttctctggattctcactcagc......gcttttgggatgagtctgggctggatccgccagcccccaggaagggccctggagtggcttgcactcatttattgggat.........gatgataagcgctacagcccatctctggag...agcaggctcaccatcaccaaggacacctccaaaaaccaggtggtcctaacaatgaccaacatggcccctgtggacacagccacatattattgtgcacacctcagtaccagttgggactcgacctttgactcctggggccagggaaccctggtcaccgtctcctcag		cagatcaccttgaaggagtctggtcct...acactggtgaaacccacacagaccctcacgctgacctgcaccttctctggattctcactcagc......gcttttgggatgagtctgggctggatccgccagcccccaggaagggccctggagtggcttgcactcatttattgggat.........gatgataagcgctacagcccatctctggag...agcaggctcaccatcaccaaggacacctccaaaaaccaggtggtcctaacaatgaccaacatggcccctgtggacacagccacatattattgtgcacac	cagatcaccttgaaggagtctggtcct...acactggtgaaacccacacagaccctcacgctgacctgcaccttctct	ggattctcactcagc......gcttttgggatgagt	ctgggctggatccgccagcccccaggaagggccctggagtggcttgcactc	atttattgggat.........gatgataag	cgctacagcccatctctggag...agcaggctcaccatcaccaaggacacctccaaaaaccaggtggtcctaacaatgaccaacatggcccctgtggacacagccacatattattgt	gcacacctcagtaccagttgggactcgacctttgactcc	tgtgcacacctcagtaccagttgggactcgacctttgactcctgg	ctttgactcctggggccagggaaccctggtcaccgtctcctcag	tggggccagggaaccctggtcaccgtctcctcag
1201	ACATGGTTCTCGATGA-1_contig_1	productive	Homsap IGHV1-3*01 F	Homsap IGHJ4*02 F	Homsap IGHD6-19*01 F	caggtccagcttgtgcagtctggggct...gaggtgaagaagcctggggcctcagtgaaggtttcctgcaaggcttctggatacaccttc............actagctatgctatgcattgggtgcgccaggcccccggacaaaggcttgagtggatgggatggatcaacgctggc......aatggtaacacaaaatattcacagaagttccag...ggcagagtcaccattaccagggacacatccgcgagcacagcctacatggagctgagcagcctgagatctgaagacacggctgtgtattactgtgcgagaacgtctgccagtggctggtacgactttgactactggggccagggaaccctggtcaccgtctcctcag		caggtccagcttgtgcagtctggggct...gaggtgaagaagcctggggcctcagtgaaggtttcctgcaaggcttctggatacaccttc............actagctatgctatgcattgggtgcgccaggcccccggacaaaggcttgagtggatgggatggatcaacgctggc......aatggtaacacaaaatattcacagaagttccag...ggcagagtcaccattaccagggacacatccgcgagcacagcctacatggagctgagcagcctgagatctgaagacacggctgtgtattactgtgcgaga	caggtccagcttgtgcagtctggggct...gaggtgaagaagcctggggcctcagtgaaggtttcctgcaaggcttct	ggatacaccttc............actagctatgct	atgcattgggtgcgccaggcccccggacaaaggcttgagtggatgggatgg	atcaacgctggc......aatggtaacaca	aaatattcacagaagttccag...ggcagagtcaccattaccagggacacatccgcgagcacagcctacatggagctgagcagcctgagatctgaagacacggctgtgtattactgt	gcgagaacgtctgccagtggctggtacgactttgactac	tgtgcgagaacgtctgccagtggctggtacgactttgactactgg	actttgactactggggccagggaaccctggtcaccgtctcctcag	tggggccagggaaccctggtcaccgtctcctcag
1405	ACCCACTCACAACTGT-1_contig_2	productive	Homsap IGHV1-69*04 F	Homsap IGHJ4*02 F	Homsap IGHD3-10*01 F	caggtccagctggtgcagtctggggct...gaggtgaagaagcctgggtcctcggtgaaggtctcctgcaaggcttctggaggcaccttc............agcagctatgctatcagctgggtgcgacaggcccctggacaagggcttgagtggatgggaaggatcatccctatc......cttggtatagcaaactacgcacagaagttccag...ggcagagtcacgattaccgcggacaaatccacgagcacagcctacatggagctgagcagcctgagatctgaggacacggccgtgtattactgtgcgagagatttaaaatccatgtatgactactggggccagggaaccctggtcaccgtctcctcag		caggtccagctggtgcagtctggggct...gaggtgaagaagcctgggtcctcggtgaaggtctcctgcaaggcttctggaggcaccttc............agcagctatgctatcagctgggtgcgacaggcccctggacaagggcttgagtggatgggaaggatcatccctatc......cttggtatagcaaactacgcacagaagttccag...ggcagagtcacgattaccgcggacaaatccacgagcacagcctacatggagctgagcagcctgagatctgaggacacggccgtgtattactgtgcgagaga	caggtccagctggtgcagtctggggct...gaggtgaagaagcctgggtcctcggtgaaggtctcctgcaaggcttct	ggaggcaccttc............agcagctatgct	atcagctgggtgcgacaggcccctggacaagggcttgagtggatgggaagg	atcatccctatc......cttggtatagca	aactacgcacagaagttccag...ggcagagtcacgattaccgcggacaaatccacgagcacagcctacatggagctgagcagcctgagatctgaggacacggccgtgtattactgt	gcgagagatttaaaatccatgtatgactac	tgtgcgagagatttaaaatccatgtatgactactgg	tgactactggggccagggaaccctggtcaccgtctcctcag	tggggccagggaaccctggtcaccgtctcctcag
1693	ACCCACTGTATTCGTG-1_contig_6	productive	Homsap IGHV3-43*01 F	Homsap IGHJ4*02 F	Homsap IGHD6-13*01 F	gaagtgcagctggtggagtctggggga...gtcgtggtacagcctggggggtccctgagactctcctgtgcagcctctggattcaccttt............gatgattataccatgcactgggtccgtcaagctccggggaagggtctggagtgggtctctcttattagttgggat......ggtggtagcacatactatgcagactctgtgaag...ggccgattcaccatctccagagacaacagcaaaaactccctgtatctgcaaatgaacagtctgagaactgaggacaccgccttgtattactgtgcaaaagatgatagcagcagctggtacacggggcactttgactactggggccagggaaccctggtcaccgtctcctcag		gaagtgcagctggtggagtctggggga...gtcgtggtacagcctggggggtccctgagactctcctgtgcagcctctggattcaccttt............gatgattataccatgcactgggtccgtcaagctccggggaagggtctggagtgggtctctcttattagttgggat......ggtggtagcacatactatgcagactctgtgaag...ggccgattcaccatctccagagacaacagcaaaaactccctgtatctgcaaatgaacagtctgagaactgaggacaccgccttgtattactgtgcaaaagat	gaagtgcagctggtggagtctggggga...gtcgtggtacagcctggggggtccctgagactctcctgtgcagcctct	ggattcaccttt............gatgattatacc	atgcactgggtccgtcaagctccggggaagggtctggagtgggtctctctt	attagttgggat......ggtggtagcaca	tactatgcagactctgtgaag...ggccgattcaccatctccagagacaacagcaaaaactccctgtatctgcaaatgaacagtctgagaactgaggacaccgccttgtattactgt	gcaaaagatgatagcagcagctggtacacggggcactttgactac	tgtgcaaaagatgatagcagcagctggtacacggggcactttgactactgg	actttgactactggggccagggaaccctggtcaccgtctcctcag	tggggccagggaaccctggtcaccgtctcctcag
1694	ACCCACTGTATTCGTG-1_contig_7	productive	Homsap IGHV3-43*01 F	Homsap IGHJ4*02 F	Homsap IGHD6-13*01 F	caggtgcagctggtggagtctggggga...ggcgtggtccagcctgggaggtccctgagactctcctgtgcagcctctggattcaccttt............gatgattataccatgcactgggtccgtcaagctccggggaagggtctggagtgggtctctcttattagttgggat......ggtggtagcacatactatgcagactctgtgaag...ggccgattcaccatctccagagacaacagcaaaaactccctgtatctgcaaatgaacagtctgagaactgaggacaccgccttgtattactgtgcaaaagatgatagcagcagctggtacacggggcactttgactactggggccagggaaccctggtcaccgtctcctcag		caggtgcagctggtggagtctggggga...ggcgtggtccagcctgggaggtccctgagactctcctgtgcagcctctggattcaccttt............gatgattataccatgcactgggtccgtcaagctccggggaagggtctggagtgggtctctcttattagttgggat......ggtggtagcacatactatgcagactctgtgaag...ggccgattcaccatctccagagacaacagcaaaaactccctgtatctgcaaatgaacagtctgagaactgaggacaccgccttgtattactgtgcaaaagat	caggtgcagctggtggagtctggggga...ggcgtggtccagcctgggaggtccctgagactctcctgtgcagcctct	ggattcaccttt............gatgattatacc	atgcactgggtccgtcaagctccggggaagggtctggagtgggtctctctt	attagttgggat......ggtggtagcaca	tactatgcagactctgtgaag...ggccgattcaccatctccagagacaacagcaaaaactccctgtatctgcaaatgaacagtctgagaactgaggacaccgccttgtattactgt	gcaaaagatgatagcagcagctggtacacggggcactttgactac	tgtgcaaaagatgatagcagcagctggtacacggggcactttgactactgg	actttgactactggggccagggaaccctggtcaccgtctcctcag	tggggccagggaaccctggtcaccgtctcctcag
753	ACCGTAAGTAAAGGAG-1_contig_3	productive	Homsap IGHV3-23*01 F, or Homsap IGHV3-23D*01 F	Homsap IGHJ4*02 F	Homsap IGHD3-10*01 F	gaggtgcagctgttggagtctggggga...ggcttggtacagcctggggggtccctgagactctcctgtgcagcctctggattcaccttt............agcagctatgccatgagctgggtccgccaggctccagggaaggggctggagtgggtctcagctattagtggtagt......ggtggtagcacatactacgcagactccgtgaag...ggccggttcaccatctccagagacaattccaagaacacgctgtatctgcaaatgaacagcctgagagccgaggacacggccgtatattactgtgcgaaagcaggttcggagtactttgactactggggccagggaaccctggtcaccgtctcctcag		gaggtgcagctgttggagtctggggga...ggcttggtacagcctggggggtccctgagactctcctgtgcagcctctggattcaccttt............agcagctatgccatgagctgggtccgccaggctccagggaaggggctggagtgggtctcagctattagtggtagt......ggtggtagcacatactacgcagactccgtgaag...ggccggttcaccatctccagagacaattccaagaacacgctgtatctgcaaatgaacagcctgagagccgaggacacggccgtatattactgtgcgaaag	gaggtgcagctgttggagtctggggga...ggcttggtacagcctggggggtccctgagactctcctgtgcagcctct	ggattcaccttt............agcagctatgcc	atgagctgggtccgccaggctccagggaaggggctggagtgggtctcagct	attagtggtagt......ggtggtagcaca	tactacgcagactccgtgaag...ggccggttcaccatctccagagacaattccaagaacacgctgtatctgcaaatgaacagcctgagagccgaggacacggccgtatattactgt	gcgaaagcaggttcggagtactttgactac	tgtgcgaaagcaggttcggagtactttgactactgg	tactttgactactggggccagggaaccctggtcaccgtctcctcag	tggggccagggaaccctggtcaccgtctcctcag
685	ACCTTTAAGGATCGCA-1_contig_3	productive	Homsap IGHV3-30*03 F, or Homsap IGHV3-30*18 F or Homsap IGHV3-30-5*01 F	Homsap IGHJ6*02 F	Homsap IGHD4-23*01 ORF	caggtgcagctggtggagtctggggga...ggcgtggtccagcctgggaggtccctgagactctcctgtgaagcctctggattcatcttc............agtaaacatggcatgaactgggtccgccaggctcccggcaaggggctggattgggtggcacttatatcatatgat......gaaactgaaaaatactatgcagactccgtgaag...ggccgattctccatctccagagacaattccaagaatacgctgtatctgcaaatgagtagcctgagagctgaggacacggctgtgtatttttgtgccaatacaggtgtaggtggtaactccgactactactactacggtatggacgtctggggccaagggaccacggtcaccgtctcctca		caggtgcagctggtggagtctggggga...ggcgtggtccagcctgggaggtccctgagactctcctgtgaagcctctggattcatcttc............agtaaacatggcatgaactgggtccgccaggctcccggcaaggggctggattgggtggcacttatatcatatgat......gaaactgaaaaatactatgcagactccgtgaag...ggccgattctccatctccagagacaattccaagaatacgctgtatctgcaaatgagtagcctgagagctgaggacacggctgtgtatttttgtgc	caggtgcagctggtggagtctggggga...ggcgtggtccagcctgggaggtccctgagactctcctgtgaagcctct	ggattcatcttc............agtaaacatggc	atgaactgggtccgccaggctcccggcaaggggctggattgggtggcactt	atatcatatgat......gaaactgaaaaa	tactatgcagactccgtgaag...ggccgattctccatctccagagacaattccaagaatacgctgtatctgcaaatgagtagcctgagagctgaggacacggctgtgtatttttgt	gccaatacaggtgtaggtggtaactccgactactactactacggtatggacgtc	tgtgccaatacaggtgtaggtggtaactccgactactactactacggtatggacgtctgg	actactactactacggtatggacgtctggggccaagggaccacggtcaccgtctcctca	tggggccaagggaccacggtcaccgtctcctca
913	ACCTTTACACAGACTT-1_contig_1	productive	Homsap IGHV1-69*04 F	Homsap IGHJ3*02 F	Homsap IGHD3-9*01 F	caggtccagctggtgcagtctggggct...gaggtgaagaagcctgggtcctcggtgaaggtctcctgcaaggcttctggaggcaccttc............agcagctatgctatcagctgggtgcgacaggcccctggacaagggcttgagtggatgggaaggatcatccctatc......cttggtatagcaaactacgcacagaagttccag...ggcagagtcacgattaccgcggacaaatccacgagcacagcctacatggagctgagcagcctgagatctgaggacacggccgtgtattactgtgcgagagatgaattgtattacgatattttgactggttattatcctaatgatgcttttgatatctggggccaagggacaatggtcacc…		caggtccagctggtgcagtctggggct...gaggtgaagaagcctgggtcctcggtgaaggtctcctgcaaggcttctggaggcaccttc............agcagctatgctatcagctgggtgcgacaggcccctggacaagggcttgagtggatgggaaggatcatccctatc......cttggtatagcaaactacgcacagaagttccag...ggcagagtcacgattaccgcggacaaatccacgagcacagcctacatggagctgagcagcctgagatctgaggacacggccgtgtattactgtgcgagaga	caggtccagctggtgcagtctggggct...gaggtgaagaagcctgggtcctcggtgaaggtctcctgcaaggcttct	ggaggcaccttc............agcagctatgct	atcagctgggtgcgacaggcccctggacaagggcttgagtggatgggaagg	atcatccctatc......cttggtatagca	aactacgcacagaagttccag...ggcagagtcacgattaccgcggacaaatccacgagcacagcctacatggagctgagcagcctgagatctgaggacacggccgtgtattactgt	gcgagagatgaattgtattacgatattttgactggttattatcctaatgatgcttttgatatc	tgtgcgagagatgaattgtattacgatattttgactggttattatcctaatgatgcttttgatatctgg	tgatgcttttgatatctggggccaagggacaatggtcaccgtctcttcag	tggggccaagggacaatggtcaccgtctcttcag
1480	ACGATACCACGGATAG-1_contig_2	productive	Homsap IGHV4-59*08 F, or Homsap IGHV4-61*08 F	Homsap IGHJ4*02 F	Homsap IGHD3-16*02 F	caggtgcaactacaggagtcgggccca...ggactggggaagccttcggagaccctgtccctcacctgcactgtctctggtggctccgtc............catggttactattggagctggatccggcagcccccagggaagggactggagtggattggatatatcttttacagt.........gggttcaccaactacaacccctccctcaag...agtcgagtcaccatatcagtagacgcgtccaacaaccagttctccctgaagctgagctctgtgaccgccgcagacacggccgtctattactgtgcgagacagggagtaattggtaccagtgctatggcctactggggccagggaaccctggtcaccgtctcctcag		caggtgcaactacaggagtcgggccca...ggactggggaagccttcggagaccctgtccctcacctgcactgtctctggtggctccgtc............catggttactattggagctggatccggcagcccccagggaagggactggagtggattggatatatcttttacagt.........gggttcaccaactacaacccctccctcaag...agtcgagtcaccatatcagtagacgcgtccaacaaccagttctccctgaagctgagctctgtgaccgccgcagacacggccgtctattactgtgcgagaca	caggtgcaactacaggagtcgggccca...ggactggggaagccttcggagaccctgtccctcacctgcactgtctct	ggtggctccgtc............catggttactat	tggagctggatccggcagcccccagggaagggactggagtggattggatat	atcttttacagt.........gggttcacc	aactacaacccctccctcaag...agtcgagtcaccatatcagtagacgcgtccaacaaccagttctccctgaagctgagctctgtgaccgccgcagacacggccgtctattactgt	gcgagacagggagtaattggtaccagtgctatggcctac	tgtgcgagacagggagtaattggtaccagtgctatggcctactgg	ctactggggccagggaaccctggtcaccgtctcctcag	tggggccagggaaccctggtcaccgtctcctcag
1853	ACGCCAGAGCACAGGT-1_contig_1	productive	Homsap IGHV1-18*01 F, or Homsap IGHV1-18*04 F	Homsap IGHJ3*01 F	Homsap IGHD3-3*01 F	caggttcagctggtgcagtctggagct...gaggtgaagaagcctggggcctcagtgaaggtctcctgcaaggcttctggttacactttt............accgcccagcgtatcagctgggtgcgacaggcccctggacaagggcttgagtggatgggatggatcagcggttac......aatggcaagacaaactacgcacggaagttccag...ggcagagtcaccatgaccacagacacatccacgagcacagcctccatggagctgaggagcctgagatctgacgacacggccgtgtattactgtgcgagagatggaggaacagcctggagagtttacgctttggacgtctggggccaagggaccacggtcaccgtctcctcag		caggttcagctggtgcagtctggagct...gaggtgaagaagcctggggcctcagtgaaggtctcctgcaaggcttctggttacactttt............accgcccagcgtatcagctgggtgcgacaggcccctggacaagggcttgagtggatgggatggatcagcggttac......aatggcaagacaaactacgcacggaagttccag...ggcagagtcaccatgaccacagacacatccacgagcacagcctccatggagctgaggagcctgagatctgacgacacggccgtgtattactgtgcgagaga	caggttcagctggtgcagtctggagct...gaggtgaagaagcctggggcctcagtgaaggtctcctgcaaggcttct	ggttacactttt............accgcccagcgt	atcagctgggtgcgacaggcccctggacaagggcttgagtggatgggatgg	atcagcggttac......aatggcaagaca	aactacgcacggaagttccag...ggcagagtcaccatgaccacagacacatccacgagcacagcctccatggagctgaggagcctgagatctgacgacacggccgtgtattactgt	gcgagagatggaggaacagcctggagagtttacgctttggacgtc	tgtgcgagagatggaggaacagcctggagagtttacgctttggacgtctgg	gctttggacgtctggggccaagggaccacggtcaccgtctcctcag	tggggccaagggaccacggtcaccgtctcctcag
1854	ACGCCAGAGCACAGGT-1_contig_2	productive	Homsap IGHV1-18*01 F, or Homsap IGHV1-18*04 F	Homsap IGHJ3*01 F	Homsap IGHD3-3*01 F	caggtccaacttgtgcagtctggggct...gaggtgaagaagcctggggcctcagtgaaggtctcctgcaaggcttctggttacactttt............accgcccagcgtatcagctgggtgcgacaggcccctggacaagggcttgagtggatgggatggatcagcggttac......aatggcaagacaaactacgcacggaagttccag...ggcagagtcaccatgaccacagacacatccacgagcacagcctccatggagctgaggagcctgagatctgacgacacggccgtgtattactgtgcgagagatggaggaacagcctggagagtttacgctttggacgtctggggccaagggaccacggtcaccgtctcctcag		caggtccaacttgtgcagtctggggct...gaggtgaagaagcctggggcctcagtgaaggtctcctgcaaggcttctggttacactttt............accgcccagcgtatcagctgggtgcgacaggcccctggacaagggcttgagtggatgggatggatcagcggttac......aatggcaagacaaactacgcacggaagttccag...ggcagagtcaccatgaccacagacacatccacgagcacagcctccatggagctgaggagcctgagatctgacgacacggccgtgtattactgtgcgagaga	caggtccaacttgtgcagtctggggct...gaggtgaagaagcctggggcctcagtgaaggtctcctgcaaggcttct	ggttacactttt............accgcccagcgt	atcagctgggtgcgacaggcccctggacaagggcttgagtggatgggatgg	atcagcggttac......aatggcaagaca	aactacgcacggaagttccag...ggcagagtcaccatgaccacagacacatccacgagcacagcctccatggagctgaggagcctgagatctgacgacacggccgtgtattactgt	gcgagagatggaggaacagcctggagagtttacgctttggacgtc	tgtgcgagagatggaggaacagcctggagagtttacgctttggacgtctgg	gctttggacgtctggggccaagggaccacggtcaccgtctcctcag	tggggccaagggaccacggtcaccgtctcctcag
2507	ACGCCAGCATTATCTC-1_contig_1	productive	Homsap IGHV3-64D*06 F	Homsap IGHJ4*02 F	Homsap IGHD1-26*01 F	gaggtgcagctggtggagtctggggga...ggcttggtccagcctggggggtccctgagactctcctgttcagcctctggattcaccttc............agtagctatgctatgcactgggtccgccaggctccagggaagggactggaatatgtttcagctattagtagtaat......gggggtagcacatactacgcagactccgtgaag...ggcagattcaccatctccagagacaattccaagaacacgctgtatcttcaaatgagcagtctgagagctgaggacacggctgtgtattactgtgtgaaagatagattcgggtcggagcgggagctacccggttactggggccagggaaccctggtcaccgtctcctcag		gaggtgcagctggtggagtctggggga...ggcttggtccagcctggggggtccctgagactctcctgttcagcctctggattcaccttc............agtagctatgctatgcactgggtccgccaggctccagggaagggactggaatatgtttcagctattagtagtaat......gggggtagcacatactacgcagactccgtgaag...ggcagattcaccatctccagagacaattccaagaacacgctgtatcttcaaatgagcagtctgagagctgaggacacggctgtgtattactgtgtgaaaga	gaggtgcagctggtggagtctggggga...ggcttggtccagcctggggggtccctgagactctcctgttcagcctct	ggattcaccttc............agtagctatgct	atgcactgggtccgccaggctccagggaagggactggaatatgtttcagct	attagtagtaat......gggggtagcaca	tactacgcagactccgtgaag...ggcagattcaccatctccagagacaattccaagaacacgctgtatcttcaaatgagcagtctgagagctgaggacacggctgtgtattactgt	gtgaaagatagattcgggtcggagcgggagctacccggttac	tgtgtgaaagatagattcgggtcggagcgggagctacccggttactgg	tactggggccagggaaccctggtcaccgtctcctcag	tggggccagggaaccctggtcaccgtctcctcag
2111	ACGCCGAAGTGGAGAA-1_contig_2	productive	Homsap IGHV2-5*02 F	Homsap IGHJ4*02 F	Homsap IGHD3-16*01 F	cagatcaccttgaaggagtctggtcct...acgctggtgaaacccacacagaccctcacgctgacctgcaccttctctgggttctcactcagc......actagtggagtgggtgtgggctggatccgtcagcccccaggaaaggccctggagtggcttgcactcatttattgggat.........gatgataagcgctacagcccatctctgaag...agcaggctcaccatcaccaaggacacctccaaaaaccaggtggtccttacaatgaccaacatggaccctgtggacacagccacatattactgtgcacacagacgagggggtacgtttgggggagtcttggtctactggggccagggaaccctggtcaccgtctcctcag		cagatcaccttgaaggagtctggtcct...acgctggtgaaacccacacagaccctcacgctgacctgcaccttctctgggttctcactcagc......actagtggagtgggtgtgggctggatccgtcagcccccaggaaaggccctggagtggcttgcactcatttattgggat.........gatgataagcgctacagcccatctctgaag...agcaggctcaccatcaccaaggacacctccaaaaaccaggtggtccttacaatgaccaacatggaccctgtggacacagccacatattactgtgcacacagac	cagatcaccttgaaggagtctggtcct...acgctggtgaaacccacacagaccctcacgctgacctgcaccttctct	gggttctcactcagc......actagtggagtgggt	gtgggctggatccgtcagcccccaggaaaggccctggagtggcttgcactc	atttattgggat.........gatgataag	cgctacagcccatctctgaag...agcaggctcaccatcaccaaggacacctccaaaaaccaggtggtccttacaatgaccaacatggaccctgtggacacagccacatattactgt	gcacacagacgagggggtacgtttgggggagtcttggtctac	tgtgcacacagacgagggggtacgtttgggggagtcttggtctactgg	ctactggggccagggaaccctggtcaccgtctcctcag	tggggccagggaaccctggtcaccgtctcctcag
2890	ACGCCGAAGTTATCGC-1_contig_2	productive	Homsap IGHV3-23*01 F, or Homsap IGHV3-23D*01 F	Homsap IGHJ4*02 F	Homsap IGHD3-10*02 F	gaggtgcagctgttggagtctggggga...ggcttggtacagcctggggggtccctgagactctcctgtgcagcctctggattcaccttt............agcagccatgtcatgagctgggtccgccaggctccagggaaggggctggagtgggtctcagctattagtggtagt......ggtggtagcacatactacgcagactccgtgaag...ggccggttcaccatctccagagacaattccaagaacacgctgtatctgcaaatgaacagcccgagagccgaggacacggccgtatattactgtgcgaaagtcggggtattagtatggtttggggagtccgactggggccagggaaccctggtcaccgtctcctcag		gaggtgcagctgttggagtctggggga...ggcttggtacagcctggggggtccctgagactctcctgtgcagcctctggattcaccttt............agcagccatgtcatgagctgggtccgccaggctccagggaaggggctggagtgggtctcagctattagtggtagt......ggtggtagcacatactacgcagactccgtgaag...ggccggttcaccatctccagagacaattccaagaacacgctgtatctgcaaatgaacagcccgagagccgaggacacggccgtatattactgtgcgaaag	gaggtgcagctgttggagtctggggga...ggcttggtacagcctggggggtccctgagactctcctgtgcagcctct	ggattcaccttt............agcagccatgtc	atgagctgggtccgccaggctccagggaaggggctggagtgggtctcagct	attagtggtagt......ggtggtagcaca	tactacgcagactccgtgaag...ggccggttcaccatctccagagacaattccaagaacacgctgtatctgcaaatgaacagcccgagagccgaggacacggccgtatattactgt	gcgaaagtcggggtattagtatggtttggggagtccgac	tgtgcgaaagtcggggtattagtatggtttggggagtccgactgg	actggggccagggaaccctggtcaccgtctcctcag	tggggccagggaaccctggtcaccgtctcctcag
2262	ACGCCGAGTCGCATAT-1_contig_2	productive	Homsap IGHV3-23*01 F, or Homsap IGHV3-23D*01 F	Homsap IGHJ4*02 F	Homsap IGHD3-3*01 F	gaggtgcagctgttggagtctggggga...ggcttggtacagcctggggggtccctgagactctcctgtgcagcctctggattcaccttt............agcagctatgccatgagctgggtccgccaggctccagggaaggggctggagtgggtctcagctattagtggtagt......ggtggtagcacatactacgcagactccgtgaag...ggccggttcaccatctccagagacaattccaagaacacgctgtatctgcaaatgaacagcctgagagccgaggacacggccgtatattactgtgcgaaagtgtggtcaatatccggagagccaaaccgttttgactactggggccagggaaccctggtcaccgtctcctcag		gaggtgcagctgttggagtctggggga...ggcttggtacagcctggggggtccctgagactctcctgtgcagcctctggattcaccttt............agcagctatgccatgagctgggtccgccaggctccagggaaggggctggagtgggtctcagctattagtggtagt......ggtggtagcacatactacgcagactccgtgaag...ggccggttcaccatctccagagacaattccaagaacacgctgtatctgcaaatgaacagcctgagagccgaggacacggccgtatattactgtgcgaaag	gaggtgcagctgttggagtctggggga...ggcttggtacagcctggggggtccctgagactctcctgtgcagcctct	ggattcaccttt............agcagctatgcc	atgagctgggtccgccaggctccagggaaggggctggagtgggtctcagct	attagtggtagt......ggtggtagcaca	tactacgcagactccgtgaag...ggccggttcaccatctccagagacaattccaagaacacgctgtatctgcaaatgaacagcctgagagccgaggacacggccgtatattactgt	gcgaaagtgtggtcaatatccggagagccaaaccgttttgactac	tgtgcgaaagtgtggtcaatatccggagagccaaaccgttttgactactgg	tttgactactggggccagggaaccctggtcaccgtctcctcag	tggggccagggaaccctggtcaccgtctcctcag
858	ACGCCGAGTGCACGAA-1_contig_1	productive	Homsap IGHV5-10-1*03 F	Homsap IGHJ6*02 F	Homsap IGHD6-13*01 F	gaagtgcagctggtgcagtccggagca...gaggtgaaaaagcccggggagtctctgaggatctcctgtaagggttctggatacagcttt............accagctactggatcagctgggtgcgccagatgcccgggaaaggcctggagtggatggggaggattgatcctagt......gactcttataccaactacagcccgtccttccaa...ggccacgtcaccatctcagctgacaagtccatcagcactgcctacctgcagtggagcagcctgaaggcctcggacaccgccatgtattactgtgcgagacatatagcagcagctggtactaccctcgtacactactactactacggtatggacgtctggggccaagggaccacggtcacc…		gaagtgcagctggtgcagtccggagca...gaggtgaaaaagcccggggagtctctgaggatctcctgtaagggttctggatacagcttt............accagctactggatcagctgggtgcgccagatgcccgggaaaggcctggagtggatggggaggattgatcctagt......gactcttataccaactacagcccgtccttccaa...ggccacgtcaccatctcagctgacaagtccatcagcactgcctacctgcagtggagcagcctgaaggcctcggacaccgccatgtattactgtgcgaga	gaagtgcagctggtgcagtccggagca...gaggtgaaaaagcccggggagtctctgaggatctcctgtaagggttct	ggatacagcttt............accagctactgg	atcagctgggtgcgccagatgcccgggaaaggcctggagtggatggggagg	attgatcctagt......gactcttatacc	aactacagcccgtccttccaa...ggccacgtcaccatctcagctgacaagtccatcagcactgcctacctgcagtggagcagcctgaaggcctcggacaccgccatgtattactgt	gcgagacatatagcagcagctggtactaccctcgtacactactactactacggtatggacgtc	tgtgcgagacatatagcagcagctggtactaccctcgtacactactactactacggtatggacgtctgg	actactactactacggtatggacgtctggggccaagggaccacggtcaccgtctcctca	tggggccaagggaccacggtcaccgtctcctca
1204	ACGGAGAAGCAGACTG-1_contig_1	productive	Homsap IGHV3-30*03 F, or Homsap IGHV3-30*18 F or Homsap IGHV3-30-5*01 F	Homsap IGHJ3*02 F	Homsap IGHD5-12*01 F	caggtgcagctggtggagtctggggga...ggcgtggtccagcctgggaggtccctgagactctcctgtgcagcctctggattcaccttc............agtagctatggcatgcactgggtccgccaggctccaggcaaggggctggagtgggtggcagttatatcatatgat......ggaagtaataaatactatgcagactccgtgaag...ggccgattcaccatctccagagacaattccaagaacacgctgtatctgcaaatgaacagcctgagagctgaggacacggctgtgtattactgtgcgaaagtagtgggttcgcgatttgatgatgcttttgatatctggggccaagggacaatggtcaccgtctcttcag		caggtgcagctggtggagtctggggga...ggcgtggtccagcctgggaggtccctgagactctcctgtgcagcctctggattcaccttc............agtagctatggcatgcactgggtccgccaggctccaggcaaggggctggagtgggtggcagttatatcatatgat......ggaagtaataaatactatgcagactccgtgaag...ggccgattcaccatctccagagacaattccaagaacacgctgtatctgcaaatgaacagcctgagagctgaggacacggctgtgtattactgtgcga	caggtgcagctggtggagtctggggga...ggcgtggtccagcctgggaggtccctgagactctcctgtgcagcctct	ggattcaccttc............agtagctatggc	atgcactgggtccgccaggctccaggcaaggggctggagtgggtggcagtt	atatcatatgat......ggaagtaataaa	tactatgcagactccgtgaag...ggccgattcaccatctccagagacaattccaagaacacgctgtatctgcaaatgaacagcctgagagctgaggacacggctgtgtattactgt	gcgaaagtagtgggttcgcgatttgatgatgcttttgatatc	tgtgcgaaagtagtgggttcgcgatttgatgatgcttttgatatctgg	tgatgcttttgatatctggggccaagggacaatggtcaccgtctcttcag	tggggccaagggacaatggtcaccgtctcttcag
1788	ACGGAGAAGGGATACC-1_contig_3	productive	Homsap IGHV4-39*01 F	Homsap IGHJ5*02 F	Homsap IGHD2-21*01 F	cagctgcagctgcaggagtcgggccca...ggactggtgaagccttcggagaccctgtccctcacctgcactgtctctggtggctccatcagc......agtagtagttactactggggctggatccgccagcccccagggaaggggctggagtggattgggagtatctattatagt.........gggagcacctactacaacccgtccctcaag...agtcgagtcaccatatccgtagacacgtccaagaaccagttctccctgaagctgagctctgtgaccgccgcagacacggctgtgtattactgtgcgagatttctttgtggtggtgattgtaagtggttcgacccctggggccagggaaccctggtcaccgtctcctcag		cagctgcagctgcaggagtcgggccca...ggactggtgaagccttcggagaccctgtccctcacctgcactgtctctggtggctccatcagc......agtagtagttactactggggctggatccgccagcccccagggaaggggctggagtggattgggagtatctattatagt.........gggagcacctactacaacccgtccctcaag...agtcgagtcaccatatccgtagacacgtccaagaaccagttctccctgaagctgagctctgtgaccgccgcagacacggctgtgtattactgtgcgaga	cagctgcagctgcaggagtcgggccca...ggactggtgaagccttcggagaccctgtccctcacctgcactgtctct	ggtggctccatcagc......agtagtagttactac	tggggctggatccgccagcccccagggaaggggctggagtggattgggagt	atctattatagt.........gggagcacc	tactacaacccgtccctcaag...agtcgagtcaccatatccgtagacacgtccaagaaccagttctccctgaagctgagctctgtgaccgccgcagacacggctgtgtattactgt	gcgagatttctttgtggtggtgattgtaagtggttcgacccc	tgtgcgagatttctttgtggtggtgattgtaagtggttcgacccctgg	tggttcgacccctggggccagggaaccctggtcaccgtctcctcag	tggggccagggaaccctggtcaccgtctcctcag
1616	ACGGAGACACTCAGGC-1_contig_2	productive	Homsap IGHV3-23*01 F, or Homsap IGHV3-23D*01 F	Homsap IGHJ5*02 F	Homsap IGHD3-10*01 F	gaggtgcagctgttggagtctggggga...ggcttggtacagcctggggggtccctgagactctcctgtgcagcctctggattcaccttt............agcagctatgccatgagctgggtccgccaggctccagggaaggggctggagtgggtctcagctattagtggtagt......ggtggtagcacatactacgcagactccgtgaag...ggccggttcaccatctccagagacaattccaagaacacgctgtatctgcaaatgaacagcctgagagccgaggacacggccgtatattactgtgcgaaaggtcttcggtatagcacatggggttcggggtggttcgacccctggggccagggaaccctggtcaccgtctcctcag		gaggtgcagctgttggagtctggggga...ggcttggtacagcctggggggtccctgagactctcctgtgcagcctctggattcaccttt............agcagctatgccatgagctgggtccgccaggctccagggaaggggctggagtgggtctcagctattagtggtagt......ggtggtagcacatactacgcagactccgtgaag...ggccggttcaccatctccagagacaattccaagaacacgctgtatctgcaaatgaacagcctgagagccgaggacacggccgtatattactgtgcgaaag	gaggtgcagctgttggagtctggggga...ggcttggtacagcctggggggtccctgagactctcctgtgcagcctct	ggattcaccttt............agcagctatgcc	atgagctgggtccgccaggctccagggaaggggctggagtgggtctcagct	attagtggtagt......ggtggtagcaca	tactacgcagactccgtgaag...ggccggttcaccatctccagagacaattccaagaacacgctgtatctgcaaatgaacagcctgagagccgaggacacggccgtatattactgt	gcgaaaggtcttcggtatagcacatggggttcggggtggttcgacccc	tgtgcgaaaggtcttcggtatagcacatggggttcggggtggttcgacccctgg	tggttcgacccctggggccagggaaccctggtcaccgtctcctcag	tggggccagggaaccctggtcaccgtctcctcag
360	ACGGAGACATCGGAAG-1_contig_2	productive	Homsap IGHV7-4-1*02 F	Homsap IGHJ5*01 F, or Homsap IGHJ5*02 F	Homsap IGHD3-10*01 F	caggtgcagctggtgcaatctgggtct...gagttgaagaagcctggggcctcagtgaaggtttcctgcaaggcttctggatacaccttc............actagctatgctatgaattgggtgcgacaggcccctggacaagggcttgagtggatgggatggatcaacaccaac......actgggaacccaacgtatgcccagggcttcaca...ggacggtttgtcttctccttggacacctctgtcagcacggcatatctgcagatcagcagcctaaaggctgaggacactgccgtgtattactgtgcgagaggttccaacggggagttattatcctggggccagggaaccctggtcaccgtctcctcag		caggtgcagctggtgcaatctgggtct...gagttgaagaagcctggggcctcagtgaaggtttcctgcaaggcttctggatacaccttc............actagctatgctatgaattgggtgcgacaggcccctggacaagggcttgagtggatgggatggatcaacaccaac......actgggaacccaacgtatgcccagggcttcaca...ggacggtttgtcttctccttggacacctctgtcagcacggcatatctgcagatcagcagcctaaaggctgaggacactgccgtgtattactgtgcgagag	caggtgcagctggtgcaatctgggtct...gagttgaagaagcctggggcctcagtgaaggtttcctgcaaggcttct	ggatacaccttc............actagctatgct	atgaattgggtgcgacaggcccctggacaagggcttgagtggatgggatgg	atcaacaccaac......actgggaaccca	acgtatgcccagggcttcaca...ggacggtttgtcttctccttggacacctctgtcagcacggcatatctgcagatcagcagcctaaaggctgaggacactgccgtgtattactgt	gcgagaggttccaacggggagttattatcc	tgtgcgagaggttccaacggggagttattatcctgg	tcctggggccagggaaccctggtcaccgtctcctcag	tggggccagggaaccctggtcaccgtctcctcag
536	ACGGAGACATTGCGGC-1_contig_2	productive	Homsap IGHV3-23*01 F, or Homsap IGHV3-23D*01 F	Homsap IGHJ4*02 F	Homsap IGHD3-22*01 F	gaggtgcagctgttggagtctggggga...ggcttggtacagcctggggggtccctgagactctcctgtgcagcctctggattcaccttt............agcagctatgccatgagctgggtccgccaggctccagggaaggggctggagtgggtctcagctattagtggtagt......ggtggtagcacatactacgcagactccgtgaag...ggccggttcaccatctccagagacaattccaagaacacgctgtatctgcaaatgaacagcctgagagccgaggacacggccgtatattactgtgcgacaagggttgatagtagtggttattactactttgactactggggccagggaaccctggtcaccgtctcctcag		gaggtgcagctgttggagtctggggga...ggcttggtacagcctggggggtccctgagactctcctgtgcagcctctggattcaccttt............agcagctatgccatgagctgggtccgccaggctccagggaaggggctggagtgggtctcagctattagtggtagt......ggtggtagcacatactacgcagactccgtgaag...ggccggttcaccatctccagagacaattccaagaacacgctgtatctgcaaatgaacagcctgagagccgaggacacggccgtatattactgtgcga	gaggtgcagctgttggagtctggggga...ggcttggtacagcctggggggtccctgagactctcctgtgcagcctct	ggattcaccttt............agcagctatgcc	atgagctgggtccgccaggctccagggaaggggctggagtgggtctcagct	attagtggtagt......ggtggtagcaca	tactacgcagactccgtgaag...ggccggttcaccatctccagagacaattccaagaacacgctgtatctgcaaatgaacagcctgagagccgaggacacggccgtatattactgt	gcgacaagggttgatagtagtggttattactactttgactac	tgtgcgacaagggttgatagtagtggttattactactttgactactgg	actactttgactactggggccagggaaccctggtcaccgtctcctcag	tggggccagggaaccctggtcaccgtctcctcag
2709	ACGGCCAAGGCAAAGA-1_contig_1	productive	Homsap IGHV4-34*01 F, or Homsap IGHV4-34*04 F	Homsap IGHJ5*02 F	Homsap IGHD6-13*01 F	caggtgcagctacagcagtggggcgca...ggacttttgaagccttcggagaccctgtccctcacctgcgctgtctatggtgggtcgttc............agtggttattactggatgtggatccgccagcccccagggaaggggctggagtggattggggaaatcaatgacagt.........ggaagcacctactataacccgtccctcaag...agtcgagccaccatatcaatagacacgtccaagaaccagttctccctgaacctgaggtctgtgaccgccgcggacacggctgtgtattattgttcgaaccgacgttatgtagcagctggtgatgtgcggaagaggaggagtgaggcggggaactggggccagggaatcccgggccaggga…		caggtgcagctacagcagtggggcgca...ggacttttgaagccttcggagaccctgtccctcacctgcgctgtctatggtgggtcgttc............agtggttattactggatgtggatccgccagcccccagggaaggggctggagtggattggggaaatcaatgacagt.........ggaagcacctactataacccgtccctcaag...agtcgagccaccatatcaatagacacgtccaagaaccagttctccctgaacctgaggtctgtgaccgccgcggacacggctgtgtattattgttcga	caggtgcagctacagcagtggggcgca...ggacttttgaagccttcggagaccctgtccctcacctgcgctgtctat	ggtgggtcgttc............agtggttattac	tggatgtggatccgccagcccccagggaaggggctggagtggattggggaa	atcaatgacagt.........ggaagcacc	tactataacccgtccctcaag...agtcgagccaccatatcaatagacacgtccaagaaccagttctccctgaacctgaggtctgtgaccgccgcggacacggctgtgtattattgt	tcgaaccgacgttatgtagcagctggtgatgtgcggaagaggaggagtgaggcggggaactggggccagggaatc	tgttcgaaccgacgttatgtagcagctggtgatgtgcggaagaggaggagtgaggcggggaactggggccagggaatcccg	gggccagggaactccggtcaccgtctcctcag	ccgggccagggaactccggtcaccgtctcctcag
2197	ACGGGCTGTATTACCG-1_contig_3	productive	Homsap IGHV4-59*01 F	Homsap IGHJ5*02 F	Homsap IGHD3-3*01 F	caggtgcagctgcaggagtcgggccca...ggactggtgaagccttcggagaccctgtccctcacctgcactgtctctggtggctccatc............agtagttactactggagctggatccggcagcccccagggaagggactggagtggattgggtatatctattacagt.........gggagcaccaactacaacccctccctcaag...agtcgagtcaccatatcagtagacacgtccaagaaccagttctccctgaagctgagctctgtgaccgctgcggacacggccgtgtattactgtgcgggaacaaatttggagtggttattatcccaaggctggttcgacccctggggccagggaaccctggtcaccgtctcctcag		caggtgcagctgcaggagtcgggccca...ggactggtgaagccttcggagaccctgtccctcacctgcactgtctctggtggctccatc............agtagttactactggagctggatccggcagcccccagggaagggactggagtggattgggtatatctattacagt.........gggagcaccaactacaacccctccctcaag...agtcgagtcaccatatcagtagacacgtccaagaaccagttctccctgaagctgagctctgtgaccgctgcggacacggccgtgtattactgtgcg	caggtgcagctgcaggagtcgggccca...ggactggtgaagccttcggagaccctgtccctcacctgcactgtctct	ggtggctccatc............agtagttactac	tggagctggatccggcagcccccagggaagggactggagtggattgggtat	atctattacagt.........gggagcacc	aactacaacccctccctcaag...agtcgagtcaccatatcagtagacacgtccaagaaccagttctccctgaagctgagctctgtgaccgctgcggacacggccgtgtattactgt	gcgggaacaaatttggagtggttattatcccaaggctggttcgacccc	tgtgcgggaacaaatttggagtggttattatcccaaggctggttcgacccctgg	ctggttcgacccctggggccagggaaccctggtcaccgtctcctcag	tggggccagggaaccctggtcaccgtctcctcag
2645	ACGGGCTGTGACGGTA-1_contig_3	productive	Homsap IGHV3-9*01 F	Homsap IGHJ3*02 F	Homsap IGHD2-21*01 F	gaagtgcagctggtggagtctggggga...ggcttggtacagcctggcaggtccctgagactctcctgtgcagcctctggattcaccttt............gatgattatgccatgcactgggtccggcaagctccagggaagggcctggagtgggtctcaggtattagttggaat......agtggtagcataggctatgcggactctgtgaag...ggccgattcaccatctccagagacaacgccaagaactccctgtatctgcaaatgaacagtctgagagctgaggacacggccttgtattactgtgcaaaagatatgaggggagggccccgggtggggaatgcttttgatatctggggccaagggacaatggtcaccgtctcttcag		gaagtgcagctggtggagtctggggga...ggcttggtacagcctggcaggtccctgagactctcctgtgcagcctctggattcaccttt............gatgattatgccatgcactgggtccggcaagctccagggaagggcctggagtgggtctcaggtattagttggaat......agtggtagcataggctatgcggactctgtgaag...ggccgattcaccatctccagagacaacgccaagaactccctgtatctgcaaatgaacagtctgagagctgaggacacggccttgtattactgtgcaaaagata	gaagtgcagctggtggagtctggggga...ggcttggtacagcctggcaggtccctgagactctcctgtgcagcctct	ggattcaccttt............gatgattatgcc	atgcactgggtccggcaagctccagggaagggcctggagtgggtctcaggt	attagttggaat......agtggtagcata	ggctatgcggactctgtgaag...ggccgattcaccatctccagagacaacgccaagaactccctgtatctgcaaatgaacagtctgagagctgaggacacggccttgtattactgt	gcaaaagatatgaggggagggccccgggtggggaatgcttttgatatc	tgtgcaaaagatatgaggggagggccccgggtggggaatgcttttgatatctgg	atgcttttgatatctggggccaagggacaatggtcaccgtctcttcag	tggggccaagggacaatggtcaccgtctcttcag
2796	ACGGGCTGTTCGAATC-1_contig_2	productive	Homsap IGHV1-18*01 F	Homsap IGHJ4*02 F	Homsap IGHD6-19*01 F	caggttcagctggtgcagtctggagct...gaggtgaagaagcctggggcctcagtgaaggtctcctgcaaggcttctggttacaccttt............accagctatggtatcagctgggtgcgacaggcccctggacaagggcttgagtggatgggatggatcagcgcttac......aatggtaacacaaactatgcacagaagctccag...ggcagagtcaccatgaccacagacacatccacgagcacagcctacatggagctgaggagcctgagatctgacgacacggccgtgtattactgtgcgagagtccgcatctatagcagtggctggtactatagctactggggccagggaaccctggtcaccgtctcctcag		caggttcagctggtgcagtctggagct...gaggtgaagaagcctggggcctcagtgaaggtctcctgcaaggcttctggttacaccttt............accagctatggtatcagctgggtgcgacaggcccctggacaagggcttgagtggatgggatggatcagcgcttac......aatggtaacacaaactatgcacagaagctccag...ggcagagtcaccatgaccacagacacatccacgagcacagcctacatggagctgaggagcctgagatctgacgacacggccgtgtattactgtgcgagag	caggttcagctggtgcagtctggagct...gaggtgaagaagcctggggcctcagtgaaggtctcctgcaaggcttct	ggttacaccttt............accagctatggt	atcagctgggtgcgacaggcccctggacaagggcttgagtggatgggatgg	atcagcgcttac......aatggtaacaca	aactatgcacagaagctccag...ggcagagtcaccatgaccacagacacatccacgagcacagcctacatggagctgaggagcctgagatctgacgacacggccgtgtattactgt	gcgagagtccgcatctatagcagtggctggtactatagctac	tgtgcgagagtccgcatctatagcagtggctggtactatagctactgg	ctactggggccagggaaccctggtcaccgtctcctcag	tggggccagggaaccctggtcaccgtctcctcag
2354	ACGTCAATCCACTCCA-1_contig_2	productive	Homsap IGHV3-43*01 F	Homsap IGHJ4*02 F	Homsap IGHD3-22*01 F	gaagtgcagctggtggagtctggggga...gtcgtggtacagcctggggggtccctgagactctcctgtgcagcctctggattcaccttt............gatgattataccatgcactgggtccgtcaagctccggggaagggtctggagtgggtctctcttattagttgggat......ggtggtagcacatactatgcagactctgtgaag...ggccgattcaccatctccagagacaacagcaaaaactccctgtatctgcaaatgaacagtctgagaactgaggacaccgccttgtattactgtgcaaaagataaccagggccacccttctatgatagtagggactctgggctactggggccagggaaccctggtcaccgtctcctcag		gaagtgcagctggtggagtctggggga...gtcgtggtacagcctggggggtccctgagactctcctgtgcagcctctggattcaccttt............gatgattataccatgcactgggtccgtcaagctccggggaagggtctggagtgggtctctcttattagttgggat......ggtggtagcacatactatgcagactctgtgaag...ggccgattcaccatctccagagacaacagcaaaaactccctgtatctgcaaatgaacagtctgagaactgaggacaccgccttgtattactgtgcaaaagata	gaagtgcagctggtggagtctggggga...gtcgtggtacagcctggggggtccctgagactctcctgtgcagcctct	ggattcaccttt............gatgattatacc	atgcactgggtccgtcaagctccggggaagggtctggagtgggtctctctt	attagttgggat......ggtggtagcaca	tactatgcagactctgtgaag...ggccgattcaccatctccagagacaacagcaaaaactccctgtatctgcaaatgaacagtctgagaactgaggacaccgccttgtattactgt	gcaaaagataaccagggccacccttctatgatagtagggactctgggctac	tgtgcaaaagataaccagggccacccttctatgatagtagggactctgggctactgg	ctactggggccagggaaccctggtcaccgtctcctcag	tggggccagggaaccctggtcaccgtctcctcag
1324	ACTATCTTCTCCGGTT-1_contig_2	productive	Homsap IGHV3-33*01 F, or Homsap IGHV3-33*06 F	Homsap IGHJ4*02 F	Homsap IGHD6-19*01 F	caggtgcagctggtggagtctggggga...ggcgtggtccagcctgggaggtccctgagactctcctgtgcagcgtctggattcaccttc............agtagctatggcatgcactgggtccgccaggctccaggcaaggggctggagtgggtggcagttatatggtatgat......ggaagtaataaatactatgcagactccgtgaag...ggccgattcaccatctccagagacaattccaagaacacgctgtatctgcaaatgaacagcctgagagccgaggacacggctgtgtattactgtgcgagagccccgggtagcagtggctggttaccgggggttgactactggggccagggaaccctggtcaccgtctcctcag		caggtgcagctggtggagtctggggga...ggcgtggtccagcctgggaggtccctgagactctcctgtgcagcgtctggattcaccttc............agtagctatggcatgcactgggtccgccaggctccaggcaaggggctggagtgggtggcagttatatggtatgat......ggaagtaataaatactatgcagactccgtgaag...ggccgattcaccatctccagagacaattccaagaacacgctgtatctgcaaatgaacagcctgagagccgaggacacggctgtgtattactgtgcgagag	caggtgcagctggtggagtctggggga...ggcgtggtccagcctgggaggtccctgagactctcctgtgcagcgtct	ggattcaccttc............agtagctatggc	atgcactgggtccgccaggctccaggcaaggggctggagtgggtggcagtt	atatggtatgat......ggaagtaataaa	tactatgcagactccgtgaag...ggccgattcaccatctccagagacaattccaagaacacgctgtatctgcaaatgaacagcctgagagccgaggacacggctgtgtattactgt	gcgagagccccgggtagcagtggctggttaccgggggttgactac	tgtgcgagagccccgggtagcagtggctggttaccgggggttgactactgg	ttgactactggggccagggaaccctggtcaccgtctcctcag	tggggccagggaaccctggtcaccgtctcctcag
2199	ACTGAACAGCTTTGGT-1_contig_1	productive	Homsap IGHV1-69*04 F	Homsap IGHJ5*01 F, or Homsap IGHJ5*02 F	Homsap IGHD6-19*01 F	caggtccagctggtgcagtctggggct...gaggtgaagaagcctgggtcctcggtgaaggtctcctgcaaggcttctggaggcaccttc............agcagctatgctatcagctgggtgcgacaggcccctggacaagggcttgagtggatgggaaggatcatccctatc......cttggtatagcaaactacgcacagaagttccag...ggcagagtcacgattaccgcggacaaatccacgagcacagcctacatggagctgagcagcctgagatctgaggacacggccgtgtattactgtgcgagagatcagggttactatgatagtaggggcgactactggggccagggaaccctggtcaccgtctcctcag		caggtccagctggtgcagtctggggct...gaggtgaagaagcctgggtcctcggtgaaggtctcctgcaaggcttctggaggcaccttc............agcagctatgctatcagctgggtgcgacaggcccctggacaagggcttgagtggatgggaaggatcatccctatc......cttggtatagcaaactacgcacagaagttccag...ggcagagtcacgattaccgcggacaaatccacgagcacagcctacatggagctgagcagcctgagatctgaggacacggccgtgtattactgtgcgagaga	caggtccagctggtgcagtctggggct...gaggtgaagaagcctgggtcctcggtgaaggtctcctgcaaggcttct	ggaggcaccttc............agcagctatgct	atcagctgggtgcgacaggcccctggacaagggcttgagtggatgggaagg	atcatccctatc......cttggtatagca	aactacgcacagaagttccag...ggcagagtcacgattaccgcggacaaatccacgagcacagcctacatggagctgagcagcctgagatctgaggacacggccgtgtattactgt	gcgagagatcagggttactatgatagtaggggcgactac	tgtgcgagagatcagggttactatgatagtaggggcgactactgg	ctggggccagggaaccctggtcaccgtctcctcag	tggggccagggaaccctggtcaccgtctcctcag
1208	ACTGAACCACCGCTAG-1_contig_2	productive	Homsap IGHV3-7*03 F	Homsap IGHJ6*02 F	Homsap IGHD2-2*01 F	gaggtgcagctggtggagtctggggga...ggcttggtccagcctggggggtccctgagactctcctgtgcagcctctggattcaccttt............agtagctattggatgagctgggtccgccaggctccagggaaggggctggagtgggtggccaacataaagcaagat......ggaagtgagaaatactatgtggactctgtgaag...ggccgattcaccatctccagagacaacgccaagaactcactgtatctgcaaatgaacagcctgagagccgaggacacggccgtgtattactgtgcgagagatggtcaaggcctaggatattgtagtagtaccagctgccctgcctggtattactactactactacggtatggacgtctgg…		gaggtgcagctggtggagtctggggga...ggcttggtccagcctggggggtccctgagactctcctgtgcagcctctggattcaccttt............agtagctattggatgagctgggtccgccaggctccagggaaggggctggagtgggtggccaacataaagcaagat......ggaagtgagaaatactatgtggactctgtgaag...ggccgattcaccatctccagagacaacgccaagaactcactgtatctgcaaatgaacagcctgagagccgaggacacggccgtgtattactgtgcgagaga	gaggtgcagctggtggagtctggggga...ggcttggtccagcctggggggtccctgagactctcctgtgcagcctct	ggattcaccttt............agtagctattgg	atgagctgggtccgccaggctccagggaaggggctggagtgggtggccaac	ataaagcaagat......ggaagtgagaaa	tactatgtggactctgtgaag...ggccgattcaccatctccagagacaacgccaagaactcactgtatctgcaaatgaacagcctgagagccgaggacacggccgtgtattactgt	gcgagagatggtcaaggcctaggatattgtagtagtaccagctgccctgcctggtattactactactactacggtatggacgtc	tgtgcgagagatggtcaaggcctaggatattgtagtagtaccagctgccctgcctggtattactactactactacggtatggacgtctgg	attactactactactacggtatggacgtctggggccaagggaccacggtcaccgtctcctca	tggggccaagggaccacggtcaccgtctcctca
1859	ACTGAACCACGGATAG-1_contig_1	productive	Homsap IGHV4-59*08 F, or Homsap IGHV4-61*08 F	Homsap IGHJ4*02 F	Homsap IGHD3-16*02 F	caggtgcaactacaggagtcgggccca...ggactggggaagccttcggagaccctgtccctcacctgcactgtctctggtggctccgtc............catggttactattggagctggatccggcagcccccagggaagggactggagtggattggatatatcttttacagt.........gggttcaccaactacaacccctccctcaag...agtcgagtcaccatatcagtagacgcgtccaacaaccagttctccctgaagctgagctctgtgaccgccgcagacacggccgtctattactgtgcgagacagggagtaattggtaccagtgctatggcctactggggccagggaaccctggtcaccgtctcctcag		caggtgcaactacaggagtcgggccca...ggactggggaagccttcggagaccctgtccctcacctgcactgtctctggtggctccgtc............catggttactattggagctggatccggcagcccccagggaagggactggagtggattggatatatcttttacagt.........gggttcaccaactacaacccctccctcaag...agtcgagtcaccatatcagtagacgcgtccaacaaccagttctccctgaagctgagctctgtgaccgccgcagacacggccgtctattactgtgcgagaca	caggtgcaactacaggagtcgggccca...ggactggggaagccttcggagaccctgtccctcacctgcactgtctct	ggtggctccgtc............catggttactat	tggagctggatccggcagcccccagggaagggactggagtggattggatat	atcttttacagt.........gggttcacc	aactacaacccctccctcaag...agtcgagtcaccatatcagtagacgcgtccaacaaccagttctccctgaagctgagctctgtgaccgccgcagacacggccgtctattactgt	gcgagacagggagtaattggtaccagtgctatggcctac	tgtgcgagacagggagtaattggtaccagtgctatggcctactgg	ctactggggccagggaaccctggtcaccgtctcctcag	tggggccagggaaccctggtcaccgtctcctcag
919	ACTGAACGTGCCTGTG-1_contig_1	productive	Homsap IGHV3-11*04 F, or Homsap IGHV3-11*06 F or Homsap IGHV3-21*01 F or Homsap IGHV3-21*02 F or Homsap IGHV3-23*01 F or Homsap IGHV3-23*02 F or Homsap IGHV3-23*03 F or Homsap IGHV3-23*04 F or Homsap IGHV3-23*05 F or Homsap IGHV3-23D*01 F or Homsap IGHV3-30*07 F or Homsap IGHV3-30*12 F or Homsap IGHV3-33*01 F	Homsap IGHJ4*01 F, or Homsap IGHJ4*02 F or Homsap IGHJ4*03 F	Homsap IGHD6-25*01 F	...............................................................................................................................................................................................................................................................................tggacaacctgagagtcgaggacacggctctatattattgtgcgagagggtggaaaagcggactggtttataccggcgaacacgagtttgattactggggccacgggaccctggtcaccgtctccgcag		...............................................................................................................................................................................................................................................................................tggacaacctgagagtcgaggacacggctctatattattgtgcgagag	..............................................................................	....................................	...................................................	..............................	............................................................................tggacaacctgagagtcgaggacacggctctatattattgt	gcgagagggtggaaaagcggactggtttataccggcgaacacgagtttgattac	tgtgcgagagggtggaaaagcggactggtttataccggcgaacacgagtttgattactgg	tttgattactggggccacgggaccctggtcaccgtctccgcag	tggggccacgggaccctggtcaccgtctccgcag
1326	ACTGAGTTCCTTTCTC-1_contig_2	productive	Homsap IGHV3-23*01 F, or Homsap IGHV3-23D*01 F	Homsap IGHJ6*02 F	Homsap IGHD3-10*01 F	gaggtgcagctgttggagtctggggga...ggcttggtacagcctggggggtccctgagactctcctgtgcagcctctggattcaccttt............agcagctatgccatgagctgggtccgccaggctccagggaaggggctggagtgggtctcagctattagtggtagt......ggtggtagcacatactacgcagactccgtgaag...ggccggttcaccatctccagagacaattccaagaacacgctgtatctgcaaatgaacagcctgagagccgaggacacggccgtatattactgtgcgaaagcgcgatccccattactatggttcggggaattatcggcctactacggtatggacgtctggggccaagggaccacggtcacc…		gaggtgcagctgttggagtctggggga...ggcttggtacagcctggggggtccctgagactctcctgtgcagcctctggattcaccttt............agcagctatgccatgagctgggtccgccaggctccagggaaggggctggagtgggtctcagctattagtggtagt......ggtggtagcacatactacgcagactccgtgaag...ggccggttcaccatctccagagacaattccaagaacacgctgtatctgcaaatgaacagcctgagagccgaggacacggccgtatattactgtgcgaaag	gaggtgcagctgttggagtctggggga...ggcttggtacagcctggggggtccctgagactctcctgtgcagcctct	ggattcaccttt............agcagctatgcc	atgagctgggtccgccaggctccagggaaggggctggagtgggtctcagct	attagtggtagt......ggtggtagcaca	tactacgcagactccgtgaag...ggccggttcaccatctccagagacaattccaagaacacgctgtatctgcaaatgaacagcctgagagccgaggacacggccgtatattactgt	gcgaaagcgcgatccccattactatggttcggggaattatcggcctactacggtatggacgtc	tgtgcgaaagcgcgatccccattactatggttcggggaattatcggcctactacggtatggacgtctgg	ctactacggtatggacgtctggggccaagggaccacggtcaccgtctcctca	tggggccaagggaccacggtcaccgtctcctca
1698	ACTGCTCTCTATGTGG-1_contig_2	productive	Homsap IGHV4-59*01 F	Homsap IGHJ4*03 F	Homsap IGHD6-13*01 F	caggtgcagctgcaggagtcgggccca...ggactggtgaagccttcggagaccctgtccctcacctgcactgtctctggtggctccatc............agtagttactactggagctggatccggcagcccccagggaagggactggagtggattgggtatatctattacagt.........gggagcaccaactacaacccctccctcaag...agtcgagtcaccatatcagtagacacgtccaagaaccagttctccctgaagctgagctctgtgaccgctgcggacacggccgtgtattactgtgcgagaggcttgcgtatagcagcagctggtacgatactgatggacgtctggggccaagggaccacggtcaccgtctcctcag		caggtgcagctgcaggagtcgggccca...ggactggtgaagccttcggagaccctgtccctcacctgcactgtctctggtggctccatc............agtagttactactggagctggatccggcagcccccagggaagggactggagtggattgggtatatctattacagt.........gggagcaccaactacaacccctccctcaag...agtcgagtcaccatatcagtagacacgtccaagaaccagttctccctgaagctgagctctgtgaccgctgcggacacggccgtgtattactgtgcgagag	caggtgcagctgcaggagtcgggccca...ggactggtgaagccttcggagaccctgtccctcacctgcactgtctct	ggtggctccatc............agtagttactac	tggagctggatccggcagcccccagggaagggactggagtggattgggtat	atctattacagt.........gggagcacc	aactacaacccctccctcaag...agtcgagtcaccatatcagtagacacgtccaagaaccagttctccctgaagctgagctctgtgaccgctgcggacacggccgtgtattactgt	gcgagaggcttgcgtatagcagcagctggtacgatactgatggacgtc	tgtgcgagaggcttgcgtatagcagcagctggtacgatactgatggacgtctgg	ctggggccaagggaccacggtcaccgtctcctcag	tggggccaagggaccacggtcaccgtctcctcag
2359	ACTGTCCCACTAGTAC-1_contig_3	productive	Homsap IGHV3-11*01 F	Homsap IGHJ6*02 F	Homsap IGHD3-3*01 F	caggtgcagctggtggagtctggggga...ggcttggtcaagcctggagggtccctgagactctcctgtgcagcctctggattcaccttc............agtgattactacatgagctggatccggcaggctccagggaaggggctggagtgggtttcatacatcagtagtgct......gctaccaccaaaaagtacgcagactctgttaag...ggccgattcaccatctccagggacaactccgagaactcactgtatctgcaaatgaacagcctgagagccgaggacacggccgtgtattactgtgcgagatccgccttttggagtggttattcttcaacaaagtactactcctacagtatagacgtctggggccaagggaccacggtcacc…		caggtgcagctggtggagtctggggga...ggcttggtcaagcctggagggtccctgagactctcctgtgcagcctctggattcaccttc............agtgattactacatgagctggatccggcaggctccagggaaggggctggagtgggtttcatacatcagtagtgct......gctaccaccaaaaagtacgcagactctgttaag...ggccgattcaccatctccagggacaactccgagaactcactgtatctgcaaatgaacagcctgagagccgaggacacggccgtgtattactgtgcgaga	caggtgcagctggtggagtctggggga...ggcttggtcaagcctggagggtccctgagactctcctgtgcagcctct	ggattcaccttc............agtgattactac	atgagctggatccggcaggctccagggaaggggctggagtgggtttcatac	atcagtagtgct......gctaccaccaaa	aagtacgcagactctgttaag...ggccgattcaccatctccagggacaactccgagaactcactgtatctgcaaatgaacagcctgagagccgaggacacggccgtgtattactgt	gcgagatccgccttttggagtggttattcttcaacaaagtactactcctacagtatagacgtc	tgtgcgagatccgccttttggagtggttattcttcaacaaagtactactcctacagtatagacgtctgg	ctacagtatagacgtctggggccaagggaccacggtcaccgtctccgca	tggggccaagggaccacggtcaccgtctccgca
2711	ACTGTCCGTAGCTAAA-1_contig_2	productive	Homsap IGHV1-69*04 F	Homsap IGHJ4*02 F	Homsap IGHD3-10*01 F	caggtccagctggtgcagtctggggct...gaggtgaagaagcctgggtcctcggtgaaggtctcctgcaaggcttctggaggcaccttc............agcagctatgctatcagctgggtgcgacaggcccctggacaagggcttgagtggatgggaaggatcatccctatc......cttggtatagcaaactacgcacagaagttccag...ggcagagtcacgattaccgcggacaaatccacgagcacagcctacatggagctgagcagcctgagatctgaggacacggccgtgtattactgtgcgaggggatatggttcggggagttattatagaggctactggggccagggaaccctggtcaccgtctcctcag		caggtccagctggtgcagtctggggct...gaggtgaagaagcctgggtcctcggtgaaggtctcctgcaaggcttctggaggcaccttc............agcagctatgctatcagctgggtgcgacaggcccctggacaagggcttgagtggatgggaaggatcatccctatc......cttggtatagcaaactacgcacagaagttccag...ggcagagtcacgattaccgcggacaaatccacgagcacagcctacatggagctgagcagcctgagatctgaggacacggccgtgtattactgtgcgag	caggtccagctggtgcagtctggggct...gaggtgaagaagcctgggtcctcggtgaaggtctcctgcaaggcttct	ggaggcaccttc............agcagctatgct	atcagctgggtgcgacaggcccctggacaagggcttgagtggatgggaagg	atcatccctatc......cttggtatagca	aactacgcacagaagttccag...ggcagagtcacgattaccgcggacaaatccacgagcacagcctacatggagctgagcagcctgagatctgaggacacggccgtgtattactgt	gcgaggggatatggttcggggagttattatagaggctac	tgtgcgaggggatatggttcggggagttattatagaggctactgg	ctactggggccagggaaccctggtcaccgtctcctcag	tggggccagggaaccctggtcaccgtctcctcag
1409	ACTTACTGTATAGTAG-1_contig_2	productive	Homsap IGHV3-30-3*01 F	Homsap IGHJ5*02 F	Homsap IGHD4-17*01 F	caggtgcagctggtggagtctggggga...ggcgtggtccagcctgggaggtccctgagactctcctgtgcagcctctggattcaccttc............agtagctatgctatgcactgggtccgccaggctccaggcaaggggctggagtgggtggcagttatatcatatgat......ggaagcaataaatactacgcagactccgtgaag...ggccgattcaccatctccagagacaattccaagaacacgctgtatctgcaaatgaacagcctgagagctgaggacacggctgtgtattactgtgcgagagagaacggtgactacggtctgagggtcatcaactggttcgacccctggggccagggaaccctggtcaccgtctcctcag		caggtgcagctggtggagtctggggga...ggcgtggtccagcctgggaggtccctgagactctcctgtgcagcctctggattcaccttc............agtagctatgctatgcactgggtccgccaggctccaggcaaggggctggagtgggtggcagttatatcatatgat......ggaagcaataaatactacgcagactccgtgaag...ggccgattcaccatctccagagacaattccaagaacacgctgtatctgcaaatgaacagcctgagagctgaggacacggctgtgtattactgtgcgagaga	caggtgcagctggtggagtctggggga...ggcgtggtccagcctgggaggtccctgagactctcctgtgcagcctct	ggattcaccttc............agtagctatgct	atgcactgggtccgccaggctccaggcaaggggctggagtgggtggcagtt	atatcatatgat......ggaagcaataaa	tactacgcagactccgtgaag...ggccgattcaccatctccagagacaattccaagaacacgctgtatctgcaaatgaacagcctgagagctgaggacacggctgtgtattactgt	gcgagagagaacggtgactacggtctgagggtcatcaactggttcgacccc	tgtgcgagagagaacggtgactacggtctgagggtcatcaactggttcgacccctgg	caactggttcgacccctggggccagggaaccctggtcaccgtctcctcag	tggggccagggaaccctggtcaccgtctcctcag
1410	ACTTACTGTATAGTAG-1_contig_3	productive	Homsap IGHV3-30-3*01 F	Homsap IGHJ5*02 F	Homsap IGHD4-17*01 F	caggtgcagctggtggagtctggggga...ggcgtggtccagcctgggaggtccctgagactctcctgtgcagcctctggattcaccttc............agtagctatgctatgcactgggtccgccaggctccaggcaaggggctggagtgggtggcagttatatcatatgat......ggaagcaataaatactacgcagactccgtgaag...ggccgattcaccatctccagagacaattccaagaacacgctgtatctgcaaatgaacagcctgagagctgaggacacggctgtgtattactgtgcgagagagaacggtgactacggtctgagggtcatcaactggttcgacccctggggccagggaaccctggtcaccgtctcctcag		caggtgcagctggtggagtctggggga...ggcgtggtccagcctgggaggtccctgagactctcctgtgcagcctctggattcaccttc............agtagctatgctatgcactgggtccgccaggctccaggcaaggggctggagtgggtggcagttatatcatatgat......ggaagcaataaatactacgcagactccgtgaag...ggccgattcaccatctccagagacaattccaagaacacgctgtatctgcaaatgaacagcctgagagctgaggacacggctgtgtattactgtgcgagaga	caggtgcagctggtggagtctggggga...ggcgtggtccagcctgggaggtccctgagactctcctgtgcagcctct	ggattcaccttc............agtagctatgct	atgcactgggtccgccaggctccaggcaaggggctggagtgggtggcagtt	atatcatatgat......ggaagcaataaa	tactacgcagactccgtgaag...ggccgattcaccatctccagagacaattccaagaacacgctgtatctgcaaatgaacagcctgagagctgaggacacggctgtgtattactgt	gcgagagagaacggtgactacggtctgagggtcatcaactggttcgacccc	tgtgcgagagagaacggtgactacggtctgagggtcatcaactggttcgacccctgg	caactggttcgacccctggggccagggaaccctggtcaccgtctcctcag	tggggccagggaaccctggtcaccgtctcctcag
2713	ACTTACTGTCTCTTAT-1_contig_1	productive	Homsap IGHV7-4-1*02 F	Homsap IGHJ5*01 F, or Homsap IGHJ5*02 F	Homsap IGHD3-10*01 F	caggtgcagctggtgcaatctgggtct...gagttgaagaagcctggggcctcagtgaaggtttcctgcaaggcttctggatacaccttc............actagctatgctatgaattgggtgcgacaggcccctggacaagggcttgagtggatgggatggatcaacaccaac......actgggaacccaacgtatgcccagggcttcaca...ggacggtttgtcttctccttggacacctctgtcagcacggcatatctgcagatcagcagcctaaaggctgaggacactgccgtgtattactgtgcgagaggttccaacggggagttattatcctggggccagggaaccctggtcaccgtctcctcag		caggtgcagctggtgcaatctgggtct...gagttgaagaagcctggggcctcagtgaaggtttcctgcaaggcttctggatacaccttc............actagctatgctatgaattgggtgcgacaggcccctggacaagggcttgagtggatgggatggatcaacaccaac......actgggaacccaacgtatgcccagggcttcaca...ggacggtttgtcttctccttggacacctctgtcagcacggcatatctgcagatcagcagcctaaaggctgaggacactgccgtgtattactgtgcgagag	caggtgcagctggtgcaatctgggtct...gagttgaagaagcctggggcctcagtgaaggtttcctgcaaggcttct	ggatacaccttc............actagctatgct	atgaattgggtgcgacaggcccctggacaagggcttgagtggatgggatgg	atcaacaccaac......actgggaaccca	acgtatgcccagggcttcaca...ggacggtttgtcttctccttggacacctctgtcagcacggcatatctgcagatcagcagcctaaaggctgaggacactgccgtgtattactgt	gcgagaggttccaacggggagttattatcc	tgtgcgagaggttccaacggggagttattatcctgg	tcctggggccagggaaccctggtcaccgtctcctcag	tggggccagggaaccctggtcaccgtctcctcag
2580	ACTTGTTAGAAGGCCT-1_contig_2	productive	Homsap IGHV1-8*01 F	Homsap IGHJ6*02 F	Homsap IGHD6-6*01 F	caggtgcagctggtgcagtctggggct...gaggtgaagaagcctggggcctcagtgaaggtctcctgcaaggcttctggatacaccttc............accagttatgatatcaactgggtgcgacaggccactggacaagggcttgagtggatgggatggatgaaccctaac......agtggtaacacaggctatgcacagaagttccag...ggcagagtcaccatgaccaggaacacctccataagcacagcctacatggagctgagcagcctgagatctgaggacacggccgtgtattactgtgcgagagagtatagcagctccagggctggaccggattactactactactacggtatggacgtctggggccaagggaccacggtcacc…		caggtgcagctggtgcagtctggggct...gaggtgaagaagcctggggcctcagtgaaggtctcctgcaaggcttctggatacaccttc............accagttatgatatcaactgggtgcgacaggccactggacaagggcttgagtggatgggatggatgaaccctaac......agtggtaacacaggctatgcacagaagttccag...ggcagagtcaccatgaccaggaacacctccataagcacagcctacatggagctgagcagcctgagatctgaggacacggccgtgtattactgtgcgagag	caggtgcagctggtgcagtctggggct...gaggtgaagaagcctggggcctcagtgaaggtctcctgcaaggcttct	ggatacaccttc............accagttatgat	atcaactgggtgcgacaggccactggacaagggcttgagtggatgggatgg	atgaaccctaac......agtggtaacaca	ggctatgcacagaagttccag...ggcagagtcaccatgaccaggaacacctccataagcacagcctacatggagctgagcagcctgagatctgaggacacggccgtgtattactgt	gcgagagagtatagcagctccagggctggaccggattactactactactacggtatggacgtc	tgtgcgagagagtatagcagctccagggctggaccggattactactactactacggtatggacgtctgg	attactactactactacggtatggacgtctggggccaagggaccacggtcaccgtctcctca	tggggccaagggaccacggtcaccgtctcctca
110	ACTTGTTCACATCTTT-1_contig_1	productive	Homsap IGHV2-5*02 F	Homsap IGHJ5*02 F	Homsap IGHD3-10*01 F	cagatcaccttgaaggagtctggtcct...acgctggtgaaacccacacagaccctcacgctgacctgcaccttctctgggttctcactcagc......actagtggagtgggtgtgggctggatccgtcagcccccaggaaaggccctggagtggcttgcactcatttattgggat.........gatgataagcgctacagcccatctctgaag...agcaggctcaccatcaccaaggacacctccaaaaaccaggtggtccttacaatgaccaacatggaccctgtggacacagccacatattactgtgcacacacgcaagcagaattactatggttcaggtacggctggttcgacccctggggccagggaaccctggtcaccgtctcctcag		cagatcaccttgaaggagtctggtcct...acgctggtgaaacccacacagaccctcacgctgacctgcaccttctctgggttctcactcagc......actagtggagtgggtgtgggctggatccgtcagcccccaggaaaggccctggagtggcttgcactcatttattgggat.........gatgataagcgctacagcccatctctgaag...agcaggctcaccatcaccaaggacacctccaaaaaccaggtggtccttacaatgaccaacatggaccctgtggacacagccacatattactgtgcacaca	cagatcaccttgaaggagtctggtcct...acgctggtgaaacccacacagaccctcacgctgacctgcaccttctct	gggttctcactcagc......actagtggagtgggt	gtgggctggatccgtcagcccccaggaaaggccctggagtggcttgcactc	atttattgggat.........gatgataag	cgctacagcccatctctgaag...agcaggctcaccatcaccaaggacacctccaaaaaccaggtggtccttacaatgaccaacatggaccctgtggacacagccacatattactgt	gcacacacgcaagcagaattactatggttcaggtacggctggttcgacccc	tgtgcacacacgcaagcagaattactatggttcaggtacggctggttcgacccctgg	ctggttcgacccctggggccagggaaccctggtcaccgtctcctcag	tggggccagggaaccctggtcaccgtctcctcag
2715	ACTTGTTGTGTTTGTG-1_contig_2	productive	Homsap IGHV2-5*02 F	Homsap IGHJ4*02 F	Homsap IGHD6-13*01 F	cagatcaccttgaaggagtctggtcct...acactggtgaaacccacacagaccctcacgctgacctgcaccttctctggattctcactcagc......gcttttgggatgagtctgggctggatccgccagcccccaggaagggccctggagtggcttgcactcatttattgggat.........gatgataagcgctacagcccatctctggag...agcaggctcaccatcaccaaggacacctccaaaaaccaggtggtcctaacaatgaccaacatggcccctgtggacacagccacatattattgtgcacacctcagtaccagttgggactcgacctttgactcctggggccagggaaccctggtcaccgtctcctcag		cagatcaccttgaaggagtctggtcct...acactggtgaaacccacacagaccctcacgctgacctgcaccttctctggattctcactcagc......gcttttgggatgagtctgggctggatccgccagcccccaggaagggccctggagtggcttgcactcatttattgggat.........gatgataagcgctacagcccatctctggag...agcaggctcaccatcaccaaggacacctccaaaaaccaggtggtcctaacaatgaccaacatggcccctgtggacacagccacatattattgtgcacac	cagatcaccttgaaggagtctggtcct...acactggtgaaacccacacagaccctcacgctgacctgcaccttctct	ggattctcactcagc......gcttttgggatgagt	ctgggctggatccgccagcccccaggaagggccctggagtggcttgcactc	atttattgggat.........gatgataag	cgctacagcccatctctggag...agcaggctcaccatcaccaaggacacctccaaaaaccaggtggtcctaacaatgaccaacatggcccctgtggacacagccacatattattgt	gcacacctcagtaccagttgggactcgacctttgactcc	tgtgcacacctcagtaccagttgggactcgacctttgactcctgg	ctttgactcctggggccagggaaccctggtcaccgtctcctcag	tggggccagggaaccctggtcaccgtctcctcag
2427	ACTTTCATCCGTCAAA-1_contig_1	productive	Homsap IGHV1-46*01 F, or Homsap IGHV1-46*02 F or Homsap IGHV1-46*03 F	Homsap IGHJ6*02 F	Homsap IGHD3-10*01 F	caggtgtggctggtgcagtctggggct...gaggtgaagaagcctggggcctcagtgaaggtttcctgcaaggcatctggatacaccttc............atcagttactatattcactgggtgcggcaggcccctggacgagggcttgagtggatggggatgatcaaccctagt......ggtggtagcgcaaggtacgcacagaagttccag...ggcagagtcaccatgaccacagacacgtccacgagcacagtctacatggagctgagcagcctgagatctgaggacatggccgtgtattactgcgctaggccaggttcagggagtcactcatactactactacgatatggacctctggggccaagggaccacggtcaccgtctcctca		caggtgtggctggtgcagtctggggct...gaggtgaagaagcctggggcctcagtgaaggtttcctgcaaggcatctggatacaccttc............atcagttactatattcactgggtgcggcaggcccctggacgagggcttgagtggatggggatgatcaaccctagt......ggtggtagcgcaaggtacgcacagaagttccag...ggcagagtcaccatgaccacagacacgtccacgagcacagtctacatggagctgagcagcctgagatctgaggacatggccgtgtattactgcgctag	caggtgtggctggtgcagtctggggct...gaggtgaagaagcctggggcctcagtgaaggtttcctgcaaggcatct	ggatacaccttc............atcagttactat	attcactgggtgcggcaggcccctggacgagggcttgagtggatggggatg	atcaaccctagt......ggtggtagcgca	aggtacgcacagaagttccag...ggcagagtcaccatgaccacagacacgtccacgagcacagtctacatggagctgagcagcctgagatctgaggacatggccgtgtattactgc	gctaggccaggttcagggagtcactcatactactactacgatatggacctc	tgcgctaggccaggttcagggagtcactcatactactactacgatatggacctctgg	tactactactacgatatggacctctggggccaagggaccacggtcaccgtctcctca	tggggccaagggaccacggtcaccgtctcctca
1119	AGAATAGAGGGCACTA-1_contig_1	productive	Homsap IGHV3-23*01 F, or Homsap IGHV3-23D*01 F	Homsap IGHJ3*02 F	Homsap IGHD2-2*01 F	gaggtgcagctgttggagtctggggga...ggcttggtacagcctggggggtccctgagactctcctgtgcagcctctggattcaccttt............agcagctatgccatgagctgggtccgccaggctccagggaaggggctggagtgggtctcagctattagtggtagt......ggtggtagcacatactacgcagactccgtgaag...ggccggttcaccatctccagagacaattccaagaacacgctgtatctgcaaatgaacagcctgagagccgaggacacggccgtatattactgtgcgaaagatcgtccccccgtaccagctgcctatgatgcttttgatatctggggccaagggacaatggtcaccgtctcttcag		gaggtgcagctgttggagtctggggga...ggcttggtacagcctggggggtccctgagactctcctgtgcagcctctggattcaccttt............agcagctatgccatgagctgggtccgccaggctccagggaaggggctggagtgggtctcagctattagtggtagt......ggtggtagcacatactacgcagactccgtgaag...ggccggttcaccatctccagagacaattccaagaacacgctgtatctgcaaatgaacagcctgagagccgaggacacggccgtatattactgtgcgaaaga	gaggtgcagctgttggagtctggggga...ggcttggtacagcctggggggtccctgagactctcctgtgcagcctct	ggattcaccttt............agcagctatgcc	atgagctgggtccgccaggctccagggaaggggctggagtgggtctcagct	attagtggtagt......ggtggtagcaca	tactacgcagactccgtgaag...ggccggttcaccatctccagagacaattccaagaacacgctgtatctgcaaatgaacagcctgagagccgaggacacggccgtatattactgt	gcgaaagatcgtccccccgtaccagctgcctatgatgcttttgatatc	tgtgcgaaagatcgtccccccgtaccagctgcctatgatgcttttgatatctgg	tgatgcttttgatatctggggccaagggacaatggtcaccgtctcttcag	tggggccaagggacaatggtcaccgtctcttcag
363	AGAATAGGTTACGGAG-1_contig_1	productive	Homsap IGHV3-21*01 F	Homsap IGHJ4*02 F	Homsap IGHD6-19*01 F	gaggtgcagctggtggagtctggggga...ggcctggtcaagcctggggggtccctgagactctcctgtgcagcctctggattcaccttc............agtagctatagcatgaactgggtccgccaggctccagggaaggggctggagtgggtctcatccattagtagtagt......agtagttacatatactacgcagactcagtgaag...ggccgattcaccatctccagagacaacgccaagaactcactgtatctgcaaatgaacagcctgagagccgaggacacggctgtgtattactgtgcgagagatgaaccgattatgcgagcagtggctggtaactactggggccagggaaccctggtcaccgtctcctcag		gaggtgcagctggtggagtctggggga...ggcctggtcaagcctggggggtccctgagactctcctgtgcagcctctggattcaccttc............agtagctatagcatgaactgggtccgccaggctccagggaaggggctggagtgggtctcatccattagtagtagt......agtagttacatatactacgcagactcagtgaag...ggccgattcaccatctccagagacaacgccaagaactcactgtatctgcaaatgaacagcctgagagccgaggacacggctgtgtattactgtgcgagaga	gaggtgcagctggtggagtctggggga...ggcctggtcaagcctggggggtccctgagactctcctgtgcagcctct	ggattcaccttc............agtagctatagc	atgaactgggtccgccaggctccagggaaggggctggagtgggtctcatcc	attagtagtagt......agtagttacata	tactacgcagactcagtgaag...ggccgattcaccatctccagagacaacgccaagaactcactgtatctgcaaatgaacagcctgagagccgaggacacggctgtgtattactgt	gcgagagatgaaccgattatgcgagcagtggctggtaactac	tgtgcgagagatgaaccgattatgcgagcagtggctggtaactactgg	actactggggccagggaaccctggtcaccgtctcctcag	tggggccagggaaccctggtcaccgtctcctcag
3001	AGAGCGAAGATGTGTA-1_contig_2	productive	Homsap IGHV7-4-1*02 F	Homsap IGHJ6*02 F	Homsap IGHD3-9*01 F	caggtgcagctggtgcaatctgggtct...gagttgaagaagcctggggcctcagtgaaggtttcctgcgaggcttctggattcaccttc............agaagctatggtatgaattggctgcgacaggcccctggacaagggcttgagtggatgggatggatcaacaccaac......actgggagcacaacgtatgcccagggcttcaca...ggacgatttgtcttctccttggacacctctgtcagcacggcgtatctgcagatcagcagcctaaaggctgaggacactgccgtgtattactgtgcgagagattccgcccctacttgggtacgaaattttgactggtcaacaaacccgaactactacgctttggccgtctggggccaaggg…		caggtgcagctggtgcaatctgggtct...gagttgaagaagcctggggcctcagtgaaggtttcctgcgaggcttctggattcaccttc............agaagctatggtatgaattggctgcgacaggcccctggacaagggcttgagtggatgggatggatcaacaccaac......actgggagcacaacgtatgcccagggcttcaca...ggacgatttgtcttctccttggacacctctgtcagcacggcgtatctgcagatcagcagcctaaaggctgaggacactgccgtgtattactgtgcgagaga	caggtgcagctggtgcaatctgggtct...gagttgaagaagcctggggcctcagtgaaggtttcctgcgaggcttct	ggattcaccttc............agaagctatggt	atgaattggctgcgacaggcccctggacaagggcttgagtggatgggatgg	atcaacaccaac......actgggagcaca	acgtatgcccagggcttcaca...ggacgatttgtcttctccttggacacctctgtcagcacggcgtatctgcagatcagcagcctaaaggctgaggacactgccgtgtattactgt	gcgagagattccgcccctacttgggtacgaaattttgactggtcaacaaacccgaactactacgctttggccgtc	tgtgcgagagattccgcccctacttgggtacgaaattttgactggtcaacaaacccgaactactacgctttggccgtctgg	tggccgtctggggccaagggaccacggtcaccgtctcctca	tggggccaagggaccacggtcaccgtctcctca
612	AGAGCGATCTGGCGAC-1_contig_3	productive	Homsap IGHV3-30*03 F, or Homsap IGHV3-30*18 F or Homsap IGHV3-30-5*01 F	Homsap IGHJ6*02 F	Homsap IGHD6-13*01 F	caggtgcagctggtggagtctggggga...ggcgtggtccagcctgggaggtccctgagactctcctgtgtcgtctctggattcaccttc............actaattatgccatgcactgggtccgccagactccagacaagaggctggagtgggtggcagttatctcatatgat......gggaatgatatatactatggagactccatgaag...ggccgattcaccatctccagagacaattccaacaacgcgctctatctacaactaaacaacctgaaatttgaggacacggctatttatttctgcgcgaggagcgtcagctgggcctattattatgccggtatggacgtctggggccaagggaccccggtcaccgtctcctca		caggtgcagctggtggagtctggggga...ggcgtggtccagcctgggaggtccctgagactctcctgtgtcgtctctggattcaccttc............actaattatgccatgcactgggtccgccagactccagacaagaggctggagtgggtggcagttatctcatatgat......gggaatgatatatactatggagactccatgaag...ggccgattcaccatctccagagacaattccaacaacgcgctctatctacaactaaacaacctgaaatttgaggacacggctatttatttctgcgcgag	caggtgcagctggtggagtctggggga...ggcgtggtccagcctgggaggtccctgagactctcctgtgtcgtctct	ggattcaccttc............actaattatgcc	atgcactgggtccgccagactccagacaagaggctggagtgggtggcagtt	atctcatatgat......gggaatgatata	tactatggagactccatgaag...ggccgattcaccatctccagagacaattccaacaacgcgctctatctacaactaaacaacctgaaatttgaggacacggctatttatttctgc	gcgaggagcgtcagctgggcctattattatgccggtatggacgtc	tgcgcgaggagcgtcagctgggcctattattatgccggtatggacgtctgg	cggtatggacgtctggggccaagggaccccggtcaccgtctcctca	tggggccaagggaccccggtcaccgtctcctca
1329	AGAGCTTTCGGCTTGG-1_contig_1	productive	Homsap IGHV3-48*01 F	Homsap IGHJ4*02 F	Homsap IGHD3-10*01 F	gaggtgcagctggtggagactggggga...ggcttggtacagcctggggggtccctgagactctcctgtgcagcctctggattcaccttc............agtagctatagcatgaactgggtccgccaggctccagggaaggggctggagtgggtttcatacattagaagtagt......agtagtatcatattctatgcagactctgtgaag...ggccgattcaccatctccagagacaatgccaagaactcactgtatctgcaaatgaacagcctgagagccgaggacacggctgtgtattactgtgcgagagattggggcattactctggttcggggagttctcactgcttttgactactggggccagggaaccctggtcaccgtctcctcag		gaggtgcagctggtggagactggggga...ggcttggtacagcctggggggtccctgagactctcctgtgcagcctctggattcaccttc............agtagctatagcatgaactgggtccgccaggctccagggaaggggctggagtgggtttcatacattagaagtagt......agtagtatcatattctatgcagactctgtgaag...ggccgattcaccatctccagagacaatgccaagaactcactgtatctgcaaatgaacagcctgagagccgaggacacggctgtgtattactgtgcgagaga	gaggtgcagctggtggagactggggga...ggcttggtacagcctggggggtccctgagactctcctgtgcagcctct	ggattcaccttc............agtagctatagc	atgaactgggtccgccaggctccagggaaggggctggagtgggtttcatac	attagaagtagt......agtagtatcata	ttctatgcagactctgtgaag...ggccgattcaccatctccagagacaatgccaagaactcactgtatctgcaaatgaacagcctgagagccgaggacacggctgtgtattactgt	gcgagagattggggcattactctggttcggggagttctcactgcttttgactac	tgtgcgagagattggggcattactctggttcggggagttctcactgcttttgactactgg	tttgactactggggccagggaaccctggtcaccgtctcctcag	tggggccagggaaccctggtcaccgtctcctcag
111	AGAGTGGGTACCGCTG-1_contig_1	productive	Homsap IGHV3-7*03 F	Homsap IGHJ5*02 F	Homsap IGHD3-16*02 F	gaggtgcagctggtggagtctggggga...ggcttggtccagcctggggggtccctgagactctcctgtgcagcctctggatttaccttt............agtagttattggatgagttgggtccgccaggctccagggaaggggctggagtgggtggccaatataaagcaagat......ggaagtgagaaatactatgtggactctgtgaag...ggccgattcaccatctccagagacaacgccaagaactcactgtatctgcaaatgaacagcctgagagccgaggacacggccgtgtactactgtgcgagagatcgctatgattacgcttgggggagttatcgccccaacaactggttcgacccctggggccagggaatcctggtcaccgtc…		gaggtgcagctggtggagtctggggga...ggcttggtccagcctggggggtccctgagactctcctgtgcagcctctggatttaccttt............agtagttattggatgagttgggtccgccaggctccagggaaggggctggagtgggtggccaatataaagcaagat......ggaagtgagaaatactatgtggactctgtgaag...ggccgattcaccatctccagagacaacgccaagaactcactgtatctgcaaatgaacagcctgagagccgaggacacggccgtgtactactgtgcgagaga	gaggtgcagctggtggagtctggggga...ggcttggtccagcctggggggtccctgagactctcctgtgcagcctct	ggatttaccttt............agtagttattgg	atgagttgggtccgccaggctccagggaaggggctggagtgggtggccaat	ataaagcaagat......ggaagtgagaaa	tactatgtggactctgtgaag...ggccgattcaccatctccagagacaacgccaagaactcactgtatctgcaaatgaacagcctgagagccgaggacacggccgtgtactactgt	gcgagagatcgctatgattacgcttgggggagttatcgccccaacaactggttcgacccc	tgtgcgagagatcgctatgattacgcttgggggagttatcgccccaacaactggttcgacccctgg	acaactggttcgacccctggggccagggaatcctggtcaccgtctcctcag	tggggccagggaatcctggtcaccgtctcctcag
1124	AGAGTGGTCACCGGGT-1_contig_3	productive	Homsap IGHV3-15*01 F	Homsap IGHJ3*02 F	Homsap IGHD3-16*01 F	gaggtgcagctggtggagtctggggga...ggcttggtaaagcctggggggtcccttagactctcctgtgcagcctctggattcactttc............agtaacgcctggatgagctgggtccgccaggctccagggaaggggctggagtgggttggccgtattaaaagcaaaactgatggtgggacaacagactacgctgcacccgtgaaa...ggcagattcaccatctcaagagatgattcaaaaaacacgctgtatctgcaaatgaacagcctgaaaaccgaggacacagccgtgtattactgcatggggaactctgatgatgcttttgatatctggggccaagggacaatggtcaccgtctcttcag		gaggtgcagctggtggagtctggggga...ggcttggtaaagcctggggggtcccttagactctcctgtgcagcctctggattcactttc............agtaacgcctggatgagctgggtccgccaggctccagggaaggggctggagtgggttggccgtattaaaagcaaaactgatggtgggacaacagactacgctgcacccgtgaaa...ggcagattcaccatctcaagagatgattcaaaaaacacgctgtatctgcaaatgaacagcctgaaaaccgaggacacagccgtgtattactg	gaggtgcagctggtggagtctggggga...ggcttggtaaagcctggggggtcccttagactctcctgtgcagcctct	ggattcactttc............agtaacgcctgg	atgagctgggtccgccaggctccagggaaggggctggagtgggttggccgt	attaaaagcaaaactgatggtgggacaaca	gactacgctgcacccgtgaaa...ggcagattcaccatctcaagagatgattcaaaaaacacgctgtatctgcaaatgaacagcctgaaaaccgaggacacagccgtgtattactgc	atggggaactctgatgatgcttttgatatc	tgcatggggaactctgatgatgcttttgatatctgg	tgatgcttttgatatctggggccaagggacaatggtcaccgtctcttcag	tggggccaagggacaatggtcaccgtctcttcag
923	AGAGTGGTCCAACCAA-1_contig_4	productive	Homsap IGHV3-74*03 F	Homsap IGHJ5*02 F	Homsap IGHD4-17*01 F	gaactgcagctggtggagtccggggga...ggcttaattcagccgggggggtccctgagaatctcctgtgcagcctctggattccacttc............aatagttactggatgcactgggtccgccaagctccagggaaggggctggtgtgggtctcacgtgtgaatagtgaa......gggagtgtcacaacttacgcggatttcgcgaag...ggccgattcaccatctccagagacaactccaagaaaaggctgtatctgcaaatgaacaatctgagagccgaggacacggctgtgtattattgtgtaagagatgatgactacgggccgttcgacccctggggccagggaaccctggtcaccgtctcctcag		gaactgcagctggtggagtccggggga...ggcttaattcagccgggggggtccctgagaatctcctgtgcagcctctggattccacttc............aatagttactggatgcactgggtccgccaagctccagggaaggggctggtgtgggtctcacgtgtgaatagtgaa......gggagtgtcacaacttacgcggatttcgcgaag...ggccgattcaccatctccagagacaactccaagaaaaggctgtatctgcaaatgaacaatctgagagccgaggacacggctgtgtattattgtgtaagaga	gaactgcagctggtggagtccggggga...ggcttaattcagccgggggggtccctgagaatctcctgtgcagcctct	ggattccacttc............aatagttactgg	atgcactgggtccgccaagctccagggaaggggctggtgtgggtctcacgt	gtgaatagtgaa......gggagtgtcaca	acttacgcggatttcgcgaag...ggccgattcaccatctccagagacaactccaagaaaaggctgtatctgcaaatgaacaatctgagagccgaggacacggctgtgtattattgt	gtaagagatgatgactacgggccgttcgacccc	tgtgtaagagatgatgactacgggccgttcgacccctgg	gttcgacccctggggccagggaaccctggtcaccgtctcctcag	tggggccagggaaccctggtcaccgtctcctcag
2207	AGATCTGGTTGCGCAC-1_contig_2	productive	Homsap IGHV4-39*01 F	Homsap IGHJ4*02 F	Homsap IGHD3-16*01 F	cagctgcagctgcaggagtcgggccca...ggactggtgaagccttcggagaccctgtccctcacctgcactgtctctggtggctccatcagc......agtagtagttactactggggctggatccgccagcccccagggaaggggctggagtggattgggagtatctattatagt.........gggagcacctactacaacccgtccctcaag...agtcgagtcaccatatccgtagacacgtccaagaaccagttctccctgaagctgagctctgtgaccgccgcagacacggctgtgtattactgtgcgagacatggaacgtattatgattacatttgggggagccataggtttccttactggggccagggaaccctggtcaccgtctcctcag		cagctgcagctgcaggagtcgggccca...ggactggtgaagccttcggagaccctgtccctcacctgcactgtctctggtggctccatcagc......agtagtagttactactggggctggatccgccagcccccagggaaggggctggagtggattgggagtatctattatagt.........gggagcacctactacaacccgtccctcaag...agtcgagtcaccatatccgtagacacgtccaagaaccagttctccctgaagctgagctctgtgaccgccgcagacacggctgtgtattactgtgcgagaca	cagctgcagctgcaggagtcgggccca...ggactggtgaagccttcggagaccctgtccctcacctgcactgtctct	ggtggctccatcagc......agtagtagttactac	tggggctggatccgccagcccccagggaaggggctggagtggattgggagt	atctattatagt.........gggagcacc	tactacaacccgtccctcaag...agtcgagtcaccatatccgtagacacgtccaagaaccagttctccctgaagctgagctctgtgaccgccgcagacacggctgtgtattactgt	gcgagacatggaacgtattatgattacatttgggggagccataggtttccttac	tgtgcgagacatggaacgtattatgattacatttgggggagccataggtttccttactgg	tactggggccagggaaccctggtcaccgtctcctcag	tggggccagggaaccctggtcaccgtctcctcag
2208	AGATCTGGTTGCGCAC-1_contig_3	productive	Homsap IGHV4-39*01 F	Homsap IGHJ4*02 F	Homsap IGHD3-16*01 F	caggtgcagctacagcagtggggcgca...ggactgttgaagccttcggagaccctgtccctcacctgcactgtctctggtggctccatcagc......agtagtagttactactggggctggatccgccagcccccagggaaggggctggagtggattgggagtatctattatagt.........gggagcacctactacaacccgtccctcaag...agtcgagtcaccatatccgtagacacgtccaagaaccagttctccctgaagctgagctctgtgaccgccgcagacacggctgtgtattactgtgcgagacatggaacgtattatgattacatttgggggagccataggtttccttactggggccagggaaccctggtcaccgtctcctcag		caggtgcagctacagcagtggggcgca...ggactgttgaagccttcggagaccctgtccctcacctgcactgtctctggtggctccatcagc......agtagtagttactactggggctggatccgccagcccccagggaaggggctggagtggattgggagtatctattatagt.........gggagcacctactacaacccgtccctcaag...agtcgagtcaccatatccgtagacacgtccaagaaccagttctccctgaagctgagctctgtgaccgccgcagacacggctgtgtattactgtgcgagaca	caggtgcagctacagcagtggggcgca...ggactgttgaagccttcggagaccctgtccctcacctgcactgtctct	ggtggctccatcagc......agtagtagttactac	tggggctggatccgccagcccccagggaaggggctggagtggattgggagt	atctattatagt.........gggagcacc	tactacaacccgtccctcaag...agtcgagtcaccatatccgtagacacgtccaagaaccagttctccctgaagctgagctctgtgaccgccgcagacacggctgtgtattactgt	gcgagacatggaacgtattatgattacatttgggggagccataggtttccttac	tgtgcgagacatggaacgtattatgattacatttgggggagccataggtttccttactgg	tactggggccagggaaccctggtcaccgtctcctcag	tggggccagggaaccctggtcaccgtctcctcag
1223	AGATTGCAGATCTGAA-1_contig_3	productive	Homsap IGHV3-9*01 F	Homsap IGHJ6*02 F	Homsap IGHD5-12*01 F	gaagtgcagctggtggagtctggggga...ggcttggtacagcctggcaggtccctgagactctcctgtgcagcctctggattcaccttt............gatgattatgccatgcactgggtccggcaagctccagggaagggcctggagtgggtctcaggtattagttggaat......agtggtagcataggctatgcggactctgtgaag...ggccgattcaccatctccagagacaacgccaagaactccctgtatctgcaaatgaacagtctgagagctgaggacacggccttgtattactgtgcaaaagatatacggggcgcggagtggctacgattcacgcaatactactactacggtatggacgtctggggccaagggaccacggtc…		gaagtgcagctggtggagtctggggga...ggcttggtacagcctggcaggtccctgagactctcctgtgcagcctctggattcaccttt............gatgattatgccatgcactgggtccggcaagctccagggaagggcctggagtgggtctcaggtattagttggaat......agtggtagcataggctatgcggactctgtgaag...ggccgattcaccatctccagagacaacgccaagaactccctgtatctgcaaatgaacagtctgagagctgaggacacggccttgtattactgtgcaaaagata	gaagtgcagctggtggagtctggggga...ggcttggtacagcctggcaggtccctgagactctcctgtgcagcctct	ggattcaccttt............gatgattatgcc	atgcactgggtccggcaagctccagggaagggcctggagtgggtctcaggt	attagttggaat......agtggtagcata	ggctatgcggactctgtgaag...ggccgattcaccatctccagagacaacgccaagaactccctgtatctgcaaatgaacagtctgagagctgaggacacggccttgtattactgt	gcaaaagatatacggggcgcggagtggctacgattcacgcaatactactactacggtatggacgtc	tgtgcaaaagatatacggggcgcggagtggctacgattcacgcaatactactactacggtatggacgtctgg	tactactactacggtatggacgtctggggccaagggaccacggtcaccgtctcctca	tggggccaagggaccacggtcaccgtctcctca
1228	AGATTGCTCTCCTATA-1_contig_3	productive	Homsap IGHV2-5*01 F	Homsap IGHJ1*01 F	Homsap IGHD3-22*01 F	cagatcaccttgaaggagtctggtcca...acgctggtgaaacccacacagaccctcacgctgacctgcaccttctctgggttctcactcaca......agtagtggagtgggtgtgggctggatccgtcagcccccaggaaaggccctggagttgcttgcattcatttcttggaat.........gatgataagcgctacagcccatctctgaag...agcaggctcagcatcaccaaggacacctccaaaaaccaggtggtcctcacaatgaccaacatggagcctgtggacacagccacatatttctgtgctcacaaagtagtcgaccctgctggggcttcgactatcgagtcgtactactatgatagtagtggttattaccccccttacttccag…		cagatcaccttgaaggagtctggtcca...acgctggtgaaacccacacagaccctcacgctgacctgcaccttctctgggttctcactcaca......agtagtggagtgggtgtgggctggatccgtcagcccccaggaaaggccctggagttgcttgcattcatttcttggaat.........gatgataagcgctacagcccatctctgaag...agcaggctcagcatcaccaaggacacctccaaaaaccaggtggtcctcacaatgaccaacatggagcctgtggacacagccacatatttctgtgctcaca	cagatcaccttgaaggagtctggtcca...acgctggtgaaacccacacagaccctcacgctgacctgcaccttctct	gggttctcactcaca......agtagtggagtgggt	gtgggctggatccgtcagcccccaggaaaggccctggagttgcttgcattc	atttcttggaat.........gatgataag	cgctacagcccatctctgaag...agcaggctcagcatcaccaaggacacctccaaaaaccaggtggtcctcacaatgaccaacatggagcctgtggacacagccacatatttctgt	gctcacaaagtagtcgaccctgctggggcttcgactatcgagtcgtactactatgatagtagtggttattaccccccttacttccagcac	tgtgctcacaaagtagtcgaccctgctggggcttcgactatcgagtcgtactactatgatagtagtggttattaccccccttacttccagcactgg	tacttccagcactggggccagggcaccctggtcaccgtctcctcag	tggggccagggcaccctggtcaccgtctcctcag
1535	AGCAGCCCATACTACG-1_contig_1	productive	Homsap IGHV4-34*01 F	Homsap IGHJ4*02 F	Homsap IGHD2-2*01 F	caggtgcagctacagcagtggggcgca...ggactgttgaagccttcggagaccctgtccctcacctgcgctgtctatggtgggtccttc............agtggttactactggagctggatccgccagcccccagggaaggggctggagtggattggggaaatcaatcatagt.........ggaagcaccaactacaacccgtccctcaag...agtcgagtcaccatatcagtagacacgtccaagaaccagttctccctgaagctgagctctgtgaccgccgcggacacggctgtgtattactgtgcgagccggtccagtgtgggaccagctgcttcttgggcttttgactactggggccagggaaccctggtcaccgtctcctcag		caggtgcagctacagcagtggggcgca...ggactgttgaagccttcggagaccctgtccctcacctgcgctgtctatggtgggtccttc............agtggttactactggagctggatccgccagcccccagggaaggggctggagtggattggggaaatcaatcatagt.........ggaagcaccaactacaacccgtccctcaag...agtcgagtcaccatatcagtagacacgtccaagaaccagttctccctgaagctgagctctgtgaccgccgcggacacggctgtgtattactgtgcgag	caggtgcagctacagcagtggggcgca...ggactgttgaagccttcggagaccctgtccctcacctgcgctgtctat	ggtgggtccttc............agtggttactac	tggagctggatccgccagcccccagggaaggggctggagtggattggggaa	atcaatcatagt.........ggaagcacc	aactacaacccgtccctcaag...agtcgagtcaccatatcagtagacacgtccaagaaccagttctccctgaagctgagctctgtgaccgccgcggacacggctgtgtattactgt	gcgagccggtccagtgtgggaccagctgcttcttgggcttttgactac	tgtgcgagccggtccagtgtgggaccagctgcttcttgggcttttgactactgg	tttgactactggggccagggaaccctggtcaccgtctcctcag	tggggccagggaaccctggtcaccgtctcctcag
1055	AGCATACAGTCCAGGA-1_contig_2	productive	Homsap IGHV3-11*01 F	Homsap IGHJ4*02 F	Homsap IGHD3-16*01 F	caggtgctcgtggtggagtctgggaga...accttggtcaagcctcgagggtccctgagactgtcctgtgcagcctctggattctttttc............agtgactattacatgacctggattcgccaggctccaggggaggggctggagtggctctcatatattagtcctact......gggaatgccatatactatgcagactctgtgaag...ggccgattcaccatctccagggacaacgccaagaattccttgtatctgcagatggacagcctgagagtcgaagacacggccgtgtatttctgtgcgagaggcctcactatggtgactacgtttgggggggttatggactactggagccagggaaccctagtcaccgtctcctcag		caggtgctcgtggtggagtctgggaga...accttggtcaagcctcgagggtccctgagactgtcctgtgcagcctctggattctttttc............agtgactattacatgacctggattcgccaggctccaggggaggggctggagtggctctcatatattagtcctact......gggaatgccatatactatgcagactctgtgaag...ggccgattcaccatctccagggacaacgccaagaattccttgtatctgcagatggacagcctgagagtcgaagacacggccgtgtatttctgtgcgagag	caggtgctcgtggtggagtctgggaga...accttggtcaagcctcgagggtccctgagactgtcctgtgcagcctct	ggattctttttc............agtgactattac	atgacctggattcgccaggctccaggggaggggctggagtggctctcatat	attagtcctact......gggaatgccata	tactatgcagactctgtgaag...ggccgattcaccatctccagggacaacgccaagaattccttgtatctgcagatggacagcctgagagtcgaagacacggccgtgtatttctgt	gcgagaggcctcactatggtgactacgtttgggggggttatggactac	tgtgcgagaggcctcactatggtgactacgtttgggggggttatggactactgg	gactactggagccagggaaccctagtcaccgtctcctcag	tggagccagggaaccctagtcaccgtctcctcag
1334	AGCATACCACGAAGCA-1_contig_3	productive	Homsap IGHV3-48*01 F	Homsap IGHJ5*02 F	Homsap IGHD6-13*01 F	gaggtgcagctggtggagtctggggga...ggcttggtacagcctggggggtccctgagactctcctgtgcagcctctggattcaccttc............agtagctatagcatgaactgggtccgccaggctccagggaaggggctggagtgggtttcatacattagtagtagt......agtagtaccatatactacgcagactctgtgaag...ggccgattcaccatctccagagacaatgccaagaactcactgtatctgcaaatgaacagcctgagagccgaggacacggctgtgtattactgtgcgagagatagcagcagccgggaagaatttttcgacccctggggccagggaaccctggtcaccgtctcctcag		gaggtgcagctggtggagtctggggga...ggcttggtacagcctggggggtccctgagactctcctgtgcagcctctggattcaccttc............agtagctatagcatgaactgggtccgccaggctccagggaaggggctggagtgggtttcatacattagtagtagt......agtagtaccatatactacgcagactctgtgaag...ggccgattcaccatctccagagacaatgccaagaactcactgtatctgcaaatgaacagcctgagagccgaggacacggctgtgtattactgtgcgagaga	gaggtgcagctggtggagtctggggga...ggcttggtacagcctggggggtccctgagactctcctgtgcagcctct	ggattcaccttc............agtagctatagc	atgaactgggtccgccaggctccagggaaggggctggagtgggtttcatac	attagtagtagt......agtagtaccata	tactacgcagactctgtgaag...ggccgattcaccatctccagagacaatgccaagaactcactgtatctgcaaatgaacagcctgagagccgaggacacggctgtgtattactgt	gcgagagatagcagcagccgggaagaatttttcgacccc	tgtgcgagagatagcagcagccgggaagaatttttcgacccctgg	ttcgacccctggggccagggaaccctggtcaccgtctcctcag	tggggccagggaaccctggtcaccgtctcctcag
1624	AGCCTAAAGGAGCGAG-1_contig_1	productive	Homsap IGHV3-23*01 F, or Homsap IGHV3-23D*01 F	Homsap IGHJ5*02 F	Homsap IGHD3-10*01 F	gaggtgcagctgttggagtctggggga...ggcttggtacagcctggggggtccctgagactctcctgtgcagcctctggattcaccttt............agcagctatgccatgagctgggtccgccaggctccagggaaggggctggagtgggtctcagctattagtggtagt......ggtggtagcacatactacgcagactccgtgaag...ggccggttcaccatctccagagacaattccaagaacacgctgtatctgcaaatgaacagcctgagagccgaggacacggccgtatattactgtgcgaaagatcccggctgggatggttcggggagttattccccagggaactggttcgacccctggggccagggaaccctggtcaccgtc…		gaggtgcagctgttggagtctggggga...ggcttggtacagcctggggggtccctgagactctcctgtgcagcctctggattcaccttt............agcagctatgccatgagctgggtccgccaggctccagggaaggggctggagtgggtctcagctattagtggtagt......ggtggtagcacatactacgcagactccgtgaag...ggccggttcaccatctccagagacaattccaagaacacgctgtatctgcaaatgaacagcctgagagccgaggacacggccgtatattactgtgcgaaaga	gaggtgcagctgttggagtctggggga...ggcttggtacagcctggggggtccctgagactctcctgtgcagcctct	ggattcaccttt............agcagctatgcc	atgagctgggtccgccaggctccagggaaggggctggagtgggtctcagct	attagtggtagt......ggtggtagcaca	tactacgcagactccgtgaag...ggccggttcaccatctccagagacaattccaagaacacgctgtatctgcaaatgaacagcctgagagccgaggacacggccgtatattactgt	gcgaaagatcccggctgggatggttcggggagttattccccagggaactggttcgacccc	tgtgcgaaagatcccggctgggatggttcggggagttattccccagggaactggttcgacccctgg	aactggttcgacccctggggccagggaaccctggtcaccgtctcctcag	tggggccagggaaccctggtcaccgtctcctcag
204	AGCCTAATCGGTTAAC-1_contig_1	productive	Homsap IGHV5-10-1*03 F	Homsap IGHJ4*02 F	Homsap IGHD6-19*01 F	gaagtgcagctggtgcagtccggagca...gaggtgaaaaagcccggggagtctctgaggatctcctgtaagggttctggatacagcttt............accagctactggatcagctgggtgcgccagatgcccgggaaaggcctggagtggatggggaggattgatcctagt......gactcttataccaactacagcccgtccttccaa...ggccacgtcaccatctcagctgacaagtccatcagcactgcctacctgcagtggagcagcctgaaggcctcggacaccgccatgtattactgtgcgcgacagtggtatagcagtggctggacggtaactccggactactggggccagggaaccctggtcaccgtctcctcag		gaagtgcagctggtgcagtccggagca...gaggtgaaaaagcccggggagtctctgaggatctcctgtaagggttctggatacagcttt............accagctactggatcagctgggtgcgccagatgcccgggaaaggcctggagtggatggggaggattgatcctagt......gactcttataccaactacagcccgtccttccaa...ggccacgtcaccatctcagctgacaagtccatcagcactgcctacctgcagtggagcagcctgaaggcctcggacaccgccatgtattactgtgcg	gaagtgcagctggtgcagtccggagca...gaggtgaaaaagcccggggagtctctgaggatctcctgtaagggttct	ggatacagcttt............accagctactgg	atcagctgggtgcgccagatgcccgggaaaggcctggagtggatggggagg	attgatcctagt......gactcttatacc	aactacagcccgtccttccaa...ggccacgtcaccatctcagctgacaagtccatcagcactgcctacctgcagtggagcagcctgaaggcctcggacaccgccatgtattactgt	gcgcgacagtggtatagcagtggctggacggtaactccggactac	tgtgcgcgacagtggtatagcagtggctggacggtaactccggactactgg	gactactggggccagggaaccctggtcaccgtctcctcag	tggggccagggaaccctggtcaccgtctcctcag
2582	AGCGGTCAGTGTTTGC-1_contig_1	productive	Homsap IGHV4-59*08 F	Homsap IGHJ4*02 F	Homsap IGHD5-24*01 ORF	caggtgcagctgcaggagtcgggccca...ggactggtgaagccttcggagaccctgtccctcacctgcactgtctctggtggctccatc............agtagttactactggagctggatccggcagcccccagggaagggactggagtggattgggtatatctattacagt.........gggagcaccaactacaacccctccctcaag...agtcgagtcaccatatcagtagacacgtccaagaaccagttctccctgaagctgagctctgtgaccgccgcagacacggccgtgtattactgtgcgagacggggaagagatggctacaattacatttttgactactggggccagggaaccctggtcaccgtctcctcag		caggtgcagctgcaggagtcgggccca...ggactggtgaagccttcggagaccctgtccctcacctgcactgtctctggtggctccatc............agtagttactactggagctggatccggcagcccccagggaagggactggagtggattgggtatatctattacagt.........gggagcaccaactacaacccctccctcaag...agtcgagtcaccatatcagtagacacgtccaagaaccagttctccctgaagctgagctctgtgaccgccgcagacacggccgtgtattactgtgcgagac	caggtgcagctgcaggagtcgggccca...ggactggtgaagccttcggagaccctgtccctcacctgcactgtctct	ggtggctccatc............agtagttactac	tggagctggatccggcagcccccagggaagggactggagtggattgggtat	atctattacagt.........gggagcacc	aactacaacccctccctcaag...agtcgagtcaccatatcagtagacacgtccaagaaccagttctccctgaagctgagctctgtgaccgccgcagacacggccgtgtattactgt	gcgagacggggaagagatggctacaattacatttttgactac	tgtgcgagacggggaagagatggctacaattacatttttgactactgg	tttgactactggggccagggaaccctggtcaccgtctcctcag	tggggccagggaaccctggtcaccgtctcctcag
2583	AGCGGTCAGTGTTTGC-1_contig_2	productive	Homsap IGHV4-59*08 F	Homsap IGHJ4*02 F	Homsap IGHD5-24*01 ORF	cagctgcagctgcaggagtcgggccca...ggactggtgaagccttcggagaccctgtccctcacctgcactgtctctggtggctccatc............agtagttactactggagctggatccggcagcccccagggaagggactggagtggattgggtatatctattacagt.........gggagcaccaactacaacccctccctcaag...agtcgagtcaccatatcagtagacacgtccaagaaccagttctccctgaagctgagctctgtgaccgccgcagacacggccgtgtattactgtgcgagacggggaagagatggctacaattacatttttgactactggggccagggaaccctggtcaccgtctcctcag		cagctgcagctgcaggagtcgggccca...ggactggtgaagccttcggagaccctgtccctcacctgcactgtctctggtggctccatc............agtagttactactggagctggatccggcagcccccagggaagggactggagtggattgggtatatctattacagt.........gggagcaccaactacaacccctccctcaag...agtcgagtcaccatatcagtagacacgtccaagaaccagttctccctgaagctgagctctgtgaccgccgcagacacggccgtgtattactgtgcgagac	cagctgcagctgcaggagtcgggccca...ggactggtgaagccttcggagaccctgtccctcacctgcactgtctct	ggtggctccatc............agtagttactac	tggagctggatccggcagcccccagggaagggactggagtggattgggtat	atctattacagt.........gggagcacc	aactacaacccctccctcaag...agtcgagtcaccatatcagtagacacgtccaagaaccagttctccctgaagctgagctctgtgaccgccgcagacacggccgtgtattactgt	gcgagacggggaagagatggctacaattacatttttgactac	tgtgcgagacggggaagagatggctacaattacatttttgactactgg	tttgactactggggccagggaaccctggtcaccgtctcctcag	tggggccagggaaccctggtcaccgtctcctcag
1543	AGCGGTCCACGAAGCA-1_contig_2	productive	Homsap IGHV3-30*03 F, or Homsap IGHV3-30*18 F or Homsap IGHV3-30-5*01 F	Homsap IGHJ6*02 F	Homsap IGHD2-2*01 F	caggtgcagctggtggagtctggggga...ggcgtggtccagcctgggaggtccctgagactctcctgtgcagcctctggattcaccttc............agtagctatggcatgcactgggtccgccaggctccaggcaaggggctggagtgggtggcagttatatcatatgat......ggaagtaataaatactatgcagactccgtgaag...ggccgattcaccatctccagagacaattccaagaacacgctgtatctgcaaatgaacagcctgagagctgaggacacggctgtgtattactgtgcgaaagatctgctagtagtaccagcctacggtatggacgtctggggccaagggaccacggtcaccgtctcctca		caggtgcagctggtggagtctggggga...ggcgtggtccagcctgggaggtccctgagactctcctgtgcagcctctggattcaccttc............agtagctatggcatgcactgggtccgccaggctccaggcaaggggctggagtgggtggcagttatatcatatgat......ggaagtaataaatactatgcagactccgtgaag...ggccgattcaccatctccagagacaattccaagaacacgctgtatctgcaaatgaacagcctgagagctgaggacacggctgtgtattactgtgcga	caggtgcagctggtggagtctggggga...ggcgtggtccagcctgggaggtccctgagactctcctgtgcagcctct	ggattcaccttc............agtagctatggc	atgcactgggtccgccaggctccaggcaaggggctggagtgggtggcagtt	atatcatatgat......ggaagtaataaa	tactatgcagactccgtgaag...ggccgattcaccatctccagagacaattccaagaacacgctgtatctgcaaatgaacagcctgagagctgaggacacggctgtgtattactgt	gcgaaagatctgctagtagtaccagcctacggtatggacgtc	tgtgcgaaagatctgctagtagtaccagcctacggtatggacgtctgg	ctacggtatggacgtctggggccaagggaccacggtcaccgtctcctca	tggggccaagggaccacggtcaccgtctcctca
1703	AGCGGTCCAGATCTGT-1_contig_1	unproductive	Homsap IGHV7-4-1*01 F	Homsap IGHJ4*02 F	Homsap IGHD2-2*01 F	gaattttctcattatattctgaactgg...atgcgacaggccccggatgcctcagtgaa.ttttcctgcaagacctctgcatacaccttc............cctcggtgtcatataattagggagcgacaggcccctggacaggggcttgaataaacgccttacatcaacaccacc......actgggaacccaacctatgcccaggtcttcaca...ggacggcttgtcttcttcttcgacacctctgtcagaacgtcgtttctgcagatctgcagcctgagggc.........tgccttgtattagtgtcttgggtcgtccaagatgtagcctggggccagggagcccttgtcaccgtctcctcag		gaattttctcattatattctgaactgg...atgcgacaggccccggatgcctcagtgaa.ttttcctgcaagacctctgcatacaccttc............cctcggtgtcatataattagggagcgacaggcccctggacaggggcttgaataaacgccttacatcaacaccacc......actgggaacccaacctatgcccaggtcttcaca...ggacggcttgtcttcttcttcgacacctctgtcagaacgtcgtttctgcagatctgcagcctgagggc.........tgccttgtattagtgt	gaattttctcattatattctgaactgg...atgcgacaggccccggatgcctcagtgaa.ttttcctgcaagacctct	gcatacaccttc............cctcggtgtcat	ataattagggagcgacaggcccctggacaggggcttgaataaacgccttac	atcaacaccacc......actgggaaccca	acctatgcccaggtcttcaca...ggacggcttgtcttcttcttcgacacctctgtcagaacgtcgtttctgcagatctgcagcctgagggc.........tgccttgtattagtgt	cttgggtcgtccaagatgtagcc	tgtcttgggtcgtccaagatgtagcctgg	ctggggccagggagcccttgtcaccgtctcctcag	tggggccagggagcccttgtcaccgtctcctcag
1060	AGCGGTCTCTTATCTG-1_contig_4	productive	Homsap IGHV5-51*03 F	Homsap IGHJ4*02 F	Homsap IGHD3-22*01 F	gaggtgcagctggtgcagtctggagca...gagatgaaaaagccgggggagtctctgaagatctcgtgtaaggggtctggatatccattt............tctaagtcctggatcgcctgggtgcgccagatgcccgggaaaggcctggagtggatggggatcgtctatcctgaa......gactctgatatcaaatatagaccgtccctccaa...ggccaggtcaccatctcagccgacaagtccatcagcaccgcctacctgcagtggagcagtctgaaggcctcggacaccgccatttattattgtgcgaccctctatagtggtgcttattactatcttgaaacctggggccagggaaccctggtcaccgtctcctcag		gaggtgcagctggtgcagtctggagca...gagatgaaaaagccgggggagtctctgaagatctcgtgtaaggggtctggatatccattt............tctaagtcctggatcgcctgggtgcgccagatgcccgggaaaggcctggagtggatggggatcgtctatcctgaa......gactctgatatcaaatatagaccgtccctccaa...ggccaggtcaccatctcagccgacaagtccatcagcaccgcctacctgcagtggagcagtctgaaggcctcggacaccgccatttattattgtgcga	gaggtgcagctggtgcagtctggagca...gagatgaaaaagccgggggagtctctgaagatctcgtgtaaggggtct	ggatatccattt............tctaagtcctgg	atcgcctgggtgcgccagatgcccgggaaaggcctggagtggatggggatc	gtctatcctgaa......gactctgatatc	aaatatagaccgtccctccaa...ggccaggtcaccatctcagccgacaagtccatcagcaccgcctacctgcagtggagcagtctgaaggcctcggacaccgccatttattattgt	gcgaccctctatagtggtgcttattactatcttgaaacc	tgtgcgaccctctatagtggtgcttattactatcttgaaacctgg	ctggggccagggaaccctggtcaccgtctcctcag	tggggccagggaaccctggtcaccgtctcctcag
3	AGCGTATGTCCATCCT-1_contig_2	productive	Homsap IGHV1-8*01 F	Homsap IGHJ4*02 F	Homsap IGHD1-7*01 F	caggtgcagctggtgcagtctggggct...gaggtgaagaagcctggggcctcagtgaaggtctcctgcaaggcttctggatacaccttc............accagttatgatatcaactgggtgcgacaggccactggacaagggcttgagtggatgggatggatgaaccctaac......agtggtaacacaggctatgcacagaagttccag...ggcagagtcaccatgaccaggaacacctccataagcacagcctacatggagctgagcagcctgagatctgaggacacggccgtgtattactgtgccgcgaaacgccgacttaactggaactactactttgactactggggccagggaaccctggtcaccgtctcctcag		caggtgcagctggtgcagtctggggct...gaggtgaagaagcctggggcctcagtgaaggtctcctgcaaggcttctggatacaccttc............accagttatgatatcaactgggtgcgacaggccactggacaagggcttgagtggatgggatggatgaaccctaac......agtggtaacacaggctatgcacagaagttccag...ggcagagtcaccatgaccaggaacacctccataagcacagcctacatggagctgagcagcctgagatctgaggacacggccgtgtattactgtgc	caggtgcagctggtgcagtctggggct...gaggtgaagaagcctggggcctcagtgaaggtctcctgcaaggcttct	ggatacaccttc............accagttatgat	atcaactgggtgcgacaggccactggacaagggcttgagtggatgggatgg	atgaaccctaac......agtggtaacaca	ggctatgcacagaagttccag...ggcagagtcaccatgaccaggaacacctccataagcacagcctacatggagctgagcagcctgagatctgaggacacggccgtgtattactgt	gccgcgaaacgccgacttaactggaactactactttgactac	tgtgccgcgaaacgccgacttaactggaactactactttgactactgg	actactttgactactggggccagggaaccctggtcaccgtctcctcag	tggggccagggaaccctggtcaccgtctcctcag
1062	AGCGTATTCACTTCAT-1_contig_2	productive	Homsap IGHV1-69*02 F	Homsap IGHJ6*02 F	Homsap IGHD6-13*01 F	caggtccagctggtgcaatctggggct...gaggtgaagaagcctgggtcctcggtgaaggtctcctgcaaggcttctggaggcaccttc............agcagctatactatcagctgggtgcgacaggcccctggacaagggcttgagtggatgggaaggatcatccctatc......cttggtatagcaaactacgcacagaagttccag...ggcagagtcacgattaccgcggacaaatccacgagcacagcctacatggagctgagcagcctgagatctgaggacacggccgtgtattactgtgcgagagatctctccgggtatagcagcagctggtacaggtactactacggtatggacgtctggggccaagggaccacggtcaccgtc…		caggtccagctggtgcaatctggggct...gaggtgaagaagcctgggtcctcggtgaaggtctcctgcaaggcttctggaggcaccttc............agcagctatactatcagctgggtgcgacaggcccctggacaagggcttgagtggatgggaaggatcatccctatc......cttggtatagcaaactacgcacagaagttccag...ggcagagtcacgattaccgcggacaaatccacgagcacagcctacatggagctgagcagcctgagatctgaggacacggccgtgtattactgtgcgaga	caggtccagctggtgcaatctggggct...gaggtgaagaagcctgggtcctcggtgaaggtctcctgcaaggcttct	ggaggcaccttc............agcagctatact	atcagctgggtgcgacaggcccctggacaagggcttgagtggatgggaagg	atcatccctatc......cttggtatagca	aactacgcacagaagttccag...ggcagagtcacgattaccgcggacaaatccacgagcacagcctacatggagctgagcagcctgagatctgaggacacggccgtgtattactgt	gcgagagatctctccgggtatagcagcagctggtacaggtactactacggtatggacgtc	tgtgcgagagatctctccgggtatagcagcagctggtacaggtactactacggtatggacgtctgg	tactactacggtatggacgtctggggccaagggaccacggtcaccgtctcctca	tggggccaagggaccacggtcaccgtctcctca
2896	AGCGTCGGTATAAACG-1_contig_4	productive	Homsap IGHV4-59*01 F	Homsap IGHJ4*02 F	Homsap IGHD6-19*01 F	caggtgcagctgcaggagtcgggccca...ggactggtgaagccttcggagaccctgtccctcacctgcactgtctctggtggctccatc............agtagttactactggagctggatccggcagcccccagggaagggactggagtggattgggtatatctattacagt.........gggagcaccaactacaacccctccctcaag...agtcgagtcaccatatcagtagacacgtccaagaaccagttctccctgaagctgagctctgtgaccgctgcggacacggccgtgtattactgtgcgagatggttggtatactactttgactactggggccagggaaccctggtcaccgtctcctcag		caggtgcagctgcaggagtcgggccca...ggactggtgaagccttcggagaccctgtccctcacctgcactgtctctggtggctccatc............agtagttactactggagctggatccggcagcccccagggaagggactggagtggattgggtatatctattacagt.........gggagcaccaactacaacccctccctcaag...agtcgagtcaccatatcagtagacacgtccaagaaccagttctccctgaagctgagctctgtgaccgctgcggacacggccgtgtattactgtgcgaga	caggtgcagctgcaggagtcgggccca...ggactggtgaagccttcggagaccctgtccctcacctgcactgtctct	ggtggctccatc............agtagttactac	tggagctggatccggcagcccccagggaagggactggagtggattgggtat	atctattacagt.........gggagcacc	aactacaacccctccctcaag...agtcgagtcaccatatcagtagacacgtccaagaaccagttctccctgaagctgagctctgtgaccgctgcggacacggccgtgtattactgt	gcgagatggttggtatactactttgactac	tgtgcgagatggttggtatactactttgactactgg	actactttgactactggggccagggaaccctggtcaccgtctcctcag	tggggccagggaaccctggtcaccgtctcctcag
2020	AGCTCCTTCCCGGATG-1_contig_5	productive	Homsap IGHV4-59*08 F	Homsap IGHJ6*02 F	Homsap IGHD3-16*01 F	caggtgcagctgcaggagtcgggccca...ggactggtgaagccttcggagaccctgtccctcacctgcactgtctctggtggctccatc............agtagttactactggagctggatccggcagcccccagggaagggactggagtggattgggtatatctattacagt.........gggagcaccaactacaacccctccctcaag...agtcgagtcaccatatcagtagacacgtccaagaaccagttctccctgaagctgagctctgtgaccgccgcagacacggccgtgtattactgtgcgagactggagagttatgattactactactactacggtatggacgtctggggccaagggaccacggtcaccgtctcctca		caggtgcagctgcaggagtcgggccca...ggactggtgaagccttcggagaccctgtccctcacctgcactgtctctggtggctccatc............agtagttactactggagctggatccggcagcccccagggaagggactggagtggattgggtatatctattacagt.........gggagcaccaactacaacccctccctcaag...agtcgagtcaccatatcagtagacacgtccaagaaccagttctccctgaagctgagctctgtgaccgccgcagacacggccgtgtattactgtgcgagac	caggtgcagctgcaggagtcgggccca...ggactggtgaagccttcggagaccctgtccctcacctgcactgtctct	ggtggctccatc............agtagttactac	tggagctggatccggcagcccccagggaagggactggagtggattgggtat	atctattacagt.........gggagcacc	aactacaacccctccctcaag...agtcgagtcaccatatcagtagacacgtccaagaaccagttctccctgaagctgagctctgtgaccgccgcagacacggccgtgtattactgt	gcgagactggagagttatgattactactactactacggtatggacgtc	tgtgcgagactggagagttatgattactactactactacggtatggacgtctgg	attactactactactacggtatggacgtctggggccaagggaccacggtcaccgtctcctca	tggggccaagggaccacggtcaccgtctcctca
2113	AGCTCTCAGACAGAGA-1_contig_1	productive	Homsap IGHV5-10-1*03 F	Homsap IGHJ5*02 F	Homsap IGHD5-18*01 F	gaagtgcagctggtgcagtccggagca...gaggtgaaaaagcccggggagtctctgaggatctcctgtaagggttctggatacagcttt............accagctactggatcagctgggtgcgccagatgcccgggaaaggcctggagtggatggggaggattgatcctagt......gactcttataccaactacagcccgtccttccaa...ggccacgtcaccatctcagctgacaagtccatcagcactgcctacctgcagtggagcagcctgaaggcctcggacaccgccatgtattactgtgcgagactggatgcagggggatggttcgacccctggggccagggaaccctggtcaccgtctcctcag		gaagtgcagctggtgcagtccggagca...gaggtgaaaaagcccggggagtctctgaggatctcctgtaagggttctggatacagcttt............accagctactggatcagctgggtgcgccagatgcccgggaaaggcctggagtggatggggaggattgatcctagt......gactcttataccaactacagcccgtccttccaa...ggccacgtcaccatctcagctgacaagtccatcagcactgcctacctgcagtggagcagcctgaaggcctcggacaccgccatgtattactgtgcgaga	gaagtgcagctggtgcagtccggagca...gaggtgaaaaagcccggggagtctctgaggatctcctgtaagggttct	ggatacagcttt............accagctactgg	atcagctgggtgcgccagatgcccgggaaaggcctggagtggatggggagg	attgatcctagt......gactcttatacc	aactacagcccgtccttccaa...ggccacgtcaccatctcagctgacaagtccatcagcactgcctacctgcagtggagcagcctgaaggcctcggacaccgccatgtattactgt	gcgagactggatgcagggggatggttcgacccc	tgtgcgagactggatgcagggggatggttcgacccctgg	tggttcgacccctggggccagggaaccctggtcaccgtctcctcag	tggggccagggaaccctggtcaccgtctcctcag
4	AGGCCACGTCTAGTGT-1_contig_1	productive	Homsap IGHV1-69*02 F	Homsap IGHJ6*02 F	Homsap IGHD6-13*01 F	caggtccagctggtgcaatctggggct...gaggtgaagaagcctgggtcctcggtgaaggtctcctgcaaggcttctggaggcaccttc............agcagctatactatcagctgggtgcgacaggcccctggacaagggcttgagtggatgggaaggatcatccctatc......cttggtatagcaaactacgcacagaagttccag...ggcagagtcacgattaccgcggacaaatccacgagcacagcctacatggagctgagcagcctgagatctgaggacacggccgtgtattactgtgcgagagatctctccgggtatagcagcagctggtacaggtactactacggtatggacgtctggggccaagggaccacggtcaccgtc…		caggtccagctggtgcaatctggggct...gaggtgaagaagcctgggtcctcggtgaaggtctcctgcaaggcttctggaggcaccttc............agcagctatactatcagctgggtgcgacaggcccctggacaagggcttgagtggatgggaaggatcatccctatc......cttggtatagcaaactacgcacagaagttccag...ggcagagtcacgattaccgcggacaaatccacgagcacagcctacatggagctgagcagcctgagatctgaggacacggccgtgtattactgtgcgaga	caggtccagctggtgcaatctggggct...gaggtgaagaagcctgggtcctcggtgaaggtctcctgcaaggcttct	ggaggcaccttc............agcagctatact	atcagctgggtgcgacaggcccctggacaagggcttgagtggatgggaagg	atcatccctatc......cttggtatagca	aactacgcacagaagttccag...ggcagagtcacgattaccgcggacaaatccacgagcacagcctacatggagctgagcagcctgagatctgaggacacggccgtgtattactgt	gcgagagatctctccgggtatagcagcagctggtacaggtactactacggtatggacgtc	tgtgcgagagatctctccgggtatagcagcagctggtacaggtactactacggtatggacgtctgg	tactactacggtatggacgtctggggccaagggaccacggtcaccgtctcctca	tggggccaagggaccacggtcaccgtctcctca
1229	AGGCCGTGTTCCACAA-1_contig_1	productive	Homsap IGHV4-39*01 F, or Homsap IGHV4-39*02 F	Homsap IGHJ5*02 F	Homsap IGHD5-24*01 ORF	cagctgcaggtgcaggagtcgggccca...ggactgctgaagccttcggagaccctgtccctcacctgcactgtctctggtggctccatcagc......agtagttcttactactggggctggatccgccagtccccagggaaggggctggagtggattgggagtgtctttcatagt.........gggagttcgtactatagtccgtccctcaag...ggtcgagtcaccatttccgtagacacgtccaagaagcgtttctcgctgaagttgaactctgtgatcgcctcagacacggctgtttattattgtgtgagacatgttttggagatgtctacaaatttccggccgctattcaactggttcgacacctggggccagggaaccctggtcaccgtc…		cagctgcaggtgcaggagtcgggccca...ggactgctgaagccttcggagaccctgtccctcacctgcactgtctctggtggctccatcagc......agtagttcttactactggggctggatccgccagtccccagggaaggggctggagtggattgggagtgtctttcatagt.........gggagttcgtactatagtccgtccctcaag...ggtcgagtcaccatttccgtagacacgtccaagaagcgtttctcgctgaagttgaactctgtgatcgcctcagacacggctgtttattattgtgtgagaca	cagctgcaggtgcaggagtcgggccca...ggactgctgaagccttcggagaccctgtccctcacctgcactgtctct	ggtggctccatcagc......agtagttcttactac	tggggctggatccgccagtccccagggaaggggctggagtggattgggagt	gtctttcatagt.........gggagttcg	tactatagtccgtccctcaag...ggtcgagtcaccatttccgtagacacgtccaagaagcgtttctcgctgaagttgaactctgtgatcgcctcagacacggctgtttattattgt	gtgagacatgttttggagatgtctacaaatttccggccgctattcaactggttcgacacc	tgtgtgagacatgttttggagatgtctacaaatttccggccgctattcaactggttcgacacctgg	caactggttcgacacctggggccagggaaccctggtcaccgtctcctcag	tggggccagggaaccctggtcaccgtctcctcag
122	AGGCCGTTCGCCCTTA-1_contig_4	productive	Homsap IGHV4-39*01 F	Homsap IGHJ4*02 F	Homsap IGHD3-22*01 F	cagctgcagctgcaggagtcgggccca...ggactggtgaagccttcggagaccctgtccctcacctgcactgtctctggtggctccatcagc......agtagtagttactactggggctggatccgccagcccccagggaagggactggaatggattgggagtttctattatagt.........gggagcacctactacaacccgtccctcgag...agtcgagtcaccatatccgtagacacgtccaagcaccagttctccctgaggctgacctctgtgagcgccgcagacacggctgtgtattactgtgcgagacagggggcctattactatgaaagtagtggttattacccgacgtactactttgactactggggccagggaaccctggtcacc…		cagctgcagctgcaggagtcgggccca...ggactggtgaagccttcggagaccctgtccctcacctgcactgtctctggtggctccatcagc......agtagtagttactactggggctggatccgccagcccccagggaagggactggaatggattgggagtttctattatagt.........gggagcacctactacaacccgtccctcgag...agtcgagtcaccatatccgtagacacgtccaagcaccagttctccctgaggctgacctctgtgagcgccgcagacacggctgtgtattactgtgcgagaca	cagctgcagctgcaggagtcgggccca...ggactggtgaagccttcggagaccctgtccctcacctgcactgtctct	ggtggctccatcagc......agtagtagttactac	tggggctggatccgccagcccccagggaagggactggaatggattgggagt	ttctattatagt.........gggagcacc	tactacaacccgtccctcgag...agtcgagtcaccatatccgtagacacgtccaagcaccagttctccctgaggctgacctctgtgagcgccgcagacacggctgtgtattactgt	gcgagacagggggcctattactatgaaagtagtggttattacccgacgtactactttgactac	tgtgcgagacagggggcctattactatgaaagtagtggttattacccgacgtactactttgactactgg	actactttgactactggggccagggaaccctggtcaccgtctcctcag	tggggccagggaaccctggtcaccgtctcctcag
2721	AGGCCGTTCTTAACCT-1_contig_2	productive	Homsap IGHV2-5*02 F	Homsap IGHJ4*02 F	Homsap IGHD4-17*01 F	cagatcaccttgaaggagtctggtcct...acgctggtgaaacccacacagaccctcacgctgacctgcaccttctctgggttctcactcagc......actagtggagtgggtgtgggctggatccgtcagcccccaggaaaggccctggagtggcttgcactcatttattgggat.........gatgataagcgctacagcccatctctgaag...agcaggctcaccatcaccaaggacacctccaaaaaccaggtggtccttacaatgaccaacatggaccctgtggacacagccacatattactgtgcacacaatacggtgactacgtcctttgactactggggccagggaaccctggtcaccgtctcctcag		cagatcaccttgaaggagtctggtcct...acgctggtgaaacccacacagaccctcacgctgacctgcaccttctctgggttctcactcagc......actagtggagtgggtgtgggctggatccgtcagcccccaggaaaggccctggagtggcttgcactcatttattgggat.........gatgataagcgctacagcccatctctgaag...agcaggctcaccatcaccaaggacacctccaaaaaccaggtggtccttacaatgaccaacatggaccctgtggacacagccacatattactgtgcacaca	cagatcaccttgaaggagtctggtcct...acgctggtgaaacccacacagaccctcacgctgacctgcaccttctct	gggttctcactcagc......actagtggagtgggt	gtgggctggatccgtcagcccccaggaaaggccctggagtggcttgcactc	atttattgggat.........gatgataag	cgctacagcccatctctgaag...agcaggctcaccatcaccaaggacacctccaaaaaccaggtggtccttacaatgaccaacatggaccctgtggacacagccacatattactgt	gcacacaatacggtgactacgtcctttgactac	tgtgcacacaatacggtgactacgtcctttgactactgg	ctttgactactggggccagggaaccctggtcaccgtctcctcag	tggggccagggaaccctggtcaccgtctcctcag
2723	AGGGAGTTCAATAAGG-1_contig_2	productive	Homsap IGHV1-8*01 F	Homsap IGHJ6*02 F	Homsap IGHD2-15*01 F	caggtgcaactggtgcagtctggggct...gaggtgaagaagcctggggcctcagtgaaggtctcctgcaaggcttctggatacaccttc............accaattatgatatcaactgggtgcgacaggccgctggacaagggcttgagtggatgggatggatgaaccctgac......agtggtgccacaggctatgcagagaggttccag...ggcagagtcatcatgaccaggaacacctccataaatacagtctacatggaactgagcagcctgaaatctgacgacacggccgtctattattgtgcgagaggatattgtagtagtgtgaactgcctggaccactacacctactacggcttggacgtctggggccaagggaccacggtcacc…		caggtgcaactggtgcagtctggggct...gaggtgaagaagcctggggcctcagtgaaggtctcctgcaaggcttctggatacaccttc............accaattatgatatcaactgggtgcgacaggccgctggacaagggcttgagtggatgggatggatgaaccctgac......agtggtgccacaggctatgcagagaggttccag...ggcagagtcatcatgaccaggaacacctccataaatacagtctacatggaactgagcagcctgaaatctgacgacacggccgtctattattgtgcgagagg	caggtgcaactggtgcagtctggggct...gaggtgaagaagcctggggcctcagtgaaggtctcctgcaaggcttct	ggatacaccttc............accaattatgat	atcaactgggtgcgacaggccgctggacaagggcttgagtggatgggatgg	atgaaccctgac......agtggtgccaca	ggctatgcagagaggttccag...ggcagagtcatcatgaccaggaacacctccataaatacagtctacatggaactgagcagcctgaaatctgacgacacggccgtctattattgt	gcgagaggatattgtagtagtgtgaactgcctggaccactacacctactacggcttggacgtc	tgtgcgagaggatattgtagtagtgtgaactgcctggaccactacacctactacggcttggacgtctgg	ctactacggcttggacgtctggggccaagggaccacggtcaccgtctcctca	tggggccaagggaccacggtcaccgtctcctca
1860	AGGGATGCATTAACCG-1_contig_1	productive	Homsap IGHV4-39*01 F	Homsap IGHJ5*02 F	Homsap IGHD6-19*01 F	caggtgcagctgcagcagtcgggccca...ggactggtgaagccttcggagaccctgtccctcacctgcactctctctggtggctccatcatc......gattataattactactggggctggatccgccagcccccagggaaggggcttgagtggattgcgactatctattatagt.........gggaacacctactacaacccgtccctcaag...agtcgactcaccatatccgtagacacgtccaggaaccagttctccctgcagctgacctctgtgaccgccgctgacacggctctatatcactgtgcgagacaaggcagggacaactggttcgacccctggggccagggaaccctggtcaccgtcgcctcag		caggtgcagctgcagcagtcgggccca...ggactggtgaagccttcggagaccctgtccctcacctgcactctctctggtggctccatcatc......gattataattactactggggctggatccgccagcccccagggaaggggcttgagtggattgcgactatctattatagt.........gggaacacctactacaacccgtccctcaag...agtcgactcaccatatccgtagacacgtccaggaaccagttctccctgcagctgacctctgtgaccgccgctgacacggctctatatcactgtgcgagaca	caggtgcagctgcagcagtcgggccca...ggactggtgaagccttcggagaccctgtccctcacctgcactctctct	ggtggctccatcatc......gattataattactac	tggggctggatccgccagcccccagggaaggggcttgagtggattgcgact	atctattatagt.........gggaacacc	tactacaacccgtccctcaag...agtcgactcaccatatccgtagacacgtccaggaaccagttctccctgcagctgacctctgtgaccgccgctgacacggctctatatcactgt	gcgagacaaggcagggacaactggttcgacccc	tgtgcgagacaaggcagggacaactggttcgacccctgg	acaactggttcgacccctggggccagggaaccctggtcaccgtcgcctcag	tggggccagggaaccctggtcaccgtcgcctcag
371	AGGGATGGTTAGATGA-1_contig_3	productive	Homsap IGHV3-21*01 F	Homsap IGHJ3*02 F	Homsap IGHD4-17*01 F	gaggtgcagctggtggagtctggggga...ggcctggtcaagcctggggggtccctgagactctcctgtgcagcctctggattcaccttc............agtagctatagcatgaactgggtccgccaggctccagggaaggggctggagtgggtctcatccattagtagtagt......agtagttacatatactacgcagactcagtgaag...ggccgattcaccatctccagagacaacgccaagaactcactgtatctgcaaatgaacagcctgagagccgaggacacggctgtgtattactgtgcgagaggggacacggtgaccactgatgcttttgatatctggggccaagggacaatggtcaccgtctcttcag		gaggtgcagctggtggagtctggggga...ggcctggtcaagcctggggggtccctgagactctcctgtgcagcctctggattcaccttc............agtagctatagcatgaactgggtccgccaggctccagggaaggggctggagtgggtctcatccattagtagtagt......agtagttacatatactacgcagactcagtgaag...ggccgattcaccatctccagagacaacgccaagaactcactgtatctgcaaatgaacagcctgagagccgaggacacggctgtgtattactgtgcgagag	gaggtgcagctggtggagtctggggga...ggcctggtcaagcctggggggtccctgagactctcctgtgcagcctct	ggattcaccttc............agtagctatagc	atgaactgggtccgccaggctccagggaaggggctggagtgggtctcatcc	attagtagtagt......agtagttacata	tactacgcagactcagtgaag...ggccgattcaccatctccagagacaacgccaagaactcactgtatctgcaaatgaacagcctgagagccgaggacacggctgtgtattactgt	gcgagaggggacacggtgaccactgatgcttttgatatc	tgtgcgagaggggacacggtgaccactgatgcttttgatatctgg	tgatgcttttgatatctggggccaagggacaatggtcaccgtctcttcag	tggggccaagggacaatggtcaccgtctcttcag
372	AGGGATGGTTAGATGA-1_contig_4	productive	Homsap IGHV3-21*01 F	Homsap IGHJ3*02 F	Homsap IGHD4-17*01 F	caggtgcagctggtggagtctggggga...ggcgtggtccagcctgggaggtccctgagactctcctgtgcagcctctggattcaccttc............agtagctatagcatgaactgggtccgccaggctccagggaaggggctggagtgggtctcatccattagtagtagt......agtagttacatatactacgcagactcagtgaag...ggccgattcaccatctccagagacaacgccaagaactcactgtatctgcaaatgaacagcctgagagccgaggacacggctgtgtattactgtgcgagaggggacacggtgaccactgatgcttttgatatctggggccaagggacaatggtcaccgtctcttcag		caggtgcagctggtggagtctggggga...ggcgtggtccagcctgggaggtccctgagactctcctgtgcagcctctggattcaccttc............agtagctatagcatgaactgggtccgccaggctccagggaaggggctggagtgggtctcatccattagtagtagt......agtagttacatatactacgcagactcagtgaag...ggccgattcaccatctccagagacaacgccaagaactcactgtatctgcaaatgaacagcctgagagccgaggacacggctgtgtattactgtgcgagag	caggtgcagctggtggagtctggggga...ggcgtggtccagcctgggaggtccctgagactctcctgtgcagcctct	ggattcaccttc............agtagctatagc	atgaactgggtccgccaggctccagggaaggggctggagtgggtctcatcc	attagtagtagt......agtagttacata	tactacgcagactcagtgaag...ggccgattcaccatctccagagacaacgccaagaactcactgtatctgcaaatgaacagcctgagagccgaggacacggctgtgtattactgt	gcgagaggggacacggtgaccactgatgcttttgatatc	tgtgcgagaggggacacggtgaccactgatgcttttgatatctgg	tgatgcttttgatatctggggccaagggacaatggtcaccgtctcttcag	tggggccaagggacaatggtcaccgtctcttcag
1486	AGGGTGAAGCCCGAAA-1_contig_2	productive	Homsap IGHV1-69*04 F	Homsap IGHJ6*02 F	Homsap IGHD3-10*01 F	caggtccagctggtgcagtctggggct...gaggtgaagaagcctgggtcctcggtgaaggtctcctgcaaggcttctggaggcaccttc............agcagctatgctatcagctgggtgcgacaggcccctggacaagggcttgagtggatgggaaggatcatccctatc......cttggtatagcaaactacgcacagaagttccag...ggcagagtcacgattaccgcggacaaatccacgagcacagcctacatggagctgagcagcctgagatctgaggacacggccgtgtattactgtgcgagagaaaacggggcatattactatggttcggggagccctaattactactactactacggtatggacgtctggggccaagggacc…		caggtccagctggtgcagtctggggct...gaggtgaagaagcctgggtcctcggtgaaggtctcctgcaaggcttctggaggcaccttc............agcagctatgctatcagctgggtgcgacaggcccctggacaagggcttgagtggatgggaaggatcatccctatc......cttggtatagcaaactacgcacagaagttccag...ggcagagtcacgattaccgcggacaaatccacgagcacagcctacatggagctgagcagcctgagatctgaggacacggccgtgtattactgtgcgagaga	caggtccagctggtgcagtctggggct...gaggtgaagaagcctgggtcctcggtgaaggtctcctgcaaggcttct	ggaggcaccttc............agcagctatgct	atcagctgggtgcgacaggcccctggacaagggcttgagtggatgggaagg	atcatccctatc......cttggtatagca	aactacgcacagaagttccag...ggcagagtcacgattaccgcggacaaatccacgagcacagcctacatggagctgagcagcctgagatctgaggacacggccgtgtattactgt	gcgagagaaaacggggcatattactatggttcggggagccctaattactactactactacggtatggacgtc	tgtgcgagagaaaacggggcatattactatggttcggggagccctaattactactactactacggtatggacgtctgg	attactactactactacggtatggacgtctggggccaagggaccacggtcaccgtctcctca	tggggccaagggaccacggtcaccgtctcctca
2433	AGGGTGACACACCGAC-1_contig_3	productive	Homsap IGHV1-3*01 F	Homsap IGHJ4*02 F	Homsap IGHD5-18*01 F	caggtccagcttgtgcagtctgggact...gaggtgaagaagcctggggcctcactgaagctttcctgcaggggttcaggatacaccttc............actgactatgccatgcattgggtgcgccaggcccccggacaaaggcctgagtggataggatggatgaacgcacgc......aatggtgacacaaaatattcacagaagttccag...ggcagagtcaccatttccagggacacgtccgcgagcacagcctacatggaactgagtagcctgagatctgaagatacggctgtgtattattgtacgagagattgggtatgctgctatggctcaaactttgactactggggccagggaaccctggtcaccgtctcctcag		caggtccagcttgtgcagtctgggact...gaggtgaagaagcctggggcctcactgaagctttcctgcaggggttcaggatacaccttc............actgactatgccatgcattgggtgcgccaggcccccggacaaaggcctgagtggataggatggatgaacgcacgc......aatggtgacacaaaatattcacagaagttccag...ggcagagtcaccatttccagggacacgtccgcgagcacagcctacatggaactgagtagcctgagatctgaagatacggctgtgtattattgtacgagaga	caggtccagcttgtgcagtctgggact...gaggtgaagaagcctggggcctcactgaagctttcctgcaggggttca	ggatacaccttc............actgactatgcc	atgcattgggtgcgccaggcccccggacaaaggcctgagtggataggatgg	atgaacgcacgc......aatggtgacaca	aaatattcacagaagttccag...ggcagagtcaccatttccagggacacgtccgcgagcacagcctacatggaactgagtagcctgagatctgaagatacggctgtgtattattgt	acgagagattgggtatgctgctatggctcaaactttgactac	tgtacgagagattgggtatgctgctatggctcaaactttgactactgg	actttgactactggggccagggaaccctggtcaccgtctcctcag	tggggccagggaaccctggtcaccgtctcctcag
3005	AGGGTGACACCAGTTA-1_contig_3	productive	Homsap IGHV1-18*01 F	Homsap IGHJ4*02 F	Homsap IGHD6-19*01 F	caggttcagctggtgcagtctggagct...gaggtgaagaagcctggggcctcagtgaaggtctcctgcaaggcttctggttacaccttt............acccgccatggtatcagctgggtgcgacaggcccctggacaggggcttgagtggatgggatggatcagcgcttac......aatggtaacacagactatgcacagaagttccag...ggcagagtcaccatgaccacagacacatccacgagcacagcctacatggagctgaggagcctgagatctgacgacacggccgtgtattactgtgggagagattggtccgagtatgctagtggctggtcctactggggccagggaaccctggtcaccgtctcctcag		caggttcagctggtgcagtctggagct...gaggtgaagaagcctggggcctcagtgaaggtctcctgcaaggcttctggttacaccttt............acccgccatggtatcagctgggtgcgacaggcccctggacaggggcttgagtggatgggatggatcagcgcttac......aatggtaacacagactatgcacagaagttccag...ggcagagtcaccatgaccacagacacatccacgagcacagcctacatggagctgaggagcctgagatctgacgacacggccgtgtattactgtgggagaga	caggttcagctggtgcagtctggagct...gaggtgaagaagcctggggcctcagtgaaggtctcctgcaaggcttct	ggttacaccttt............acccgccatggt	atcagctgggtgcgacaggcccctggacaggggcttgagtggatgggatgg	atcagcgcttac......aatggtaacaca	gactatgcacagaagttccag...ggcagagtcaccatgaccacagacacatccacgagcacagcctacatggagctgaggagcctgagatctgacgacacggccgtgtattactgt	gggagagattggtccgagtatgctagtggctggtcctac	tgtgggagagattggtccgagtatgctagtggctggtcctactgg	ctactggggccagggaaccctggtcaccgtctcctcag	tggggccagggaaccctggtcaccgtctcctcag
925	AGGTCATAGCACCGTC-1_contig_1	productive	Homsap IGHV2-5*02 F	Homsap IGHJ4*02 F	Homsap IGHD3-9*01 F	cagatcaccttgaaggagtctggtcct...acgctggtgaaacccacacagaccctcacgctgacctgcaccttctctgggttctcactcagc......actagtggagtgggtgtgggctggatccgtcagcccccaggaaaggccctggagtggcttgcactcatttattgggat.........gatgataagcgctacagcccatctctgaag...agcaggctcaccatcaccaaggacacctccaaaaaccaggtggtccttacaatgaccaacatggaccctgtggacacagccacatattactgtgcacacagacgtctcgggcgtccggacgatattttgactggttattattggggcccatactactttgactactggggccagggaacc…		cagatcaccttgaaggagtctggtcct...acgctggtgaaacccacacagaccctcacgctgacctgcaccttctctgggttctcactcagc......actagtggagtgggtgtgggctggatccgtcagcccccaggaaaggccctggagtggcttgcactcatttattgggat.........gatgataagcgctacagcccatctctgaag...agcaggctcaccatcaccaaggacacctccaaaaaccaggtggtccttacaatgaccaacatggaccctgtggacacagccacatattactgtgcacacagac	cagatcaccttgaaggagtctggtcct...acgctggtgaaacccacacagaccctcacgctgacctgcaccttctct	gggttctcactcagc......actagtggagtgggt	gtgggctggatccgtcagcccccaggaaaggccctggagtggcttgcactc	atttattgggat.........gatgataag	cgctacagcccatctctgaag...agcaggctcaccatcaccaaggacacctccaaaaaccaggtggtccttacaatgaccaacatggaccctgtggacacagccacatattactgt	gcacacagacgtctcgggcgtccggacgatattttgactggttattattggggcccatactactttgactac	tgtgcacacagacgtctcgggcgtccggacgatattttgactggttattattggggcccatactactttgactactgg	actactttgactactggggccagggaaccctggtcaccgtctcctcag	tggggccagggaaccctggtcaccgtctcctcag
927	AGGTCATCAATCGGTT-1_contig_2	productive	Homsap IGHV4-31*03 F	Homsap IGHJ4*02 F	Homsap IGHD2-15*01 F	caggtgcagctgcaggagtcgggccca...ggactggtgaagccttcacagaccctgtccctcacctgcactgtctctggtggctccatcagc......agtggtggttactactggagctggatccgccagcacccagggaagggcctggagtggattgggtacatctattacagt.........gggagcacctactacaacccgtccctcaag...agtcgagttaccatatcagtagacacgtctaagaaccagttctccctgaagctgagctctgtgactgccgcggacacggccgtgtattactgtgcgagagtcgcggtggtggtagctgctagtgactactggggccagggaaccctggtcaccgtctcctcag		caggtgcagctgcaggagtcgggccca...ggactggtgaagccttcacagaccctgtccctcacctgcactgtctctggtggctccatcagc......agtggtggttactactggagctggatccgccagcacccagggaagggcctggagtggattgggtacatctattacagt.........gggagcacctactacaacccgtccctcaag...agtcgagttaccatatcagtagacacgtctaagaaccagttctccctgaagctgagctctgtgactgccgcggacacggccgtgtattactgtgcgagag	caggtgcagctgcaggagtcgggccca...ggactggtgaagccttcacagaccctgtccctcacctgcactgtctct	ggtggctccatcagc......agtggtggttactac	tggagctggatccgccagcacccagggaagggcctggagtggattgggtac	atctattacagt.........gggagcacc	tactacaacccgtccctcaag...agtcgagttaccatatcagtagacacgtctaagaaccagttctccctgaagctgagctctgtgactgccgcggacacggccgtgtattactgt	gcgagagtcgcggtggtggtagctgctagtgactac	tgtgcgagagtcgcggtggtggtagctgctagtgactactgg	tgactactggggccagggaaccctggtcaccgtctcctcag	tggggccagggaaccctggtcaccgtctcctcag
2022	AGGTCATCATACTACG-1_contig_1	productive	Homsap IGHV2-5*02 F	Homsap IGHJ4*02 F	Homsap IGHD6-13*01 F	cagatcaccttgaaggagtctggtcct...acactggtgaaacccacacagaccctcacgctgacctgcaccttctctggattctcactcagc......gcttttgggatgagtctgggctggatccgccagcccccaggaagggccctggagtggcttgcactcatttattgggat.........gatgataagcgctacagcccatctctggag...agcaggctcaccatcaccaaggacacctccaaaaaccaggtggtcctaacaatgaccaacatggcccctgtggacacagccacatattattgtgcacacctcagtaccagttgggactcgacctttgactcctggggccagggaaccctggtcaccgtctcctcag		cagatcaccttgaaggagtctggtcct...acactggtgaaacccacacagaccctcacgctgacctgcaccttctctggattctcactcagc......gcttttgggatgagtctgggctggatccgccagcccccaggaagggccctggagtggcttgcactcatttattgggat.........gatgataagcgctacagcccatctctggag...agcaggctcaccatcaccaaggacacctccaaaaaccaggtggtcctaacaatgaccaacatggcccctgtggacacagccacatattattgtgcacac	cagatcaccttgaaggagtctggtcct...acactggtgaaacccacacagaccctcacgctgacctgcaccttctct	ggattctcactcagc......gcttttgggatgagt	ctgggctggatccgccagcccccaggaagggccctggagtggcttgcactc	atttattgggat.........gatgataag	cgctacagcccatctctggag...agcaggctcaccatcaccaaggacacctccaaaaaccaggtggtcctaacaatgaccaacatggcccctgtggacacagccacatattattgt	gcacacctcagtaccagttgggactcgacctttgactcc	tgtgcacacctcagtaccagttgggactcgacctttgactcctgg	ctttgactcctggggccagggaaccctggtcaccgtctcctcag	tggggccagggaaccctggtcaccgtctcctcag
689	AGGTCATCATCGGTTA-1_contig_1	productive	Homsap IGHV4-31*03 F	Homsap IGHJ4*02 F	Homsap IGHD2-15*01 F	caggtgcagctgcaggagtcgggccca...ggactggtgaagccttcacagaccctgtccctcacctgcactgtctctggtggctccatcagc......agtggtggttactactggagctggatccgccagcacccagggaagggcctggagtggattgggtacatctattacagt.........gggagcacctactacaacccgtccctcaag...agtcgagttaccatatcagtagacacgtctaagaaccagttctccctgaagctgagctctgtgactgccgcggacacggccgtgtattactgtgcgagagtcgcggtggtggtagctgctagtgactactggggccagggaaccctggtcaccgtctcctcag		caggtgcagctgcaggagtcgggccca...ggactggtgaagccttcacagaccctgtccctcacctgcactgtctctggtggctccatcagc......agtggtggttactactggagctggatccgccagcacccagggaagggcctggagtggattgggtacatctattacagt.........gggagcacctactacaacccgtccctcaag...agtcgagttaccatatcagtagacacgtctaagaaccagttctccctgaagctgagctctgtgactgccgcggacacggccgtgtattactgtgcgagag	caggtgcagctgcaggagtcgggccca...ggactggtgaagccttcacagaccctgtccctcacctgcactgtctct	ggtggctccatcagc......agtggtggttactac	tggagctggatccgccagcacccagggaagggcctggagtggattgggtac	atctattacagt.........gggagcacc	tactacaacccgtccctcaag...agtcgagttaccatatcagtagacacgtctaagaaccagttctccctgaagctgagctctgtgactgccgcggacacggccgtgtattactgt	gcgagagtcgcggtggtggtagctgctagtgactac	tgtgcgagagtcgcggtggtggtagctgctagtgactactgg	tgactactggggccagggaaccctggtcaccgtctcctcag	tggggccagggaaccctggtcaccgtctcctcag
2897	AGGTCATTCGGAAACG-1_contig_1	productive	Homsap IGHV1-46*01 F, or Homsap IGHV1-46*03 F	Homsap IGHJ6*02 F	Homsap IGHD6-13*01 F	caggtgcagctggtgcagtctggggct...gaggtgaagaagcctggggcctcagtgaaggtttcctgcaaggcatctggatacaccttc............accagctactatatgcactgggtgcgacaggcccctggacaagggcttgagtggatgggaataatcaaccctagt......ggtggtagcacaagctacgcacagaagttccag...ggcagagtcaccatgaccagggacacgtccacgagcacagtctacatggagctgagcagcctgagatctgaggacacggccgtgtattactgtgtgtgttccctaccgggtatagcagcagctggtacggccccggggaggcaaccatacggtatggacgtctggggccaagggaccacg…		caggtgcagctggtgcagtctggggct...gaggtgaagaagcctggggcctcagtgaaggtttcctgcaaggcatctggatacaccttc............accagctactatatgcactgggtgcgacaggcccctggacaagggcttgagtggatgggaataatcaaccctagt......ggtggtagcacaagctacgcacagaagttccag...ggcagagtcaccatgaccagggacacgtccacgagcacagtctacatggagctgagcagcctgagatctgaggacacggccgtgtattactgtg	caggtgcagctggtgcagtctggggct...gaggtgaagaagcctggggcctcagtgaaggtttcctgcaaggcatct	ggatacaccttc............accagctactat	atgcactgggtgcgacaggcccctggacaagggcttgagtggatgggaata	atcaaccctagt......ggtggtagcaca	agctacgcacagaagttccag...ggcagagtcaccatgaccagggacacgtccacgagcacagtctacatggagctgagcagcctgagatctgaggacacggccgtgtattactgt	gtgtgttccctaccgggtatagcagcagctggtacggccccggggaggcaaccatacggtatggacgtc	tgtgtgtgttccctaccgggtatagcagcagctggtacggccccggggaggcaaccatacggtatggacgtctgg	tacggtatggacgtctggggccaagggaccacggtcaccgtctcctca	tggggccaagggaccacggtcaccgtctcctca
1546	AGTAGTCAGTTTCCTT-1_contig_1	productive	Homsap IGHV4-59*01 F	Homsap IGHJ5*02 F	Homsap IGHD5-12*01 F	caggtgcagctgcaggagtcgggccca...ggactggtgaagccttcggagaccctgtccctcacctgcactgtctctggtggctccatc............agtagttactactggagctggatccggcagcccccagggaagggactggagtggattgggtatatctattacagt.........gggagcaccaactacaacccctccctcaag...agtcgagtcaccatatcagtagacacgtccaagaaccagttctccctgaagctgagctctgtgaccgctgcggacacggccgtgtattactgtgcgagaggggctacggatctaaactggttcgacccctggggccagggaaccctggtcaccgtctcctcag		caggtgcagctgcaggagtcgggccca...ggactggtgaagccttcggagaccctgtccctcacctgcactgtctctggtggctccatc............agtagttactactggagctggatccggcagcccccagggaagggactggagtggattgggtatatctattacagt.........gggagcaccaactacaacccctccctcaag...agtcgagtcaccatatcagtagacacgtccaagaaccagttctccctgaagctgagctctgtgaccgctgcggacacggccgtgtattactgtgcgagag	caggtgcagctgcaggagtcgggccca...ggactggtgaagccttcggagaccctgtccctcacctgcactgtctct	ggtggctccatc............agtagttactac	tggagctggatccggcagcccccagggaagggactggagtggattgggtat	atctattacagt.........gggagcacc	aactacaacccctccctcaag...agtcgagtcaccatatcagtagacacgtccaagaaccagttctccctgaagctgagctctgtgaccgctgcggacacggccgtgtattactgt	gcgagaggggctacggatctaaactggttcgacccc	tgtgcgagaggggctacggatctaaactggttcgacccctgg	aactggttcgacccctggggccagggaaccctggtcaccgtctcctcag	tggggccagggaaccctggtcaccgtctcctcag
2509	AGTCTTTCATGTAGTC-1_contig_2	productive	Homsap IGHV4-59*08 F	Homsap IGHJ5*02 F	Homsap IGHD2-21*01 F	caggtgcagctgcaggagtcgggccca...ggactggtgaagccttcggagaccctgtccctcacctgcactgtctctggtggctccatc............agtagttactactggagctggatccggcagcccccagggaagggactggagtggattgggtatatctattacttt.........gggagcaccaactacaacccctccctcaag...agtcgagtcaccatatcaatagacacgtccaagaaccagttctccctgaagctgagctctgtgaccgccgcagacacggccgtctattactgtgcgagacatcatctatttgggtgggataactggttcgacccctggggccagggaaccctggtcaccgtctcctcag		caggtgcagctgcaggagtcgggccca...ggactggtgaagccttcggagaccctgtccctcacctgcactgtctctggtggctccatc............agtagttactactggagctggatccggcagcccccagggaagggactggagtggattgggtatatctattacttt.........gggagcaccaactacaacccctccctcaag...agtcgagtcaccatatcaatagacacgtccaagaaccagttctccctgaagctgagctctgtgaccgccgcagacacggccgtctattactgtgcgagaca	caggtgcagctgcaggagtcgggccca...ggactggtgaagccttcggagaccctgtccctcacctgcactgtctct	ggtggctccatc............agtagttactac	tggagctggatccggcagcccccagggaagggactggagtggattgggtat	atctattacttt.........gggagcacc	aactacaacccctccctcaag...agtcgagtcaccatatcaatagacacgtccaagaaccagttctccctgaagctgagctctgtgaccgccgcagacacggccgtctattactgt	gcgagacatcatctatttgggtgggataactggttcgacccc	tgtgcgagacatcatctatttgggtgggataactggttcgacccctgg	aactggttcgacccctggggccagggaaccctggtcaccgtctcctcag	tggggccagggaaccctggtcaccgtctcctcag
1413	AGTGAGGAGGCCATAG-1_contig_2	productive	Homsap IGHV3-33*01 F, or Homsap IGHV3-33*06 F	Homsap IGHJ6*02 F	Homsap IGHD6-19*01 F	caggtgcagctggtggagtctggggga...ggcgtggtccagcctgggaggtccctgagactctcctgtgcagcgtctggattcaccttc............agtagctatggcatgcactgggtccgccaggctccaggcaaggggctggagtgggtggcagttatatggtatgat......ggaagtaataaatactatgcagactccgtgaag...ggccgattcaccatctccagagacaattccaagaacacgctgtatctgcaaatgaacagcctgagagccgaggacacggctgtgtattactgtgcgagagatcttggtatagcagtggctggtacatactactacggtatggacgtctggggccaagggaccacggtcaccgtctcctca		caggtgcagctggtggagtctggggga...ggcgtggtccagcctgggaggtccctgagactctcctgtgcagcgtctggattcaccttc............agtagctatggcatgcactgggtccgccaggctccaggcaaggggctggagtgggtggcagttatatggtatgat......ggaagtaataaatactatgcagactccgtgaag...ggccgattcaccatctccagagacaattccaagaacacgctgtatctgcaaatgaacagcctgagagccgaggacacggctgtgtattactgtgcgagaga	caggtgcagctggtggagtctggggga...ggcgtggtccagcctgggaggtccctgagactctcctgtgcagcgtct	ggattcaccttc............agtagctatggc	atgcactgggtccgccaggctccaggcaaggggctggagtgggtggcagtt	atatggtatgat......ggaagtaataaa	tactatgcagactccgtgaag...ggccgattcaccatctccagagacaattccaagaacacgctgtatctgcaaatgaacagcctgagagccgaggacacggctgtgtattactgt	gcgagagatcttggtatagcagtggctggtacatactactacggtatggacgtc	tgtgcgagagatcttggtatagcagtggctggtacatactactacggtatggacgtctgg	tactactacggtatggacgtctggggccaagggaccacggtcaccgtctcctca	tggggccaagggaccacggtcaccgtctcctca
1418	AGTGAGGCAAATTGCC-1_contig_2	productive	Homsap IGHV4-39*01 F	Homsap IGHJ6*02 F	Homsap IGHD2-15*01 F	cagctgcagctgcaggagtcgggccca...ggactggtgaagccttcggagaccctgtccctcacctgcactgtctctggtggctccatcagc......agtagtagttactactggggctggatccgccagcccccagggaaggggctggagtggattgggagtatctattatagt.........gggagcacctactacaacccgtccctcaag...agtcgagtcaccatatccgtagacacgtccaagaaccagttctccctgaagctgagctctgtgaccgccgcagacacggctgtgtattactgtgcgagacatatgacgggatattgtagtggtggtagctgctacggtttctactactactacggtatggacgtctggggccaagggacc…		cagctgcagctgcaggagtcgggccca...ggactggtgaagccttcggagaccctgtccctcacctgcactgtctctggtggctccatcagc......agtagtagttactactggggctggatccgccagcccccagggaaggggctggagtggattgggagtatctattatagt.........gggagcacctactacaacccgtccctcaag...agtcgagtcaccatatccgtagacacgtccaagaaccagttctccctgaagctgagctctgtgaccgccgcagacacggctgtgtattactgtgcgagaca	cagctgcagctgcaggagtcgggccca...ggactggtgaagccttcggagaccctgtccctcacctgcactgtctct	ggtggctccatcagc......agtagtagttactac	tggggctggatccgccagcccccagggaaggggctggagtggattgggagt	atctattatagt.........gggagcacc	tactacaacccgtccctcaag...agtcgagtcaccatatccgtagacacgtccaagaaccagttctccctgaagctgagctctgtgaccgccgcagacacggctgtgtattactgt	gcgagacatatgacgggatattgtagtggtggtagctgctacggtttctactactactacggtatggacgtc	tgtgcgagacatatgacgggatattgtagtggtggtagctgctacggtttctactactactacggtatggacgtctgg	ctactactactacggtatggacgtctggggccaagggaccacggtcaccgtctcctca	tggggccaagggaccacggtcaccgtctcctca
1232	AGTGGGAGTCTCATCC-1_contig_2	productive	Homsap IGHV3-7*01 F	Homsap IGHJ3*02 F	Homsap IGHD2-2*02 F	gaggtgcagctggtggagtctggggga...ggcttggtccagcctggggggtccctgagactctcctgtgcagcctctggattcaccttt............agtaactattggatgagctgggtccgccaggctccagggaaggggctggagtgggtggccaacataaatcaagat......ggaagtgagaaatactatgtggactctgtgaag...ggccgattcaccatctccagagacaacgccaagaactcactgtatctgcaaatgaacagcctgagagccgaggacacggctgtgtattactgtgcgagagactgcaatattctgtatgcttttgatatctggggccaagggacaatggtcactgtctcttcag		gaggtgcagctggtggagtctggggga...ggcttggtccagcctggggggtccctgagactctcctgtgcagcctctggattcaccttt............agtaactattggatgagctgggtccgccaggctccagggaaggggctggagtgggtggccaacataaatcaagat......ggaagtgagaaatactatgtggactctgtgaag...ggccgattcaccatctccagagacaacgccaagaactcactgtatctgcaaatgaacagcctgagagccgaggacacggctgtgtattactgtgcgagaga	gaggtgcagctggtggagtctggggga...ggcttggtccagcctggggggtccctgagactctcctgtgcagcctct	ggattcaccttt............agtaactattgg	atgagctgggtccgccaggctccagggaaggggctggagtgggtggccaac	ataaatcaagat......ggaagtgagaaa	tactatgtggactctgtgaag...ggccgattcaccatctccagagacaacgccaagaactcactgtatctgcaaatgaacagcctgagagccgaggacacggctgtgtattactgt	gcgagagactgcaatattctgtatgcttttgatatc	tgtgcgagagactgcaatattctgtatgcttttgatatctgg	atgcttttgatatctggggccaagggacaatggtcactgtctcttcag	tggggccaagggacaatggtcactgtctcttcag
208	AGTGTCAAGTTGAGTA-1_contig_2	productive	Homsap IGHV1-69*08 F	Homsap IGHJ4*02 F	Homsap IGHD1-26*01 F	caggtccagctggtgcaatctggggct...gaggtgaagaagcctgggtcctcggtgaaggtctcctgcaaggcttctggaggcaccttc............gacgactattctttcacctgggtgcgacaggcccctggacaaggtcttgagtggatgggaaggatcatccctatc......cttgatacaacacactacgcacacaacttccag...ggcagagtcacggttaccgcggacaaatccacgagcacagcctacatggagctgaccagcctgagatctgaggacacggccctctattactgtgcgagaggacccttaagtgggagcttctactactttgactactggggccagggaaccctggtcaccgtctcctcag		caggtccagctggtgcaatctggggct...gaggtgaagaagcctgggtcctcggtgaaggtctcctgcaaggcttctggaggcaccttc............gacgactattctttcacctgggtgcgacaggcccctggacaaggtcttgagtggatgggaaggatcatccctatc......cttgatacaacacactacgcacacaacttccag...ggcagagtcacggttaccgcggacaaatccacgagcacagcctacatggagctgaccagcctgagatctgaggacacggccctctattactgtgcgagag	caggtccagctggtgcaatctggggct...gaggtgaagaagcctgggtcctcggtgaaggtctcctgcaaggcttct	ggaggcaccttc............gacgactattct	ttcacctgggtgcgacaggcccctggacaaggtcttgagtggatgggaagg	atcatccctatc......cttgatacaaca	cactacgcacacaacttccag...ggcagagtcacggttaccgcggacaaatccacgagcacagcctacatggagctgaccagcctgagatctgaggacacggccctctattactgt	gcgagaggacccttaagtgggagcttctactactttgactac	tgtgcgagaggacccttaagtgggagcttctactactttgactactgg	actactttgactactggggccagggaaccctggtcaccgtctcctcag	tggggccagggaaccctggtcaccgtctcctcag
1707	AGTGTCAGTAGCGTGA-1_contig_2	productive	Homsap IGHV3-30-3*01 F	Homsap IGHJ4*02 F	Homsap IGHD3-9*01 F	caggtgcagctggtggagtctggggga...ggcgtggtccagcctgggaggtccctgagactctcctgtgcagcctctggattcaccttc............agtagctatgctatgcactgggtccgccaggctccaggcaaggggctggagtgggtggcagttatatcatatgat......ggaagcaataaatactacgcagactccgtgaag...ggccgattcaccatctccagagacaattccaagaacacgctgtatctgcaaatgaacagcctgagagctgaggacacggctgtgtattactgtgcgagctcggcgttacgatattttgactggttccgctttgactactggggccagggaaccctggtcaccgtctcctcag		caggtgcagctggtggagtctggggga...ggcgtggtccagcctgggaggtccctgagactctcctgtgcagcctctggattcaccttc............agtagctatgctatgcactgggtccgccaggctccaggcaaggggctggagtgggtggcagttatatcatatgat......ggaagcaataaatactacgcagactccgtgaag...ggccgattcaccatctccagagacaattccaagaacacgctgtatctgcaaatgaacagcctgagagctgaggacacggctgtgtattactgtgcgag	caggtgcagctggtggagtctggggga...ggcgtggtccagcctgggaggtccctgagactctcctgtgcagcctct	ggattcaccttc............agtagctatgct	atgcactgggtccgccaggctccaggcaaggggctggagtgggtggcagtt	atatcatatgat......ggaagcaataaa	tactacgcagactccgtgaag...ggccgattcaccatctccagagacaattccaagaacacgctgtatctgcaaatgaacagcctgagagctgaggacacggctgtgtattactgt	gcgagctcggcgttacgatattttgactggttccgctttgactac	tgtgcgagctcggcgttacgatattttgactggttccgctttgactactgg	ctttgactactggggccagggaaccctggtcaccgtctcctcag	tggggccagggaaccctggtcaccgtctcctcag
1866	AGTTGGTCAGGGAGAG-1_contig_1	productive	Homsap IGHV3-30-3*01 F	Homsap IGHJ4*02 F	Homsap IGHD3-22*01 F	caggtgcagctggtggagtctggggga...ggcgtggtccagcctgggaggtccctgagactctcctgtgcagcctctggattcaccttc............agtagctatgctatgcactgggtccgccaggctccaggcaaggggctggagtgggtggcagttatatcatatgat......ggaagcaataaatactacgcagactccgtgaag...ggccgattcaccatctccagagacaattccaagaacacgctgtatctgcaaatgaacagcctgagagctgaggacacggctgtgtattactgtgcgagagcaaactatgatagtagtggttattactacgaatactggggccagggaaccctggtcaccgtctcctcag		caggtgcagctggtggagtctggggga...ggcgtggtccagcctgggaggtccctgagactctcctgtgcagcctctggattcaccttc............agtagctatgctatgcactgggtccgccaggctccaggcaaggggctggagtgggtggcagttatatcatatgat......ggaagcaataaatactacgcagactccgtgaag...ggccgattcaccatctccagagacaattccaagaacacgctgtatctgcaaatgaacagcctgagagctgaggacacggctgtgtattactgtgcgagag	caggtgcagctggtggagtctggggga...ggcgtggtccagcctgggaggtccctgagactctcctgtgcagcctct	ggattcaccttc............agtagctatgct	atgcactgggtccgccaggctccaggcaaggggctggagtgggtggcagtt	atatcatatgat......ggaagcaataaa	tactacgcagactccgtgaag...ggccgattcaccatctccagagacaattccaagaacacgctgtatctgcaaatgaacagcctgagagctgaggacacggctgtgtattactgt	gcgagagcaaactatgatagtagtggttattactacgaatac	tgtgcgagagcaaactatgatagtagtggttattactacgaatactgg	tactggggccagggaaccctggtcaccgtctcctcag	tggggccagggaaccctggtcaccgtctcctcag
1065	AGTTGGTGTTACAGAA-1_contig_1	productive	Homsap IGHV1-69*02 F	Homsap IGHJ3*02 F	Homsap IGHD2-15*01 F	caggtccagctggtgcaatctggggct...gaggtgaagaagcctgggtcctcggtgaaggtctcctgcaaggcttctggaggcaccttc............agcagctatactatcagctgggtgcgacaggcccctggacaagggcttgagtggatgggaaggatcatccctatc......cttggtatagcaaactacgcacagaagttccag...ggcagagtcacgattaccgcggacaaatccacgagcacagcctacatggagctgagcagcctgagatctgaggacacggccgtgtattactgtgcgagagatagggggggaaagagtatgggggattgtagtggtggtagctgccctagtgatatctggggccaagggacaatggtcacc…		caggtccagctggtgcaatctggggct...gaggtgaagaagcctgggtcctcggtgaaggtctcctgcaaggcttctggaggcaccttc............agcagctatactatcagctgggtgcgacaggcccctggacaagggcttgagtggatgggaaggatcatccctatc......cttggtatagcaaactacgcacagaagttccag...ggcagagtcacgattaccgcggacaaatccacgagcacagcctacatggagctgagcagcctgagatctgaggacacggccgtgtattactgtgcgaga	caggtccagctggtgcaatctggggct...gaggtgaagaagcctgggtcctcggtgaaggtctcctgcaaggcttct	ggaggcaccttc............agcagctatact	atcagctgggtgcgacaggcccctggacaagggcttgagtggatgggaagg	atcatccctatc......cttggtatagca	aactacgcacagaagttccag...ggcagagtcacgattaccgcggacaaatccacgagcacagcctacatggagctgagcagcctgagatctgaggacacggccgtgtattactgt	gcgagagatagggggggaaagagtatgggggattgtagtggtggtagctgccctagtgatatc	tgtgcgagagatagggggggaaagagtatgggggattgtagtggtggtagctgccctagtgatatctgg	tgatatctggggccaagggacaatggtcaccgtctcttcag	tggggccaagggacaatggtcaccgtctcttcag
690	AGTTGGTTCCGAAGAG-1_contig_1	productive	Homsap IGHV3-13*01 F	Homsap IGHJ4*02 F	Homsap IGHD5-18*01 F	gaggtgcagctggtggagtctggggga...ggcttggtacagcctggggggtccctgagactctcctgtgcagcctctggattcaccttc............agtagctacgacatgcactgggtccgccaagctacaggaaaaggtctggagtgggtctcagctattggtactgct.........ggtgacacatactatccaggctccgtgaag...ggccgattcaccatctccagagaaaatgccaagaactccttgtatcttcaaatgaacagcctgagagccggggacacggctgtgtattactgtgcagtcagctacggtgaccccgccgggggatttgactactggggccagggaaccctggtcaccgtctcctcag		gaggtgcagctggtggagtctggggga...ggcttggtacagcctggggggtccctgagactctcctgtgcagcctctggattcaccttc............agtagctacgacatgcactgggtccgccaagctacaggaaaaggtctggagtgggtctcagctattggtactgct.........ggtgacacatactatccaggctccgtgaag...ggccgattcaccatctccagagaaaatgccaagaactccttgtatcttcaaatgaacagcctgagagccggggacacggctgtgtattactgtgca	gaggtgcagctggtggagtctggggga...ggcttggtacagcctggggggtccctgagactctcctgtgcagcctct	ggattcaccttc............agtagctacgac	atgcactgggtccgccaagctacaggaaaaggtctggagtgggtctcagct	attggtactgct.........ggtgacaca	tactatccaggctccgtgaag...ggccgattcaccatctccagagaaaatgccaagaactccttgtatcttcaaatgaacagcctgagagccggggacacggctgtgtattactgt	gcagtcagctacggtgaccccgccgggggatttgactac	tgtgcagtcagctacggtgaccccgccgggggatttgactactgg	tttgactactggggccagggaaccctggtcaccgtctcctcag	tggggccagggaaccctggtcaccgtctcctcag
691	AGTTGGTTCCGAAGAG-1_contig_2	productive	Homsap IGHV3-13*01 F	Homsap IGHJ4*02 F	Homsap IGHD5-18*01 F	gaggtgcagctggtggagtctggggga...ggcttggtacagcctggggggtccctgagactctcctgtgcagcctctggattcaccttc............agtagctacgacatgcactgggtccgccaagctacaggaaaaggtctggagtgggtctcagctattggtactgct.........ggtgacacatactatccaggctccgtgaag...ggccgattcaccatctccagagaaaatgccaagaactccttgtatcttcaaatgaacagcctgagagccggggacacggctgtgtattactgtgcagtcagctacggtgaccccgccgggggatttgactactggggccagggaaccctggtcaccgtctcctcag		gaggtgcagctggtggagtctggggga...ggcttggtacagcctggggggtccctgagactctcctgtgcagcctctggattcaccttc............agtagctacgacatgcactgggtccgccaagctacaggaaaaggtctggagtgggtctcagctattggtactgct.........ggtgacacatactatccaggctccgtgaag...ggccgattcaccatctccagagaaaatgccaagaactccttgtatcttcaaatgaacagcctgagagccggggacacggctgtgtattactgtgca	gaggtgcagctggtggagtctggggga...ggcttggtacagcctggggggtccctgagactctcctgtgcagcctct	ggattcaccttc............agtagctacgac	atgcactgggtccgccaagctacaggaaaaggtctggagtgggtctcagct	attggtactgct.........ggtgacaca	tactatccaggctccgtgaag...ggccgattcaccatctccagagaaaatgccaagaactccttgtatcttcaaatgaacagcctgagagccggggacacggctgtgtattactgt	gcagtcagctacggtgaccccgccgggggatttgactac	tgtgcagtcagctacggtgaccccgccgggggatttgactactgg	tttgactactggggccagggaaccctggtcaccgtctcctcag	tggggccagggaaccctggtcaccgtctcctcag
2586	ATAAGAGCATCACAAC-1_contig_1	productive	Homsap IGHV1-3*01 F	Homsap IGHJ3*02 F	Homsap IGHD4-11*01 ORF	caggtccagcttgtgcagtctggggct...gaggtgaagaagcctggggcctcagtgaaggtttcctgcaaggcttctggatacaccttc............actagctatgctatgcattgggtgcgccaggcccccggacaaaggcttgagtggatgggatggatcaacgctggc......aatggtaacacaaaatattcacagaagttccag...ggcagagtcaccattaccagggacacatccgcgagcacagcctacatggagctgagcagcctgagatctgaagacacggctgtgtattactgtgcgagagatacagaccaagatgcttttgatatctggggccaagggacaatggtcaccgtctcttcag		caggtccagcttgtgcagtctggggct...gaggtgaagaagcctggggcctcagtgaaggtttcctgcaaggcttctggatacaccttc............actagctatgctatgcattgggtgcgccaggcccccggacaaaggcttgagtggatgggatggatcaacgctggc......aatggtaacacaaaatattcacagaagttccag...ggcagagtcaccattaccagggacacatccgcgagcacagcctacatggagctgagcagcctgagatctgaagacacggctgtgtattactgtgcgagaga	caggtccagcttgtgcagtctggggct...gaggtgaagaagcctggggcctcagtgaaggtttcctgcaaggcttct	ggatacaccttc............actagctatgct	atgcattgggtgcgccaggcccccggacaaaggcttgagtggatgggatgg	atcaacgctggc......aatggtaacaca	aaatattcacagaagttccag...ggcagagtcaccattaccagggacacatccgcgagcacagcctacatggagctgagcagcctgagatctgaagacacggctgtgtattactgt	gcgagagatacagaccaagatgcttttgatatc	tgtgcgagagatacagaccaagatgcttttgatatctgg	gatgcttttgatatctggggccaagggacaatggtcaccgtctcttcag	tggggccaagggacaatggtcaccgtctcttcag
2025	ATCACGATCATAAAGG-1_contig_2	productive	Homsap IGHV3-7*01 F	Homsap IGHJ3*01 F	Homsap IGHD6-13*01 F	gaggtgcaattggtggagtctggggga...ggcttggtccagcctggggggtccctaagactctcctgtacagcctctggattcacctat............attaactattggatgaactgggtccgccaggccccagggaaggggctggagtgggtggccaacataaaacaagat......ggaagtgaggagtactatgtggactctgtgagg...ggccgattcaccatctccagagacaacgccaagaactcagtttatctgcaaatgaacagcctgagagacgaggacacggctgtatattactgtgcgagagaaaaaggcaccagctggcaacgcgaatcttttgatgtctggggccaaggcacaatggtcaccgtctcttcag		gaggtgcaattggtggagtctggggga...ggcttggtccagcctggggggtccctaagactctcctgtacagcctctggattcacctat............attaactattggatgaactgggtccgccaggccccagggaaggggctggagtgggtggccaacataaaacaagat......ggaagtgaggagtactatgtggactctgtgagg...ggccgattcaccatctccagagacaacgccaagaactcagtttatctgcaaatgaacagcctgagagacgaggacacggctgtatattactgtgcgagaga	gaggtgcaattggtggagtctggggga...ggcttggtccagcctggggggtccctaagactctcctgtacagcctct	ggattcacctat............attaactattgg	atgaactgggtccgccaggccccagggaaggggctggagtgggtggccaac	ataaaacaagat......ggaagtgaggag	tactatgtggactctgtgagg...ggccgattcaccatctccagagacaacgccaagaactcagtttatctgcaaatgaacagcctgagagacgaggacacggctgtatattactgt	gcgagagaaaaaggcaccagctggcaacgcgaatcttttgatgtc	tgtgcgagagaaaaaggcaccagctggcaacgcgaatcttttgatgtctgg	cttttgatgtctggggccaaggcacaatggtcaccgtctcttcag	tggggccaaggcacaatggtcaccgtctcttcag
860	ATCATGGAGTTAGGTA-1_contig_1	productive	Homsap IGHV1-18*04 F	Homsap IGHJ4*02 F	Homsap IGHD3-9*01 F	caggttcagctggtgcagtctggagct...gaggtgaagaagcctggggcctcagtgaaggtctcctgcaaggcttctggttacaccttt............accagctacggtatcagctgggtgcgacaggcccctggacaagggcttgagtggatgggatggatcagcgcttac......aatgctaacactaactatgcacagaagtttcag...ggcagagtcaccatgaccacagacacatccacgaccacagcctacatggagctgaggagcctgagatctgacgacacggccgtgtattattgtgcgagagatccatacgatattttgactggttattatagggggaaccagattgactactggggccagggaaccctggtcaccgtctcc…		caggttcagctggtgcagtctggagct...gaggtgaagaagcctggggcctcagtgaaggtctcctgcaaggcttctggttacaccttt............accagctacggtatcagctgggtgcgacaggcccctggacaagggcttgagtggatgggatggatcagcgcttac......aatgctaacactaactatgcacagaagtttcag...ggcagagtcaccatgaccacagacacatccacgaccacagcctacatggagctgaggagcctgagatctgacgacacggccgtgtattattgtgcgagaga	caggttcagctggtgcagtctggagct...gaggtgaagaagcctggggcctcagtgaaggtctcctgcaaggcttct	ggttacaccttt............accagctacggt	atcagctgggtgcgacaggcccctggacaagggcttgagtggatgggatgg	atcagcgcttac......aatgctaacact	aactatgcacagaagtttcag...ggcagagtcaccatgaccacagacacatccacgaccacagcctacatggagctgaggagcctgagatctgacgacacggccgtgtattattgt	gcgagagatccatacgatattttgactggttattatagggggaaccagattgactac	tgtgcgagagatccatacgatattttgactggttattatagggggaaccagattgactactgg	ttgactactggggccagggaaccctggtcaccgtctcctcag	tggggccagggaaccctggtcaccgtctcctcag
2901	ATCATGGGTCAGCTAT-1_contig_2	productive	Homsap IGHV4-59*01 F, or Homsap IGHV4-59*03 F	Homsap IGHJ5*01 F, or Homsap IGHJ5*02 F	Homsap IGHD2-2*01 F	caggtgcagctgcacgagtcgggccca...agactggtgaagccttcggagaccctgtccctcacctgcagtgtctccggtggctccata............agtactttctactggagctggatccggcagtcccctgggaagggactggagtgggttggatctatctattacagt.........gggagagtctactacaacccctctctctac...agccgactctccatctcagtagacgcctccaagaaacacttctccctgaacctgagttctgcgaccgctgcggacacggccgtctattactgtgcgagagaccgctctagacagtctagtacttctctagattcgtggttcgacccctggggccaaggaatcctggtcaccgtctcctcag		caggtgcagctgcacgagtcgggccca...agactggtgaagccttcggagaccctgtccctcacctgcagtgtctccggtggctccata............agtactttctactggagctggatccggcagtcccctgggaagggactggagtgggttggatctatctattacagt.........gggagagtctactacaacccctctctctac...agccgactctccatctcagtagacgcctccaagaaacacttctccctgaacctgagttctgcgaccgctgcggacacggccgtctattactgtgcgagaga	caggtgcagctgcacgagtcgggccca...agactggtgaagccttcggagaccctgtccctcacctgcagtgtctcc	ggtggctccata............agtactttctac	tggagctggatccggcagtcccctgggaagggactggagtgggttggatct	atctattacagt.........gggagagtc	tactacaacccctctctctac...agccgactctccatctcagtagacgcctccaagaaacacttctccctgaacctgagttctgcgaccgctgcggacacggccgtctattactgt	gcgagagaccgctctagacagtctagtacttctctagattcgtggttcgacccc	tgtgcgagagaccgctctagacagtctagtacttctctagattcgtggttcgacccctgg	tggttcgacccctggggccaaggaatcctggtcaccgtctcctcag	tggggccaaggaatcctggtcaccgtctcctcag
2590	ATCATGGTCACCAGGC-1_contig_1	productive	Homsap IGHV1-18*04 F	Homsap IGHJ6*02 F	Homsap IGHD5-12*01 F	caggttcagctggtgcagtctggagct...gaggtgaagaagcctggggcctcagtgaaggtctcctgcaaggcttctggttacaccttt............accagctacggtatcagctgggtgcgacaggcccctggacaagggcttgagtggatgggatggatcagcgcttac......aatggtaacacaaactatgcacagaagctccag...ggcagagtcaccatgaccacagacacatccacgagcacagcctacatggagctgaggagcctgagatctgacgacacggccgtgtattactgtgcgagagggggggccaatatagtggctacgaatctttactactactactacggtatggacgtctggggccaagggaccacggtcacc…		caggttcagctggtgcagtctggagct...gaggtgaagaagcctggggcctcagtgaaggtctcctgcaaggcttctggttacaccttt............accagctacggtatcagctgggtgcgacaggcccctggacaagggcttgagtggatgggatggatcagcgcttac......aatggtaacacaaactatgcacagaagctccag...ggcagagtcaccatgaccacagacacatccacgagcacagcctacatggagctgaggagcctgagatctgacgacacggccgtgtattactgtgcgagag	caggttcagctggtgcagtctggagct...gaggtgaagaagcctggggcctcagtgaaggtctcctgcaaggcttct	ggttacaccttt............accagctacggt	atcagctgggtgcgacaggcccctggacaagggcttgagtggatgggatgg	atcagcgcttac......aatggtaacaca	aactatgcacagaagctccag...ggcagagtcaccatgaccacagacacatccacgagcacagcctacatggagctgaggagcctgagatctgacgacacggccgtgtattactgt	gcgagagggggggccaatatagtggctacgaatctttactactactactacggtatggacgtc	tgtgcgagagggggggccaatatagtggctacgaatctttactactactactacggtatggacgtctgg	ttactactactactacggtatggacgtctggggccaagggaccacggtcaccgtctcctca	tggggccaagggaccacggtcaccgtctcctca
375	ATCCACCTCGCCGTGA-1_contig_1	productive	Homsap IGHV1-18*04 F	Homsap IGHJ4*02 F	Homsap IGHD3-9*01 F	caggttcagctggtgcagtctggagct...gaggtgaagaagcctggggcctcagtgaaggtctcctgcaaggcttctggttacaccttt............accagctacggtatcagctgggtgcgacaggcccctggacaagggcttgagtggatgggatggatcagcgcttac......aatggtaacacaaactatgcacagaagctccag...ggcagagtcaccatgaccacagacacatccacgagcacagcctacatggagctgaggagcctgagatctgacgacacggccgtgtattactgtgcgagagccatcctcgatattttgactggtaccagcgggtactactttgactactggggccagggaaccctggtcaccgtctcctcag		caggttcagctggtgcagtctggagct...gaggtgaagaagcctggggcctcagtgaaggtctcctgcaaggcttctggttacaccttt............accagctacggtatcagctgggtgcgacaggcccctggacaagggcttgagtggatgggatggatcagcgcttac......aatggtaacacaaactatgcacagaagctccag...ggcagagtcaccatgaccacagacacatccacgagcacagcctacatggagctgaggagcctgagatctgacgacacggccgtgtattactgtgcgagag	caggttcagctggtgcagtctggagct...gaggtgaagaagcctggggcctcagtgaaggtctcctgcaaggcttct	ggttacaccttt............accagctacggt	atcagctgggtgcgacaggcccctggacaagggcttgagtggatgggatgg	atcagcgcttac......aatggtaacaca	aactatgcacagaagctccag...ggcagagtcaccatgaccacagacacatccacgagcacagcctacatggagctgaggagcctgagatctgacgacacggccgtgtattactgt	gcgagagccatcctcgatattttgactggtaccagcgggtactactttgactac	tgtgcgagagccatcctcgatattttgactggtaccagcgggtactactttgactactgg	actactttgactactggggccagggaaccctggtcaccgtctcctcag	tggggccagggaaccctggtcaccgtctcctcag
8	ATCGAGTCAAGAGTCG-1_contig_2	productive	Homsap IGHV3-30*03 F, or Homsap IGHV3-30*18 F or Homsap IGHV3-30-5*01 F	Homsap IGHJ6*02 F	Homsap IGHD3-16*02 F	caggttcagttgatggagtctggggga...ggcgtggcccagcctgggaggtccctgagactctcctgtacagcctctggattcagtata............gaagccttcggcatgcactgggtccgccaggctccaggcaaggggctggactgggtggccagtgtttcatttgat......ggaagtaaagaatactatgcagactccctgaag...ggccgattcaccatctccagagacacttccaagaacactctgtatctgcaaatggacagtctgggagttgacgacacggctctttatcgctgtgtgaaagacttgggtgatgggaaattttcgcgttacggtatggacgtctggggccaggggaccacggtcaccgtctcccca		caggttcagttgatggagtctggggga...ggcgtggcccagcctgggaggtccctgagactctcctgtacagcctctggattcagtata............gaagccttcggcatgcactgggtccgccaggctccaggcaaggggctggactgggtggccagtgtttcatttgat......ggaagtaaagaatactatgcagactccctgaag...ggccgattcaccatctccagagacacttccaagaacactctgtatctgcaaatggacagtctgggagttgacgacacggctctttatcgctgtgtgaaaga	caggttcagttgatggagtctggggga...ggcgtggcccagcctgggaggtccctgagactctcctgtacagcctct	ggattcagtata............gaagccttcggc	atgcactgggtccgccaggctccaggcaaggggctggactgggtggccagt	gtttcatttgat......ggaagtaaagaa	tactatgcagactccctgaag...ggccgattcaccatctccagagacacttccaagaacactctgtatctgcaaatggacagtctgggagttgacgacacggctctttatcgctgt	gtgaaagacttgggtgatgggaaattttcgcgttacggtatggacgtc	tgtgtgaaagacttgggtgatgggaaattttcgcgttacggtatggacgtctgg	tacggtatggacgtctggggccaggggaccacggtcaccgtctcccca	tggggccaggggaccacggtcaccgtctcccca
283	ATCTACTAGCAGATCG-1_contig_1	productive	Homsap IGHV3-21*01 F	Homsap IGHJ6*02 F	Homsap IGHD3-10*02 F	gaggtgcagctggtggagtctggggga...ggcctggtcaagcctggggggtccctgagactctcctgtgcagcctctggattcaccttc............agtagctatagcatgaactgggtccgccaggctccagggaaggggctggagtgggtctcatccattagtagtagt......agtagttacatatactacgcagactcagtgaag...ggccgattcaccatctccagagacaacgccaagaactcactgtatctgcaaatgaacagcctgagagccgaggacacggctgtgtattactgtgcgagagattttagtaggttcggggagatctccctcctcgaactctacggtatggacgtctggggccaagggaccacggtcaccgtc…		gaggtgcagctggtggagtctggggga...ggcctggtcaagcctggggggtccctgagactctcctgtgcagcctctggattcaccttc............agtagctatagcatgaactgggtccgccaggctccagggaaggggctggagtgggtctcatccattagtagtagt......agtagttacatatactacgcagactcagtgaag...ggccgattcaccatctccagagacaacgccaagaactcactgtatctgcaaatgaacagcctgagagccgaggacacggctgtgtattactgtgcgagaga	gaggtgcagctggtggagtctggggga...ggcctggtcaagcctggggggtccctgagactctcctgtgcagcctct	ggattcaccttc............agtagctatagc	atgaactgggtccgccaggctccagggaaggggctggagtgggtctcatcc	attagtagtagt......agtagttacata	tactacgcagactcagtgaag...ggccgattcaccatctccagagacaacgccaagaactcactgtatctgcaaatgaacagcctgagagccgaggacacggctgtgtattactgt	gcgagagattttagtaggttcggggagatctccctcctcgaactctacggtatggacgtc	tgtgcgagagattttagtaggttcggggagatctccctcctcgaactctacggtatggacgtctgg	ctacggtatggacgtctggggccaagggaccacggtcaccgtctcctca	tggggccaagggaccacggtcaccgtctcctca
2800	ATCTGCCGTGTAATGA-1_contig_1	productive	Homsap IGHV1-46*01 F, or Homsap IGHV1-46*03 F	Homsap IGHJ4*02 F	Homsap IGHD3-3*01 F	caggtgcagctggtgcagtctggggct...gaggtgaagaagcctggggcctcagtgaaggtttcctgcaaggcatctggatacaccttc............accagctactatatgcactgggtgcgacaggcccctggacaagggcttgagtggatgggaataatcaaccctagt......ggtggtagcacaagctacgcacagaagttccag...ggcagagtcaccatgaccagggacacgtccacgagcacagtctacatggagctgagcagcctgagatctgaggacacggccgtgtattactgtgcgagagatttagggggctcttatattacgggtgactactggggccagggaaccctggtcaccgtctcctcag		caggtgcagctggtgcagtctggggct...gaggtgaagaagcctggggcctcagtgaaggtttcctgcaaggcatctggatacaccttc............accagctactatatgcactgggtgcgacaggcccctggacaagggcttgagtggatgggaataatcaaccctagt......ggtggtagcacaagctacgcacagaagttccag...ggcagagtcaccatgaccagggacacgtccacgagcacagtctacatggagctgagcagcctgagatctgaggacacggccgtgtattactgtgcgagaga	caggtgcagctggtgcagtctggggct...gaggtgaagaagcctggggcctcagtgaaggtttcctgcaaggcatct	ggatacaccttc............accagctactat	atgcactgggtgcgacaggcccctggacaagggcttgagtggatgggaata	atcaaccctagt......ggtggtagcaca	agctacgcacagaagttccag...ggcagagtcaccatgaccagggacacgtccacgagcacagtctacatggagctgagcagcctgagatctgaggacacggccgtgtattactgt	gcgagagatttagggggctcttatattacgggtgactac	tgtgcgagagatttagggggctcttatattacgggtgactactgg	tgactactggggccagggaaccctggtcaccgtctcctcag	tggggccagggaaccctggtcaccgtctcctcag
618	ATGAGGGCAGATGGCA-1_contig_3	productive	Homsap IGHV5-51*03 F	Homsap IGHJ4*02 F	Homsap IGHD4-17*01 F	gaggtgcagttggtgcagtctggagca...gaggtgaaaaagccgggggagtctctgaggatctcctgtgagggttctggataccaattt............aacggctactggatcgattgggtgcgccaggtgcccggaaaaggcctggagtggattgggatcatctatcctggt......gactctgacaccaaatacaacccgtcctttgaa...ggccaggtcaccatctcagccgacaagtccatcagtaccgcctacttgcagtggagcagcctgaaggcctcggacagcgccatctattattgtgcgagacaacgattcgatgactatggtgactactatcttgactactggggccagggaaccctggtcaccgtctcctcag		gaggtgcagttggtgcagtctggagca...gaggtgaaaaagccgggggagtctctgaggatctcctgtgagggttctggataccaattt............aacggctactggatcgattgggtgcgccaggtgcccggaaaaggcctggagtggattgggatcatctatcctggt......gactctgacaccaaatacaacccgtcctttgaa...ggccaggtcaccatctcagccgacaagtccatcagtaccgcctacttgcagtggagcagcctgaaggcctcggacagcgccatctattattgtgcgaga	gaggtgcagttggtgcagtctggagca...gaggtgaaaaagccgggggagtctctgaggatctcctgtgagggttct	ggataccaattt............aacggctactgg	atcgattgggtgcgccaggtgcccggaaaaggcctggagtggattgggatc	atctatcctggt......gactctgacacc	aaatacaacccgtcctttgaa...ggccaggtcaccatctcagccgacaagtccatcagtaccgcctacttgcagtggagcagcctgaaggcctcggacagcgccatctattattgt	gcgagacaacgattcgatgactatggtgactactatcttgactac	tgtgcgagacaacgattcgatgactatggtgactactatcttgactactgg	actatcttgactactggggccagggaaccctggtcaccgtctcctcag	tggggccagggaaccctggtcaccgtctcctcag
1712	ATGAGGGCAGTACACT-1_contig_1	productive	Homsap IGHV3-7*01 F	Homsap IGHJ5*02 F	Homsap IGHD3-16*01 F	gaggtgcagctggtggagtctggggga...ggcttggtccagcctggggggtccctgagactctcctgtgcagcctctggattcaccttt............agtagctattggatgagctgggtccgccaggctccagggaaggggctggagtgggtggccaacataaagcaagat......ggaagtgagaaatactatgtggactctgtgaag...ggccgattcaccatctccagagacaacgccaagaactcactgtatctgcaaatgaacagcctgagagccgaggacacggctgtgtattactgtgcgagagttgtgggcgtgtgggggaccggggaccggattgggatattcgacccctggggccagggaaccctggtcaccgtctcctcag		gaggtgcagctggtggagtctggggga...ggcttggtccagcctggggggtccctgagactctcctgtgcagcctctggattcaccttt............agtagctattggatgagctgggtccgccaggctccagggaaggggctggagtgggtggccaacataaagcaagat......ggaagtgagaaatactatgtggactctgtgaag...ggccgattcaccatctccagagacaacgccaagaactcactgtatctgcaaatgaacagcctgagagccgaggacacggctgtgtattactgtgcgagag	gaggtgcagctggtggagtctggggga...ggcttggtccagcctggggggtccctgagactctcctgtgcagcctct	ggattcaccttt............agtagctattgg	atgagctgggtccgccaggctccagggaaggggctggagtgggtggccaac	ataaagcaagat......ggaagtgagaaa	tactatgtggactctgtgaag...ggccgattcaccatctccagagacaacgccaagaactcactgtatctgcaaatgaacagcctgagagccgaggacacggctgtgtattactgt	gcgagagttgtgggcgtgtgggggaccggggaccggattgggatattcgacccc	tgtgcgagagttgtgggcgtgtgggggaccggggaccggattgggatattcgacccctgg	ttcgacccctggggccagggaaccctggtcaccgtctcctcag	tggggccagggaaccctggtcaccgtctcctcag
968	ATGAGGGGTAGGGACT-1_contig_1	productive	Homsap IGHV1-3*01 F	Homsap IGHJ3*02 F	Homsap IGHD3-22*01 F	caggtccagcttgtgcagtctgggggt...gaggtgaagaagcctggggcctcagtgagagtctcctgcaaggcttctggatacagcttc............agtagttatagtattcattgggtgcgccaggcccccggacaaaggattgagtggatgggatggatcaacggtggc......aatggtgacacaaagtattctcagaatttccag...ggcagactcaacattatcagagacacatccgcgaacacagtctacatgggactgagcagcctgagatctgaagacacggctgtctactactgtgcgagagagattagtattataagtggatttggtgcttttgatatttggggccaagggacggtggtcaccgtctcttcag		caggtccagcttgtgcagtctgggggt...gaggtgaagaagcctggggcctcagtgagagtctcctgcaaggcttctggatacagcttc............agtagttatagtattcattgggtgcgccaggcccccggacaaaggattgagtggatgggatggatcaacggtggc......aatggtgacacaaagtattctcagaatttccag...ggcagactcaacattatcagagacacatccgcgaacacagtctacatgggactgagcagcctgagatctgaagacacggctgtctactactgtgcgagaga	caggtccagcttgtgcagtctgggggt...gaggtgaagaagcctggggcctcagtgagagtctcctgcaaggcttct	ggatacagcttc............agtagttatagt	attcattgggtgcgccaggcccccggacaaaggattgagtggatgggatgg	atcaacggtggc......aatggtgacaca	aagtattctcagaatttccag...ggcagactcaacattatcagagacacatccgcgaacacagtctacatgggactgagcagcctgagatctgaagacacggctgtctactactgt	gcgagagagattagtattataagtggatttggtgcttttgatatt	tgtgcgagagagattagtattataagtggatttggtgcttttgatatttgg	tggtgcttttgatatttggggccaagggacggtggtcaccgtctcttcag	tggggccaagggacggtggtcaccgtctcttcag
384	ATGAGGGGTCAATGTC-1_contig_3	productive	Homsap IGHV3-23*01 F, or Homsap IGHV3-23D*01 F	Homsap IGHJ4*02 F	Homsap IGHD1-1*01 F	gaggtgcagctgttggagtctggggga...ggcttggtacagcctggggggtccctgagactctcctgtgcagcctctggattcaccttt............agcagctatgccatgagctgggtccgccaggctccagggaaggggctggagtgggtctcagctattagtggtagt......ggtggtagcacatactacgcagactccgtgaag...ggccggttcaccatctccagagacaattccaagaacacgctgtatctgcaaatgaacagcctgagagccgaggacacggccgtatattactgtgcgaaagatcctggaacgactgctcctcggaactactggggccagggaaccctggtcaccgtctcctcag		gaggtgcagctgttggagtctggggga...ggcttggtacagcctggggggtccctgagactctcctgtgcagcctctggattcaccttt............agcagctatgccatgagctgggtccgccaggctccagggaaggggctggagtgggtctcagctattagtggtagt......ggtggtagcacatactacgcagactccgtgaag...ggccggttcaccatctccagagacaattccaagaacacgctgtatctgcaaatgaacagcctgagagccgaggacacggccgtatattactgtgcgaaaga	gaggtgcagctgttggagtctggggga...ggcttggtacagcctggggggtccctgagactctcctgtgcagcctct	ggattcaccttt............agcagctatgcc	atgagctgggtccgccaggctccagggaaggggctggagtgggtctcagct	attagtggtagt......ggtggtagcaca	tactacgcagactccgtgaag...ggccggttcaccatctccagagacaattccaagaacacgctgtatctgcaaatgaacagcctgagagccgaggacacggccgtatattactgt	gcgaaagatcctggaacgactgctcctcggaactac	tgtgcgaaagatcctggaacgactgctcctcggaactactgg	actactggggccagggaaccctggtcaccgtctcctcag	tggggccagggaaccctggtcaccgtctcctcag
125	ATGAGGGGTGATGATA-1_contig_2	productive	Homsap IGHV4-59*01 F	Homsap IGHJ4*02 F	Homsap IGHD3-22*01 F	caggtgcagctgcaggagtcgggccca...ggactggtgaagccttcggagaccctgtccctcacgtgcactgtctctggtggctccatc............agaagttactactggagctggatccggcagcccccagggaagggactggagtggattgggtatatatattacagt.........gggagcaccgactacaacccctccctcaag...agtcgagtcaccatatcagtagacacgtccaagaaccagttctccctgaagctgaggtctgtgaccgctgcggacacggccgtgtattactgtgcgagagtggcccgtaaggatattagtggttattacgaatttgactactggggccagggaaccctggtcaccgtctcctcag		caggtgcagctgcaggagtcgggccca...ggactggtgaagccttcggagaccctgtccctcacgtgcactgtctctggtggctccatc............agaagttactactggagctggatccggcagcccccagggaagggactggagtggattgggtatatatattacagt.........gggagcaccgactacaacccctccctcaag...agtcgagtcaccatatcagtagacacgtccaagaaccagttctccctgaagctgaggtctgtgaccgctgcggacacggccgtgtattactgtgcgagag	caggtgcagctgcaggagtcgggccca...ggactggtgaagccttcggagaccctgtccctcacgtgcactgtctct	ggtggctccatc............agaagttactac	tggagctggatccggcagcccccagggaagggactggagtggattgggtat	atatattacagt.........gggagcacc	gactacaacccctccctcaag...agtcgagtcaccatatcagtagacacgtccaagaaccagttctccctgaagctgaggtctgtgaccgctgcggacacggccgtgtattactgt	gcgagagtggcccgtaaggatattagtggttattacgaatttgactac	tgtgcgagagtggcccgtaaggatattagtggttattacgaatttgactactgg	acgaatttgactactggggccagggaaccctggtcaccgtctcctcag	tggggccagggaaccctggtcaccgtctcctcag
2804	ATGCGATCATATGCTG-1_contig_1	productive	Homsap IGHV4-59*01 F	Homsap IGHJ3*01 F	Homsap IGHD4-17*01 F	caggtgcagctgcaggagtcgggccca...ggactggtgaagccttcggagaccctgtccctcacctgcactgtctctggtggctccatc............agtagttactactggagctggatccggcagcccccagggaagggactggagtggattgggtatatctattacagt.........gggagcaccaactacaacccctccctcaag...agtcgagtcaccatatcagtagacacgtccaagaaccagttctccctgaagctgagctctgtgaccgctgcggacacggccgtgtattactgtgcgagaggtgtctcgggttgggggg		caggtgcagctgcaggagtcgggccca...ggactggtgaagccttcggagaccctgtccctcacctgcactgtctctggtggctccatc............agtagttactactggagctggatccggcagcccccagggaagggactggagtggattgggtatatctattacagt.........gggagcaccaactacaacccctccctcaag...agtcgagtcaccatatcagtagacacgtccaagaaccagttctccctgaagctgagctctgtgaccgctgcggacacggccgtgtattactgtgcgagag	caggtgcagctgcaggagtcgggccca...ggactggtgaagccttcggagaccctgtccctcacctgcactgtctct	ggtggctccatc............agtagttactac	tggagctggatccggcagcccccagggaagggactggagtggattgggtat	atctattacagt.........gggagcacc	aactacaacccctccctcaag...agtcgagtcaccatatcagtagacacgtccaagaaccagttctccctgaagctgagctctgtgaccgctgcggacacggccgtgtattactgt	gcgagaggtgtc	tgtgcgagaggtgtctcg	gggttgggggg	tcgggttgggggg
3016	ATTACTCTCCACGAAT-1_contig_2	productive	Homsap IGHV3-30*19 F	Homsap IGHJ4*02 F	Homsap IGHD3-9*01 F	caggtgcagctggtggaatctggggga...gacgtggtccagcctgggaggtccctgacactctcctgtgcagcgtctggaatcaccttc............agtagctatgccatgcactgggtccgccaggctccaggccaggggctggactgggcggcagtcatatcatatgat......ggaagtaataaatactacgcagactccgtgaag...ggccgattcaccatctccagagacaattccaagaacacactgtatctgcaaatgaacagcctgagacctgaggacacggctgtatattactgtgcgagtgaacttgatattttgactgattatcggtcttcgggttgctttcgctactggggccagggaaccctggtcaccgtctcctcag		caggtgcagctggtggaatctggggga...gacgtggtccagcctgggaggtccctgacactctcctgtgcagcgtctggaatcaccttc............agtagctatgccatgcactgggtccgccaggctccaggccaggggctggactgggcggcagtcatatcatatgat......ggaagtaataaatactacgcagactccgtgaag...ggccgattcaccatctccagagacaattccaagaacacactgtatctgcaaatgaacagcctgagacctgaggacacggctgtatattactgtgcgagtga	caggtgcagctggtggaatctggggga...gacgtggtccagcctgggaggtccctgacactctcctgtgcagcgtct	ggaatcaccttc............agtagctatgcc	atgcactgggtccgccaggctccaggccaggggctggactgggcggcagtc	atatcatatgat......ggaagtaataaa	tactacgcagactccgtgaag...ggccgattcaccatctccagagacaattccaagaacacactgtatctgcaaatgaacagcctgagacctgaggacacggctgtatattactgt	gcgagtgaacttgatattttgactgattatcggtcttcgggttgctttcgctac	tgtgcgagtgaacttgatattttgactgattatcggtcttcgggttgctttcgctactgg	ctttcgctactggggccagggaaccctggtcaccgtctcctcag	tggggccagggaaccctggtcaccgtctcctcag
1340	ATTCTACTCCTCGCAT-1_contig_3	productive	Homsap IGHV3-9*01 F	Homsap IGHJ3*02 F	Homsap IGHD3-10*01 F	gaagtgcagctggtggagtctggggga...ggcttggtacagcctggcaggtccctgagactctcctgtgcagcctctggattcaccttt............gatgattatgccatgcactgggtccggcaagctccagggaagggcctggagtgggtctcaggtattagttggaat......agtggtagcataggctatgcggactctgtgaag...ggccgattcaccatctccagagacaacgccaagaactccctgtatctgcaaatgaacagtctgagagctgaggacacggccttgtattactgtgcaaaagatatggagttggggcgctattactatggttcagggagttatggcgcttttgatatctggggccaagggacaatggtcacc…		gaagtgcagctggtggagtctggggga...ggcttggtacagcctggcaggtccctgagactctcctgtgcagcctctggattcaccttt............gatgattatgccatgcactgggtccggcaagctccagggaagggcctggagtgggtctcaggtattagttggaat......agtggtagcataggctatgcggactctgtgaag...ggccgattcaccatctccagagacaacgccaagaactccctgtatctgcaaatgaacagtctgagagctgaggacacggccttgtattactgtgcaaaagata	gaagtgcagctggtggagtctggggga...ggcttggtacagcctggcaggtccctgagactctcctgtgcagcctct	ggattcaccttt............gatgattatgcc	atgcactgggtccggcaagctccagggaagggcctggagtgggtctcaggt	attagttggaat......agtggtagcata	ggctatgcggactctgtgaag...ggccgattcaccatctccagagacaacgccaagaactccctgtatctgcaaatgaacagtctgagagctgaggacacggccttgtattactgt	gcaaaagatatggagttggggcgctattactatggttcagggagttatggcgcttttgatatc	tgtgcaaaagatatggagttggggcgctattactatggttcagggagttatggcgcttttgatatctgg	gcttttgatatctggggccaagggacaatggtcaccgtctcttcag	tggggccaagggacaatggtcaccgtctcttcag
128	ATTCTACTCGCATGAT-1_contig_2	productive	Homsap IGHV6-1*01 F	Homsap IGHJ4*02 F	Homsap IGHD6-13*01 F	caggtacagctgcagcagtcaggtcca...ggactggtgaagccctcgcagaccctctcactcacctgtgccatctccggggacagtgtctct......agcaacagtgctgcttggaactggatcaggcagtccccatcgagaggccttgagtggctgggaaggacatactacaggtcc...aagtggtataatgattatgcagtatctgtgaaa...agtcgaataaccatcaacccagacacatccaagaaccagttctccctgcagctgaactctgtgactcccgaggacacggctgtgtattactgtgcaagagatctaagtatagcagcagctggtactttggaggtgtttgactactggggccagggaaccctggtcaccgtctcctcag		caggtacagctgcagcagtcaggtcca...ggactggtgaagccctcgcagaccctctcactcacctgtgccatctccggggacagtgtctct......agcaacagtgctgcttggaactggatcaggcagtccccatcgagaggccttgagtggctgggaaggacatactacaggtcc...aagtggtataatgattatgcagtatctgtgaaa...agtcgaataaccatcaacccagacacatccaagaaccagttctccctgcagctgaactctgtgactcccgaggacacggctgtgtattactgtgcaagaga	caggtacagctgcagcagtcaggtcca...ggactggtgaagccctcgcagaccctctcactcacctgtgccatctcc	ggggacagtgtctct......agcaacagtgctgct	tggaactggatcaggcagtccccatcgagaggccttgagtggctgggaagg	acatactacaggtcc...aagtggtataat	gattatgcagtatctgtgaaa...agtcgaataaccatcaacccagacacatccaagaaccagttctccctgcagctgaactctgtgactcccgaggacacggctgtgtattactgt	gcaagagatctaagtatagcagcagctggtactttggaggtgtttgactac	tgtgcaagagatctaagtatagcagcagctggtactttggaggtgtttgactactgg	tttgactactggggccagggaaccctggtcaccgtctcctcag	tggggccagggaaccctggtcaccgtctcctcag
214	ATTGGACAGACTGGGT-1_contig_1	productive	Homsap IGHV4-34*01 F	Homsap IGHJ4*02 F	Homsap IGHD3-22*01 F	caggtgcagctacagcagtggggcgca...ggactgttgaagccttcggagaccctgtccctcacctgcgctgtctatggtgggtccttc............agtggttactactggagctggatccgccagcccccagggaaggggctggagtggattggggaaatcaatcatagt.........ggaagcaccaactacaacccgtccctcaag...agtcgagtcaccatatcagtagacacgtccaagaaccagttctccctgaagctgagctctgtgaccgccgcggacacggctgtgtattactgtgcgagaggcctaggatactatgatagtagtggttacccgggcggttactggggccagggaaccctggtcaccgtctcctcag		caggtgcagctacagcagtggggcgca...ggactgttgaagccttcggagaccctgtccctcacctgcgctgtctatggtgggtccttc............agtggttactactggagctggatccgccagcccccagggaaggggctggagtggattggggaaatcaatcatagt.........ggaagcaccaactacaacccgtccctcaag...agtcgagtcaccatatcagtagacacgtccaagaaccagttctccctgaagctgagctctgtgaccgccgcggacacggctgtgtattactgtgcgagagg	caggtgcagctacagcagtggggcgca...ggactgttgaagccttcggagaccctgtccctcacctgcgctgtctat	ggtgggtccttc............agtggttactac	tggagctggatccgccagcccccagggaaggggctggagtggattggggaa	atcaatcatagt.........ggaagcacc	aactacaacccgtccctcaag...agtcgagtcaccatatcagtagacacgtccaagaaccagttctccctgaagctgagctctgtgaccgccgcggacacggctgtgtattactgt	gcgagaggcctaggatactatgatagtagtggttacccgggcggttac	tgtgcgagaggcctaggatactatgatagtagtggttacccgggcggttactgg	tactggggccagggaaccctggtcaccgtctcctcag	tggggccagggaaccctggtcaccgtctcctcag
1494	ATTGGTGAGACAAGCC-1_contig_3	productive	Homsap IGHV3-33*01 F, or Homsap IGHV3-33*06 F	Homsap IGHJ5*01 F, or Homsap IGHJ5*02 F	Homsap IGHD4-23*01 ORF	caggtgcagctggtggagtctggggga...ggcgtggtccagcctgggaggtccctgagcctctcttgtgcagcgtctggattcaccttc............agtaactatggcatgcactgggtccgccaggctccaggcaagggactggagtggctggcagttatatggtatgat......ggaagtaataaatattatgcagactccgtgaag...ggccgattcaccatctccagagacaattccaagaacacgctgtatctgcaaatgaacaccctgagagccgaggacacggctgcgtattactgtgcgagagatcgtgacgaaagtggtaacagaatattcggctactggggccagggagtcctggtcaccgtctcctcag		caggtgcagctggtggagtctggggga...ggcgtggtccagcctgggaggtccctgagcctctcttgtgcagcgtctggattcaccttc............agtaactatggcatgcactgggtccgccaggctccaggcaagggactggagtggctggcagttatatggtatgat......ggaagtaataaatattatgcagactccgtgaag...ggccgattcaccatctccagagacaattccaagaacacgctgtatctgcaaatgaacaccctgagagccgaggacacggctgcgtattactgtgcgagaga	caggtgcagctggtggagtctggggga...ggcgtggtccagcctgggaggtccctgagcctctcttgtgcagcgtct	ggattcaccttc............agtaactatggc	atgcactgggtccgccaggctccaggcaagggactggagtggctggcagtt	atatggtatgat......ggaagtaataaa	tattatgcagactccgtgaag...ggccgattcaccatctccagagacaattccaagaacacgctgtatctgcaaatgaacaccctgagagccgaggacacggctgcgtattactgt	gcgagagatcgtgacgaaagtggtaacagaatattcggctac	tgtgcgagagatcgtgacgaaagtggtaacagaatattcggctactgg	ttcggctactggggccagggagtcctggtcaccgtctcctcag	tggggccagggagtcctggtcaccgtctcctcag
1872	CAACCAAAGCTAGCCC-1_contig_5	productive	Homsap IGHV4-31*03 F	Homsap IGHJ3*02 F	Homsap IGHD3-9*01 F	cagatgcaactgcaggagtcgggccca...ggactggtgaagccttcacagaccctgtccctcacctgcactgtctctggtgactccatcagc......agtgggggttactactggacctggatccgccagcacccagggaagggcctggagtggattgggtacatctctcacagt.........ggcagcacctacctccacccgtccctcaag...aatcgactccacatatcgatagagacgtctaagaatcacttctccctgagggtgacgtcagtgactgccgcggacacggccgtttattactgtgcgagactaggccgacttgatgagttagagatgtggggccaagggataaaggtcaccgtctcttcag		cagatgcaactgcaggagtcgggccca...ggactggtgaagccttcacagaccctgtccctcacctgcactgtctctggtgactccatcagc......agtgggggttactactggacctggatccgccagcacccagggaagggcctggagtggattgggtacatctctcacagt.........ggcagcacctacctccacccgtccctcaag...aatcgactccacatatcgatagagacgtctaagaatcacttctccctgagggtgacgtcagtgactgccgcggacacggccgtttattactgtgcgaga	cagatgcaactgcaggagtcgggccca...ggactggtgaagccttcacagaccctgtccctcacctgcactgtctct	ggtgactccatcagc......agtgggggttactac	tggacctggatccgccagcacccagggaagggcctggagtggattgggtac	atctctcacagt.........ggcagcacc	tacctccacccgtccctcaag...aatcgactccacatatcgatagagacgtctaagaatcacttctccctgagggtgacgtcagtgactgccgcggacacggccgtttattactgt	gcgagactaggccgacttgatgagttagagatg	tgtgcgagactaggccgacttgatgagttagagatgtgg	gagatgtggggccaagggataaaggtcaccgtctcttcag	tggggccaagggataaaggtcaccgtctcttcag
219	CAACCAACATGCCTAA-1_contig_2	productive	Homsap IGHV3-30-3*01 F	Homsap IGHJ4*02 F	Homsap IGHD1-14*01 ORF	caggtgcagctggtggagtctggggga...ggcgtggtccagcctgggaggtccctgagactctcctgtgcagcctctggattcaccttc............agtagctatgctatgcactgggtccgccaggctccaggcaaggggctggagtgggtggcagttatatcatatgat......ggaagcaataaatactacgcagactccgtgaag...ggccgattcaccatctccagagacaattccaagaacacgctgtatctgcaaatgaacagcctgagagctgaggacacggctgtgtattactgtgcgagagatctcttgcgaaccgactactttgactactggggccagggaaccctggtcaccgtctcctcag		caggtgcagctggtggagtctggggga...ggcgtggtccagcctgggaggtccctgagactctcctgtgcagcctctggattcaccttc............agtagctatgctatgcactgggtccgccaggctccaggcaaggggctggagtgggtggcagttatatcatatgat......ggaagcaataaatactacgcagactccgtgaag...ggccgattcaccatctccagagacaattccaagaacacgctgtatctgcaaatgaacagcctgagagctgaggacacggctgtgtattactgtgcgagaga	caggtgcagctggtggagtctggggga...ggcgtggtccagcctgggaggtccctgagactctcctgtgcagcctct	ggattcaccttc............agtagctatgct	atgcactgggtccgccaggctccaggcaaggggctggagtgggtggcagtt	atatcatatgat......ggaagcaataaa	tactacgcagactccgtgaag...ggccgattcaccatctccagagacaattccaagaacacgctgtatctgcaaatgaacagcctgagagctgaggacacggctgtgtattactgt	gcgagagatctcttgcgaaccgactactttgactac	tgtgcgagagatctcttgcgaaccgactactttgactactgg	actactttgactactggggccagggaaccctggtcaccgtctcctcag	tggggccagggaaccctggtcaccgtctcctcag
287	CAACCTCCATCACGTA-1_contig_2	productive	Homsap IGHV4-39*01 F	Homsap IGHJ4*02 F	Homsap IGHD6-19*01 F	cagctgcagctgcaggagtcgggccca...ggactggtgaagccttcggagaccctgtccctcacctgcactgtctctggtgactccatcagc......aatagtagttactactggggctggatccgccagcccccagggaaggggctggagtggattgggagtatctattatagt.........gggagcacctactacaacccgtccctcaag...agtcgagtcaccatatccgtagacacgtccaagaaccagttctccctgaagctgagctctgtgaccgccgcagacacggctgtgtattactgtgcgagactcggaatacctaaccatagcagtggctggtatttgcggggatgctttgactactggggccagggaaccctggtcaccgtc…		cagctgcagctgcaggagtcgggccca...ggactggtgaagccttcggagaccctgtccctcacctgcactgtctctggtgactccatcagc......aatagtagttactactggggctggatccgccagcccccagggaaggggctggagtggattgggagtatctattatagt.........gggagcacctactacaacccgtccctcaag...agtcgagtcaccatatccgtagacacgtccaagaaccagttctccctgaagctgagctctgtgaccgccgcagacacggctgtgtattactgtgcgagac	cagctgcagctgcaggagtcgggccca...ggactggtgaagccttcggagaccctgtccctcacctgcactgtctct	ggtgactccatcagc......aatagtagttactac	tggggctggatccgccagcccccagggaaggggctggagtggattgggagt	atctattatagt.........gggagcacc	tactacaacccgtccctcaag...agtcgagtcaccatatccgtagacacgtccaagaaccagttctccctgaagctgagctctgtgaccgccgcagacacggctgtgtattactgt	gcgagactcggaatacctaaccatagcagtggctggtatttgcggggatgctttgactac	tgtgcgagactcggaatacctaaccatagcagtggctggtatttgcggggatgctttgactactgg	ctttgactactggggccagggaaccctggtcaccgtctcctcag	tggggccagggaaccctggtcaccgtctcctcag
13	CAACCTCGTTGTACAC-1_contig_3	productive	Homsap IGHV3-11*01 F	Homsap IGHJ4*02 F	Homsap IGHD6-19*01 F	caggtgcagttggtggagtctggggga...ggcttggtcaggcctggagggtccctgagactctcttgtgcagcctctggattcacgttc............agtgactcctacatgagttggatccgccaggctccagggaaggggctggagtggatttcatacattagtgatagt......ggtactaccgtaaactacgcagactctgtgaag...ggccgattcaccatctccagggacaacgtcaagaactcactgtatttgcaaatgaacagcctgagagtcgaggacacggccgtatattactgtgcgacctggagtggctggcgcctacggggatttgactattggggccagggaatcctggtcaccgtctcctcag		caggtgcagttggtggagtctggggga...ggcttggtcaggcctggagggtccctgagactctcttgtgcagcctctggattcacgttc............agtgactcctacatgagttggatccgccaggctccagggaaggggctggagtggatttcatacattagtgatagt......ggtactaccgtaaactacgcagactctgtgaag...ggccgattcaccatctccagggacaacgtcaagaactcactgtatttgcaaatgaacagcctgagagtcgaggacacggccgtatattactgtgcga	caggtgcagttggtggagtctggggga...ggcttggtcaggcctggagggtccctgagactctcttgtgcagcctct	ggattcacgttc............agtgactcctac	atgagttggatccgccaggctccagggaaggggctggagtggatttcatac	attagtgatagt......ggtactaccgta	aactacgcagactctgtgaag...ggccgattcaccatctccagggacaacgtcaagaactcactgtatttgcaaatgaacagcctgagagtcgaggacacggccgtatattactgt	gcgacctggagtggctggcgcctacggggatttgactat	tgtgcgacctggagtggctggcgcctacggggatttgactattgg	tttgactattggggccagggaatcctggtcaccgtctcctcag	tggggccagggaatcctggtcaccgtctcctcag
292	CAACCTCTCTAACTTC-1_contig_2	productive	Homsap IGHV3-15*01 F	Homsap IGHJ4*02 F	Homsap IGHD3-10*01 F	gaggtgcagctggtggagtctggggga...ggcttggtaaagcctggggggtcccttagactctcctgtgcagcctctggattcactttc............agtaacgcctggatgagctgggtccgccaggctccagggaaggggctggagtgggttggccgtattaaaagcaaaactgatggtgggacaacagactacgctgcacccgtgaaa...ggcagattcaccatctcaagagatgattcaaaaaacacgctgtatctgcaaatgaacagcctgaaaaccgaggacacagccgtgtattactgtaccacagctattcggggtttcggttcggggggggaaccatactactttgactactggggccagggaaccctggtcaccgtctcctcag		gaggtgcagctggtggagtctggggga...ggcttggtaaagcctggggggtcccttagactctcctgtgcagcctctggattcactttc............agtaacgcctggatgagctgggtccgccaggctccagggaaggggctggagtgggttggccgtattaaaagcaaaactgatggtgggacaacagactacgctgcacccgtgaaa...ggcagattcaccatctcaagagatgattcaaaaaacacgctgtatctgcaaatgaacagcctgaaaaccgaggacacagccgtgtattactgtaccacag	gaggtgcagctggtggagtctggggga...ggcttggtaaagcctggggggtcccttagactctcctgtgcagcctct	ggattcactttc............agtaacgcctgg	atgagctgggtccgccaggctccagggaaggggctggagtgggttggccgt	attaaaagcaaaactgatggtgggacaaca	gactacgctgcacccgtgaaa...ggcagattcaccatctcaagagatgattcaaaaaacacgctgtatctgcaaatgaacagcctgaaaaccgaggacacagccgtgtattactgt	accacagctattcggggtttcggttcggggggggaaccatactactttgactac	tgtaccacagctattcggggtttcggttcggggggggaaccatactactttgactactgg	actactttgactactggggccagggaaccctggtcaccgtctcctcag	tggggccagggaaccctggtcaccgtctcctcag
293	CAACCTCTCTAACTTC-1_contig_3	productive	Homsap IGHV3-15*01 F	Homsap IGHJ4*02 F	Homsap IGHD3-10*01 F	gaggtgcagctggtggagtctggggga...ggcttggtaaagcctggggggtcccttagactctcctgtgcagcctctggattcactttc............agtaacgcctggatgagctgggtccgccaggctccagggaaggggctggagtgggttggccgtattaaaagcaaaactgatggtgggacaacagactacgctgcacccgtgaaa...ggcagattcaccatctcaagagatgattcaaaaaacacgctgtatctgcaaatgaacagcctgaaaaccgaggacacagccgtgtattactgtaccacagctattcggggtttcggttcggggggggaaccatactactttgactactggggccagggaaccctggtcaccgtctcctcag		gaggtgcagctggtggagtctggggga...ggcttggtaaagcctggggggtcccttagactctcctgtgcagcctctggattcactttc............agtaacgcctggatgagctgggtccgccaggctccagggaaggggctggagtgggttggccgtattaaaagcaaaactgatggtgggacaacagactacgctgcacccgtgaaa...ggcagattcaccatctcaagagatgattcaaaaaacacgctgtatctgcaaatgaacagcctgaaaaccgaggacacagccgtgtattactgtaccacag	gaggtgcagctggtggagtctggggga...ggcttggtaaagcctggggggtcccttagactctcctgtgcagcctct	ggattcactttc............agtaacgcctgg	atgagctgggtccgccaggctccagggaaggggctggagtgggttggccgt	attaaaagcaaaactgatggtgggacaaca	gactacgctgcacccgtgaaa...ggcagattcaccatctcaagagatgattcaaaaaacacgctgtatctgcaaatgaacagcctgaaaaccgaggacacagccgtgtattactgt	accacagctattcggggtttcggttcggggggggaaccatactactttgactac	tgtaccacagctattcggggtttcggttcggggggggaaccatactactttgactactgg	actactttgactactggggccagggaaccctggtcaccgtctcctcag	tggggccagggaaccctggtcaccgtctcctcag
932	CAAGAAACACATCTTT-1_contig_3	productive	Homsap IGHV1-69*04 F	Homsap IGHJ5*01 F, or Homsap IGHJ5*02 F	Homsap IGHD5-18*01 F	caggtccagctggtacagtctgggact...gaggtgaagaagcctgggtcctcggtgaaggtctcctgcaaggcttctggagacacgttc............actaactatgctatcagctgggtgcgccaggcccctggacaagggcttgaatggatgggaaggatcatccctatg......tttggaatagcaagttatgcacagaagttccag...ggcaaagtcactattaccgcggacacatccacgaccacttcgtacatggaactgaccagcctgacatctggcgacacggccgtctatttctgtgcgagaaccagccccagtcaactatggtcggacttctggggccggggaaccctggtcgccgtctcctcag		caggtccagctggtacagtctgggact...gaggtgaagaagcctgggtcctcggtgaaggtctcctgcaaggcttctggagacacgttc............actaactatgctatcagctgggtgcgccaggcccctggacaagggcttgaatggatgggaaggatcatccctatg......tttggaatagcaagttatgcacagaagttccag...ggcaaagtcactattaccgcggacacatccacgaccacttcgtacatggaactgaccagcctgacatctggcgacacggccgtctatttctgtgcgaga	caggtccagctggtacagtctgggact...gaggtgaagaagcctgggtcctcggtgaaggtctcctgcaaggcttct	ggagacacgttc............actaactatgct	atcagctgggtgcgccaggcccctggacaagggcttgaatggatgggaagg	atcatccctatg......tttggaatagca	agttatgcacagaagttccag...ggcaaagtcactattaccgcggacacatccacgaccacttcgtacatggaactgaccagcctgacatctggcgacacggccgtctatttctgt	gcgagaaccagccccagtcaactatggtcggacttc	tgtgcgagaaccagccccagtcaactatggtcggacttctgg	gacttctggggccggggaaccctggtcgccgtctcctcag	tggggccggggaaccctggtcgccgtctcctcag
1878	CAAGAAACATTTGCTT-1_contig_3	productive	Homsap IGHV3-7*01 F	Homsap IGHJ4*02 F	Homsap IGHD6-19*01 F	gaggtgcagctggtggagtctggggga...gacttggtccagcctggggggtccctgagactctcctgtgcagcctctggattcacgttc............agtagttactggatgagctgggtccgccaggctccagggaaggggctggagtgggtggccaacataaaacaacat......ggaagtgagaaataccatgtggactctgtgaag...ggccgattcaccatctccagagacaacgccaagaagtcactgtatctgcaaatgagcagcctgagagtcgaggacacggctgtgtattattgtgcgagagaaggtatagcagtgactaattttgactactggggccagggaaccctggtcaccgtctcctcag		gaggtgcagctggtggagtctggggga...gacttggtccagcctggggggtccctgagactctcctgtgcagcctctggattcacgttc............agtagttactggatgagctgggtccgccaggctccagggaaggggctggagtgggtggccaacataaaacaacat......ggaagtgagaaataccatgtggactctgtgaag...ggccgattcaccatctccagagacaacgccaagaagtcactgtatctgcaaatgagcagcctgagagtcgaggacacggctgtgtattattgtgcgagaga	gaggtgcagctggtggagtctggggga...gacttggtccagcctggggggtccctgagactctcctgtgcagcctct	ggattcacgttc............agtagttactgg	atgagctgggtccgccaggctccagggaaggggctggagtgggtggccaac	ataaaacaacat......ggaagtgagaaa	taccatgtggactctgtgaag...ggccgattcaccatctccagagacaacgccaagaagtcactgtatctgcaaatgagcagcctgagagtcgaggacacggctgtgtattattgt	gcgagagaaggtatagcagtgactaattttgactac	tgtgcgagagaaggtatagcagtgactaattttgactactgg	tttgactactggggccagggaaccctggtcaccgtctcctcag	tggggccagggaaccctggtcaccgtctcctcag
969	CAAGATCAGCCCAACC-1_contig_1	productive	Homsap IGHV5-51*03 F	Homsap IGHJ6*02 F	Homsap IGHD3-10*01 F	gaggtgcagctggtgcagtctggagca...gaggtgaaaaagccgggggagtctctgaagatctcctgtaagggttctggatacagcttt............accagctactggatcggctgggtgcgccagatgcccgggaaaggcctggagtggatggggatcatctatcctggt......gactctgataccagatacagcccgtccttccaa...ggccaggtcaccatctcagccgacaagtccatcagcaccgcctacctgcagtggagcagcctgaaggcctcggacaccgccatgtattactgtgcgagagcctcgtggttcggggacctggggggtatggacgtctggggccaagggaccacggtcaccgtctcctca		gaggtgcagctggtgcagtctggagca...gaggtgaaaaagccgggggagtctctgaagatctcctgtaagggttctggatacagcttt............accagctactggatcggctgggtgcgccagatgcccgggaaaggcctggagtggatggggatcatctatcctggt......gactctgataccagatacagcccgtccttccaa...ggccaggtcaccatctcagccgacaagtccatcagcaccgcctacctgcagtggagcagcctgaaggcctcggacaccgccatgtattactgtgcgaga	gaggtgcagctggtgcagtctggagca...gaggtgaaaaagccgggggagtctctgaagatctcctgtaagggttct	ggatacagcttt............accagctactgg	atcggctgggtgcgccagatgcccgggaaaggcctggagtggatggggatc	atctatcctggt......gactctgatacc	agatacagcccgtccttccaa...ggccaggtcaccatctcagccgacaagtccatcagcaccgcctacctgcagtggagcagcctgaaggcctcggacaccgccatgtattactgt	gcgagagcctcgtggttcggggacctggggggtatggacgtc	tgtgcgagagcctcgtggttcggggacctggggggtatggacgtctgg	ggtatggacgtctggggccaagggaccacggtcaccgtctcctca	tggggccaagggaccacggtcaccgtctcctca
1343	CACACAATCAACCATG-1_contig_1	productive	Homsap IGHV1-3*01 F	Homsap IGHJ4*02 F	Homsap IGHD6-13*01 F	caggtccagcttgtgcagtctggggct...gaggtgaagaagcctggggcctcagtgaaggtttcctgcaaggcttctggatacaccttc............actagctatgctatgcattgggtgcgccaggcccccggacaaaggcttgagtggatgggatggatcaacgctggc......aatggtaacacaaaatattcacagaagttccag...ggcagagtcaccattaccagggacacatccgcgagcacagcctacatggagctgagcagcctgagatctgaagacacggctgtgtattactgtgcgagtgggcagcagctggcttcttttgactactggggccagggaaccctggtcaccgtctcctcag		caggtccagcttgtgcagtctggggct...gaggtgaagaagcctggggcctcagtgaaggtttcctgcaaggcttctggatacaccttc............actagctatgctatgcattgggtgcgccaggcccccggacaaaggcttgagtggatgggatggatcaacgctggc......aatggtaacacaaaatattcacagaagttccag...ggcagagtcaccattaccagggacacatccgcgagcacagcctacatggagctgagcagcctgagatctgaagacacggctgtgtattactgtgcgag	caggtccagcttgtgcagtctggggct...gaggtgaagaagcctggggcctcagtgaaggtttcctgcaaggcttct	ggatacaccttc............actagctatgct	atgcattgggtgcgccaggcccccggacaaaggcttgagtggatgggatgg	atcaacgctggc......aatggtaacaca	aaatattcacagaagttccag...ggcagagtcaccattaccagggacacatccgcgagcacagcctacatggagctgagcagcctgagatctgaagacacggctgtgtattactgt	gcgagtgggcagcagctggcttcttttgactac	tgtgcgagtgggcagcagctggcttcttttgactactgg	tttgactactggggccagggaaccctggtcaccgtctcctcag	tggggccagggaaccctggtcaccgtctcctcag
540	CACACAATCCGCGCAA-1_contig_2	productive	Homsap IGHV1-3*01 F	Homsap IGHJ4*02 F	Homsap IGHD6-13*01 F	caggtccagcttgtgcagtctggggct...gaggtgaagaagcctggggcctcagtgaaggtttcctgcaaggcttctggatacaccttc............actagctatgctatgcattgggtgcgccaggcccccggacaaaggcttgagtggatgggatggatcaacgctggc......aatggtaacacaaaatattcacagaagttccag...ggcagagtcaccattaccagggacacatccgcgagcacagcctacatggagctgagcagcctgagatctgaagacacggctgtgtattactgtgcgagagcctttggcagcagctggtttgactactggggccagggaaccctggtcaccgtctcctcag		caggtccagcttgtgcagtctggggct...gaggtgaagaagcctggggcctcagtgaaggtttcctgcaaggcttctggatacaccttc............actagctatgctatgcattgggtgcgccaggcccccggacaaaggcttgagtggatgggatggatcaacgctggc......aatggtaacacaaaatattcacagaagttccag...ggcagagtcaccattaccagggacacatccgcgagcacagcctacatggagctgagcagcctgagatctgaagacacggctgtgtattactgtgcgagag	caggtccagcttgtgcagtctggggct...gaggtgaagaagcctggggcctcagtgaaggtttcctgcaaggcttct	ggatacaccttc............actagctatgct	atgcattgggtgcgccaggcccccggacaaaggcttgagtggatgggatgg	atcaacgctggc......aatggtaacaca	aaatattcacagaagttccag...ggcagagtcaccattaccagggacacatccgcgagcacagcctacatggagctgagcagcctgagatctgaagacacggctgtgtattactgt	gcgagagcctttggcagcagctggtttgactac	tgtgcgagagcctttggcagcagctggtttgactactgg	tttgactactggggccagggaaccctggtcaccgtctcctcag	tggggccagggaaccctggtcaccgtctcctcag
756	CACAGGCCATAGAAAC-1_contig_1	productive	Homsap IGHV5-51*03 F	Homsap IGHJ4*02 F	Homsap IGHD4-17*01 F	gaggtgcagctggtgcagtctggagca...gaggtgaaaaagccgggggagtctctgaagatctcctgtaagggttctggatacagcttt............accagctactggatcggctgggtgcgccagatgcccgggaaaggcctggagtggatggggatcatctatcctggt......gactctgataccagatacagcccgtccttccaa...ggccaggtcaccatctcagccgacaagtccatcagcaccgcctacctgcagtggagcagcctgaaggcctcggacaccgccatgtattactgtgcgagacaggaagtcggtgactacccctgggacccatactactttgactactggggccagggaaccctggtcaccgtctcctcag		gaggtgcagctggtgcagtctggagca...gaggtgaaaaagccgggggagtctctgaagatctcctgtaagggttctggatacagcttt............accagctactggatcggctgggtgcgccagatgcccgggaaaggcctggagtggatggggatcatctatcctggt......gactctgataccagatacagcccgtccttccaa...ggccaggtcaccatctcagccgacaagtccatcagcaccgcctacctgcagtggagcagcctgaaggcctcggacaccgccatgtattactgtgcgaga	gaggtgcagctggtgcagtctggagca...gaggtgaaaaagccgggggagtctctgaagatctcctgtaagggttct	ggatacagcttt............accagctactgg	atcggctgggtgcgccagatgcccgggaaaggcctggagtggatggggatc	atctatcctggt......gactctgatacc	agatacagcccgtccttccaa...ggccaggtcaccatctcagccgacaagtccatcagcaccgcctacctgcagtggagcagcctgaaggcctcggacaccgccatgtattactgt	gcgagacaggaagtcggtgactacccctgggacccatactactttgactac	tgtgcgagacaggaagtcggtgactacccctgggacccatactactttgactactgg	actactttgactactggggccagggaaccctggtcaccgtctcctcag	tggggccagggaaccctggtcaccgtctcctcag
2514	CACATAGGTAACGCGA-1_contig_2	productive	Homsap IGHV3-48*04 F	Homsap IGHJ4*02 F	Homsap IGHD3-3*01 F	gaggtgcacctggtggagtctggggga...cgtttggtacggcctggggggtccctgagactctcctgtgaagcctctggattcaccttt............agttcttatagcatgaactgggtccgccaagctccagggaaggggctggagtggatctcattcattagccttagg......agtggtaccacgtcctacgcagactctgtgaag...ggccgattcaccatctccagagacaacaccaagaattcactgtatctccaaatgagcagcctgagagccgaggacacggctgtctattactgtgcgagaggcagggagtgggaaataggcccggaccttgactcctggggccagggaaccctggtcaccgtctcttcag		gaggtgcacctggtggagtctggggga...cgtttggtacggcctggggggtccctgagactctcctgtgaagcctctggattcaccttt............agttcttatagcatgaactgggtccgccaagctccagggaaggggctggagtggatctcattcattagccttagg......agtggtaccacgtcctacgcagactctgtgaag...ggccgattcaccatctccagagacaacaccaagaattcactgtatctccaaatgagcagcctgagagccgaggacacggctgtctattactgtgcgagag	gaggtgcacctggtggagtctggggga...cgtttggtacggcctggggggtccctgagactctcctgtgaagcctct	ggattcaccttt............agttcttatagc	atgaactgggtccgccaagctccagggaaggggctggagtggatctcattc	attagccttagg......agtggtaccacg	tcctacgcagactctgtgaag...ggccgattcaccatctccagagacaacaccaagaattcactgtatctccaaatgagcagcctgagagccgaggacacggctgtctattactgt	gcgagaggcagggagtgggaaataggcccggaccttgactcc	tgtgcgagaggcagggagtgggaaataggcccggaccttgactcctgg	accttgactcctggggccagggaaccctggtcaccgtctcttcag	tggggccagggaaccctggtcaccgtctcttcag
2030	CACCACTAGATGAGAG-1_contig_3	productive	Homsap IGHV5-51*03 F	Homsap IGHJ5*02 F	Homsap IGHD3-10*01 F	gaggtgcagctggtgcagtctggagca...gaggtgaaaaagccgggggagtctctgaagatctcctgtaagggttctggatacagcttt............accagctactggatcggctgggtgcgccagatgcccgggaaaggcctggagtggatggggatcatctatcctggt......gactctgataccagatacagcccgtccttccaa...ggccaggtcaccatctcagccgacaagtccatcagcaccgcctacctgcagtggagcagcctgaaggcctcggacaccgccatgtattactgtgcgagacatactcacgcccactatggttcggggttcgacccctggggccagggaaccctggtcaccgtctcctcag		gaggtgcagctggtgcagtctggagca...gaggtgaaaaagccgggggagtctctgaagatctcctgtaagggttctggatacagcttt............accagctactggatcggctgggtgcgccagatgcccgggaaaggcctggagtggatggggatcatctatcctggt......gactctgataccagatacagcccgtccttccaa...ggccaggtcaccatctcagccgacaagtccatcagcaccgcctacctgcagtggagcagcctgaaggcctcggacaccgccatgtattactgtgcgaga	gaggtgcagctggtgcagtctggagca...gaggtgaaaaagccgggggagtctctgaagatctcctgtaagggttct	ggatacagcttt............accagctactgg	atcggctgggtgcgccagatgcccgggaaaggcctggagtggatggggatc	atctatcctggt......gactctgatacc	agatacagcccgtccttccaa...ggccaggtcaccatctcagccgacaagtccatcagcaccgcctacctgcagtggagcagcctgaaggcctcggacaccgccatgtattactgt	gcgagacatactcacgcccactatggttcggggttcgacccc	tgtgcgagacatactcacgcccactatggttcggggttcgacccctgg	ggttcgacccctggggccagggaaccctggtcaccgtctcctcag	tggggccagggaaccctggtcaccgtctcctcag
1497	CACCACTAGCTTATCG-1_contig_1	productive	Homsap IGHV5-51*03 F	Homsap IGHJ4*02 F	Homsap IGHD3-10*01 F	gaggtgcagctggtgcagtctggagca...gaggtgaaaaagccgggggagtctctgaagatctcctgtaagggttctggatacagcttt............accaactactggatcggctgggtgcgccagatgcccgggaaaggcctggagtggatggggatcatctatcctggt......gactctgataccagatacagcccgtccttccaa...ggccaggtcaccatctcagccgacaagtccatcagcaccgcctacctgcagtggagcagcctgaaggcctcggacaccgccatgtattactgtgcgacctcgaaaacaagaccttcgggggagattgactactggggccagggaaccctggtcaccgtctcctcag		gaggtgcagctggtgcagtctggagca...gaggtgaaaaagccgggggagtctctgaagatctcctgtaagggttctggatacagcttt............accaactactggatcggctgggtgcgccagatgcccgggaaaggcctggagtggatggggatcatctatcctggt......gactctgataccagatacagcccgtccttccaa...ggccaggtcaccatctcagccgacaagtccatcagcaccgcctacctgcagtggagcagcctgaaggcctcggacaccgccatgtattactgtgcga	gaggtgcagctggtgcagtctggagca...gaggtgaaaaagccgggggagtctctgaagatctcctgtaagggttct	ggatacagcttt............accaactactgg	atcggctgggtgcgccagatgcccgggaaaggcctggagtggatggggatc	atctatcctggt......gactctgatacc	agatacagcccgtccttccaa...ggccaggtcaccatctcagccgacaagtccatcagcaccgcctacctgcagtggagcagcctgaaggcctcggacaccgccatgtattactgt	gcgacctcgaaaacaagaccttcgggggagattgactac	tgtgcgacctcgaaaacaagaccttcgggggagattgactactgg	ttgactactggggccagggaaccctggtcaccgtctcctcag	tggggccagggaaccctggtcaccgtctcctcag
624	CACCAGGGTGTGCGTC-1_contig_2	productive	Homsap IGHV5-51*03 F	Homsap IGHJ4*02 F	Homsap IGHD3-22*01 F	gaggtgcagctggtgcagtctggagca...gatgtgaaaaagccgggggagtctctgaagatctcctgtaagggttctggatacagcttt............accagctactggatcgcctgggtgcgccagatgcccgggaaaggcctggagtggatggggatcatctatcctggt......gactctgataccagatacagcccgtccttccaa...ggccaggtcaccatctcagccgacaagtccatcagcaccgcctacctgcagtggagcagcctgaaggcctcggacactgccatgtattattgtgcgagaagtagcgggaattcactggggattgactactggggccagggaaccctggtcaccgtctcctcag		gaggtgcagctggtgcagtctggagca...gatgtgaaaaagccgggggagtctctgaagatctcctgtaagggttctggatacagcttt............accagctactggatcgcctgggtgcgccagatgcccgggaaaggcctggagtggatggggatcatctatcctggt......gactctgataccagatacagcccgtccttccaa...ggccaggtcaccatctcagccgacaagtccatcagcaccgcctacctgcagtggagcagcctgaaggcctcggacactgccatgtattattgtgcgaga	gaggtgcagctggtgcagtctggagca...gatgtgaaaaagccgggggagtctctgaagatctcctgtaagggttct	ggatacagcttt............accagctactgg	atcgcctgggtgcgccagatgcccgggaaaggcctggagtggatggggatc	atctatcctggt......gactctgatacc	agatacagcccgtccttccaa...ggccaggtcaccatctcagccgacaagtccatcagcaccgcctacctgcagtggagcagcctgaaggcctcggacactgccatgtattattgt	gcgagaagtagcgggaattcactggggattgactac	tgtgcgagaagtagcgggaattcactggggattgactactgg	ttgactactggggccagggaaccctggtcaccgtctcctcag	tggggccagggaaccctggtcaccgtctcctcag
465	CACCAGGTCGGGAGTA-1_contig_3	productive	Homsap IGHV3-7*01 F	Homsap IGHJ6*02 F	Homsap IGHD3-9*01 F	gaggtgcagctggtggagtctggggga...ggcttggtccagcctggggggtccctgagactctcctgtgcagcctctggattcaccttt............agtagctattggatgagctgggtccgccaggctccagggaaggggctggagtgggtggccaacataaagcaagat......ggaagtgagaaatactatgtggactctgtgaag...ggccgattcaccatctccagagacaacgccaagaactcactgtatctgcaaatgaacagcctgagagccgaggacacggctgtgtattactgtgcgagaggtatcttctacgatattttgactggttattatagaggggccgaatactactacggtatggacgtctggggccaagggacc…		gaggtgcagctggtggagtctggggga...ggcttggtccagcctggggggtccctgagactctcctgtgcagcctctggattcaccttt............agtagctattggatgagctgggtccgccaggctccagggaaggggctggagtgggtggccaacataaagcaagat......ggaagtgagaaatactatgtggactctgtgaag...ggccgattcaccatctccagagacaacgccaagaactcactgtatctgcaaatgaacagcctgagagccgaggacacggctgtgtattactgtgcgagag	gaggtgcagctggtggagtctggggga...ggcttggtccagcctggggggtccctgagactctcctgtgcagcctct	ggattcaccttt............agtagctattgg	atgagctgggtccgccaggctccagggaaggggctggagtgggtggccaac	ataaagcaagat......ggaagtgagaaa	tactatgtggactctgtgaag...ggccgattcaccatctccagagacaacgccaagaactcactgtatctgcaaatgaacagcctgagagccgaggacacggctgtgtattactgt	gcgagaggtatcttctacgatattttgactggttattatagaggggccgaatactactacggtatggacgtc	tgtgcgagaggtatcttctacgatattttgactggttattatagaggggccgaatactactacggtatggacgtctgg	tactactacggtatggacgtctggggccaagggaccacggtcaccgtctcctca	tggggccaagggaccacggtcaccgtctcctca
1716	CACCTTGAGTGGGTTG-1_contig_4	productive	Homsap IGHV1-3*01 F	Homsap IGHJ6*02 F	Homsap IGHD3-10*01 F	caggtccagcttgtgcagtctggggct...gaggtgaagaagcctggggcctcagtgaaggtttcctgcaaggcttctggatacaccttc............actagctatgctatgcattgggtgcgccaggcccccggacaaaggcttgagtggatgggatggatcaacgctggc......aatggtaacacaaaatattcacagaagttccag...ggcagagtcaccattaccagggacacatccgcgagcacagcctacatggagctgagcagcctgagatctgaagacacggctgtgtattactgtgcgagagataagtattactatggttcagggagttattggaccgggcaaatctactactacggtatggacgtctggggccaagggacc…		caggtccagcttgtgcagtctggggct...gaggtgaagaagcctggggcctcagtgaaggtttcctgcaaggcttctggatacaccttc............actagctatgctatgcattgggtgcgccaggcccccggacaaaggcttgagtggatgggatggatcaacgctggc......aatggtaacacaaaatattcacagaagttccag...ggcagagtcaccattaccagggacacatccgcgagcacagcctacatggagctgagcagcctgagatctgaagacacggctgtgtattactgtgcgagaga	caggtccagcttgtgcagtctggggct...gaggtgaagaagcctggggcctcagtgaaggtttcctgcaaggcttct	ggatacaccttc............actagctatgct	atgcattgggtgcgccaggcccccggacaaaggcttgagtggatgggatgg	atcaacgctggc......aatggtaacaca	aaatattcacagaagttccag...ggcagagtcaccattaccagggacacatccgcgagcacagcctacatggagctgagcagcctgagatctgaagacacggctgtgtattactgt	gcgagagataagtattactatggttcagggagttattggaccgggcaaatctactactacggtatggacgtc	tgtgcgagagataagtattactatggttcagggagttattggaccgggcaaatctactactacggtatggacgtctgg	ctactactacggtatggacgtctggggccaagggaccacggtcaccgtctcctca	tggggccaagggaccacggtcaccgtctcctca
1069	CAGATCATCGCGATCG-1_contig_2	productive	Homsap IGHV3-30*03 F, or Homsap IGHV3-30*18 F or Homsap IGHV3-30-5*01 F	Homsap IGHJ4*02 F	Homsap IGHD5-24*01 ORF	caggtgcagctggtggagtctggggga...ggcgtggtccagcctgggaggtccctgagactctcctgtgtagcctctggattcaccttc............agtagcaatggcatgcactgggtccgccaggctccaggcaaggggctggagtgggtggcacttatctcatttgat......ggcagtaataaattctatgcagactccgtgagg...ggccgattcaccgtctccagagacaattccaagaacacgctgtatctgcagataaacagcctgagacctgaggacacggctgtctattattgtgcgaaagaggaggtggcagcagttggcggacgggtctttgactactggggccagggaaccctggtcaccgtctcctcag		caggtgcagctggtggagtctggggga...ggcgtggtccagcctgggaggtccctgagactctcctgtgtagcctctggattcaccttc............agtagcaatggcatgcactgggtccgccaggctccaggcaaggggctggagtgggtggcacttatctcatttgat......ggcagtaataaattctatgcagactccgtgagg...ggccgattcaccgtctccagagacaattccaagaacacgctgtatctgcagataaacagcctgagacctgaggacacggctgtctattattgtgcgaaaga	caggtgcagctggtggagtctggggga...ggcgtggtccagcctgggaggtccctgagactctcctgtgtagcctct	ggattcaccttc............agtagcaatggc	atgcactgggtccgccaggctccaggcaaggggctggagtgggtggcactt	atctcatttgat......ggcagtaataaa	ttctatgcagactccgtgagg...ggccgattcaccgtctccagagacaattccaagaacacgctgtatctgcagataaacagcctgagacctgaggacacggctgtctattattgt	gcgaaagaggaggtggcagcagttggcggacgggtctttgactac	tgtgcgaaagaggaggtggcagcagttggcggacgggtctttgactactgg	ctttgactactggggccagggaaccctggtcaccgtctcctcag	tggggccagggaaccctggtcaccgtctcctcag
2274	CAGCATAAGATCTGAA-1_contig_2	productive	Homsap IGHV4-59*01 F	Homsap IGHJ3*02 F	Homsap IGHD3-22*01 F	caggtgcagctgcaggagtcgggccca...ggactggtgaagccttcggagaccctgtccctcacctgcactgtctctggtggctccatc............agtagttactactggagctggatccggcagcccccagggaagggactggagtggattgggtatatctattacagt.........gggagcaccaactacaacccctccctcaag...agtcgagtcaccatatcagtagacacgtccaagaaccagttctccctgaagctgagctctgtgaccgctgcggacacggccgtgtattactgtgcgagaggttactatgatagtagtggttattaccgtgatgcttttgatatctggggccaagggacaatggtcaccgtctcttcag		caggtgcagctgcaggagtcgggccca...ggactggtgaagccttcggagaccctgtccctcacctgcactgtctctggtggctccatc............agtagttactactggagctggatccggcagcccccagggaagggactggagtggattgggtatatctattacagt.........gggagcaccaactacaacccctccctcaag...agtcgagtcaccatatcagtagacacgtccaagaaccagttctccctgaagctgagctctgtgaccgctgcggacacggccgtgtattactgtgcgagag	caggtgcagctgcaggagtcgggccca...ggactggtgaagccttcggagaccctgtccctcacctgcactgtctct	ggtggctccatc............agtagttactac	tggagctggatccggcagcccccagggaagggactggagtggattgggtat	atctattacagt.........gggagcacc	aactacaacccctccctcaag...agtcgagtcaccatatcagtagacacgtccaagaaccagttctccctgaagctgagctctgtgaccgctgcggacacggccgtgtattactgt	gcgagaggttactatgatagtagtggttattaccgtgatgcttttgatatc	tgtgcgagaggttactatgatagtagtggttattaccgtgatgcttttgatatctgg	tgatgcttttgatatctggggccaagggacaatggtcaccgtctcttcag	tggggccaagggacaatggtcaccgtctcttcag
1240	CAGCCGACACGGACAA-1_contig_2	productive	Homsap IGHV3-23*01 F, or Homsap IGHV3-23D*01 F	Homsap IGHJ4*02 F	Homsap IGHD1-26*01 F	gaggtgcagctgttggagtctggggga...ggcttggtacagcctggggggtccctgagactctcctgtgcagcctctggattcaccttt............agcagctatgccatgagctgggtccgccaggctccagggaaggggctggagtgggtctcagctattagtggtagt......ggtggtagcacatactacgcagactccgtgaag...ggccggttcaccatctccagagacaattccaagaacacgctgtatctgcaaatgaacagcctgagagccgaggacacggccgtatattactgtgcgaaagactcggtagtgggagcttttgactactggggccagggaaccctggtcaccgtctcctcag		gaggtgcagctgttggagtctggggga...ggcttggtacagcctggggggtccctgagactctcctgtgcagcctctggattcaccttt............agcagctatgccatgagctgggtccgccaggctccagggaaggggctggagtgggtctcagctattagtggtagt......ggtggtagcacatactacgcagactccgtgaag...ggccggttcaccatctccagagacaattccaagaacacgctgtatctgcaaatgaacagcctgagagccgaggacacggccgtatattactgtgcgaaaga	gaggtgcagctgttggagtctggggga...ggcttggtacagcctggggggtccctgagactctcctgtgcagcctct	ggattcaccttt............agcagctatgcc	atgagctgggtccgccaggctccagggaaggggctggagtgggtctcagct	attagtggtagt......ggtggtagcaca	tactacgcagactccgtgaag...ggccggttcaccatctccagagacaattccaagaacacgctgtatctgcaaatgaacagcctgagagccgaggacacggccgtatattactgt	gcgaaagactcggtagtgggagcttttgactac	tgtgcgaaagactcggtagtgggagcttttgactactgg	tttgactactggggccagggaaccctggtcaccgtctcctcag	tggggccagggaaccctggtcaccgtctcctcag
2037	CAGCCGATCTGCAAGT-1_contig_4	productive	Homsap IGHV2-70*15 F	Homsap IGHJ6*02 F	Homsap IGHD4-17*01 F	caggtcaccttgagggaatctggtcct...gcgctggtgaaacccacacagaccctcatactgacctgcaccttctctgggttctcactcact......actagtggaatgtctgtgagctggatccgtcagccccccgggaaggccctggagtggcttacacgcattgattgggat.........gatgataaatactacgccacatctctgagg...accagactcaccatctccaaggacacctccaaaaaccaggttgtccttaaaatgattaacgtggaccctggggacacagccacatattactgtgcacggatgcccacgagcacggtgactacggggacctactacttctacggtttcgacgtctggggccaagggaccacggtcaccgta…		caggtcaccttgagggaatctggtcct...gcgctggtgaaacccacacagaccctcatactgacctgcaccttctctgggttctcactcact......actagtggaatgtctgtgagctggatccgtcagccccccgggaaggccctggagtggcttacacgcattgattgggat.........gatgataaatactacgccacatctctgagg...accagactcaccatctccaaggacacctccaaaaaccaggttgtccttaaaatgattaacgtggaccctggggacacagccacatattactgtgcacggat	caggtcaccttgagggaatctggtcct...gcgctggtgaaacccacacagaccctcatactgacctgcaccttctct	gggttctcactcact......actagtggaatgtct	gtgagctggatccgtcagccccccgggaaggccctggagtggcttacacgc	attgattgggat.........gatgataaa	tactacgccacatctctgagg...accagactcaccatctccaaggacacctccaaaaaccaggttgtccttaaaatgattaacgtggaccctggggacacagccacatattactgt	gcacggatgcccacgagcacggtgactacggggacctactacttctacggtttcgacgtc	tgtgcacggatgcccacgagcacggtgactacggggacctactacttctacggtttcgacgtctgg	ctacggtttcgacgtctggggccaagggaccacggtcaccgtatcctca	tggggccaagggaccacggtcaccgtatcctca
2595	CAGCGACAGATCCTGT-1_contig_4	productive	Homsap IGHV5-51*03 F	Homsap IGHJ3*02 F	Homsap IGHD3-22*01 F	gaggtgcagctggtgcagtctggagca...gaggtgaaaaagccgggggagtctctgaagatctcctgtaagggttctggatacagcttt............accagctactggatcggctgggtgcgccagatgcccgggaaaggcctggagtggatggggatcatctatcctggt......gactctgataccagatacagcccgtccttccaa...ggccaggtcaccatctcagccgacaagtccatcagcaccgcctacctgcagtggagcagcctgaaggcctcggacaccgccatgtattactgtgcgagctccacccgaggggagggttattactatgatagtagtggttattacgacggggtggcttcttttgatatctggggccaaggg…		gaggtgcagctggtgcagtctggagca...gaggtgaaaaagccgggggagtctctgaagatctcctgtaagggttctggatacagcttt............accagctactggatcggctgggtgcgccagatgcccgggaaaggcctggagtggatggggatcatctatcctggt......gactctgataccagatacagcccgtccttccaa...ggccaggtcaccatctcagccgacaagtccatcagcaccgcctacctgcagtggagcagcctgaaggcctcggacaccgccatgtattactgtgcgag	gaggtgcagctggtgcagtctggagca...gaggtgaaaaagccgggggagtctctgaagatctcctgtaagggttct	ggatacagcttt............accagctactgg	atcggctgggtgcgccagatgcccgggaaaggcctggagtggatggggatc	atctatcctggt......gactctgatacc	agatacagcccgtccttccaa...ggccaggtcaccatctcagccgacaagtccatcagcaccgcctacctgcagtggagcagcctgaaggcctcggacaccgccatgtattactgt	gcgagctccacccgaggggagggttattactatgatagtagtggttattacgacggggtggcttcttttgatatc	tgtgcgagctccacccgaggggagggttattactatgatagtagtggttattacgacggggtggcttcttttgatatctgg	cttttgatatctggggccaagggacaatggtcaccgtctcttcag	tggggccaagggacaatggtcaccgtctcttcag
1353	CAGCTAAAGGCAAAGA-1_contig_2	productive	Homsap IGHV4-34*01 F, or Homsap IGHV4-34*04 F	Homsap IGHJ5*02 F	Homsap IGHD6-13*01 F	caggtgcagctacagcagtggggcgca...ggacttttgaagccttcggagaccctgtccctcacctgcgctgtctatggtgggtcgttc............agtggttattactggatgtggatccgccagcccccagggaaggggctggagtggattggggaaatcaatgacagt.........ggaagcacctactataacccgtccctcaag...agtcgagccaccatatcaatagacacgtccaagaaccagttctccctgaacctgaggtctgtgaccgccgcggacacggctgtgtattattgttcgaaccgacgttatgtagcagctggtgatgtgcggaagaggaggagtgaggcggggaactggggccagggaatcccgggccaggga…		caggtgcagctacagcagtggggcgca...ggacttttgaagccttcggagaccctgtccctcacctgcgctgtctatggtgggtcgttc............agtggttattactggatgtggatccgccagcccccagggaaggggctggagtggattggggaaatcaatgacagt.........ggaagcacctactataacccgtccctcaag...agtcgagccaccatatcaatagacacgtccaagaaccagttctccctgaacctgaggtctgtgaccgccgcggacacggctgtgtattattgttcga	caggtgcagctacagcagtggggcgca...ggacttttgaagccttcggagaccctgtccctcacctgcgctgtctat	ggtgggtcgttc............agtggttattac	tggatgtggatccgccagcccccagggaaggggctggagtggattggggaa	atcaatgacagt.........ggaagcacc	tactataacccgtccctcaag...agtcgagccaccatatcaatagacacgtccaagaaccagttctccctgaacctgaggtctgtgaccgccgcggacacggctgtgtattattgt	tcgaaccgacgttatgtagcagctggtgatgtgcggaagaggaggagtgaggcggggaactggggccagggaatc	tgttcgaaccgacgttatgtagcagctggtgatgtgcggaagaggaggagtgaggcggggaactggggccagggaatcccg	gggccagggaactccggtcaccgtctcctcag	ccgggccagggaactccggtcaccgtctcctcag
1791	CAGCTAAAGGCCATAG-1_contig_1	productive	Homsap IGHV4-34*01 F, or Homsap IGHV4-34*04 F	Homsap IGHJ5*02 F	Homsap IGHD6-13*01 F	caggtgcagctacagcagtggggcgca...ggacttttgaagccttcggagaccctgtccctcacctgcgctgtctatggtgggtcgttc............agtggttattactggatgtggatccgccagcccccagggaaggggctggagtggattggggaaatcaatgacagt.........ggaagcacctactataacccgtccctcaag...agtcgagccaccatatcaatagacacgtccaagaaccagttctccctgaacctgaggtctgtgaccgccgcggacacggctgtgtattattgttcgaaccgacgttatgtagcagctggtgatgtgcggaagaggaggagtgaggcggggaactggggccagggaatcccgggccaggga…		caggtgcagctacagcagtggggcgca...ggacttttgaagccttcggagaccctgtccctcacctgcgctgtctatggtgggtcgttc............agtggttattactggatgtggatccgccagcccccagggaaggggctggagtggattggggaaatcaatgacagt.........ggaagcacctactataacccgtccctcaag...agtcgagccaccatatcaatagacacgtccaagaaccagttctccctgaacctgaggtctgtgaccgccgcggacacggctgtgtattattgttcga	caggtgcagctacagcagtggggcgca...ggacttttgaagccttcggagaccctgtccctcacctgcgctgtctat	ggtgggtcgttc............agtggttattac	tggatgtggatccgccagcccccagggaaggggctggagtggattggggaa	atcaatgacagt.........ggaagcacc	tactataacccgtccctcaag...agtcgagccaccatatcaatagacacgtccaagaaccagttctccctgaacctgaggtctgtgaccgccgcggacacggctgtgtattattgt	tcgaaccgacgttatgtagcagctggtgatgtgcggaagaggaggagtgaggcggggaactggggccagggaatc	tgttcgaaccgacgttatgtagcagctggtgatgtgcggaagaggaggagtgaggcggggaactggggccagggaatcccg	gggccagggaactccggtcaccgtctcctcag	ccgggccagggaactccggtcaccgtctcctcag
626	CAGCTGGGTGAGCGAT-1_contig_1	productive	Homsap IGHV3-30*03 F, or Homsap IGHV3-30*18 F or Homsap IGHV3-30-5*01 F	Homsap IGHJ4*02 F	Homsap IGHD2-21*01 F	caggtgcagctggtggagtctggggga...ggcgtggtccagcctgggaggtccctgagactctcctgtgcagcctctggattcaccttc............agtagctatggcatgcactgggtccgccaggctccaggcaaggggctggagtgggtggcagttatatcatatgat......ggaagtaataaatactatgcagactccgtgaag...ggccgattcaccatctccagagacaattccaagaacacgctgtatctgcaaatgaacagcctgagagctgaggacacggctgtgtattactgtgcgaaagattcctatgcctaccataacctcccccttgactactggggccagggaaccctggtcaccgtctcctcag		caggtgcagctggtggagtctggggga...ggcgtggtccagcctgggaggtccctgagactctcctgtgcagcctctggattcaccttc............agtagctatggcatgcactgggtccgccaggctccaggcaaggggctggagtgggtggcagttatatcatatgat......ggaagtaataaatactatgcagactccgtgaag...ggccgattcaccatctccagagacaattccaagaacacgctgtatctgcaaatgaacagcctgagagctgaggacacggctgtgtattactgtgcga	caggtgcagctggtggagtctggggga...ggcgtggtccagcctgggaggtccctgagactctcctgtgcagcctct	ggattcaccttc............agtagctatggc	atgcactgggtccgccaggctccaggcaaggggctggagtgggtggcagtt	atatcatatgat......ggaagtaataaa	tactatgcagactccgtgaag...ggccgattcaccatctccagagacaattccaagaacacgctgtatctgcaaatgaacagcctgagagctgaggacacggctgtgtattactgt	gcgaaagattcctatgcctaccataacctcccccttgactac	tgtgcgaaagattcctatgcctaccataacctcccccttgactactgg	ttgactactggggccagggaaccctggtcaccgtctcctcag	tggggccagggaaccctggtcaccgtctcctcag
2809	CAGGTGCCATCAGTAC-1_contig_3	productive	Homsap IGHV1-3*01 F	Homsap IGHJ5*02 F	Homsap IGHD1-26*01 F	caggtccagcttgtgcagtctggggct...gaggtgaagaagcctggggcctcagtgaaggtttcctgcaaggcttctggatacaccttc............actagctatgctatgcattgggtgcgccaggcccccggacaaaggcttgagtggatgggatggatcaacgctggc......aatggtaacacaaaatattcacagaagttccag...ggcagagtcaccattaccagggacacatccgcgagcacagcctacatggagctgagcagcctgagatctgaagacacggctgtgtattactgtgcgagagatcaattgggtagtgggagcagagtgccgttcgacccctggggccagggaaccctggtcaccgtctcctcag		caggtccagcttgtgcagtctggggct...gaggtgaagaagcctggggcctcagtgaaggtttcctgcaaggcttctggatacaccttc............actagctatgctatgcattgggtgcgccaggcccccggacaaaggcttgagtggatgggatggatcaacgctggc......aatggtaacacaaaatattcacagaagttccag...ggcagagtcaccattaccagggacacatccgcgagcacagcctacatggagctgagcagcctgagatctgaagacacggctgtgtattactgtgcgagaga	caggtccagcttgtgcagtctggggct...gaggtgaagaagcctggggcctcagtgaaggtttcctgcaaggcttct	ggatacaccttc............actagctatgct	atgcattgggtgcgccaggcccccggacaaaggcttgagtggatgggatgg	atcaacgctggc......aatggtaacaca	aaatattcacagaagttccag...ggcagagtcaccattaccagggacacatccgcgagcacagcctacatggagctgagcagcctgagatctgaagacacggctgtgtattactgt	gcgagagatcaattgggtagtgggagcagagtgccgttcgacccc	tgtgcgagagatcaattgggtagtgggagcagagtgccgttcgacccctgg	gttcgacccctggggccagggaaccctggtcaccgtctcctcag	tggggccagggaaccctggtcaccgtctcctcag
1724	CAGGTGCTCTAACTCT-1_contig_3	productive	Homsap IGHV3-48*03 F, or Homsap IGHV3-48*04 F	Homsap IGHJ4*02 F	Homsap IGHD3-10*01 F	gaggtgcagctggtggagtctggggga...gacttggttcagcctggggggtccctgagactctcctgtgtggcctctgggttcaccttc............agtagtcatagtatgagttgggtccgccaggctccaggggaggggctggaatggatttcatacattagtggcagt......ggtagtaccgtatactatgcagactctgtgcag...ggccgattcaccatctccagagacaacgccgacaactcattgtttctgcaaatgaacagcctgagagccgacgacacggctatttatttttgtgcgagagataaggattatgcttcggggagttatttttcaacttttgactgctggggccagggaaccctggtcaccgtctcctcag		gaggtgcagctggtggagtctggggga...gacttggttcagcctggggggtccctgagactctcctgtgtggcctctgggttcaccttc............agtagtcatagtatgagttgggtccgccaggctccaggggaggggctggaatggatttcatacattagtggcagt......ggtagtaccgtatactatgcagactctgtgcag...ggccgattcaccatctccagagacaacgccgacaactcattgtttctgcaaatgaacagcctgagagccgacgacacggctatttatttttgtgcgagaga	gaggtgcagctggtggagtctggggga...gacttggttcagcctggggggtccctgagactctcctgtgtggcctct	gggttcaccttc............agtagtcatagt	atgagttgggtccgccaggctccaggggaggggctggaatggatttcatac	attagtggcagt......ggtagtaccgta	tactatgcagactctgtgcag...ggccgattcaccatctccagagacaacgccgacaactcattgtttctgcaaatgaacagcctgagagccgacgacacggctatttatttttgt	gcgagagataaggattatgcttcggggagttatttttcaacttttgactgc	tgtgcgagagataaggattatgcttcggggagttatttttcaacttttgactgctgg	tttgactgctggggccagggaaccctggtcaccgtctcctcag	tggggccagggaaccctggtcaccgtctcctcag
630	CAGTAACAGTTTCCTT-1_contig_2	productive	Homsap IGHV4-59*01 F	Homsap IGHJ6*02 F	Homsap IGHD2-15*01 F	caggtgcagctgcaggagtcgggccca...ggactggtgaagccttcggagaccctgtccctcacctgcactgtctctggtggctccatc............agtagttactactggagctggatccggcagcccccagggaagggactggagtggattgggtatatctattacagt.........gggagcaccaactacaacccctccctcaag...agtcgagtcaccatatcagtagacacgtccaagaaccagttctccctgaagctgagctctgtgaccgctgcggacacggccgtgtattactgtgcgagagatcgccgtgtagtggtggtagctgctactcaaccctcgacctttggctactactactacggtatggacgtctggggccaa…		caggtgcagctgcaggagtcgggccca...ggactggtgaagccttcggagaccctgtccctcacctgcactgtctctggtggctccatc............agtagttactactggagctggatccggcagcccccagggaagggactggagtggattgggtatatctattacagt.........gggagcaccaactacaacccctccctcaag...agtcgagtcaccatatcagtagacacgtccaagaaccagttctccctgaagctgagctctgtgaccgctgcggacacggccgtgtattactgtgcgagaga	caggtgcagctgcaggagtcgggccca...ggactggtgaagccttcggagaccctgtccctcacctgcactgtctct	ggtggctccatc............agtagttactac	tggagctggatccggcagcccccagggaagggactggagtggattgggtat	atctattacagt.........gggagcacc	aactacaacccctccctcaag...agtcgagtcaccatatcagtagacacgtccaagaaccagttctccctgaagctgagctctgtgaccgctgcggacacggccgtgtattactgt	gcgagagatcgccgtgtagtggtggtagctgctactcaaccctcgacctttggctactactactacggtatggacgtc	tgtgcgagagatcgccgtgtagtggtggtagctgctactcaaccctcgacctttggctactactactacggtatggacgtctgg	ctactactactacggtatggacgtctggggccaagggaccacggtcaccgtctcctca	tggggccaagggaccacggtcaccgtctcctca
2661	CAGTAACCATGCAACT-1_contig_2	productive	Homsap IGHV3-48*01 F	Homsap IGHJ4*02 F	Homsap IGHD4-23*01 ORF	gaggtgcagctggtggagtctggggga...ggcttggtacagcctggggggtccctgagactctcctgtgcagcctctggattcaccttc............agtagctatagcatgaactgggtccgccaggctccagggaaggggctggagtgggtttcatacattagtagtagt......agtagtaccatatactacgcagactctgtgaag...ggccgattcaccatctccagagacaatgccaagaactcactgtatctgcaaatgaacagcctgagagccgaggacacggctgtgtattactgtgcgagggggcgggaaagctttgactactggggccagggaaccctggtcaccgtctcctcag		gaggtgcagctggtggagtctggggga...ggcttggtacagcctggggggtccctgagactctcctgtgcagcctctggattcaccttc............agtagctatagcatgaactgggtccgccaggctccagggaaggggctggagtgggtttcatacattagtagtagt......agtagtaccatatactacgcagactctgtgaag...ggccgattcaccatctccagagacaatgccaagaactcactgtatctgcaaatgaacagcctgagagccgaggacacggctgtgtattactgtgcgag	gaggtgcagctggtggagtctggggga...ggcttggtacagcctggggggtccctgagactctcctgtgcagcctct	ggattcaccttc............agtagctatagc	atgaactgggtccgccaggctccagggaaggggctggagtgggtttcatac	attagtagtagt......agtagtaccata	tactacgcagactctgtgaag...ggccgattcaccatctccagagacaatgccaagaactcactgtatctgcaaatgaacagcctgagagccgaggacacggctgtgtattactgt	gcgagggggcgggaaagctttgactac	tgtgcgagggggcgggaaagctttgactactgg	ctttgactactggggccagggaaccctggtcaccgtctcctcag	tggggccagggaaccctggtcaccgtctcctcag
1074	CAGTCCTGTACGACCC-1_contig_4	productive	Homsap IGHV3-23*01 F, or Homsap IGHV3-23D*01 F	Homsap IGHJ1*01 F	Homsap IGHD3-10*01 F	gaggtgcagctgttggagtctggggga...ggcttggtacagcctggggggtccctgagactctcctgtgcagcctctggattcaccttt............agcagctatgccatgagctgggtccgccaggctccagggaaggggctggagtgggtctcagctattagtggtagt......ggtggtagcacatactacgcagactccgtgaag...ggccggttcaccatctccagagacaattccaagaacacgctgtatctgcaaatgaacagcctgagagccgaggacacggccgtatattactgtgcgaaagatttggggctatggttcggggatgatttggcaaaacacaagccctggggccagggaaccctggtcaccgtctcctcag		gaggtgcagctgttggagtctggggga...ggcttggtacagcctggggggtccctgagactctcctgtgcagcctctggattcaccttt............agcagctatgccatgagctgggtccgccaggctccagggaaggggctggagtgggtctcagctattagtggtagt......ggtggtagcacatactacgcagactccgtgaag...ggccggttcaccatctccagagacaattccaagaacacgctgtatctgcaaatgaacagcctgagagccgaggacacggccgtatattactgtgcgaaaga	gaggtgcagctgttggagtctggggga...ggcttggtacagcctggggggtccctgagactctcctgtgcagcctct	ggattcaccttt............agcagctatgcc	atgagctgggtccgccaggctccagggaaggggctggagtgggtctcagct	attagtggtagt......ggtggtagcaca	tactacgcagactccgtgaag...ggccggttcaccatctccagagacaattccaagaacacgctgtatctgcaaatgaacagcctgagagccgaggacacggccgtatattactgt	gcgaaagatttggggctatggttcggggatgatttggcaaaacacaagccc	tgtgcgaaagatttggggctatggttcggggatgatttggcaaaacacaagccctgg	ctggggccagggaaccctggtcaccgtctcctcag	tggggccagggaaccctggtcaccgtctcctcag
2040	CAGTCCTGTAGAGTGC-1_contig_2	productive	Homsap IGHV3-7*03 F	Homsap IGHJ3*02 F	Homsap IGHD4-17*01 F	gaggtgcagctggtggagtctggggga...gacttggtccagcctggggggtccctgagactctcctgtgcagcctctggattcaccttt............agtagctattggatgaactgggtccgccaggctccagggaaggggctggagtgggtggccaacataaagcaagat......ggaagtgagaaatactatgtggactctgtgaag...ggccgattcaccatctccagagacaacgccaagaactcactgtatctgcaaatgaacagcctgagagccgaggacacggccgtatattattgtgcgcgtcggcgaccacgcggggatccaacacgggcggatgcttttgatatctggggccaagggacaatggtcaccgtctcttcag		gaggtgcagctggtggagtctggggga...gacttggtccagcctggggggtccctgagactctcctgtgcagcctctggattcaccttt............agtagctattggatgaactgggtccgccaggctccagggaaggggctggagtgggtggccaacataaagcaagat......ggaagtgagaaatactatgtggactctgtgaag...ggccgattcaccatctccagagacaacgccaagaactcactgtatctgcaaatgaacagcctgagagccgaggacacggccgtatattattgtgcg	gaggtgcagctggtggagtctggggga...gacttggtccagcctggggggtccctgagactctcctgtgcagcctct	ggattcaccttt............agtagctattgg	atgaactgggtccgccaggctccagggaaggggctggagtgggtggccaac	ataaagcaagat......ggaagtgagaaa	tactatgtggactctgtgaag...ggccgattcaccatctccagagacaacgccaagaactcactgtatctgcaaatgaacagcctgagagccgaggacacggccgtatattattgt	gcgcgtcggcgaccacgcggggatccaacacgggcggatgcttttgatatc	tgtgcgcgtcggcgaccacgcggggatccaacacgggcggatgcttttgatatctgg	gatgcttttgatatctggggccaagggacaatggtcaccgtctcttcag	tggggccaagggacaatggtcaccgtctcttcag
386	CATATGGCACGAAACG-1_contig_2	productive	Homsap IGHV4-59*08 F	Homsap IGHJ5*02 F	Homsap IGHD3-10*01 F	caggtgcagctgcaggagtcgggccca...ggactggtgaagccttcggagaccctgtccctcacctgcactgtctctggtggctccatc............agtagttactactggagctggatccggcagcccccagggaagggactggagtggattgggtatatctattacagt.........gggagcaccaactacaacccctccctcaag...agtcgagtcaccatatcagtagacacgtccaagaaccagttctccctgaagctgagctctgtgaccgccgcagacacggccgtgtattactgtgcgagacatggtgggttcggggagttcaactggttcgacccctggggccagggaaccctggtcaccgtctcctcag		caggtgcagctgcaggagtcgggccca...ggactggtgaagccttcggagaccctgtccctcacctgcactgtctctggtggctccatc............agtagttactactggagctggatccggcagcccccagggaagggactggagtggattgggtatatctattacagt.........gggagcaccaactacaacccctccctcaag...agtcgagtcaccatatcagtagacacgtccaagaaccagttctccctgaagctgagctctgtgaccgccgcagacacggccgtgtattactgtgcgagaca	caggtgcagctgcaggagtcgggccca...ggactggtgaagccttcggagaccctgtccctcacctgcactgtctct	ggtggctccatc............agtagttactac	tggagctggatccggcagcccccagggaagggactggagtggattgggtat	atctattacagt.........gggagcacc	aactacaacccctccctcaag...agtcgagtcaccatatcagtagacacgtccaagaaccagttctccctgaagctgagctctgtgaccgccgcagacacggccgtgtattactgt	gcgagacatggtgggttcggggagttcaactggttcgacccc	tgtgcgagacatggtgggttcggggagttcaactggttcgacccctgg	caactggttcgacccctggggccagggaaccctggtcaccgtctcctcag	tggggccagggaaccctggtcaccgtctcctcag
2734	CATATGGTCATGCATG-1_contig_5	productive	Homsap IGHV3-21*02 F	Homsap IGHJ3*02 F	Homsap IGHD3-9*01 F	gaggtgcaactggtggagtctggggga...ggcctggtcaagccgggggggtccctgagactctcctgtgcagcctctggattcaccttc............agtagccatagcatgaactgggtccgccaggctccagggagggggctggagtgggtctcattcatcagtagtagt......agtggttacatacactacgcagactcagtgaag...ggccgattcaccatctccagagacaacgccaagagctcactgtttctgcaaatgaacagcctgagagccgaggacacgtctgtttattactgtgcgagagacccacgagcgggtgtttacgatattcccgatgcttttgagatgtggggccaagggacaatggtcaccgtctcttcag		gaggtgcaactggtggagtctggggga...ggcctggtcaagccgggggggtccctgagactctcctgtgcagcctctggattcaccttc............agtagccatagcatgaactgggtccgccaggctccagggagggggctggagtgggtctcattcatcagtagtagt......agtggttacatacactacgcagactcagtgaag...ggccgattcaccatctccagagacaacgccaagagctcactgtttctgcaaatgaacagcctgagagccgaggacacgtctgtttattactgtgcgagaga	gaggtgcaactggtggagtctggggga...ggcctggtcaagccgggggggtccctgagactctcctgtgcagcctct	ggattcaccttc............agtagccatagc	atgaactgggtccgccaggctccagggagggggctggagtgggtctcattc	atcagtagtagt......agtggttacata	cactacgcagactcagtgaag...ggccgattcaccatctccagagacaacgccaagagctcactgtttctgcaaatgaacagcctgagagccgaggacacgtctgtttattactgt	gcgagagacccacgagcgggtgtttacgatattcccgatgcttttgagatg	tgtgcgagagacccacgagcgggtgtttacgatattcccgatgcttttgagatgtgg	gatgcttttgagatgtggggccaagggacaatggtcaccgtctcttcag	tggggccaagggacaatggtcaccgtctcttcag
3022	CATATGGTCATTGCGA-1_contig_3	productive	Homsap IGHV3-43*01 F	Homsap IGHJ4*02 F	Homsap IGHD5-18*01 F	gaagtgcagctggtggagtctggggga...gtcgtggtacagcctggggggtccctgagactctcctgtgcagcctctggatttaccttt............gatgattataccatgcactgggtccgtcaagctccggggaagggtctggagtgggtctctcttattagttgggat......ggtggtaccacatactctgcagactctgtgaag...ggccgattcaccatctccagagacaatagcaaaaagtccctgtatctgcaaatgaccagtctgagaactgaggacaccgccttgtattactgtgcaaaagatatcgccccgttacagctatggaatacccccgactactggggccagggaaccctggtcaccgtctcctcag		gaagtgcagctggtggagtctggggga...gtcgtggtacagcctggggggtccctgagactctcctgtgcagcctctggatttaccttt............gatgattataccatgcactgggtccgtcaagctccggggaagggtctggagtgggtctctcttattagttgggat......ggtggtaccacatactctgcagactctgtgaag...ggccgattcaccatctccagagacaatagcaaaaagtccctgtatctgcaaatgaccagtctgagaactgaggacaccgccttgtattactgtgcaaaagata	gaagtgcagctggtggagtctggggga...gtcgtggtacagcctggggggtccctgagactctcctgtgcagcctct	ggatttaccttt............gatgattatacc	atgcactgggtccgtcaagctccggggaagggtctggagtgggtctctctt	attagttgggat......ggtggtaccaca	tactctgcagactctgtgaag...ggccgattcaccatctccagagacaatagcaaaaagtccctgtatctgcaaatgaccagtctgagaactgaggacaccgccttgtattactgt	gcaaaagatatcgccccgttacagctatggaatacccccgactac	tgtgcaaaagatatcgccccgttacagctatggaatacccccgactactgg	gactactggggccagggaaccctggtcaccgtctcctcag	tggggccagggaaccctggtcaccgtctcctcag
3023	CATCAAGCAAGCCGTC-1_contig_1	productive	Homsap IGHV4-34*01 F	Homsap IGHJ4*02 F	Homsap IGHD1-1*01 F	caggtgcagctacagcagtggggcgca...ggactgttgaagccttcggagaccctgtccctcacctgcgctgtctatggtgggtccttc............agtggttactactggagctggatccgccagcccccagggaaggggctggagtggattggggaaatcaatcatagt.........ggaagcaccaactacaacccgtccctcaag...agtcgagtcaccatatcagtagacacgtccaagaaccagttctccctgaagctgagctctgtgaccgccgcggacacggctgtgtattactgtgcgagagtaaacaacgggtggggtgactactggggccagggaaccctggtcaccgtctcctcag		caggtgcagctacagcagtggggcgca...ggactgttgaagccttcggagaccctgtccctcacctgcgctgtctatggtgggtccttc............agtggttactactggagctggatccgccagcccccagggaaggggctggagtggattggggaaatcaatcatagt.........ggaagcaccaactacaacccgtccctcaag...agtcgagtcaccatatcagtagacacgtccaagaaccagttctccctgaagctgagctctgtgaccgccgcggacacggctgtgtattactgtgcgagag	caggtgcagctacagcagtggggcgca...ggactgttgaagccttcggagaccctgtccctcacctgcgctgtctat	ggtgggtccttc............agtggttactac	tggagctggatccgccagcccccagggaaggggctggagtggattggggaa	atcaatcatagt.........ggaagcacc	aactacaacccgtccctcaag...agtcgagtcaccatatcagtagacacgtccaagaaccagttctccctgaagctgagctctgtgaccgccgcggacacggctgtgtattactgt	gcgagagtaaacaacgggtggggtgactac	tgtgcgagagtaaacaacgggtggggtgactactgg	tgactactggggccagggaaccctggtcaccgtctcctcag	tggggccagggaaccctggtcaccgtctcctcag
634	CATCAAGTCGACAGCC-1_contig_1	productive	Homsap IGHV4-30-2*01 F	Homsap IGHJ4*02 F	Homsap IGHD3-16*01 F	cagctgcagctgcaggagtccggctca...ggactggtgaagccttcacagaccctgtccctcacctgcgctgtctctggtggctccatcagc......agtggtggttactcctggagctggatccggcagccaccagggaagggcctggagtggattgggtacatctatcatagt.........gggagcacctactacaacccgtccctcaag...agtcgagtcaccatatcagtagacaggtccaagaaccagttctccctgaagctgagctctgtgaccgccgcggacacggccgtgtattactgtgccagaggggtgcatgattacatttgggggagttacctcactgctgactactggggccagggaaccctggtcaccgtctcctcag		cagctgcagctgcaggagtccggctca...ggactggtgaagccttcacagaccctgtccctcacctgcgctgtctctggtggctccatcagc......agtggtggttactcctggagctggatccggcagccaccagggaagggcctggagtggattgggtacatctatcatagt.........gggagcacctactacaacccgtccctcaag...agtcgagtcaccatatcagtagacaggtccaagaaccagttctccctgaagctgagctctgtgaccgccgcggacacggccgtgtattactgtgccagag	cagctgcagctgcaggagtccggctca...ggactggtgaagccttcacagaccctgtccctcacctgcgctgtctct	ggtggctccatcagc......agtggtggttactcc	tggagctggatccggcagccaccagggaagggcctggagtggattgggtac	atctatcatagt.........gggagcacc	tactacaacccgtccctcaag...agtcgagtcaccatatcagtagacaggtccaagaaccagttctccctgaagctgagctctgtgaccgccgcggacacggccgtgtattactgt	gccagaggggtgcatgattacatttgggggagttacctcactgctgactac	tgtgccagaggggtgcatgattacatttgggggagttacctcactgctgactactgg	tgactactggggccagggaaccctggtcaccgtctcctcag	tggggccagggaaccctggtcaccgtctcctcag
635	CATCAAGTCGACAGCC-1_contig_2	productive	Homsap IGHV4-30-2*01 F	Homsap IGHJ4*02 F	Homsap IGHD3-16*01 F	cagctgcagctgcaggagtccggctca...ggactggtgaagccttcacagaccctgtccctcacctgcgctgtctctggtggctccatcagc......agtggtggttactcctggagctggatccggcagccaccagggaagggcctggagtggattgggtacatctatcatagt.........gggagcacctactacaacccgtccctcaag...agtcgagtcaccatatcagtagacaggtccaagaaccagttctccctgaagctgagctctgtgaccgccgcggacacggccgtgtattactgtgccagaggggtgcatgattacatttgggggagttacctcactgctgactactggggccagggaaccctggtcaccgtctcctcag		cagctgcagctgcaggagtccggctca...ggactggtgaagccttcacagaccctgtccctcacctgcgctgtctctggtggctccatcagc......agtggtggttactcctggagctggatccggcagccaccagggaagggcctggagtggattgggtacatctatcatagt.........gggagcacctactacaacccgtccctcaag...agtcgagtcaccatatcagtagacaggtccaagaaccagttctccctgaagctgagctctgtgaccgccgcggacacggccgtgtattactgtgccagag	cagctgcagctgcaggagtccggctca...ggactggtgaagccttcacagaccctgtccctcacctgcgctgtctct	ggtggctccatcagc......agtggtggttactcc	tggagctggatccggcagccaccagggaagggcctggagtggattgggtac	atctatcatagt.........gggagcacc	tactacaacccgtccctcaag...agtcgagtcaccatatcagtagacaggtccaagaaccagttctccctgaagctgagctctgtgaccgccgcggacacggccgtgtattactgt	gccagaggggtgcatgattacatttgggggagttacctcactgctgactac	tgtgccagaggggtgcatgattacatttgggggagttacctcactgctgactactgg	tgactactggggccagggaaccctggtcaccgtctcctcag	tggggccagggaaccctggtcaccgtctcctcag
15	CATCAGAAGGCATTGG-1_contig_2	productive	Homsap IGHV4-30-2*01 F	Homsap IGHJ4*02 F	Homsap IGHD3-16*02 F	caactgcagctgcaagagtccggctca...ggactggtgaggccttcacagaccctgtccctcacttgcactgtctctgatgactccctcagt......agtggtgcctactcctggagctggatccggcagcctccagggaagggcctggagtggattggagacctttatcatggg.........gggaccacccagtacaacccgtccctcaag...agtcgggtcaccatatcaggagacacgtcccagaagaagttctccctgaagatgacgtctgtgacggccgcggacgcggccgtgtattactgtgccagagtcctgtgggactacatttgggggagttatcggatgggggttttcgactcctggggccagggacgcctggtcaccgtctcc…		caactgcagctgcaagagtccggctca...ggactggtgaggccttcacagaccctgtccctcacttgcactgtctctgatgactccctcagt......agtggtgcctactcctggagctggatccggcagcctccagggaagggcctggagtggattggagacctttatcatggg.........gggaccacccagtacaacccgtccctcaag...agtcgggtcaccatatcaggagacacgtcccagaagaagttctccctgaagatgacgtctgtgacggccgcggacgcggccgtgtattactgtgccagag	caactgcagctgcaagagtccggctca...ggactggtgaggccttcacagaccctgtccctcacttgcactgtctct	gatgactccctcagt......agtggtgcctactcc	tggagctggatccggcagcctccagggaagggcctggagtggattggagac	ctttatcatggg.........gggaccacc	cagtacaacccgtccctcaag...agtcgggtcaccatatcaggagacacgtcccagaagaagttctccctgaagatgacgtctgtgacggccgcggacgcggccgtgtattactgt	gccagagtcctgtgggactacatttgggggagttatcggatgggggttttcgactcc	tgtgccagagtcctgtgggactacatttgggggagttatcggatgggggttttcgactcctgg	ttcgactcctggggccagggacgcctggtcaccgtctcctcag	tggggccagggacgcctggtcaccgtctcctcag
2123	CATCAGAAGGCTACGA-1_contig_4	productive	Homsap IGHV3-30*03 F, or Homsap IGHV3-30*18 F or Homsap IGHV3-30-5*01 F	Homsap IGHJ5*02 F	Homsap IGHD3-9*01 F	caggtgcagctggtggagtctggggga...ggcgtggtccagcctgggaggtccctgagactctcctgtgcagcctctggattcaccttc............agtagttatggcatccactgggtccgccaggctccaggcaaggggctggagtgggtggcagttatatcatatgat......ggaagtaataaatactatgcagactccgtgaag...ggccgattcaccatctccagagacaattccaagaacacgctgtatctgcaaatgaacagcctgagagctgaggacacggctgtgtattactgtgcgaaagacgtccacgatattttgacgcctacaattaactggttcgacccctggggccagggaaccctggtcaccgtctcctcag		caggtgcagctggtggagtctggggga...ggcgtggtccagcctgggaggtccctgagactctcctgtgcagcctctggattcaccttc............agtagttatggcatccactgggtccgccaggctccaggcaaggggctggagtgggtggcagttatatcatatgat......ggaagtaataaatactatgcagactccgtgaag...ggccgattcaccatctccagagacaattccaagaacacgctgtatctgcaaatgaacagcctgagagctgaggacacggctgtgtattactgtgcgaaaga	caggtgcagctggtggagtctggggga...ggcgtggtccagcctgggaggtccctgagactctcctgtgcagcctct	ggattcaccttc............agtagttatggc	atccactgggtccgccaggctccaggcaaggggctggagtgggtggcagtt	atatcatatgat......ggaagtaataaa	tactatgcagactccgtgaag...ggccgattcaccatctccagagacaattccaagaacacgctgtatctgcaaatgaacagcctgagagctgaggacacggctgtgtattactgt	gcgaaagacgtccacgatattttgacgcctacaattaactggttcgacccc	tgtgcgaaagacgtccacgatattttgacgcctacaattaactggttcgacccctgg	aactggttcgacccctggggccagggaaccctggtcaccgtctcctcag	tggggccagggaaccctggtcaccgtctcctcag
1889	CATCAGAAGTCGAGTG-1_contig_3	productive	Homsap IGHV4-39*01 F	Homsap IGHJ6*02 F	Homsap IGHD5-18*01 F	cagctgcagctgcaggagtcgggccca...ggactggtgaagccttcggagaccctgtccctcacctgcactgtctctggtggctccatcagc......agtagtagttactactggggctggatccgccagcccccagggaaggggctggagtggattgggagtatctattatagt.........gggagcacctactacaacccgtccctcaag...agtcgagtcaccatatccgtagacacgtccaagaaccagttctccctgaagctgagctctgtgaccgccgcagacacggctgtgtattactgtgcgagacacccgagtgatggatacagctatggacacgaaggccatcgcccttactactactacggtatggacgtctggggccaaggg…		cagctgcagctgcaggagtcgggccca...ggactggtgaagccttcggagaccctgtccctcacctgcactgtctctggtggctccatcagc......agtagtagttactactggggctggatccgccagcccccagggaaggggctggagtggattgggagtatctattatagt.........gggagcacctactacaacccgtccctcaag...agtcgagtcaccatatccgtagacacgtccaagaaccagttctccctgaagctgagctctgtgaccgccgcagacacggctgtgtattactgtgcgagaca	cagctgcagctgcaggagtcgggccca...ggactggtgaagccttcggagaccctgtccctcacctgcactgtctct	ggtggctccatcagc......agtagtagttactac	tggggctggatccgccagcccccagggaaggggctggagtggattgggagt	atctattatagt.........gggagcacc	tactacaacccgtccctcaag...agtcgagtcaccatatccgtagacacgtccaagaaccagttctccctgaagctgagctctgtgaccgccgcagacacggctgtgtattactgt	gcgagacacccgagtgatggatacagctatggacacgaaggccatcgcccttactactactacggtatggacgtc	tgtgcgagacacccgagtgatggatacagctatggacacgaaggccatcgcccttactactactacggtatggacgtctgg	tactactactacggtatggacgtctggggccaagggaccacggtcaccgtctcctca	tggggccaagggaccacggtcaccgtctcctca
2906	CATCCACTCTACTCAT-1_contig_2	productive	Homsap IGHV5-51*03 F	Homsap IGHJ1*01 F	Homsap IGHD1-1*01 F	gaggtgcagctggtgcagtctggagtg...gaggtgaaaaagccgggggagtctctgaggatctcctgtaagagttctggatacgacttt............agcaactactggatcggctgggtgcgccaggtgcccgggaagggcctggagtggatggcgatcatctatcctggg......gactttgataccaaatatagtccgtccttccaa...ggccaggtcaccatctcagccgacaagtccatcagtaccgcctacctgcagtggagcagcttgaagacctcggacaccgccatgtattattgtgccactacccgaagtcccgcaggcgggccgcgctggggccaggggaccctggtcaccgtctcctcag		gaggtgcagctggtgcagtctggagtg...gaggtgaaaaagccgggggagtctctgaggatctcctgtaagagttctggatacgacttt............agcaactactggatcggctgggtgcgccaggtgcccgggaagggcctggagtggatggcgatcatctatcctggg......gactttgataccaaatatagtccgtccttccaa...ggccaggtcaccatctcagccgacaagtccatcagtaccgcctacctgcagtggagcagcttgaagacctcggacaccgccatgtattattgtgc	gaggtgcagctggtgcagtctggagtg...gaggtgaaaaagccgggggagtctctgaggatctcctgtaagagttct	ggatacgacttt............agcaactactgg	atcggctgggtgcgccaggtgcccgggaagggcctggagtggatggcgatc	atctatcctggg......gactttgatacc	aaatatagtccgtccttccaa...ggccaggtcaccatctcagccgacaagtccatcagtaccgcctacctgcagtggagcagcttgaagacctcggacaccgccatgtattattgt	gccactacccgaagtcccgcaggcgggccgcgc	tgtgccactacccgaagtcccgcaggcgggccgcgctgg	gcgctggggccaggggaccctggtcaccgtctcctcag	tggggccaggggaccctggtcaccgtctcctcag
1134	CATCGAAGTTTGTTTC-1_contig_3	productive	Homsap IGHV4-59*08 F	Homsap IGHJ4*02 F	Homsap IGHD3-22*01 F	caggtgcagctgcaggagtcgggccca...ggactggtgaagccttcggagaccctgtccctcacctgcactgtctctggtggctccatc............agtagttactactggagctggatccggcagcccccagggaagggactggagtggattgggtatatctattacagt.........gggagcaccaactacaacccctccctcaag...agtcgagtcaccatatcagtagacacgtccaagaaccagttctccctgaagctgagctctgtgaccgccgcagacacggccgtgtattactgtgcgagacagtattactatgatagtagtggttattactactttgactactggggccagggaaccctggtcaccgtctcctcag		caggtgcagctgcaggagtcgggccca...ggactggtgaagccttcggagaccctgtccctcacctgcactgtctctggtggctccatc............agtagttactactggagctggatccggcagcccccagggaagggactggagtggattgggtatatctattacagt.........gggagcaccaactacaacccctccctcaag...agtcgagtcaccatatcagtagacacgtccaagaaccagttctccctgaagctgagctctgtgaccgccgcagacacggccgtgtattactgtgcgagaca	caggtgcagctgcaggagtcgggccca...ggactggtgaagccttcggagaccctgtccctcacctgcactgtctct	ggtggctccatc............agtagttactac	tggagctggatccggcagcccccagggaagggactggagtggattgggtat	atctattacagt.........gggagcacc	aactacaacccctccctcaag...agtcgagtcaccatatcagtagacacgtccaagaaccagttctccctgaagctgagctctgtgaccgccgcagacacggccgtgtattactgt	gcgagacagtattactatgatagtagtggttattactactttgactac	tgtgcgagacagtattactatgatagtagtggttattactactttgactactgg	actactttgactactggggccagggaaccctggtcaccgtctcctcag	tggggccagggaaccctggtcaccgtctcctcag
3025	CATGACAAGACAGAGA-1_contig_2	productive	Homsap IGHV3-23*01 F, or Homsap IGHV3-23*05 F or Homsap IGHV3-23D*01 F	Homsap IGHJ5*01 F, or Homsap IGHJ5*02 F	Homsap IGHD5-12*01 F	gaggtgcaaatattgcaatctggggga...ggcctgatacagcctggggggtccctgagactctcctgtgaagtctctggattccccttt............cgcaactctctcatgagctgggtccgccaggctccagggcaggggctggattgggtctcaaatattgatcacaat.........gatatcacatactactcaccctccgtgagg...ggccggttcaccatctccagagacaatttcaagaacacgatgtatctccaaatgaacagcctgagagtcgaagacacggccgtatactactgtgcgagaggcgtgctggaccgaggggccgactcctggggccagggaagtctggtcaccgtctcctcag		gaggtgcaaatattgcaatctggggga...ggcctgatacagcctggggggtccctgagactctcctgtgaagtctctggattccccttt............cgcaactctctcatgagctgggtccgccaggctccagggcaggggctggattgggtctcaaatattgatcacaat.........gatatcacatactactcaccctccgtgagg...ggccggttcaccatctccagagacaatttcaagaacacgatgtatctccaaatgaacagcctgagagtcgaagacacggccgtatactactgtgcgagag	gaggtgcaaatattgcaatctggggga...ggcctgatacagcctggggggtccctgagactctcctgtgaagtctct	ggattccccttt............cgcaactctctc	atgagctgggtccgccaggctccagggcaggggctggattgggtctcaaat	attgatcacaat.........gatatcaca	tactactcaccctccgtgagg...ggccggttcaccatctccagagacaatttcaagaacacgatgtatctccaaatgaacagcctgagagtcgaagacacggccgtatactactgt	gcgagaggcgtgctggaccgaggggccgactcc	tgtgcgagaggcgtgctggaccgaggggccgactcctgg	cgactcctggggccagggaagtctggtcaccgtctcctcag	tggggccagggaagtctggtcaccgtctcctcag
2598	CATGCCTGTCCCGACA-1_contig_1	productive	Homsap IGHV3-23*01 F, or Homsap IGHV3-23D*01 F	Homsap IGHJ4*02 F	Homsap IGHD3-22*01 F	gaggtgcagctgttggagtctggggga...ggcttggtgcagcctggggggtccctgagactctcctgtgcagcctctagattcaccttt............agcagctacgccatgagctggatccgccaggctccagggaaggggctggagtgggtctcaggtattagtggtact......ggtggcaatacatactacgcagactccgtgagg...ggccggttcaccgtctccagagacaattccaagaacacgctgtatctgcaaatgaacagcctgagagccgaggacacggccgtatattactgtgcgaaagagaattacgatgacagtagtggttattacctctttgactactggggccagggaaacctggtcaccgtctcctcag		gaggtgcagctgttggagtctggggga...ggcttggtgcagcctggggggtccctgagactctcctgtgcagcctctagattcaccttt............agcagctacgccatgagctggatccgccaggctccagggaaggggctggagtgggtctcaggtattagtggtact......ggtggcaatacatactacgcagactccgtgagg...ggccggttcaccgtctccagagacaattccaagaacacgctgtatctgcaaatgaacagcctgagagccgaggacacggccgtatattactgtgcgaaaga	gaggtgcagctgttggagtctggggga...ggcttggtgcagcctggggggtccctgagactctcctgtgcagcctct	agattcaccttt............agcagctacgcc	atgagctggatccgccaggctccagggaaggggctggagtgggtctcaggt	attagtggtact......ggtggcaataca	tactacgcagactccgtgagg...ggccggttcaccgtctccagagacaattccaagaacacgctgtatctgcaaatgaacagcctgagagccgaggacacggccgtatattactgt	gcgaaagagaattacgatgacagtagtggttattacctctttgactac	tgtgcgaaagagaattacgatgacagtagtggttattacctctttgactactgg	ctttgactactggggccagggaaacctggtcaccgtctcctcag	tggggccagggaaacctggtcaccgtctcctcag
298	CATGGCGGTCACTGGC-1_contig_2	productive	Homsap IGHV4-59*08 F	Homsap IGHJ6*02 F	Homsap IGHD1-1*01 F	caggtgcagctgcaggagtcgggccca...ggactggtgaagccttcggagaccctgtccctcacctgcactgtctctggtggctccatc............agtagttactactggagctggatccggcagcccccagggaagggactggagtggattgggtatatctattacagt.........gggagcaccaactacaacccctccctcaag...agtcgagtcaccatatcagtagacacgtccaagaaccagttctccctgaagctgagctctgtgaccgccgcagacacggccgtgtattactgtgcgagacaatacaactttcggtgggactactacggtatggacgtctggggccaagggaccacggtcaccgtctcctca		caggtgcagctgcaggagtcgggccca...ggactggtgaagccttcggagaccctgtccctcacctgcactgtctctggtggctccatc............agtagttactactggagctggatccggcagcccccagggaagggactggagtggattgggtatatctattacagt.........gggagcaccaactacaacccctccctcaag...agtcgagtcaccatatcagtagacacgtccaagaaccagttctccctgaagctgagctctgtgaccgccgcagacacggccgtgtattactgtgcgagaca	caggtgcagctgcaggagtcgggccca...ggactggtgaagccttcggagaccctgtccctcacctgcactgtctct	ggtggctccatc............agtagttactac	tggagctggatccggcagcccccagggaagggactggagtggattgggtat	atctattacagt.........gggagcacc	aactacaacccctccctcaag...agtcgagtcaccatatcagtagacacgtccaagaaccagttctccctgaagctgagctctgtgaccgccgcagacacggccgtgtattactgt	gcgagacaatacaactttcggtgggactactacggtatggacgtc	tgtgcgagacaatacaactttcggtgggactactacggtatggacgtctgg	actactacggtatggacgtctggggccaagggaccacggtcaccgtctcctca	tggggccaagggaccacggtcaccgtctcctca
2442	CATTATCAGAAGGGTA-1_contig_3	productive	Homsap IGHV3-66*01 F, or Homsap IGHV3-66*04 F	Homsap IGHJ4*02 F	Homsap IGHD6-25*01 F	gaggtgcagctggtggagtctggggga...ggcttggtccagcctggggggtccctgagactctcctgtgcagcctctggattcaccgtc............agtagcaactacatgagctgggtccgccaggctccagggaaggggctggagtgggtctcagttatttatagcggt.........ggtagcacatactacgcagactccgtgaag...ggcagattcaccatctccagagacaattccaagaacacgctgtatcttcaaatgaacagcctgagagccgaggacacggctgtgtattactgtgcgagagataccagctactggggccagggaaccctggtcaccgtctcctcag		gaggtgcagctggtggagtctggggga...ggcttggtccagcctggggggtccctgagactctcctgtgcagcctctggattcaccgtc............agtagcaactacatgagctgggtccgccaggctccagggaaggggctggagtgggtctcagttatttatagcggt.........ggtagcacatactacgcagactccgtgaag...ggcagattcaccatctccagagacaattccaagaacacgctgtatcttcaaatgaacagcctgagagccgaggacacggctgtgtattactgtgcgagaga	gaggtgcagctggtggagtctggggga...ggcttggtccagcctggggggtccctgagactctcctgtgcagcctct	ggattcaccgtc............agtagcaactac	atgagctgggtccgccaggctccagggaaggggctggagtgggtctcagtt	atttatagcggt.........ggtagcaca	tactacgcagactccgtgaag...ggcagattcaccatctccagagacaattccaagaacacgctgtatcttcaaatgaacagcctgagagccgaggacacggctgtgtattactgt	gcgagagataccagctac	tgtgcgagagataccagctactgg	ctactggggccagggaaccctggtcaccgtctcctcag	tggggccagggaaccctggtcaccgtctcctcag
21	CATTATCAGAGATGAG-1_contig_2	productive	Homsap IGHV5-51*03 F	Homsap IGHJ4*02 F	Homsap IGHD2-8*02 F	gaggtgcagctggttcagtctggagga...gaggtgaagaagccgggggagtctctgaggatctcctgtcagggttctggatatggtttt............accagattctggatcggctgggtgcgccagatgcccgggaaaggtctggagtggatggggatcatcaatcctgat......gactctgaaaccaaatacagtccgtccttccaa...ggccaggtcaccatctcagtcgacaagtccatcagcaccgcctacctgcaatggagcagcctgaaggtctcggacaccgccatgtattactgtgcggccacgaatggggactgggagggaatctttgactactggggccagggaaccccagtcaccgtctcctcag		gaggtgcagctggttcagtctggagga...gaggtgaagaagccgggggagtctctgaggatctcctgtcagggttctggatatggtttt............accagattctggatcggctgggtgcgccagatgcccgggaaaggtctggagtggatggggatcatcaatcctgat......gactctgaaaccaaatacagtccgtccttccaa...ggccaggtcaccatctcagtcgacaagtccatcagcaccgcctacctgcaatggagcagcctgaaggtctcggacaccgccatgtattactgtgcg	gaggtgcagctggttcagtctggagga...gaggtgaagaagccgggggagtctctgaggatctcctgtcagggttct	ggatatggtttt............accagattctgg	atcggctgggtgcgccagatgcccgggaaaggtctggagtggatggggatc	atcaatcctgat......gactctgaaacc	aaatacagtccgtccttccaa...ggccaggtcaccatctcagtcgacaagtccatcagcaccgcctacctgcaatggagcagcctgaaggtctcggacaccgccatgtattactgt	gcggccacgaatggggactgggagggaatctttgactac	tgtgcggccacgaatggggactgggagggaatctttgactactgg	ctttgactactggggccagggaaccccagtcaccgtctcctcag	tggggccagggaaccccagtcaccgtctcctcag
301	CATTATCAGGCAAAGA-1_contig_1	productive	Homsap IGHV4-34*01 F, or Homsap IGHV4-34*04 F	Homsap IGHJ5*02 F	Homsap IGHD6-13*01 F	caggtgcagctacagcagtggggcgca...ggacttttgaagccttcggagaccctgtccctcacctgcgctgtctatggtgggtcgttc............agtggttattactggatgtggatccgccagcccccagggaaggggctggagtggattggggaaatcaatgacagt.........ggaagcacctactataacccgtccctcaag...agtcgagccaccatatcaatagacacgtccaagaaccagttctccctgaacctgaggtctgtgaccgccgcggacacggctgtgtattattgttcgaaccgacgttatgtagcagctggtgatgtgcggaagaggaggagtgaggcggggaactggggccagggaatcccgggccaggga…		caggtgcagctacagcagtggggcgca...ggacttttgaagccttcggagaccctgtccctcacctgcgctgtctatggtgggtcgttc............agtggttattactggatgtggatccgccagcccccagggaaggggctggagtggattggggaaatcaatgacagt.........ggaagcacctactataacccgtccctcaag...agtcgagccaccatatcaatagacacgtccaagaaccagttctccctgaacctgaggtctgtgaccgccgcggacacggctgtgtattattgttcga	caggtgcagctacagcagtggggcgca...ggacttttgaagccttcggagaccctgtccctcacctgcgctgtctat	ggtgggtcgttc............agtggttattac	tggatgtggatccgccagcccccagggaaggggctggagtggattggggaa	atcaatgacagt.........ggaagcacc	tactataacccgtccctcaag...agtcgagccaccatatcaatagacacgtccaagaaccagttctccctgaacctgaggtctgtgaccgccgcggacacggctgtgtattattgt	tcgaaccgacgttatgtagcagctggtgatgtgcggaagaggaggagtgaggcggggaactggggccagggaatc	tgttcgaaccgacgttatgtagcagctggtgatgtgcggaagaggaggagtgaggcggggaactggggccagggaatcccg	gggccagggaactccggtcaccgtctcctcag	ccgggccagggaactccggtcaccgtctcctcag
1248	CATTCGCAGAAAGTGG-1_contig_1	productive	Homsap IGHV4-31*03 F	Homsap IGHJ6*02 F	Homsap IGHD3-10*01 F	caggtgcagctgcaggagtcgggccca...ggactggtgaagccttcacagaccctgtccctcacctgcactgtctctggtggctccatcagc......agtggtggttactactggagctggatccgccagcacccagggaagggcctggagtggattgggtacatctattacagt.........gggagcacctactacaacccgtccctcaag...agtcgagttaccatatcagtagacacgtctaagaaccagttctccctgaagctgagctctgtgactgccgcggacacggccgtgtattactgtgcgagagatccgagaaaaagaatgggtcggatggtgggcggtatggacgtctggggccaagggaccacggtcaccgtctcctca		caggtgcagctgcaggagtcgggccca...ggactggtgaagccttcacagaccctgtccctcacctgcactgtctctggtggctccatcagc......agtggtggttactactggagctggatccgccagcacccagggaagggcctggagtggattgggtacatctattacagt.........gggagcacctactacaacccgtccctcaag...agtcgagttaccatatcagtagacacgtctaagaaccagttctccctgaagctgagctctgtgactgccgcggacacggccgtgtattactgtgcgagaga	caggtgcagctgcaggagtcgggccca...ggactggtgaagccttcacagaccctgtccctcacctgcactgtctct	ggtggctccatcagc......agtggtggttactac	tggagctggatccgccagcacccagggaagggcctggagtggattgggtac	atctattacagt.........gggagcacc	tactacaacccgtccctcaag...agtcgagttaccatatcagtagacacgtctaagaaccagttctccctgaagctgagctctgtgactgccgcggacacggccgtgtattactgt	gcgagagatccgagaaaaagaatgggtcggatggtgggcggtatggacgtc	tgtgcgagagatccgagaaaaagaatgggtcggatggtgggcggtatggacgtctgg	cggtatggacgtctggggccaagggaccacggtcaccgtctcctca	tggggccaagggaccacggtcaccgtctcctca
2663	CATTCGCGTTGGAGGT-1_contig_1	productive	Homsap IGHV3-23*01 F, or Homsap IGHV3-23D*01 F	Homsap IGHJ4*02 F	Homsap IGHD4-23*01 ORF	gaggtgcagctgttggagtctggggga...ggcttggtacagcctggggggtccctgagactctcctgtgcagcctctggattcaccttt............agcagctatgccatgagctgggtccgccaggctccagggaaggggctggagtgggtctcagctattagtggtagt......ggtggtagcacatactacgcagactccgtgaag...ggccggttcaccatctccagagacaattccaagaacacgctgtatctgcaaatgaacagcctgagagccgaggacacggccgtatattactgtgcgaaatacggcggcagcgactggggccagggaaccctggtcaccgtctcctcag		gaggtgcagctgttggagtctggggga...ggcttggtacagcctggggggtccctgagactctcctgtgcagcctctggattcaccttt............agcagctatgccatgagctgggtccgccaggctccagggaaggggctggagtgggtctcagctattagtggtagt......ggtggtagcacatactacgcagactccgtgaag...ggccggttcaccatctccagagacaattccaagaacacgctgtatctgcaaatgaacagcctgagagccgaggacacggccgtatattactgtgcgaaa	gaggtgcagctgttggagtctggggga...ggcttggtacagcctggggggtccctgagactctcctgtgcagcctct	ggattcaccttt............agcagctatgcc	atgagctgggtccgccaggctccagggaaggggctggagtgggtctcagct	attagtggtagt......ggtggtagcaca	tactacgcagactccgtgaag...ggccggttcaccatctccagagacaattccaagaacacgctgtatctgcaaatgaacagcctgagagccgaggacacggccgtatattactgt	gcgaaatacggcggcagcgac	tgtgcgaaatacggcggcagcgactgg	actggggccagggaaccctggtcaccgtctcctcag	tggggccagggaaccctggtcaccgtctcctcag
1425	CATTCGCTCTGATACG-1_contig_2	productive	Homsap IGHV3-49*03 F	Homsap IGHJ3*02 F	Homsap IGHD5-24*01 ORF	gaggtacaactggtggagtctggggga...ggcttggttcagccagggcggtccctgagactctcctctacagcttctggattcagtgtt............ggtgattatgatctcagttggttccgccaggctccagggaagggtctggagtgggtaggtcacattagaagtatctcctatggtgggacaatacactacgccgcgtctgtgaaa...ggcagattcaccctttcaagagatgtttccaaaaacatcgcctacctgcaaatgagcggcctgaaacccgaggacacagccgtctattattgttctagacaattatggctaatggatgcttttgatatctggggccaagggacaatggtcaccgtctcttcag		gaggtacaactggtggagtctggggga...ggcttggttcagccagggcggtccctgagactctcctctacagcttctggattcagtgtt............ggtgattatgatctcagttggttccgccaggctccagggaagggtctggagtgggtaggtcacattagaagtatctcctatggtgggacaatacactacgccgcgtctgtgaaa...ggcagattcaccctttcaagagatgtttccaaaaacatcgcctacctgcaaatgagcggcctgaaacccgaggacacagccgtctattattgttctaga	gaggtacaactggtggagtctggggga...ggcttggttcagccagggcggtccctgagactctcctctacagcttct	ggattcagtgtt............ggtgattatgat	ctcagttggttccgccaggctccagggaagggtctggagtgggtaggtcac	attagaagtatctcctatggtgggacaata	cactacgccgcgtctgtgaaa...ggcagattcaccctttcaagagatgtttccaaaaacatcgcctacctgcaaatgagcggcctgaaacccgaggacacagccgtctattattgt	tctagacaattatggctaatggatgcttttgatatc	tgttctagacaattatggctaatggatgcttttgatatctgg	gatgcttttgatatctggggccaagggacaatggtcaccgtctcttcag	tggggccaagggacaatggtcaccgtctcttcag
2941	CCAATCCAGTCGTACT-1_contig_1	productive	Homsap IGHV5-51*03 F	Homsap IGHJ6*02 F	Homsap IGHD3-10*01 F	gaggtgcagctggtgcagtctggagca...gaggtgaaaaagccgggggagtctctgaagatctcctgtaagggttctggatacagcttt............accagctactggatcggctgggtgcgccagatgcccgggaaaggcctggagtggatggggatcatctatcctggt......gactctgataccagatacagcccgtccttccaa...ggccaggtcaccatctcagccgacaagtccatcagcaccgcctacctgcagtggagcagcctgaaggcctcggacaccgccatgtattactgtgcgagagcctcgtggttcggggacctggggggtatggacgtctggggccaagggaccacggtcaccgtctcctca		gaggtgcagctggtgcagtctggagca...gaggtgaaaaagccgggggagtctctgaagatctcctgtaagggttctggatacagcttt............accagctactggatcggctgggtgcgccagatgcccgggaaaggcctggagtggatggggatcatctatcctggt......gactctgataccagatacagcccgtccttccaa...ggccaggtcaccatctcagccgacaagtccatcagcaccgcctacctgcagtggagcagcctgaaggcctcggacaccgccatgtattactgtgcgaga	gaggtgcagctggtgcagtctggagca...gaggtgaaaaagccgggggagtctctgaagatctcctgtaagggttct	ggatacagcttt............accagctactgg	atcggctgggtgcgccagatgcccgggaaaggcctggagtggatggggatc	atctatcctggt......gactctgatacc	agatacagcccgtccttccaa...ggccaggtcaccatctcagccgacaagtccatcagcaccgcctacctgcagtggagcagcctgaaggcctcggacaccgccatgtattactgt	gcgagagcctcgtggttcggggacctggggggtatggacgtc	tgtgcgagagcctcgtggttcggggacctggggggtatggacgtctgg	ggtatggacgtctggggccaagggaccacggtcaccgtctcctca	tggggccaagggaccacggtcaccgtctcctca
1632	CCACGGATCGAGAGCA-1_contig_1	productive	Homsap IGHV4-39*01 F	Homsap IGHJ4*02 F	Homsap IGHD1-26*01 F	cagctgcagctgcaggagtcgggccca...ggactggtgaagccttcggagaccctgtccctcacctgcactgtctctggtggctccatcagc......agtagtagttactactggggctggatccgccagcccccagggaaggggctggagtggattgggagtatctattatagt.........gggagcacctactacaacccgtccctcaag...agtcgagtcaccatatccgtagacacgtccaagaaccagttctccctgaagctgagctctgtgaccgccgcagacacggctgtgtattactgtgcgagattactaggttggctgggagctactcgagggggggactttgactactggggccagggaaccctggtcaccgtctcctcag		cagctgcagctgcaggagtcgggccca...ggactggtgaagccttcggagaccctgtccctcacctgcactgtctctggtggctccatcagc......agtagtagttactactggggctggatccgccagcccccagggaaggggctggagtggattgggagtatctattatagt.........gggagcacctactacaacccgtccctcaag...agtcgagtcaccatatccgtagacacgtccaagaaccagttctccctgaagctgagctctgtgaccgccgcagacacggctgtgtattactgtgcgaga	cagctgcagctgcaggagtcgggccca...ggactggtgaagccttcggagaccctgtccctcacctgcactgtctct	ggtggctccatcagc......agtagtagttactac	tggggctggatccgccagcccccagggaaggggctggagtggattgggagt	atctattatagt.........gggagcacc	tactacaacccgtccctcaag...agtcgagtcaccatatccgtagacacgtccaagaaccagttctccctgaagctgagctctgtgaccgccgcagacacggctgtgtattactgt	gcgagattactaggttggctgggagctactcgagggggggactttgactac	tgtgcgagattactaggttggctgggagctactcgagggggggactttgactactgg	actttgactactggggccagggaaccctggtcaccgtctcctcag	tggggccagggaaccctggtcaccgtctcctcag
700	CCAGCGAGTAATAGCA-1_contig_1	productive	Homsap IGHV3-9*01 F	Homsap IGHJ5*02 F	Homsap IGHD6-19*01 F	aaagtgcagctggtggagtctgggggg...ggcttggtacagcctggcaggtccctgagactctcctgtgcagcctctggattcaccttt............gatgattatgccatgcactgggtccggcaaggtccagggaagggcctggagtgggtctcaggtattagtcggaat......agtggtagcataggctatgcggactctgtgaag...ggccgattcaccatctccagagacaacgccaagaattccgtgtatctggaaatgaacagtctgagagctgaagacacggccttctattattgtgttaaaggcccacgatatagtagtggctggtacgttgactggggccagggaaccctggtcaccgtctcctcag		aaagtgcagctggtggagtctgggggg...ggcttggtacagcctggcaggtccctgagactctcctgtgcagcctctggattcaccttt............gatgattatgccatgcactgggtccggcaaggtccagggaagggcctggagtgggtctcaggtattagtcggaat......agtggtagcataggctatgcggactctgtgaag...ggccgattcaccatctccagagacaacgccaagaattccgtgtatctggaaatgaacagtctgagagctgaagacacggccttctattattgtgttaaag	aaagtgcagctggtggagtctgggggg...ggcttggtacagcctggcaggtccctgagactctcctgtgcagcctct	ggattcaccttt............gatgattatgcc	atgcactgggtccggcaaggtccagggaagggcctggagtgggtctcaggt	attagtcggaat......agtggtagcata	ggctatgcggactctgtgaag...ggccgattcaccatctccagagacaacgccaagaattccgtgtatctggaaatgaacagtctgagagctgaagacacggccttctattattgt	gttaaaggcccacgatatagtagtggctggtacgttgac	tgtgttaaaggcccacgatatagtagtggctggtacgttgactgg	ctggggccagggaaccctggtcaccgtctcctcag	tggggccagggaaccctggtcaccgtctcctcag
471	CCATGTCCAAACCCAT-1_contig_4	productive	Homsap IGHV2-5*02 F	Homsap IGHJ5*02 F	Homsap IGHD2-21*02 F	cagatcaccctgaaggagtctggtcct...acgctggtgaaacccacagagaccctcacgctgacctgcaccttctctgggttctcactcagc......actactggagtgagtgtggcctggatccgtcagcccccaggaaaggccctagagtggcttgcagtcatttattgggat.........gatgataagcgctacaggccatctctgaag...agcaggctcaccatcaccaaggacacctccaaaaaccaggtggtccttacaatgaccaacatggaccctgtggacacagccacatattactgtgtacatagaggtgatcatgactacgactggttcgacctctggggccagggaaccctggtcaccgtctcctcaa		cagatcaccctgaaggagtctggtcct...acgctggtgaaacccacagagaccctcacgctgacctgcaccttctctgggttctcactcagc......actactggagtgagtgtggcctggatccgtcagcccccaggaaaggccctagagtggcttgcagtcatttattgggat.........gatgataagcgctacaggccatctctgaag...agcaggctcaccatcaccaaggacacctccaaaaaccaggtggtccttacaatgaccaacatggaccctgtggacacagccacatattactgtgtacataga	cagatcaccctgaaggagtctggtcct...acgctggtgaaacccacagagaccctcacgctgacctgcaccttctct	gggttctcactcagc......actactggagtgagt	gtggcctggatccgtcagcccccaggaaaggccctagagtggcttgcagtc	atttattgggat.........gatgataag	cgctacaggccatctctgaag...agcaggctcaccatcaccaaggacacctccaaaaaccaggtggtccttacaatgaccaacatggaccctgtggacacagccacatattactgt	gtacatagaggtgatcatgactacgactggttcgacctc	tgtgtacatagaggtgatcatgactacgactggttcgacctctgg	acgactggttcgacctctggggccagggaaccctggtcaccgtctcctcaa	tggggccagggaaccctggtcaccgtctcctcaa
768	CCATGTCGTCTAACGT-1_contig_1	productive	Homsap IGHV3-48*01 F	Homsap IGHJ6*02 F	Homsap IGHD3-10*01 F	gaggtgcagctggtggagtctggggga...ggcttggtacagcctggggggtccctgagactctcctgtgcagcctctggattcaccttc............agtagctatagcatgaactgggtccgccaggctccagggaaggggctggagtgggtttcatacattagtagtagt......agtagtaccatatactacgcagactctgtgaag...ggccgattcaccatctccagagacaatgccaagaactcactgtatctgcaaatgaacagcctgagagccgaggacacggctgtgtattactgtgcgagagagggggattactatggttcagggagttccctccaactagagggcggtatggacgtctggggccaagggaccacggtcacc…		gaggtgcagctggtggagtctggggga...ggcttggtacagcctggggggtccctgagactctcctgtgcagcctctggattcaccttc............agtagctatagcatgaactgggtccgccaggctccagggaaggggctggagtgggtttcatacattagtagtagt......agtagtaccatatactacgcagactctgtgaag...ggccgattcaccatctccagagacaatgccaagaactcactgtatctgcaaatgaacagcctgagagccgaggacacggctgtgtattactgtgcgagaga	gaggtgcagctggtggagtctggggga...ggcttggtacagcctggggggtccctgagactctcctgtgcagcctct	ggattcaccttc............agtagctatagc	atgaactgggtccgccaggctccagggaaggggctggagtgggtttcatac	attagtagtagt......agtagtaccata	tactacgcagactctgtgaag...ggccgattcaccatctccagagacaatgccaagaactcactgtatctgcaaatgaacagcctgagagccgaggacacggctgtgtattactgt	gcgagagagggggattactatggttcagggagttccctccaactagagggcggtatggacgtc	tgtgcgagagagggggattactatggttcagggagttccctccaactagagggcggtatggacgtctgg	cggtatggacgtctggggccaagggaccacggtcaccgtctcctca	tggggccaagggaccacggtcaccgtctcctca
1253	CCATGTCTCAGCTCGG-1_contig_1	productive	Homsap IGHV3-21*01 F	Homsap IGHJ4*02 F	Homsap IGHD3-3*01 F	gaggtgcagctggtggagtctggggga...ggcctggtcaagcctggggggtccctgagactctcctgtgcagcctctggattcaccttc............agtagctatagcatgaactgggtccgccaggctccagggaaggggctggagtgggtctcatccattagtagtagt......agtagttacatatactacgcagactcagtgaag...ggccgattcaccatctccagagacaacgccaagaactcactgtatctgcaaatgaacagcctgagagccgaggacacggctgtgtattactgtgcgagagatcgtattacgatttttggagtggttacccccccgggactttgcgactactggggccagggaaccctggtcaccgtctcc…		gaggtgcagctggtggagtctggggga...ggcctggtcaagcctggggggtccctgagactctcctgtgcagcctctggattcaccttc............agtagctatagcatgaactgggtccgccaggctccagggaaggggctggagtgggtctcatccattagtagtagt......agtagttacatatactacgcagactcagtgaag...ggccgattcaccatctccagagacaacgccaagaactcactgtatctgcaaatgaacagcctgagagccgaggacacggctgtgtattactgtgcgagaga	gaggtgcagctggtggagtctggggga...ggcctggtcaagcctggggggtccctgagactctcctgtgcagcctct	ggattcaccttc............agtagctatagc	atgaactgggtccgccaggctccagggaaggggctggagtgggtctcatcc	attagtagtagt......agtagttacata	tactacgcagactcagtgaag...ggccgattcaccatctccagagacaacgccaagaactcactgtatctgcaaatgaacagcctgagagccgaggacacggctgtgtattactgt	gcgagagatcgtattacgatttttggagtggttacccccccgggactttgcgactac	tgtgcgagagatcgtattacgatttttggagtggttacccccccgggactttgcgactactgg	gactactggggccagggaaccctggtcaccgtctcctcag	tggggccagggaaccctggtcaccgtctcctcag
2280	CCATTCGCACAGACTT-1_contig_3	productive	Homsap IGHV3-23*01 F, or Homsap IGHV3-23D*01 F	Homsap IGHJ4*02 F	Homsap IGHD3-22*01 F	gaggtgcagctgttggagtctggggga...ggcttggtacagcctggggggtccctgagactctcctgtgcagcctctggattcaccttt............agcagctatgccatgagctgggtccgccaggctccagggaaggggctggagtgggtctcagctattagtggtagt......ggtggtagcacatactacgcagactccgtgaag...ggccggttcaccatctccagagacaattccaagaacacgctgtatctgcaaatgaacagcctgagagccgaggacacggccgtatattactgtgcgaaagatgaaacccattactatgatagtagtggttattatcattactactttgactactggggccagggaaccctggtcaccgtc…		gaggtgcagctgttggagtctggggga...ggcttggtacagcctggggggtccctgagactctcctgtgcagcctctggattcaccttt............agcagctatgccatgagctgggtccgccaggctccagggaaggggctggagtgggtctcagctattagtggtagt......ggtggtagcacatactacgcagactccgtgaag...ggccggttcaccatctccagagacaattccaagaacacgctgtatctgcaaatgaacagcctgagagccgaggacacggccgtatattactgtgcgaaaga	gaggtgcagctgttggagtctggggga...ggcttggtacagcctggggggtccctgagactctcctgtgcagcctct	ggattcaccttt............agcagctatgcc	atgagctgggtccgccaggctccagggaaggggctggagtgggtctcagct	attagtggtagt......ggtggtagcaca	tactacgcagactccgtgaag...ggccggttcaccatctccagagacaattccaagaacacgctgtatctgcaaatgaacagcctgagagccgaggacacggccgtatattactgt	gcgaaagatgaaacccattactatgatagtagtggttattatcattactactttgactac	tgtgcgaaagatgaaacccattactatgatagtagtggttattatcattactactttgactactgg	actactttgactactggggccagggaaccctggtcaccgtctcctcag	tggggccagggaaccctggtcaccgtctcctcag
2812	CCCAGTTGTAGGCATG-1_contig_1	productive	Homsap IGHV3-21*01 F	Homsap IGHJ5*02 F	Homsap IGHD3-9*01 F	gaggtgcagctggtggagtctggggga...ggcctggtcaagcctggggggtccctgagactctcctgtgcagcctctggattcaccttc............agtagctatagcatgaactgggtccgccaggctccagggaaggggctggagtgggtctcatccattagtagtagt......agtagttacatatactacgcagactcagtgaag...ggccgattcaccatctccagagacaacgccaagaactcactgtatctgcaaatgaacagcctgagagccgaggacacggctgtgtattactgtgcgagatcgaagaacgaattacgatattttgaccgcctcatgggccataccatctggaaaaactggttcgacccctggggccaggga…		gaggtgcagctggtggagtctggggga...ggcctggtcaagcctggggggtccctgagactctcctgtgcagcctctggattcaccttc............agtagctatagcatgaactgggtccgccaggctccagggaaggggctggagtgggtctcatccattagtagtagt......agtagttacatatactacgcagactcagtgaag...ggccgattcaccatctccagagacaacgccaagaactcactgtatctgcaaatgaacagcctgagagccgaggacacggctgtgtattactgtgcgaga	gaggtgcagctggtggagtctggggga...ggcctggtcaagcctggggggtccctgagactctcctgtgcagcctct	ggattcaccttc............agtagctatagc	atgaactgggtccgccaggctccagggaaggggctggagtgggtctcatcc	attagtagtagt......agtagttacata	tactacgcagactcagtgaag...ggccgattcaccatctccagagacaacgccaagaactcactgtatctgcaaatgaacagcctgagagccgaggacacggctgtgtattactgt	gcgagatcgaagaacgaattacgatattttgaccgcctcatgggccataccatctggaaaaactggttcgacccc	tgtgcgagatcgaagaacgaattacgatattttgaccgcctcatgggccataccatctggaaaaactggttcgacccctgg	aactggttcgacccctggggccagggaaccctggtcaccgtctcctcag	tggggccagggaaccctggtcaccgtctcctcag
642	CCCTCCTAGAGCCTAG-1_contig_4	productive	Homsap IGHV3-21*01 F	Homsap IGHJ4*02 F	Homsap IGHD6-19*01 F	gaggtgcagctggtggagtctggggga...ggcctggtcaagcctggggggtccctgagactctcctgtgcagcctctggattcaccttc............agtagctatagcatgaactgggtccgccaggctccagggaaggggctggagtgggtctcatccattagtagtagt......agtagttacatatactacgcagactcagtgaag...ggccgattcaccatctccagagacaacgccaagaactcactgtatctgcaaatgaacagcctgagagccgaggacacggctgtgtattactgtgcgagtccggtggctggggactactttgactactggggccagggaaccctggtcaccgtctcctcag		gaggtgcagctggtggagtctggggga...ggcctggtcaagcctggggggtccctgagactctcctgtgcagcctctggattcaccttc............agtagctatagcatgaactgggtccgccaggctccagggaaggggctggagtgggtctcatccattagtagtagt......agtagttacatatactacgcagactcagtgaag...ggccgattcaccatctccagagacaacgccaagaactcactgtatctgcaaatgaacagcctgagagccgaggacacggctgtgtattactgtgcgag	gaggtgcagctggtggagtctggggga...ggcctggtcaagcctggggggtccctgagactctcctgtgcagcctct	ggattcaccttc............agtagctatagc	atgaactgggtccgccaggctccagggaaggggctggagtgggtctcatcc	attagtagtagt......agtagttacata	tactacgcagactcagtgaag...ggccgattcaccatctccagagacaacgccaagaactcactgtatctgcaaatgaacagcctgagagccgaggacacggctgtgtattactgt	gcgagtccggtggctggggactactttgactac	tgtgcgagtccggtggctggggactactttgactactgg	actactttgactactggggccagggaaccctggtcaccgtctcctcag	tggggccagggaaccctggtcaccgtctcctcag
643	CCCTCCTAGAGCCTAG-1_contig_5	productive	Homsap IGHV3-21*01 F	Homsap IGHJ4*02 F	Homsap IGHD6-19*01 F	gaagtgcagctggtggagtctggggga...ggcttggtacagcctggcaggtccctgagactctcctgtgcagcctctggattcaccttc............agtagctatagcatgaactgggtccgccaggctccagggaaggggctggagtgggtctcatccattagtagtagt......agtagttacatatactacgcagactcagtgaag...ggccgattcaccatctccagagacaacgccaagaactcactgtatctgcaaatgaacagcctgagagccgaggacacggctgtgtattactgtgcgagtccggtggctggggactactttgactactggggccagggaaccctggtcaccgtctcctcag		gaagtgcagctggtggagtctggggga...ggcttggtacagcctggcaggtccctgagactctcctgtgcagcctctggattcaccttc............agtagctatagcatgaactgggtccgccaggctccagggaaggggctggagtgggtctcatccattagtagtagt......agtagttacatatactacgcagactcagtgaag...ggccgattcaccatctccagagacaacgccaagaactcactgtatctgcaaatgaacagcctgagagccgaggacacggctgtgtattactgtgcgag	gaagtgcagctggtggagtctggggga...ggcttggtacagcctggcaggtccctgagactctcctgtgcagcctct	ggattcaccttc............agtagctatagc	atgaactgggtccgccaggctccagggaaggggctggagtgggtctcatcc	attagtagtagt......agtagttacata	tactacgcagactcagtgaag...ggccgattcaccatctccagagacaacgccaagaactcactgtatctgcaaatgaacagcctgagagccgaggacacggctgtgtattactgt	gcgagtccggtggctggggactactttgactac	tgtgcgagtccggtggctggggactactttgactactgg	actactttgactactggggccagggaaccctggtcaccgtctcctcag	tggggccagggaaccctggtcaccgtctcctcag
1792	CCGGGATCACGAAACG-1_contig_1	productive	Homsap IGHV4-34*01 F	Homsap IGHJ4*02 F	Homsap IGHD4-17*01 F	caggtgcagctacagcagtggggcgca...ggactgttgaagccttcggagaccctgtccctcacctgcgctgtctatggtgggtccttc............agtggttactactggagctggatccgccagcccccagggaaggggctggagtggattggggaaatcaatcatagt.........ggaagcaccaactacaacccgtccctcaag...agtcgagtcaccatatcagtagacacgtccaagaaccagttctccctgaagctgagctctgtgaccgccgcggacacggctgtgtattactgtgcgagagcccgattacggtcctttgactactggggccagggaaccctggtcaccgtctcctcag		caggtgcagctacagcagtggggcgca...ggactgttgaagccttcggagaccctgtccctcacctgcgctgtctatggtgggtccttc............agtggttactactggagctggatccgccagcccccagggaaggggctggagtggattggggaaatcaatcatagt.........ggaagcaccaactacaacccgtccctcaag...agtcgagtcaccatatcagtagacacgtccaagaaccagttctccctgaagctgagctctgtgaccgccgcggacacggctgtgtattactgtgcgagag	caggtgcagctacagcagtggggcgca...ggactgttgaagccttcggagaccctgtccctcacctgcgctgtctat	ggtgggtccttc............agtggttactac	tggagctggatccgccagcccccagggaaggggctggagtggattggggaa	atcaatcatagt.........ggaagcacc	aactacaacccgtccctcaag...agtcgagtcaccatatcagtagacacgtccaagaaccagttctccctgaagctgagctctgtgaccgccgcggacacggctgtgtattactgt	gcgagagcccgattacggtcctttgactac	tgtgcgagagcccgattacggtcctttgactactgg	ctttgactactggggccagggaaccctggtcaccgtctcctcag	tggggccagggaaccctggtcaccgtctcctcag
2135	CCGGGATGTTGGAGGT-1_contig_5	productive	Homsap IGHV3-23*01 F, or Homsap IGHV3-23D*01 F	Homsap IGHJ4*02 F	Homsap IGHD4-23*01 ORF	gaggtgcagctgttggagtctggggga...ggcttggtacagcctggggggtccctgagactctcctgtgcagcctctggattcaccttt............agcagctatgccatgagctgggtccgccaggctccagggaaggggctggagtgggtctcagctattagtggtagt......ggtggtagcacatactacgcagactccgtgaag...ggccggttcaccatctccagagacaattccaagaacacgctgtatctgcaaatgaacagcctgagagccgaggacacggccgtatattactgtgcgaaatacggcggcagcgactggggccagggaaccctggtcaccgtctcctcag		gaggtgcagctgttggagtctggggga...ggcttggtacagcctggggggtccctgagactctcctgtgcagcctctggattcaccttt............agcagctatgccatgagctgggtccgccaggctccagggaaggggctggagtgggtctcagctattagtggtagt......ggtggtagcacatactacgcagactccgtgaag...ggccggttcaccatctccagagacaattccaagaacacgctgtatctgcaaatgaacagcctgagagccgaggacacggccgtatattactgtgcgaaa	gaggtgcagctgttggagtctggggga...ggcttggtacagcctggggggtccctgagactctcctgtgcagcctct	ggattcaccttt............agcagctatgcc	atgagctgggtccgccaggctccagggaaggggctggagtgggtctcagct	attagtggtagt......ggtggtagcaca	tactacgcagactccgtgaag...ggccggttcaccatctccagagacaattccaagaacacgctgtatctgcaaatgaacagcctgagagccgaggacacggccgtatattactgt	gcgaaatacggcggcagcgac	tgtgcgaaatacggcggcagcgactgg	actggggccagggaaccctggtcaccgtctcctcag	tggggccagggaaccctggtcaccgtctcctcag
225	CCGGGATTCCCGGATG-1_contig_3	productive	Homsap IGHV3-30*03 F, or Homsap IGHV3-30*18 F or Homsap IGHV3-30-5*01 F	Homsap IGHJ4*02 F	Homsap IGHD1-26*01 F	caggtgcagctggtggagtctggggga...ggcgtggtccagcctgggaggtccctgagactctcctgtgcagcctctggattcaccttc............agtagctatggcatgcactgggtccgccaggctccaggcaaggggctggagtgggtggcagttatatcatatgat......ggaagtaataaatactatgcagactccgtgaag...ggccgattcaccatctccagagacaattccaagaacacgctgtatctgcaaatgaacagcctgagagctgaggacacggctgtgtattactgtgcgattcggtatagtgggagctccgccctgggggactggggccagggaaccctggtcaccgtctcctcag		caggtgcagctggtggagtctggggga...ggcgtggtccagcctgggaggtccctgagactctcctgtgcagcctctggattcaccttc............agtagctatggcatgcactgggtccgccaggctccaggcaaggggctggagtgggtggcagttatatcatatgat......ggaagtaataaatactatgcagactccgtgaag...ggccgattcaccatctccagagacaattccaagaacacgctgtatctgcaaatgaacagcctgagagctgaggacacggctgtgtattactgtgcga	caggtgcagctggtggagtctggggga...ggcgtggtccagcctgggaggtccctgagactctcctgtgcagcctct	ggattcaccttc............agtagctatggc	atgcactgggtccgccaggctccaggcaaggggctggagtgggtggcagtt	atatcatatgat......ggaagtaataaa	tactatgcagactccgtgaag...ggccgattcaccatctccagagacaattccaagaacacgctgtatctgcaaatgaacagcctgagagctgaggacacggctgtgtattactgt	gcgattcggtatagtgggagctccgccctgggggac	tgtgcgattcggtatagtgggagctccgccctgggggactgg	actggggccagggaaccctggtcaccgtctcctcag	tggggccagggaaccctggtcaccgtctcctcag
706	CCGGGATTCCCTTGTG-1_contig_1	productive	Homsap IGHV3-11*01 F	Homsap IGHJ4*02 F	Homsap IGHD6-13*01 F	caggtgcagctggtggagtctggggga...ggcttggtcaagcctggagggtccctgagactctcctgtgcagcctctggattcaccttc............agtgactactacatgagctggatccgccaggctccagggaaggggctggagtgggtttcatacattagtagtagt......ggtagtaccatatactacgcagactctgtgaag...ggccgattcaccatctccagggacaacgccaagaactcactgtatctgcaaatgaacagcctgagagccgaggacacggccgtgtattactgtgcgagaggtcgtaggagcagcagctggtactactactttgactactggggccagggaaccctggtcaccgtctcctcag		caggtgcagctggtggagtctggggga...ggcttggtcaagcctggagggtccctgagactctcctgtgcagcctctggattcaccttc............agtgactactacatgagctggatccgccaggctccagggaaggggctggagtgggtttcatacattagtagtagt......ggtagtaccatatactacgcagactctgtgaag...ggccgattcaccatctccagggacaacgccaagaactcactgtatctgcaaatgaacagcctgagagccgaggacacggccgtgtattactgtgcgagag	caggtgcagctggtggagtctggggga...ggcttggtcaagcctggagggtccctgagactctcctgtgcagcctct	ggattcaccttc............agtgactactac	atgagctggatccgccaggctccagggaaggggctggagtgggtttcatac	attagtagtagt......ggtagtaccata	tactacgcagactctgtgaag...ggccgattcaccatctccagggacaacgccaagaactcactgtatctgcaaatgaacagcctgagagccgaggacacggccgtgtattactgt	gcgagaggtcgtaggagcagcagctggtactactactttgactac	tgtgcgagaggtcgtaggagcagcagctggtactactactttgactactgg	actactttgactactggggccagggaaccctggtcaccgtctcctcag	tggggccagggaaccctggtcaccgtctcctcag
1961	CCGGTAGCACATGGGA-1_contig_4	productive	Homsap IGHV3-15*01 F	Homsap IGHJ4*02 F	Homsap IGHD6-13*01 F	gaggtgcagctggtggagtctggggga...ggcttggtaaagcctggggggtcccttagactctcctgtgcagcctctggattcactttc............agtaacgcctggatgagttgggtccgccaggctccagggaaggggctggagtgggttggccgtattaaaagcaaaactgatggtgggacaacagactacgctgcacccgtgaaa...ggcagattcaccatctctagagatgattcaaagaacacgctgtatctacaaatgaacagcctgaaaaccgacgacacagccgtgtattactgtaccacagcacactatagcagcagctggtcgactccacttgactactggggccagggaaccctggtcaccgtctcctcag		gaggtgcagctggtggagtctggggga...ggcttggtaaagcctggggggtcccttagactctcctgtgcagcctctggattcactttc............agtaacgcctggatgagttgggtccgccaggctccagggaaggggctggagtgggttggccgtattaaaagcaaaactgatggtgggacaacagactacgctgcacccgtgaaa...ggcagattcaccatctctagagatgattcaaagaacacgctgtatctacaaatgaacagcctgaaaaccgacgacacagccgtgtattactgtaccacag	gaggtgcagctggtggagtctggggga...ggcttggtaaagcctggggggtcccttagactctcctgtgcagcctct	ggattcactttc............agtaacgcctgg	atgagttgggtccgccaggctccagggaaggggctggagtgggttggccgt	attaaaagcaaaactgatggtgggacaaca	gactacgctgcacccgtgaaa...ggcagattcaccatctctagagatgattcaaagaacacgctgtatctacaaatgaacagcctgaaaaccgacgacacagccgtgtattactgt	accacagcacactatagcagcagctggtcgactccacttgactac	tgtaccacagcacactatagcagcagctggtcgactccacttgactactgg	ttgactactggggccagggaaccctggtcaccgtctcctcag	tggggccagggaaccctggtcaccgtctcctcag
2046	CCGGTAGGTCGCGAAA-1_contig_2	productive	Homsap IGHV1-3*01 F	Homsap IGHJ4*02 F	Homsap IGHD2-21*02 F	caggtccagcttgtgcagtctggggct...gaggtgaagaagcctggggcctcagtgaaggtttcctgcaaggcttctggatacaccttc............actagctatgctatgcattgggtgcgccaggcccccggacaaaggcttgagtggatgggatggatcaacgctggc......aatggtaacacaaaatattcacagaagttccag...ggcagagtcaccattaccagggacacatccgcgagcacagcctacatggagctgagcagcctgagatctgaagacacggctgtgtattactgtgcgagagtggggtggggctcgcgctttgactactggggccagggaaccctggtcaccgtctcctcag		caggtccagcttgtgcagtctggggct...gaggtgaagaagcctggggcctcagtgaaggtttcctgcaaggcttctggatacaccttc............actagctatgctatgcattgggtgcgccaggcccccggacaaaggcttgagtggatgggatggatcaacgctggc......aatggtaacacaaaatattcacagaagttccag...ggcagagtcaccattaccagggacacatccgcgagcacagcctacatggagctgagcagcctgagatctgaagacacggctgtgtattactgtgcgagag	caggtccagcttgtgcagtctggggct...gaggtgaagaagcctggggcctcagtgaaggtttcctgcaaggcttct	ggatacaccttc............actagctatgct	atgcattgggtgcgccaggcccccggacaaaggcttgagtggatgggatgg	atcaacgctggc......aatggtaacaca	aaatattcacagaagttccag...ggcagagtcaccattaccagggacacatccgcgagcacagcctacatggagctgagcagcctgagatctgaagacacggctgtgtattactgt	gcgagagtggggtggggctcgcgctttgactac	tgtgcgagagtggggtggggctcgcgctttgactactgg	ctttgactactggggccagggaaccctggtcaccgtctcctcag	tggggccagggaaccctggtcaccgtctcctcag
3031	CCGTGGACAAAGCGGT-1_contig_3	productive	Homsap IGHV3-30*03 F, or Homsap IGHV3-30*18 F or Homsap IGHV3-30-5*01 F	Homsap IGHJ4*02 F	Homsap IGHD3-22*01 F	caggtgcagctggtggagtctggggga...ggcgtggtccagcctgggaggtccctgagactctcctgtgcagcctctggattcaccttc............agtagctatggcatgcactgggtccgccaggctccaggcaaggggctggagtgggtggcagttatatcatatgat......ggaagtaataaatactatgcagactccgtgaag...ggccgattcaccatctccagagacaattccaagaacacgctgtatctgcaaatgaacagcctgagagctgaggacacggctgtgtattactgtgcgaaagattcatactatgatagtagtggttattacggggaatttgactactggggccagggaaccctggtcaccgtctcctcag		caggtgcagctggtggagtctggggga...ggcgtggtccagcctgggaggtccctgagactctcctgtgcagcctctggattcaccttc............agtagctatggcatgcactgggtccgccaggctccaggcaaggggctggagtgggtggcagttatatcatatgat......ggaagtaataaatactatgcagactccgtgaag...ggccgattcaccatctccagagacaattccaagaacacgctgtatctgcaaatgaacagcctgagagctgaggacacggctgtgtattactgtgcga	caggtgcagctggtggagtctggggga...ggcgtggtccagcctgggaggtccctgagactctcctgtgcagcctct	ggattcaccttc............agtagctatggc	atgcactgggtccgccaggctccaggcaaggggctggagtgggtggcagtt	atatcatatgat......ggaagtaataaa	tactatgcagactccgtgaag...ggccgattcaccatctccagagacaattccaagaacacgctgtatctgcaaatgaacagcctgagagctgaggacacggctgtgtattactgt	gcgaaagattcatactatgatagtagtggttattacggggaatttgactac	tgtgcgaaagattcatactatgatagtagtggttattacggggaatttgactactgg	tttgactactggggccagggaaccctggtcaccgtctcctcag	tggggccagggaaccctggtcaccgtctcctcag
3033	CCGTGGAGTTCAGCGC-1_contig_1	productive	Homsap IGHV3-15*01 F	Homsap IGHJ4*02 F	Homsap IGHD6-13*01 F	gaggttcagctggtggagtctggggga...ggcttggtaaagcctggggggtcccttagactctcctgtgcagcctctggattcactttc............agtcacgcctcgatgagctgggtccgccaggctccagggaaggggctggagtgggttggccgtattaaaagcaaaactgatggtgggacaacagactacgctgcacccgtgaaa...ggcagattcaccatctcaagagatgattcaaagaatacgatgtttctgcaaatgaacagcctgaaaaccgaggacgcagccgtgtattactgtaccacagtctcgtggcagcaggtgggacttgactactggggccagggaaccctggtcaccgtctcctcag		gaggttcagctggtggagtctggggga...ggcttggtaaagcctggggggtcccttagactctcctgtgcagcctctggattcactttc............agtcacgcctcgatgagctgggtccgccaggctccagggaaggggctggagtgggttggccgtattaaaagcaaaactgatggtgggacaacagactacgctgcacccgtgaaa...ggcagattcaccatctcaagagatgattcaaagaatacgatgtttctgcaaatgaacagcctgaaaaccgaggacgcagccgtgtattactgtaccacag	gaggttcagctggtggagtctggggga...ggcttggtaaagcctggggggtcccttagactctcctgtgcagcctct	ggattcactttc............agtcacgcctcg	atgagctgggtccgccaggctccagggaaggggctggagtgggttggccgt	attaaaagcaaaactgatggtgggacaaca	gactacgctgcacccgtgaaa...ggcagattcaccatctcaagagatgattcaaagaatacgatgtttctgcaaatgaacagcctgaaaaccgaggacgcagccgtgtattactgt	accacagtctcgtggcagcaggtgggacttgactac	tgtaccacagtctcgtggcagcaggtgggacttgactactgg	ttgactactggggccagggaaccctggtcaccgtctcctcag	tggggccagggaaccctggtcaccgtctcctcag
975	CCTAAAGGTCTAGTCA-1_contig_2	productive	Homsap IGHV3-23*01 F, or Homsap IGHV3-23D*01 F	Homsap IGHJ3*02 F	Homsap IGHD3-10*02 F	gaggtgcagctgttggagtctggggga...ggcttggtacagcctggggggtccctgagactctcctgtgcagcctctggattcaccttt............agcagctatgccatgagctgggtccgccaggctccagggaaggggctggagtgggtctcagctattagtggtagt......ggtggtagcacatactacgcagactccgtgaag...ggccggttcaccatctccagagacaattccaagaacacgctgtatctgcaaatgaacagcctgagagccgaggacacggccgtatattactgtgcgaaattaggcactatgtgctatgcttttgatatctggggccaagggacaatggtcaccgtctcttcag		gaggtgcagctgttggagtctggggga...ggcttggtacagcctggggggtccctgagactctcctgtgcagcctctggattcaccttt............agcagctatgccatgagctgggtccgccaggctccagggaaggggctggagtgggtctcagctattagtggtagt......ggtggtagcacatactacgcagactccgtgaag...ggccggttcaccatctccagagacaattccaagaacacgctgtatctgcaaatgaacagcctgagagccgaggacacggccgtatattactgtgcgaaa	gaggtgcagctgttggagtctggggga...ggcttggtacagcctggggggtccctgagactctcctgtgcagcctct	ggattcaccttt............agcagctatgcc	atgagctgggtccgccaggctccagggaaggggctggagtgggtctcagct	attagtggtagt......ggtggtagcaca	tactacgcagactccgtgaag...ggccggttcaccatctccagagacaattccaagaacacgctgtatctgcaaatgaacagcctgagagccgaggacacggccgtatattactgt	gcgaaattaggcactatgtgctatgcttttgatatc	tgtgcgaaattaggcactatgtgctatgcttttgatatctgg	atgcttttgatatctggggccaagggacaatggtcaccgtctcttcag	tggggccaagggacaatggtcaccgtctcttcag
473	CCTACACCATCACGTA-1_contig_1	productive	Homsap IGHV1-69*04 F	Homsap IGHJ6*02 F	Homsap IGHD4-23*01 ORF	caggtccagctggtgcagtctggggct...gaggtgaagaagcctgggtcctcggtgagggtctcctgcaaggcttctgcaggcaccttc............agcagctatgctaccagctgggtgcgacaggcccctggacaagggcttgagtggatgggaaggatcatccccatc......cttggtatagcaaactacgcacagaaattccag...ggcagagtcacgattaccgcggacaaatccacgagcacagcctacatggagctgagcagcctgagatctgaggacacggccgtgtattactgtgcgagatcccggactacggtggtaaccggggcgagtggctactactactacggtatggacgcctggggccaagggaccacggtcacc…		caggtccagctggtgcagtctggggct...gaggtgaagaagcctgggtcctcggtgagggtctcctgcaaggcttctgcaggcaccttc............agcagctatgctaccagctgggtgcgacaggcccctggacaagggcttgagtggatgggaaggatcatccccatc......cttggtatagcaaactacgcacagaaattccag...ggcagagtcacgattaccgcggacaaatccacgagcacagcctacatggagctgagcagcctgagatctgaggacacggccgtgtattactgtgcgaga	caggtccagctggtgcagtctggggct...gaggtgaagaagcctgggtcctcggtgagggtctcctgcaaggcttct	gcaggcaccttc............agcagctatgct	accagctgggtgcgacaggcccctggacaagggcttgagtggatgggaagg	atcatccccatc......cttggtatagca	aactacgcacagaaattccag...ggcagagtcacgattaccgcggacaaatccacgagcacagcctacatggagctgagcagcctgagatctgaggacacggccgtgtattactgt	gcgagatcccggactacggtggtaaccggggcgagtggctactactactacggtatggacgcc	tgtgcgagatcccggactacggtggtaaccggggcgagtggctactactactacggtatggacgcctgg	ctactactactacggtatggacgcctggggccaagggaccacggtcaccgtctcctca	tggggccaagggaccacggtcaccgtctcctca
2816	CCTACACTCGAATGGG-1_contig_3	productive	Homsap IGHV3-7*03 F	Homsap IGHJ3*02 F	Homsap IGHD3-9*01 F	gaggtgcagctggtggagtctggggga...ggcttggtccagcctggggggtccctgagactctcctgtgcagcctctggattcaccttt............agtagctattggatgagctgggtccgccaggctccagggaaggggctggagtgggtggccaacataaagcaagat......ggaagtgagaaatactatgtggactctgtgaag...ggccgattcaccatctccagagacaacgccaagaactcactgtatctgcaaatgaacagcctgagagccgaggacacggccgtgtattactgtgcgagagatttcgatattttgactggttattatatagagcccagggcttttgatatctggggccaagggacaatggtcaccgtctct…		gaggtgcagctggtggagtctggggga...ggcttggtccagcctggggggtccctgagactctcctgtgcagcctctggattcaccttt............agtagctattggatgagctgggtccgccaggctccagggaaggggctggagtgggtggccaacataaagcaagat......ggaagtgagaaatactatgtggactctgtgaag...ggccgattcaccatctccagagacaacgccaagaactcactgtatctgcaaatgaacagcctgagagccgaggacacggccgtgtattactgtgcgagaga	gaggtgcagctggtggagtctggggga...ggcttggtccagcctggggggtccctgagactctcctgtgcagcctct	ggattcaccttt............agtagctattgg	atgagctgggtccgccaggctccagggaaggggctggagtgggtggccaac	ataaagcaagat......ggaagtgagaaa	tactatgtggactctgtgaag...ggccgattcaccatctccagagacaacgccaagaactcactgtatctgcaaatgaacagcctgagagccgaggacacggccgtgtattactgt	gcgagagatttcgatattttgactggttattatatagagcccagggcttttgatatc	tgtgcgagagatttcgatattttgactggttattatatagagcccagggcttttgatatctgg	gcttttgatatctggggccaagggacaatggtcaccgtctcttcag	tggggccaagggacaatggtcaccgtctcttcag
1728	CCTACCAGTATTCTCT-1_contig_2	productive	Homsap IGHV1-69*04 F	Homsap IGHJ6*02 F	Homsap IGHD3-10*01 F	caggtccagctggtgcagtctggggct...gaggtgaagaagcctgggtcctcggtgaaggtctcctgcaaggcttctggaggcaccttc............agcagctatgctatcagctgggtgcgacaggcccctggacaagggcttgagtggatgggaaggatcatccctatc......cttggtatagcaaactacgcacagaagttccag...ggcagagtcacgattaccgcggacaaatccacgagcacagcctacatggagctgagcagcctgagatctgaggacacggccgtgtattactgtgcgagagattccttgagctcggggagttatgatgtccacccctactactactacggtatggacgtctggggccaagggaccacggtc…		caggtccagctggtgcagtctggggct...gaggtgaagaagcctgggtcctcggtgaaggtctcctgcaaggcttctggaggcaccttc............agcagctatgctatcagctgggtgcgacaggcccctggacaagggcttgagtggatgggaaggatcatccctatc......cttggtatagcaaactacgcacagaagttccag...ggcagagtcacgattaccgcggacaaatccacgagcacagcctacatggagctgagcagcctgagatctgaggacacggccgtgtattactgtgcgagaga	caggtccagctggtgcagtctggggct...gaggtgaagaagcctgggtcctcggtgaaggtctcctgcaaggcttct	ggaggcaccttc............agcagctatgct	atcagctgggtgcgacaggcccctggacaagggcttgagtggatgggaagg	atcatccctatc......cttggtatagca	aactacgcacagaagttccag...ggcagagtcacgattaccgcggacaaatccacgagcacagcctacatggagctgagcagcctgagatctgaggacacggccgtgtattactgt	gcgagagattccttgagctcggggagttatgatgtccacccctactactactacggtatggacgtc	tgtgcgagagattccttgagctcggggagttatgatgtccacccctactactactacggtatggacgtctgg	ctactactactacggtatggacgtctggggccaagggaccacggtcaccgtctcctca	tggggccaagggaccacggtcaccgtctcctca
1556	CCTACCAGTTGGTAAA-1_contig_2	productive	Homsap IGHV3-30-3*01 F	Homsap IGHJ5*02 F	Homsap IGHD2-8*02 F	caggtgctactggtggagtctggggga...ggcgtggtccagcctgggaggtccctgacactctcctgtgcagcctctggattcaccttc............tataactatgctatacactgggtccgccaggctccaggcaaggggctggagtgggtggctgttatctcatatgat......gggaacagtcaatactacacagactccgtgatg...ggccgattcaccgtctccagagacaattccaagaacacggtgtatctacaaatgagcagcctggggactgaggacacggctgtttattactgtgcgagagatttcgccgagaaggtttgtactggtggtgtctgttatatcggcaactggttcgacccctggggccagggagcccttgtc…		caggtgctactggtggagtctggggga...ggcgtggtccagcctgggaggtccctgacactctcctgtgcagcctctggattcaccttc............tataactatgctatacactgggtccgccaggctccaggcaaggggctggagtgggtggctgttatctcatatgat......gggaacagtcaatactacacagactccgtgatg...ggccgattcaccgtctccagagacaattccaagaacacggtgtatctacaaatgagcagcctggggactgaggacacggctgtttattactgtgcgagaga	caggtgctactggtggagtctggggga...ggcgtggtccagcctgggaggtccctgacactctcctgtgcagcctct	ggattcaccttc............tataactatgct	atacactgggtccgccaggctccaggcaaggggctggagtgggtggctgtt	atctcatatgat......gggaacagtcaa	tactacacagactccgtgatg...ggccgattcaccgtctccagagacaattccaagaacacggtgtatctacaaatgagcagcctggggactgaggacacggctgtttattactgt	gcgagagatttcgccgagaaggtttgtactggtggtgtctgttatatcggcaactggttcgacccc	tgtgcgagagatttcgccgagaaggtttgtactggtggtgtctgttatatcggcaactggttcgacccctgg	caactggttcgacccctggggccagggagcccttgtcaccgtctcctcag	tggggccagggagcccttgtcaccgtctcctcag
1564	CCTACCATCCGCATCT-1_contig_5	productive	Homsap IGHV3-74*01 F	Homsap IGHJ6*02 F	Homsap IGHD5-12*01 F	gaggtgcagctggtggaatccggggga...ggcttagttcagcctggggggtccctgagactctcctgtgcagcctctggattcaccttc............agtaactactggatgcactgggtccgccaggctccagggaaggggctggtgtgggtctcacatattaatagtgat......gggagtactacaagttatgcggactccgtgaag...ggccgcttcaccatctccagagacaacgccaagaacacgctgtatctgcaaatgaacactctgagagccgaggacacggctgtgtattattgtgtatcggcggagatagaggctatgattggtgaagtctactactattacgctatgggcgtctggggccaagggaccacggtcaccgtc…		gaggtgcagctggtggaatccggggga...ggcttagttcagcctggggggtccctgagactctcctgtgcagcctctggattcaccttc............agtaactactggatgcactgggtccgccaggctccagggaaggggctggtgtgggtctcacatattaatagtgat......gggagtactacaagttatgcggactccgtgaag...ggccgcttcaccatctccagagacaacgccaagaacacgctgtatctgcaaatgaacactctgagagccgaggacacggctgtgtattattgtg	gaggtgcagctggtggaatccggggga...ggcttagttcagcctggggggtccctgagactctcctgtgcagcctct	ggattcaccttc............agtaactactgg	atgcactgggtccgccaggctccagggaaggggctggtgtgggtctcacat	attaatagtgat......gggagtactaca	agttatgcggactccgtgaag...ggccgcttcaccatctccagagacaacgccaagaacacgctgtatctgcaaatgaacactctgagagccgaggacacggctgtgtattattgt	gtatcggcggagatagaggctatgattggtgaagtctactactattacgctatgggcgtc	tgtgtatcggcggagatagaggctatgattggtgaagtctactactattacgctatgggcgtctgg	tacgctatgggcgtctggggccaagggaccacggtcaccgtctcctca	tggggccaagggaccacggtcaccgtctcctca
1732	CCTAGCTCACACCGAC-1_contig_2	productive	Homsap IGHV1-18*04 F	Homsap IGHJ4*02 F	Homsap IGHD5-12*01 F	caggttcagctggtgcagtctggagct...gaggtgaagaagcctggggcctcagtgaaggtctcctgcaaggcttctggttacaccttt............accagctacggtatcagctgggtgcgacaggcccctggacaagggcttgagtggatgggatggatcagcgcttac......aatggtaacacaaactatgcacagaagctccag...ggcagagtcaccatgaccacagacacatccacgagcacagcctacatggagctgaggagcctgagatctgacgacacggccgtgtattactgtgcgagagatttcagctttcggggttacgtcagggcactacgattaggctactggggccagggaaccctggtcaccgtctcctcag		caggttcagctggtgcagtctggagct...gaggtgaagaagcctggggcctcagtgaaggtctcctgcaaggcttctggttacaccttt............accagctacggtatcagctgggtgcgacaggcccctggacaagggcttgagtggatgggatggatcagcgcttac......aatggtaacacaaactatgcacagaagctccag...ggcagagtcaccatgaccacagacacatccacgagcacagcctacatggagctgaggagcctgagatctgacgacacggccgtgtattactgtgcgagaga	caggttcagctggtgcagtctggagct...gaggtgaagaagcctggggcctcagtgaaggtctcctgcaaggcttct	ggttacaccttt............accagctacggt	atcagctgggtgcgacaggcccctggacaagggcttgagtggatgggatgg	atcagcgcttac......aatggtaacaca	aactatgcacagaagctccag...ggcagagtcaccatgaccacagacacatccacgagcacagcctacatggagctgaggagcctgagatctgacgacacggccgtgtattactgt	gcgagagatttcagctttcggggttacgtcagggcactacgattaggctac	tgtgcgagagatttcagctttcggggttacgtcagggcactacgattaggctactgg	ctactggggccagggaaccctggtcaccgtctcctcag	tggggccagggaaccctggtcaccgtctcctcag
304	CCTATTAGTCTGATTG-1_contig_2	productive	Homsap IGHV4-30-4*01 F	Homsap IGHJ5*02 F	Homsap IGHD2-2*01 F	caggtacacctgcaggagtcgggccca...ggactggtgaggccttcacagaccctgtccctcacctgcaatgtctctggtggctccctcagc......gttggtgattactactggacttggatccgccagcccccagggaaggccctggagtggattggatacatctattacagt.........ggaaacacctactacaacccgtccctcaag...agtcgagttcgcatttcggtggacacgtccaagaaccaattctccctgagtctgaattctgtgactgccgcagacacggccttctattactgtgccagagagattgaaggaggcggcaacaactggttcgacctctggggccagggaaccctggtcaccgtctcctcag		caggtacacctgcaggagtcgggccca...ggactggtgaggccttcacagaccctgtccctcacctgcaatgtctctggtggctccctcagc......gttggtgattactactggacttggatccgccagcccccagggaaggccctggagtggattggatacatctattacagt.........ggaaacacctactacaacccgtccctcaag...agtcgagttcgcatttcggtggacacgtccaagaaccaattctccctgagtctgaattctgtgactgccgcagacacggccttctattactgtgccagaga	caggtacacctgcaggagtcgggccca...ggactggtgaggccttcacagaccctgtccctcacctgcaatgtctct	ggtggctccctcagc......gttggtgattactac	tggacttggatccgccagcccccagggaaggccctggagtggattggatac	atctattacagt.........ggaaacacc	tactacaacccgtccctcaag...agtcgagttcgcatttcggtggacacgtccaagaaccaattctccctgagtctgaattctgtgactgccgcagacacggccttctattactgt	gccagagagattgaaggaggcggcaacaactggttcgacctc	tgtgccagagagattgaaggaggcggcaacaactggttcgacctctgg	acaactggttcgacctctggggccagggaaccctggtcaccgtctcctcag	tggggccagggaaccctggtcaccgtctcctcag
940	CCTTACGCACTGTTAG-1_contig_1	productive	Homsap IGHV3-7*01 F	Homsap IGHJ4*02 F	Homsap IGHD1-26*01 F	gaggtgcatctggtggagtctggggga...ggcttggtccagcctggggggtccctgagactctcctgtgcagcctctggattcaccttt............agtagctattggatgacctgggtccgccaggctccagggaaggggctggagtgggtggccaacataaagtacgat......ggaagtgagaattactatgcggactctgtgaag...ggccgattcaccatctccagagacaacgccaggaactcactgtatctgcaaatgaacagcctgagagccgaggatacggctgtctattactgtgcgagtgggggccacgtggactactgcggccagggaaccctggtcaccgtctcctcag		gaggtgcatctggtggagtctggggga...ggcttggtccagcctggggggtccctgagactctcctgtgcagcctctggattcaccttt............agtagctattggatgacctgggtccgccaggctccagggaaggggctggagtgggtggccaacataaagtacgat......ggaagtgagaattactatgcggactctgtgaag...ggccgattcaccatctccagagacaacgccaggaactcactgtatctgcaaatgaacagcctgagagccgaggatacggctgtctattactgtgcgag	gaggtgcatctggtggagtctggggga...ggcttggtccagcctggggggtccctgagactctcctgtgcagcctct	ggattcaccttt............agtagctattgg	atgacctgggtccgccaggctccagggaaggggctggagtgggtggccaac	ataaagtacgat......ggaagtgagaat	tactatgcggactctgtgaag...ggccgattcaccatctccagagacaacgccaggaactcactgtatctgcaaatgaacagcctgagagccgaggatacggctgtctattactgt	gcgagtgggggccacgtggactac	tgtgcgagtgggggccacgtggactactgc	gactactgcggccagggaaccctggtcaccgtctcctcag	tgcggccagggaaccctggtcaccgtctcctcag
306	CCTTACGGTGATGATA-1_contig_2	productive	Homsap IGHV3-21*01 F	Homsap IGHJ4*02 F	Homsap IGHD3-10*01 F	gaggtgcagctggtggagtctggggga...ggcctggtcaagcctggggggtccctgagactctcctgtgcagcctctggattcaccttc............agtagctatagcatgaactgggtccgccaggctccagggaaggggctggagtgggtctcatccattagtagtagt......agtagttacatatactacgcagactcagtgaag...ggccgattcaccatctccagagacaacgccaagaactcactgtatctgcaaatgaacagcctgagagccgaggacacggctgtgtattactgtgcgagtatggttcggggagttattgactactggggccagggaaccctggtcaccgtctcctcag		gaggtgcagctggtggagtctggggga...ggcctggtcaagcctggggggtccctgagactctcctgtgcagcctctggattcaccttc............agtagctatagcatgaactgggtccgccaggctccagggaaggggctggagtgggtctcatccattagtagtagt......agtagttacatatactacgcagactcagtgaag...ggccgattcaccatctccagagacaacgccaagaactcactgtatctgcaaatgaacagcctgagagccgaggacacggctgtgtattactgtgcgag	gaggtgcagctggtggagtctggggga...ggcctggtcaagcctggggggtccctgagactctcctgtgcagcctct	ggattcaccttc............agtagctatagc	atgaactgggtccgccaggctccagggaaggggctggagtgggtctcatcc	attagtagtagt......agtagttacata	tactacgcagactcagtgaag...ggccgattcaccatctccagagacaacgccaagaactcactgtatctgcaaatgaacagcctgagagccgaggacacggctgtgtattactgt	gcgagtatggttcggggagttattgactac	tgtgcgagtatggttcggggagttattgactactgg	ttgactactggggccagggaaccctggtcaccgtctcctcag	tggggccagggaaccctggtcaccgtctcctcag
773	CCTTCGACAATCACAC-1_contig_1	productive	Homsap IGHV3-30-3*01 F	Homsap IGHJ3*02 F	Homsap IGHD2-2*01 F	caggtgcagctggtggagtctggggga...ggcgtggtccagcctgggaggtccctgagactctcctgtgcagcctctggattcaccttc............agtagctatgctatgcactgggtccgccaggctccaggcaaggggctggagtgggtggcagttatatcatatgat......ggaagcaataaatactacgcagactccgtgaag...ggccgattcaccatctccagagacaattccaagaacacgctgtatctgcaaatgaacagcctgagagctgaggacacggctgtgtattactgtgcgagggttcatcagctgctcggtgcttttgatatctggggccaagggacaatggtcaccgtctcttcag		caggtgcagctggtggagtctggggga...ggcgtggtccagcctgggaggtccctgagactctcctgtgcagcctctggattcaccttc............agtagctatgctatgcactgggtccgccaggctccaggcaaggggctggagtgggtggcagttatatcatatgat......ggaagcaataaatactacgcagactccgtgaag...ggccgattcaccatctccagagacaattccaagaacacgctgtatctgcaaatgaacagcctgagagctgaggacacggctgtgtattactgtgcgag	caggtgcagctggtggagtctggggga...ggcgtggtccagcctgggaggtccctgagactctcctgtgcagcctct	ggattcaccttc............agtagctatgct	atgcactgggtccgccaggctccaggcaaggggctggagtgggtggcagtt	atatcatatgat......ggaagcaataaa	tactacgcagactccgtgaag...ggccgattcaccatctccagagacaattccaagaacacgctgtatctgcaaatgaacagcctgagagctgaggacacggctgtgtattactgt	gcgagggttcatcagctgctcggtgcttttgatatc	tgtgcgagggttcatcagctgctcggtgcttttgatatctgg	tgcttttgatatctggggccaagggacaatggtcaccgtctcttcag	tggggccaagggacaatggtcaccgtctcttcag
395	CCTTTCTCAGACAAAT-1_contig_1	productive	Homsap IGHV1-8*01 F	Homsap IGHJ4*02 F	Homsap IGHD6-6*01 F	caggtgcagctggtgcagtctggggct...gaggtgaagaagcctggggcctcagtgaaggtctcctgcaaggcttctggatacaccttc............accagttatgatatcaactgggtgcgacaggccactggacaagggcttgagtggatgggatggatgaaccctaac......agtggtaacacaggctatgcacagaagttccag...ggcagagtcaccatgaccaggaacacctccataagcacagcctacatggagctgagcagcctgagatctgaggacacggccgtgtattactgtgcgagagagatctatagcagctcgtcgggttttgactactggggccagggaaccctggtcaccgtctcctcag		caggtgcagctggtgcagtctggggct...gaggtgaagaagcctggggcctcagtgaaggtctcctgcaaggcttctggatacaccttc............accagttatgatatcaactgggtgcgacaggccactggacaagggcttgagtggatgggatggatgaaccctaac......agtggtaacacaggctatgcacagaagttccag...ggcagagtcaccatgaccaggaacacctccataagcacagcctacatggagctgagcagcctgagatctgaggacacggccgtgtattactgtgcgagag	caggtgcagctggtgcagtctggggct...gaggtgaagaagcctggggcctcagtgaaggtctcctgcaaggcttct	ggatacaccttc............accagttatgat	atcaactgggtgcgacaggccactggacaagggcttgagtggatgggatgg	atgaaccctaac......agtggtaacaca	ggctatgcacagaagttccag...ggcagagtcaccatgaccaggaacacctccataagcacagcctacatggagctgagcagcctgagatctgaggacacggccgtgtattactgt	gcgagagagatctatagcagctcgtcgggttttgactac	tgtgcgagagagatctatagcagctcgtcgggttttgactactgg	tttgactactggggccagggaaccctggtcaccgtctcctcag	tggggccagggaaccctggtcaccgtctcctcag
1509	CGAATGTAGGCTAGGT-1_contig_3	productive	Homsap IGHV4-34*02 F	Homsap IGHJ5*02 F		caggtgcaactacaacagtcgggcgca...ggacttttgaagccttcggagaccctgtccctcacctgcgctgtctatggtgggtcgttc............agtggttatcactggatgtggatccgccagcccccagggaaggggctggagtggattggggaaatcaatgacagg.........ggaagcacctactacaacccgtccctcaag...agtcgagtcaccatatcaatagacacgtccaagaggcagttctctttgaatctgatctctgtgaccgccgcggacacggctgtgtattactgtgcgaaccgacgtatagtttcagctggttctgtgcggaagaggaggagtgaggcggggaactggggccagggaaccccgggccaggga…		caggtgcaactacaacagtcgggcgca...ggacttttgaagccttcggagaccctgtccctcacctgcgctgtctatggtgggtcgttc............agtggttatcactggatgtggatccgccagcccccagggaaggggctggagtggattggggaaatcaatgacagg.........ggaagcacctactacaacccgtccctcaag...agtcgagtcaccatatcaatagacacgtccaagaggcagttctctttgaatctgatctctgtgaccgccgcggacacggctgtgtattactgtgcga	caggtgcaactacaacagtcgggcgca...ggacttttgaagccttcggagaccctgtccctcacctgcgctgtctat	ggtgggtcgttc............agtggttatcac	tggatgtggatccgccagcccccagggaaggggctggagtggattggggaa	atcaatgacagg.........ggaagcacc	tactacaacccgtccctcaag...agtcgagtcaccatatcaatagacacgtccaagaggcagttctctttgaatctgatctctgtgaccgccgcggacacggctgtgtattactgt	gcgaaccgacgtatagtttcagctggttctgtgcggaagaggaggagtgaggcggggaactggggccagggaacc	tgtgcgaaccgacgtatagtttcagctggttctgtgcggaagaggaggagtgaggcggggaactggggccagggaaccccg	actggggccagggaaccccgggccagggaactccggtcaccgtctcctcag	ccgggccagggaactccggtcaccgtctcctcag
2945	CGAATGTGTCGCATAT-1_contig_2	productive	Homsap IGHV3-30*03 F, or Homsap IGHV3-30*18 F or Homsap IGHV3-30-5*01 F	Homsap IGHJ6*02 F	Homsap IGHD6-13*01 F	caggtgcagctggtggagtctggggga...ggcgtggtccagcctgggaggtccctgagactctcctgtgcagcctctggattcaccttc............agtagctatggcatgcactgggtccgccaggctccaggcaaggggctggagtgggtggcagttatatcatatgat......ggaagtaataaatactatgcagactccgtgaag...ggccgattcaccatctccagagacaattccaagaacacgctgtatctgcaaatgaacagcctgagagctgaggacacggctgtgtattactgtgcgaaagaggtcggtaatcagcagctggttcgttactactactactacggtatggacgtctggggccaagggaccacggtcaccgtc…		caggtgcagctggtggagtctggggga...ggcgtggtccagcctgggaggtccctgagactctcctgtgcagcctctggattcaccttc............agtagctatggcatgcactgggtccgccaggctccaggcaaggggctggagtgggtggcagttatatcatatgat......ggaagtaataaatactatgcagactccgtgaag...ggccgattcaccatctccagagacaattccaagaacacgctgtatctgcaaatgaacagcctgagagctgaggacacggctgtgtattactgtgcga	caggtgcagctggtggagtctggggga...ggcgtggtccagcctgggaggtccctgagactctcctgtgcagcctct	ggattcaccttc............agtagctatggc	atgcactgggtccgccaggctccaggcaaggggctggagtgggtggcagtt	atatcatatgat......ggaagtaataaa	tactatgcagactccgtgaag...ggccgattcaccatctccagagacaattccaagaacacgctgtatctgcaaatgaacagcctgagagctgaggacacggctgtgtattactgt	gcgaaagaggtcggtaatcagcagctggttcgttactactactactacggtatggacgtc	tgtgcgaaagaggtcggtaatcagcagctggttcgttactactactactacggtatggacgtctgg	ttactactactactacggtatggacgtctggggccaagggaccacggtcaccgtctcctca	tggggccaagggaccacggtcaccgtctcctca
230	CGAATGTGTGCATCTA-1_contig_1	productive	Homsap IGHV1-2*04 F	Homsap IGHJ5*02 F	Homsap IGHD4-17*01 F	caggtgcagctggtgcagtctggggct...gaggtgaagaagcctggggcctcagtgaaggtctcctgcaaggcttctggatacaccttc............accggctactatatgcactgggtgcgacaggcccctggacaagggcttgagtggatgggatggatcaaccctaac......agtggtggcacaaactatgcacagaagtttcag...ggctgggtcaccatgaccagggacacgtccatcagcacagcctacatggagctgagcaggctgagatctgacgacacggccgtgtattactgtgcgagagacggtgactacccgatcggggagagctggttcgacccctggggccagggaaccctggtcaccgtctcctcag		caggtgcagctggtgcagtctggggct...gaggtgaagaagcctggggcctcagtgaaggtctcctgcaaggcttctggatacaccttc............accggctactatatgcactgggtgcgacaggcccctggacaagggcttgagtggatgggatggatcaaccctaac......agtggtggcacaaactatgcacagaagtttcag...ggctgggtcaccatgaccagggacacgtccatcagcacagcctacatggagctgagcaggctgagatctgacgacacggccgtgtattactgtgcgagaga	caggtgcagctggtgcagtctggggct...gaggtgaagaagcctggggcctcagtgaaggtctcctgcaaggcttct	ggatacaccttc............accggctactat	atgcactgggtgcgacaggcccctggacaagggcttgagtggatgggatgg	atcaaccctaac......agtggtggcaca	aactatgcacagaagtttcag...ggctgggtcaccatgaccagggacacgtccatcagcacagcctacatggagctgagcaggctgagatctgacgacacggccgtgtattactgt	gcgagagacggtgactacccgatcggggagagctggttcgacccc	tgtgcgagagacggtgactacccgatcggggagagctggttcgacccctgg	ctggttcgacccctggggccagggaaccctggtcaccgtctcctcag	tggggccagggaaccctggtcaccgtctcctcag
2142	CGACCTTTCACTATTC-1_contig_7	productive	Homsap IGHV3-23*01 F, or Homsap IGHV3-23D*01 F	Homsap IGHJ4*02 F	Homsap IGHD6-19*01 F	gaggtgctgttgttggagtctggggga...ggcctcgtacagcctggggggtccctgagactctcctgtgcagcctctggattcaccttt............agcagctctgccatgagctgggtccgccaggctccagggaaggggccggagtgggtctcagctatcagtggtagt......ggtgttaacacatactacgcagactccgtgaag...ggccggttcaccgtctccagagacaattccaagaacacgcattatctgcaaatgaacagcctgagagccgaagacacggccgtatatttctgtgcgaaacttagcagtggccgagttgactactggggccagggaagtccggtcaccgtctcctcag		gaggtgctgttgttggagtctggggga...ggcctcgtacagcctggggggtccctgagactctcctgtgcagcctctggattcaccttt............agcagctctgccatgagctgggtccgccaggctccagggaaggggccggagtgggtctcagctatcagtggtagt......ggtgttaacacatactacgcagactccgtgaag...ggccggttcaccgtctccagagacaattccaagaacacgcattatctgcaaatgaacagcctgagagccgaagacacggccgtatatttctgtgcgaaa	gaggtgctgttgttggagtctggggga...ggcctcgtacagcctggggggtccctgagactctcctgtgcagcctct	ggattcaccttt............agcagctctgcc	atgagctgggtccgccaggctccagggaaggggccggagtgggtctcagct	atcagtggtagt......ggtgttaacaca	tactacgcagactccgtgaag...ggccggttcaccgtctccagagacaattccaagaacacgcattatctgcaaatgaacagcctgagagccgaagacacggccgtatatttctgt	gcgaaacttagcagtggccgagttgactac	tgtgcgaaacttagcagtggccgagttgactactgg	ttgactactggggccagggaagtccggtcaccgtctcctcag	tggggccagggaagtccggtcaccgtctcctcag
2667	CGACTTCCAATGGATA-1_contig_3	productive	Homsap IGHV4-59*01 F	Homsap IGHJ4*02 F	Homsap IGHD2-21*02 F	caggtgcagctgcaggagtcgggccca...ggactggtgaagccttcggagaccctgtccctcacctgcactgtctctggtggctccatc............agtagttactactggagctggatccggcagcccccagggaagggactggagtggattgggtatatctattacagt.........gggagcaccaactacaacccctccctcaag...agtcgagtcaccatatcagtagacacgtccaagaaccagttctccctgaagctgagctctgtgaccgctgcggacacggccgtgtattactgtgcgagcctccttgggggtgactactttcttgggtttgactactggggccagggaaccctggtcaccgtctcctcag		caggtgcagctgcaggagtcgggccca...ggactggtgaagccttcggagaccctgtccctcacctgcactgtctctggtggctccatc............agtagttactactggagctggatccggcagcccccagggaagggactggagtggattgggtatatctattacagt.........gggagcaccaactacaacccctccctcaag...agtcgagtcaccatatcagtagacacgtccaagaaccagttctccctgaagctgagctctgtgaccgctgcggacacggccgtgtattactgtgcgag	caggtgcagctgcaggagtcgggccca...ggactggtgaagccttcggagaccctgtccctcacctgcactgtctct	ggtggctccatc............agtagttactac	tggagctggatccggcagcccccagggaagggactggagtggattgggtat	atctattacagt.........gggagcacc	aactacaacccctccctcaag...agtcgagtcaccatatcagtagacacgtccaagaaccagttctccctgaagctgagctctgtgaccgctgcggacacggccgtgtattactgt	gcgagcctccttgggggtgactactttcttgggtttgactac	tgtgcgagcctccttgggggtgactactttcttgggtttgactactgg	tttgactactggggccagggaaccctggtcaccgtctcctcag	tggggccagggaaccctggtcaccgtctcctcag
1567	CGACTTCTCAACGCTA-1_contig_2	productive	Homsap IGHV2-5*02 F	Homsap IGHJ4*02 F	Homsap IGHD6-13*01 F	cagatcaccttgaaggagtctggtcct...acactggtgaaacccacacagaccctcacgctgacctgcaccttctctggattctcactcagc......gcttttgggatgagtctgggctggatccgccagcccccaggaagggccctggagtggcttgcactcatttattgggat.........gatgataagcgctacagcccatctctggag...agcaggctcaccatcaccaaggacacctccaaaaaccaggtggtcctaacaatgaccaacatggcccctgtggacacagccacatattattgtgcacacctcagtaccagttgggactcgacctttgactcctggggccagggaaccctggtcaccgtctcctcag		cagatcaccttgaaggagtctggtcct...acactggtgaaacccacacagaccctcacgctgacctgcaccttctctggattctcactcagc......gcttttgggatgagtctgggctggatccgccagcccccaggaagggccctggagtggcttgcactcatttattgggat.........gatgataagcgctacagcccatctctggag...agcaggctcaccatcaccaaggacacctccaaaaaccaggtggtcctaacaatgaccaacatggcccctgtggacacagccacatattattgtgcacac	cagatcaccttgaaggagtctggtcct...acactggtgaaacccacacagaccctcacgctgacctgcaccttctct	ggattctcactcagc......gcttttgggatgagt	ctgggctggatccgccagcccccaggaagggccctggagtggcttgcactc	atttattgggat.........gatgataag	cgctacagcccatctctggag...agcaggctcaccatcaccaaggacacctccaaaaaccaggtggtcctaacaatgaccaacatggcccctgtggacacagccacatattattgt	gcacacctcagtaccagttgggactcgacctttgactcc	tgtgcacacctcagtaccagttgggactcgacctttgactcctgg	ctttgactcctggggccagggaaccctggtcaccgtctcctcag	tggggccagggaaccctggtcaccgtctcctcag
558	CGAGAAGGTCCTCTTG-1_contig_1	productive	Homsap IGHV2-5*02 F	Homsap IGHJ4*02 F	Homsap IGHD5-12*01 F	cagatcaccttgaaggagtctggtcct...acgctggtgaaacccacacagaccctcacgctgacctgcaccttctctgggttctcactcagc......actagtggagtgggtgtgggctggatccgtcagcccccaggaaaggccctggagtggcttgcactcatttattgggat.........gatgataagcgctacagcccatctctgaag...agcaggctcaccatcaccaaggacacctccaaaaaccaggtggtccttacaatgaccaacatggaccctgtggacacagccacatattactgtgcacacagacccccactgggatatagtggctattttggtatgaactactttgactactggggccagggaaccctggtcaccgtctcc…		cagatcaccttgaaggagtctggtcct...acgctggtgaaacccacacagaccctcacgctgacctgcaccttctctgggttctcactcagc......actagtggagtgggtgtgggctggatccgtcagcccccaggaaaggccctggagtggcttgcactcatttattgggat.........gatgataagcgctacagcccatctctgaag...agcaggctcaccatcaccaaggacacctccaaaaaccaggtggtccttacaatgaccaacatggaccctgtggacacagccacatattactgtgcacacagac	cagatcaccttgaaggagtctggtcct...acgctggtgaaacccacacagaccctcacgctgacctgcaccttctct	gggttctcactcagc......actagtggagtgggt	gtgggctggatccgtcagcccccaggaaaggccctggagtggcttgcactc	atttattgggat.........gatgataag	cgctacagcccatctctgaag...agcaggctcaccatcaccaaggacacctccaaaaaccaggtggtccttacaatgaccaacatggaccctgtggacacagccacatattactgt	gcacacagacccccactgggatatagtggctattttggtatgaactactttgactac	tgtgcacacagacccccactgggatatagtggctattttggtatgaactactttgactactgg	actactttgactactggggccagggaaccctggtcaccgtctcctcag	tggggccagggaaccctggtcaccgtctcctcag
1569	CGAGCCATCGTTACAG-1_contig_2	productive	Homsap IGHV3-30-3*01 F	Homsap IGHJ4*02 F	Homsap IGHD4-17*01 F	caggtgcagctggtggagtctggggga...ggcgtggtccagcctgggaggtccctgagactctcctgtgcagcctctggattcaccttc............agtagctacactgtgcactgggtccgccaggctccaggcaaggggctggagtgggtggcacttatatcagataat......ggaagcaataaatactacgcagactccgtgaag...ggccgattcaccatctccagagacaattccaagaacacgctttatttgcaaatgaacagcctgagaggtgaggacacggctgtgtattattgtgcgagagaagcgaactacggtgactcccttgactactggggccagggaaccctggtcaccgtctcctcag		caggtgcagctggtggagtctggggga...ggcgtggtccagcctgggaggtccctgagactctcctgtgcagcctctggattcaccttc............agtagctacactgtgcactgggtccgccaggctccaggcaaggggctggagtgggtggcacttatatcagataat......ggaagcaataaatactacgcagactccgtgaag...ggccgattcaccatctccagagacaattccaagaacacgctttatttgcaaatgaacagcctgagaggtgaggacacggctgtgtattattgtgcgagaga	caggtgcagctggtggagtctggggga...ggcgtggtccagcctgggaggtccctgagactctcctgtgcagcctct	ggattcaccttc............agtagctacact	gtgcactgggtccgccaggctccaggcaaggggctggagtgggtggcactt	atatcagataat......ggaagcaataaa	tactacgcagactccgtgaag...ggccgattcaccatctccagagacaattccaagaacacgctttatttgcaaatgaacagcctgagaggtgaggacacggctgtgtattattgt	gcgagagaagcgaactacggtgactcccttgactac	tgtgcgagagaagcgaactacggtgactcccttgactactgg	actcccttgactactggggccagggaaccctggtcaccgtctcctcag	tggggccagggaaccctggtcaccgtctcctcag
978	CGATCGGTCGCCGTGA-1_contig_2	productive	Homsap IGHV4-39*01 F	Homsap IGHJ6*02 F	Homsap IGHD2-21*01 F	cagctgcagctgcaggagtcgggccca...ggactggtgaagccttcggagaccctgtccctcacctgcactgtctctggtggctccatcagc......agtagtaattactactggggctggatccgccagcccccagggaaggggctggagtggattgggactatctattatagt.........gggagcacctactacaacccgtccctcaag...agtcgagtcaccatatccgtagacacgtccaagaaccagttctccctgaagctgagctctgtgaccgccgcagacacggctgtgtattactgtgcgagtaaaactggcggaggttggggtatggacgtctggggccaagggaccacggtcaccgtctcctca		cagctgcagctgcaggagtcgggccca...ggactggtgaagccttcggagaccctgtccctcacctgcactgtctctggtggctccatcagc......agtagtaattactactggggctggatccgccagcccccagggaaggggctggagtggattgggactatctattatagt.........gggagcacctactacaacccgtccctcaag...agtcgagtcaccatatccgtagacacgtccaagaaccagttctccctgaagctgagctctgtgaccgccgcagacacggctgtgtattactgtgcgag	cagctgcagctgcaggagtcgggccca...ggactggtgaagccttcggagaccctgtccctcacctgcactgtctct	ggtggctccatcagc......agtagtaattactac	tggggctggatccgccagcccccagggaaggggctggagtggattgggact	atctattatagt.........gggagcacc	tactacaacccgtccctcaag...agtcgagtcaccatatccgtagacacgtccaagaaccagttctccctgaagctgagctctgtgaccgccgcagacacggctgtgtattactgt	gcgagtaaaactggcggaggttggggtatggacgtc	tgtgcgagtaaaactggcggaggttggggtatggacgtctgg	ggtatggacgtctggggccaagggaccacggtcaccgtctcctca	tggggccaagggaccacggtcaccgtctcctca
2448	CGATGGCGTCCGAGTC-1_contig_4	productive	Homsap IGHV3-30*03 F, or Homsap IGHV3-30*18 F or Homsap IGHV3-30-5*01 F	Homsap IGHJ5*02 F	Homsap IGHD3-9*01 F	caggtgcagctggtggagtctggggga...ggcgtggtccagcctgggaggtccctgagactctcctgtgcagcctctggattcaccttc............agtagttatggcatccactgggtccgccaggctccaggcaaggggctggagtgggtggcagttatatcatatgat......ggaagtaataaatactatgcagactccgtgaag...ggccgattcaccatctccagagacaattccaagaacacgctgtatctgcaaatgaacagcctgagagctgaggacacggctgtgtattactgtgcgaaagacgtccacgatattttgacgcctacaattaactggttcgacccctggggccagggaaccctggtcaccgtctcctcag		caggtgcagctggtggagtctggggga...ggcgtggtccagcctgggaggtccctgagactctcctgtgcagcctctggattcaccttc............agtagttatggcatccactgggtccgccaggctccaggcaaggggctggagtgggtggcagttatatcatatgat......ggaagtaataaatactatgcagactccgtgaag...ggccgattcaccatctccagagacaattccaagaacacgctgtatctgcaaatgaacagcctgagagctgaggacacggctgtgtattactgtgcgaaaga	caggtgcagctggtggagtctggggga...ggcgtggtccagcctgggaggtccctgagactctcctgtgcagcctct	ggattcaccttc............agtagttatggc	atccactgggtccgccaggctccaggcaaggggctggagtgggtggcagtt	atatcatatgat......ggaagtaataaa	tactatgcagactccgtgaag...ggccgattcaccatctccagagacaattccaagaacacgctgtatctgcaaatgaacagcctgagagctgaggacacggctgtgtattactgt	gcgaaagacgtccacgatattttgacgcctacaattaactggttcgacccc	tgtgcgaaagacgtccacgatattttgacgcctacaattaactggttcgacccctgg	aactggttcgacccctggggccagggaaccctggtcaccgtctcctcag	tggggccagggaaccctggtcaccgtctcctcag
1137	CGCGGTAAGGATATAC-1_contig_1	productive	Homsap IGHV3-23*01 F, or Homsap IGHV3-23D*01 F	Homsap IGHJ3*02 F	Homsap IGHD3-9*01 F	gaggtgcagctgttggagtctggggga...ggcttggtacagcctggggggtccctgagactctcctgtgcagcctctggattcaccttt............agcagctatgccatgagctgggtccgccaggctccagggaaggggctggagtgggtctcagctattagtggtagt......ggtggtagcacatactacgcagactccgtgaag...ggccggttcaccatctccagagacaattccaagaacacgctgtatctgcaaatgaacagcctgagagccgaggacacggccgtatattactgtgcgaaagatataggggtattacgatattttgactggttaagtgcttttgatatctggggccaagggacaatggtcaccgtctcttcag		gaggtgcagctgttggagtctggggga...ggcttggtacagcctggggggtccctgagactctcctgtgcagcctctggattcaccttt............agcagctatgccatgagctgggtccgccaggctccagggaaggggctggagtgggtctcagctattagtggtagt......ggtggtagcacatactacgcagactccgtgaag...ggccggttcaccatctccagagacaattccaagaacacgctgtatctgcaaatgaacagcctgagagccgaggacacggccgtatattactgtgcgaaaga	gaggtgcagctgttggagtctggggga...ggcttggtacagcctggggggtccctgagactctcctgtgcagcctct	ggattcaccttt............agcagctatgcc	atgagctgggtccgccaggctccagggaaggggctggagtgggtctcagct	attagtggtagt......ggtggtagcaca	tactacgcagactccgtgaag...ggccggttcaccatctccagagacaattccaagaacacgctgtatctgcaaatgaacagcctgagagccgaggacacggccgtatattactgt	gcgaaagatataggggtattacgatattttgactggttaagtgcttttgatatc	tgtgcgaaagatataggggtattacgatattttgactggttaagtgcttttgatatctgg	tgcttttgatatctggggccaagggacaatggtcaccgtctcttcag	tggggccaagggacaatggtcaccgtctcttcag
710	CGCGTTTGTCGCCATG-1_contig_2	productive	Homsap IGHV4-59*08 F	Homsap IGHJ4*02 F	Homsap IGHD3-22*01 F	caggtgcagctgcaggagtcgggccca...ggactggtgaagccttcggagaccctgtccctcacctgcactgtctctggtggctccatc............agtagttactactggagctggatccggcagcccccagggaagggactggagtggattgggtatatctattacagt.........gggagcaccaactacaacccctccctcaag...agtcgagtcaccatatcagtagacacgtccaagaaccagttctccctgaagctgagctctgtgaccgccgcagacacggccgtgtattactgtgcgagacatacgtattactatgatagtagtggttattaccgactttttgactactggggccagggaaccctggtcaccgtctcctcag		caggtgcagctgcaggagtcgggccca...ggactggtgaagccttcggagaccctgtccctcacctgcactgtctctggtggctccatc............agtagttactactggagctggatccggcagcccccagggaagggactggagtggattgggtatatctattacagt.........gggagcaccaactacaacccctccctcaag...agtcgagtcaccatatcagtagacacgtccaagaaccagttctccctgaagctgagctctgtgaccgccgcagacacggccgtgtattactgtgcgagaca	caggtgcagctgcaggagtcgggccca...ggactggtgaagccttcggagaccctgtccctcacctgcactgtctct	ggtggctccatc............agtagttactac	tggagctggatccggcagcccccagggaagggactggagtggattgggtat	atctattacagt.........gggagcacc	aactacaacccctccctcaag...agtcgagtcaccatatcagtagacacgtccaagaaccagttctccctgaagctgagctctgtgaccgccgcagacacggccgtgtattactgt	gcgagacatacgtattactatgatagtagtggttattaccgactttttgactac	tgtgcgagacatacgtattactatgatagtagtggttattaccgactttttgactactgg	tttgactactggggccagggaaccctggtcaccgtctcctcag	tggggccagggaaccctggtcaccgtctcctcag
1081	CGCGTTTTCGGGAGTA-1_contig_2	productive	Homsap IGHV5-51*03 F	Homsap IGHJ3*02 F	Homsap IGHD2-21*01 F	gaggtgcagctggtgcagtctggagca...gaggtgaaaaagccgggggagtctctgaagatctcctgtaagggttctggatacagcttt............accagctactggatcggctgggtgcgccagatgcccgggaaaggcctggagtggatggggatcatctatcctggt......gactctgataccagatacagcccgtccttccaa...ggccaggtcaccatctcagccgacaagtccatcagcaccgcctacctgcagtggagcagcctgaaggcctcggacaccgccatgtattactgtgcgagacggtccctcgcatattgtggtggtgattgctatgcttttgatatctggggccaagggacaatggtcaccgtctcttcag		gaggtgcagctggtgcagtctggagca...gaggtgaaaaagccgggggagtctctgaagatctcctgtaagggttctggatacagcttt............accagctactggatcggctgggtgcgccagatgcccgggaaaggcctggagtggatggggatcatctatcctggt......gactctgataccagatacagcccgtccttccaa...ggccaggtcaccatctcagccgacaagtccatcagcaccgcctacctgcagtggagcagcctgaaggcctcggacaccgccatgtattactgtgcgaga	gaggtgcagctggtgcagtctggagca...gaggtgaaaaagccgggggagtctctgaagatctcctgtaagggttct	ggatacagcttt............accagctactgg	atcggctgggtgcgccagatgcccgggaaaggcctggagtggatggggatc	atctatcctggt......gactctgatacc	agatacagcccgtccttccaa...ggccaggtcaccatctcagccgacaagtccatcagcaccgcctacctgcagtggagcagcctgaaggcctcggacaccgccatgtattactgt	gcgagacggtccctcgcatattgtggtggtgattgctatgcttttgatatc	tgtgcgagacggtccctcgcatattgtggtggtgattgctatgcttttgatatctgg	atgcttttgatatctggggccaagggacaatggtcaccgtctcttcag	tggggccaagggacaatggtcaccgtctcttcag
2668	CGCTATCCACTAGTAC-1_contig_1	productive	Homsap IGHV1-3*01 F	Homsap IGHJ3*01 F, or Homsap IGHJ3*02 F	Homsap IGHD3-10*01 F	caggtccaccttgtgcagtctggggct...gaggtgaagaagcctggggcctcagtgaaggtttcctgcaaggcttctggatacaccttc............acaaactatggtatacattgggtgcgccaggcccccggacaaaggcttgagtggatgggatggatcaactctggc......aaaggtaacacaaaatattcacagaagttccag...ggcagagtcaccattaccagggacacatccgcgagcacagcctacatggagctgagcagcctgagatctgaagacacggctgtgtattactgtgcgagagccccggcctactatggttcggggatcgctcctcatgcttttgatctctggggccaaggggcaatggtcaccgtctcttcag		caggtccaccttgtgcagtctggggct...gaggtgaagaagcctggggcctcagtgaaggtttcctgcaaggcttctggatacaccttc............acaaactatggtatacattgggtgcgccaggcccccggacaaaggcttgagtggatgggatggatcaactctggc......aaaggtaacacaaaatattcacagaagttccag...ggcagagtcaccattaccagggacacatccgcgagcacagcctacatggagctgagcagcctgagatctgaagacacggctgtgtattactgtgcgagag	caggtccaccttgtgcagtctggggct...gaggtgaagaagcctggggcctcagtgaaggtttcctgcaaggcttct	ggatacaccttc............acaaactatggt	atacattgggtgcgccaggcccccggacaaaggcttgagtggatgggatgg	atcaactctggc......aaaggtaacaca	aaatattcacagaagttccag...ggcagagtcaccattaccagggacacatccgcgagcacagcctacatggagctgagcagcctgagatctgaagacacggctgtgtattactgt	gcgagagccccggcctactatggttcggggatcgctcctcatgcttttgatctc	tgtgcgagagccccggcctactatggttcggggatcgctcctcatgcttttgatctctgg	atgcttttgatctctggggccaaggggcaatggtcaccgtctcttcag	tggggccaaggggcaatggtcaccgtctcttcag
232	CGCTATCTCCTAGGGC-1_contig_2	productive	Homsap IGHV3-49*03 F	Homsap IGHJ4*02 F	Homsap IGHD3-10*01 F	gaggtgaagctggtggagtctggggga...gacttggtacagccagggcggtccctgaggctctcctgcacagtcgctggactcaccttt............cgttacgaaaccatggtttggttccgccaagctccagggaaggggctggagtggataggccatatcagaaatttcgcttatggtgggaccacacaatacgccgcgtctgtgaag...ggcagattcagcttctcaagagatgattccaaaagcatcgcctatctgcaaatgaacagcctgacaagtgacgacacaggcgtatattactgttgtagaggtgccgtcggcagggaattagacccctactactttgactactggggccaggggaccgtggtcaccgtctcctcag		gaggtgaagctggtggagtctggggga...gacttggtacagccagggcggtccctgaggctctcctgcacagtcgctggactcaccttt............cgttacgaaaccatggtttggttccgccaagctccagggaaggggctggagtggataggccatatcagaaatttcgcttatggtgggaccacacaatacgccgcgtctgtgaag...ggcagattcagcttctcaagagatgattccaaaagcatcgcctatctgcaaatgaacagcctgacaagtgacgacacaggcgtatattactgttgtagag	gaggtgaagctggtggagtctggggga...gacttggtacagccagggcggtccctgaggctctcctgcacagtcgct	ggactcaccttt............cgttacgaaacc	atggtttggttccgccaagctccagggaaggggctggagtggataggccat	atcagaaatttcgcttatggtgggaccaca	caatacgccgcgtctgtgaag...ggcagattcagcttctcaagagatgattccaaaagcatcgcctatctgcaaatgaacagcctgacaagtgacgacacaggcgtatattactgt	tgtagaggtgccgtcggcagggaattagacccctactactttgactac	tgttgtagaggtgccgtcggcagggaattagacccctactactttgactactgg	actactttgactactggggccaggggaccgtggtcaccgtctcctcag	tggggccaggggaccgtggtcaccgtctcctcag
132	CGCTGGAGTCAATGTC-1_contig_2	productive	Homsap IGHV5-51*03 F	Homsap IGHJ4*02 F	Homsap IGHD6-13*01 F	gaggtgcagctggtgcagtctggagca...gaggtgaaaaagccgggggagtctctgaagatttcttgtaagggttctggatacaacttt............aacagcgactcgatcggctgggtgcgccagatgcccgggaaagacctggaatggatggggatcgtctatcctagt......gactctgataccagatacagcccgtccttccaa...ggccaggtcaccatctcagccgacaagtccatcaacaccgcctacctgcagtggagcagcctgaaggcctcggacaccgccatgtattactgtgcgagacttgatagtgacagctggtacgcctttgactactggggccagggaaccctggtcaccgtctcctcac		gaggtgcagctggtgcagtctggagca...gaggtgaaaaagccgggggagtctctgaagatttcttgtaagggttctggatacaacttt............aacagcgactcgatcggctgggtgcgccagatgcccgggaaagacctggaatggatggggatcgtctatcctagt......gactctgataccagatacagcccgtccttccaa...ggccaggtcaccatctcagccgacaagtccatcaacaccgcctacctgcagtggagcagcctgaaggcctcggacaccgccatgtattactgtgcgaga	gaggtgcagctggtgcagtctggagca...gaggtgaaaaagccgggggagtctctgaagatttcttgtaagggttct	ggatacaacttt............aacagcgactcg	atcggctgggtgcgccagatgcccgggaaagacctggaatggatggggatc	gtctatcctagt......gactctgatacc	agatacagcccgtccttccaa...ggccaggtcaccatctcagccgacaagtccatcaacaccgcctacctgcagtggagcagcctgaaggcctcggacaccgccatgtattactgt	gcgagacttgatagtgacagctggtacgcctttgactac	tgtgcgagacttgatagtgacagctggtacgcctttgactactgg	ctttgactactggggccagggaaccctggtcaccgtctcctcac	tggggccagggaaccctggtcaccgtctcctcac
235	CGCTGGAGTTGTACAC-1_contig_2	productive	Homsap IGHV4-31*03 F	Homsap IGHJ4*02 F	Homsap IGHD2-2*01 F	caggtgcagctgcaggagtcgggccca...ggactggtgaagccttcacagaccctgtccctcacctgcactgtctctggtggctccatcagc......agtggtggttactactggagctggatccgccagcacccagggaagggcctggagtggattgggtacatctattacagt.........gggagcacctactacaacccgtccctcaag...agtcgagttaccatatcagtagacacgtctaagaaccagttctccctgaagctgagctctgtgactgccgcggacacggccgtgtattactgtgcgagcggaatgttatattgtagtagtaccagctgctaccagtactactttgactactggggccagggaaccctggtcaccgtctcc…		caggtgcagctgcaggagtcgggccca...ggactggtgaagccttcacagaccctgtccctcacctgcactgtctctggtggctccatcagc......agtggtggttactactggagctggatccgccagcacccagggaagggcctggagtggattgggtacatctattacagt.........gggagcacctactacaacccgtccctcaag...agtcgagttaccatatcagtagacacgtctaagaaccagttctccctgaagctgagctctgtgactgccgcggacacggccgtgtattactgtgcgag	caggtgcagctgcaggagtcgggccca...ggactggtgaagccttcacagaccctgtccctcacctgcactgtctct	ggtggctccatcagc......agtggtggttactac	tggagctggatccgccagcacccagggaagggcctggagtggattgggtac	atctattacagt.........gggagcacc	tactacaacccgtccctcaag...agtcgagttaccatatcagtagacacgtctaagaaccagttctccctgaagctgagctctgtgactgccgcggacacggccgtgtattactgt	gcgagcggaatgttatattgtagtagtaccagctgctaccagtactactttgactac	tgtgcgagcggaatgttatattgtagtagtaccagctgctaccagtactactttgactactgg	actactttgactactggggccagggaaccctggtcaccgtctcctcag	tggggccagggaaccctggtcaccgtctcctcag
2744	CGCTTCACAGTCACTA-1_contig_2	productive	Homsap IGHV4-39*01 F	Homsap IGHJ4*02 F	Homsap IGHD3-22*01 F	cagctgcagctgcgggagtcgggccca...ggactggtgaagccttgggggaccctgtccctcacctgcactgtctctggtgactccatcagc......agtagtggttactactggggctggatccgccagccccccgggaaggggctggagtggattgggagtatctattataga.........ggggccacttactacaacccgtccctcaag...agtcgagtcaccttatttgtagacacgtccaaggaccagttctccctgaagctgagctctgtgaccgccgcagacacagctgtatattactgtgcgagacaacgtgtggtagtaggagttagacaattcgactcctggggccagggaaccctggtcaccgtctcctcag		cagctgcagctgcgggagtcgggccca...ggactggtgaagccttgggggaccctgtccctcacctgcactgtctctggtgactccatcagc......agtagtggttactactggggctggatccgccagccccccgggaaggggctggagtggattgggagtatctattataga.........ggggccacttactacaacccgtccctcaag...agtcgagtcaccttatttgtagacacgtccaaggaccagttctccctgaagctgagctctgtgaccgccgcagacacagctgtatattactgtgcgagaca	cagctgcagctgcgggagtcgggccca...ggactggtgaagccttgggggaccctgtccctcacctgcactgtctct	ggtgactccatcagc......agtagtggttactac	tggggctggatccgccagccccccgggaaggggctggagtggattgggagt	atctattataga.........ggggccact	tactacaacccgtccctcaag...agtcgagtcaccttatttgtagacacgtccaaggaccagttctccctgaagctgagctctgtgaccgccgcagacacagctgtatattactgt	gcgagacaacgtgtggtagtaggagttagacaattcgactcc	tgtgcgagacaacgtgtggtagtaggagttagacaattcgactcctgg	ttcgactcctggggccagggaaccctggtcaccgtctcctcag	tggggccagggaaccctggtcaccgtctcctcag
1430	CGGACTGTCAAACGGG-1_contig_2	productive	Homsap IGHV3-15*01 F	Homsap IGHJ4*02 F	Homsap IGHD3-22*01 F	gaggtgcagctggtggagtctggggga...ggcttggtaaagcctggggggtcccttagactctcctgtgcagcctctggattcactttc............agtaacgcctggatgagctgggtccgccaggctccagggaaggggctggagtgggttggccgtattaaaagcaaaactgatggtgggacaacagactacgctgcacccgtgaaa...ggcagattcaccatctcaagagatgattcaaaaaacacgctgtatctgcaaatgaacagcctgaaaaccgaggacacagccgtgtattactgtaccacagatagtactatgatagtagtggtctcgagcgccttcggcttgaatgactactggggccagggaaccctggtcaccgtctcc…		gaggtgcagctggtggagtctggggga...ggcttggtaaagcctggggggtcccttagactctcctgtgcagcctctggattcactttc............agtaacgcctggatgagctgggtccgccaggctccagggaaggggctggagtgggttggccgtattaaaagcaaaactgatggtgggacaacagactacgctgcacccgtgaaa...ggcagattcaccatctcaagagatgattcaaaaaacacgctgtatctgcaaatgaacagcctgaaaaccgaggacacagccgtgtattactgtaccacaga	gaggtgcagctggtggagtctggggga...ggcttggtaaagcctggggggtcccttagactctcctgtgcagcctct	ggattcactttc............agtaacgcctgg	atgagctgggtccgccaggctccagggaaggggctggagtgggttggccgt	attaaaagcaaaactgatggtgggacaaca	gactacgctgcacccgtgaaa...ggcagattcaccatctcaagagatgattcaaaaaacacgctgtatctgcaaatgaacagcctgaaaaccgaggacacagccgtgtattactgt	accacagatagtactatgatagtagtggtctcgagcgccttcggcttgaatgactac	tgtaccacagatagtactatgatagtagtggtctcgagcgccttcggcttgaatgactactgg	tgactactggggccagggaaccctggtcaccgtctcctcag	tggggccagggaaccctggtcaccgtctcctcag
1637	CGGAGTCAGCAGCCTC-1_contig_2	productive	Homsap IGHV3-30-3*01 F	Homsap IGHJ6*02 F	Homsap IGHD3-10*01 F	caggtgcagctggtggagtctggggga...ggcgtggtccagcctgggaggtccctgagactctcctgtgcagcctctggattcaccttc............agtagctatgctatgcactgggtccgccaggctccaggcaaggggctggagtgggtggcagttatatcatatgat......ggaagcaataaatactacgcagactccgtgaag...ggccgattcaccatctccagagacaattccaagaacacgctgtatctgcaaatgaacagcctgagagctgaggacacggctgtgtattactgtgcgagagatccgaccgccgccttactatggttcagggagttattaccagtaaactactactactacggtatggacgtctggggccaa…		caggtgcagctggtggagtctggggga...ggcgtggtccagcctgggaggtccctgagactctcctgtgcagcctctggattcaccttc............agtagctatgctatgcactgggtccgccaggctccaggcaaggggctggagtgggtggcagttatatcatatgat......ggaagcaataaatactacgcagactccgtgaag...ggccgattcaccatctccagagacaattccaagaacacgctgtatctgcaaatgaacagcctgagagctgaggacacggctgtgtattactgtgcgagaga	caggtgcagctggtggagtctggggga...ggcgtggtccagcctgggaggtccctgagactctcctgtgcagcctct	ggattcaccttc............agtagctatgct	atgcactgggtccgccaggctccaggcaaggggctggagtgggtggcagtt	atatcatatgat......ggaagcaataaa	tactacgcagactccgtgaag...ggccgattcaccatctccagagacaattccaagaacacgctgtatctgcaaatgaacagcctgagagctgaggacacggctgtgtattactgt	gcgagagatccgaccgccgccttactatggttcagggagttattaccagtaaactactactactacggtatggacgtc	tgtgcgagagatccgaccgccgccttactatggttcagggagttattaccagtaaactactactactacggtatggacgtctgg	actactactactacggtatggacgtctggggccaagggaccacggtcaccgtctcctca	tggggccaagggaccacggtcaccgtctcctca
1638	CGGAGTCAGCAGCCTC-1_contig_3	productive	Homsap IGHV3-30-3*01 F	Homsap IGHJ6*02 F	Homsap IGHD3-10*01 F	gaggtgcagctggtggagtctggggga...ggcttggtccagcctggggggtccctgagactctcctgtgcagcctctggattcaccttc............agtagctatgctatgcactgggtccgccaggctccaggcaaggggctggagtgggtggcagttatatcatatgat......ggaagcaataaatactacgcagactccgtgaag...ggccgattcaccatctccagagacaattccaagaacacgctgtatctgcaaatgaacagcctgagagctgaggacacggctgtgtattactgtgcgagagatccgaccgccgccttactatggttcagggagttattaccagtaaactactactactacggtatggacgtctggggccaa…		gaggtgcagctggtggagtctggggga...ggcttggtccagcctggggggtccctgagactctcctgtgcagcctctggattcaccttc............agtagctatgctatgcactgggtccgccaggctccaggcaaggggctggagtgggtggcagttatatcatatgat......ggaagcaataaatactacgcagactccgtgaag...ggccgattcaccatctccagagacaattccaagaacacgctgtatctgcaaatgaacagcctgagagctgaggacacggctgtgtattactgtgcgagaga	gaggtgcagctggtggagtctggggga...ggcttggtccagcctggggggtccctgagactctcctgtgcagcctct	ggattcaccttc............agtagctatgct	atgcactgggtccgccaggctccaggcaaggggctggagtgggtggcagtt	atatcatatgat......ggaagcaataaa	tactacgcagactccgtgaag...ggccgattcaccatctccagagacaattccaagaacacgctgtatctgcaaatgaacagcctgagagctgaggacacggctgtgtattactgt	gcgagagatccgaccgccgccttactatggttcagggagttattaccagtaaactactactactacggtatggacgtc	tgtgcgagagatccgaccgccgccttactatggttcagggagttattaccagtaaactactactactacggtatggacgtctgg	actactactactacggtatggacgtctggggccaagggaccacggtcaccgtctcctca	tggggccaagggaccacggtcaccgtctcctca
476	CGGAGTCCATACTACG-1_contig_2	productive	Homsap IGHV3-30-3*01 F	Homsap IGHJ6*02 F	Homsap IGHD2-15*01 F	caggtgcagctggtggagtctggggga...ggcgtggtccagcctgggaggtccctgagactctcctgtgcagcctctggattcaccttc............agtagctatgctatgcactgggtccgccaggctccaggcaaggggctggagtgggtggcagttatatcatatgat......ggaagcaataaatactacgcagactccgtgaag...ggccgattcaccatctccagagacaattccaagaacacgctgtatctgcaaatgaacagcctgagagctgaggacacggctgtgtattactgtgcgagagatcagagctgtagtggtggtagctgctaccttaactactactacggtatggacgtctggggccaagggaccacggtcacc…		caggtgcagctggtggagtctggggga...ggcgtggtccagcctgggaggtccctgagactctcctgtgcagcctctggattcaccttc............agtagctatgctatgcactgggtccgccaggctccaggcaaggggctggagtgggtggcagttatatcatatgat......ggaagcaataaatactacgcagactccgtgaag...ggccgattcaccatctccagagacaattccaagaacacgctgtatctgcaaatgaacagcctgagagctgaggacacggctgtgtattactgtgcgagaga	caggtgcagctggtggagtctggggga...ggcgtggtccagcctgggaggtccctgagactctcctgtgcagcctct	ggattcaccttc............agtagctatgct	atgcactgggtccgccaggctccaggcaaggggctggagtgggtggcagtt	atatcatatgat......ggaagcaataaa	tactacgcagactccgtgaag...ggccgattcaccatctccagagacaattccaagaacacgctgtatctgcaaatgaacagcctgagagctgaggacacggctgtgtattactgt	gcgagagatcagagctgtagtggtggtagctgctaccttaactactactacggtatggacgtc	tgtgcgagagatcagagctgtagtggtggtagctgctaccttaactactactacggtatggacgtctgg	actactactacggtatggacgtctggggccaagggaccacggtcaccgtctcctca	tggggccaagggaccacggtcaccgtctcctca
981	CGGGTCAGTCTACCTC-1_contig_2	productive	Homsap IGHV3-23*01 F, or Homsap IGHV3-23D*01 F	Homsap IGHJ4*02 F	Homsap IGHD4-23*01 ORF	gaggtgcaactgttggagtctggggga...gagttggtacagcctggggggtccctgagactctcctgtgcagcctctggattctccttt............aggagaaatgccatgggctgggtccgccaggctccagggaagggactggagtgggtcgcagcaataggtggtggt......ggtgat...gagcactacacagactccgtgaag...ggccgcttcatcatctccagagacgatcccaaggccacgatttatttgcaaatgaacagcctaagagtcgaggacacggccagatattactgtggtaaagatttaatagtcggcgacggcccgtggttactcttcttcgggcgccagggaaccgtggtcaccgtctcctcag		gaggtgcaactgttggagtctggggga...gagttggtacagcctggggggtccctgagactctcctgtgcagcctctggattctccttt............aggagaaatgccatgggctgggtccgccaggctccagggaagggactggagtgggtcgcagcaataggtggtggt......ggtgat...gagcactacacagactccgtgaag...ggccgcttcatcatctccagagacgatcccaaggccacgatttatttgcaaatgaacagcctaagagtcgaggacacggccagatattactgtggtaaaga	gaggtgcaactgttggagtctggggga...gagttggtacagcctggggggtccctgagactctcctgtgcagcctct	ggattctccttt............aggagaaatgcc	atgggctgggtccgccaggctccagggaagggactggagtgggtcgcagca	ataggtggtggt......ggtgat...gag	cactacacagactccgtgaag...ggccgcttcatcatctccagagacgatcccaaggccacgatttatttgcaaatgaacagcctaagagtcgaggacacggccagatattactgt	ggtaaagatttaatagtcggcgacggcccgtggttactcttcttc	tgtggtaaagatttaatagtcggcgacggcccgtggttactcttcttcggg	cttcgggcgccagggaaccgtggtcaccgtctcctcag	gggcgccagggaaccgtggtcaccgtctcctcag
410	CGGGTCATCCTTGACC-1_contig_4	productive	Homsap IGHV3-64D*06 F	Homsap IGHJ6*02 F	Homsap IGHD2-15*01 F	gaaatgcagctggtggagtctggggga...ggcttggtccagccgggggggtccctgagactctcctgttcagcctcgggattcaccttc............agtagtcacgctatgcactgggtccgccaggctccagggaagggactggaatacatttcagctatcagtaatgta......gggagcagtacatattacgcagactccgtgaag...ggcagattcaccatctccagagacaattccaagaacacggtgtatcttcaaatgagcagtctgagagttgaggacacggctctgtattactgtgtgaaagatcttcccgataatttattggggcctgttaagtactgcggtatggacgtctggggccaagggaccacggtcaccgtctcc…		gaaatgcagctggtggagtctggggga...ggcttggtccagccgggggggtccctgagactctcctgttcagcctcgggattcaccttc............agtagtcacgctatgcactgggtccgccaggctccagggaagggactggaatacatttcagctatcagtaatgta......gggagcagtacatattacgcagactccgtgaag...ggcagattcaccatctccagagacaattccaagaacacggtgtatcttcaaatgagcagtctgagagttgaggacacggctctgtattactgtgtgaaaga	gaaatgcagctggtggagtctggggga...ggcttggtccagccgggggggtccctgagactctcctgttcagcctcg	ggattcaccttc............agtagtcacgct	atgcactgggtccgccaggctccagggaagggactggaatacatttcagct	atcagtaatgta......gggagcagtaca	tattacgcagactccgtgaag...ggcagattcaccatctccagagacaattccaagaacacggtgtatcttcaaatgagcagtctgagagttgaggacacggctctgtattactgt	gtgaaagatcttcccgataatttattggggcctgttaagtactgcggtatggacgtc	tgtgtgaaagatcttcccgataatttattggggcctgttaagtactgcggtatggacgtctgg	tactgcggtatggacgtctggggccaagggaccacggtcaccgtctcctca	tggggccaagggaccacggtcaccgtctcctca
2670	CGTAGCGAGGAGCGTT-1_contig_2	productive	Homsap IGHV4-59*01 F	Homsap IGHJ4*02 F	Homsap IGHD1-14*01 ORF	caggtgcagctgcaggagtcgggccca...ggactggtgaagccttcggagaccctgtccctcacctgcactgtctctggtggctccatc............agtagttactactggagctggatccggcagcccccagggaagggactggagtggattgggtatatctattacagt.........gggagcaccaactacaacccctccctcaag...agtcgagtcaccatatcagtagacacgtccaagaaccagttctccctgaagctgagctctgtgaccgctgcggacacggccgtgtattactgtgcgacggccgtgtccgaaccagccggtgactactggggccagggaaccctggtcaccgtctcctcag		caggtgcagctgcaggagtcgggccca...ggactggtgaagccttcggagaccctgtccctcacctgcactgtctctggtggctccatc............agtagttactactggagctggatccggcagcccccagggaagggactggagtggattgggtatatctattacagt.........gggagcaccaactacaacccctccctcaag...agtcgagtcaccatatcagtagacacgtccaagaaccagttctccctgaagctgagctctgtgaccgctgcggacacggccgtgtattactgtgcga	caggtgcagctgcaggagtcgggccca...ggactggtgaagccttcggagaccctgtccctcacctgcactgtctct	ggtggctccatc............agtagttactac	tggagctggatccggcagcccccagggaagggactggagtggattgggtat	atctattacagt.........gggagcacc	aactacaacccctccctcaag...agtcgagtcaccatatcagtagacacgtccaagaaccagttctccctgaagctgagctctgtgaccgctgcggacacggccgtgtattactgt	gcgacggccgtgtccgaaccagccggtgactac	tgtgcgacggccgtgtccgaaccagccggtgactactgg	tgactactggggccagggaaccctggtcaccgtctcctcag	tggggccagggaaccctggtcaccgtctcctcag
3039	CGTAGCGCATAACCTG-1_contig_1	productive	Homsap IGHV1-69*04 F	Homsap IGHJ6*02 F	Homsap IGHD3-10*01 F	caggtccagctggtgcagtctggggct...gaggtgaagaagcctgggtcctcggtgaaggtctcctgcaaggcttctggaggcaccttc............agcagctatgctatcagctgggtgcgacaggcccctggacaagggcttgagtggatgggaaggatcatccctatc......cttggtatagcaaactacgcacagaagttccag...ggcagagtcacgattaccgcggacaaatccacgagcacagcctacatggagctgagcagcctgagatctgaggacacggccgtgtattactgtgcgagagaaaacggggcatattactatggttcggggagccctaattactactactactacggtatggacgtctggggccaagggacc…		caggtccagctggtgcagtctggggct...gaggtgaagaagcctgggtcctcggtgaaggtctcctgcaaggcttctggaggcaccttc............agcagctatgctatcagctgggtgcgacaggcccctggacaagggcttgagtggatgggaaggatcatccctatc......cttggtatagcaaactacgcacagaagttccag...ggcagagtcacgattaccgcggacaaatccacgagcacagcctacatggagctgagcagcctgagatctgaggacacggccgtgtattactgtgcgagaga	caggtccagctggtgcagtctggggct...gaggtgaagaagcctgggtcctcggtgaaggtctcctgcaaggcttct	ggaggcaccttc............agcagctatgct	atcagctgggtgcgacaggcccctggacaagggcttgagtggatgggaagg	atcatccctatc......cttggtatagca	aactacgcacagaagttccag...ggcagagtcacgattaccgcggacaaatccacgagcacagcctacatggagctgagcagcctgagatctgaggacacggccgtgtattactgt	gcgagagaaaacggggcatattactatggttcggggagccctaattactactactactacggtatggacgtc	tgtgcgagagaaaacggggcatattactatggttcggggagccctaattactactactactacggtatggacgtctgg	attactactactactacggtatggacgtctggggccaagggaccacggtcaccgtctcctca	tggggccaagggaccacggtcaccgtctcctca
1737	CGTAGCGGTCAACATC-1_contig_1	productive	Homsap IGHV3-21*01 F	Homsap IGHJ6*02 F	Homsap IGHD3-9*01 F	gaggtgcagctggtggagtctggggga...ggcctggtcaagcctggggggtccctgagactctcctgtgcagcctctggattcaccttc............agtagctatagtatgaactgggtccgccaggctccagggaaggggctggagtgggtctcatccatt...actagt......aagggtcacatttactacggagactcagtgaag...ggccgattcaccatctccagagacaactccaagaactcactgtatctgcaaatgatcagcctgagagccgaggacacggctgtgtattactgtgcgagagatcaatcggcctacgatgttttggctggtaacatacgtccctactactactactactacggtatggacgtctggggccaa…		gaggtgcagctggtggagtctggggga...ggcctggtcaagcctggggggtccctgagactctcctgtgcagcctctggattcaccttc............agtagctatagtatgaactgggtccgccaggctccagggaaggggctggagtgggtctcatccatt...actagt......aagggtcacatttactacggagactcagtgaag...ggccgattcaccatctccagagacaactccaagaactcactgtatctgcaaatgatcagcctgagagccgaggacacggctgtgtattactgtgcgagaga	gaggtgcagctggtggagtctggggga...ggcctggtcaagcctggggggtccctgagactctcctgtgcagcctct	ggattcaccttc............agtagctatagt	atgaactgggtccgccaggctccagggaaggggctggagtgggtctcatcc	att...actagt......aagggtcacatt	tactacggagactcagtgaag...ggccgattcaccatctccagagacaactccaagaactcactgtatctgcaaatgatcagcctgagagccgaggacacggctgtgtattactgt	gcgagagatcaatcggcctacgatgttttggctggtaacatacgtccctactactactactactacggtatggacgtc	tgtgcgagagatcaatcggcctacgatgttttggctggtaacatacgtccctactactactactactacggtatggacgtctgg	tactactactactacggtatggacgtctggggccaagggaccacggtcaccgtctcctca	tggggccaagggaccacggtcaccgtctcctca
2371	CGTAGCGTCCGCAGTG-1_contig_1	productive	Homsap IGHV5-10-1*03 F	Homsap IGHJ4*02 F	Homsap IGHD3-22*01 F	gaagtgcaactggagcagtccggagca...gaggtgaaaaagcccggggagtctctgaggatctcctgtaaggcttctggatacagcttt............accaactattggatcacctgggtgcgccagatgcccgggaaaggcctggagtgcatggggaagattgatcctagt......gactcttataccaactacagcccgtccttccaa...ggccacgtcaccatctcagctgacaagtccatcagcactgcctacctgcagtggagtagcctgaaggcctcggacaccgccatgtattactgtgcgagactacaaaggacgtactattatgatagtagtggttattacggtgacttctggggccagggaaccctggtcgccgtctcctcgg		gaagtgcaactggagcagtccggagca...gaggtgaaaaagcccggggagtctctgaggatctcctgtaaggcttctggatacagcttt............accaactattggatcacctgggtgcgccagatgcccgggaaaggcctggagtgcatggggaagattgatcctagt......gactcttataccaactacagcccgtccttccaa...ggccacgtcaccatctcagctgacaagtccatcagcactgcctacctgcagtggagtagcctgaaggcctcggacaccgccatgtattactgtgcgaga	gaagtgcaactggagcagtccggagca...gaggtgaaaaagcccggggagtctctgaggatctcctgtaaggcttct	ggatacagcttt............accaactattgg	atcacctgggtgcgccagatgcccgggaaaggcctggagtgcatggggaag	attgatcctagt......gactcttatacc	aactacagcccgtccttccaa...ggccacgtcaccatctcagctgacaagtccatcagcactgcctacctgcagtggagtagcctgaaggcctcggacaccgccatgtattactgt	gcgagactacaaaggacgtactattatgatagtagtggttattacggtgacttc	tgtgcgagactacaaaggacgtactattatgatagtagtggttattacggtgacttctgg	tgacttctggggccagggaaccctggtcgccgtctcctcgg	tggggccagggaaccctggtcgccgtctcctcgg
2146	CGTAGGCAGTTTCCTT-1_contig_1	productive	Homsap IGHV3-21*01 F	Homsap IGHJ6*02 F	Homsap IGHD1-26*01 F	gaggtgcagctggtggagtctggggga...ggcctggtcaagcctggggggtccctgagactctcctgtgcagcctctggattcaccttc............agtagctatagcatgaactgggtccgccaggctccagggaaggggctggagtgggtctcatccattagtagtagt......agtagttacatatactacgcagactcagtgaag...ggccgattcaccatctccagagacaacgccaagaactcactgtatctgcaaatgaacagcctgagagccgaggacacggctgtgtattactgtgcgagagatcttaattatagtgggagctacttctactactactacggtatggacgtctggggccaagggaccacggtcaccgtctcc…		gaggtgcagctggtggagtctggggga...ggcctggtcaagcctggggggtccctgagactctcctgtgcagcctctggattcaccttc............agtagctatagcatgaactgggtccgccaggctccagggaaggggctggagtgggtctcatccattagtagtagt......agtagttacatatactacgcagactcagtgaag...ggccgattcaccatctccagagacaacgccaagaactcactgtatctgcaaatgaacagcctgagagccgaggacacggctgtgtattactgtgcgagaga	gaggtgcagctggtggagtctggggga...ggcctggtcaagcctggggggtccctgagactctcctgtgcagcctct	ggattcaccttc............agtagctatagc	atgaactgggtccgccaggctccagggaaggggctggagtgggtctcatcc	attagtagtagt......agtagttacata	tactacgcagactcagtgaag...ggccgattcaccatctccagagacaacgccaagaactcactgtatctgcaaatgaacagcctgagagccgaggacacggctgtgtattactgt	gcgagagatcttaattatagtgggagctacttctactactactacggtatggacgtc	tgtgcgagagatcttaattatagtgggagctacttctactactactacggtatggacgtctgg	ctactactactacggtatggacgtctggggccaagggaccacggtcaccgtctcctca	tggggccaagggaccacggtcaccgtctcctca
2147	CGTAGGCAGTTTCCTT-1_contig_2	productive	Homsap IGHV3-21*01 F	Homsap IGHJ6*02 F	Homsap IGHD1-26*01 F	caggtgcagctggtggagtctggggga...ggcgtggtccagcctgggaggtccctgagactctcctgtgcagcctctggattcaccttc............agtagctatagcatgaactgggtccgccaggctccagggaaggggctggagtgggtctcatccattagtagtagt......agtagttacatatactacgcagactcagtgaag...ggccgattcaccatctccagagacaacgccaagaactcactgtatctgcaaatgaacagcctgagagccgaggacacggctgtgtattactgtgcgagagatcttaattatagtgggagctacttctactactactacggtatggacgtctggggccaagggaccacggtcaccgtctcc…		caggtgcagctggtggagtctggggga...ggcgtggtccagcctgggaggtccctgagactctcctgtgcagcctctggattcaccttc............agtagctatagcatgaactgggtccgccaggctccagggaaggggctggagtgggtctcatccattagtagtagt......agtagttacatatactacgcagactcagtgaag...ggccgattcaccatctccagagacaacgccaagaactcactgtatctgcaaatgaacagcctgagagccgaggacacggctgtgtattactgtgcgagaga	caggtgcagctggtggagtctggggga...ggcgtggtccagcctgggaggtccctgagactctcctgtgcagcctct	ggattcaccttc............agtagctatagc	atgaactgggtccgccaggctccagggaaggggctggagtgggtctcatcc	attagtagtagt......agtagttacata	tactacgcagactcagtgaag...ggccgattcaccatctccagagacaacgccaagaactcactgtatctgcaaatgaacagcctgagagccgaggacacggctgtgtattactgt	gcgagagatcttaattatagtgggagctacttctactactactacggtatggacgtc	tgtgcgagagatcttaattatagtgggagctacttctactactactacggtatggacgtctgg	ctactactactacggtatggacgtctggggccaagggaccacggtcaccgtctcctca	tggggccaagggaccacggtcaccgtctcctca
2750	CGTCCATTCAAACAAG-1_contig_3	productive	Homsap IGHV3-7*03 F	Homsap IGHJ4*02 F	Homsap IGHD2-2*03 F	gaggtgcagctggtggagtctggggga...ggcttggtccagcctggggggtccctgagactctcctgtgcagcctctggattcaccttt............agtagctattggatgagctgggtccgccaggctccagggaaggggctggagtgggtggccaacataaagcaagat......ggaagtgagaaatactatgtggactctgtgaag...ggccgattcaccatctccagagacaacgccaagaactcactgtatctgcaaatgaacagcctgagagccgaggacacggccgtgtattactgtgcgagtgcgactgaatattgtagtagtaccagctgctatgccgtgggccgtcatgactactggggccagggaaccctggtcaccgtc…		gaggtgcagctggtggagtctggggga...ggcttggtccagcctggggggtccctgagactctcctgtgcagcctctggattcaccttt............agtagctattggatgagctgggtccgccaggctccagggaaggggctggagtgggtggccaacataaagcaagat......ggaagtgagaaatactatgtggactctgtgaag...ggccgattcaccatctccagagacaacgccaagaactcactgtatctgcaaatgaacagcctgagagccgaggacacggccgtgtattactgtgcgag	gaggtgcagctggtggagtctggggga...ggcttggtccagcctggggggtccctgagactctcctgtgcagcctct	ggattcaccttt............agtagctattgg	atgagctgggtccgccaggctccagggaaggggctggagtgggtggccaac	ataaagcaagat......ggaagtgagaaa	tactatgtggactctgtgaag...ggccgattcaccatctccagagacaacgccaagaactcactgtatctgcaaatgaacagcctgagagccgaggacacggccgtgtattactgt	gcgagtgcgactgaatattgtagtagtaccagctgctatgccgtgggccgtcatgactac	tgtgcgagtgcgactgaatattgtagtagtaccagctgctatgccgtgggccgtcatgactactgg	tgactactggggccagggaaccctggtcaccgtctcctcag	tggggccagggaaccctggtcaccgtctcctcag
240	CGTCCATTCTTGACGA-1_contig_2	productive	Homsap IGHV1-3*01 F	Homsap IGHJ4*02 F	Homsap IGHD4-11*01 ORF	caggtccagcttgtgcagtctggggct...gaggtgaagaagcctggggcctcagtgaaggtttcctgcaaggcttctggatacatcttc............actagctatgctatgcattgggtgcgccaggcccccggacaaaggcttgagtggatgggatggatcaacgctggc......gatggtaacacaaaatattcacagaagttccaa...gacagagtcaccattaccagggacacatccgcgggcacagtttacatggagctgagcagcctgagatctgaagacacggctgtatattactgtgcgagaggctcaataacaccctactactttacctactggggccagggaaccctggtcaccgtctcctcag		caggtccagcttgtgcagtctggggct...gaggtgaagaagcctggggcctcagtgaaggtttcctgcaaggcttctggatacatcttc............actagctatgctatgcattgggtgcgccaggcccccggacaaaggcttgagtggatgggatggatcaacgctggc......gatggtaacacaaaatattcacagaagttccaa...gacagagtcaccattaccagggacacatccgcgggcacagtttacatggagctgagcagcctgagatctgaagacacggctgtatattactgtgcgagag	caggtccagcttgtgcagtctggggct...gaggtgaagaagcctggggcctcagtgaaggtttcctgcaaggcttct	ggatacatcttc............actagctatgct	atgcattgggtgcgccaggcccccggacaaaggcttgagtggatgggatgg	atcaacgctggc......gatggtaacaca	aaatattcacagaagttccaa...gacagagtcaccattaccagggacacatccgcgggcacagtttacatggagctgagcagcctgagatctgaagacacggctgtatattactgt	gcgagaggctcaataacaccctactactttacctac	tgtgcgagaggctcaataacaccctactactttacctactgg	actactttacctactggggccagggaaccctggtcaccgtctcctcag	tggggccagggaaccctggtcaccgtctcctcag
135	CGTCTACCAATTGCTG-1_contig_2	productive	Homsap IGHV3-48*01 F	Homsap IGHJ6*02 F	Homsap IGHD4-11*01 ORF	gaggtgcagctggtggagtctggggga...ggcttggtacagcctggggggtccctgagactctcctgtgcagcctctggattcaccttc............agtagctatagcatgaactgggtccgccaggctccagggaaggggctggagtgggtttcatacattagtagtagt......agtagtaccatatactacgcagactctgtgaag...ggccgattcaccatctccagagacaatgccaagaactcactgtatctgcaaatgaacagcctgagagccgaggacacggctgtgtattactgtgcgagagaggtcaagactactggaacttacggtatggacgtctggggccaagggaccacggtcaccgtctcctca		gaggtgcagctggtggagtctggggga...ggcttggtacagcctggggggtccctgagactctcctgtgcagcctctggattcaccttc............agtagctatagcatgaactgggtccgccaggctccagggaaggggctggagtgggtttcatacattagtagtagt......agtagtaccatatactacgcagactctgtgaag...ggccgattcaccatctccagagacaatgccaagaactcactgtatctgcaaatgaacagcctgagagccgaggacacggctgtgtattactgtgcgagaga	gaggtgcagctggtggagtctggggga...ggcttggtacagcctggggggtccctgagactctcctgtgcagcctct	ggattcaccttc............agtagctatagc	atgaactgggtccgccaggctccagggaaggggctggagtgggtttcatac	attagtagtagt......agtagtaccata	tactacgcagactctgtgaag...ggccgattcaccatctccagagacaatgccaagaactcactgtatctgcaaatgaacagcctgagagccgaggacacggctgtgtattactgt	gcgagagaggtcaagactactggaacttacggtatggacgtc	tgtgcgagagaggtcaagactactggaacttacggtatggacgtctgg	tacggtatggacgtctggggccaagggaccacggtcaccgtctcctca	tggggccaagggaccacggtcaccgtctcctca
2603	CGTGAGCTCCTTGACC-1_contig_2	productive	Homsap IGHV3-23*01 F, or Homsap IGHV3-23D*01 F	Homsap IGHJ4*02 F	Homsap IGHD5-12*01 F	gaggtgcagctgttggagtctggggga...ggcttggtacagcctggggggtccctgagactctcctgtgcagcctctggattcaccttt............agcagctatgccatgagctgggtccgccaggctccagggaaggggctggagtgggtctcagctattagtggtagt......ggtggtagcacatactacgcagactccgtgaag...ggccggttcaccatctccagagacaattccaagaacacgctgtatctgcaaatgaacagcctgagagccgaggacacggccgtatattactgtgcgaaccgcggggaagatagtggctacggggttgactactggggccagggaaccctggtcaccgtctcctcag		gaggtgcagctgttggagtctggggga...ggcttggtacagcctggggggtccctgagactctcctgtgcagcctctggattcaccttt............agcagctatgccatgagctgggtccgccaggctccagggaaggggctggagtgggtctcagctattagtggtagt......ggtggtagcacatactacgcagactccgtgaag...ggccggttcaccatctccagagacaattccaagaacacgctgtatctgcaaatgaacagcctgagagccgaggacacggccgtatattactgtgcgaa	gaggtgcagctgttggagtctggggga...ggcttggtacagcctggggggtccctgagactctcctgtgcagcctct	ggattcaccttt............agcagctatgcc	atgagctgggtccgccaggctccagggaaggggctggagtgggtctcagct	attagtggtagt......ggtggtagcaca	tactacgcagactccgtgaag...ggccggttcaccatctccagagacaattccaagaacacgctgtatctgcaaatgaacagcctgagagccgaggacacggccgtatattactgt	gcgaaccgcggggaagatagtggctacggggttgactac	tgtgcgaaccgcggggaagatagtggctacggggttgactactgg	ttgactactggggccagggaaccctggtcaccgtctcctcag	tggggccagggaaccctggtcaccgtctcctcag
2451	CGTGTAAAGCACCGTC-1_contig_2	productive	Homsap IGHV2-5*02 F	Homsap IGHJ4*02 F	Homsap IGHD3-9*01 F	cagatcaccttgaaggagtctggtcct...acgctggtgaaacccacacagaccctcacgctgacctgcaccttctctgggttctcactcagc......actagtggagtgggtgtgggctggatccgtcagcccccaggaaaggccctggagtggcttgcactcatttattgggat.........gatgataagcgctacagcccatctctgaag...agcaggctcaccatcaccaaggacacctccaaaaaccaggtggtccttacaatgaccaacatggaccctgtggacacagccacatattactgtgcacacagacgtctcgggcgtccggacgatattttgactggttattattggggcccatactactttgactactggggccagggaacc…		cagatcaccttgaaggagtctggtcct...acgctggtgaaacccacacagaccctcacgctgacctgcaccttctctgggttctcactcagc......actagtggagtgggtgtgggctggatccgtcagcccccaggaaaggccctggagtggcttgcactcatttattgggat.........gatgataagcgctacagcccatctctgaag...agcaggctcaccatcaccaaggacacctccaaaaaccaggtggtccttacaatgaccaacatggaccctgtggacacagccacatattactgtgcacacagac	cagatcaccttgaaggagtctggtcct...acgctggtgaaacccacacagaccctcacgctgacctgcaccttctct	gggttctcactcagc......actagtggagtgggt	gtgggctggatccgtcagcccccaggaaaggccctggagtggcttgcactc	atttattgggat.........gatgataag	cgctacagcccatctctgaag...agcaggctcaccatcaccaaggacacctccaaaaaccaggtggtccttacaatgaccaacatggaccctgtggacacagccacatattactgt	gcacacagacgtctcgggcgtccggacgatattttgactggttattattggggcccatactactttgactac	tgtgcacacagacgtctcgggcgtccggacgatattttgactggttattattggggcccatactactttgactactgg	actactttgactactggggccagggaaccctggtcaccgtctcctcag	tggggccagggaaccctggtcaccgtctcctcag
1141	CGTGTAAGTTACAGAA-1_contig_1	productive	Homsap IGHV1-3*01 F	Homsap IGHJ4*02 F	Homsap IGHD3-10*01 F	caggtccagcttgtgcagtctggggct...gaggtgaagaagcctggggcctcagtgaaggtttcctgcaaggcttctggatacaccttc............actagctatgctatgcattgggtgcgccaggcccccggacaaaggcttgagtggatgggatggatcaacgctggc......aatggtaacacaaaatattcacagaagttccag...ggcagagtcaccattaccagggacacatccgcgagcacagcctacatggagctgagcagcctgagatctgaagacacggctgtgtattactgtgcgagaggtggagaaaaacgcaccgagggatttaggatggttcggggagttcatgactactggggccagggaaccctggtcaccgtc…		caggtccagcttgtgcagtctggggct...gaggtgaagaagcctggggcctcagtgaaggtttcctgcaaggcttctggatacaccttc............actagctatgctatgcattgggtgcgccaggcccccggacaaaggcttgagtggatgggatggatcaacgctggc......aatggtaacacaaaatattcacagaagttccag...ggcagagtcaccattaccagggacacatccgcgagcacagcctacatggagctgagcagcctgagatctgaagacacggctgtgtattactgtgcgagag	caggtccagcttgtgcagtctggggct...gaggtgaagaagcctggggcctcagtgaaggtttcctgcaaggcttct	ggatacaccttc............actagctatgct	atgcattgggtgcgccaggcccccggacaaaggcttgagtggatgggatgg	atcaacgctggc......aatggtaacaca	aaatattcacagaagttccag...ggcagagtcaccattaccagggacacatccgcgagcacagcctacatggagctgagcagcctgagatctgaagacacggctgtgtattactgt	gcgagaggtggagaaaaacgcaccgagggatttaggatggttcggggagttcatgactac	tgtgcgagaggtggagaaaaacgcaccgagggatttaggatggttcggggagttcatgactactgg	tgactactggggccagggaaccctggtcaccgtctcctcag	tggggccagggaaccctggtcaccgtctcctcag
778	CGTGTAATCTTGGGTA-1_contig_1	productive	Homsap IGHV3-23*01 F, or Homsap IGHV3-23D*01 F	Homsap IGHJ4*02 F	Homsap IGHD1-1*01 F	gaggtgcagctgttggagtctggggga...ggcttggtacagcctggggggtccctgagactctcctgtgcagcctctggattcaccttt............agcagctatgccatgagctgggtccgccaggctccagggaaggggctggagtgggtctcagctattagtggtagt......ggtggtagcacatactacgcagactccgtgaag...ggccggttcaccatctccagagacaattccaagaacacgctgtatctgcaaatgaacagcctgagagccgaggacacggccgtatattactgtgcgaaattccctcacccgtacaactggaacgacgacatggattggtactttgactactggggccagggaaccctggtcaccgtctcc…		gaggtgcagctgttggagtctggggga...ggcttggtacagcctggggggtccctgagactctcctgtgcagcctctggattcaccttt............agcagctatgccatgagctgggtccgccaggctccagggaaggggctggagtgggtctcagctattagtggtagt......ggtggtagcacatactacgcagactccgtgaag...ggccggttcaccatctccagagacaattccaagaacacgctgtatctgcaaatgaacagcctgagagccgaggacacggccgtatattactgtgcgaaa	gaggtgcagctgttggagtctggggga...ggcttggtacagcctggggggtccctgagactctcctgtgcagcctct	ggattcaccttt............agcagctatgcc	atgagctgggtccgccaggctccagggaaggggctggagtgggtctcagct	attagtggtagt......ggtggtagcaca	tactacgcagactccgtgaag...ggccggttcaccatctccagagacaattccaagaacacgctgtatctgcaaatgaacagcctgagagccgaggacacggccgtatattactgt	gcgaaattccctcacccgtacaactggaacgacgacatggattggtactttgactac	tgtgcgaaattccctcacccgtacaactggaacgacgacatggattggtactttgactactgg	tactttgactactggggccagggaaccctggtcaccgtctcctcag	tggggccagggaaccctggtcaccgtctcctcag
312	CGTTAGATCTACTCAT-1_contig_3	productive	Homsap IGHV2-26*01 F	Homsap IGHJ5*02 F	Homsap IGHD3-10*01 F	caggtcaccttgaaggagtctggtcct...gtgctggtgaaacccacagagaccctcacgctgacctgcaccgtctctgggttctcactcagc......aatgctagaatgggtgtgagctggatccgtcagcccccagggaaggccctggagtggcttgcacacattttttcgaat.........gacgaaaaatcctacagcacatctctgaag...agcaggctcaccatctccaaggacacctccaaaagccaggtggtccttaccatgaccaacatggaccctgtggacacagccacatattactgtgcacggacctatggttcggggagttattacatcgggtacaactggttcgacccctggggccagggaaccctggtcaccgtctcctcag		caggtcaccttgaaggagtctggtcct...gtgctggtgaaacccacagagaccctcacgctgacctgcaccgtctctgggttctcactcagc......aatgctagaatgggtgtgagctggatccgtcagcccccagggaaggccctggagtggcttgcacacattttttcgaat.........gacgaaaaatcctacagcacatctctgaag...agcaggctcaccatctccaaggacacctccaaaagccaggtggtccttaccatgaccaacatggaccctgtggacacagccacatattactgtgcacgga	caggtcaccttgaaggagtctggtcct...gtgctggtgaaacccacagagaccctcacgctgacctgcaccgtctct	gggttctcactcagc......aatgctagaatgggt	gtgagctggatccgtcagcccccagggaaggccctggagtggcttgcacac	attttttcgaat.........gacgaaaaa	tcctacagcacatctctgaag...agcaggctcaccatctccaaggacacctccaaaagccaggtggtccttaccatgaccaacatggaccctgtggacacagccacatattactgt	gcacggacctatggttcggggagttattacatcgggtacaactggttcgacccc	tgtgcacggacctatggttcggggagttattacatcgggtacaactggttcgacccctgg	acaactggttcgacccctggggccagggaaccctggtcaccgtctcctcag	tggggccagggaaccctggtcaccgtctcctcag
2755	CGTTCTGAGAGTTGGC-1_contig_1	productive	Homsap IGHV3-30-3*01 F	Homsap IGHJ4*02 F	Homsap IGHD3-3*01 F	caggtgcaactggtggagtctggggga...ggcgtggtccagcctgggaggtccctgagactctcctgtgcagcctctggattcaccttc............aggagctatgctatgcactgggtccgccaggctccaggcaaggggctggagtgggtggcgattatatcatatgat......ggaagcaacaaatactacgcagattccgtgaag...ggccgattcaccatttccagagacaattccaagaacacgctatatttgcaaatgaatagcctgagggctgaggacacggctgtatattactgtgcgagaggtggtcataataatttgtcccttgactactggggccagggaaccctggtcaccgtctcctcag		caggtgcaactggtggagtctggggga...ggcgtggtccagcctgggaggtccctgagactctcctgtgcagcctctggattcaccttc............aggagctatgctatgcactgggtccgccaggctccaggcaaggggctggagtgggtggcgattatatcatatgat......ggaagcaacaaatactacgcagattccgtgaag...ggccgattcaccatttccagagacaattccaagaacacgctatatttgcaaatgaatagcctgagggctgaggacacggctgtatattactgtgcgagag	caggtgcaactggtggagtctggggga...ggcgtggtccagcctgggaggtccctgagactctcctgtgcagcctct	ggattcaccttc............aggagctatgct	atgcactgggtccgccaggctccaggcaaggggctggagtgggtggcgatt	atatcatatgat......ggaagcaacaaa	tactacgcagattccgtgaag...ggccgattcaccatttccagagacaattccaagaacacgctatatttgcaaatgaatagcctgagggctgaggacacggctgtatattactgt	gcgagaggtggtcataataatttgtcccttgactac	tgtgcgagaggtggtcataataatttgtcccttgactactgg	ttgactactggggccagggaaccctggtcaccgtctcctcag	tggggccagggaaccctggtcaccgtctcctcag
864	CGTTCTGCAAAGGTGC-1_contig_2	productive	Homsap IGHV3-30-3*01 F	Homsap IGHJ4*02 F	Homsap IGHD6-13*01 F	caggtgcagctggtggagtctggggga...ggcgtggtccagcctgggaggtccctgagactctcctgtgcagcctctggattcaccttc............agtagctatgctatgcactgggtccgccaggctccaggcaaggggctggagtgggtggcagttatatcatatgat......ggaagcaataaatactacgcagactccgtgaag...ggccgattcaccatctccagagacaattccaagaacacgctgtatctgcaaatgaacagcctgagagctgaggacacggctgtgtattactgtgcgagtagtagcagcagttggggagacccaaaatttgactactggggccagggaaccctggtcaccgtctcctcag		caggtgcagctggtggagtctggggga...ggcgtggtccagcctgggaggtccctgagactctcctgtgcagcctctggattcaccttc............agtagctatgctatgcactgggtccgccaggctccaggcaaggggctggagtgggtggcagttatatcatatgat......ggaagcaataaatactacgcagactccgtgaag...ggccgattcaccatctccagagacaattccaagaacacgctgtatctgcaaatgaacagcctgagagctgaggacacggctgtgtattactgtgcgag	caggtgcagctggtggagtctggggga...ggcgtggtccagcctgggaggtccctgagactctcctgtgcagcctct	ggattcaccttc............agtagctatgct	atgcactgggtccgccaggctccaggcaaggggctggagtgggtggcagtt	atatcatatgat......ggaagcaataaa	tactacgcagactccgtgaag...ggccgattcaccatctccagagacaattccaagaacacgctgtatctgcaaatgaacagcctgagagctgaggacacggctgtgtattactgt	gcgagtagtagcagcagttggggagacccaaaatttgactac	tgtgcgagtagtagcagcagttggggagacccaaaatttgactactgg	tttgactactggggccagggaaccctggtcaccgtctcctcag	tggggccagggaaccctggtcaccgtctcctcag
2911	CGTTCTGGTTCCACAA-1_contig_1	productive	Homsap IGHV4-39*01 F, or Homsap IGHV4-39*02 F	Homsap IGHJ5*02 F	Homsap IGHD5-24*01 ORF	cagctgcaggtgcaggagtcgggccca...ggactgctgaagccttcggagaccctgtccctcacctgcactgtctctggtggctccatcagc......agtagttcttactactggggctggatccgccagtccccagggaaggggctggagtggattgggagtgtctttcatagt.........gggagttcgtactatagtccgtccctcaag...ggtcgagtcaccatttccgtagacacgtccaagaagcgtttctcgctgaagttgaactctgtgatcgcctcagacacggctgtttattattgtgtgagacatgttttggagatgtctacaaatttccggccgctattcaactggttcgacacctggggccagggaaccctggtcaccgtc…		cagctgcaggtgcaggagtcgggccca...ggactgctgaagccttcggagaccctgtccctcacctgcactgtctctggtggctccatcagc......agtagttcttactactggggctggatccgccagtccccagggaaggggctggagtggattgggagtgtctttcatagt.........gggagttcgtactatagtccgtccctcaag...ggtcgagtcaccatttccgtagacacgtccaagaagcgtttctcgctgaagttgaactctgtgatcgcctcagacacggctgtttattattgtgtgagaca	cagctgcaggtgcaggagtcgggccca...ggactgctgaagccttcggagaccctgtccctcacctgcactgtctct	ggtggctccatcagc......agtagttcttactac	tggggctggatccgccagtccccagggaaggggctggagtggattgggagt	gtctttcatagt.........gggagttcg	tactatagtccgtccctcaag...ggtcgagtcaccatttccgtagacacgtccaagaagcgtttctcgctgaagttgaactctgtgatcgcctcagacacggctgtttattattgt	gtgagacatgttttggagatgtctacaaatttccggccgctattcaactggttcgacacc	tgtgtgagacatgttttggagatgtctacaaatttccggccgctattcaactggttcgacacctgg	caactggttcgacacctggggccagggaaccctggtcaccgtctcctcag	tggggccagggaaccctggtcaccgtctcctcag
2819	CGTTGGGTCTCTAGGA-1_contig_1	productive	Homsap IGHV3-7*03 F	Homsap IGHJ4*02 F	Homsap IGHD3-10*01 F	gaggtgcagctggtggagtctggggga...ggcttggtccagcctggggggtccctgagactctcctgtgcagcctctggattcaccttt............agtagctattggatgagctgggtccgccaggctccagggaaggggctggagtgggtggccaacataaagcaagat......ggaagtgagaaatactatgtggactctgtgaag...ggccgattcaccatctccagagacaacgccaagaactcactgtatctgcaaatgaacagcctgagagccgaggacacggccgtgtattactgtgcgagaatccggggtcaagactctactccctctatggttcggggagttattataagcggtcgtggtgtagactactggggccaggga…		gaggtgcagctggtggagtctggggga...ggcttggtccagcctggggggtccctgagactctcctgtgcagcctctggattcaccttt............agtagctattggatgagctgggtccgccaggctccagggaaggggctggagtgggtggccaacataaagcaagat......ggaagtgagaaatactatgtggactctgtgaag...ggccgattcaccatctccagagacaacgccaagaactcactgtatctgcaaatgaacagcctgagagccgaggacacggccgtgtattactgtgcgaga	gaggtgcagctggtggagtctggggga...ggcttggtccagcctggggggtccctgagactctcctgtgcagcctct	ggattcaccttt............agtagctattgg	atgagctgggtccgccaggctccagggaaggggctggagtgggtggccaac	ataaagcaagat......ggaagtgagaaa	tactatgtggactctgtgaag...ggccgattcaccatctccagagacaacgccaagaactcactgtatctgcaaatgaacagcctgagagccgaggacacggccgtgtattactgt	gcgagaatccggggtcaagactctactccctctatggttcggggagttattataagcggtcgtggtgtagactac	tgtgcgagaatccggggtcaagactctactccctctatggttcggggagttattataagcggtcgtggtgtagactactgg	gactactggggccagggaaccctggtcaccgtctcctcag	tggggccagggaaccctggtcaccgtctcctcag
2823	CTAAGACTCTAACTCT-1_contig_2	productive	Homsap IGHV3-30*03 F, or Homsap IGHV3-30*18 F or Homsap IGHV3-30-5*01 F	Homsap IGHJ6*02 F	Homsap IGHD6-13*01 F	caggtgcagctggtggagtctggggga...ggcgtggtccagcctgggaggtccctgagactctcctgtgcagcctctggattcaccttc............agtagctatggcatgcactgggtccgccaggctccaggcaaggggctggagtgggtggcagttatatcatatgat......ggaagtaataaatactatgcagactccgtgaag...ggccgattcaccatctccagagacaattccaagaacacgctgtatctgcaaatgaacagcctgagagctgaggacacggctgtgtattactgtgcgaaagatttactgccggggtatagcagcagctggtaccgggaagtaatggacgtctggggccaagggaccacggtcaccgtctcc…		caggtgcagctggtggagtctggggga...ggcgtggtccagcctgggaggtccctgagactctcctgtgcagcctctggattcaccttc............agtagctatggcatgcactgggtccgccaggctccaggcaaggggctggagtgggtggcagttatatcatatgat......ggaagtaataaatactatgcagactccgtgaag...ggccgattcaccatctccagagacaattccaagaacacgctgtatctgcaaatgaacagcctgagagctgaggacacggctgtgtattactgtgcga	caggtgcagctggtggagtctggggga...ggcgtggtccagcctgggaggtccctgagactctcctgtgcagcctct	ggattcaccttc............agtagctatggc	atgcactgggtccgccaggctccaggcaaggggctggagtgggtggcagtt	atatcatatgat......ggaagtaataaa	tactatgcagactccgtgaag...ggccgattcaccatctccagagacaattccaagaacacgctgtatctgcaaatgaacagcctgagagctgaggacacggctgtgtattactgt	gcgaaagatttactgccggggtatagcagcagctggtaccgggaagtaatggacgtc	tgtgcgaaagatttactgccggggtatagcagcagctggtaccgggaagtaatggacgtctgg	atggacgtctggggccaagggaccacggtcaccgtctcctca	tggggccaagggaccacggtcaccgtctcctca
2824	CTAAGACTCTAACTCT-1_contig_3	productive	Homsap IGHV3-30*03 F, or Homsap IGHV3-30*18 F or Homsap IGHV3-30-5*01 F	Homsap IGHJ6*02 F	Homsap IGHD6-13*01 F	gaggtgcagctggtggagtctggggga...ggcctggtcaagcctggggggtccctgagactctcctgtgcagcctctggattcaccttc............agtagctatggcatgcactgggtccgccaggctccaggcaaggggctggagtgggtggcagttatatcatatgat......ggaagtaataaatactatgcagactccgtgaag...ggccgattcaccatctccagagacaattccaagaacacgctgtatctgcaaatgaacagcctgagagctgaggacacggctgtgtattactgtgcgaaagatttactgccggggtatagcagcagctggtaccgggaagtaatggacgtctggggccaagggaccacggtcaccgtctcc…		gaggtgcagctggtggagtctggggga...ggcctggtcaagcctggggggtccctgagactctcctgtgcagcctctggattcaccttc............agtagctatggcatgcactgggtccgccaggctccaggcaaggggctggagtgggtggcagttatatcatatgat......ggaagtaataaatactatgcagactccgtgaag...ggccgattcaccatctccagagacaattccaagaacacgctgtatctgcaaatgaacagcctgagagctgaggacacggctgtgtattactgtgcgaaaga	gaggtgcagctggtggagtctggggga...ggcctggtcaagcctggggggtccctgagactctcctgtgcagcctct	ggattcaccttc............agtagctatggc	atgcactgggtccgccaggctccaggcaaggggctggagtgggtggcagtt	atatcatatgat......ggaagtaataaa	tactatgcagactccgtgaag...ggccgattcaccatctccagagacaattccaagaacacgctgtatctgcaaatgaacagcctgagagctgaggacacggctgtgtattactgt	gcgaaagatttactgccggggtatagcagcagctggtaccgggaagtaatggacgtc	tgtgcgaaagatttactgccggggtatagcagcagctggtaccgggaagtaatggacgtctgg	atggacgtctggggccaagggaccacggtcaccgtctcctca	tggggccaagggaccacggtcaccgtctcctca
1147	CTAATGGGTGCCTGTG-1_contig_2	productive	Homsap IGHV3-33*01 F, or Homsap IGHV3-33*06 F	Homsap IGHJ4*01 F, or Homsap IGHJ4*02 F or Homsap IGHJ4*03 F	Homsap IGHD6-25*01 F	caggtgcagctggtagagtctggggga...ggcgtggtccagcctgggacgtccctgagactctcctgtgtagcgtctggattcagcttc............agtgactatggcatgcactgggtccgccgggctccaggcaggggactggagtgggtggcagttttttggcaagat......agaaatgataaatattatgcagagtccctgaag...ggccgcttcaccatctccagagacaatgtcaagaacacactctacttacaaatggacaacctgagagtcgaggacacggctctatattattgtgcgagagggtggaaaagcggactggtttataccggcgaacacgagtttgattactggggccacgggaccctggtcaccgtctccgcag		caggtgcagctggtagagtctggggga...ggcgtggtccagcctgggacgtccctgagactctcctgtgtagcgtctggattcagcttc............agtgactatggcatgcactgggtccgccgggctccaggcaggggactggagtgggtggcagttttttggcaagat......agaaatgataaatattatgcagagtccctgaag...ggccgcttcaccatctccagagacaatgtcaagaacacactctacttacaaatggacaacctgagagtcgaggacacggctctatattattgtgcgagag	caggtgcagctggtagagtctggggga...ggcgtggtccagcctgggacgtccctgagactctcctgtgtagcgtct	ggattcagcttc............agtgactatggc	atgcactgggtccgccgggctccaggcaggggactggagtgggtggcagtt	ttttggcaagat......agaaatgataaa	tattatgcagagtccctgaag...ggccgcttcaccatctccagagacaatgtcaagaacacactctacttacaaatggacaacctgagagtcgaggacacggctctatattattgt	gcgagagggtggaaaagcggactggtttataccggcgaacacgagtttgattac	tgtgcgagagggtggaaaagcggactggtttataccggcgaacacgagtttgattactgg	tttgattactggggccacgggaccctggtcaccgtctccgcag	tggggccacgggaccctggtcaccgtctccgcag
2826	CTACACCGTTCACGGC-1_contig_1	productive	Homsap IGHV2-70*15 F	Homsap IGHJ4*02 F	Homsap IGHD2-15*01 F	caggtcaccttgagggagtctggtcct...gcgctggtgaaacccacacagaccctcacactgacctgcaccttctctgggttctcactcagc......actagtggaatgtgtgtgagctggatccgtcagcccccagggaaggccctggagtggcttgcacgcattgattgggat.........gatgataaatactatagcacatctctgaag...accaggctcaccatctcgaaggacacctccaagaaccaggtggtccttacagtgaccaacatggaccctgtggacacagccacgtattactgtgcacggacggtggtggtagctgctactcactttgactactggggccagggagccctggtcaccgtctcctcaa		caggtcaccttgagggagtctggtcct...gcgctggtgaaacccacacagaccctcacactgacctgcaccttctctgggttctcactcagc......actagtggaatgtgtgtgagctggatccgtcagcccccagggaaggccctggagtggcttgcacgcattgattgggat.........gatgataaatactatagcacatctctgaag...accaggctcaccatctcgaaggacacctccaagaaccaggtggtccttacagtgaccaacatggaccctgtggacacagccacgtattactgtgcacgga	caggtcaccttgagggagtctggtcct...gcgctggtgaaacccacacagaccctcacactgacctgcaccttctct	gggttctcactcagc......actagtggaatgtgt	gtgagctggatccgtcagcccccagggaaggccctggagtggcttgcacgc	attgattgggat.........gatgataaa	tactatagcacatctctgaag...accaggctcaccatctcgaaggacacctccaagaaccaggtggtccttacagtgaccaacatggaccctgtggacacagccacgtattactgt	gcacggacggtggtggtagctgctactcactttgactac	tgtgcacggacggtggtggtagctgctactcactttgactactgg	actttgactactggggccagggagccctggtcaccgtctcctcaa	tggggccagggagccctggtcaccgtctcctcaa
866	CTACATTGTCCTGCTT-1_contig_1	productive	Homsap IGHV4-34*01 F	Homsap IGHJ6*02 F	Homsap IGHD6-19*01 F	caggtgcagctacagcagtggggcgca...ggactgttgaagccttcggagaccctgtccctcacctgcgctgtctatggtgggtccttc............agtggttactactggagctggatccgccagcccccagggaaggggctggagtggattggggaaatcaatcatagt.........ggaagcaccaactacaacccgtccctcaag...agtcgagtcaccatatcagtagacacgtccaagaaccagttctccctgaagctgagctctgtgaccgccgcggacacggctgtgtattactgtgccagtggtagcagtggctggagttcgcggcgccactactactacggtatggacgtctggggccaagggaccacggtcaccgtctcc…		caggtgcagctacagcagtggggcgca...ggactgttgaagccttcggagaccctgtccctcacctgcgctgtctatggtgggtccttc............agtggttactactggagctggatccgccagcccccagggaaggggctggagtggattggggaaatcaatcatagt.........ggaagcaccaactacaacccgtccctcaag...agtcgagtcaccatatcagtagacacgtccaagaaccagttctccctgaagctgagctctgtgaccgccgcggacacggctgtgtattactgtgc	caggtgcagctacagcagtggggcgca...ggactgttgaagccttcggagaccctgtccctcacctgcgctgtctat	ggtgggtccttc............agtggttactac	tggagctggatccgccagcccccagggaaggggctggagtggattggggaa	atcaatcatagt.........ggaagcacc	aactacaacccgtccctcaag...agtcgagtcaccatatcagtagacacgtccaagaaccagttctccctgaagctgagctctgtgaccgccgcggacacggctgtgtattactgt	gccagtggtagcagtggctggagttcgcggcgccactactactacggtatggacgtc	tgtgccagtggtagcagtggctggagttcgcggcgccactactactacggtatggacgtctgg	actactactacggtatggacgtctggggccaagggaccacggtcaccgtctcctca	tggggccaagggaccacggtcaccgtctcctca
244	CTACGTCGTTCTGGTA-1_contig_3	productive	Homsap IGHV4-59*01 F	Homsap IGHJ5*02 F	Homsap IGHD3-16*02 F	caggtgcagctgcaggagtcgggccca...ggactggtgaagccttcggagaccctgtccctcacttgcaccgtctctggtggctccatc............agaagttactactggagttggatccggcagcccccagggaagggactggagtggattggatatctctattacact.........gggagtaccaactacaacccctccctcaag...agtcgagtcaccatatcagtagacacgtccaagaaccagttctccctgaagttgagctctgtgaccgctgcggacacggccgtgtattactgtgcgagagggggagggaccgggaactggttcgacccctggggccagggaaccctggtcaccgtctcctcag		caggtgcagctgcaggagtcgggccca...ggactggtgaagccttcggagaccctgtccctcacttgcaccgtctctggtggctccatc............agaagttactactggagttggatccggcagcccccagggaagggactggagtggattggatatctctattacact.........gggagtaccaactacaacccctccctcaag...agtcgagtcaccatatcagtagacacgtccaagaaccagttctccctgaagttgagctctgtgaccgctgcggacacggccgtgtattactgtgcgagag	caggtgcagctgcaggagtcgggccca...ggactggtgaagccttcggagaccctgtccctcacttgcaccgtctct	ggtggctccatc............agaagttactac	tggagttggatccggcagcccccagggaagggactggagtggattggatat	ctctattacact.........gggagtacc	aactacaacccctccctcaag...agtcgagtcaccatatcagtagacacgtccaagaaccagttctccctgaagttgagctctgtgaccgctgcggacacggccgtgtattactgt	gcgagagggggagggaccgggaactggttcgacccc	tgtgcgagagggggagggaccgggaactggttcgacccctgg	aactggttcgacccctggggccagggaaccctggtcaccgtctcctcag	tggggccagggaaccctggtcaccgtctcctcag
2283	CTAGAGTAGATTACCC-1_contig_2	productive	Homsap IGHV3-21*01 F	Homsap IGHJ6*02 F	Homsap IGHD6-13*01 F	gaggtgcagctggtggagtctggggga...ggcctggtcaagcctggggggtccctgagactctcctgtgcagcctctggattcaccttc............agtagctatagcatgaactgggtccgccaggctccagggaaggggctggagtgggtctcatccattagtagtagt......agtagttacatatactacgcagactcagtgaag...ggccgattcaccatctccagagacaacgccaagaactcactgtatctgcaaatgaacagcctgagagccgaggacacggctgtgtattactgtgcgagagggggggaaagcagcagctgggtgttttactactactactacggtatggacgtctggggccaagggaccacggtcaccgtc…		gaggtgcagctggtggagtctggggga...ggcctggtcaagcctggggggtccctgagactctcctgtgcagcctctggattcaccttc............agtagctatagcatgaactgggtccgccaggctccagggaaggggctggagtgggtctcatccattagtagtagt......agtagttacatatactacgcagactcagtgaag...ggccgattcaccatctccagagacaacgccaagaactcactgtatctgcaaatgaacagcctgagagccgaggacacggctgtgtattactgtgcgagag	gaggtgcagctggtggagtctggggga...ggcctggtcaagcctggggggtccctgagactctcctgtgcagcctct	ggattcaccttc............agtagctatagc	atgaactgggtccgccaggctccagggaaggggctggagtgggtctcatcc	attagtagtagt......agtagttacata	tactacgcagactcagtgaag...ggccgattcaccatctccagagacaacgccaagaactcactgtatctgcaaatgaacagcctgagagccgaggacacggctgtgtattactgt	gcgagagggggggaaagcagcagctgggtgttttactactactactacggtatggacgtc	tgtgcgagagggggggaaagcagcagctgggtgttttactactactactacggtatggacgtctgg	ttactactactactacggtatggacgtctggggccaagggaccacggtcaccgtctcctca	tggggccaagggaccacggtcaccgtctcctca
480	CTAGAGTAGGGTTTCT-1_contig_3	productive	Homsap IGHV3-11*01 F	Homsap IGHJ6*02 F	Homsap IGHD4-17*01 F	caggtgcagctggtggagtctggggga...ggcctggcccagcctggaagttccctgagactctcctgtgtagtctctggattcaccttc............actgactattacatgacctggatccgccaggctccagggaaggggctggagtgtgttgcagtcattggaagcagt......ggttatgacatctactacgcggactctgtgaag...ggccgattcactatcttcagggacaacgccaagaattcactgtttttgcaaatgcacagcctgagagtcgaggacacggccgtatatcactgtgcgaggggacgagatttcggtgactacgtgagaggggtacgttattattattatcctttggacgtctggggccaagggaccacggtc…		caggtgcagctggtggagtctggggga...ggcctggcccagcctggaagttccctgagactctcctgtgtagtctctggattcaccttc............actgactattacatgacctggatccgccaggctccagggaaggggctggagtgtgttgcagtcattggaagcagt......ggttatgacatctactacgcggactctgtgaag...ggccgattcactatcttcagggacaacgccaagaattcactgtttttgcaaatgcacagcctgagagtcgaggacacggccgtatatcactgtgcgag	caggtgcagctggtggagtctggggga...ggcctggcccagcctggaagttccctgagactctcctgtgtagtctct	ggattcaccttc............actgactattac	atgacctggatccgccaggctccagggaaggggctggagtgtgttgcagtc	attggaagcagt......ggttatgacatc	tactacgcggactctgtgaag...ggccgattcactatcttcagggacaacgccaagaattcactgtttttgcaaatgcacagcctgagagtcgaggacacggccgtatatcactgt	gcgaggggacgagatttcggtgactacgtgagaggggtacgttattattattatcctttggacgtc	tgtgcgaggggacgagatttcggtgactacgtgagaggggtacgttattattattatcctttggacgtctgg	tggacgtctggggccaagggaccacggtcaccgtctcctca	tggggccaagggaccacggtcaccgtctcctca
29	CTAGAGTTCACATAGC-1_contig_4	productive	Homsap IGHV4-39*01 F	Homsap IGHJ4*02 F	Homsap IGHD6-19*01 F	cagctgcagctgcaggagtcgggccca...ggactggtgaagccttcggagaccctgtccctcacctgcactgtctctggtggctccatcagc......agtagcagttactactggggctggatccgccagtccccagggaaggggctggagtggattgcaagtatctattatagt.........gggaccacctactacaacccgtccctcaac...agtcgagtcaccatatccgtagacacgtccaagaatcagttctccctgaggctgacctctgtgaccgccgcagacacggctgtctattactgtgcgagacagcggtatagcagtggctggtataggacgaactactttgactactggggccagggaaccctggtcaccgtctcctcag		cagctgcagctgcaggagtcgggccca...ggactggtgaagccttcggagaccctgtccctcacctgcactgtctctggtggctccatcagc......agtagcagttactactggggctggatccgccagtccccagggaaggggctggagtggattgcaagtatctattatagt.........gggaccacctactacaacccgtccctcaac...agtcgagtcaccatatccgtagacacgtccaagaatcagttctccctgaggctgacctctgtgaccgccgcagacacggctgtctattactgtgcgagaca	cagctgcagctgcaggagtcgggccca...ggactggtgaagccttcggagaccctgtccctcacctgcactgtctct	ggtggctccatcagc......agtagcagttactac	tggggctggatccgccagtccccagggaaggggctggagtggattgcaagt	atctattatagt.........gggaccacc	tactacaacccgtccctcaac...agtcgagtcaccatatccgtagacacgtccaagaatcagttctccctgaggctgacctctgtgaccgccgcagacacggctgtctattactgt	gcgagacagcggtatagcagtggctggtataggacgaactactttgactac	tgtgcgagacagcggtatagcagtggctggtataggacgaactactttgactactgg	actactttgactactggggccagggaaccctggtcaccgtctcctcag	tggggccagggaaccctggtcaccgtctcctcag
[truncated: 341 more rows]

## Sheet: IGH.vdj.2-3
Supplementary information, Table S6.2. Ig sequences in single B cells expressing 2 or 3 VDJ recombination patterns
Sequence number	Sequence ID	V-DOMAIN Functionality	V-GENE and allele	J-GENE and allele	D-GENE and allele	V-D-J-REGION	V-J-REGION	V-REGION	FR1-IMGT	CDR1-IMGT	FR2-IMGT	CDR2-IMGT	FR3-IMGT	CDR3-IMGT	JUNCTION	J-REGION	FR4-IMGT
[truncated: 151 more rows]

## Sheet: IGκ.vj.1
Supplementary information, Table S6.3. Ig sequences in single B cells expressing 1 VκJκ recombination pattern
[truncated: 465 more rows]

## Sheet: IGκ.vj.2-3
Supplementary information, Table S6.4. Ig sequences in single B cells expressing 2 or 3 VκJκ recombination patterns
[truncated: 129 more rows]

## Sheet: IGλ.vj.1
Supplementary information, Table S6.5. Ig sequences in single B cells expressing 1 VλJλ recombination pattern
[truncated: 373 more rows]

[truncated: 1 more sheets: IGλ.vdj.2-3]
