# Supplementary material for: More than one antibody of individual B cells revealed by single-cell immune profiling
Source: Cell Discov. 2019 Dec 10;5:64. doi: 10.1038/s41421-019-0137-3 (PMC6901605; doi:10.1038/s41421-019-0137-3)
Supplement: Supplementary file 8 — Table S7 [file 41421_2019_137_MOESM8_ESM.xlsx]

## Sheet: VDJ_human_PBMC_10x.IGH.vdj.1
Supplementary information, Table S7.1. Ig sequences in single B cells expressing 1 VDJ recombination pattern
Sequence number	Sequence ID	V-DOMAIN Functionality	V-GENE and allele	J-GENE and allele	D-GENE and allele	V-D-J-REGION	V-J-REGION	V-REGION	FR1-IMGT	CDR1-IMGT	FR2-IMGT	CDR2-IMGT	FR3-IMGT	CDR3-IMGT	JUNCTION	J-REGION	FR4-IMGT
4109	AAACCTGCACACTGCG-1_contig_5	productive	Homsap IGHV4-4*02 F	Homsap IGHJ4*02 F	Homsap IGHD2-15*01 F	caggtgcaactgcaggagtcgggccca...ggactggtgaagccttcggggaccctgtccctcacctgcgctgtctctggtggctccatcaac.........agtactaagtggtggagttgggtccgccagcccccagggaaggggctggagtggattggagaaatctatcatggt.........gggggcacaaactataacccgtccctcaaa...agtcgagtcaccttgtcgatagacaactccaagaaccagttctccctgaagttgacctctgtgaccgccgcggacacggccgtctattattgtgcgagagtattttgtggtagtagtagctgtaccgcctttgactcctggggccagggaaccctggtcaccgtctcctcag		caggtgcaactgcaggagtcgggccca...ggactggtgaagccttcggggaccctgtccctcacctgcgctgtctctggtggctccatcaac.........agtactaagtggtggagttgggtccgccagcccccagggaaggggctggagtggattggagaaatctatcatggt.........gggggcacaaactataacccgtccctcaaa...agtcgagtcaccttgtcgatagacaactccaagaaccagttctccctgaagttgacctctgtgaccgccgcggacacggccgtctattattgtgcgagag	caggtgcaactgcaggagtcgggccca...ggactggtgaagccttcggggaccctgtccctcacctgcgctgtctct	ggtggctccatcaac.........agtactaagtgg	tggagttgggtccgccagcccccagggaaggggctggagtggattggagaa	atctatcatggt.........gggggcaca	aactataacccgtccctcaaa...agtcgagtcaccttgtcgatagacaactccaagaaccagttctccctgaagttgacctctgtgaccgccgcggacacggccgtctattattgt	gcgagagtattttgtggtagtagtagctgtaccgcctttgactcc	tgtgcgagagtattttgtggtagtagtagctgtaccgcctttgactcctgg	ctttgactcctggggccagggaaccctggtcaccgtctcctcag	tggggccagggaaccctggtcaccgtctcctcag
48	AAACCTGCAGGTGGAT-1_contig_6	productive	Homsap IGHV1-46*01 F, or Homsap IGHV1-46*03 F	Homsap IGHJ6*02 F	Homsap IGHD4-17*01 F	caggtgcagctggtgcagtctggggct...gaggtgaagaagcctggggcctcagtgaaggtttcctgcaaggcatctggatacaccttc............accagctactatatgcactgggtgcgacaggcccctggacaagggcttgagtggatgggaataatcaaccctagt......ggtggtagcacaagctacgcacagaagttccag...ggcagagtcaccatgaccagggacacgtccacgagcacagtctacatggagctgagcagcctgagatctgaggacacggccgtgtattactgtgcgagagaggtacactacggtgactacgtaggctactacggtatggacgtctggggccaagggaccacggtcaccgtctcctca		caggtgcagctggtgcagtctggggct...gaggtgaagaagcctggggcctcagtgaaggtttcctgcaaggcatctggatacaccttc............accagctactatatgcactgggtgcgacaggcccctggacaagggcttgagtggatgggaataatcaaccctagt......ggtggtagcacaagctacgcacagaagttccag...ggcagagtcaccatgaccagggacacgtccacgagcacagtctacatggagctgagcagcctgagatctgaggacacggccgtgtattactgtgcgagaga	caggtgcagctggtgcagtctggggct...gaggtgaagaagcctggggcctcagtgaaggtttcctgcaaggcatct	ggatacaccttc............accagctactat	atgcactgggtgcgacaggcccctggacaagggcttgagtggatgggaata	atcaaccctagt......ggtggtagcaca	agctacgcacagaagttccag...ggcagagtcaccatgaccagggacacgtccacgagcacagtctacatggagctgagcagcctgagatctgaggacacggccgtgtattactgt	gcgagagaggtacactacggtgactacgtaggctactacggtatggacgtc	tgtgcgagagaggtacactacggtgactacgtaggctactacggtatggacgtctgg	ctactacggtatggacgtctggggccaagggaccacggtcaccgtctcctca	tggggccaagggaccacggtcaccgtctcctca
1321	AAACCTGGTGTTCTTT-1_contig_1	productive	Homsap IGHV3-30*03 F, or Homsap IGHV3-30*18 F or Homsap IGHV3-30-5*01 F	Homsap IGHJ4*02 F	Homsap IGHD3-3*01 F	caggtacagctggtggagtctggggga...ggtgtggtccagcctgggaggtccctgagactctcctgtgcagcctctggattcatcttc............agtaactatggcatgcactgggtccgccaggctccaggcaaggggctggaatgggtggcagttatatcatatgat......ggaagtagtaaatattatgcagactccgtgaag...ggccgattcaccatctccagagacaactccaagaacacgctgtatctgcaaatgaacagcctgacagctgaggacacggctgtttattactgtgcgaaggcccgcgttagtacgatttttggaatggcctggacctactggggccagggaaccctggtcaccttctcctcag		caggtacagctggtggagtctggggga...ggtgtggtccagcctgggaggtccctgagactctcctgtgcagcctctggattcatcttc............agtaactatggcatgcactgggtccgccaggctccaggcaaggggctggaatgggtggcagttatatcatatgat......ggaagtagtaaatattatgcagactccgtgaag...ggccgattcaccatctccagagacaactccaagaacacgctgtatctgcaaatgaacagcctgacagctgaggacacggctgtttattactgtgcga	caggtacagctggtggagtctggggga...ggtgtggtccagcctgggaggtccctgagactctcctgtgcagcctct	ggattcatcttc............agtaactatggc	atgcactgggtccgccaggctccaggcaaggggctggaatgggtggcagtt	atatcatatgat......ggaagtagtaaa	tattatgcagactccgtgaag...ggccgattcaccatctccagagacaactccaagaacacgctgtatctgcaaatgaacagcctgacagctgaggacacggctgtttattactgt	gcgaaggcccgcgttagtacgatttttggaatggcctggacctac	tgtgcgaaggcccgcgttagtacgatttttggaatggcctggacctactgg	ctactggggccagggaaccctggtcaccttctcctcag	tggggccagggaaccctggtcaccttctcctcag
926	AAACGGGCATGTCCTC-1_contig_1	productive	Homsap IGHV3-23*01 F, or Homsap IGHV3-23D*01 F	Homsap IGHJ2*01 F	Homsap IGHD5-18*01 F	gaggtgcagctgttggagtctggggga...ggcttggtacagcctggggggtccctgagactctcctgtgcagcctctggattcaccttt............agcagctatgccatgagctgggtccgccaggctccagggaaggggctggagtgggtctcagctattagtggtagt......ggtggtagcacatactacgcagactccgtgaag...ggccggttcaccatctccagagacaattccaagaacacgctgtatctgcaaatgaacagcctgagagccgaggacacggccgtatattactgtgcgaaagactccggggacagctatggttactggtggtacttcgatctctggggccgtggcaccctggtcactgtctcctcag		gaggtgcagctgttggagtctggggga...ggcttggtacagcctggggggtccctgagactctcctgtgcagcctctggattcaccttt............agcagctatgccatgagctgggtccgccaggctccagggaaggggctggagtgggtctcagctattagtggtagt......ggtggtagcacatactacgcagactccgtgaag...ggccggttcaccatctccagagacaattccaagaacacgctgtatctgcaaatgaacagcctgagagccgaggacacggccgtatattactgtgcgaaaga	gaggtgcagctgttggagtctggggga...ggcttggtacagcctggggggtccctgagactctcctgtgcagcctct	ggattcaccttt............agcagctatgcc	atgagctgggtccgccaggctccagggaaggggctggagtgggtctcagct	attagtggtagt......ggtggtagcaca	tactacgcagactccgtgaag...ggccggttcaccatctccagagacaattccaagaacacgctgtatctgcaaatgaacagcctgagagccgaggacacggccgtatattactgt	gcgaaagactccggggacagctatggttactggtggtacttcgatctc	tgtgcgaaagactccggggacagctatggttactggtggtacttcgatctctgg	tggtacttcgatctctggggccgtggcaccctggtcactgtctcctcag	tggggccgtggcaccctggtcactgtctcctcag
2396	AAACGGGTCCGTTGCT-1_contig_2	productive	Homsap IGHV4-59*03 F	Homsap IGHJ5*02 F	Homsap IGHD3-10*01 F	caggtgcagctgctggagtcgggccca...cgactggtgaagccttcggagaccctgtccctcacctgcactgtctctggtggctccatc............agtaattctcactggcactggatccggcagcccccagggaagggactggagtggcttgtaggtatatattacagt.........gggaacatcgactacaacccccccctcaag...agtcgagtcaccatatcagtagacatgtcgaagaaccaattctccctgaacctgaagtctgtgaccgcagcggacacggccgtctattattgtgcaaggaggatccggcaggcacttccaccgggggccgacaactggttcgacccctggggccagggaatcctggtcaccgtctcctcag		caggtgcagctgctggagtcgggccca...cgactggtgaagccttcggagaccctgtccctcacctgcactgtctctggtggctccatc............agtaattctcactggcactggatccggcagcccccagggaagggactggagtggcttgtaggtatatattacagt.........gggaacatcgactacaacccccccctcaag...agtcgagtcaccatatcagtagacatgtcgaagaaccaattctccctgaacctgaagtctgtgaccgcagcggacacggccgtctattattgtgcaag	caggtgcagctgctggagtcgggccca...cgactggtgaagccttcggagaccctgtccctcacctgcactgtctct	ggtggctccatc............agtaattctcac	tggcactggatccggcagcccccagggaagggactggagtggcttgtaggt	atatattacagt.........gggaacatc	gactacaacccccccctcaag...agtcgagtcaccatatcagtagacatgtcgaagaaccaattctccctgaacctgaagtctgtgaccgcagcggacacggccgtctattattgt	gcaaggaggatccggcaggcacttccaccgggggccgacaactggttcgacccc	tgtgcaaggaggatccggcaggcacttccaccgggggccgacaactggttcgacccctgg	acaactggttcgacccctggggccagggaatcctggtcaccgtctcctcag	tggggccagggaatcctggtcaccgtctcctcag
3095	AAACGGGTCCTTTCTC-1_contig_2	productive	Homsap IGHV4-59*08 F	Homsap IGHJ4*02 F	Homsap IGHD2-21*01 F	caggtgcagctgcaggagtcgggccca...ggactggtgaagccttcggagaccctgtccctcacctgcactgtctctggtggctccatc............agtagttactactggacctggatccggcagcccccagggaagggactggagtggattgggtatatctattacagt.........gggagcataaactacaacccctccctcaag...agtcgagtcaccatatcactaggcacgtccaagaaccagttctccctgaagctgagctctgtgacggccgcagacacggccgtgtattattgtgcgagacagggacctccctcggcatattgtggtggcgattgccaccactttgactactggggccagggaaccctggtcaccgtctcc…		caggtgcagctgcaggagtcgggccca...ggactggtgaagccttcggagaccctgtccctcacctgcactgtctctggtggctccatc............agtagttactactggacctggatccggcagcccccagggaagggactggagtggattgggtatatctattacagt.........gggagcataaactacaacccctccctcaag...agtcgagtcaccatatcactaggcacgtccaagaaccagttctccctgaagctgagctctgtgacggccgcagacacggccgtgtattattgtgcgagaca	caggtgcagctgcaggagtcgggccca...ggactggtgaagccttcggagaccctgtccctcacctgcactgtctct	ggtggctccatc............agtagttactac	tggacctggatccggcagcccccagggaagggactggagtggattgggtat	atctattacagt.........gggagcata	aactacaacccctccctcaag...agtcgagtcaccatatcactaggcacgtccaagaaccagttctccctgaagctgagctctgtgacggccgcagacacggccgtgtattattgt	gcgagacagggacctccctcggcatattgtggtggcgattgccaccactttgactac	tgtgcgagacagggacctccctcggcatattgtggtggcgattgccaccactttgactactgg	accactttgactactggggccagggaaccctggtcaccgtctcctcag	tggggccagggaaccctggtcaccgtctcctcag
3999	AAAGCAATCAAAGTAG-1_contig_2	productive	Homsap IGHV3-23*01 F, or Homsap IGHV3-23D*01 F	Homsap IGHJ4*02 F	Homsap IGHD3-3*01 F	gaggtgcagctgttggagtctggggga...ggcttggtacagcctggggggtccctgagactctcctgtgcagcctctggattcaccttt............agcagctatgccatgagctgggtccgccaggctccagggaaggggctggagtgggtctcagctattagtggtagt......ggtggtagcacatactacgcagactccgtgaag...ggccggttcaccatctccagagacaattccaagaacacgctgtatctgcaaatgaacagcctgagagccgaggacacggccgtatattactgtgcgaaagggctgtgggagatttttggagtggttattataccggtttccccttttgactactggggccagggaaccctggtcaccgtc…		gaggtgcagctgttggagtctggggga...ggcttggtacagcctggggggtccctgagactctcctgtgcagcctctggattcaccttt............agcagctatgccatgagctgggtccgccaggctccagggaaggggctggagtgggtctcagctattagtggtagt......ggtggtagcacatactacgcagactccgtgaag...ggccggttcaccatctccagagacaattccaagaacacgctgtatctgcaaatgaacagcctgagagccgaggacacggccgtatattactgtgcgaaag	gaggtgcagctgttggagtctggggga...ggcttggtacagcctggggggtccctgagactctcctgtgcagcctct	ggattcaccttt............agcagctatgcc	atgagctgggtccgccaggctccagggaaggggctggagtgggtctcagct	attagtggtagt......ggtggtagcaca	tactacgcagactccgtgaag...ggccggttcaccatctccagagacaattccaagaacacgctgtatctgcaaatgaacagcctgagagccgaggacacggccgtatattactgt	gcgaaagggctgtgggagatttttggagtggttattataccggtttccccttttgactac	tgtgcgaaagggctgtgggagatttttggagtggttattataccggtttccccttttgactactgg	tttgactactggggccagggaaccctggtcaccgtctcctcag	tggggccagggaaccctggtcaccgtctcctcag
4058	AAAGCAATCAACGGGA-1_contig_1	productive	Homsap IGHV3-15*01 F	Homsap IGHJ4*02 F	Homsap IGHD2-2*01 F	gaggtgcagctggtggagtctggggga...ggcttggtaaagcctggggggtcccttagactctcctgtgcagcctctggattcactttc............agtaacgcctggatgagctgggtccgccaggctccagggaaggggctggagtgggttggccgtattaaaagcaaaactgatggtgggacaacagactacgctgcacccgtgaaa...ggcagattcaccatctcaagagatgattcaaaaaacacgctgtatctgcaaatgaacagcctgaaaaccgaggacacagccgtgtattactgtaccacatggtattgtagtagtaccagctgccttcctgactactggggccagggaaccctggtcaccgtctcctcag		gaggtgcagctggtggagtctggggga...ggcttggtaaagcctggggggtcccttagactctcctgtgcagcctctggattcactttc............agtaacgcctggatgagctgggtccgccaggctccagggaaggggctggagtgggttggccgtattaaaagcaaaactgatggtgggacaacagactacgctgcacccgtgaaa...ggcagattcaccatctcaagagatgattcaaaaaacacgctgtatctgcaaatgaacagcctgaaaaccgaggacacagccgtgtattactgtaccaca	gaggtgcagctggtggagtctggggga...ggcttggtaaagcctggggggtcccttagactctcctgtgcagcctct	ggattcactttc............agtaacgcctgg	atgagctgggtccgccaggctccagggaaggggctggagtgggttggccgt	attaaaagcaaaactgatggtgggacaaca	gactacgctgcacccgtgaaa...ggcagattcaccatctcaagagatgattcaaaaaacacgctgtatctgcaaatgaacagcctgaaaaccgaggacacagccgtgtattactgt	accacatggtattgtagtagtaccagctgccttcctgactac	tgtaccacatggtattgtagtagtaccagctgccttcctgactactgg	tgactactggggccagggaaccctggtcaccgtctcctcag	tggggccagggaaccctggtcaccgtctcctcag
2877	AAAGCAATCACGAAGG-1_contig_2	productive	Homsap IGHV3-30-3*01 F	Homsap IGHJ4*02 F	Homsap IGHD2-15*01 F	caggtgcagttggtggagtctggggga...ggcgtggtccagcctgggaggtccctgagactctcctgtgcagcctctggattcaccttc............agcacctatgctatgcactgggtccgccaggctccaggcaaggggctggagtgggtggcagctatatcatatgat......ggaagcagaaaatactacgcggactccgtgaag...ggccgattcaccatctccagagacaattccaagaacacgctgtatctgcaaatgaacagcctgagatctgaggacacggcggtctattactgtgcgagagatacgtggggggtggtggtacctgcttcacacgttgacaattggggccggggaaccctggtcaccgtctcctcag		caggtgcagttggtggagtctggggga...ggcgtggtccagcctgggaggtccctgagactctcctgtgcagcctctggattcaccttc............agcacctatgctatgcactgggtccgccaggctccaggcaaggggctggagtgggtggcagctatatcatatgat......ggaagcagaaaatactacgcggactccgtgaag...ggccgattcaccatctccagagacaattccaagaacacgctgtatctgcaaatgaacagcctgagatctgaggacacggcggtctattactgtgcgagaga	caggtgcagttggtggagtctggggga...ggcgtggtccagcctgggaggtccctgagactctcctgtgcagcctct	ggattcaccttc............agcacctatgct	atgcactgggtccgccaggctccaggcaaggggctggagtgggtggcagct	atatcatatgat......ggaagcagaaaa	tactacgcggactccgtgaag...ggccgattcaccatctccagagacaattccaagaacacgctgtatctgcaaatgaacagcctgagatctgaggacacggcggtctattactgt	gcgagagatacgtggggggtggtggtacctgcttcacacgttgacaat	tgtgcgagagatacgtggggggtggtggtacctgcttcacacgttgacaattgg	ttgacaattggggccggggaaccctggtcaccgtctcctcag	tggggccggggaaccctggtcaccgtctcctcag
3756	AAAGCAATCCGGGTGT-1_contig_2	productive	Homsap IGHV3-23*01 F, or Homsap IGHV3-23D*01 F	Homsap IGHJ4*02 F	Homsap IGHD2-21*01 F	gaggtgcagctattggagtctggggga...gggatggttcagcctggggggtccctcagactctcctgtgtaggctctgaattcatcttt............agcacctatggcatgagctgggtccgccaggctccagggaaggggctggagtgggtctcaagtattagtcgtggt......ggtgacagcacatattacgcagactccgtgaag...ggccggttcaccatctccagagacaattccaagaacaccctcaatctgcaaatgaacaggctgagagccgaagacacggccatatattactgtgcgagagcgctattgattgacaactggggccagggaacccaggtcaccgtctcctcag		gaggtgcagctattggagtctggggga...gggatggttcagcctggggggtccctcagactctcctgtgtaggctctgaattcatcttt............agcacctatggcatgagctgggtccgccaggctccagggaaggggctggagtgggtctcaagtattagtcgtggt......ggtgacagcacatattacgcagactccgtgaag...ggccggttcaccatctccagagacaattccaagaacaccctcaatctgcaaatgaacaggctgagagccgaagacacggccatatattactgtgcgagag	gaggtgcagctattggagtctggggga...gggatggttcagcctggggggtccctcagactctcctgtgtaggctct	gaattcatcttt............agcacctatggc	atgagctgggtccgccaggctccagggaaggggctggagtgggtctcaagt	attagtcgtggt......ggtgacagcaca	tattacgcagactccgtgaag...ggccggttcaccatctccagagacaattccaagaacaccctcaatctgcaaatgaacaggctgagagccgaagacacggccatatattactgt	gcgagagcgctattgattgacaac	tgtgcgagagcgctattgattgacaactgg	ttgacaactggggccagggaacccaggtcaccgtctcctcag	tggggccagggaacccaggtcaccgtctcctcag
2810	AAAGTAGAGCGTAATA-1_contig_2	productive	Homsap IGHV1-24*01 F	Homsap IGHJ6*02 F	Homsap IGHD3-3*01 F	caggtccagctggaacaatctggggct...gaggtgaagaagcctggggcctcagtgaaggtctcctgcaaggtttccggaaacaccctc............acggaatcatccattcactgggtgcgacaggctcctggaaaagggcttgagtggatgggaggttttgatccagaa......aatggtgaaacaatctacgcacagaagttccag...ggcagagtcaccatgaccaaggacacatctacagacacagactacatggaactgagcagcctgagatctgaggacacggccgtgtattattgtacaacacttaatctgatttttggagtacttagttcgggctacgggatggacgtctggggccaggggaccacggtcaccgtctcctca		caggtccagctggaacaatctggggct...gaggtgaagaagcctggggcctcagtgaaggtctcctgcaaggtttccggaaacaccctc............acggaatcatccattcactgggtgcgacaggctcctggaaaagggcttgagtggatgggaggttttgatccagaa......aatggtgaaacaatctacgcacagaagttccag...ggcagagtcaccatgaccaaggacacatctacagacacagactacatggaactgagcagcctgagatctgaggacacggccgtgtattattgtacaaca	caggtccagctggaacaatctggggct...gaggtgaagaagcctggggcctcagtgaaggtctcctgcaaggtttcc	ggaaacaccctc............acggaatcatcc	attcactgggtgcgacaggctcctggaaaagggcttgagtggatgggaggt	tttgatccagaa......aatggtgaaaca	atctacgcacagaagttccag...ggcagagtcaccatgaccaaggacacatctacagacacagactacatggaactgagcagcctgagatctgaggacacggccgtgtattattgt	acaacacttaatctgatttttggagtacttagttcgggctacgggatggacgtc	tgtacaacacttaatctgatttttggagtacttagttcgggctacgggatggacgtctgg	ctacgggatggacgtctggggccaggggaccacggtcaccgtctcctca	tggggccaggggaccacggtcaccgtctcctca
2207	AAAGTAGCAAAGTCAA-1_contig_3	productive	Homsap IGHV3-21*01 F	Homsap IGHJ4*02 F	Homsap IGHD6-19*01 F	gaggtgcagctggtggagtctggggga...ggcctggtcaagcctggggggtccctgagactctcctgtgcagcctctggattcaccttc............agtagctatagcatgaactgggtccgccaggctccagggaaggggctggagtgggtctcatccattagtagtagt......agtagttacatatactacgcagactcagtgaag...ggccgattcaccatctccagagacaacgccaagaactcactgtatctgcaaatgaacagcctgagagccgaggacacggctgtgtattactgtgcgagagatttccgaagcagtggctggccaggtggtaactactttgactactggggccagggaaccctggtcaccgtctcctcag		gaggtgcagctggtggagtctggggga...ggcctggtcaagcctggggggtccctgagactctcctgtgcagcctctggattcaccttc............agtagctatagcatgaactgggtccgccaggctccagggaaggggctggagtgggtctcatccattagtagtagt......agtagttacatatactacgcagactcagtgaag...ggccgattcaccatctccagagacaacgccaagaactcactgtatctgcaaatgaacagcctgagagccgaggacacggctgtgtattactgtgcgagaga	gaggtgcagctggtggagtctggggga...ggcctggtcaagcctggggggtccctgagactctcctgtgcagcctct	ggattcaccttc............agtagctatagc	atgaactgggtccgccaggctccagggaaggggctggagtgggtctcatcc	attagtagtagt......agtagttacata	tactacgcagactcagtgaag...ggccgattcaccatctccagagacaacgccaagaactcactgtatctgcaaatgaacagcctgagagccgaggacacggctgtgtattactgt	gcgagagatttccgaagcagtggctggccaggtggtaactactttgactac	tgtgcgagagatttccgaagcagtggctggccaggtggtaactactttgactactgg	actactttgactactggggccagggaaccctggtcaccgtctcctcag	tggggccagggaaccctggtcaccgtctcctcag
3461	AAAGTAGCAGCAGTTT-1_contig_3	productive	Homsap IGHV3-23*01 F, or Homsap IGHV3-23D*01 F	Homsap IGHJ5*02 F	Homsap IGHD4-17*01 F	gaggtgcagctgttggagtctggggga...ggcttggtacagcctggggggtccctgagactctcctgtgcagcctctggattcaccttt............agcagctatgccatgagctgggtccgccaggctccagggaaggggctggagtgggtctcagctattagtggtagt......ggtggtagcacatactacgcagactccgtgaag...ggccggttcaccatctccagagacaattccaagaacacgctgtatctgcaaatgaacagcctgagagccgaggacacggccgtatattactgtgcgaaagtagctggggggaactacggtgactacgagtacaactggttcgacccctggggccagggaaccctggtcaccgtctcctcag		gaggtgcagctgttggagtctggggga...ggcttggtacagcctggggggtccctgagactctcctgtgcagcctctggattcaccttt............agcagctatgccatgagctgggtccgccaggctccagggaaggggctggagtgggtctcagctattagtggtagt......ggtggtagcacatactacgcagactccgtgaag...ggccggttcaccatctccagagacaattccaagaacacgctgtatctgcaaatgaacagcctgagagccgaggacacggccgtatattactgtgcgaaag	gaggtgcagctgttggagtctggggga...ggcttggtacagcctggggggtccctgagactctcctgtgcagcctct	ggattcaccttt............agcagctatgcc	atgagctgggtccgccaggctccagggaaggggctggagtgggtctcagct	attagtggtagt......ggtggtagcaca	tactacgcagactccgtgaag...ggccggttcaccatctccagagacaattccaagaacacgctgtatctgcaaatgaacagcctgagagccgaggacacggccgtatattactgt	gcgaaagtagctggggggaactacggtgactacgagtacaactggttcgacccc	tgtgcgaaagtagctggggggaactacggtgactacgagtacaactggttcgacccctgg	acaactggttcgacccctggggccagggaaccctggtcaccgtctcctcag	tggggccagggaaccctggtcaccgtctcctcag
2883	AAATGCCGTGCAACTT-1_contig_3	productive	Homsap IGHV3-21*01 F	Homsap IGHJ4*02 F	Homsap IGHD3-16*01 F	gaggtgcagctggtggagtctggggga...ggcctggtcaagcctggggggtccctgagactctcctgtgcagcctctggattcaccttc............agtagctatagcatgaactgggtccgccaggctccagggaaggggctggagtgggtctcatccattagtagtagt......agtagttacatatactacgcagactcagtgaag...ggccgattcaccatctccagagacaacgccaagaactcactgtatctgcaaatgaacagcctgagagccgaggacacggctgtgtattactgtgcgagagttaaccttagtctgttagagtttggctactggggccagggaaccctggtcaccgtctcctcag		gaggtgcagctggtggagtctggggga...ggcctggtcaagcctggggggtccctgagactctcctgtgcagcctctggattcaccttc............agtagctatagcatgaactgggtccgccaggctccagggaaggggctggagtgggtctcatccattagtagtagt......agtagttacatatactacgcagactcagtgaag...ggccgattcaccatctccagagacaacgccaagaactcactgtatctgcaaatgaacagcctgagagccgaggacacggctgtgtattactgtgcgagag	gaggtgcagctggtggagtctggggga...ggcctggtcaagcctggggggtccctgagactctcctgtgcagcctct	ggattcaccttc............agtagctatagc	atgaactgggtccgccaggctccagggaaggggctggagtgggtctcatcc	attagtagtagt......agtagttacata	tactacgcagactcagtgaag...ggccgattcaccatctccagagacaacgccaagaactcactgtatctgcaaatgaacagcctgagagccgaggacacggctgtgtattactgt	gcgagagttaaccttagtctgttagagtttggctac	tgtgcgagagttaaccttagtctgttagagtttggctactgg	ctactggggccagggaaccctggtcaccgtctcctcag	tggggccagggaaccctggtcaccgtctcctcag
692	AAATGCCTCCTGCAGG-1_contig_1	productive	Homsap IGHV4-34*01 F	Homsap IGHJ4*02 F	Homsap IGHD2-2*02 F	caggtgcagctacagcagtggggcgca...ggactgttgaagccttcggagaccctgtccctcacctgcgctgtctatggtgggtccttc............agtggttactactggagctggatccgccagcccccagggaaggggctggagtggattggggaaatcaatcatagt.........ggaagcaccaactacaacccgtccctcaag...agtcgagtcaccatatcagtagacacgtccaagaaccagttctccctgaagctgagctctgtgaccgccgcggacacggctgtgtattactgtgcgagatcgaattgtagtagtaccagctgccgtacttttgactactggggccagggaaccctggtcaccgtctcctcag		caggtgcagctacagcagtggggcgca...ggactgttgaagccttcggagaccctgtccctcacctgcgctgtctatggtgggtccttc............agtggttactactggagctggatccgccagcccccagggaaggggctggagtggattggggaaatcaatcatagt.........ggaagcaccaactacaacccgtccctcaag...agtcgagtcaccatatcagtagacacgtccaagaaccagttctccctgaagctgagctctgtgaccgccgcggacacggctgtgtattactgtgcgaga	caggtgcagctacagcagtggggcgca...ggactgttgaagccttcggagaccctgtccctcacctgcgctgtctat	ggtgggtccttc............agtggttactac	tggagctggatccgccagcccccagggaaggggctggagtggattggggaa	atcaatcatagt.........ggaagcacc	aactacaacccgtccctcaag...agtcgagtcaccatatcagtagacacgtccaagaaccagttctccctgaagctgagctctgtgaccgccgcggacacggctgtgtattactgt	gcgagatcgaattgtagtagtaccagctgccgtacttttgactac	tgtgcgagatcgaattgtagtagtaccagctgccgtacttttgactactgg	tttgactactggggccagggaaccctggtcaccgtctcctcag	tggggccagggaaccctggtcaccgtctcctcag
2992	AACACGTTCCGTTGTC-1_contig_1	productive	Homsap IGHV3-15*01 F	Homsap IGHJ4*02 F	Homsap IGHD3-10*01 F	gaggtgcagctggtggagtctggggga...ggcttggtaaagcctggggggtcccttagactctcctgtgcagcctctggattcactttc............agtaacgcctggatgagctgggtccgccaggctccagggaaggggctggagtgggttggccgtattaaaagcaaaactgatggtgggacaacagactacgctgcacccgtgaaa...ggcagattcaccatctcaagagatgattcaaaaaatacgctgtatctgcaaatgaacagcctgaaagccgaggacacagccgtatattactgtaccacaggcccgattatgattcggggagttattacctactggggccagggaaccctggtcaccgtctcctcag		gaggtgcagctggtggagtctggggga...ggcttggtaaagcctggggggtcccttagactctcctgtgcagcctctggattcactttc............agtaacgcctggatgagctgggtccgccaggctccagggaaggggctggagtgggttggccgtattaaaagcaaaactgatggtgggacaacagactacgctgcacccgtgaaa...ggcagattcaccatctcaagagatgattcaaaaaatacgctgtatctgcaaatgaacagcctgaaagccgaggacacagccgtatattactgtaccacag	gaggtgcagctggtggagtctggggga...ggcttggtaaagcctggggggtcccttagactctcctgtgcagcctct	ggattcactttc............agtaacgcctgg	atgagctgggtccgccaggctccagggaaggggctggagtgggttggccgt	attaaaagcaaaactgatggtgggacaaca	gactacgctgcacccgtgaaa...ggcagattcaccatctcaagagatgattcaaaaaatacgctgtatctgcaaatgaacagcctgaaagccgaggacacagccgtatattactgt	accacaggcccgattatgattcggggagttattacctac	tgtaccacaggcccgattatgattcggggagttattacctactgg	ctactggggccagggaaccctggtcaccgtctcctcag	tggggccagggaaccctggtcaccgtctcctcag
2998	AACCATGAGCACCGCT-1_contig_3	productive	Homsap IGHV4-59*08 F	Homsap IGHJ5*02 F	Homsap IGHD6-19*01 F	caggtgcagctacaagagtcgggccca...ggactggtgaagccttcggagaccctgtccctcacctgcactgtctctggtggctccatc............actagttacaactggaactggatccgacagtccccagggaagggactggagtgggttgcgtatatctcttacagt.........gggagcaccaactacaacccctccctcatg...agccgagtcaccacatcagtagacacgtccaagaaccaattctccctgaaactgagctctgtgacggccgcagacacggccatctattactgtgcgagacgtagagataccactggctggtccgagggcaactggttcgacccctggggccagggaaccctggtcaccgtctcctcag		caggtgcagctacaagagtcgggccca...ggactggtgaagccttcggagaccctgtccctcacctgcactgtctctggtggctccatc............actagttacaactggaactggatccgacagtccccagggaagggactggagtgggttgcgtatatctcttacagt.........gggagcaccaactacaacccctccctcatg...agccgagtcaccacatcagtagacacgtccaagaaccaattctccctgaaactgagctctgtgacggccgcagacacggccatctattactgtgcgagac	caggtgcagctacaagagtcgggccca...ggactggtgaagccttcggagaccctgtccctcacctgcactgtctct	ggtggctccatc............actagttacaac	tggaactggatccgacagtccccagggaagggactggagtgggttgcgtat	atctcttacagt.........gggagcacc	aactacaacccctccctcatg...agccgagtcaccacatcagtagacacgtccaagaaccaattctccctgaaactgagctctgtgacggccgcagacacggccatctattactgt	gcgagacgtagagataccactggctggtccgagggcaactggttcgacccc	tgtgcgagacgtagagataccactggctggtccgagggcaactggttcgacccctgg	caactggttcgacccctggggccagggaaccctggtcaccgtctcctcag	tggggccagggaaccctggtcaccgtctcctcag
2513	AACCATGCAACGATGG-1_contig_4	productive	Homsap IGHV1-46*01 F, or Homsap IGHV1-46*03 F	Homsap IGHJ3*02 F	Homsap IGHD6-13*01 F	caggtgcaactggtgcagtctggggct...gaggtgaagaagcctggggcctcagtgaaggtttcctgcaaggcagctggatacaccttc............accagctactatatgcactgggtgcgacaggcccctggacaagggcttgagtggatgggagtaatcaaccctagt......ggtggtagcacaggctacacacagaagttccag...gggagagtcaccatgaccagggacacgtccacgagcacagtctacatggagctgagcagcctgagatctgaggacacggccgtgtattattgtggtagaggagggtatagcagcagctggtacgatgcttttgatatctggggccaagggacaatggtcaccgtctcttcag		caggtgcaactggtgcagtctggggct...gaggtgaagaagcctggggcctcagtgaaggtttcctgcaaggcagctggatacaccttc............accagctactatatgcactgggtgcgacaggcccctggacaagggcttgagtggatgggagtaatcaaccctagt......ggtggtagcacaggctacacacagaagttccag...gggagagtcaccatgaccagggacacgtccacgagcacagtctacatggagctgagcagcctgagatctgaggacacggccgtgtattattgtggtagag	caggtgcaactggtgcagtctggggct...gaggtgaagaagcctggggcctcagtgaaggtttcctgcaaggcagct	ggatacaccttc............accagctactat	atgcactgggtgcgacaggcccctggacaagggcttgagtggatgggagta	atcaaccctagt......ggtggtagcaca	ggctacacacagaagttccag...gggagagtcaccatgaccagggacacgtccacgagcacagtctacatggagctgagcagcctgagatctgaggacacggccgtgtattattgt	ggtagaggagggtatagcagcagctggtacgatgcttttgatatc	tgtggtagaggagggtatagcagcagctggtacgatgcttttgatatctgg	gatgcttttgatatctggggccaagggacaatggtcaccgtctcttcag	tggggccaagggacaatggtcaccgtctcttcag
2041	AACCATGCAATGGAAT-1_contig_3	productive	Homsap IGHV4-34*01 F	Homsap IGHJ5*02 F	Homsap IGHD3-22*01 F	caggtgcagctacagcagtggggcgca...ggactgttgaagccttcggagaccctgtccctcacctgcgctgtctatggtgggtccttc............agtggttacttctggaactggatccgccagcccccagggaaggggctggagtggattggagaaatcaatcatagt.........ggaagcaccaactacaacccgtccctcaag...agtcgagtcaccatatcagtagacacgtccaagaaccagttctccctgaagctgagttctgtgaccgccgcggacacggctgtgtattactgtgcgagacttcattattatgatagtagtggtcacaacaggttcgacccctggggccagggaaccctggtcaccgtctcctcag		caggtgcagctacagcagtggggcgca...ggactgttgaagccttcggagaccctgtccctcacctgcgctgtctatggtgggtccttc............agtggttacttctggaactggatccgccagcccccagggaaggggctggagtggattggagaaatcaatcatagt.........ggaagcaccaactacaacccgtccctcaag...agtcgagtcaccatatcagtagacacgtccaagaaccagttctccctgaagctgagttctgtgaccgccgcggacacggctgtgtattactgtgcgaga	caggtgcagctacagcagtggggcgca...ggactgttgaagccttcggagaccctgtccctcacctgcgctgtctat	ggtgggtccttc............agtggttacttc	tggaactggatccgccagcccccagggaaggggctggagtggattggagaa	atcaatcatagt.........ggaagcacc	aactacaacccgtccctcaag...agtcgagtcaccatatcagtagacacgtccaagaaccagttctccctgaagctgagttctgtgaccgccgcggacacggctgtgtattactgt	gcgagacttcattattatgatagtagtggtcacaacaggttcgacccc	tgtgcgagacttcattattatgatagtagtggtcacaacaggttcgacccctgg	acaacaggttcgacccctggggccagggaaccctggtcaccgtctcctcag	tggggccagggaaccctggtcaccgtctcctcag
4062	AACCGCGAGCGACGTA-1_contig_1	productive	Homsap IGHV1-24*01 F	Homsap IGHJ4*02 F	Homsap IGHD1-20*01 F	caggtccagctggtacagtctggggct...gaggtgaagaagcctggggcctcagtgaaggtctcctgcaaggtttccggatacaccctc............actgaattatccatgcactgggtgcgacaggctcctggaaaagggcttgagtggatgggaggttttgatcctgaa......gatggtgaaacaatctacgcacagaagttccag...ggcagagtcaccatgaccgaggacacatctacagacacagcctacatggagctgagcagcctgagatctgaggacacggccgtgtattactgtgcaacagttgggtataactggaactactttgactactggggccagggaaccctggtcaccgtctcctcag		caggtccagctggtacagtctggggct...gaggtgaagaagcctggggcctcagtgaaggtctcctgcaaggtttccggatacaccctc............actgaattatccatgcactgggtgcgacaggctcctggaaaagggcttgagtggatgggaggttttgatcctgaa......gatggtgaaacaatctacgcacagaagttccag...ggcagagtcaccatgaccgaggacacatctacagacacagcctacatggagctgagcagcctgagatctgaggacacggccgtgtattactgtgcaacag	caggtccagctggtacagtctggggct...gaggtgaagaagcctggggcctcagtgaaggtctcctgcaaggtttcc	ggatacaccctc............actgaattatcc	atgcactgggtgcgacaggctcctggaaaagggcttgagtggatgggaggt	tttgatcctgaa......gatggtgaaaca	atctacgcacagaagttccag...ggcagagtcaccatgaccgaggacacatctacagacacagcctacatggagctgagcagcctgagatctgaggacacggccgtgtattactgt	gcaacagttgggtataactggaactactttgactac	tgtgcaacagttgggtataactggaactactttgactactgg	actactttgactactggggccagggaaccctggtcaccgtctcctcag	tggggccagggaaccctggtcaccgtctcctcag
2464	AACGTTGGTGTCCTCT-1_contig_2	productive	Homsap IGHV3-74*01 F	Homsap IGHJ4*02 F	Homsap IGHD5-24*01 ORF	gaggtgcagctggtggagtccggggga...ggcttagttcagcctggggggtccctgagactctcctgtgcagcctctggattcaccttc............agtagctactggatgcactgggtccgccaagctccagggaaggggctggtgtgggtctcacgtattaatagtgat......gggagtagcacaagctacgcggactccgtgaag...ggccgattcaccatctccagagacaacgccaagaacacgctgtatctgcaaatgaacagtctgagagccgaggacacggctgtgtattactgtgcaagaggtccctatagagatggctacaattttgatcagcttgactactggggccagggaaccctggtcaccgtctcctcag		gaggtgcagctggtggagtccggggga...ggcttagttcagcctggggggtccctgagactctcctgtgcagcctctggattcaccttc............agtagctactggatgcactgggtccgccaagctccagggaaggggctggtgtgggtctcacgtattaatagtgat......gggagtagcacaagctacgcggactccgtgaag...ggccgattcaccatctccagagacaacgccaagaacacgctgtatctgcaaatgaacagtctgagagccgaggacacggctgtgtattactgtgcaagag	gaggtgcagctggtggagtccggggga...ggcttagttcagcctggggggtccctgagactctcctgtgcagcctct	ggattcaccttc............agtagctactgg	atgcactgggtccgccaagctccagggaaggggctggtgtgggtctcacgt	attaatagtgat......gggagtagcaca	agctacgcggactccgtgaag...ggccgattcaccatctccagagacaacgccaagaacacgctgtatctgcaaatgaacagtctgagagccgaggacacggctgtgtattactgt	gcaagaggtccctatagagatggctacaattttgatcagcttgactac	tgtgcaagaggtccctatagagatggctacaattttgatcagcttgactactgg	ttgactactggggccagggaaccctggtcaccgtctcctcag	tggggccagggaaccctggtcaccgtctcctcag
4039	AACGTTGTCGTCCGTT-1_contig_1	productive	Homsap IGHV3-15*01 F	Homsap IGHJ5*02 F	Homsap IGHD6-19*01 F	gaggtgcagctggtggagtctggggga...ggcttggtaaagcctggggggtcccttagactctcctgtgcagcctctggattcactttc............agtaacgcctggatgagctgggtccgccaggctccagggaaggggctggagtgggttggccgtattaaaagcaaaactgatggtgggacaacagactacgctgcacccgtgaaa...ggcagattcaccatctcaagagatgattcaaaaaacacgctgtatctgcaaatgaacagcctgaaaaccgaggacacagccgtgtattactgtaccacagatttaattttagcagtggctggtaccaacaactggttcgacccctggggccagggaaccctggtcaccgtctcctcag		gaggtgcagctggtggagtctggggga...ggcttggtaaagcctggggggtcccttagactctcctgtgcagcctctggattcactttc............agtaacgcctggatgagctgggtccgccaggctccagggaaggggctggagtgggttggccgtattaaaagcaaaactgatggtgggacaacagactacgctgcacccgtgaaa...ggcagattcaccatctcaagagatgattcaaaaaacacgctgtatctgcaaatgaacagcctgaaaaccgaggacacagccgtgtattactgtaccacaga	gaggtgcagctggtggagtctggggga...ggcttggtaaagcctggggggtcccttagactctcctgtgcagcctct	ggattcactttc............agtaacgcctgg	atgagctgggtccgccaggctccagggaaggggctggagtgggttggccgt	attaaaagcaaaactgatggtgggacaaca	gactacgctgcacccgtgaaa...ggcagattcaccatctcaagagatgattcaaaaaacacgctgtatctgcaaatgaacagcctgaaaaccgaggacacagccgtgtattactgt	accacagatttaattttagcagtggctggtaccaacaactggttcgacccc	tgtaccacagatttaattttagcagtggctggtaccaacaactggttcgacccctgg	acaactggttcgacccctggggccagggaaccctggtcaccgtctcctcag	tggggccagggaaccctggtcaccgtctcctcag
1005	AACTCAGAGCAGGCTA-1_contig_1	productive	Homsap IGHV3-15*01 F	Homsap IGHJ4*02 F	Homsap IGHD6-25*01 F	gaggtgcagctggtggagtctggggga...ggcttggtaaagcctggggggtcccttagactctcctgtgcagcctctggattcactttc............agtaacgcctggatgagctgggtccgccaggctccagggaaggggctggagtgggttggccgtattaaaagcaaaactgatggtgggacaacagactacgctgcacccgtgaaa...ggcagattcaccatctcaagagatgattcaaaaaacacgctgtatctgcaaatgaacagcctgaaaaccgaggacacagccgtgtattactgtaccacacagttgccggggctacttggtgactactggggccagggaaccctggtcaccgtctcctcag		gaggtgcagctggtggagtctggggga...ggcttggtaaagcctggggggtcccttagactctcctgtgcagcctctggattcactttc............agtaacgcctggatgagctgggtccgccaggctccagggaaggggctggagtgggttggccgtattaaaagcaaaactgatggtgggacaacagactacgctgcacccgtgaaa...ggcagattcaccatctcaagagatgattcaaaaaacacgctgtatctgcaaatgaacagcctgaaaaccgaggacacagccgtgtattactgtaccaca	gaggtgcagctggtggagtctggggga...ggcttggtaaagcctggggggtcccttagactctcctgtgcagcctct	ggattcactttc............agtaacgcctgg	atgagctgggtccgccaggctccagggaaggggctggagtgggttggccgt	attaaaagcaaaactgatggtgggacaaca	gactacgctgcacccgtgaaa...ggcagattcaccatctcaagagatgattcaaaaaacacgctgtatctgcaaatgaacagcctgaaaaccgaggacacagccgtgtattactgt	accacacagttgccggggctacttggtgactac	tgtaccacacagttgccggggctacttggtgactactgg	tgactactggggccagggaaccctggtcaccgtctcctcag	tggggccagggaaccctggtcaccgtctcctcag
1152	AACTCAGAGCCGATTT-1_contig_3	productive	Homsap IGHV3-33*01 F, or Homsap IGHV3-33*06 F	Homsap IGHJ4*02 F	Homsap IGHD4-17*01 F	caggtgcagctggtggagtctggggga...ggcgtggtccagcctgggaggtccctgagactctcctgtgcagcgtctggattcaccttc............agtagctatggcatgcactgggtccgccaggctccaggcaaggggctggagtgggtggcagttatatggtatgat......ggaagtaataaatactatgcagactccgtgaag...ggccgattcaccatctccagagacaattccaagaacacgctgtatctgcaaatgaacagcctgagagccgaggacacggctgtgtattactgtgcgagagattccaccggtaggaatgactacggtgactacggggactactggggccagggaaccctggtcaccgtctcctcag		caggtgcagctggtggagtctggggga...ggcgtggtccagcctgggaggtccctgagactctcctgtgcagcgtctggattcaccttc............agtagctatggcatgcactgggtccgccaggctccaggcaaggggctggagtgggtggcagttatatggtatgat......ggaagtaataaatactatgcagactccgtgaag...ggccgattcaccatctccagagacaattccaagaacacgctgtatctgcaaatgaacagcctgagagccgaggacacggctgtgtattactgtgcgagaga	caggtgcagctggtggagtctggggga...ggcgtggtccagcctgggaggtccctgagactctcctgtgcagcgtct	ggattcaccttc............agtagctatggc	atgcactgggtccgccaggctccaggcaaggggctggagtgggtggcagtt	atatggtatgat......ggaagtaataaa	tactatgcagactccgtgaag...ggccgattcaccatctccagagacaattccaagaacacgctgtatctgcaaatgaacagcctgagagccgaggacacggctgtgtattactgt	gcgagagattccaccggtaggaatgactacggtgactacggggactac	tgtgcgagagattccaccggtaggaatgactacggtgactacggggactactgg	gactactggggccagggaaccctggtcaccgtctcctcag	tggggccagggaaccctggtcaccgtctcctcag
1917	AACTCAGGTTACGCGC-1_contig_2	productive	Homsap IGHV3-7*01 F	Homsap IGHJ4*02 F	Homsap IGHD1-26*01 F	gaggtgcagctggtggagtctggggga...ggcttggtccagcctggggggtccctgagactctcctgtgcagcctctggattcaccttt............agtagctattggatgagctgggtccgccaggctccagggaaggggctggagtgggtggccaacataaagcaagat......ggaagtgagaaatactatgtggactctgtgaag...ggccgattcaccatctccagagacaacgccaagaactcactgtatctgcaaatgaacagcctgagagccgaggacacggctgtgtattactgtgcgatctatagtgggagccgccctcgtgactactggggccagggaaccctggtcaccgtctcctcag		gaggtgcagctggtggagtctggggga...ggcttggtccagcctggggggtccctgagactctcctgtgcagcctctggattcaccttt............agtagctattggatgagctgggtccgccaggctccagggaaggggctggagtgggtggccaacataaagcaagat......ggaagtgagaaatactatgtggactctgtgaag...ggccgattcaccatctccagagacaacgccaagaactcactgtatctgcaaatgaacagcctgagagccgaggacacggctgtgtattactgtgcga	gaggtgcagctggtggagtctggggga...ggcttggtccagcctggggggtccctgagactctcctgtgcagcctct	ggattcaccttt............agtagctattgg	atgagctgggtccgccaggctccagggaaggggctggagtgggtggccaac	ataaagcaagat......ggaagtgagaaa	tactatgtggactctgtgaag...ggccgattcaccatctccagagacaacgccaagaactcactgtatctgcaaatgaacagcctgagagccgaggacacggctgtgtattactgt	gcgatctatagtgggagccgccctcgtgactac	tgtgcgatctatagtgggagccgccctcgtgactactgg	tgactactggggccagggaaccctggtcaccgtctcctcag	tggggccagggaaccctggtcaccgtctcctcag
3464	AACTCAGTCACGATGT-1_contig_4	productive	Homsap IGHV1-2*04 F	Homsap IGHJ4*02 F	Homsap IGHD6-13*01 F	caggtgcagctggtgcagtctggggct...gaggtgaagaagcctggggcctcagtgaaggtctcctgcaaggcttctggatacaccttc............accggctactatatgcactgggtgcgacaggcccctggacaagggcttgagtggatgggatggatcaaccctaac......agtggtggcacaaactatgcacagaagtttcag...ggctgggtcaccatgaccagggacacgtccatcagcacagcctacatggagctgagcaggctgagatctgacgacacggccgtgtattactgtgcgagaggggggtatagcagcagctggtactccgactactggggccagggaaccctggtcaccgtctcctcag		caggtgcagctggtgcagtctggggct...gaggtgaagaagcctggggcctcagtgaaggtctcctgcaaggcttctggatacaccttc............accggctactatatgcactgggtgcgacaggcccctggacaagggcttgagtggatgggatggatcaaccctaac......agtggtggcacaaactatgcacagaagtttcag...ggctgggtcaccatgaccagggacacgtccatcagcacagcctacatggagctgagcaggctgagatctgacgacacggccgtgtattactgtgcgagag	caggtgcagctggtgcagtctggggct...gaggtgaagaagcctggggcctcagtgaaggtctcctgcaaggcttct	ggatacaccttc............accggctactat	atgcactgggtgcgacaggcccctggacaagggcttgagtggatgggatgg	atcaaccctaac......agtggtggcaca	aactatgcacagaagtttcag...ggctgggtcaccatgaccagggacacgtccatcagcacagcctacatggagctgagcaggctgagatctgacgacacggccgtgtattactgt	gcgagaggggggtatagcagcagctggtactccgactac	tgtgcgagaggggggtatagcagcagctggtactccgactactgg	gactactggggccagggaaccctggtcaccgtctcctcag	tggggccagggaaccctggtcaccgtctcctcag
1517	AACTCAGTCCTCAACC-1_contig_2	productive	Homsap IGHV1-2*04 F	Homsap IGHJ6*02 F	Homsap IGHD6-19*01 F	caggtgcagctggtgcagtctggggct...gaggtgaagaagcctggggcctcagtgaaggtctcctgcaaggcttctggatacaccttc............accggctactatatgcactgggtgcgacaggcccctggacaagggcttgagtggatgggatggatcaaccctaac......agtggtggcacaaactatgcacagaagtttcag...ggctgggtcaccatgaccagggacacgtccatcagcacagcctacatggagctgagcaggctgagatctgacgacacggccgtgtattactgtgcgagagagtcgctggactactactacggtatggacgtctggggccaagggaccacggtcaccgtctcctca		caggtgcagctggtgcagtctggggct...gaggtgaagaagcctggggcctcagtgaaggtctcctgcaaggcttctggatacaccttc............accggctactatatgcactgggtgcgacaggcccctggacaagggcttgagtggatgggatggatcaaccctaac......agtggtggcacaaactatgcacagaagtttcag...ggctgggtcaccatgaccagggacacgtccatcagcacagcctacatggagctgagcaggctgagatctgacgacacggccgtgtattactgtgcgagaga	caggtgcagctggtgcagtctggggct...gaggtgaagaagcctggggcctcagtgaaggtctcctgcaaggcttct	ggatacaccttc............accggctactat	atgcactgggtgcgacaggcccctggacaagggcttgagtggatgggatgg	atcaaccctaac......agtggtggcaca	aactatgcacagaagtttcag...ggctgggtcaccatgaccagggacacgtccatcagcacagcctacatggagctgagcaggctgagatctgacgacacggccgtgtattactgt	gcgagagagtcgctggactactactacggtatggacgtc	tgtgcgagagagtcgctggactactactacggtatggacgtctgg	actactactacggtatggacgtctggggccaagggaccacggtcaccgtctcctca	tggggccaagggaccacggtcaccgtctcctca
2085	AACTCCCCAGCTCGAC-1_contig_2	productive	Homsap IGHV3-7*01 F	Homsap IGHJ4*02 F	Homsap IGHD4-17*01 F	gaggtgcggttggtggagtctgggggt...ggctcggtccagcctggggggtccctgagactctcctgtgcagcctctggtttcactttt............ggaagtcattggatgacttgggtccgcctggctccagggaaggggctggagtgggtggccaacataaaacaaggt......ggaagtgagaaaaactatgtggactctgtgagg...ggccgattcaccatctccagagacgacgccaagaactcactgtttctacaaatggacaggctgagagacgaagacacggctgtgtattactgtgcgaggggccccaacttcggagaccggtcagacttcttagactactggggcccgggaaccctagtcaccgtctcctcag		gaggtgcggttggtggagtctgggggt...ggctcggtccagcctggggggtccctgagactctcctgtgcagcctctggtttcactttt............ggaagtcattggatgacttgggtccgcctggctccagggaaggggctggagtgggtggccaacataaaacaaggt......ggaagtgagaaaaactatgtggactctgtgagg...ggccgattcaccatctccagagacgacgccaagaactcactgtttctacaaatggacaggctgagagacgaagacacggctgtgtattactgtgcgag	gaggtgcggttggtggagtctgggggt...ggctcggtccagcctggggggtccctgagactctcctgtgcagcctct	ggtttcactttt............ggaagtcattgg	atgacttgggtccgcctggctccagggaaggggctggagtgggtggccaac	ataaaacaaggt......ggaagtgagaaa	aactatgtggactctgtgagg...ggccgattcaccatctccagagacgacgccaagaactcactgtttctacaaatggacaggctgagagacgaagacacggctgtgtattactgt	gcgaggggccccaacttcggagaccggtcagacttcttagactac	tgtgcgaggggccccaacttcggagaccggtcagacttcttagactactgg	acttcttagactactggggcccgggaaccctagtcaccgtctcctcag	tggggcccgggaaccctagtcaccgtctcctcag
2681	AACTCCCGTCTCATCC-1_contig_3	productive	Homsap IGHV4-59*08 F	Homsap IGHJ5*02 F	Homsap IGHD6-13*01 F	caggtgcagctgcaggagtcgggccca...ggactggtgaagccttcggagaccctgtccctcacctgcactgtctctggtggctccatc............agtagttactactggagctggatccggcagcccccagggaagggactggagtggattgggtatatctattacagt.........gggagcaccaactacaacccctccctcaag...agtcgagtcaccatatcagtagacacgtccaagaaccagttctccctgaagctgagctctgtgaccgccgcagacacggccgtgtattactgtgcgagacattctatgagctggtacaactggttcgacccctggggccagggaaccctggtcaccgtctcctcag		caggtgcagctgcaggagtcgggccca...ggactggtgaagccttcggagaccctgtccctcacctgcactgtctctggtggctccatc............agtagttactactggagctggatccggcagcccccagggaagggactggagtggattgggtatatctattacagt.........gggagcaccaactacaacccctccctcaag...agtcgagtcaccatatcagtagacacgtccaagaaccagttctccctgaagctgagctctgtgaccgccgcagacacggccgtgtattactgtgcgagaca	caggtgcagctgcaggagtcgggccca...ggactggtgaagccttcggagaccctgtccctcacctgcactgtctct	ggtggctccatc............agtagttactac	tggagctggatccggcagcccccagggaagggactggagtggattgggtat	atctattacagt.........gggagcacc	aactacaacccctccctcaag...agtcgagtcaccatatcagtagacacgtccaagaaccagttctccctgaagctgagctctgtgaccgccgcagacacggccgtgtattactgt	gcgagacattctatgagctggtacaactggttcgacccc	tgtgcgagacattctatgagctggtacaactggttcgacccctgg	acaactggttcgacccctggggccagggaaccctggtcaccgtctcctcag	tggggccagggaaccctggtcaccgtctcctcag
123	AACTCCCTCTTGTCAT-1_contig_6	productive	Homsap IGHV3-21*01 F	Homsap IGHJ4*02 F	Homsap IGHD1-26*01 F	gaggtgcaggtggtagaatctggggga...ggcctggtcaagccgggggggtccctgagactctcctgtgaagcttctggattcaccttc............agtagtcatagtatcaactgggtccgccaggctccagggaaggggctggagtggatctccgctattagtggtagt......ggtagtggtacatattatgtagactcagtaaag...ggccgattcaccatctccagagacaacgccaagaactccgtgtatctgcaaatgaacagcctgagagccgaggacacggctctatattactgtgcgagagagatgtgggtgggagcttgtgactactggggccagggaaccctggtcattgtctcctcag		gaggtgcaggtggtagaatctggggga...ggcctggtcaagccgggggggtccctgagactctcctgtgaagcttctggattcaccttc............agtagtcatagtatcaactgggtccgccaggctccagggaaggggctggagtggatctccgctattagtggtagt......ggtagtggtacatattatgtagactcagtaaag...ggccgattcaccatctccagagacaacgccaagaactccgtgtatctgcaaatgaacagcctgagagccgaggacacggctctatattactgtgcgagaga	gaggtgcaggtggtagaatctggggga...ggcctggtcaagccgggggggtccctgagactctcctgtgaagcttct	ggattcaccttc............agtagtcatagt	atcaactgggtccgccaggctccagggaaggggctggagtggatctccgct	attagtggtagt......ggtagtggtaca	tattatgtagactcagtaaag...ggccgattcaccatctccagagacaacgccaagaactccgtgtatctgcaaatgaacagcctgagagccgaggacacggctctatattactgt	gcgagagagatgtgggtgggagcttgtgactac	tgtgcgagagagatgtgggtgggagcttgtgactactgg	tgactactggggccagggaaccctggtcattgtctcctcag	tggggccagggaaccctggtcattgtctcctcag
3758	AACTCTTAGATATACG-1_contig_2	productive	Homsap IGHV3-15*01 F	Homsap IGHJ4*02 F	Homsap IGHD3-10*01 F	gaggtgcagctggtggagtctggggga...ggcttggtaaagcctggggggtcccttagactctcctgtgcagcctctggattcactttc............agtaacgcctggatgagctgggtccgccaggctccagggaaggggctggagtgggttggccgtattaaaagcaaaactgatggtgggacaacagactacgctgcacccgtgaaa...ggcagattcaccatctcaagagatgattcaaaaaacacgctgtatctgcaaatgaacagcctgaaaaccgaggacacagccgtgtattactgtaccacagattatcgaattggatggttcggggaggaattggcccccgactttgactactggggccagggaaccctggtcaccgtctcc…		gaggtgcagctggtggagtctggggga...ggcttggtaaagcctggggggtcccttagactctcctgtgcagcctctggattcactttc............agtaacgcctggatgagctgggtccgccaggctccagggaaggggctggagtgggttggccgtattaaaagcaaaactgatggtgggacaacagactacgctgcacccgtgaaa...ggcagattcaccatctcaagagatgattcaaaaaacacgctgtatctgcaaatgaacagcctgaaaaccgaggacacagccgtgtattactgtaccacaga	gaggtgcagctggtggagtctggggga...ggcttggtaaagcctggggggtcccttagactctcctgtgcagcctct	ggattcactttc............agtaacgcctgg	atgagctgggtccgccaggctccagggaaggggctggagtgggttggccgt	attaaaagcaaaactgatggtgggacaaca	gactacgctgcacccgtgaaa...ggcagattcaccatctcaagagatgattcaaaaaacacgctgtatctgcaaatgaacagcctgaaaaccgaggacacagccgtgtattactgt	accacagattatcgaattggatggttcggggaggaattggcccccgactttgactac	tgtaccacagattatcgaattggatggttcggggaggaattggcccccgactttgactactgg	actttgactactggggccagggaaccctggtcaccgtctcctcag	tggggccagggaaccctggtcaccgtctcctcag
2884	AACTCTTCACCAACCG-1_contig_1	productive	Homsap IGHV4-39*01 F	Homsap IGHJ3*02 F	Homsap IGHD6-13*01 F	cagctgcagctgcaggagtcgggccca...ggactggtgaagccttcggagaccctgtccctcacctgcactgtctctggtggctccatcagc......agaagtagttattactggggctggatccgccagcccccagggaaggggctggagtggattgggagtatctattatagt.........gggagcacctactacaacccgtccctcaag...agtcgagtcaccatatccgtagacacgtccaagaaccagttctccctgaagctgagctctgtgaccgccgcagacacggctgtgtattactgtgcgagaactggcagcagcccagatgatgcttttgatatctggggccaagggacaatggtcaccgtctcttcag		cagctgcagctgcaggagtcgggccca...ggactggtgaagccttcggagaccctgtccctcacctgcactgtctctggtggctccatcagc......agaagtagttattactggggctggatccgccagcccccagggaaggggctggagtggattgggagtatctattatagt.........gggagcacctactacaacccgtccctcaag...agtcgagtcaccatatccgtagacacgtccaagaaccagttctccctgaagctgagctctgtgaccgccgcagacacggctgtgtattactgtgcgaga	cagctgcagctgcaggagtcgggccca...ggactggtgaagccttcggagaccctgtccctcacctgcactgtctct	ggtggctccatcagc......agaagtagttattac	tggggctggatccgccagcccccagggaaggggctggagtggattgggagt	atctattatagt.........gggagcacc	tactacaacccgtccctcaag...agtcgagtcaccatatccgtagacacgtccaagaaccagttctccctgaagctgagctctgtgaccgccgcagacacggctgtgtattactgt	gcgagaactggcagcagcccagatgatgcttttgatatc	tgtgcgagaactggcagcagcccagatgatgcttttgatatctgg	tgatgcttttgatatctggggccaagggacaatggtcaccgtctcttcag	tggggccaagggacaatggtcaccgtctcttcag
3394	AACTCTTCAGACTCGC-1_contig_1	productive	Homsap IGHV3-48*01 F	Homsap IGHJ6*02 F	Homsap IGHD6-19*01 F	gaggtgcagctggtggagtctggggga...ggcttggtacagcctggggggtccctgagactctcctgtgcagcctctggattcaccttc............agtagctatagcatgaactgggtccgccaggctccagggaaggggctggagtgggtttcatacattagtagtagt......agtagtaccatatactacgcagactctgtgaag...ggccgattcaccatctccagagacaatgccaagaactcactgtatctgcaaatgaacagcctgagagccgaggacacggctgtgtattactgtgccttgatgagcagtggcccaccagactactactactacggtatggacgtctggggccaagggaccacggtcaccgtctcctca		gaggtgcagctggtggagtctggggga...ggcttggtacagcctggggggtccctgagactctcctgtgcagcctctggattcaccttc............agtagctatagcatgaactgggtccgccaggctccagggaaggggctggagtgggtttcatacattagtagtagt......agtagtaccatatactacgcagactctgtgaag...ggccgattcaccatctccagagacaatgccaagaactcactgtatctgcaaatgaacagcctgagagccgaggacacggctgtgtattactgtgc	gaggtgcagctggtggagtctggggga...ggcttggtacagcctggggggtccctgagactctcctgtgcagcctct	ggattcaccttc............agtagctatagc	atgaactgggtccgccaggctccagggaaggggctggagtgggtttcatac	attagtagtagt......agtagtaccata	tactacgcagactctgtgaag...ggccgattcaccatctccagagacaatgccaagaactcactgtatctgcaaatgaacagcctgagagccgaggacacggctgtgtattactgt	gccttgatgagcagtggcccaccagactactactactacggtatggacgtc	tgtgccttgatgagcagtggcccaccagactactactactacggtatggacgtctgg	actactactactacggtatggacgtctggggccaagggaccacggtcaccgtctcctca	tggggccaagggaccacggtcaccgtctcctca
634	AACTCTTGTGTGTGCC-1_contig_2	productive	Homsap IGHV4-39*01 F	Homsap IGHJ2*01 F	Homsap IGHD3-10*01 F	cagctgcagctgcaggagtcgggccca...ggactggtgaagccttcggagaccctgtccctcacctgcactgtctctggtggctccatcagc......agtagtagttactactggggctggatccgccagcccccagggaaggggctggagtggattgggagtatctattatagt.........gggagcacctactacaacccgtccctcaag...agtcgagtcaccatatccgtagacacgtccaagaaccagttctccctgaagctgagctctgtgaccgccgcagacacggctgtgtattactgtgcgagacgcccgtattactatggttcagggagtccacactggtacttcgatctctggggccgtggcaccctggtcactgtctcctcag		cagctgcagctgcaggagtcgggccca...ggactggtgaagccttcggagaccctgtccctcacctgcactgtctctggtggctccatcagc......agtagtagttactactggggctggatccgccagcccccagggaaggggctggagtggattgggagtatctattatagt.........gggagcacctactacaacccgtccctcaag...agtcgagtcaccatatccgtagacacgtccaagaaccagttctccctgaagctgagctctgtgaccgccgcagacacggctgtgtattactgtgcgagac	cagctgcagctgcaggagtcgggccca...ggactggtgaagccttcggagaccctgtccctcacctgcactgtctct	ggtggctccatcagc......agtagtagttactac	tggggctggatccgccagcccccagggaaggggctggagtggattgggagt	atctattatagt.........gggagcacc	tactacaacccgtccctcaag...agtcgagtcaccatatccgtagacacgtccaagaaccagttctccctgaagctgagctctgtgaccgccgcagacacggctgtgtattactgt	gcgagacgcccgtattactatggttcagggagtccacactggtacttcgatctc	tgtgcgagacgcccgtattactatggttcagggagtccacactggtacttcgatctctgg	actggtacttcgatctctggggccgtggcaccctggtcactgtctcctcag	tggggccgtggcaccctggtcactgtctcctcag
1154	AACTCTTTCAGTTGAC-1_contig_2	productive	Homsap IGHV3-23*01 F, or Homsap IGHV3-23D*01 F	Homsap IGHJ6*02 F	Homsap IGHD2-2*01 F	gaggtgcagctgttggagtctggggga...ggcttggtacagcctggggggtccctgagactctcctgtgcagcctctggattcaccttt............agcagctatgccatgagctgggtccgccaggctccagggaaggggctggagtgggtctcagctattagtggtagt......ggtggtagcacatactacgcagactccgtgaag...ggccggttcaccatctccagagacaattccaagaacacgctgtatctgcaaatgaacagcctgagagccgaggacacggccgtatattactgtgcgaaaaaagcctttaggtaccagctgctagcctactactactactacggtatggacgtctggggccaagggaccacggtcaccgtc…		gaggtgcagctgttggagtctggggga...ggcttggtacagcctggggggtccctgagactctcctgtgcagcctctggattcaccttt............agcagctatgccatgagctgggtccgccaggctccagggaaggggctggagtgggtctcagctattagtggtagt......ggtggtagcacatactacgcagactccgtgaag...ggccggttcaccatctccagagacaattccaagaacacgctgtatctgcaaatgaacagcctgagagccgaggacacggccgtatattactgtgcgaaa	gaggtgcagctgttggagtctggggga...ggcttggtacagcctggggggtccctgagactctcctgtgcagcctct	ggattcaccttt............agcagctatgcc	atgagctgggtccgccaggctccagggaaggggctggagtgggtctcagct	attagtggtagt......ggtggtagcaca	tactacgcagactccgtgaag...ggccggttcaccatctccagagacaattccaagaacacgctgtatctgcaaatgaacagcctgagagccgaggacacggccgtatattactgt	gcgaaaaaagcctttaggtaccagctgctagcctactactactactacggtatggacgtc	tgtgcgaaaaaagcctttaggtaccagctgctagcctactactactactacggtatggacgtctgg	tactactactactacggtatggacgtctggggccaagggaccacggtcaccgtctcctca	tggggccaagggaccacggtcaccgtctcctca
1876	AACTGGTCATCCTAGA-1_contig_2	productive	Homsap IGHV3-30-3*01 F	Homsap IGHJ4*02 F	Homsap IGHD2-15*01 F	caggtgcagctggtggagtctggggga...ggcgtggtccagcctgggaggtccctgagactctcctgtgcagcctctggattcaccttc............agtagctatgctatgcactgggtccgccaggctccaggcaaggggctggagtgggtggcagttatatcatatgat......ggaagcaataaatactacgcagactccgtgaag...ggccgattcaccatctccagagacaattccaagaacacgctgtatctgcaaatgaacagcctgagagctgaggacacggctgtatattactgtgcgagagagaggaccgtagtggtggtagctgctagtgcacaggactactggggccagggaaccctggtcaccgtctcctcag		caggtgcagctggtggagtctggggga...ggcgtggtccagcctgggaggtccctgagactctcctgtgcagcctctggattcaccttc............agtagctatgctatgcactgggtccgccaggctccaggcaaggggctggagtgggtggcagttatatcatatgat......ggaagcaataaatactacgcagactccgtgaag...ggccgattcaccatctccagagacaattccaagaacacgctgtatctgcaaatgaacagcctgagagctgaggacacggctgtatattactgtgcgagaga	caggtgcagctggtggagtctggggga...ggcgtggtccagcctgggaggtccctgagactctcctgtgcagcctct	ggattcaccttc............agtagctatgct	atgcactgggtccgccaggctccaggcaaggggctggagtgggtggcagtt	atatcatatgat......ggaagcaataaa	tactacgcagactccgtgaag...ggccgattcaccatctccagagacaattccaagaacacgctgtatctgcaaatgaacagcctgagagctgaggacacggctgtatattactgt	gcgagagagaggaccgtagtggtggtagctgctagtgcacaggactac	tgtgcgagagagaggaccgtagtggtggtagctgctagtgcacaggactactgg	gactactggggccagggaaccctggtcaccgtctcctcag	tggggccagggaaccctggtcaccgtctcctcag
275	AACTGGTTCATCGATG-1_contig_4	productive	Homsap IGHV3-30*03 F, or Homsap IGHV3-30*18 F or Homsap IGHV3-30-5*01 F	Homsap IGHJ4*02 F	Homsap IGHD4-17*01 F	caggtgcagctggtggagtctggggga...ggcgtggtccagcctgggaggtccctgagactctcctgtgcagcctctggattcaccttc............agtagctatggcatgcactgggtccgccaggctccaggcaaggggctggagtgggtggcagttatatcatatgat......ggaagtaataaatactatgcagactccgtgaag...ggccgattcaccatctccagagacaattccaagaacacgctgtatctgcaaatgaacagcctgagagctgaggacacggctgtgtattactgtgcgaaagatctctacggtgactacgtgagtggtagttactttgactactggggccagggaaccctggtcaccgtctcctcag		caggtgcagctggtggagtctggggga...ggcgtggtccagcctgggaggtccctgagactctcctgtgcagcctctggattcaccttc............agtagctatggcatgcactgggtccgccaggctccaggcaaggggctggagtgggtggcagttatatcatatgat......ggaagtaataaatactatgcagactccgtgaag...ggccgattcaccatctccagagacaattccaagaacacgctgtatctgcaaatgaacagcctgagagctgaggacacggctgtgtattactgtgcga	caggtgcagctggtggagtctggggga...ggcgtggtccagcctgggaggtccctgagactctcctgtgcagcctct	ggattcaccttc............agtagctatggc	atgcactgggtccgccaggctccaggcaaggggctggagtgggtggcagtt	atatcatatgat......ggaagtaataaa	tactatgcagactccgtgaag...ggccgattcaccatctccagagacaattccaagaacacgctgtatctgcaaatgaacagcctgagagctgaggacacggctgtgtattactgt	gcgaaagatctctacggtgactacgtgagtggtagttactttgactac	tgtgcgaaagatctctacggtgactacgtgagtggtagttactttgactactgg	tactttgactactggggccagggaaccctggtcaccgtctcctcag	tggggccagggaaccctggtcaccgtctcctcag
3191	AACTTTCAGTGCTGCC-1_contig_3	productive	Homsap IGHV1-69*02 F	Homsap IGHJ5*02 F	Homsap IGHD4-17*01 F	caggtccagctggtgcaatctggggct...gaggtgaagaagcctgggtcctcggtgaaggtctcctgcaaggcttctggaggcaccttc............agcagctatactatcagctgggtgcgacaggcccctggacaagggcttgagtggatgggaaggatcatccctatc......cttggtatagcaaactacgcacagaagttccag...ggcagagtcacgattaccgcggacaaatccacgagcacagcctacatggagctgagcagcctgagatctgaggacacggccgtgtattactgtgcgagaatactaacctacggtgactacctcaacggaaaccgaagaaactggttcgacccctggggccagggaaccctggtcaccgtc…		caggtccagctggtgcaatctggggct...gaggtgaagaagcctgggtcctcggtgaaggtctcctgcaaggcttctggaggcaccttc............agcagctatactatcagctgggtgcgacaggcccctggacaagggcttgagtggatgggaaggatcatccctatc......cttggtatagcaaactacgcacagaagttccag...ggcagagtcacgattaccgcggacaaatccacgagcacagcctacatggagctgagcagcctgagatctgaggacacggccgtgtattactgtgcgaga	caggtccagctggtgcaatctggggct...gaggtgaagaagcctgggtcctcggtgaaggtctcctgcaaggcttct	ggaggcaccttc............agcagctatact	atcagctgggtgcgacaggcccctggacaagggcttgagtggatgggaagg	atcatccctatc......cttggtatagca	aactacgcacagaagttccag...ggcagagtcacgattaccgcggacaaatccacgagcacagcctacatggagctgagcagcctgagatctgaggacacggccgtgtattactgt	gcgagaatactaacctacggtgactacctcaacggaaaccgaagaaactggttcgacccc	tgtgcgagaatactaacctacggtgactacctcaacggaaaccgaagaaactggttcgacccctgg	aactggttcgacccctggggccagggaaccctggtcaccgtctcctcag	tggggccagggaaccctggtcaccgtctcctcag
3800	AACTTTCCACAGGCCT-1_contig_2	productive	Homsap IGHV3-23*01 F, or Homsap IGHV3-23D*01 F	Homsap IGHJ4*02 F	Homsap IGHD2-2*01 F	gaggtccaactgttggagtctggggga...gacttggtacagccgggggggtccctgagactctcctgtgcagcctctggattcactttt............agcaactatgccatgagctgggtccgccaggctccagggaagggggtggagtgggtctcagctatcagtagtact......ggtagtaacacatactacacaggctccgtgaag...ggccggttcaccatctccagagacaattccaagaacacggtgtttctgcaaatgaacagcctgaaagccgaggacacggccgtatattactgtgcgaaagatcgagtgtgtagcaccagttgttatggtagacttcacgactggggccagggaaccctggtcaccgtctcctcag		gaggtccaactgttggagtctggggga...gacttggtacagccgggggggtccctgagactctcctgtgcagcctctggattcactttt............agcaactatgccatgagctgggtccgccaggctccagggaagggggtggagtgggtctcagctatcagtagtact......ggtagtaacacatactacacaggctccgtgaag...ggccggttcaccatctccagagacaattccaagaacacggtgtttctgcaaatgaacagcctgaaagccgaggacacggccgtatattactgtgcgaaaga	gaggtccaactgttggagtctggggga...gacttggtacagccgggggggtccctgagactctcctgtgcagcctct	ggattcactttt............agcaactatgcc	atgagctgggtccgccaggctccagggaagggggtggagtgggtctcagct	atcagtagtact......ggtagtaacaca	tactacacaggctccgtgaag...ggccggttcaccatctccagagacaattccaagaacacggtgtttctgcaaatgaacagcctgaaagccgaggacacggccgtatattactgt	gcgaaagatcgagtgtgtagcaccagttgttatggtagacttcacgac	tgtgcgaaagatcgagtgtgtagcaccagttgttatggtagacttcacgactgg	ttcacgactggggccagggaaccctggtcaccgtctcctcag	tggggccagggaaccctggtcaccgtctcctcag
3565	AAGACCTAGAGACTTA-1_contig_2	productive	Homsap IGHV3-21*01 F	Homsap IGHJ6*02 F	Homsap IGHD7-27*01 F	gaggtgcagctggtggagtctggggga...ggcctggtcaagcctggggggtccctgagactctcctgtgcagcctctggattcaccttc............agtacctatagcatgaactgggtccgccaggctccagggaaggggctggagtgggtctcatccattagtagtagt......ggtagttacatatattacgcagactcagtgaag...ggccgattcaccagctccagagacaacgccaagaactcactgtatctgcaaatgaacagcctgagagccgaggacacggctgtgtattactgtgcgagaggagggggggctaactgggatcccccctacggtatggacgtctggggccaagggaccacggtcaccgtctcctca		gaggtgcagctggtggagtctggggga...ggcctggtcaagcctggggggtccctgagactctcctgtgcagcctctggattcaccttc............agtacctatagcatgaactgggtccgccaggctccagggaaggggctggagtgggtctcatccattagtagtagt......ggtagttacatatattacgcagactcagtgaag...ggccgattcaccagctccagagacaacgccaagaactcactgtatctgcaaatgaacagcctgagagccgaggacacggctgtgtattactgtgcgagag	gaggtgcagctggtggagtctggggga...ggcctggtcaagcctggggggtccctgagactctcctgtgcagcctct	ggattcaccttc............agtacctatagc	atgaactgggtccgccaggctccagggaaggggctggagtgggtctcatcc	attagtagtagt......ggtagttacata	tattacgcagactcagtgaag...ggccgattcaccagctccagagacaacgccaagaactcactgtatctgcaaatgaacagcctgagagccgaggacacggctgtgtattactgt	gcgagaggagggggggctaactgggatcccccctacggtatggacgtc	tgtgcgagaggagggggggctaactgggatcccccctacggtatggacgtctgg	ctacggtatggacgtctggggccaagggaccacggtcaccgtctcctca	tggggccaagggaccacggtcaccgtctcctca
2617	AAGACCTAGCTACCTA-1_contig_5	productive	Homsap IGHV1-69*02 F	Homsap IGHJ1*01 F	Homsap IGHD3-22*01 F	caggtccagctggtgcaatctggggct...gaggtgaagaagcctgggtcctcggtgaaggtctcctgcaaggcttctggaggcaccttc............agcagctatactatcagctgggtgcgacaggcccctggacaagggcttgagtggatgggaaggatcatccctatc......cttggtatagcaaactacgcacagaagttccag...ggcagagtcacgattaccgcggacaaatccacgagcacagcctacatggagctgagcagcctgagatctgaggacacggccgtgtattactgtgcgagagatcccccctatgatagtagtggttatcctctccagcactggggccagggcaccctggtcaccgtctcctcag		caggtccagctggtgcaatctggggct...gaggtgaagaagcctgggtcctcggtgaaggtctcctgcaaggcttctggaggcaccttc............agcagctatactatcagctgggtgcgacaggcccctggacaagggcttgagtggatgggaaggatcatccctatc......cttggtatagcaaactacgcacagaagttccag...ggcagagtcacgattaccgcggacaaatccacgagcacagcctacatggagctgagcagcctgagatctgaggacacggccgtgtattactgtgcgaga	caggtccagctggtgcaatctggggct...gaggtgaagaagcctgggtcctcggtgaaggtctcctgcaaggcttct	ggaggcaccttc............agcagctatact	atcagctgggtgcgacaggcccctggacaagggcttgagtggatgggaagg	atcatccctatc......cttggtatagca	aactacgcacagaagttccag...ggcagagtcacgattaccgcggacaaatccacgagcacagcctacatggagctgagcagcctgagatctgaggacacggccgtgtattactgt	gcgagagatcccccctatgatagtagtggttatcctctccagcac	tgtgcgagagatcccccctatgatagtagtggttatcctctccagcactgg	tccagcactggggccagggcaccctggtcaccgtctcctcag	tggggccagggcaccctggtcaccgtctcctcag
1682	AAGGAGCCAGGTGCCT-1_contig_4	productive	Homsap IGHV4-59*01 F	Homsap IGHJ6*02 F	Homsap IGHD3-3*01 F	caggtgcagctgcaggagtcgggccca...ggactggtgaagccttcggagaccctgtccctcacctgcactgtctctggtggctccatc............agtagttactactggagctggatccggcagcccccagggaagggactggagtggattgggtatatctattacagt.........gggagcaccaactacaacccctccctcaag...agtcgagtcaccatatcagtagacacgtccaagaaccagttctccctgaagctgagctctgtgaccgctgcggacacggccgtgtattactgtgcgagaggatttacgtattacgatttttggagtggttattacccccccccctactactactactacggtatggacgtctggggccaa…		caggtgcagctgcaggagtcgggccca...ggactggtgaagccttcggagaccctgtccctcacctgcactgtctctggtggctccatc............agtagttactactggagctggatccggcagcccccagggaagggactggagtggattgggtatatctattacagt.........gggagcaccaactacaacccctccctcaag...agtcgagtcaccatatcagtagacacgtccaagaaccagttctccctgaagctgagctctgtgaccgctgcggacacggccgtgtattactgtgcgagag	caggtgcagctgcaggagtcgggccca...ggactggtgaagccttcggagaccctgtccctcacctgcactgtctct	ggtggctccatc............agtagttactac	tggagctggatccggcagcccccagggaagggactggagtggattgggtat	atctattacagt.........gggagcacc	aactacaacccctccctcaag...agtcgagtcaccatatcagtagacacgtccaagaaccagttctccctgaagctgagctctgtgaccgctgcggacacggccgtgtattactgt	gcgagaggatttacgtattacgatttttggagtggttattacccccccccctactactactactacggtatggacgtc	tgtgcgagaggatttacgtattacgatttttggagtggttattacccccccccctactactactactacggtatggacgtctgg	tactactactactacggtatggacgtctggggccaagggaccacggtcaccgtctcctca	tggggccaagggaccacggtcaccgtctcctca
3802	AAGGAGCGTGGGTCAA-1_contig_1	productive	Homsap IGHV4-31*03 F	Homsap IGHJ4*02 F	Homsap IGHD7-27*01 F	caggtgcagctgcaggagtcgggccca...ggactggtgaagccttcacagaccctgtccctcacctgcactgtctctggtggctccatcagc......agtggtggttactactggagctggatccgccagcacccagggaagggcctggagtggattgggtacatctattacagt.........gggagcacctactacaacccgtccctcaag...agtcgagttaccatatcagtagacacgtctaagaaccagttctccctgaagctgagctctgtgactgccgcggacacggccgtgtattactgtgcgaggctctctcataactgggggtctccgcttgacgactactggggccagggaaccctggtcaccgtctcctcag		caggtgcagctgcaggagtcgggccca...ggactggtgaagccttcacagaccctgtccctcacctgcactgtctctggtggctccatcagc......agtggtggttactactggagctggatccgccagcacccagggaagggcctggagtggattgggtacatctattacagt.........gggagcacctactacaacccgtccctcaag...agtcgagttaccatatcagtagacacgtctaagaaccagttctccctgaagctgagctctgtgactgccgcggacacggccgtgtattactgtgcgag	caggtgcagctgcaggagtcgggccca...ggactggtgaagccttcacagaccctgtccctcacctgcactgtctct	ggtggctccatcagc......agtggtggttactac	tggagctggatccgccagcacccagggaagggcctggagtggattgggtac	atctattacagt.........gggagcacc	tactacaacccgtccctcaag...agtcgagttaccatatcagtagacacgtctaagaaccagttctccctgaagctgagctctgtgactgccgcggacacggccgtgtattactgt	gcgaggctctctcataactgggggtctccgcttgacgactac	tgtgcgaggctctctcataactgggggtctccgcttgacgactactgg	gactactggggccagggaaccctggtcaccgtctcctcag	tggggccagggaaccctggtcaccgtctcctcag
2432	AAGGCAGAGCAGCGTA-1_contig_1	productive	Homsap IGHV4-30-4*01 F	Homsap IGHJ5*02 F	Homsap IGHD3-10*01 F	caggtgcagctgcaggagtcgggccca...ggactggtgaagccttcacagaccctgtccctcacctgcactgtctctggtggctccatcagc......agtggtgattactactggagttggatccgccagcccccagggaagggcctggagtggattgggtacatctattacagt.........gggagcacctactacaacccgtccctcaag...agtcgagttaccatatcagtagacacgtccaagaaccagttctccctgaagctgagctctgtgactgccgcagacacggccgtgtattactgtgccagagagcaattactatggttcagggagttatatttagggacgaactggttcgacccctggggccagggaaccctggtcaccgtc…		caggtgcagctgcaggagtcgggccca...ggactggtgaagccttcacagaccctgtccctcacctgcactgtctctggtggctccatcagc......agtggtgattactactggagttggatccgccagcccccagggaagggcctggagtggattgggtacatctattacagt.........gggagcacctactacaacccgtccctcaag...agtcgagttaccatatcagtagacacgtccaagaaccagttctccctgaagctgagctctgtgactgccgcagacacggccgtgtattactgtgccagaga	caggtgcagctgcaggagtcgggccca...ggactggtgaagccttcacagaccctgtccctcacctgcactgtctct	ggtggctccatcagc......agtggtgattactac	tggagttggatccgccagcccccagggaagggcctggagtggattgggtac	atctattacagt.........gggagcacc	tactacaacccgtccctcaag...agtcgagttaccatatcagtagacacgtccaagaaccagttctccctgaagctgagctctgtgactgccgcagacacggccgtgtattactgt	gccagagagcaattactatggttcagggagttatatttagggacgaactggttcgacccc	tgtgccagagagcaattactatggttcagggagttatatttagggacgaactggttcgacccctgg	aactggttcgacccctggggccagggaaccctggtcaccgtctcctcag	tggggccagggaaccctggtcaccgtctcctcag
1072	AAGGCAGCACAAGTAA-1_contig_1	productive	Homsap IGHV3-9*01 F	Homsap IGHJ6*02 F	Homsap IGHD2-15*01 F	gaagtgcagctggtggagtctggggga...ggcttggtacagcctggcaggtccctgagactctcctgtgcagcctctggattcaccttt............gatgattatgccatgcactgggtccggcaagctccagggaagggcctggagtgggtctcaggtattagttggaat......agtggtagcataggctatgcggactctgtgaag...ggccgattcaccatctccagagacaacgccaagaactccctgtatctgcaaatgaacagtctgagagctgaggacacggccttgtattactgtgcaaaagaggggggatattgtagtggtggtagctgcccctactacggtatggacgtctggggccaagggaccacggtcaccgtctcc…		gaagtgcagctggtggagtctggggga...ggcttggtacagcctggcaggtccctgagactctcctgtgcagcctctggattcaccttt............gatgattatgccatgcactgggtccggcaagctccagggaagggcctggagtgggtctcaggtattagttggaat......agtggtagcataggctatgcggactctgtgaag...ggccgattcaccatctccagagacaacgccaagaactccctgtatctgcaaatgaacagtctgagagctgaggacacggccttgtattactgtgcaaaaga	gaagtgcagctggtggagtctggggga...ggcttggtacagcctggcaggtccctgagactctcctgtgcagcctct	ggattcaccttt............gatgattatgcc	atgcactgggtccggcaagctccagggaagggcctggagtgggtctcaggt	attagttggaat......agtggtagcata	ggctatgcggactctgtgaag...ggccgattcaccatctccagagacaacgccaagaactccctgtatctgcaaatgaacagtctgagagctgaggacacggccttgtattactgt	gcaaaagaggggggatattgtagtggtggtagctgcccctactacggtatggacgtc	tgtgcaaaagaggggggatattgtagtggtggtagctgcccctactacggtatggacgtctgg	ctactacggtatggacgtctggggccaagggaccacggtcaccgtctcctca	tggggccaagggaccacggtcaccgtctcctca
2620	AAGGCAGCATGGTTGT-1_contig_3	productive	Homsap IGHV3-11*01 F	Homsap IGHJ6*02 F	Homsap IGHD3-10*01 F	caggtgcagctggtggagtctggggga...ggcttggtcaagcctggagggtccctgagactctcctgtgcagcctctggattcaccttc............agtgactactacatgagctggatccgccaggctccagggaaggggctggagtgggtttcatacattagtagtagt......ggtagtaccatatactacgcagactctgtgaag...ggccgattcaccatctccagggacaacgccaagaactcactgtatctgcaaatgaacagcctgagagccgaggacacggccgtgtattactgtgcgaggagtattactatggttcagggaaatgggcgcggtatggacgtctggggccaagggaccacggtcaccgtctcctca		caggtgcagctggtggagtctggggga...ggcttggtcaagcctggagggtccctgagactctcctgtgcagcctctggattcaccttc............agtgactactacatgagctggatccgccaggctccagggaaggggctggagtgggtttcatacattagtagtagt......ggtagtaccatatactacgcagactctgtgaag...ggccgattcaccatctccagggacaacgccaagaactcactgtatctgcaaatgaacagcctgagagccgaggacacggccgtgtattactgtgcgag	caggtgcagctggtggagtctggggga...ggcttggtcaagcctggagggtccctgagactctcctgtgcagcctct	ggattcaccttc............agtgactactac	atgagctggatccgccaggctccagggaaggggctggagtgggtttcatac	attagtagtagt......ggtagtaccata	tactacgcagactctgtgaag...ggccgattcaccatctccagggacaacgccaagaactcactgtatctgcaaatgaacagcctgagagccgaggacacggccgtgtattactgt	gcgaggagtattactatggttcagggaaatgggcgcggtatggacgtc	tgtgcgaggagtattactatggttcagggaaatgggcgcggtatggacgtctgg	cggtatggacgtctggggccaagggaccacggtcaccgtctcctca	tggggccaagggaccacggtcaccgtctcctca
3727	AAGGTTCGTTACGGAG-1_contig_1	productive	Homsap IGHV3-30*03 F, or Homsap IGHV3-30*18 F or Homsap IGHV3-30-5*01 F	Homsap IGHJ5*02 F	Homsap IGHD5-12*01 F	caggtgcagctggtggagtctggggga...ggcgtggtccagcctgggaggtccctgagactctcctgtgcagcctctggattcaccttc............agtagctatggcatgcactgggtccgccaggctccaggcaaggggctggagtgggtggcagttatatcatatgat......ggaagtaataaatactatgcagactccgtgaag...ggccgattcaccatctccagagacaattccaagaacacgctgtatctgcaaatgaacagcctgagagctgaggacacggctgtgtattactgtgcgaaagataacagtgaatatagtggctacgactggggccagggaaccctggtcaccgtctcctcag		caggtgcagctggtggagtctggggga...ggcgtggtccagcctgggaggtccctgagactctcctgtgcagcctctggattcaccttc............agtagctatggcatgcactgggtccgccaggctccaggcaaggggctggagtgggtggcagttatatcatatgat......ggaagtaataaatactatgcagactccgtgaag...ggccgattcaccatctccagagacaattccaagaacacgctgtatctgcaaatgaacagcctgagagctgaggacacggctgtgtattactgtgcga	caggtgcagctggtggagtctggggga...ggcgtggtccagcctgggaggtccctgagactctcctgtgcagcctct	ggattcaccttc............agtagctatggc	atgcactgggtccgccaggctccaggcaaggggctggagtgggtggcagtt	atatcatatgat......ggaagtaataaa	tactatgcagactccgtgaag...ggccgattcaccatctccagagacaattccaagaacacgctgtatctgcaaatgaacagcctgagagctgaggacacggctgtgtattactgt	gcgaaagataacagtgaatatagtggctacgac	tgtgcgaaagataacagtgaatatagtggctacgactgg	ctggggccagggaaccctggtcaccgtctcctcag	tggggccagggaaccctggtcaccgtctcctcag
596	AAGTCTGCAATCGGTT-1_contig_1	productive	Homsap IGHV6-1*01 F	Homsap IGHJ5*02 F	Homsap IGHD6-19*01 F	caggtacagctgcagcagtcaggtcca...ggactggtgaagccctcgcagaccctctcactcacctgtgccatctccggggacagtgtctct......agcaacagtgctgcttggaactggatcaggcagtccccatcgagaggccttgagtggctgggaaggacatactacaggtcc...aagtggtataatgattatgcagtatctgtgaaa...agtcgaataaccatcaacccagacacatccaagaaccagttctccctgcagctgaactctgtgactcccgaggacacggctgtgtattactgtgcaaagacaccgggtatagcagtggctggtagcgtctggttcgacccctggggccagggaaccctggtcaccgtctcctcag		caggtacagctgcagcagtcaggtcca...ggactggtgaagccctcgcagaccctctcactcacctgtgccatctccggggacagtgtctct......agcaacagtgctgcttggaactggatcaggcagtccccatcgagaggccttgagtggctgggaaggacatactacaggtcc...aagtggtataatgattatgcagtatctgtgaaa...agtcgaataaccatcaacccagacacatccaagaaccagttctccctgcagctgaactctgtgactcccgaggacacggctgtgtattactgtgcaa	caggtacagctgcagcagtcaggtcca...ggactggtgaagccctcgcagaccctctcactcacctgtgccatctcc	ggggacagtgtctct......agcaacagtgctgct	tggaactggatcaggcagtccccatcgagaggccttgagtggctgggaagg	acatactacaggtcc...aagtggtataat	gattatgcagtatctgtgaaa...agtcgaataaccatcaacccagacacatccaagaaccagttctccctgcagctgaactctgtgactcccgaggacacggctgtgtattactgt	gcaaagacaccgggtatagcagtggctggtagcgtctggttcgacccc	tgtgcaaagacaccgggtatagcagtggctggtagcgtctggttcgacccctgg	ctggttcgacccctggggccagggaaccctggtcaccgtctcctcag	tggggccagggaaccctggtcaccgtctcctcag
3806	AAGTCTGTCTAACTTC-1_contig_2	productive	Homsap IGHV3-66*01 F, or Homsap IGHV3-66*04 F	Homsap IGHJ4*02 F	Homsap IGHD6-6*01 F	gaggtgcagctggtggagtctggggga...ggcttggtccagcctggggggtccctgagactctcctgtgcagcctctggattcaccgtc............agcaacaactacatgacctgggtccgccaggctccagggcaggggctgcagtggctctcagttatttatagcagt.........ggtagtacatactacgcagactccgtgaag...ggcagattcaccatctccagagacaattccaagaatatggtgtatcttcaaatgaacagcctgagagccgaggacacggctgtgtattactgtgcgaaatcgggatatagtacctcgtctgtctttgactactggggccagggagccctggtcaccgtctcctcag		gaggtgcagctggtggagtctggggga...ggcttggtccagcctggggggtccctgagactctcctgtgcagcctctggattcaccgtc............agcaacaactacatgacctgggtccgccaggctccagggcaggggctgcagtggctctcagttatttatagcagt.........ggtagtacatactacgcagactccgtgaag...ggcagattcaccatctccagagacaattccaagaatatggtgtatcttcaaatgaacagcctgagagccgaggacacggctgtgtattactgtgcga	gaggtgcagctggtggagtctggggga...ggcttggtccagcctggggggtccctgagactctcctgtgcagcctct	ggattcaccgtc............agcaacaactac	atgacctgggtccgccaggctccagggcaggggctgcagtggctctcagtt	atttatagcagt.........ggtagtaca	tactacgcagactccgtgaag...ggcagattcaccatctccagagacaattccaagaatatggtgtatcttcaaatgaacagcctgagagccgaggacacggctgtgtattactgt	gcgaaatcgggatatagtacctcgtctgtctttgactac	tgtgcgaaatcgggatatagtacctcgtctgtctttgactactgg	ctttgactactggggccagggagccctggtcaccgtctcctcag	tggggccagggagccctggtcaccgtctcctcag
2399	AATCCAGAGTGTGAAT-1_contig_1	productive	Homsap IGHV3-7*01 F	Homsap IGHJ4*02 F	Homsap IGHD4-17*01 F	gagttgcagctggtggagtctggggga...ggcttggtccagcctgaggggtccctgagactctcctgtgcagcctctggattcaccttt............agtagccattggatgagctgggtccgccaggccccagggaaggggcttgagtgggtggccaacataaacgaagat......ggaagtgagaaatactatatggactctgtgaag...ggccgattcaccatctccagagacaacgccaagaactcactgtttctggaaatgaacaggctgagagccgaggacacggctgtgtattactgtgcgagtccttacctttcgactacggtgaacagcctttgctactggggccagggaaccctggtcaccgtctcctcag		gagttgcagctggtggagtctggggga...ggcttggtccagcctgaggggtccctgagactctcctgtgcagcctctggattcaccttt............agtagccattggatgagctgggtccgccaggccccagggaaggggcttgagtgggtggccaacataaacgaagat......ggaagtgagaaatactatatggactctgtgaag...ggccgattcaccatctccagagacaacgccaagaactcactgtttctggaaatgaacaggctgagagccgaggacacggctgtgtattactgtgcgag	gagttgcagctggtggagtctggggga...ggcttggtccagcctgaggggtccctgagactctcctgtgcagcctct	ggattcaccttt............agtagccattgg	atgagctgggtccgccaggccccagggaaggggcttgagtgggtggccaac	ataaacgaagat......ggaagtgagaaa	tactatatggactctgtgaag...ggccgattcaccatctccagagacaacgccaagaactcactgtttctggaaatgaacaggctgagagccgaggacacggctgtgtattactgt	gcgagtccttacctttcgactacggtgaacagcctttgctac	tgtgcgagtccttacctttcgactacggtgaacagcctttgctactgg	ctactggggccagggaaccctggtcaccgtctcctcag	tggggccagggaaccctggtcaccgtctcctcag
739	AATCCAGCATACGCCG-1_contig_3	productive	Homsap IGHV4-34*01 F	Homsap IGHJ4*02 F	Homsap IGHD1-14*01 ORF	caggtgcagctacagcagtggggcgca...ggactgttgaagccttcggagaccctgtccctcacctgcgctgtctatggtgggtccttc............agtggttactactggagctggatccgccagcccccagggaaggggctggagtggattggggaaatcaatcatagt.........ggaagcaccaactacaacccgtccctcaag...agtcgagtcaccatatcagtagacacgtccaagaaccagttctccctgaagctgagctctgtgaccgccgcggacacggctgtgtattactgtgcgagaggcctaggggccccgaacatgtactactttgactactggggccagggaaccctggtcaccgtctcctcag		caggtgcagctacagcagtggggcgca...ggactgttgaagccttcggagaccctgtccctcacctgcgctgtctatggtgggtccttc............agtggttactactggagctggatccgccagcccccagggaaggggctggagtggattggggaaatcaatcatagt.........ggaagcaccaactacaacccgtccctcaag...agtcgagtcaccatatcagtagacacgtccaagaaccagttctccctgaagctgagctctgtgaccgccgcggacacggctgtgtattactgtgcgagagg	caggtgcagctacagcagtggggcgca...ggactgttgaagccttcggagaccctgtccctcacctgcgctgtctat	ggtgggtccttc............agtggttactac	tggagctggatccgccagcccccagggaaggggctggagtggattggggaa	atcaatcatagt.........ggaagcacc	aactacaacccgtccctcaag...agtcgagtcaccatatcagtagacacgtccaagaaccagttctccctgaagctgagctctgtgaccgccgcggacacggctgtgtattactgt	gcgagaggcctaggggccccgaacatgtactactttgactac	tgtgcgagaggcctaggggccccgaacatgtactactttgactactgg	actactttgactactggggccagggaaccctggtcaccgtctcctcag	tggggccagggaaccctggtcaccgtctcctcag
1323	AATCGGTGTTTGGCGC-1_contig_1	productive	Homsap IGHV3-15*01 F	Homsap IGHJ6*02 F	Homsap IGHD1-26*01 F	gaggtgcagctggtggagtctggggga...ggcttggtaaagcctggggggtcccttagactctcctgtgcagcctctggattcactttc............agtaacgcctggatgagctgggtccgccaggctccagggaaggggctggagtgggttggccgtattaaaagcaaaactgatggtgggacaacagactacgctgcacccgtgaaa...ggcagattcaccatctcaagagatgattcaaaaaacacgctgtatctgcaaatgaacagcctgaaaaccgaggacacagccgtgtattactgtaccacaggacccagcggccgtgggagctactcaaggacctacggtatggacgtctggggccaagggaccacggtcaccgtctcctca		gaggtgcagctggtggagtctggggga...ggcttggtaaagcctggggggtcccttagactctcctgtgcagcctctggattcactttc............agtaacgcctggatgagctgggtccgccaggctccagggaaggggctggagtgggttggccgtattaaaagcaaaactgatggtgggacaacagactacgctgcacccgtgaaa...ggcagattcaccatctcaagagatgattcaaaaaacacgctgtatctgcaaatgaacagcctgaaaaccgaggacacagccgtgtattactgtaccacag	gaggtgcagctggtggagtctggggga...ggcttggtaaagcctggggggtcccttagactctcctgtgcagcctct	ggattcactttc............agtaacgcctgg	atgagctgggtccgccaggctccagggaaggggctggagtgggttggccgt	attaaaagcaaaactgatggtgggacaaca	gactacgctgcacccgtgaaa...ggcagattcaccatctcaagagatgattcaaaaaacacgctgtatctgcaaatgaacagcctgaaaaccgaggacacagccgtgtattactgt	accacaggacccagcggccgtgggagctactcaaggacctacggtatggacgtc	tgtaccacaggacccagcggccgtgggagctactcaaggacctacggtatggacgtctgg	ctacggtatggacgtctggggccaagggaccacggtcaccgtctcctca	tggggccaagggaccacggtcaccgtctcctca
1969	AATCGGTTCGTCTGCT-1_contig_2	productive	Homsap IGHV3-66*01 F, or Homsap IGHV3-66*04 F	Homsap IGHJ3*02 F	Homsap IGHD3-10*01 F	gaggtgcagctggtggagtctggggga...ggcttggtccagcctggggggtccctgagactctcctgtgcagcctctggattcaccgtc............agtagcaactacatgagctgggtccgccaggctccagggaaggggctggagtgggtctcagttatttatagcggt.........ggtagcacatactacgcagactccgtgaag...ggcagattcaccatctccagagacaattccaagaacacgctgtatcttcaaatgaacagcctgagagccgaggacacggctgtgtattactgtgcgagagattcgtgggccgcaggtgcttttgatatctggggccaagggacaatggtcaccgtctcttcag		gaggtgcagctggtggagtctggggga...ggcttggtccagcctggggggtccctgagactctcctgtgcagcctctggattcaccgtc............agtagcaactacatgagctgggtccgccaggctccagggaaggggctggagtgggtctcagttatttatagcggt.........ggtagcacatactacgcagactccgtgaag...ggcagattcaccatctccagagacaattccaagaacacgctgtatcttcaaatgaacagcctgagagccgaggacacggctgtgtattactgtgcgagaga	gaggtgcagctggtggagtctggggga...ggcttggtccagcctggggggtccctgagactctcctgtgcagcctct	ggattcaccgtc............agtagcaactac	atgagctgggtccgccaggctccagggaaggggctggagtgggtctcagtt	atttatagcggt.........ggtagcaca	tactacgcagactccgtgaag...ggcagattcaccatctccagagacaattccaagaacacgctgtatcttcaaatgaacagcctgagagccgaggacacggctgtgtattactgt	gcgagagattcgtgggccgcaggtgcttttgatatc	tgtgcgagagattcgtgggccgcaggtgcttttgatatctgg	tgcttttgatatctggggccaagggacaatggtcaccgtctcttcag	tggggccaagggacaatggtcaccgtctcttcag
667	ACACCAAAGTAGGTGC-1_contig_1	productive	Homsap IGHV4-34*01 F	Homsap IGHJ5*02 F	Homsap IGHD1-7*01 F	caggtgcagctacagcagtggggcgca...ggactgttgaagccttcggagaccctgtccctcacctgcgctgtctatggtgggtccttc............agtggttactactggagctggatccgccagcccccagggaaggggctggagtggattggggaaatcaatcatagt.........ggaagcaccaactacaacccgtccctcaag...agtcgagtcaccatatcagtagacacgtccaagaaccagttctccctgaagctgagctctgtgaccgccgcggacacggctgtgtattactgtgcgagaggagttcgtataactggaactacaaagtggttcgacccctggggccagggaaccctggtcaccgtctcctcag		caggtgcagctacagcagtggggcgca...ggactgttgaagccttcggagaccctgtccctcacctgcgctgtctatggtgggtccttc............agtggttactactggagctggatccgccagcccccagggaaggggctggagtggattggggaaatcaatcatagt.........ggaagcaccaactacaacccgtccctcaag...agtcgagtcaccatatcagtagacacgtccaagaaccagttctccctgaagctgagctctgtgaccgccgcggacacggctgtgtattactgtgcgagagg	caggtgcagctacagcagtggggcgca...ggactgttgaagccttcggagaccctgtccctcacctgcgctgtctat	ggtgggtccttc............agtggttactac	tggagctggatccgccagcccccagggaaggggctggagtggattggggaa	atcaatcatagt.........ggaagcacc	aactacaacccgtccctcaag...agtcgagtcaccatatcagtagacacgtccaagaaccagttctccctgaagctgagctctgtgaccgccgcggacacggctgtgtattactgt	gcgagaggagttcgtataactggaactacaaagtggttcgacccc	tgtgcgagaggagttcgtataactggaactacaaagtggttcgacccctgg	tggttcgacccctggggccagggaaccctggtcaccgtctcctcag	tggggccagggaaccctggtcaccgtctcctcag
1	ACACCCTCAGGCTGAA-1_contig_1	productive	Homsap IGHV3-21*01 F	Homsap IGHJ4*02 F	Homsap IGHD6-19*01 F	gaggtgcagctggtggagtctggggga...ggcctggtcaagcctggggggtccctgagactctcctgtgcagcctctggattcaccttc............agtagctatagcatgaactgggtccgccaggctccagggaaggggctggagtgggtctcatccattagtagtagt......agtagttacatatactacgcagactcagtgaag...ggccgattcaccatctccagagacaacgccaagaactcactgtatctgcaaatgaacagcctgagagccgaggacacggctgtgtattactgtgcgagagagcccaaaggcgcagcagtggctggacaacttgactactggggccagggaaccctggtcaccgtctcctcag		gaggtgcagctggtggagtctggggga...ggcctggtcaagcctggggggtccctgagactctcctgtgcagcctctggattcaccttc............agtagctatagcatgaactgggtccgccaggctccagggaaggggctggagtgggtctcatccattagtagtagt......agtagttacatatactacgcagactcagtgaag...ggccgattcaccatctccagagacaacgccaagaactcactgtatctgcaaatgaacagcctgagagccgaggacacggctgtgtattactgtgcgagaga	gaggtgcagctggtggagtctggggga...ggcctggtcaagcctggggggtccctgagactctcctgtgcagcctct	ggattcaccttc............agtagctatagc	atgaactgggtccgccaggctccagggaaggggctggagtgggtctcatcc	attagtagtagt......agtagttacata	tactacgcagactcagtgaag...ggccgattcaccatctccagagacaacgccaagaactcactgtatctgcaaatgaacagcctgagagccgaggacacggctgtgtattactgt	gcgagagagcccaaaggcgcagcagtggctggacaacttgactac	tgtgcgagagagcccaaaggcgcagcagtggctggacaacttgactactgg	ttgactactggggccagggaaccctggtcaccgtctcctcag	tggggccagggaaccctggtcaccgtctcctcag
1040	ACACCCTGTCGGGTCT-1_contig_3	productive	Homsap IGHV3-23*01 F, or Homsap IGHV3-23D*01 F	Homsap IGHJ6*02 F	Homsap IGHD6-13*01 F	gaggtgcagctgttggagtctggggga...ggcttggtacagcctggggggtccctgagactctcctgtgcagcctctggattcaccttt............agcagctatgccatgagctgggtccgccaggctccagggaaggggctggagtgggtctcagctattagtggtagt......ggtggtagcacatactacgcagactccgtgaag...ggccggttcaccatctccagagacaattccaagaacacgctgtatctgcaaatgaacagcctgagagccgaggacacggccgtatattactgtcaggggggcagcagctgggataacgcttactactactactacggtatggacgtctggggccaagggaccacggtcaccgtctcctca		gaggtgcagctgttggagtctggggga...ggcttggtacagcctggggggtccctgagactctcctgtgcagcctctggattcaccttt............agcagctatgccatgagctgggtccgccaggctccagggaaggggctggagtgggtctcagctattagtggtagt......ggtggtagcacatactacgcagactccgtgaag...ggccggttcaccatctccagagacaattccaagaacacgctgtatctgcaaatgaacagcctgagagccgaggacacggccgtatattactgt	gaggtgcagctgttggagtctggggga...ggcttggtacagcctggggggtccctgagactctcctgtgcagcctct	ggattcaccttt............agcagctatgcc	atgagctgggtccgccaggctccagggaaggggctggagtgggtctcagct	attagtggtagt......ggtggtagcaca	tactacgcagactccgtgaag...ggccggttcaccatctccagagacaattccaagaacacgctgtatctgcaaatgaacagcctgagagccgaggacacggccgtatattactgt	caggggggcagcagctgggataacgcttactactactactacggtatggacgtc	tgtcaggggggcagcagctgggataacgcttactactactactacggtatggacgtctgg	ttactactactactacggtatggacgtctggggccaagggaccacggtcaccgtctcctca	tggggccaagggaccacggtcaccgtctcctca
2119	ACACCCTTCCAGTATG-1_contig_1	productive	Homsap IGHV1-18*04 F	Homsap IGHJ6*02 F	Homsap IGHD3-9*01 F	caggttcagctggtgcagtctggagct...gaggtgaagaagcctggggcctcagtgaaggtctcctgcaaggcttctggttacaccttt............accagctacggtatcagctgggtgcgacaggcccctggacaagggcttgagtggatgggatggatcagcgcttac......aatggtaacacaaactatgcacagaagctccag...ggcagagtcaccatgaccacagacacatccacgagcacagcctacatggagctgaggagcctgagatctgacgacacggccgtgtattactgtgcgagaataagctacgatattttgactggttattatctcgcggccccccagggctactactacggtatggacgtctggggccaaggg…		caggttcagctggtgcagtctggagct...gaggtgaagaagcctggggcctcagtgaaggtctcctgcaaggcttctggttacaccttt............accagctacggtatcagctgggtgcgacaggcccctggacaagggcttgagtggatgggatggatcagcgcttac......aatggtaacacaaactatgcacagaagctccag...ggcagagtcaccatgaccacagacacatccacgagcacagcctacatggagctgaggagcctgagatctgacgacacggccgtgtattactgtgcgaga	caggttcagctggtgcagtctggagct...gaggtgaagaagcctggggcctcagtgaaggtctcctgcaaggcttct	ggttacaccttt............accagctacggt	atcagctgggtgcgacaggcccctggacaagggcttgagtggatgggatgg	atcagcgcttac......aatggtaacaca	aactatgcacagaagctccag...ggcagagtcaccatgaccacagacacatccacgagcacagcctacatggagctgaggagcctgagatctgacgacacggccgtgtattactgt	gcgagaataagctacgatattttgactggttattatctcgcggccccccagggctactactacggtatggacgtc	tgtgcgagaataagctacgatattttgactggttattatctcgcggccccccagggctactactacggtatggacgtctgg	ctactactacggtatggacgtctggggccaagggaccacggtcaccgtctcctca	tggggccaagggaccacggtcaccgtctcctca
3194	ACACCGGTCGAATGCT-1_contig_3	productive	Homsap IGHV4-30-4*01 F	Homsap IGHJ6*02 F	Homsap IGHD2-2*01 F	caggtgcagctgcaggagtcgggccca...ggactggtgaagccttcacagaccctgtccctcacctgcactgtctctggtggctccatcagc......agtggtgattactactggagttggatccgccagcccccagggaagggcctggagtggattgggtacatctattacagt.........gggagcacctactacaacccgtccctcaag...agtcgagttaccatatcagtagacacgtccaagaaccagttctccctgaagctgagctctgtgactgccgcagacacggccgtgtattactgtgccagagattcgagatattgtagtagtaccagctgctatgatgtggtttactactactacggtatggacgtctggggccaagggacc…		caggtgcagctgcaggagtcgggccca...ggactggtgaagccttcacagaccctgtccctcacctgcactgtctctggtggctccatcagc......agtggtgattactactggagttggatccgccagcccccagggaagggcctggagtggattgggtacatctattacagt.........gggagcacctactacaacccgtccctcaag...agtcgagttaccatatcagtagacacgtccaagaaccagttctccctgaagctgagctctgtgactgccgcagacacggccgtgtattactgtgccagaga	caggtgcagctgcaggagtcgggccca...ggactggtgaagccttcacagaccctgtccctcacctgcactgtctct	ggtggctccatcagc......agtggtgattactac	tggagttggatccgccagcccccagggaagggcctggagtggattgggtac	atctattacagt.........gggagcacc	tactacaacccgtccctcaag...agtcgagttaccatatcagtagacacgtccaagaaccagttctccctgaagctgagctctgtgactgccgcagacacggccgtgtattactgt	gccagagattcgagatattgtagtagtaccagctgctatgatgtggtttactactactacggtatggacgtc	tgtgccagagattcgagatattgtagtagtaccagctgctatgatgtggtttactactactacggtatggacgtctgg	tactactactacggtatggacgtctggggccaagggaccacggtcaccgtctcctca	tggggccaagggaccacggtcaccgtctcctca
1375	ACACCGGTCTTCTGGC-1_contig_2	productive	Homsap IGHV3-21*01 F	Homsap IGHJ4*02 F	Homsap IGHD2-21*01 F	gaggtgcagctggtggagtctggggga...ggcctggtcaagcctggggggtccctgagactctcctgtgcagcctctggattcaccttc............agtagctatagcatgaactgggtccgccaggctccagggaaggggctggagtgggtctcatccattagtagtagt......agtagttacatatactacgcagactcagtgaag...ggccgattcaccatctccagagacaacgccaagaactcactgtatctgcaaatgaacagcctgagagccgaggacacggctgtgtattactgtgcgagagattttcaggcatattgtggtggtgattgcaaaaagacaccgtactactttgactactggggccagggaaccctggtcacc…		gaggtgcagctggtggagtctggggga...ggcctggtcaagcctggggggtccctgagactctcctgtgcagcctctggattcaccttc............agtagctatagcatgaactgggtccgccaggctccagggaaggggctggagtgggtctcatccattagtagtagt......agtagttacatatactacgcagactcagtgaag...ggccgattcaccatctccagagacaacgccaagaactcactgtatctgcaaatgaacagcctgagagccgaggacacggctgtgtattactgtgcgagaga	gaggtgcagctggtggagtctggggga...ggcctggtcaagcctggggggtccctgagactctcctgtgcagcctct	ggattcaccttc............agtagctatagc	atgaactgggtccgccaggctccagggaaggggctggagtgggtctcatcc	attagtagtagt......agtagttacata	tactacgcagactcagtgaag...ggccgattcaccatctccagagacaacgccaagaactcactgtatctgcaaatgaacagcctgagagccgaggacacggctgtgtattactgt	gcgagagattttcaggcatattgtggtggtgattgcaaaaagacaccgtactactttgactac	tgtgcgagagattttcaggcatattgtggtggtgattgcaaaaagacaccgtactactttgactactgg	actactttgactactggggccagggaaccctggtcaccgtctcctcag	tggggccagggaaccctggtcaccgtctcctcag
218	ACACTGAAGCCCAACC-1_contig_1	productive	Homsap IGHV3-30-3*01 F	Homsap IGHJ4*02 F	Homsap IGHD3-22*01 F	caggtgcagctggtggagtctggggga...ggcgtggtccagcctgggaggtccctgagactctcctgtgcagcctctggattcaccttc............agtagctatgctatgcactgggtccgccaggctccaggcaaggggctggagtgggtggcagttatatcatatgat......ggaagcaataaatactacgcagactccgtgaag...ggccgattcaccatctccagagacaattccaagaacacgctgtatctgcaaatgaacagcctgagagctgaggacacggctgtgtattactgtgcgagagattctggctcgccctactatgatagtagtggttattcccactttgactactggggccagggaaccctggtcaccgtctcc…		caggtgcagctggtggagtctggggga...ggcgtggtccagcctgggaggtccctgagactctcctgtgcagcctctggattcaccttc............agtagctatgctatgcactgggtccgccaggctccaggcaaggggctggagtgggtggcagttatatcatatgat......ggaagcaataaatactacgcagactccgtgaag...ggccgattcaccatctccagagacaattccaagaacacgctgtatctgcaaatgaacagcctgagagctgaggacacggctgtgtattactgtgcgagaga	caggtgcagctggtggagtctggggga...ggcgtggtccagcctgggaggtccctgagactctcctgtgcagcctct	ggattcaccttc............agtagctatgct	atgcactgggtccgccaggctccaggcaaggggctggagtgggtggcagtt	atatcatatgat......ggaagcaataaa	tactacgcagactccgtgaag...ggccgattcaccatctccagagacaattccaagaacacgctgtatctgcaaatgaacagcctgagagctgaggacacggctgtgtattactgt	gcgagagattctggctcgccctactatgatagtagtggttattcccactttgactac	tgtgcgagagattctggctcgccctactatgatagtagtggttattcccactttgactactgg	actttgactactggggccagggaaccctggtcaccgtctcctcag	tggggccagggaaccctggtcaccgtctcctcag
599	ACACTGACAAGGACAC-1_contig_2	productive	Homsap IGHV3-9*01 F	Homsap IGHJ6*02 F	Homsap IGHD4-11*01 ORF	gaagtgcagctggtggagtctggggga...ggcttggtacagcctggcaggtccctgagactctcctgtgcagcctctggattcaccttt............gatgattatgccatgcactgggtccggcaagctccagggaagggcctggagtgggtctcaggtattagttggaat......agtggtagcataggctatgcggactctgtgaag...ggccgattcaccatctccagagacaacgccaagaactccctgtatctgcaaatgaacagtctgagagctgaggacacggccttgtattactgtgcaaaagatagaattggtcttcgactacagtctggcggtatggacgtctggggccaagggaccacggtcaccgtctcctca		gaagtgcagctggtggagtctggggga...ggcttggtacagcctggcaggtccctgagactctcctgtgcagcctctggattcaccttt............gatgattatgccatgcactgggtccggcaagctccagggaagggcctggagtgggtctcaggtattagttggaat......agtggtagcataggctatgcggactctgtgaag...ggccgattcaccatctccagagacaacgccaagaactccctgtatctgcaaatgaacagtctgagagctgaggacacggccttgtattactgtgcaaaagata	gaagtgcagctggtggagtctggggga...ggcttggtacagcctggcaggtccctgagactctcctgtgcagcctct	ggattcaccttt............gatgattatgcc	atgcactgggtccggcaagctccagggaagggcctggagtgggtctcaggt	attagttggaat......agtggtagcata	ggctatgcggactctgtgaag...ggccgattcaccatctccagagacaacgccaagaactccctgtatctgcaaatgaacagtctgagagctgaggacacggccttgtattactgt	gcaaaagatagaattggtcttcgactacagtctggcggtatggacgtc	tgtgcaaaagatagaattggtcttcgactacagtctggcggtatggacgtctgg	cggtatggacgtctggggccaagggaccacggtcaccgtctcctca	tggggccaagggaccacggtcaccgtctcctca
3100	ACACTGAGTGGTAACG-1_contig_4	productive	Homsap IGHV4-59*01 F	Homsap IGHJ2*01 F	Homsap IGHD2-2*01 F	caggtgcagctgcaggagtcgggccca...ggactggtgaagccttcggagaccctgtccctcacctgcactgtctctggtggctccatc............agtagttactactggagctggatccggcagcccccagggaagggactggagtggattgggtatatctattacagt.........gggagcaccaactacaacccctccctcaag...agtcgagtcaccatatcagtagacacgtccaagaaccagttctccctgaagctgagctctgtgaccgctgcggacacggccgtgtattactgtgcgagaggtagatgtagtagtaccagctgccccccatggaggtacttcgatctctggggccgtggcaccctggtcactgtctcctcag		caggtgcagctgcaggagtcgggccca...ggactggtgaagccttcggagaccctgtccctcacctgcactgtctctggtggctccatc............agtagttactactggagctggatccggcagcccccagggaagggactggagtggattgggtatatctattacagt.........gggagcaccaactacaacccctccctcaag...agtcgagtcaccatatcagtagacacgtccaagaaccagttctccctgaagctgagctctgtgaccgctgcggacacggccgtgtattactgtgcgagag	caggtgcagctgcaggagtcgggccca...ggactggtgaagccttcggagaccctgtccctcacctgcactgtctct	ggtggctccatc............agtagttactac	tggagctggatccggcagcccccagggaagggactggagtggattgggtat	atctattacagt.........gggagcacc	aactacaacccctccctcaag...agtcgagtcaccatatcagtagacacgtccaagaaccagttctccctgaagctgagctctgtgaccgctgcggacacggccgtgtattactgt	gcgagaggtagatgtagtagtaccagctgccccccatggaggtacttcgatctc	tgtgcgagaggtagatgtagtagtaccagctgccccccatggaggtacttcgatctctgg	ggtacttcgatctctggggccgtggcaccctggtcactgtctcctcag	tggggccgtggcaccctggtcactgtctcctcag
3649	ACAGCCGAGGCAGGTT-1_contig_2	productive	Homsap IGHV3-21*01 F	Homsap IGHJ4*02 F	Homsap IGHD2-21*01 F	gaggtgcagctggtggagtctggggga...ggcctggtcaagcctggggggtccctgagactctcctgtgcagcctctggattcaccttc............agtagctatagcatgaactgggtccgccaggctccagggaaggggctggagtgggtctcatccattagtagtagt......agtagttacatatactacgcagactcagtgaag...ggccgattcaccatctccagagacaacgccaagaactcactgtatctgcaaatgaacagcctgagagccgaggacacggctgtgtattactgtgcgagagatccgggtgaaggctacgcccatgactactggggccagggaaccctggtcaccgtctcctcag		gaggtgcagctggtggagtctggggga...ggcctggtcaagcctggggggtccctgagactctcctgtgcagcctctggattcaccttc............agtagctatagcatgaactgggtccgccaggctccagggaaggggctggagtgggtctcatccattagtagtagt......agtagttacatatactacgcagactcagtgaag...ggccgattcaccatctccagagacaacgccaagaactcactgtatctgcaaatgaacagcctgagagccgaggacacggctgtgtattactgtgcgagaga	gaggtgcagctggtggagtctggggga...ggcctggtcaagcctggggggtccctgagactctcctgtgcagcctct	ggattcaccttc............agtagctatagc	atgaactgggtccgccaggctccagggaaggggctggagtgggtctcatcc	attagtagtagt......agtagttacata	tactacgcagactcagtgaag...ggccgattcaccatctccagagacaacgccaagaactcactgtatctgcaaatgaacagcctgagagccgaggacacggctgtgtattactgt	gcgagagatccgggtgaaggctacgcccatgactac	tgtgcgagagatccgggtgaaggctacgcccatgactactgg	tgactactggggccagggaaccctggtcaccgtctcctcag	tggggccagggaaccctggtcaccgtctcctcag
1735	ACAGCCGCATGCAACT-1_contig_1	productive	Homsap IGHV3-66*01 F, or Homsap IGHV3-66*04 F	Homsap IGHJ4*02 F	Homsap IGHD4-23*01 ORF	gaggtgcagctggtggagtctggggga...ggcttggtccagcctggggggtccctgagactctcctgtgcagcctctggattcaccgtc............agtagcaactacatgagctgggtccgccaggctccagggaaggggctggagtgggtctcagttatttatagcggt.........ggtagcacatactacgcagactccgtgaag...ggcagattcaccatctccagagacaattccaagaacacgctgtatcttcaaatgaacagcctgagagccgaggacacggctgtgtattactgtgcgagagctgatcgggcggtggtaactctctactactggggccagggaaccctggtcaccgtctcctcag		gaggtgcagctggtggagtctggggga...ggcttggtccagcctggggggtccctgagactctcctgtgcagcctctggattcaccgtc............agtagcaactacatgagctgggtccgccaggctccagggaaggggctggagtgggtctcagttatttatagcggt.........ggtagcacatactacgcagactccgtgaag...ggcagattcaccatctccagagacaattccaagaacacgctgtatcttcaaatgaacagcctgagagccgaggacacggctgtgtattactgtgcgagag	gaggtgcagctggtggagtctggggga...ggcttggtccagcctggggggtccctgagactctcctgtgcagcctct	ggattcaccgtc............agtagcaactac	atgagctgggtccgccaggctccagggaaggggctggagtgggtctcagtt	atttatagcggt.........ggtagcaca	tactacgcagactccgtgaag...ggcagattcaccatctccagagacaattccaagaacacgctgtatcttcaaatgaacagcctgagagccgaggacacggctgtgtattactgt	gcgagagctgatcgggcggtggtaactctctactac	tgtgcgagagctgatcgggcggtggtaactctctactactgg	actactggggccagggaaccctggtcaccgtctcctcag	tggggccagggaaccctggtcaccgtctcctcag
1220	ACAGCCGGTCCGAAGA-1_contig_3	productive	Homsap IGHV3-48*01 F	Homsap IGHJ4*02 F	Homsap IGHD2-2*01 F	gaggtgcagctggtggagtctggggga...ggcttggtacagcctggggggtccctgagactctcctgtgcagcctctggattcaccttc............agtagctatagcatgaactgggtccgccaggctccagggaaggggctggagtgggtttcatacattagtagtagt......agtagtaccatatactacgcagactctgtgaag...ggccgattcaccatctccagagacaatgccaagaactcactgtatctgcaaatgaacagcctgagagccgaggacacggctgtgtattactgtgcgagatttcaagatattgtagtagtaccagctgctcaaaagcagcagctggtcaaagactactggggccagggaaccctggtcacc…		gaggtgcagctggtggagtctggggga...ggcttggtacagcctggggggtccctgagactctcctgtgcagcctctggattcaccttc............agtagctatagcatgaactgggtccgccaggctccagggaaggggctggagtgggtttcatacattagtagtagt......agtagtaccatatactacgcagactctgtgaag...ggccgattcaccatctccagagacaatgccaagaactcactgtatctgcaaatgaacagcctgagagccgaggacacggctgtgtattactgtgcgaga	gaggtgcagctggtggagtctggggga...ggcttggtacagcctggggggtccctgagactctcctgtgcagcctct	ggattcaccttc............agtagctatagc	atgaactgggtccgccaggctccagggaaggggctggagtgggtttcatac	attagtagtagt......agtagtaccata	tactacgcagactctgtgaag...ggccgattcaccatctccagagacaatgccaagaactcactgtatctgcaaatgaacagcctgagagccgaggacacggctgtgtattactgt	gcgagatttcaagatattgtagtagtaccagctgctcaaaagcagcagctggtcaaagactac	tgtgcgagatttcaagatattgtagtagtaccagctgctcaaaagcagcagctggtcaaagactactgg	gactactggggccagggaaccctggtcaccgtctcctcag	tggggccagggaaccctggtcaccgtctcctcag
3613	ACAGCCGGTTAAGATG-1_contig_2	productive	Homsap IGHV5-51*03 F	Homsap IGHJ4*02 F	Homsap IGHD3-10*01 F	gaggtgcagctggtgcagtctggagca...gaggtgaaaaagccgggggagtctctgaagatctcctgtaagggttctggatacagcttt............accagctactggatcggctgggtgcgccagatgcccgggaaaggcctggagtggatggggatcatctatcctggt......gactctgataccagatacagcccgtccttccaa...ggccaggtcaccatctcagccgacaagtccatcagcaccgcctacctgcagtggagcagcctgaaggcctcggacaccgccatgtattactgtgcgagacgcccccccctatattactatggttcgggtgaatttgactactggggccagggaaccctggtcaccgtctcctcag		gaggtgcagctggtgcagtctggagca...gaggtgaaaaagccgggggagtctctgaagatctcctgtaagggttctggatacagcttt............accagctactggatcggctgggtgcgccagatgcccgggaaaggcctggagtggatggggatcatctatcctggt......gactctgataccagatacagcccgtccttccaa...ggccaggtcaccatctcagccgacaagtccatcagcaccgcctacctgcagtggagcagcctgaaggcctcggacaccgccatgtattactgtgcgaga	gaggtgcagctggtgcagtctggagca...gaggtgaaaaagccgggggagtctctgaagatctcctgtaagggttct	ggatacagcttt............accagctactgg	atcggctgggtgcgccagatgcccgggaaaggcctggagtggatggggatc	atctatcctggt......gactctgatacc	agatacagcccgtccttccaa...ggccaggtcaccatctcagccgacaagtccatcagcaccgcctacctgcagtggagcagcctgaaggcctcggacaccgccatgtattactgt	gcgagacgcccccccctatattactatggttcgggtgaatttgactac	tgtgcgagacgcccccccctatattactatggttcgggtgaatttgactactgg	tttgactactggggccagggaaccctggtcaccgtctcctcag	tggggccagggaaccctggtcaccgtctcctcag
3468	ACAGCTAGTTTGTTTC-1_contig_4	productive	Homsap IGHV4-59*08 F	Homsap IGHJ4*02 F	Homsap IGHD3-10*02 F	caggtgcagctgcaggagtcgggccca...ggactggtgaagccttcggagaccctgtccctcacctgcactgtctctggtggctccatc............agtagttactactggagctggatccggcagccccccgggaagggactggagtggattgggtatatctattacagt.........gggagcaccaactacaacccctccctcaag...agtcgagtcaccatatcagtagacacgtccaagacccagttctccctgaggctgagctctgtgaccgccgcagacacggccgtgtattactgtgcgagacatatatggggggcaccaactcaaagatttgactactggggccagggaaccctggtcaccgtctcctcag		caggtgcagctgcaggagtcgggccca...ggactggtgaagccttcggagaccctgtccctcacctgcactgtctctggtggctccatc............agtagttactactggagctggatccggcagccccccgggaagggactggagtggattgggtatatctattacagt.........gggagcaccaactacaacccctccctcaag...agtcgagtcaccatatcagtagacacgtccaagacccagttctccctgaggctgagctctgtgaccgccgcagacacggccgtgtattactgtgcgagaca	caggtgcagctgcaggagtcgggccca...ggactggtgaagccttcggagaccctgtccctcacctgcactgtctct	ggtggctccatc............agtagttactac	tggagctggatccggcagccccccgggaagggactggagtggattgggtat	atctattacagt.........gggagcacc	aactacaacccctccctcaag...agtcgagtcaccatatcagtagacacgtccaagacccagttctccctgaggctgagctctgtgaccgccgcagacacggccgtgtattactgt	gcgagacatatatggggggcaccaactcaaagatttgactac	tgtgcgagacatatatggggggcaccaactcaaagatttgactactgg	tttgactactggggccagggaaccctggtcaccgtctcctcag	tggggccagggaaccctggtcaccgtctcctcag
2402	ACATACGAGATCGATA-1_contig_1	productive	Homsap IGHV6-1*01 F	Homsap IGHJ1*01 F	Homsap IGHD5-24*01 ORF	caggtacagctgcagcagtcaggtcca...ggactggtgaagccctcgcagaccctctcactcacctgtgccatctccggggacagtgtctct......agcaacagtgctgcttggaactggatcaggcagtccccatcgagaggccttgagtggctgggaaggacatactacaggtcc...aagtggtataatgattatgcagtatctgtgaaa...agtcgaataaccatcaacccagacacatccaagaaccagttctccctgcagctgaactctgtgactcccgaggacacggctgtgtattactgtgcaagagatggctacaccccggagttgggtcatggcctgtactggggccagggaaccctggtcaccgtctcctcag		caggtacagctgcagcagtcaggtcca...ggactggtgaagccctcgcagaccctctcactcacctgtgccatctccggggacagtgtctct......agcaacagtgctgcttggaactggatcaggcagtccccatcgagaggccttgagtggctgggaaggacatactacaggtcc...aagtggtataatgattatgcagtatctgtgaaa...agtcgaataaccatcaacccagacacatccaagaaccagttctccctgcagctgaactctgtgactcccgaggacacggctgtgtattactgtgcaagaga	caggtacagctgcagcagtcaggtcca...ggactggtgaagccctcgcagaccctctcactcacctgtgccatctcc	ggggacagtgtctct......agcaacagtgctgct	tggaactggatcaggcagtccccatcgagaggccttgagtggctgggaagg	acatactacaggtcc...aagtggtataat	gattatgcagtatctgtgaaa...agtcgaataaccatcaacccagacacatccaagaaccagttctccctgcagctgaactctgtgactcccgaggacacggctgtgtattactgt	gcaagagatggctacaccccggagttgggtcatggcctgtac	tgtgcaagagatggctacaccccggagttgggtcatggcctgtactgg	actggggccagggaaccctggtcaccgtctcctcag	tggggccagggaaccctggtcaccgtctcctcag
1519	ACATACGTCTCAAGTG-1_contig_2	productive	Homsap IGHV3-23*01 F, or Homsap IGHV3-23D*01 F	Homsap IGHJ4*02 F	Homsap IGHD5-18*01 F	gaggtgcagctgttggagtctggggga...ggcttggtacagcctggggggtccctgagactctcctgtgcagcctctggattcaccttt............agcagctatgccatgagctgggtccgccaggctccagggaaggggctggagtgggtctcagctattagtggtagt......ggtggtagcacatactacgcagactccgtgaag...ggccggttcaccatctccagagacaattccaagaacacgctgtatctgcaaatgaacagcctgagagccgaggacacggccgtatattactgtgcgaaaggcggccgtggatacagctatggtcctctctactggggccagggaaccctggtcaccgtctcctcag		gaggtgcagctgttggagtctggggga...ggcttggtacagcctggggggtccctgagactctcctgtgcagcctctggattcaccttt............agcagctatgccatgagctgggtccgccaggctccagggaaggggctggagtgggtctcagctattagtggtagt......ggtggtagcacatactacgcagactccgtgaag...ggccggttcaccatctccagagacaattccaagaacacgctgtatctgcaaatgaacagcctgagagccgaggacacggccgtatattactgtgcgaaag	gaggtgcagctgttggagtctggggga...ggcttggtacagcctggggggtccctgagactctcctgtgcagcctct	ggattcaccttt............agcagctatgcc	atgagctgggtccgccaggctccagggaaggggctggagtgggtctcagct	attagtggtagt......ggtggtagcaca	tactacgcagactccgtgaag...ggccggttcaccatctccagagacaattccaagaacacgctgtatctgcaaatgaacagcctgagagccgaggacacggccgtatattactgt	gcgaaaggcggccgtggatacagctatggtcctctctac	tgtgcgaaaggcggccgtggatacagctatggtcctctctactgg	ctactggggccagggaaccctggtcaccgtctcctcag	tggggccagggaaccctggtcaccgtctcctcag
1377	ACATCAGCACCCATGG-1_contig_1	productive	Homsap IGHV2-5*02 F	Homsap IGHJ4*02 F	Homsap IGHD3-10*01 F	cagatcaccttgaaggagtctggtcct...acgctggtgaaacccacacagaccctcacgctgacctgcaccttctctgggttctcactcagc......actagtggagtgggtgtgggctggatccgtcagcccccaggaaaggccctggagtggcttgcactcatttattgggat.........gatgataagcgctacagcccatctctgaag...agcaggctcaccatcaccaaggacacctccaaaaaccaggtggtccttacaatgaccaacatggaccctgtggacacagccacatattactgtgcacacaggggtttatggttcggggaaagtgggtttgactactggggccagggaaccctggtcaccgtctcctcag		cagatcaccttgaaggagtctggtcct...acgctggtgaaacccacacagaccctcacgctgacctgcaccttctctgggttctcactcagc......actagtggagtgggtgtgggctggatccgtcagcccccaggaaaggccctggagtggcttgcactcatttattgggat.........gatgataagcgctacagcccatctctgaag...agcaggctcaccatcaccaaggacacctccaaaaaccaggtggtccttacaatgaccaacatggaccctgtggacacagccacatattactgtgcacacag	cagatcaccttgaaggagtctggtcct...acgctggtgaaacccacacagaccctcacgctgacctgcaccttctct	gggttctcactcagc......actagtggagtgggt	gtgggctggatccgtcagcccccaggaaaggccctggagtggcttgcactc	atttattgggat.........gatgataag	cgctacagcccatctctgaag...agcaggctcaccatcaccaaggacacctccaaaaaccaggtggtccttacaatgaccaacatggaccctgtggacacagccacatattactgt	gcacacaggggtttatggttcggggaaagtgggtttgactac	tgtgcacacaggggtttatggttcggggaaagtgggtttgactactgg	tttgactactggggccagggaaccctggtcaccgtctcctcag	tggggccagggaaccctggtcaccgtctcctcag
4064	ACATCAGGTCACTTCC-1_contig_1	productive	Homsap IGHV3-72*01 F	Homsap IGHJ4*02 F	Homsap IGHD1-26*01 F	gaggtgcagctggtggagtctggggga...ggcttggtccagcctggagggtccctgagactctcctgtgcagcctctggattcaccttc............agtgactactacatggactgggtccgccaggctccagggaaggggctggagtgggttggccgtataaaaaacaaagttaatagttacaacacacaatacgccccgtctgtgaaa...ggcagattcaccatctcaagagatgattcaaagaagtcactgtatctgcaaatgaacagcctgaaaaccgaggacacggccgtatattactgtgttggagaggcgctgttgggggctaatactggctttgactactggggccagggaaccctggtcaccgtctcctcag		gaggtgcagctggtggagtctggggga...ggcttggtccagcctggagggtccctgagactctcctgtgcagcctctggattcaccttc............agtgactactacatggactgggtccgccaggctccagggaaggggctggagtgggttggccgtataaaaaacaaagttaatagttacaacacacaatacgccccgtctgtgaaa...ggcagattcaccatctcaagagatgattcaaagaagtcactgtatctgcaaatgaacagcctgaaaaccgaggacacggccgtatattactgtgttggaga	gaggtgcagctggtggagtctggggga...ggcttggtccagcctggagggtccctgagactctcctgtgcagcctct	ggattcaccttc............agtgactactac	atggactgggtccgccaggctccagggaaggggctggagtgggttggccgt	ataaaaaacaaagttaatagttacaacaca	caatacgccccgtctgtgaaa...ggcagattcaccatctcaagagatgattcaaagaagtcactgtatctgcaaatgaacagcctgaaaaccgaggacacggccgtatattactgt	gttggagaggcgctgttgggggctaatactggctttgactac	tgtgttggagaggcgctgttgggggctaatactggctttgactactgg	ctttgactactggggccagggaaccctggtcaccgtctcctcag	tggggccagggaaccctggtcaccgtctcctcag
127	ACATCAGGTCTTGTCC-1_contig_4	productive	Homsap IGHV3-23*01 F, or Homsap IGHV3-23D*01 F	Homsap IGHJ5*02 F	Homsap IGHD4-17*01 F	gaggtgcagctgttggagtctggggga...ggcttggtacagcctggggggtccctgagactctcctgtgcagcctctggattcaccttt............agcagctatgccatgagctgggtccgccaggctccagggaaggggctggagtgggtctcagctattagtggtagt......ggtggtagcacatactacgcagactccgtgaag...ggccggttcaccatctccagagacaattccaagaacacgctgtatctgcaaatgaacagcctgagagccgaggacacggccgtatattactgtgcgaatagggtgactacgtacagtaactggttcgacccctggggccagggaaccctggtcaccgtctcctcag		gaggtgcagctgttggagtctggggga...ggcttggtacagcctggggggtccctgagactctcctgtgcagcctctggattcaccttt............agcagctatgccatgagctgggtccgccaggctccagggaaggggctggagtgggtctcagctattagtggtagt......ggtggtagcacatactacgcagactccgtgaag...ggccggttcaccatctccagagacaattccaagaacacgctgtatctgcaaatgaacagcctgagagccgaggacacggccgtatattactgtgcgaa	gaggtgcagctgttggagtctggggga...ggcttggtacagcctggggggtccctgagactctcctgtgcagcctct	ggattcaccttt............agcagctatgcc	atgagctgggtccgccaggctccagggaaggggctggagtgggtctcagct	attagtggtagt......ggtggtagcaca	tactacgcagactccgtgaag...ggccggttcaccatctccagagacaattccaagaacacgctgtatctgcaaatgaacagcctgagagccgaggacacggccgtatattactgt	gcgaatagggtgactacgtacagtaactggttcgacccc	tgtgcgaatagggtgactacgtacagtaactggttcgacccctgg	aactggttcgacccctggggccagggaaccctggtcaccgtctcctcag	tggggccagggaaccctggtcaccgtctcctcag
4068	ACATGGTGTCCGTGAC-1_contig_1	productive	Homsap IGHV4-59*08 F	Homsap IGHJ6*02 F	Homsap IGHD3-10*01 F	caggtgcagctgcaggagtcgggccca...ggactgctgaagccttcggagaccctgtccctcacctgcactgtctctggtggctccatc............agtacttactactggagctggatccggcagcccccagggaagggactggaatggattgggtatatctattacagt.........gggagcaccaactacaacccctccctcaag...agtcgactcaccgtgtcagtagacacgtccaagaaccagttctccctgaagctgagctctgtgaccgccgcagacacggccgtctattactgtgcgagagttggtggttctgggacttatggagactacctgcattacggtatagacgtctggggccaagggaccacggtcaccgtctcc…		caggtgcagctgcaggagtcgggccca...ggactgctgaagccttcggagaccctgtccctcacctgcactgtctctggtggctccatc............agtacttactactggagctggatccggcagcccccagggaagggactggaatggattgggtatatctattacagt.........gggagcaccaactacaacccctccctcaag...agtcgactcaccgtgtcagtagacacgtccaagaaccagttctccctgaagctgagctctgtgaccgccgcagacacggccgtctattactgtgcgaga	caggtgcagctgcaggagtcgggccca...ggactgctgaagccttcggagaccctgtccctcacctgcactgtctct	ggtggctccatc............agtacttactac	tggagctggatccggcagcccccagggaagggactggaatggattgggtat	atctattacagt.........gggagcacc	aactacaacccctccctcaag...agtcgactcaccgtgtcagtagacacgtccaagaaccagttctccctgaagctgagctctgtgaccgccgcagacacggccgtctattactgt	gcgagagttggtggttctgggacttatggagactacctgcattacggtatagacgtc	tgtgcgagagttggtggttctgggacttatggagactacctgcattacggtatagacgtctgg	tacggtatagacgtctggggccaagggaccacggtcaccgtctcctca	tggggccaagggaccacggtcaccgtctcctca
1129	ACATGGTGTGTCGCTG-1_contig_1	productive	Homsap IGHV4-59*01 F	Homsap IGHJ6*02 F	Homsap IGHD2-15*01 F	caggtgcagctgcaggagtcgggccca...ggactggtgaagccttcggagaccctgtccctcacctgcactgtctctggtggctccatc............agtagttactactggagctggatccggcagcccccagggaagggactggagtggattgggtatatctattacagt.........gggagcaccaactacaacccctccctcaag...agtcgagtcaccatatcagtagacacgtccaagaaccagttctccctgaagctgagctctgtgaccgctgcggacacggccgtgtattactgtgcgagagaggcgaggttggtggtagctgcctcctggggtgggtactacggtatggacgtctggggccaagggaccacggtcaccgtc…		caggtgcagctgcaggagtcgggccca...ggactggtgaagccttcggagaccctgtccctcacctgcactgtctctggtggctccatc............agtagttactactggagctggatccggcagcccccagggaagggactggagtggattgggtatatctattacagt.........gggagcaccaactacaacccctccctcaag...agtcgagtcaccatatcagtagacacgtccaagaaccagttctccctgaagctgagctctgtgaccgctgcggacacggccgtgtattactgtgcgagaga	caggtgcagctgcaggagtcgggccca...ggactggtgaagccttcggagaccctgtccctcacctgcactgtctct	ggtggctccatc............agtagttactac	tggagctggatccggcagcccccagggaagggactggagtggattgggtat	atctattacagt.........gggagcacc	aactacaacccctccctcaag...agtcgagtcaccatatcagtagacacgtccaagaaccagttctccctgaagctgagctctgtgaccgctgcggacacggccgtgtattactgt	gcgagagaggcgaggttggtggtagctgcctcctggggtgggtactacggtatggacgtc	tgtgcgagagaggcgaggttggtggtagctgcctcctggggtgggtactacggtatggacgtctgg	tactacggtatggacgtctggggccaagggaccacggtcaccgtctcctca	tggggccaagggaccacggtcaccgtctcctca
3850	ACATGGTGTTTGTGTG-1_contig_1	productive	Homsap IGHV3-66*01 F, or Homsap IGHV3-66*04 F	Homsap IGHJ6*02 F	Homsap IGHD3-10*01 F	gaggtgcagctggtggagtctggggga...ggcttggtccagcctggggggtccctgagactctcctgtgcagcctctggattcaccgtc............agtagcaactacatgagctgggtccgccaggctccagggaaggggctggagtgggtctcagttatttatagcggt.........ggtagcacatactacgcagactccgtgaag...ggcagattcaccatctccagagacaattccaagaacacgctgtatcttcaaatgaacagcctgagagccgaggacacggctgtgtattactgtgcgagagaccgggtatggttcagggagccctactactactactacggtatggacgtctggggccaagggaccacggtcaccgtctcc…		gaggtgcagctggtggagtctggggga...ggcttggtccagcctggggggtccctgagactctcctgtgcagcctctggattcaccgtc............agtagcaactacatgagctgggtccgccaggctccagggaaggggctggagtgggtctcagttatttatagcggt.........ggtagcacatactacgcagactccgtgaag...ggcagattcaccatctccagagacaattccaagaacacgctgtatcttcaaatgaacagcctgagagccgaggacacggctgtgtattactgtgcgagaga	gaggtgcagctggtggagtctggggga...ggcttggtccagcctggggggtccctgagactctcctgtgcagcctct	ggattcaccgtc............agtagcaactac	atgagctgggtccgccaggctccagggaaggggctggagtgggtctcagtt	atttatagcggt.........ggtagcaca	tactacgcagactccgtgaag...ggcagattcaccatctccagagacaattccaagaacacgctgtatcttcaaatgaacagcctgagagccgaggacacggctgtgtattactgt	gcgagagaccgggtatggttcagggagccctactactactactacggtatggacgtc	tgtgcgagagaccgggtatggttcagggagccctactactactactacggtatggacgtctgg	tactactactactacggtatggacgtctggggccaagggaccacggtcaccgtctcctca	tggggccaagggaccacggtcaccgtctcctca
2351	ACATGGTTCGGTTCGG-1_contig_2	productive	Homsap IGHV4-34*01 F	Homsap IGHJ6*02 F	Homsap IGHD2-15*01 F	caggtgcagctacagcagtggggcgca...ggactgttgaagccttcggagaccctgtccctcacctgcgctgtctatggtgggtccttc............agtggttactactggagctggatccgccagcccccagggaaggggctggagtggattggggaaatcaatcatagt.........ggaagcaccaactacaacccgtccctcaag...agtcgagtcaccatatcagtagacacgtccaagaaccagttctccctgaagctgagctctgtgaccgccgcggacacggctgtgtattactgtgcgagagccaggaatattgtagtggtggtagctgcccctaactacggtatggacgtctggggccaagggaccacggtcaccgtctcc…		caggtgcagctacagcagtggggcgca...ggactgttgaagccttcggagaccctgtccctcacctgcgctgtctatggtgggtccttc............agtggttactactggagctggatccgccagcccccagggaaggggctggagtggattggggaaatcaatcatagt.........ggaagcaccaactacaacccgtccctcaag...agtcgagtcaccatatcagtagacacgtccaagaaccagttctccctgaagctgagctctgtgaccgccgcggacacggctgtgtattactgtgcgagag	caggtgcagctacagcagtggggcgca...ggactgttgaagccttcggagaccctgtccctcacctgcgctgtctat	ggtgggtccttc............agtggttactac	tggagctggatccgccagcccccagggaaggggctggagtggattggggaa	atcaatcatagt.........ggaagcacc	aactacaacccgtccctcaag...agtcgagtcaccatatcagtagacacgtccaagaaccagttctccctgaagctgagctctgtgaccgccgcggacacggctgtgtattactgt	gcgagagccaggaatattgtagtggtggtagctgcccctaactacggtatggacgtc	tgtgcgagagccaggaatattgtagtggtggtagctgcccctaactacggtatggacgtctgg	actacggtatggacgtctggggccaagggaccacggtcaccgtctcctca	tggggccaagggaccacggtcaccgtctcctca
1921	ACCAGTAAGTCCCACG-1_contig_3	productive	Homsap IGHV3-11*06 F	Homsap IGHJ4*02 F	Homsap IGHD3-10*01 F	caggtgcagctggtggagtctggggga...ggcttggtcaagcctagagggtccctgagactctcctgtgcagcctctggattcaccttc............agtgactactacatgagctggatccgccaggctccagggaaggggctggagtgggtttcatacattagtggtggt......agtggttacacaaagtacgcagactctgtgaag...ggccgattcaccatctccagagacaacgccaagaactcactgtatctgcaaatgaacagcctgagagccgaggacacggctgtctattactgtgcgagagccacttcctatggttcggggagttattctcctgaatactattttgactactggggccagggaaccctggtcaccgtctcc…		caggtgcagctggtggagtctggggga...ggcttggtcaagcctagagggtccctgagactctcctgtgcagcctctggattcaccttc............agtgactactacatgagctggatccgccaggctccagggaaggggctggagtgggtttcatacattagtggtggt......agtggttacacaaagtacgcagactctgtgaag...ggccgattcaccatctccagagacaacgccaagaactcactgtatctgcaaatgaacagcctgagagccgaggacacggctgtctattactgtgcgagag	caggtgcagctggtggagtctggggga...ggcttggtcaagcctagagggtccctgagactctcctgtgcagcctct	ggattcaccttc............agtgactactac	atgagctggatccgccaggctccagggaaggggctggagtgggtttcatac	attagtggtggt......agtggttacaca	aagtacgcagactctgtgaag...ggccgattcaccatctccagagacaacgccaagaactcactgtatctgcaaatgaacagcctgagagccgaggacacggctgtctattactgt	gcgagagccacttcctatggttcggggagttattctcctgaatactattttgactac	tgtgcgagagccacttcctatggttcggggagttattctcctgaatactattttgactactgg	actattttgactactggggccagggaaccctggtcaccgtctcctcag	tggggccagggaaccctggtcaccgtctcctcag
743	ACCAGTATCGGATGGA-1_contig_4	productive	Homsap IGHV3-30*03 F, or Homsap IGHV3-30*18 F or Homsap IGHV3-30-5*01 F	Homsap IGHJ4*02 F	Homsap IGHD3-3*01 F	caggtgcagctggtggagtctggggga...ggcgtggtccagcctgggaggtccctgagactctcctgtgcagcctctggattcaccttc............agtagctatggcatgcactgggtccgccaggctccaggcaaggggctggagtgggtggcagttatatcatatgat......ggaagtaataaatactatgcagactccgtgaag...ggccgattcaccatctccagagacaattccaagaacacgctgtatctgcaaatgaacagcctgagagctgaggacacggctgtgtattactgtgcgaaaggactgtacgattccggaccggggcctgactactggggccagggaaccctggtcaccgtctcctcag		caggtgcagctggtggagtctggggga...ggcgtggtccagcctgggaggtccctgagactctcctgtgcagcctctggattcaccttc............agtagctatggcatgcactgggtccgccaggctccaggcaaggggctggagtgggtggcagttatatcatatgat......ggaagtaataaatactatgcagactccgtgaag...ggccgattcaccatctccagagacaattccaagaacacgctgtatctgcaaatgaacagcctgagagctgaggacacggctgtgtattactgtgcga	caggtgcagctggtggagtctggggga...ggcgtggtccagcctgggaggtccctgagactctcctgtgcagcctct	ggattcaccttc............agtagctatggc	atgcactgggtccgccaggctccaggcaaggggctggagtgggtggcagtt	atatcatatgat......ggaagtaataaa	tactatgcagactccgtgaag...ggccgattcaccatctccagagacaattccaagaacacgctgtatctgcaaatgaacagcctgagagctgaggacacggctgtgtattactgt	gcgaaaggactgtacgattccggaccggggcctgactac	tgtgcgaaaggactgtacgattccggaccggggcctgactactgg	tgactactggggccagggaaccctggtcaccgtctcctcag	tggggccagggaaccctggtcaccgtctcctcag
2687	ACCCACTAGAGGTTAT-1_contig_2	productive	Homsap IGHV5-51*03 F	Homsap IGHJ4*02 F	Homsap IGHD2-15*01 F	gaggtgcagctggtgcagtctggagca...gaggtgaaaaagccgggggagtctctgaagatctcctgtaagggttctggatacagcttt............accagctactggatcggctgggtgcgccagatgcccgggaaaggcctggagtggatggggatcatctatcctggt......gactctgataccagatacagcccgtccttccaa...ggccaggtcaccatctcagccgacaagtccatcagcaccgcctacctgcagtggagcagcctgaaggcctcggacaccgccatgtattactgtgcgagcccactattgggatattgtagtggtggtagctgctacgactactggggccagggaaccctggtcaccgtctcctcag		gaggtgcagctggtgcagtctggagca...gaggtgaaaaagccgggggagtctctgaagatctcctgtaagggttctggatacagcttt............accagctactggatcggctgggtgcgccagatgcccgggaaaggcctggagtggatggggatcatctatcctggt......gactctgataccagatacagcccgtccttccaa...ggccaggtcaccatctcagccgacaagtccatcagcaccgcctacctgcagtggagcagcctgaaggcctcggacaccgccatgtattactgtgcgag	gaggtgcagctggtgcagtctggagca...gaggtgaaaaagccgggggagtctctgaagatctcctgtaagggttct	ggatacagcttt............accagctactgg	atcggctgggtgcgccagatgcccgggaaaggcctggagtggatggggatc	atctatcctggt......gactctgatacc	agatacagcccgtccttccaa...ggccaggtcaccatctcagccgacaagtccatcagcaccgcctacctgcagtggagcagcctgaaggcctcggacaccgccatgtattactgt	gcgagcccactattgggatattgtagtggtggtagctgctacgactac	tgtgcgagcccactattgggatattgtagtggtggtagctgctacgactactgg	gactactggggccagggaaccctggtcaccgtctcctcag	tggggccagggaaccctggtcaccgtctcctcag
4001	ACCCACTTCACCCGAG-1_contig_2	productive	Homsap IGHV4-39*01 F	Homsap IGHJ3*02 F	Homsap IGHD2-15*01 F	cagctgcagctgcaggagtcgggccca...ggactggtgaagccttcggagaccctgtccctcacctgcactgtctctggtggctccatcagc......agtagtagttactactggggctggatccgccagcccccagggaaggggctggagtggattgggagtatctattatagt.........gggagcacctactacaacccgtccctcaag...agtcgagtcaccatatccgtagacacgtccaagaaccagttctccctgaagctgagctctgtgaccgccgcagacacggctgtgtattactgtgcgagatattgtagtggtggtagctgctactcatcaaatgatgcttttgatatctggggccaagggacaatggtcaccgtctcttcag		cagctgcagctgcaggagtcgggccca...ggactggtgaagccttcggagaccctgtccctcacctgcactgtctctggtggctccatcagc......agtagtagttactactggggctggatccgccagcccccagggaaggggctggagtggattgggagtatctattatagt.........gggagcacctactacaacccgtccctcaag...agtcgagtcaccatatccgtagacacgtccaagaaccagttctccctgaagctgagctctgtgaccgccgcagacacggctgtgtattactgtgcgaga	cagctgcagctgcaggagtcgggccca...ggactggtgaagccttcggagaccctgtccctcacctgcactgtctct	ggtggctccatcagc......agtagtagttactac	tggggctggatccgccagcccccagggaaggggctggagtggattgggagt	atctattatagt.........gggagcacc	tactacaacccgtccctcaag...agtcgagtcaccatatccgtagacacgtccaagaaccagttctccctgaagctgagctctgtgaccgccgcagacacggctgtgtattactgt	gcgagatattgtagtggtggtagctgctactcatcaaatgatgcttttgatatc	tgtgcgagatattgtagtggtggtagctgctactcatcaaatgatgcttttgatatctgg	tgatgcttttgatatctggggccaagggacaatggtcaccgtctcttcag	tggggccaagggacaatggtcaccgtctcttcag
3732	ACCCACTTCTGCCAGG-1_contig_3	productive	Homsap IGHV3-21*01 F	Homsap IGHJ6*02 F	Homsap IGHD6-13*01 F	gaggtgcagctggtggagtctggggga...ggcctggtcaagcctggggggtccctgagactctcctgtgcagcctctggattcaccttc............agtagctatagcatgaactgggtccgccaggctccagggaaggggctggagtgggtctcatccattagtagtagt......agtagttacatatactacgcagactcagtgaag...ggccgattcaccatctccagagacaacgccaagaactcactgtatctgcaaatgaacagcctgagagccgaggacacggctgtgtattactgtgcgagagatccccccagcagctggtacgcttatacatcttactactactactacggtatggacgtctggggccaagggaccacggtc…		gaggtgcagctggtggagtctggggga...ggcctggtcaagcctggggggtccctgagactctcctgtgcagcctctggattcaccttc............agtagctatagcatgaactgggtccgccaggctccagggaaggggctggagtgggtctcatccattagtagtagt......agtagttacatatactacgcagactcagtgaag...ggccgattcaccatctccagagacaacgccaagaactcactgtatctgcaaatgaacagcctgagagccgaggacacggctgtgtattactgtgcgagaga	gaggtgcagctggtggagtctggggga...ggcctggtcaagcctggggggtccctgagactctcctgtgcagcctct	ggattcaccttc............agtagctatagc	atgaactgggtccgccaggctccagggaaggggctggagtgggtctcatcc	attagtagtagt......agtagttacata	tactacgcagactcagtgaag...ggccgattcaccatctccagagacaacgccaagaactcactgtatctgcaaatgaacagcctgagagccgaggacacggctgtgtattactgt	gcgagagatccccccagcagctggtacgcttatacatcttactactactactacggtatggacgtc	tgtgcgagagatccccccagcagctggtacgcttatacatcttactactactactacggtatggacgtctgg	ttactactactactacggtatggacgtctggggccaagggaccacggtcaccgtctcctca	tggggccaagggaccacggtcaccgtctcctca
3813	ACCGTAAGTAGGAGTC-1_contig_2	productive	Homsap IGHV4-34*01 F	Homsap IGHJ6*02 F	Homsap IGHD3-10*01 F	caggtgcagctacagcagtggggcgca...ggactgttgaagccttcggagaccctgtccctcacctgcgctgtctatggtgggtccttc............agtggttactactggagctggatccgccagcccccagggaaggggctggagtggattggggaaatcaatcatagt.........ggaagcaccaactacaacccgtccctcaag...agtcgagtcaccatatcagtagacacgtccaagaaccagttctccctgaagctgagctctgtgaccgccgcggacacggctgtgtattactgtgcgagagtagaacgtattactatggttcagggagttattacaaagcgatactactactactacggtatggacgtctggggccaaggg…		caggtgcagctacagcagtggggcgca...ggactgttgaagccttcggagaccctgtccctcacctgcgctgtctatggtgggtccttc............agtggttactactggagctggatccgccagcccccagggaaggggctggagtggattggggaaatcaatcatagt.........ggaagcaccaactacaacccgtccctcaag...agtcgagtcaccatatcagtagacacgtccaagaaccagttctccctgaagctgagctctgtgaccgccgcggacacggctgtgtattactgtgcgagag	caggtgcagctacagcagtggggcgca...ggactgttgaagccttcggagaccctgtccctcacctgcgctgtctat	ggtgggtccttc............agtggttactac	tggagctggatccgccagcccccagggaaggggctggagtggattggggaa	atcaatcatagt.........ggaagcacc	aactacaacccgtccctcaag...agtcgagtcaccatatcagtagacacgtccaagaaccagttctccctgaagctgagctctgtgaccgccgcggacacggctgtgtattactgt	gcgagagtagaacgtattactatggttcagggagttattacaaagcgatactactactactacggtatggacgtc	tgtgcgagagtagaacgtattactatggttcagggagttattacaaagcgatactactactactacggtatggacgtctgg	tactactactactacggtatggacgtctggggccaagggaccacggtcaccgtctcctca	tggggccaagggaccacggtcaccgtctcctca
3569	ACCGTAAGTATCAGTC-1_contig_2	productive	Homsap IGHV1-2*04 F	Homsap IGHJ6*02 F	Homsap IGHD1-14*01 ORF	caggtgcagctggtgcagtctggggct...gaggtgaagaagcctggggcctcagtgaaggtctcctgcaaggcttctggatacaccttc............accggctactatatgcactgggtgcgacaggcccctggacaagggcttgagtggatgggatggatcaaccctaac......agtggtggcacaaactatgcacagaagtttcag...ggctgggtcaccatgaccagggacacgtccatcagcacagcctacatggagctgagcaggctgagatctgacgacacggccgtgtattactgtgcgagagaacctgaactattctacggtatggacgtctggggccaagggaccacggtcaccgtctcctca		caggtgcagctggtgcagtctggggct...gaggtgaagaagcctggggcctcagtgaaggtctcctgcaaggcttctggatacaccttc............accggctactatatgcactgggtgcgacaggcccctggacaagggcttgagtggatgggatggatcaaccctaac......agtggtggcacaaactatgcacagaagtttcag...ggctgggtcaccatgaccagggacacgtccatcagcacagcctacatggagctgagcaggctgagatctgacgacacggccgtgtattactgtgcgagaga	caggtgcagctggtgcagtctggggct...gaggtgaagaagcctggggcctcagtgaaggtctcctgcaaggcttct	ggatacaccttc............accggctactat	atgcactgggtgcgacaggcccctggacaagggcttgagtggatgggatgg	atcaaccctaac......agtggtggcaca	aactatgcacagaagtttcag...ggctgggtcaccatgaccagggacacgtccatcagcacagcctacatggagctgagcaggctgagatctgacgacacggccgtgtattactgt	gcgagagaacctgaactattctacggtatggacgtc	tgtgcgagagaacctgaactattctacggtatggacgtctgg	ctacggtatggacgtctggggccaagggaccacggtcaccgtctcctca	tggggccaagggaccacggtcaccgtctcctca
3250	ACCGTAAGTTGTGGCC-1_contig_3	productive	Homsap IGHV5-51*03 F	Homsap IGHJ4*02 F	Homsap IGHD4-17*01 F	gaggtgcagctggtgcagtctggagca...gaggtgaagaagccgggggagtctctgaagatctcctgtcagggttctggatacagattt............accacccactggatcgcctgggtgcgccagatgcccgggaaaggcctggagtggatggcgatcatctttcctggt......gactctgatagtagatacaatccgtccttccaa...ggccaagtcaccgtctcagccgacaagtccatcagcaccgcctacctgcagtggagcaacctgaaggcctcggacaccgccatgtattactgtgcgaggcggtcttacggtgactaccttgactactttgactactggggccagggagccctggtcaccgtctcctcag		gaggtgcagctggtgcagtctggagca...gaggtgaagaagccgggggagtctctgaagatctcctgtcagggttctggatacagattt............accacccactggatcgcctgggtgcgccagatgcccgggaaaggcctggagtggatggcgatcatctttcctggt......gactctgatagtagatacaatccgtccttccaa...ggccaagtcaccgtctcagccgacaagtccatcagcaccgcctacctgcagtggagcaacctgaaggcctcggacaccgccatgtattactgtgcgag	gaggtgcagctggtgcagtctggagca...gaggtgaagaagccgggggagtctctgaagatctcctgtcagggttct	ggatacagattt............accacccactgg	atcgcctgggtgcgccagatgcccgggaaaggcctggagtggatggcgatc	atctttcctggt......gactctgatagt	agatacaatccgtccttccaa...ggccaagtcaccgtctcagccgacaagtccatcagcaccgcctacctgcagtggagcaacctgaaggcctcggacaccgccatgtattactgt	gcgaggcggtcttacggtgactaccttgactactttgactac	tgtgcgaggcggtcttacggtgactaccttgactactttgactactgg	actactttgactactggggccagggagccctggtcaccgtctcctcag	tggggccagggagccctggtcaccgtctcctcag
2299	ACCGTAATCACCCTCA-1_contig_1	productive	Homsap IGHV4-34*01 F	Homsap IGHJ4*02 F	Homsap IGHD3-16*01 F	caggtgcagctacagcagtggggcgca...ggactgttgaagccttcggagaccctgtccctcacctgcgctgtctatggtgggtccttc............agtggttactactggagctggatccgccagcccccagggaaggggctggagtggattggggaaatcaatcatagt.........ggaagcaccaactacaacccgtccctcaag...agtcgagtcaccatatcagtagacacgtccaagaaccagttctccctgaagctgagctctgtgaccgccgcggacacggctgtgtattactgtgcgagaggcccaccctcccggggggatcactttgactactggggccagggaaccctggtcaccgtctcctcag		caggtgcagctacagcagtggggcgca...ggactgttgaagccttcggagaccctgtccctcacctgcgctgtctatggtgggtccttc............agtggttactactggagctggatccgccagcccccagggaaggggctggagtggattggggaaatcaatcatagt.........ggaagcaccaactacaacccgtccctcaag...agtcgagtcaccatatcagtagacacgtccaagaaccagttctccctgaagctgagctctgtgaccgccgcggacacggctgtgtattactgtgcgagagg	caggtgcagctacagcagtggggcgca...ggactgttgaagccttcggagaccctgtccctcacctgcgctgtctat	ggtgggtccttc............agtggttactac	tggagctggatccgccagcccccagggaaggggctggagtggattggggaa	atcaatcatagt.........ggaagcacc	aactacaacccgtccctcaag...agtcgagtcaccatatcagtagacacgtccaagaaccagttctccctgaagctgagctctgtgaccgccgcggacacggctgtgtattactgt	gcgagaggcccaccctcccggggggatcactttgactac	tgtgcgagaggcccaccctcccggggggatcactttgactactgg	actttgactactggggccagggaaccctggtcaccgtctcctcag	tggggccagggaaccctggtcaccgtctcctcag
221	ACCTTTAAGAACAACT-1_contig_1	productive	Homsap IGHV3-30-3*01 F	Homsap IGHJ6*02 F	Homsap IGHD4-17*01 F	caggtgcagctggtggagtctggggga...ggcgtggtccagcctgggaggtccctgagactctcctgtgcagcctctggattcaccttc............agtagctatgctatgcactgggtccgccaggctccaggcaaggggctggagtgggtggcagttatatcatatgat......ggaagcaataaatactacgcagactccgtgaag...ggccgattcaccatctccagagacaattccaagaacacgctgtatctgcaaatgaacagcctgagagctgaggacacggctgtgtattactgtgcgaggatttttaggggtgactacgcctactactactactacggtatggacgtctggggccaagggaccacggtcaccgtctcctca		caggtgcagctggtggagtctggggga...ggcgtggtccagcctgggaggtccctgagactctcctgtgcagcctctggattcaccttc............agtagctatgctatgcactgggtccgccaggctccaggcaaggggctggagtgggtggcagttatatcatatgat......ggaagcaataaatactacgcagactccgtgaag...ggccgattcaccatctccagagacaattccaagaacacgctgtatctgcaaatgaacagcctgagagctgaggacacggctgtgtattactgtgcgag	caggtgcagctggtggagtctggggga...ggcgtggtccagcctgggaggtccctgagactctcctgtgcagcctct	ggattcaccttc............agtagctatgct	atgcactgggtccgccaggctccaggcaaggggctggagtgggtggcagtt	atatcatatgat......ggaagcaataaa	tactacgcagactccgtgaag...ggccgattcaccatctccagagacaattccaagaacacgctgtatctgcaaatgaacagcctgagagctgaggacacggctgtgtattactgt	gcgaggatttttaggggtgactacgcctactactactactacggtatggacgtc	tgtgcgaggatttttaggggtgactacgcctactactactactacggtatggacgtctgg	tactactactactacggtatggacgtctggggccaagggaccacggtcaccgtctcctca	tggggccaagggaccacggtcaccgtctcctca
3816	ACCTTTAAGCGAGAAA-1_contig_4	productive	Homsap IGHV3-30*03 F, or Homsap IGHV3-30*18 F or Homsap IGHV3-30-5*01 F	Homsap IGHJ4*02 F	Homsap IGHD5-18*01 F	caggtgcagctggtggagtctggggga...ggcgtggtccagcctgggaggtccctgagactctcctgtgcagcctctggattcaccttc............agtagctatggcatgcactgggtccgccaggctccaggcaaggggctggagtgggtggcagttatatcatatgat......ggaagtaataaatactatgcagactccgtgaag...ggccgattcaccatctccagagacaattccaagaacacgctgtatctgcaaatgaacagcctgagagctgaggacacggctgtgtattactgtgcgaaagacccttcgacagctatggttgaacttgactactggggccagggaaccctggtcaccgtctcctcag		caggtgcagctggtggagtctggggga...ggcgtggtccagcctgggaggtccctgagactctcctgtgcagcctctggattcaccttc............agtagctatggcatgcactgggtccgccaggctccaggcaaggggctggagtgggtggcagttatatcatatgat......ggaagtaataaatactatgcagactccgtgaag...ggccgattcaccatctccagagacaattccaagaacacgctgtatctgcaaatgaacagcctgagagctgaggacacggctgtgtattactgtgcga	caggtgcagctggtggagtctggggga...ggcgtggtccagcctgggaggtccctgagactctcctgtgcagcctct	ggattcaccttc............agtagctatggc	atgcactgggtccgccaggctccaggcaaggggctggagtgggtggcagtt	atatcatatgat......ggaagtaataaa	tactatgcagactccgtgaag...ggccgattcaccatctccagagacaattccaagaacacgctgtatctgcaaatgaacagcctgagagctgaggacacggctgtgtattactgt	gcgaaagacccttcgacagctatggttgaacttgactac	tgtgcgaaagacccttcgacagctatggttgaacttgactactgg	ttgactactggggccagggaaccctggtcaccgtctcctcag	tggggccagggaaccctggtcaccgtctcctcag
2556	ACCTTTAAGGTCATCT-1_contig_2	productive	Homsap IGHV1-2*04 F	Homsap IGHJ3*02 F	Homsap IGHD4-23*01 ORF	caggtgcagctggtgcagtctggggct...gaggtgaagaagcctggggcctcagtgaaggtctcctgcaaggcttctggatacaccttc............accgactactatatacactgggtgcgacaggcccctggacaagggcttgagtggatggggtggatcaaccctaat......agtggtaacgcagactctgcacagaagtttcag...ggctgggtcaccatgaccagggacacgtccatcagcaccgcctacatggagctgaggaggctgagatctgacgacacggccgtgtattactgtgcgagagctcttaactccgctacggtggttactccgtctggttttgcttttgatatctggggccaagggacaatggtcaccgtctcc…		caggtgcagctggtgcagtctggggct...gaggtgaagaagcctggggcctcagtgaaggtctcctgcaaggcttctggatacaccttc............accgactactatatacactgggtgcgacaggcccctggacaagggcttgagtggatggggtggatcaaccctaat......agtggtaacgcagactctgcacagaagtttcag...ggctgggtcaccatgaccagggacacgtccatcagcaccgcctacatggagctgaggaggctgagatctgacgacacggccgtgtattactgtgcgagag	caggtgcagctggtgcagtctggggct...gaggtgaagaagcctggggcctcagtgaaggtctcctgcaaggcttct	ggatacaccttc............accgactactat	atacactgggtgcgacaggcccctggacaagggcttgagtggatggggtgg	atcaaccctaat......agtggtaacgca	gactctgcacagaagtttcag...ggctgggtcaccatgaccagggacacgtccatcagcaccgcctacatggagctgaggaggctgagatctgacgacacggccgtgtattactgt	gcgagagctcttaactccgctacggtggttactccgtctggttttgcttttgatatc	tgtgcgagagctcttaactccgctacggtggttactccgtctggttttgcttttgatatctgg	tgcttttgatatctggggccaagggacaatggtcaccgtctcctcag	tggggccaagggacaatggtcaccgtctcctcag
2306	ACCTTTACAATGAAAC-1_contig_3	productive	Homsap IGHV3-21*01 F	Homsap IGHJ2*01 F	Homsap IGHD1-26*01 F	gaggtgcagctggtggagtctggggga...ggcctggtcaagcctggggggtccctgagactctcctgtgcagcctctggattcaccttc............agtagctatagcatgaactgggtccgccaggctccagggaaggggctggagtgggtctcatccattagtagtagt......agtagttacatatactacgcagactcagtgaag...ggccgattcaccatctccagagacaacgccaagaactcactgtatctgcaaatgaacagcctgagagccgaggacacggctgtgtattactgtgcgagagatctcgggtgggagccaaactggtacttcgatctctggggccgtggcaccctggtcactgtctcctcag		gaggtgcagctggtggagtctggggga...ggcctggtcaagcctggggggtccctgagactctcctgtgcagcctctggattcaccttc............agtagctatagcatgaactgggtccgccaggctccagggaaggggctggagtgggtctcatccattagtagtagt......agtagttacatatactacgcagactcagtgaag...ggccgattcaccatctccagagacaacgccaagaactcactgtatctgcaaatgaacagcctgagagccgaggacacggctgtgtattactgtgcgagaga	gaggtgcagctggtggagtctggggga...ggcctggtcaagcctggggggtccctgagactctcctgtgcagcctct	ggattcaccttc............agtagctatagc	atgaactgggtccgccaggctccagggaaggggctggagtgggtctcatcc	attagtagtagt......agtagttacata	tactacgcagactcagtgaag...ggccgattcaccatctccagagacaacgccaagaactcactgtatctgcaaatgaacagcctgagagccgaggacacggctgtgtattactgt	gcgagagatctcgggtgggagccaaactggtacttcgatctc	tgtgcgagagatctcgggtgggagccaaactggtacttcgatctctgg	actggtacttcgatctctggggccgtggcaccctggtcactgtctcctcag	tggggccgtggcaccctggtcactgtctcctcag
7	ACCTTTAGTACACCGC-1_contig_3	productive	Homsap IGHV3-23*01 F, or Homsap IGHV3-23*02 F or Homsap IGHV3-23D*01 F	Homsap IGHJ4*02 F	Homsap IGHD3-9*01 F	gaggtgcaactcttggagtctggggga...ggcttggtacagcctggggggtccctgagactctcctgtgcagcctctggattcacgttt............agaaagtttgccatgagttgggtccgccaggctccagggaaggggctggagtgggtctcatctcttcgtggaagt......gatggaagtacatattatggcgactccgtgaag...ggccggttcaccatctccagagacatttccaagaatgtattgtatttagaaatgaggagcctgagagccgaggacacggccctatattactgtgcgaaagatcggggatattacgatccttcgactcgttatccgtgggagggcttctttgacttctggggccggggaaccctggtcgcc…		gaggtgcaactcttggagtctggggga...ggcttggtacagcctggggggtccctgagactctcctgtgcagcctctggattcacgttt............agaaagtttgccatgagttgggtccgccaggctccagggaaggggctggagtgggtctcatctcttcgtggaagt......gatggaagtacatattatggcgactccgtgaag...ggccggttcaccatctccagagacatttccaagaatgtattgtatttagaaatgaggagcctgagagccgaggacacggccctatattactgtgcgaaaga	gaggtgcaactcttggagtctggggga...ggcttggtacagcctggggggtccctgagactctcctgtgcagcctct	ggattcacgttt............agaaagtttgcc	atgagttgggtccgccaggctccagggaaggggctggagtgggtctcatct	cttcgtggaagt......gatggaagtaca	tattatggcgactccgtgaag...ggccggttcaccatctccagagacatttccaagaatgtattgtatttagaaatgaggagcctgagagccgaggacacggccctatattactgt	gcgaaagatcggggatattacgatccttcgactcgttatccgtgggagggcttctttgacttc	tgtgcgaaagatcggggatattacgatccttcgactcgttatccgtgggagggcttctttgacttctgg	cttctttgacttctggggccggggaaccctggtcgccgtctcctcag	tggggccggggaaccctggtcgccgtctcctcag
2001	ACCTTTAGTGCAGACA-1_contig_2	productive	Homsap IGHV3-23*01 F, or Homsap IGHV3-23D*01 F	Homsap IGHJ3*02 F	Homsap IGHD6-13*01 F	gaggtgcagctgttggagtctggggga...ggcttggtacagccgggggggtcactgagagtctcctgcgcagcctctggattcacgttt............aggagctattccatgagctgggtccgacaggccccagggaaggggctggagtgggtctcaggtatcagtggtagt......ggtggtaggacagactacgcagactccgtgaag...ggccgattcaccatctccagagacaattccaagaacacgctgtatctgcaaatgaacagcctgagagccgaggacacggccctatattactgtgcgaaagatcgctatagcggcagtccgggggatgccattgatatctggggccaagggacaatggtcaccgtctcttcag		gaggtgcagctgttggagtctggggga...ggcttggtacagccgggggggtcactgagagtctcctgcgcagcctctggattcacgttt............aggagctattccatgagctgggtccgacaggccccagggaaggggctggagtgggtctcaggtatcagtggtagt......ggtggtaggacagactacgcagactccgtgaag...ggccgattcaccatctccagagacaattccaagaacacgctgtatctgcaaatgaacagcctgagagccgaggacacggccctatattactgtgcgaaaga	gaggtgcagctgttggagtctggggga...ggcttggtacagccgggggggtcactgagagtctcctgcgcagcctct	ggattcacgttt............aggagctattcc	atgagctgggtccgacaggccccagggaaggggctggagtgggtctcaggt	atcagtggtagt......ggtggtaggaca	gactacgcagactccgtgaag...ggccgattcaccatctccagagacaattccaagaacacgctgtatctgcaaatgaacagcctgagagccgaggacacggccctatattactgt	gcgaaagatcgctatagcggcagtccgggggatgccattgatatc	tgtgcgaaagatcgctatagcggcagtccgggggatgccattgatatctgg	gatgccattgatatctggggccaagggacaatggtcaccgtctcttcag	tggggccaagggacaatggtcaccgtctcttcag
1823	ACCTTTATCCACGAAT-1_contig_1	productive	Homsap IGHV3-23*01 F, or Homsap IGHV3-23D*01 F	Homsap IGHJ3*02 F	Homsap IGHD3-10*01 F	gacgtgcaattgttggagtctggggga...ggcttggtacagcctggggggtccctgagactctcctgtgcagcctctggattcaccttt............cccttttctgtcatgagttgggtccgccaggccccagggaaggggctggagtgggtcgcaggtgttagtggcagt......ggcagtaatacgtactacgcagcctccgtgaag...ggccggttcaccatctccagagacaattctgagaacatcttatatctgcaaatggattccctgagagccgaggacacggccctttattactgtgcgaaagtagcttctgtggggtattacgaggaggagatttggggccaagggacaatggtcaccgtctcttcag		gacgtgcaattgttggagtctggggga...ggcttggtacagcctggggggtccctgagactctcctgtgcagcctctggattcaccttt............cccttttctgtcatgagttgggtccgccaggccccagggaaggggctggagtgggtcgcaggtgttagtggcagt......ggcagtaatacgtactacgcagcctccgtgaag...ggccggttcaccatctccagagacaattctgagaacatcttatatctgcaaatggattccctgagagccgaggacacggccctttattactgtgcgaaag	gacgtgcaattgttggagtctggggga...ggcttggtacagcctggggggtccctgagactctcctgtgcagcctct	ggattcaccttt............cccttttctgtc	atgagttgggtccgccaggccccagggaaggggctggagtgggtcgcaggt	gttagtggcagt......ggcagtaatacg	tactacgcagcctccgtgaag...ggccggttcaccatctccagagacaattctgagaacatcttatatctgcaaatggattccctgagagccgaggacacggccctttattactgt	gcgaaagtagcttctgtggggtattacgaggaggagatt	tgtgcgaaagtagcttctgtggggtattacgaggaggagatttgg	gagatttggggccaagggacaatggtcaccgtctcttcag	tggggccaagggacaatggtcaccgtctcttcag
50	ACGAGCCGTACGCTGC-1_contig_3	productive	Homsap IGHV5-51*03 F	Homsap IGHJ2*01 F	Homsap IGHD3-16*01 F	gaggtgcagctggtgcagtctggagca...gaggtgaaaaagccgggggagtctctgaagatctcctgtaagggttctggatacagcttt............attaattactggatcggctgggtgcgccagatgcccgggaaaggcctggagtggatggggatcatctatcctggt......gactctgataccagatacagcccgtccttccaa...ggccaggtcactatttcagccgacaagtccatcagcaccgcctacctgcagtggagcagcctgaagccctcggacaccgccatgtattactgtgcgagacagggggcaggctggtacttcgatctctggggccgtggcacccttgtcactgtctcctcag		gaggtgcagctggtgcagtctggagca...gaggtgaaaaagccgggggagtctctgaagatctcctgtaagggttctggatacagcttt............attaattactggatcggctgggtgcgccagatgcccgggaaaggcctggagtggatggggatcatctatcctggt......gactctgataccagatacagcccgtccttccaa...ggccaggtcactatttcagccgacaagtccatcagcaccgcctacctgcagtggagcagcctgaagccctcggacaccgccatgtattactgtgcgaga	gaggtgcagctggtgcagtctggagca...gaggtgaaaaagccgggggagtctctgaagatctcctgtaagggttct	ggatacagcttt............attaattactgg	atcggctgggtgcgccagatgcccgggaaaggcctggagtggatggggatc	atctatcctggt......gactctgatacc	agatacagcccgtccttccaa...ggccaggtcactatttcagccgacaagtccatcagcaccgcctacctgcagtggagcagcctgaagccctcggacaccgccatgtattactgt	gcgagacagggggcaggctggtacttcgatctc	tgtgcgagacagggggcaggctggtacttcgatctctgg	ctggtacttcgatctctggggccgtggcacccttgtcactgtctcctcag	tggggccgtggcacccttgtcactgtctcctcag
1780	ACGAGCCTCAGAGACG-1_contig_2	productive	Homsap IGHV3-33*01 F, or Homsap IGHV3-33*06 F	Homsap IGHJ6*02 F	Homsap IGHD6-6*01 F	caggtgcagctggtggagtctggggga...ggcgtggtccagcctgggaggtccctgagactctcctgtgcagcgtctggattcaccttc............agtagctatggcatgcactgggtccgccaggctccaggcaaggggctggagtgggtggcagttatatggtatgat......ggaagtaataaatactatgcagactccgtgaag...ggccgattcaccatctccagagacaattccaagaacacgctgtatctgcaaatgaacagcctgagagccgaggacacggctgtgtattactgtgcgagggccctaagtagcagctcgtcccgttactactactactacggtatggacgtctggggccaagggaccacggtcaccgtctcc…		caggtgcagctggtggagtctggggga...ggcgtggtccagcctgggaggtccctgagactctcctgtgcagcgtctggattcaccttc............agtagctatggcatgcactgggtccgccaggctccaggcaaggggctggagtgggtggcagttatatggtatgat......ggaagtaataaatactatgcagactccgtgaag...ggccgattcaccatctccagagacaattccaagaacacgctgtatctgcaaatgaacagcctgagagccgaggacacggctgtgtattactgtgcgag	caggtgcagctggtggagtctggggga...ggcgtggtccagcctgggaggtccctgagactctcctgtgcagcgtct	ggattcaccttc............agtagctatggc	atgcactgggtccgccaggctccaggcaaggggctggagtgggtggcagtt	atatggtatgat......ggaagtaataaa	tactatgcagactccgtgaag...ggccgattcaccatctccagagacaattccaagaacacgctgtatctgcaaatgaacagcctgagagccgaggacacggctgtgtattactgt	gcgagggccctaagtagcagctcgtcccgttactactactactacggtatggacgtc	tgtgcgagggccctaagtagcagctcgtcccgttactactactactacggtatggacgtctgg	ttactactactactacggtatggacgtctggggccaagggaccacggtcaccgtctcctca	tggggccaagggaccacggtcaccgtctcctca
1688	ACGAGCCTCTCGCATC-1_contig_2	productive	Homsap IGHV4-39*01 F	Homsap IGHJ4*02 F	Homsap IGHD3-10*01 F	cagctgcagctgcaggagtcgggccca...ggactggtgaagccttcggagaccctgtccctcacctgcactgtctctggtggctccatcagc......agtagtagttactactggggctggatccgccagcccccagggaaggggctggagtggattgggagtatctattatagt.........gggagcacctactacaacccgtccctcaag...agtcgagtcaccatatccgtagacacgtccaagaaccagttctccctgaagctgagctctgtgaccgccgcagacacggctgtgtattactgtgcgagacttaaactatggttcggggaggatcgtgactactggggccagggaaccctggtcaccgtctcctcag		cagctgcagctgcaggagtcgggccca...ggactggtgaagccttcggagaccctgtccctcacctgcactgtctctggtggctccatcagc......agtagtagttactactggggctggatccgccagcccccagggaaggggctggagtggattgggagtatctattatagt.........gggagcacctactacaacccgtccctcaag...agtcgagtcaccatatccgtagacacgtccaagaaccagttctccctgaagctgagctctgtgaccgccgcagacacggctgtgtattactgtgcgagac	cagctgcagctgcaggagtcgggccca...ggactggtgaagccttcggagaccctgtccctcacctgcactgtctct	ggtggctccatcagc......agtagtagttactac	tggggctggatccgccagcccccagggaaggggctggagtggattgggagt	atctattatagt.........gggagcacc	tactacaacccgtccctcaag...agtcgagtcaccatatccgtagacacgtccaagaaccagttctccctgaagctgagctctgtgaccgccgcagacacggctgtgtattactgt	gcgagacttaaactatggttcggggaggatcgtgactac	tgtgcgagacttaaactatggttcggggaggatcgtgactactgg	tgactactggggccagggaaccctggtcaccgtctcctcag	tggggccagggaaccctggtcaccgtctcctcag
3650	ACGAGCCTCTTTACGT-1_contig_1	productive	Homsap IGHV4-30-4*01 F	Homsap IGHJ6*02 F	Homsap IGHD3-16*02 F	caggtgcagctgcaggagtcgggccca...ggactggtgaagccttcacagaccctgtccctcacctgcactgtctctggtggctccatcagc......agtggtgattactactggagttggatccgccagcccccagggaagggcctggagtggattgggtacatctattacagt.........gggagcacctactacaacccgtccctcaag...agtcgagttgccatatcagttgacacgtccaagaaccagttctccctgaagctgagctctgtgactgccgcagacacggccgtgtattactgtgccagaggaggatctcacgttggctactacggtatggacgtctggggccaagggaccacggtcaccgtctcctca		caggtgcagctgcaggagtcgggccca...ggactggtgaagccttcacagaccctgtccctcacctgcactgtctctggtggctccatcagc......agtggtgattactactggagttggatccgccagcccccagggaagggcctggagtggattgggtacatctattacagt.........gggagcacctactacaacccgtccctcaag...agtcgagttgccatatcagttgacacgtccaagaaccagttctccctgaagctgagctctgtgactgccgcagacacggccgtgtattactgtgccagag	caggtgcagctgcaggagtcgggccca...ggactggtgaagccttcacagaccctgtccctcacctgcactgtctct	ggtggctccatcagc......agtggtgattactac	tggagttggatccgccagcccccagggaagggcctggagtggattgggtac	atctattacagt.........gggagcacc	tactacaacccgtccctcaag...agtcgagttgccatatcagttgacacgtccaagaaccagttctccctgaagctgagctctgtgactgccgcagacacggccgtgtattactgt	gccagaggaggatctcacgttggctactacggtatggacgtc	tgtgccagaggaggatctcacgttggctactacggtatggacgtctgg	ctactacggtatggacgtctggggccaagggaccacggtcaccgtctcctca	tggggccaagggaccacggtcaccgtctcctca
2725	ACGAGGAAGCTAAACA-1_contig_1	productive	Homsap IGHV3-33*01 F, or Homsap IGHV3-33*06 F	Homsap IGHJ1*01 F	Homsap IGHD6-13*01 F	caggtgcagctggtggagtctggggga...ggcgtggtccagcctgggaggtccctgagactctcctgtgcagcgtctggattcaccttc............agtagctatggcatgcactgggtccgccaggctccaggcaaggggctggagtgggtggcagttatatggtatgat......ggaagtaataaatactatgcagactccgtgaag...ggccgattcaccatctccagagacaattccaagaacacgctgtatctgcaaatgaacagcctgagagccgaggacacggctgtgtattactgtgcgagagatttcatagcagcagctggtgactacgctgaatacttccagcactggggccagggcaccctggtcaccgtctcctcag		caggtgcagctggtggagtctggggga...ggcgtggtccagcctgggaggtccctgagactctcctgtgcagcgtctggattcaccttc............agtagctatggcatgcactgggtccgccaggctccaggcaaggggctggagtgggtggcagttatatggtatgat......ggaagtaataaatactatgcagactccgtgaag...ggccgattcaccatctccagagacaattccaagaacacgctgtatctgcaaatgaacagcctgagagccgaggacacggctgtgtattactgtgcgagaga	caggtgcagctggtggagtctggggga...ggcgtggtccagcctgggaggtccctgagactctcctgtgcagcgtct	ggattcaccttc............agtagctatggc	atgcactgggtccgccaggctccaggcaaggggctggagtgggtggcagtt	atatggtatgat......ggaagtaataaa	tactatgcagactccgtgaag...ggccgattcaccatctccagagacaattccaagaacacgctgtatctgcaaatgaacagcctgagagccgaggacacggctgtgtattactgt	gcgagagatttcatagcagcagctggtgactacgctgaatacttccagcac	tgtgcgagagatttcatagcagcagctggtgactacgctgaatacttccagcactgg	gctgaatacttccagcactggggccagggcaccctggtcaccgtctcctcag	tggggccagggcaccctggtcaccgtctcctcag
3195	ACGAGGAAGGATGCGT-1_contig_1	productive	Homsap IGHV4-4*02 F	Homsap IGHJ4*02 F	Homsap IGHD6-19*01 F	caggtgcagctgcaggagtcgggccca...ggactggtgaagccttcggggaccctgtccctcacctgcgctgtctctggtggctccatcagc.........agtagtaactggtggagttgggtccgccagcccccagggaaggggctggagtggattggggaaatctatcatagt.........gggagcaccaactacaacccgtccctcaag...agtcgagtcaccatatcagtagacaagtccaagaaccagttctccctgaagctgagctctgtgaccgccgcggacacggccgtgtattactgtgcgagactctatagcagtggctggtatgctgactactggggccagggaaccctggtcaccgtctcctcag		caggtgcagctgcaggagtcgggccca...ggactggtgaagccttcggggaccctgtccctcacctgcgctgtctctggtggctccatcagc.........agtagtaactggtggagttgggtccgccagcccccagggaaggggctggagtggattggggaaatctatcatagt.........gggagcaccaactacaacccgtccctcaag...agtcgagtcaccatatcagtagacaagtccaagaaccagttctccctgaagctgagctctgtgaccgccgcggacacggccgtgtattactgtgcgaga	caggtgcagctgcaggagtcgggccca...ggactggtgaagccttcggggaccctgtccctcacctgcgctgtctct	ggtggctccatcagc.........agtagtaactgg	tggagttgggtccgccagcccccagggaaggggctggagtggattggggaa	atctatcatagt.........gggagcacc	aactacaacccgtccctcaag...agtcgagtcaccatatcagtagacaagtccaagaaccagttctccctgaagctgagctctgtgaccgccgcggacacggccgtgtattactgt	gcgagactctatagcagtggctggtatgctgactac	tgtgcgagactctatagcagtggctggtatgctgactactgg	tgactactggggccagggaaccctggtcaccgtctcctcag	tggggccagggaaccctggtcaccgtctcctcag
1690	ACGAGGACACCACCAG-1_contig_1	productive	Homsap IGHV4-39*01 F, or Homsap IGHV4-39*02 F	Homsap IGHJ4*02 F	Homsap IGHD5-12*01 F	cagctgcagctgcaggagtcgggccca...ggactggtgaagccttcggagaccctgtccctcacctgcactgtctctggtggctccatcagc......agtagtagttactactggggctggatccgccagcccccagggaaggggctggagtggattgggaatatctattatagt.........gggagcaccgactacaacccgtccctcgag...agtcgagtcaccatatccgtagacacgtccaagaaccaattctccctgaaactgaggtctctgaccgccacagacacagctgtatatttctgtgcgagacgacgtggatatagtggctacgattttgggcttgactactggggccagggaaccctggtcaccgtctcctcag		cagctgcagctgcaggagtcgggccca...ggactggtgaagccttcggagaccctgtccctcacctgcactgtctctggtggctccatcagc......agtagtagttactactggggctggatccgccagcccccagggaaggggctggagtggattgggaatatctattatagt.........gggagcaccgactacaacccgtccctcgag...agtcgagtcaccatatccgtagacacgtccaagaaccaattctccctgaaactgaggtctctgaccgccacagacacagctgtatatttctgtgcgagac	cagctgcagctgcaggagtcgggccca...ggactggtgaagccttcggagaccctgtccctcacctgcactgtctct	ggtggctccatcagc......agtagtagttactac	tggggctggatccgccagcccccagggaaggggctggagtggattgggaat	atctattatagt.........gggagcacc	gactacaacccgtccctcgag...agtcgagtcaccatatccgtagacacgtccaagaaccaattctccctgaaactgaggtctctgaccgccacagacacagctgtatatttctgt	gcgagacgacgtggatatagtggctacgattttgggcttgactac	tgtgcgagacgacgtggatatagtggctacgattttgggcttgactactgg	ttgactactggggccagggaaccctggtcaccgtctcctcag	tggggccagggaaccctggtcaccgtctcctcag
54	ACGAGGATCGCGGATC-1_contig_3	productive	Homsap IGHV7-4-1*02 F	Homsap IGHJ4*02 F	Homsap IGHD3-10*01 F	caggtgcagctggtgcaatctgggtct...gagttgaagaagcctggggcctcagtgaaggtttcctgcaaggcttctggatacaccttc............actagctatgctatgaattgggtgcgacaggcccctggacaagggcttgagtggatgggatggatcaacaccaac......actgggaacccaacgtatgcccagggcttcaca...ggacggtttgtcttctccttggacacctctgtcagcacggcatatctgcagatcagcagcctaaaggctgaggacactgccgtgtattactgtgcgagagagtattactatggttcggggagttattatagtgacgactactggggccagggaaccctggtcaccgtctcctcag		caggtgcagctggtgcaatctgggtct...gagttgaagaagcctggggcctcagtgaaggtttcctgcaaggcttctggatacaccttc............actagctatgctatgaattgggtgcgacaggcccctggacaagggcttgagtggatgggatggatcaacaccaac......actgggaacccaacgtatgcccagggcttcaca...ggacggtttgtcttctccttggacacctctgtcagcacggcatatctgcagatcagcagcctaaaggctgaggacactgccgtgtattactgtgcgagaga	caggtgcagctggtgcaatctgggtct...gagttgaagaagcctggggcctcagtgaaggtttcctgcaaggcttct	ggatacaccttc............actagctatgct	atgaattgggtgcgacaggcccctggacaagggcttgagtggatgggatgg	atcaacaccaac......actgggaaccca	acgtatgcccagggcttcaca...ggacggtttgtcttctccttggacacctctgtcagcacggcatatctgcagatcagcagcctaaaggctgaggacactgccgtgtattactgt	gcgagagagtattactatggttcggggagttattatagtgacgactac	tgtgcgagagagtattactatggttcggggagttattatagtgacgactactgg	gactactggggccagggaaccctggtcaccgtctcctcag	tggggccagggaaccctggtcaccgtctcctcag
405	ACGATACAGCTAACTC-1_contig_2	productive	Homsap IGHV5-51*03 F	Homsap IGHJ6*02 F	Homsap IGHD2-21*01 F	gaggtgcagctggtgcagtctggagca...gaggtgaaaaagccgggggagtctctgaagatctcctgtaagggttctggatacagcttt............accagctactggatcggctgggtgcgccagatgcccgggaaaggcctggagtggatggggatcatctatcctggt......gactctgataccagatacagcccgtccttccaa...ggccaggtcaccatctcagccgacaagtccatcagcaccgcctacctgcagtggagcagcctgaaggcctcggacaccgccatgtattactgtgcgagatcctgtggtggtgattgctactactactacggtatggacgtctggggccaagggaccacggtcaccgtctcctca		gaggtgcagctggtgcagtctggagca...gaggtgaaaaagccgggggagtctctgaagatctcctgtaagggttctggatacagcttt............accagctactggatcggctgggtgcgccagatgcccgggaaaggcctggagtggatggggatcatctatcctggt......gactctgataccagatacagcccgtccttccaa...ggccaggtcaccatctcagccgacaagtccatcagcaccgcctacctgcagtggagcagcctgaaggcctcggacaccgccatgtattactgtgcgaga	gaggtgcagctggtgcagtctggagca...gaggtgaaaaagccgggggagtctctgaagatctcctgtaagggttct	ggatacagcttt............accagctactgg	atcggctgggtgcgccagatgcccgggaaaggcctggagtggatggggatc	atctatcctggt......gactctgatacc	agatacagcccgtccttccaa...ggccaggtcaccatctcagccgacaagtccatcagcaccgcctacctgcagtggagcagcctgaaggcctcggacaccgccatgtattactgt	gcgagatcctgtggtggtgattgctactactactacggtatggacgtc	tgtgcgagatcctgtggtggtgattgctactactactacggtatggacgtctgg	ctactactactacggtatggacgtctggggccaagggaccacggtcaccgtctcctca	tggggccaagggaccacggtcaccgtctcctca
745	ACGATACGTACTTCTT-1_contig_2	productive	Homsap IGHV3-9*01 F	Homsap IGHJ2*01 F	Homsap IGHD6-19*01 F	gaagtgcagctggtggagtctggggga...ggcttggtacagcctggcaggtccctgagactctcctgtgcagcctctggattcaccttt............gatgattatgccatgcactgggtccggcaagctccagggaagggcctggagtgggtctcaggtattagttggaat......agtggtagcataggctatgcggactctgtgaag...ggccgattcaccatctccagagacaacgccaagaactccctgtatctgcaaatgaacagtctgagagctgaggacacggccttgtattactgtgcaaaagataaaggcagtggcccagagatgtttgagtggtacttcgatctctggggccgtggcaccctggtcactgtctcctcag		gaagtgcagctggtggagtctggggga...ggcttggtacagcctggcaggtccctgagactctcctgtgcagcctctggattcaccttt............gatgattatgccatgcactgggtccggcaagctccagggaagggcctggagtgggtctcaggtattagttggaat......agtggtagcataggctatgcggactctgtgaag...ggccgattcaccatctccagagacaacgccaagaactccctgtatctgcaaatgaacagtctgagagctgaggacacggccttgtattactgtgcaaaagata	gaagtgcagctggtggagtctggggga...ggcttggtacagcctggcaggtccctgagactctcctgtgcagcctct	ggattcaccttt............gatgattatgcc	atgcactgggtccggcaagctccagggaagggcctggagtgggtctcaggt	attagttggaat......agtggtagcata	ggctatgcggactctgtgaag...ggccgattcaccatctccagagacaacgccaagaactccctgtatctgcaaatgaacagtctgagagctgaggacacggccttgtattactgt	gcaaaagataaaggcagtggcccagagatgtttgagtggtacttcgatctc	tgtgcaaaagataaaggcagtggcccagagatgtttgagtggtacttcgatctctgg	tggtacttcgatctctggggccgtggcaccctggtcactgtctcctcag	tggggccgtggcaccctggtcactgtctcctcag
966	ACGATGTCAGAGTGTG-1_contig_3	productive	Homsap IGHV4-59*08 F	Homsap IGHJ4*02 F	Homsap IGHD6-19*01 F	caggtgcagctgcaggagtcgggccca...ggactgatgaagccttcggagaccctgtccctcacctgcactgtctctggtgcctccatc............agtcattactactggagctggatccggcagcccccagggaagggactggagtgggttgggtatatcaattacagt.........gggagcaccaactaccacccctccctcaag...agtcgagtcgccatatcagtagacacgtccaagaaccagttctccctgaagctgacctctgtgaccgccgcagacacggccatgtattactgtgcgagacattctgcggtcagtggctatgactactggggccagggatccctggtcaccgtctcctcag		caggtgcagctgcaggagtcgggccca...ggactgatgaagccttcggagaccctgtccctcacctgcactgtctctggtgcctccatc............agtcattactactggagctggatccggcagcccccagggaagggactggagtgggttgggtatatcaattacagt.........gggagcaccaactaccacccctccctcaag...agtcgagtcgccatatcagtagacacgtccaagaaccagttctccctgaagctgacctctgtgaccgccgcagacacggccatgtattactgtgcgagaca	caggtgcagctgcaggagtcgggccca...ggactgatgaagccttcggagaccctgtccctcacctgcactgtctct	ggtgcctccatc............agtcattactac	tggagctggatccggcagcccccagggaagggactggagtgggttgggtat	atcaattacagt.........gggagcacc	aactaccacccctccctcaag...agtcgagtcgccatatcagtagacacgtccaagaaccagttctccctgaagctgacctctgtgaccgccgcagacacggccatgtattactgt	gcgagacattctgcggtcagtggctatgactac	tgtgcgagacattctgcggtcagtggctatgactactgg	ctatgactactggggccagggatccctggtcaccgtctcctcag	tggggccagggatccctggtcaccgtctcctcag
366	ACGATGTTCGAGGTAG-1_contig_2	productive	Homsap IGHV4-39*01 F, or Homsap IGHV4-39*02 F	Homsap IGHJ5*01 F, or Homsap IGHJ5*02 F	Homsap IGHD4-23*01 ORF	cagccgcagttgcaggagtcgggccca...ggactggtgaagccttcggagaccctgtccctcacctgcactgtctctggtgactctattagt......agtagcattttctactggggctggatccgccagcccccagggaaggggctggagtggattgggagttttttttatagc.........gggaacacttactacaatccgtccctcaag...agtcgagttaccatttccctagacacgtccaagaatctattctccctgaaagtgagccctgtgaccgccgcggatacggctgtctattattgtgtgagacatgcgataagcaatacggtggtcactcctttcggctcctggggccagggatccctggtcaccgtctcctcag		cagccgcagttgcaggagtcgggccca...ggactggtgaagccttcggagaccctgtccctcacctgcactgtctctggtgactctattagt......agtagcattttctactggggctggatccgccagcccccagggaaggggctggagtggattgggagttttttttatagc.........gggaacacttactacaatccgtccctcaag...agtcgagttaccatttccctagacacgtccaagaatctattctccctgaaagtgagccctgtgaccgccgcggatacggctgtctattattgtgtgagaca	cagccgcagttgcaggagtcgggccca...ggactggtgaagccttcggagaccctgtccctcacctgcactgtctct	ggtgactctattagt......agtagcattttctac	tggggctggatccgccagcccccagggaaggggctggagtggattgggagt	tttttttatagc.........gggaacact	tactacaatccgtccctcaag...agtcgagttaccatttccctagacacgtccaagaatctattctccctgaaagtgagccctgtgaccgccgcggatacggctgtctattattgt	gtgagacatgcgataagcaatacggtggtcactcctttcggctcc	tgtgtgagacatgcgataagcaatacggtggtcactcctttcggctcctgg	ttcggctcctggggccagggatccctggtcaccgtctcctcag	tggggccagggatccctggtcaccgtctcctcag
2122	ACGATGTTCTCTAAGG-1_contig_1	productive	Homsap IGHV3-48*01 F	Homsap IGHJ6*02 F	Homsap IGHD3-22*01 F	gaggtgcagctggtggagtctggggga...ggcttggtacagcctggggggtccctgagactctcctgtgcagcctctggattcaccttc............agtagctatagcatgaactgggtccgccaggctccagggaaggggctggagtgggtttcatacattagtagtagt......agtagtaccatatactacgcagactctgtgaag...ggccgattcaccatctccagagacaatgccaagaactcactgtatctgcaaatgaacagcctgagagccgaggacacggctgtgtattactgtgcgagaggaggagtccgtaattactatgatagtagtggttattactacggggactactactacggtatggacgtctggggccaaggg…		gaggtgcagctggtggagtctggggga...ggcttggtacagcctggggggtccctgagactctcctgtgcagcctctggattcaccttc............agtagctatagcatgaactgggtccgccaggctccagggaaggggctggagtgggtttcatacattagtagtagt......agtagtaccatatactacgcagactctgtgaag...ggccgattcaccatctccagagacaatgccaagaactcactgtatctgcaaatgaacagcctgagagccgaggacacggctgtgtattactgtgcgagag	gaggtgcagctggtggagtctggggga...ggcttggtacagcctggggggtccctgagactctcctgtgcagcctct	ggattcaccttc............agtagctatagc	atgaactgggtccgccaggctccagggaaggggctggagtgggtttcatac	attagtagtagt......agtagtaccata	tactacgcagactctgtgaag...ggccgattcaccatctccagagacaatgccaagaactcactgtatctgcaaatgaacagcctgagagccgaggacacggctgtgtattactgt	gcgagaggaggagtccgtaattactatgatagtagtggttattactacggggactactactacggtatggacgtc	tgtgcgagaggaggagtccgtaattactatgatagtagtggttattactacggggactactactacggtatggacgtctgg	actactactacggtatggacgtctggggccaagggaccacggtcaccgtctcctca	tggggccaagggaccacggtcaccgtctcctca
3041	ACGCAGCAGTAGGCCA-1_contig_2	productive	Homsap IGHV4-39*01 F	Homsap IGHJ5*02 F	Homsap IGHD4-17*01 F	cagctgcagctgcaggagtcgggccca...ggactggtgaagccttcggagaccctgtccctcacctgcactgtctctggtggctccatcagc......agtagtagttactactggggctggatccgccagcccccagggaaggggctggagtggattgggagtatctattatagt.........gggagcacctactacaacccgtccctcaag...agtcgagtcaccatatccgtagacacgtccaagaaccagttctccctgaagctgagctctgtgaccgccgcagacacggctgtgtattactgtgcgaggcagcaccatgactacgggttaagctggttcgacccctggggccagggaaccctggtcaccgtctcctcag		cagctgcagctgcaggagtcgggccca...ggactggtgaagccttcggagaccctgtccctcacctgcactgtctctggtggctccatcagc......agtagtagttactactggggctggatccgccagcccccagggaaggggctggagtggattgggagtatctattatagt.........gggagcacctactacaacccgtccctcaag...agtcgagtcaccatatccgtagacacgtccaagaaccagttctccctgaagctgagctctgtgaccgccgcagacacggctgtgtattactgtgcgag	cagctgcagctgcaggagtcgggccca...ggactggtgaagccttcggagaccctgtccctcacctgcactgtctct	ggtggctccatcagc......agtagtagttactac	tggggctggatccgccagcccccagggaaggggctggagtggattgggagt	atctattatagt.........gggagcacc	tactacaacccgtccctcaag...agtcgagtcaccatatccgtagacacgtccaagaaccagttctccctgaagctgagctctgtgaccgccgcagacacggctgtgtattactgt	gcgaggcagcaccatgactacgggttaagctggttcgacccc	tgtgcgaggcagcaccatgactacgggttaagctggttcgacccctgg	ctggttcgacccctggggccagggaaccctggtcaccgtctcctcag	tggggccagggaaccctggtcaccgtctcctcag
3616	ACGCAGCGTACGAAAT-1_contig_2	unproductive	Homsap IGHV1-45*02 F	Homsap IGHJ5*02 F		cagatgcagctggtgcagtctggggct...gaggtgaggaagactgggtcctcagtgaaggtttcctgcaaggcttcccgatacaccttc............actcaccgctacctgcactggggacgacaggcccccggacaagcgcttgag.........tggatcacacctttc......aatggtaacaccgattacgcacagaagttccac...gacagagtcaccatcaccggggacaggtctatgagaacagcctacatggagatgagcagcctgagatctgagggcacagacatgtattactgtgcaagataagggacgtattaacgggatactagtgctcatttctacccttacggccggggaatcctggtcaccgtctcctcag		cagatgcagctggtgcagtctggggct...gaggtgaggaagactgggtcctcagtgaaggtttcctgcaaggcttcccgatacaccttc............actcaccgctacctgcactggggacgacaggcccccggacaagcgcttgag.........tggatcacacctttc......aatggtaacaccgattacgcacagaagttccac...gacagagtcaccatcaccggggacaggtctatgagaacagcctacatggagatgagcagcctgagatctgagggcacagacatgtattactgtgcaagata	cagatgcagctggtgcagtctggggct...gaggtgaggaagactgggtcctcagtgaaggtttcctgcaaggcttcc	cgatacaccttc............actcaccgctac	ctgcactggggacgacaggcccccggacaagcgcttgag.........tgg	atcacacctttc......aatggtaacacc	gattacgcacagaagttccac...gacagagtcaccatcaccggggacaggtctatgagaacagcctacatggagatgagcagcctgagatctgagggcacagacatgtattactgt	gcaagataagggacgtattaacgggatactagtgctcatttctaccct	tgtgcaagataagggacgtattaacgggatactagtgctcatttctacccttac	gtgctcatttctacccttacggccggggaatcctggtcaccgtctcctcag	tacggccggggaatcctggtcaccgtctcctcag
747	ACGCAGCGTGTGCCTG-1_contig_1	productive	Homsap IGHV3-15*01 F	Homsap IGHJ4*02 F	Homsap IGHD2-21*01 F	gaggtgcagctggtggagtctggggga...ggcttggttaagcctggggagtcccttagagtctcctgtgcagcctctggatttattttc............aacaacgcctggatgagctgggtccgccaggctccagggagggggctggagtgggttggccgtattaaaagcaacattgatggtgggacaacagacttcgctgcacccgtgaaa...ggcagattcaccatctcaagagatgattcagagaagacgctgtatttgcagatgaacagcctgaaaaccgaggacacagccgtgtattattgtgcgacagataattacatttcgggctttgaccagtggggccagggaaccctggtcatcgtctcctcag		gaggtgcagctggtggagtctggggga...ggcttggttaagcctggggagtcccttagagtctcctgtgcagcctctggatttattttc............aacaacgcctggatgagctgggtccgccaggctccagggagggggctggagtgggttggccgtattaaaagcaacattgatggtgggacaacagacttcgctgcacccgtgaaa...ggcagattcaccatctcaagagatgattcagagaagacgctgtatttgcagatgaacagcctgaaaaccgaggacacagccgtgtattattgtgcgacaga	gaggtgcagctggtggagtctggggga...ggcttggttaagcctggggagtcccttagagtctcctgtgcagcctct	ggatttattttc............aacaacgcctgg	atgagctgggtccgccaggctccagggagggggctggagtgggttggccgt	attaaaagcaacattgatggtgggacaaca	gacttcgctgcacccgtgaaa...ggcagattcaccatctcaagagatgattcagagaagacgctgtatttgcagatgaacagcctgaaaaccgaggacacagccgtgtattattgt	gcgacagataattacatttcgggctttgaccag	tgtgcgacagataattacatttcgggctttgaccagtgg	ctttgaccagtggggccagggaaccctggtcatcgtctcctcag	tggggccagggaaccctggtcatcgtctcctcag
3252	ACGCCAGAGCAGCCTC-1_contig_1	productive	Homsap IGHV4-34*01 F	Homsap IGHJ6*02 F	Homsap IGHD2-15*01 F	caggtgcagctacagcagtggggcgca...ggactgttgaagccttcggagaccctgtccctcacctgcgctgtctatggtgggtccttc............agtggttactactggagctggatccgccagcccccagggaaggggctggagtggattggggaaatcaatcatagt.........ggaagcaccaactacaacccgtccctcaag...agtcgagtcaccatatcagtagacacgtccaagaaccagttctccctgaagctgagctctgtgaccgccgcggacacggctgtgtattactgtgcgggacgcctaggatattgtagtggtggtagctgctacccgacgtacggtatggacgtctggggccaagggaccacggtcaccgtc…		caggtgcagctacagcagtggggcgca...ggactgttgaagccttcggagaccctgtccctcacctgcgctgtctatggtgggtccttc............agtggttactactggagctggatccgccagcccccagggaaggggctggagtggattggggaaatcaatcatagt.........ggaagcaccaactacaacccgtccctcaag...agtcgagtcaccatatcagtagacacgtccaagaaccagttctccctgaagctgagctctgtgaccgccgcggacacggctgtgtattactgtgcg	caggtgcagctacagcagtggggcgca...ggactgttgaagccttcggagaccctgtccctcacctgcgctgtctat	ggtgggtccttc............agtggttactac	tggagctggatccgccagcccccagggaaggggctggagtggattggggaa	atcaatcatagt.........ggaagcacc	aactacaacccgtccctcaag...agtcgagtcaccatatcagtagacacgtccaagaaccagttctccctgaagctgagctctgtgaccgccgcggacacggctgtgtattactgt	gcgggacgcctaggatattgtagtggtggtagctgctacccgacgtacggtatggacgtc	tgtgcgggacgcctaggatattgtagtggtggtagctgctacccgacgtacggtatggacgtctgg	tacggtatggacgtctggggccaagggaccacggtcaccgtctcctca	tggggccaagggaccacggtcaccgtctcctca
1380	ACGGAGACATATACCG-1_contig_1	productive	Homsap IGHV5-51*03 F	Homsap IGHJ2*01 F	Homsap IGHD5-24*01 ORF	gaggtgcagctggtgcagtctggagca...gaggtgaaaaagccgggggagtctctgaagatctcctgtaagggttctggatacatcttt............agcacctactggatcggctgggtgcgccagatgcccgggaaaggcctggagtggatggggatcatctatcctgat......gactctgataccagatacagcccgtccttccgg...ggccaggtcaccatctcagccgacaagtccatcggcaccgccttcctgcagtggcatagcctgaaggcctcggacaccgccatatattactgtgcgaaccaaaaaactcccagaaatgcctactcactctggggccgtggcaccctggtcactgtctcctcag		gaggtgcagctggtgcagtctggagca...gaggtgaaaaagccgggggagtctctgaagatctcctgtaagggttctggatacatcttt............agcacctactggatcggctgggtgcgccagatgcccgggaaaggcctggagtggatggggatcatctatcctgat......gactctgataccagatacagcccgtccttccgg...ggccaggtcaccatctcagccgacaagtccatcggcaccgccttcctgcagtggcatagcctgaaggcctcggacaccgccatatattactgtgcga	gaggtgcagctggtgcagtctggagca...gaggtgaaaaagccgggggagtctctgaagatctcctgtaagggttct	ggatacatcttt............agcacctactgg	atcggctgggtgcgccagatgcccgggaaaggcctggagtggatggggatc	atctatcctgat......gactctgatacc	agatacagcccgtccttccgg...ggccaggtcaccatctcagccgacaagtccatcggcaccgccttcctgcagtggcatagcctgaaggcctcggacaccgccatatattactgt	gcgaaccaaaaaactcccagaaatgcctactcactc	tgtgcgaaccaaaaaactcccagaaatgcctactcactctgg	ctctggggccgtggcaccctggtcactgtctcctcag	tggggccgtggcaccctggtcactgtctcctcag
131	ACGGAGATCACGAAGG-1_contig_3	productive	Homsap IGHV1-18*01 F	Homsap IGHJ3*02 F	Homsap IGHD3-22*01 F	caggttcagttggttcaatctggaact...gagatgaagaagcctggggcctcagtgaaggtctcctgcaaggcttctggttacaccttc............accaattttggagtcagttggatgcggcaggcccctggacaggggcttgagtggatgggatggattaacactaag......agtggtgacacaaaactcactcagaaggtccag...ggcagagtcaccatgaccacggacacatccactaacacagtctacatggacttgaggagcctgaaatctgacgacacggccgtctattactgtgcgagatgttcgttgtccaagtattacctcgatagtcgtgattattatcctggtgctttagatatctggggccaagggacagtggtc…		caggttcagttggttcaatctggaact...gagatgaagaagcctggggcctcagtgaaggtctcctgcaaggcttctggttacaccttc............accaattttggagtcagttggatgcggcaggcccctggacaggggcttgagtggatgggatggattaacactaag......agtggtgacacaaaactcactcagaaggtccag...ggcagagtcaccatgaccacggacacatccactaacacagtctacatggacttgaggagcctgaaatctgacgacacggccgtctattactgtgcgaga	caggttcagttggttcaatctggaact...gagatgaagaagcctggggcctcagtgaaggtctcctgcaaggcttct	ggttacaccttc............accaattttgga	gtcagttggatgcggcaggcccctggacaggggcttgagtggatgggatgg	attaacactaag......agtggtgacaca	aaactcactcagaaggtccag...ggcagagtcaccatgaccacggacacatccactaacacagtctacatggacttgaggagcctgaaatctgacgacacggccgtctattactgt	gcgagatgttcgttgtccaagtattacctcgatagtcgtgattattatcctggtgctttagatatc	tgtgcgagatgttcgttgtccaagtattacctcgatagtcgtgattattatcctggtgctttagatatctgg	tggtgctttagatatctggggccaagggacagtggtcaccgtctcactag	tggggccaagggacagtggtcaccgtctcactag
3398	ACGGCCAAGGATGCGT-1_contig_3	productive	Homsap IGHV3-74*01 F	Homsap IGHJ4*02 F	Homsap IGHD5-12*01 F	gaggtgcagctggtggagtccggggga...ggcttagttcagcctggggggtccctgagactctcctgtgcagcctctggattcaccttc............agtagctactggatgcactgggtccgccaagctccagggaaggggctggtgtgggtctcacgtattaatagtgat......gggagtagcacaagctacgcggactccgtgaag...ggccgattcaccatctccagagacaacgccaagaacacgctgtatctgcaaatgaacagtctgagagccgaggacacggctgtgtattactgtgcaagagatgcgtatggtggctacgactactggggccagggaaccctggtcaccgtctcctcag		gaggtgcagctggtggagtccggggga...ggcttagttcagcctggggggtccctgagactctcctgtgcagcctctggattcaccttc............agtagctactggatgcactgggtccgccaagctccagggaaggggctggtgtgggtctcacgtattaatagtgat......gggagtagcacaagctacgcggactccgtgaag...ggccgattcaccatctccagagacaacgccaagaacacgctgtatctgcaaatgaacagtctgagagccgaggacacggctgtgtattactgtgcaagaga	gaggtgcagctggtggagtccggggga...ggcttagttcagcctggggggtccctgagactctcctgtgcagcctct	ggattcaccttc............agtagctactgg	atgcactgggtccgccaagctccagggaaggggctggtgtgggtctcacgt	attaatagtgat......gggagtagcaca	agctacgcggactccgtgaag...ggccgattcaccatctccagagacaacgccaagaacacgctgtatctgcaaatgaacagtctgagagccgaggacacggctgtgtattactgt	gcaagagatgcgtatggtggctacgactac	tgtgcaagagatgcgtatggtggctacgactactgg	gactactggggccagggaaccctggtcaccgtctcctcag	tggggccagggaaccctggtcaccgtctcctcag
2007	ACGGCCATCTCCCTGA-1_contig_4	productive	Homsap IGHV4-34*01 F	Homsap IGHJ5*02 F	Homsap IGHD1-20*01 F	caggtgcagctacagcagtggggcgca...ggactgttgaagccttcggagaccctgtccctcacctgcgctgtctatggtgggtccttc............agtggttactactggagctggatccgccagcccccagggaaggggctggagtggattggggagatcaatcatagt.........ggaagcaccaactacaacccgtccctcaag...agtcgagtcaccatatcagtagacacgtccaagaaccaattctccctgaagctgagctctgtgaccgccgcggacacggctgtgtattactgtgcgagaatgccgggtcggtttacttgggtctggttcgacccctggggccagggaaccctggtcaccgtctcctcag		caggtgcagctacagcagtggggcgca...ggactgttgaagccttcggagaccctgtccctcacctgcgctgtctatggtgggtccttc............agtggttactactggagctggatccgccagcccccagggaaggggctggagtggattggggagatcaatcatagt.........ggaagcaccaactacaacccgtccctcaag...agtcgagtcaccatatcagtagacacgtccaagaaccaattctccctgaagctgagctctgtgaccgccgcggacacggctgtgtattactgtgcgaga	caggtgcagctacagcagtggggcgca...ggactgttgaagccttcggagaccctgtccctcacctgcgctgtctat	ggtgggtccttc............agtggttactac	tggagctggatccgccagcccccagggaaggggctggagtggattggggag	atcaatcatagt.........ggaagcacc	aactacaacccgtccctcaag...agtcgagtcaccatatcagtagacacgtccaagaaccaattctccctgaagctgagctctgtgaccgccgcggacacggctgtgtattactgt	gcgagaatgccgggtcggtttacttgggtctggttcgacccc	tgtgcgagaatgccgggtcggtttacttgggtctggttcgacccctgg	ctggttcgacccctggggccagggaaccctggtcaccgtctcctcag	tggggccagggaaccctggtcaccgtctcctcag
3256	ACGGGCTAGATCCTGT-1_contig_1	productive	Homsap IGHV3-30-3*01 F	Homsap IGHJ4*02 F	Homsap IGHD4-23*01 ORF	caggtgcagctggtggagtctggggga...ggcgtggtccagcctgggaggtccctgagactctcctgtgcagcctctggattcaccttc............agtagctatgctatgcactgggtccgccaggctccaggcaaggggctggagtgggtggcagttatatcatatgat......ggaagcaataaatactacgcagactccgtgaag...ggccgattcaccatctccagagacaattccaagaacacgctgtatctgcaaatgaacagcctgagagctgaggacacggctgtgtattactgtgcgagagattggtggtacggtggtaactcccggtttgactactggggccagggaaccctggtcaccgtctcctcag		caggtgcagctggtggagtctggggga...ggcgtggtccagcctgggaggtccctgagactctcctgtgcagcctctggattcaccttc............agtagctatgctatgcactgggtccgccaggctccaggcaaggggctggagtgggtggcagttatatcatatgat......ggaagcaataaatactacgcagactccgtgaag...ggccgattcaccatctccagagacaattccaagaacacgctgtatctgcaaatgaacagcctgagagctgaggacacggctgtgtattactgtgcgagaga	caggtgcagctggtggagtctggggga...ggcgtggtccagcctgggaggtccctgagactctcctgtgcagcctct	ggattcaccttc............agtagctatgct	atgcactgggtccgccaggctccaggcaaggggctggagtgggtggcagtt	atatcatatgat......ggaagcaataaa	tactacgcagactccgtgaag...ggccgattcaccatctccagagacaattccaagaacacgctgtatctgcaaatgaacagcctgagagctgaggacacggctgtgtattactgt	gcgagagattggtggtacggtggtaactcccggtttgactac	tgtgcgagagattggtggtacggtggtaactcccggtttgactactgg	tttgactactggggccagggaaccctggtcaccgtctcctcag	tggggccagggaaccctggtcaccgtctcctcag
2690	ACGGGCTAGATGCCAG-1_contig_1	productive	Homsap IGHV3-15*01 F	Homsap IGHJ4*02 F	Homsap IGHD3-10*01 F	gaggtgcagctggtggagtctggggga...ggcttggtaaaacctggggggtcccttagactctcctgtgcagcctctggattcactttc............agtaacgcctggatgacctgggtccgccaggctccagggaaggggctggaatgggttggccgtattaaaagcaaaactgatggtgggacaacagactacgctgcacccgtgaaa...ggcagattcaccatctcaagagatgattcaaaaaacacgctgtttctgcacatgaacagcctgaaaaccgaggacacagccgtgtattactgtaccacaggaacgtatggttcggggagttattggactgagaatgactcctggggccagggagccctggtcaccgtctcctcag		gaggtgcagctggtggagtctggggga...ggcttggtaaaacctggggggtcccttagactctcctgtgcagcctctggattcactttc............agtaacgcctggatgacctgggtccgccaggctccagggaaggggctggaatgggttggccgtattaaaagcaaaactgatggtgggacaacagactacgctgcacccgtgaaa...ggcagattcaccatctcaagagatgattcaaaaaacacgctgtttctgcacatgaacagcctgaaaaccgaggacacagccgtgtattactgtaccacag	gaggtgcagctggtggagtctggggga...ggcttggtaaaacctggggggtcccttagactctcctgtgcagcctct	ggattcactttc............agtaacgcctgg	atgacctgggtccgccaggctccagggaaggggctggaatgggttggccgt	attaaaagcaaaactgatggtgggacaaca	gactacgctgcacccgtgaaa...ggcagattcaccatctcaagagatgattcaaaaaacacgctgtttctgcacatgaacagcctgaaaaccgaggacacagccgtgtattactgt	accacaggaacgtatggttcggggagttattggactgagaatgactcc	tgtaccacaggaacgtatggttcggggagttattggactgagaatgactcctgg	tgactcctggggccagggagccctggtcaccgtctcctcag	tggggccagggagccctggtcaccgtctcctcag
780	ACGGGCTTCACAGGCC-1_contig_3	productive	Homsap IGHV3-21*01 F	Homsap IGHJ6*02 F	Homsap IGHD4-11*01 ORF	gaggtgcagctggtggagtctggggga...ggcctggtcaagcctggggggtccctgagactctcctgtgcagcctctggattcaccttc............agtagctatagcatgaactgggtccgccaggctccagggaaggggctggagtgggtctcatccattagtagtagt......agtagttacatatactacgcagactcagtgaag...ggccgattcaccatctccagagacaacgccaagaactcactgtatctgcaaatgaacagcctgagagccgaggacacggctgtgtattactgtgcgagagatccgggcgtccggcttcagtatggtatggacgtctggggccaagggaccacggtcaccgtctcctca		gaggtgcagctggtggagtctggggga...ggcctggtcaagcctggggggtccctgagactctcctgtgcagcctctggattcaccttc............agtagctatagcatgaactgggtccgccaggctccagggaaggggctggagtgggtctcatccattagtagtagt......agtagttacatatactacgcagactcagtgaag...ggccgattcaccatctccagagacaacgccaagaactcactgtatctgcaaatgaacagcctgagagccgaggacacggctgtgtattactgtgcgagaga	gaggtgcagctggtggagtctggggga...ggcctggtcaagcctggggggtccctgagactctcctgtgcagcctct	ggattcaccttc............agtagctatagc	atgaactgggtccgccaggctccagggaaggggctggagtgggtctcatcc	attagtagtagt......agtagttacata	tactacgcagactcagtgaag...ggccgattcaccatctccagagacaacgccaagaactcactgtatctgcaaatgaacagcctgagagccgaggacacggctgtgtattactgt	gcgagagatccgggcgtccggcttcagtatggtatggacgtc	tgtgcgagagatccgggcgtccggcttcagtatggtatggacgtctgg	ggtatggacgtctggggccaagggaccacggtcaccgtctcctca	tggggccaagggaccacggtcaccgtctcctca
1826	ACGGGCTTCTCCTATA-1_contig_2	productive	Homsap IGHV3-30-3*01 F	Homsap IGHJ6*02 F	Homsap IGHD6-19*01 F	caggtgcagctggtggagtctggggga...ggcgtggtccagcctgggaggtccctgagactctcctgtgcagcctctggattcaccttc............agtagctatgctatgcactgggtccgccaggctccaggcaaggggctggagtgggtggcagttatatcatatgat......ggaagcaataaatactacgcagactccgtgaag...ggccgattcaccatctccagagacaattccaagaacacgctgtatctgcaaatgaacagcctgagagctgaggacacggctgtgtattactgtgcgagagagtatagcagtggctggtccctgggcaactactactactacggtatggacgtctggggccaagggaccacggtcaccgtc…		caggtgcagctggtggagtctggggga...ggcgtggtccagcctgggaggtccctgagactctcctgtgcagcctctggattcaccttc............agtagctatgctatgcactgggtccgccaggctccaggcaaggggctggagtgggtggcagttatatcatatgat......ggaagcaataaatactacgcagactccgtgaag...ggccgattcaccatctccagagacaattccaagaacacgctgtatctgcaaatgaacagcctgagagctgaggacacggctgtgtattactgtgcgagaga	caggtgcagctggtggagtctggggga...ggcgtggtccagcctgggaggtccctgagactctcctgtgcagcctct	ggattcaccttc............agtagctatgct	atgcactgggtccgccaggctccaggcaaggggctggagtgggtggcagtt	atatcatatgat......ggaagcaataaa	tactacgcagactccgtgaag...ggccgattcaccatctccagagacaattccaagaacacgctgtatctgcaaatgaacagcctgagagctgaggacacggctgtgtattactgt	gcgagagagtatagcagtggctggtccctgggcaactactactactacggtatggacgtc	tgtgcgagagagtatagcagtggctggtccctgggcaactactactactacggtatggacgtctgg	actactactactacggtatggacgtctggggccaagggaccacggtcaccgtctcctca	tggggccaagggaccacggtcaccgtctcctca
1160	ACGGGTCAGGTGCTTT-1_contig_4	productive	Homsap IGHV3-21*01 F	Homsap IGHJ4*02 F	Homsap IGHD1-26*01 F	gaggtgcagctggtggagtctggggga...ggcctggtcaagcctggggggtccctgagactctcctgtgcagcctctggattcaccttc............agtagctatagcatgaactgggtccgccaggctccagggaaggggctggagtgggtctcatccattagtagtagt......agtagttacatatactacgcagactcagtgaag...ggccgattcaccatctccagagacaacgccaagaactcactgtatctgcaaatgaacagcctgagagccgaggacacggctgtgtattactgtgcgagagcttcccatagtgggagctactttgaggatgactactggggccagggaaccctggtcaccgtctcctcag		gaggtgcagctggtggagtctggggga...ggcctggtcaagcctggggggtccctgagactctcctgtgcagcctctggattcaccttc............agtagctatagcatgaactgggtccgccaggctccagggaaggggctggagtgggtctcatccattagtagtagt......agtagttacatatactacgcagactcagtgaag...ggccgattcaccatctccagagacaacgccaagaactcactgtatctgcaaatgaacagcctgagagccgaggacacggctgtgtattactgtgcgagag	gaggtgcagctggtggagtctggggga...ggcctggtcaagcctggggggtccctgagactctcctgtgcagcctct	ggattcaccttc............agtagctatagc	atgaactgggtccgccaggctccagggaaggggctggagtgggtctcatcc	attagtagtagt......agtagttacata	tactacgcagactcagtgaag...ggccgattcaccatctccagagacaacgccaagaactcactgtatctgcaaatgaacagcctgagagccgaggacacggctgtgtattactgt	gcgagagcttcccatagtgggagctactttgaggatgactac	tgtgcgagagcttcccatagtgggagctactttgaggatgactactgg	tgactactggggccagggaaccctggtcaccgtctcctcag	tggggccagggaaccctggtcaccgtctcctcag
2561	ACGGGTCCAGGGTACA-1_contig_5	productive	Homsap IGHV1-2*05 F	Homsap IGHJ4*02 F	Homsap IGHD6-19*01 F	caggtgcagctggtgcagtctggggct...gaggtgaagaagcctggggcctcagtgaaggtctcctgcaaggcttctggatacaccttc............accggctactatatacactgggtgcgacaggcccctggacaagggcttgagtggatgggacggatcaaccctaac......agtggtggcacaaactatgcacagaagtttcag...ggcagggtcaccatgaccagggacacgtccatcagcacagcctacatggagctgagcagcctgagatctgacgacacggtcctgtattactgtgcgagagaagggtatagcagtggctggagatactactttgactactggggccagggaaccctggtcaccgtctcctcag		caggtgcagctggtgcagtctggggct...gaggtgaagaagcctggggcctcagtgaaggtctcctgcaaggcttctggatacaccttc............accggctactatatacactgggtgcgacaggcccctggacaagggcttgagtggatgggacggatcaaccctaac......agtggtggcacaaactatgcacagaagtttcag...ggcagggtcaccatgaccagggacacgtccatcagcacagcctacatggagctgagcagcctgagatctgacgacacggtcctgtattactgtgcgagaga	caggtgcagctggtgcagtctggggct...gaggtgaagaagcctggggcctcagtgaaggtctcctgcaaggcttct	ggatacaccttc............accggctactat	atacactgggtgcgacaggcccctggacaagggcttgagtggatgggacgg	atcaaccctaac......agtggtggcaca	aactatgcacagaagtttcag...ggcagggtcaccatgaccagggacacgtccatcagcacagcctacatggagctgagcagcctgagatctgacgacacggtcctgtattactgt	gcgagagaagggtatagcagtggctggagatactactttgactac	tgtgcgagagaagggtatagcagtggctggagatactactttgactactgg	actactttgactactggggccagggaaccctggtcaccgtctcctcag	tggggccagggaaccctggtcaccgtctcctcag
1164	ACGTCAACAAACTGCT-1_contig_2	productive	Homsap IGHV3-23*01 F, or Homsap IGHV3-23D*01 F	Homsap IGHJ6*02 F	Homsap IGHD3-10*01 F	gaggtgcagctgttggagtctggggga...ggcttggtacagcctggggggtccctgagactctcctgtgcagcctctggattcaccttt............agcagctatgccatgagctgggtccgccaggctccagggaaggggctggagtgggtctcaagtattagtgatagt......ggtgctagcacaaattatgcagactccgtgaag...ggccgattcaccatctccagagacaattccaagaacacgctgtatctgcaaatgaacagcctgagagccgaggacacggccgtatattactgtgcgaaaacgcttcctccgttagtatggttcggggagttatactactacggtatggacgtctggggccaagggaccacggtcaccgtc…		gaggtgcagctgttggagtctggggga...ggcttggtacagcctggggggtccctgagactctcctgtgcagcctctggattcaccttt............agcagctatgccatgagctgggtccgccaggctccagggaaggggctggagtgggtctcaagtattagtgatagt......ggtgctagcacaaattatgcagactccgtgaag...ggccgattcaccatctccagagacaattccaagaacacgctgtatctgcaaatgaacagcctgagagccgaggacacggccgtatattactgtgcgaaa	gaggtgcagctgttggagtctggggga...ggcttggtacagcctggggggtccctgagactctcctgtgcagcctct	ggattcaccttt............agcagctatgcc	atgagctgggtccgccaggctccagggaaggggctggagtgggtctcaagt	attagtgatagt......ggtgctagcaca	aattatgcagactccgtgaag...ggccgattcaccatctccagagacaattccaagaacacgctgtatctgcaaatgaacagcctgagagccgaggacacggccgtatattactgt	gcgaaaacgcttcctccgttagtatggttcggggagttatactactacggtatggacgtc	tgtgcgaaaacgcttcctccgttagtatggttcggggagttatactactacggtatggacgtctgg	tactactacggtatggacgtctggggccaagggaccacggtcaccgtctcttca	tggggccaagggaccacggtcaccgtctcttca
3854	ACGTCAATCTGTTGAG-1_contig_1	productive	Homsap IGHV3-11*01 F	Homsap IGHJ2*01 F	Homsap IGHD2-21*01 F	caggcgcaactggtggagtctggggga...gacttggtcaagcctggagggtccctaaaactctcctgtgcagcctctggattcagcttc............aatacatactacatgtattgggtccgccagcctccagggaagggacttgaattggttgcatatattagtaggagt......gggagtaccacagactacgcagactctgtgaag...ggccgattcaccatctcgagggacaacaccaagaattcactatatttgcaaatgaatagcctgagggccgacgacacggccctgtattactgtgcgaggacagaatatagtttatacttcgatttctggggccgcggcaccctggtcactgtctcctcag		caggcgcaactggtggagtctggggga...gacttggtcaagcctggagggtccctaaaactctcctgtgcagcctctggattcagcttc............aatacatactacatgtattgggtccgccagcctccagggaagggacttgaattggttgcatatattagtaggagt......gggagtaccacagactacgcagactctgtgaag...ggccgattcaccatctcgagggacaacaccaagaattcactatatttgcaaatgaatagcctgagggccgacgacacggccctgtattactgtgcgag	caggcgcaactggtggagtctggggga...gacttggtcaagcctggagggtccctaaaactctcctgtgcagcctct	ggattcagcttc............aatacatactac	atgtattgggtccgccagcctccagggaagggacttgaattggttgcatat	attagtaggagt......gggagtaccaca	gactacgcagactctgtgaag...ggccgattcaccatctcgagggacaacaccaagaattcactatatttgcaaatgaatagcctgagggccgacgacacggccctgtattactgt	gcgaggacagaatatagtttatacttcgatttc	tgtgcgaggacagaatatagtttatacttcgatttctgg	tacttcgatttctggggccgcggcaccctggtcactgtctcctcag	tggggccgcggcaccctggtcactgtctcctcag
1007	ACTATCTTCGTTGACA-1_contig_1	productive	Homsap IGHV3-30*03 F, or Homsap IGHV3-30*18 F or Homsap IGHV3-30-5*01 F	Homsap IGHJ1*01 F	Homsap IGHD4-17*01 F	caggtgcagctggtggagtctggggga...ggcgtggtccagcctgggagctctctgagactctcctgtgcagcctctggattcaccttc............actcgctatgccatgcactgggtccgccaggctccaggcaaggggctggagtgggtggcacttatattatatgat......ggaagtgataaatactatacagactccgtgaag...ggccgattcaccatctccagagacaattccaggaacaccctgtatctgcaaatgaacagcctgcgacctgaggacacggctgtctattactgtgccaaagatcaagcaacggtgttagactacggagacttccaacactggggccagggcaccctggtcaccgtctcctcag		caggtgcagctggtggagtctggggga...ggcgtggtccagcctgggagctctctgagactctcctgtgcagcctctggattcaccttc............actcgctatgccatgcactgggtccgccaggctccaggcaaggggctggagtgggtggcacttatattatatgat......ggaagtgataaatactatacagactccgtgaag...ggccgattcaccatctccagagacaattccaggaacaccctgtatctgcaaatgaacagcctgcgacctgaggacacggctgtctattactgtgccaaaga	caggtgcagctggtggagtctggggga...ggcgtggtccagcctgggagctctctgagactctcctgtgcagcctct	ggattcaccttc............actcgctatgcc	atgcactgggtccgccaggctccaggcaaggggctggagtgggtggcactt	atattatatgat......ggaagtgataaa	tactatacagactccgtgaag...ggccgattcaccatctccagagacaattccaggaacaccctgtatctgcaaatgaacagcctgcgacctgaggacacggctgtctattactgt	gccaaagatcaagcaacggtgttagactacggagacttccaacac	tgtgccaaagatcaagcaacggtgttagactacggagacttccaacactgg	acttccaacactggggccagggcaccctggtcaccgtctcctcag	tggggccagggcaccctggtcaccgtctcctcag
1270	ACTGAACCAGCTGGCT-1_contig_2	productive	Homsap IGHV3-23*01 F, or Homsap IGHV3-23D*01 F	Homsap IGHJ4*02 F	Homsap IGHD1-26*01 F	gaggtgcagctgttggagtctggggga...ggcttggtacagcctggggggtccctgagactctcctgtgcagcctctggattcaccttt............agcagctatgccatgagctgggtccgccaggctccagggaaggggctggagtgggtctcagctattagtggtagt......ggtggtagcacatactacgcagactccgtgaag...ggccggttcaccatctccagagacaattccaagaacacgctgtatctgcaaatgaacagcctgagagccgaggacacggccgtatattactgtgcgaaagtttggttcggtatggtggtagctgttcttgactactggggccagggaaccctggtcaccgtctcctcag		gaggtgcagctgttggagtctggggga...ggcttggtacagcctggggggtccctgagactctcctgtgcagcctctggattcaccttt............agcagctatgccatgagctgggtccgccaggctccagggaaggggctggagtgggtctcagctattagtggtagt......ggtggtagcacatactacgcagactccgtgaag...ggccggttcaccatctccagagacaattccaagaacacgctgtatctgcaaatgaacagcctgagagccgaggacacggccgtatattactgtgcgaaag	gaggtgcagctgttggagtctggggga...ggcttggtacagcctggggggtccctgagactctcctgtgcagcctct	ggattcaccttt............agcagctatgcc	atgagctgggtccgccaggctccagggaaggggctggagtgggtctcagct	attagtggtagt......ggtggtagcaca	tactacgcagactccgtgaag...ggccggttcaccatctccagagacaattccaagaacacgctgtatctgcaaatgaacagcctgagagccgaggacacggccgtatattactgt	gcgaaagtttggttcggtatggtggtagctgttcttgactac	tgtgcgaaagtttggttcggtatggtggtagctgttcttgactactgg	ttgactactggggccagggaaccctggtcaccgtctcctcag	tggggccagggaaccctggtcaccgtctcctcag
2467	ACTGAACTCTTTACAC-1_contig_2	productive	Homsap IGHV3-7*03 F	Homsap IGHJ4*02 F	Homsap IGHD5-18*01 F	gaggtgcagctggtggagtctggggga...ggcttggtccagccgggggggtccctgagactctcctgtgtagcctctggattcagtctc............agtaattattggatgagttgggtccgccaggctccagggaagggactggagtggttggccaacataaagagagat......ggaagtgaagaatactatgtgggctctgtgagg...ggccgattcaccatctccagagacaacgccaggaattcaatctatctgcagatgaacagcctgagagccgaggacacggccgtgtatttttgtgcggccttggatacagccatggtcacttctgcgggctactggggccagggaaccctggtcaccgtctcctcag		gaggtgcagctggtggagtctggggga...ggcttggtccagccgggggggtccctgagactctcctgtgtagcctctggattcagtctc............agtaattattggatgagttgggtccgccaggctccagggaagggactggagtggttggccaacataaagagagat......ggaagtgaagaatactatgtgggctctgtgagg...ggccgattcaccatctccagagacaacgccaggaattcaatctatctgcagatgaacagcctgagagccgaggacacggccgtgtatttttgtgcg	gaggtgcagctggtggagtctggggga...ggcttggtccagccgggggggtccctgagactctcctgtgtagcctct	ggattcagtctc............agtaattattgg	atgagttgggtccgccaggctccagggaagggactggagtggttggccaac	ataaagagagat......ggaagtgaagaa	tactatgtgggctctgtgagg...ggccgattcaccatctccagagacaacgccaggaattcaatctatctgcagatgaacagcctgagagccgaggacacggccgtgtatttttgt	gcggccttggatacagccatggtcacttctgcgggctac	tgtgcggccttggatacagccatggtcacttctgcgggctactgg	ctactggggccagggaaccctggtcaccgtctcctcag	tggggccagggaaccctggtcaccgtctcctcag
1424	ACTGAGTAGAAACCTA-1_contig_1	productive	Homsap IGHV5-10-1*03 F	Homsap IGHJ6*02 F	Homsap IGHD6-13*01 F	gaagtgcagctggtgcagtccggagca...gaggtgaaaaagcccggggagtctctgaggatctcctgtaagggttctggatacagcttt............accagctactggatcagctgggtgcgccagatgcccgggaaaggcctggagtggatggggaggattgatcctagt......gactcttataccaactacagcccgtccttccaa...ggccacgtcaccatctcagctgacaagtccatcagcactgcctacctgcagtggagcagcctgaaggcctcggacaccgccatgtattactgtgcgaggacctacacttatagcagcagctggtcccccaacggtggcccctactactactacggtatggacgtctggggccaagggacc…		gaagtgcagctggtgcagtccggagca...gaggtgaaaaagcccggggagtctctgaggatctcctgtaagggttctggatacagcttt............accagctactggatcagctgggtgcgccagatgcccgggaaaggcctggagtggatggggaggattgatcctagt......gactcttataccaactacagcccgtccttccaa...ggccacgtcaccatctcagctgacaagtccatcagcactgcctacctgcagtggagcagcctgaaggcctcggacaccgccatgtattactgtgcgag	gaagtgcagctggtgcagtccggagca...gaggtgaaaaagcccggggagtctctgaggatctcctgtaagggttct	ggatacagcttt............accagctactgg	atcagctgggtgcgccagatgcccgggaaaggcctggagtggatggggagg	attgatcctagt......gactcttatacc	aactacagcccgtccttccaa...ggccacgtcaccatctcagctgacaagtccatcagcactgcctacctgcagtggagcagcctgaaggcctcggacaccgccatgtattactgt	gcgaggacctacacttatagcagcagctggtcccccaacggtggcccctactactactacggtatggacgtc	tgtgcgaggacctacacttatagcagcagctggtcccccaacggtggcccctactactactacggtatggacgtctgg	ctactactactacggtatggacgtctggggccaagggaccacggtcaccgtctcctca	tggggccaagggaccacggtcaccgtctcctca
2008	ACTGAGTCACATGACT-1_contig_1	productive	Homsap IGHV3-30*03 F, or Homsap IGHV3-30*18 F or Homsap IGHV3-30-5*01 F	Homsap IGHJ4*02 F	Homsap IGHD3-22*01 F	caggtgcagctggtggagtctggggga...ggcgtggtccagcctgggaggtccctgagactctcctgtgcagcctctggattcaccttc............agtagctatggcatgcactgggtccgccaggctccaggcaaggggctggagtgggtggcagttatatcatatgat......ggaagtaataaatactatgcagactccgtgaag...ggccgattcaccatctccagagacaattccaagaacacgctgtatctgcaaatgaacagcctgagagctgaggacacggctgtgtattactgtgcgaaagatttgaagactttaggctatgatagtagtggttatttccctgactactggggccagggaaccctggtcaccgtctcctcag		caggtgcagctggtggagtctggggga...ggcgtggtccagcctgggaggtccctgagactctcctgtgcagcctctggattcaccttc............agtagctatggcatgcactgggtccgccaggctccaggcaaggggctggagtgggtggcagttatatcatatgat......ggaagtaataaatactatgcagactccgtgaag...ggccgattcaccatctccagagacaattccaagaacacgctgtatctgcaaatgaacagcctgagagctgaggacacggctgtgtattactgtgcga	caggtgcagctggtggagtctggggga...ggcgtggtccagcctgggaggtccctgagactctcctgtgcagcctct	ggattcaccttc............agtagctatggc	atgcactgggtccgccaggctccaggcaaggggctggagtgggtggcagtt	atatcatatgat......ggaagtaataaa	tactatgcagactccgtgaag...ggccgattcaccatctccagagacaattccaagaacacgctgtatctgcaaatgaacagcctgagagctgaggacacggctgtgtattactgt	gcgaaagatttgaagactttaggctatgatagtagtggttatttccctgactac	tgtgcgaaagatttgaagactttaggctatgatagtagtggttatttccctgactactgg	tgactactggggccagggaaccctggtcaccgtctcctcag	tggggccagggaaccctggtcaccgtctcctcag
3617	ACTGAGTCACCGCTAG-1_contig_1	productive	Homsap IGHV3-15*01 F	Homsap IGHJ4*02 F	Homsap IGHD1-26*01 F	gaggtgcagctggtggagtctggggga...ggcttggtaaagcctggggggtcccttagactctcctgtgcagcctctggattcactttc............agtaacgcctggatgagctgggtccgccaggctccagggaaggggctggagtgggttggccgtattaaaagcaaaactgatggtgggacaacagactacgctgcacccgtgaaa...ggcagattcaccatctcaagagatgattcaaaaaacacgctgtatctgcaaatgaacagcctgaaaaccgaggacacagccgtgtattactgtaccacagatttcgcgggatgggagctcccctccggcatgaactggggccagggaaccctggtcaccgtctcctcag		gaggtgcagctggtggagtctggggga...ggcttggtaaagcctggggggtcccttagactctcctgtgcagcctctggattcactttc............agtaacgcctggatgagctgggtccgccaggctccagggaaggggctggagtgggttggccgtattaaaagcaaaactgatggtgggacaacagactacgctgcacccgtgaaa...ggcagattcaccatctcaagagatgattcaaaaaacacgctgtatctgcaaatgaacagcctgaaaaccgaggacacagccgtgtattactgtaccacaga	gaggtgcagctggtggagtctggggga...ggcttggtaaagcctggggggtcccttagactctcctgtgcagcctct	ggattcactttc............agtaacgcctgg	atgagctgggtccgccaggctccagggaaggggctggagtgggttggccgt	attaaaagcaaaactgatggtgggacaaca	gactacgctgcacccgtgaaa...ggcagattcaccatctcaagagatgattcaaaaaacacgctgtatctgcaaatgaacagcctgaaaaccgaggacacagccgtgtattactgt	accacagatttcgcgggatgggagctcccctccggcatgaac	tgtaccacagatttcgcgggatgggagctcccctccggcatgaactgg	actggggccagggaaccctggtcaccgtctcctcag	tggggccagggaaccctggtcaccgtctcctcag
1426	ACTGAGTTCTAAGCCA-1_contig_1	productive	Homsap IGHV4-39*01 F	Homsap IGHJ4*02 F	Homsap IGHD3-9*01 F	cagctgcagctgcaggagtcgggccca...ggactggtgaagccttcggagaccctgtccctcacctgcactgtctctggtggctccatcagc......agtagtagttactactggggctggatccgccagcccccagggaaggggctggagtggattgggagtatctattatagt.........gggagcacctactacaacccgtccctcaag...agtcgagtcaccatatccgtagacacgtccaagaaccagttctccctgaagctgagctctgtgaccgccgcagacacggctgtgtattactgtgcgagacatcattttgactggcccgcgcactactttgactactggggccagggaaccctggtcaccgtctcctcag		cagctgcagctgcaggagtcgggccca...ggactggtgaagccttcggagaccctgtccctcacctgcactgtctctggtggctccatcagc......agtagtagttactactggggctggatccgccagcccccagggaaggggctggagtggattgggagtatctattatagt.........gggagcacctactacaacccgtccctcaag...agtcgagtcaccatatccgtagacacgtccaagaaccagttctccctgaagctgagctctgtgaccgccgcagacacggctgtgtattactgtgcgagaca	cagctgcagctgcaggagtcgggccca...ggactggtgaagccttcggagaccctgtccctcacctgcactgtctct	ggtggctccatcagc......agtagtagttactac	tggggctggatccgccagcccccagggaaggggctggagtggattgggagt	atctattatagt.........gggagcacc	tactacaacccgtccctcaag...agtcgagtcaccatatccgtagacacgtccaagaaccagttctccctgaagctgagctctgtgaccgccgcagacacggctgtgtattactgt	gcgagacatcattttgactggcccgcgcactactttgactac	tgtgcgagacatcattttgactggcccgcgcactactttgactactgg	actactttgactactggggccagggaaccctggtcaccgtctcctcag	tggggccagggaaccctggtcaccgtctcctcag
328	ACTGATGAGCCACGTC-1_contig_3	productive	Homsap IGHV4-4*02 F, or Homsap IGHV4-4*04 F	Homsap IGHJ4*02 F	Homsap IGHD3-9*01 F	caggtgcagctgcaggagtcgggccca...ggactggtgaagccttcggagaccctgtccctcacctgcgttatttctggtgcctccatcagc.........agtaataactggtggagttgggtccgccagcccccagggaaggggctggagtggattggagaaatacatcatagt.........gacaccaccaactacgtcccgtccttcagg...agtcgagtcaccatatcaatgaacaagtccaagaatcaattctccctgaaactgacctctctgacggccgcggacacggccatatatttctgtgcgggactttattacgatgttttgactaattattatcgtgactcctggggccagggaaccctggtcaccgtctcctcag		caggtgcagctgcaggagtcgggccca...ggactggtgaagccttcggagaccctgtccctcacctgcgttatttctggtgcctccatcagc.........agtaataactggtggagttgggtccgccagcccccagggaaggggctggagtggattggagaaatacatcatagt.........gacaccaccaactacgtcccgtccttcagg...agtcgagtcaccatatcaatgaacaagtccaagaatcaattctccctgaaactgacctctctgacggccgcggacacggccatatatttctgtgcggga	caggtgcagctgcaggagtcgggccca...ggactggtgaagccttcggagaccctgtccctcacctgcgttatttct	ggtgcctccatcagc.........agtaataactgg	tggagttgggtccgccagcccccagggaaggggctggagtggattggagaa	atacatcatagt.........gacaccacc	aactacgtcccgtccttcagg...agtcgagtcaccatatcaatgaacaagtccaagaatcaattctccctgaaactgacctctctgacggccgcggacacggccatatatttctgt	gcgggactttattacgatgttttgactaattattatcgtgactcc	tgtgcgggactttattacgatgttttgactaattattatcgtgactcctgg	tgactcctggggccagggaaccctggtcaccgtctcctcag	tggggccagggaaccctggtcaccgtctcctcag
1225	ACTGATGCACATGGGA-1_contig_2	productive	Homsap IGHV3-7*01 F	Homsap IGHJ6*02 F	Homsap IGHD4-23*01 ORF	gaggtgcagctggtggagtctggggga...gacttcgtccagccgggggggtccctgagactctcctgtgcagcctctggattcacattt............agtggaaactggctgagttgggtccgccaggctccagggaaggggctggagtgggtggccaacataaaacaagat......ggaagtgagaaatactatgtggactctgtgaag...ggccgattcatcatctccagagacaacgccaagaactcactgtatctgcaaatgaacagcctgaaagtcgaggacacggctgtttattactgtgcgagagacgtcatccctacggtcgcaccacctcactactactactacggtatagacgtctggggccaagggaccacggtcaccgtc…		gaggtgcagctggtggagtctggggga...gacttcgtccagccgggggggtccctgagactctcctgtgcagcctctggattcacattt............agtggaaactggctgagttgggtccgccaggctccagggaaggggctggagtgggtggccaacataaaacaagat......ggaagtgagaaatactatgtggactctgtgaag...ggccgattcatcatctccagagacaacgccaagaactcactgtatctgcaaatgaacagcctgaaagtcgaggacacggctgtttattactgtgcgagaga	gaggtgcagctggtggagtctggggga...gacttcgtccagccgggggggtccctgagactctcctgtgcagcctct	ggattcacattt............agtggaaactgg	ctgagttgggtccgccaggctccagggaaggggctggagtgggtggccaac	ataaaacaagat......ggaagtgagaaa	tactatgtggactctgtgaag...ggccgattcatcatctccagagacaacgccaagaactcactgtatctgcaaatgaacagcctgaaagtcgaggacacggctgtttattactgt	gcgagagacgtcatccctacggtcgcaccacctcactactactactacggtatagacgtc	tgtgcgagagacgtcatccctacggtcgcaccacctcactactactactacggtatagacgtctgg	actactactactacggtatagacgtctggggccaagggaccacggtcaccgtctcctca	tggggccaagggaccacggtcaccgtctcctca
1878	ACTGATGTCACAAACC-1_contig_2	productive	Homsap IGHV4-31*04 F	Homsap IGHJ4*02 F	Homsap IGHD5-12*01 F	cagctgcggctgcaggagtcgggccca...ggactggtgaagccttcacagaccctgtccctcgcctgcactgtctttggtcgctccgtcgcc......agtagtgattactactggggctggatccgccagcacccaggggagggcctggaatggattgggtacacccgttatggt.........ggaaacacctattacaacccggccctccag...agtcgagctgccatgtcactggacacgtctaagaaccaactctcgcttaagttgacctctgtgactgccacagacacggccgtctattattgtacgagagtgagatatagtggctacgaatttgaggactggggcccgggaaccctggtcaccgtctcctccg		cagctgcggctgcaggagtcgggccca...ggactggtgaagccttcacagaccctgtccctcgcctgcactgtctttggtcgctccgtcgcc......agtagtgattactactggggctggatccgccagcacccaggggagggcctggaatggattgggtacacccgttatggt.........ggaaacacctattacaacccggccctccag...agtcgagctgccatgtcactggacacgtctaagaaccaactctcgcttaagttgacctctgtgactgccacagacacggccgtctattattgtacgagag	cagctgcggctgcaggagtcgggccca...ggactggtgaagccttcacagaccctgtccctcgcctgcactgtcttt	ggtcgctccgtcgcc......agtagtgattactac	tggggctggatccgccagcacccaggggagggcctggaatggattgggtac	acccgttatggt.........ggaaacacc	tattacaacccggccctccag...agtcgagctgccatgtcactggacacgtctaagaaccaactctcgcttaagttgacctctgtgactgccacagacacggccgtctattattgt	acgagagtgagatatagtggctacgaatttgaggac	tgtacgagagtgagatatagtggctacgaatttgaggactgg	tttgaggactggggcccgggaaccctggtcaccgtctcctccg	tggggcccgggaaccctggtcaccgtctcctccg
3932	ACTGCTCAGTGGTAGC-1_contig_5	productive	Homsap IGHV1-2*04 F	Homsap IGHJ2*01 F	Homsap IGHD6-6*01 F	caggtgcagctggtgcagtctggggct...gaggtgaagaagcctggggcctcagtgaaggtctcctgcaaggcttctggatacaccttc............accggctactatatgcactgggtgcgacaggcccctggacaagggcttgagtggatgggatggatcaaccctaac......agtggtggcacaaactatgcacagaagtttcag...ggctgggtcaccatgaccagggacacgtccatcagcacagcctacatggagctgagcaggctgagatctgacgacacggccgtgtattactgtgcgagagataggaatagcagctcgtcctggggggacgactggtacttcgatctctggggccgtggcaccctggtcactgtctcctcag		caggtgcagctggtgcagtctggggct...gaggtgaagaagcctggggcctcagtgaaggtctcctgcaaggcttctggatacaccttc............accggctactatatgcactgggtgcgacaggcccctggacaagggcttgagtggatgggatggatcaaccctaac......agtggtggcacaaactatgcacagaagtttcag...ggctgggtcaccatgaccagggacacgtccatcagcacagcctacatggagctgagcaggctgagatctgacgacacggccgtgtattactgtgcgagaga	caggtgcagctggtgcagtctggggct...gaggtgaagaagcctggggcctcagtgaaggtctcctgcaaggcttct	ggatacaccttc............accggctactat	atgcactgggtgcgacaggcccctggacaagggcttgagtggatgggatgg	atcaaccctaac......agtggtggcaca	aactatgcacagaagtttcag...ggctgggtcaccatgaccagggacacgtccatcagcacagcctacatggagctgagcaggctgagatctgacgacacggccgtgtattactgt	gcgagagataggaatagcagctcgtcctggggggacgactggtacttcgatctc	tgtgcgagagataggaatagcagctcgtcctggggggacgactggtacttcgatctctgg	actggtacttcgatctctggggccgtggcaccctggtcactgtctcctcag	tggggccgtggcaccctggtcactgtctcctcag
1972	ACTGCTCCACATCCGG-1_contig_2	productive	Homsap IGHV1-18*04 F	Homsap IGHJ2*01 F	Homsap IGHD3-9*01 F	caggttcagctggtgcagtctggagct...gaggtgaagaagcctggggcctcagtgaaggtctcctgcaaggcttctggttacaccttt............accagctacggtatcagctgggtgcgacaggcccctggacaagggcttgagtggatgggatggatcagcgcttac......aatggtaacacaaactatgcacagaagctccag...ggcagagtcaccatgaccacagacacatccacgagcacagcctacatggagctgaggagcctgagatctgacgacacggccgtgtattactgtgcgagagtggcaggacgatattttgactggtcccgcgtctggtacttcgatctctggggccgtggcaccctggtcactgtctcctcag		caggttcagctggtgcagtctggagct...gaggtgaagaagcctggggcctcagtgaaggtctcctgcaaggcttctggttacaccttt............accagctacggtatcagctgggtgcgacaggcccctggacaagggcttgagtggatgggatggatcagcgcttac......aatggtaacacaaactatgcacagaagctccag...ggcagagtcaccatgaccacagacacatccacgagcacagcctacatggagctgaggagcctgagatctgacgacacggccgtgtattactgtgcgagag	caggttcagctggtgcagtctggagct...gaggtgaagaagcctggggcctcagtgaaggtctcctgcaaggcttct	ggttacaccttt............accagctacggt	atcagctgggtgcgacaggcccctggacaagggcttgagtggatgggatgg	atcagcgcttac......aatggtaacaca	aactatgcacagaagctccag...ggcagagtcaccatgaccacagacacatccacgagcacagcctacatggagctgaggagcctgagatctgacgacacggccgtgtattactgt	gcgagagtggcaggacgatattttgactggtcccgcgtctggtacttcgatctc	tgtgcgagagtggcaggacgatattttgactggtcccgcgtctggtacttcgatctctgg	ctggtacttcgatctctggggccgtggcaccctggtcactgtctcctcag	tggggccgtggcaccctggtcactgtctcctcag
10	ACTGCTCCAGGATTGG-1_contig_2	productive	Homsap IGHV3-23*01 F, or Homsap IGHV3-23D*01 F	Homsap IGHJ4*02 F	Homsap IGHD1-26*01 F	gaggtactcctcttggagtctggggga...ggcttggcacaccctggggggtccctgagactctcctgtgcagcctctggattcaccttt............agcagctatgccatggtctgggtccgccaggctccagggaaggggctggagtgggtctcaactattggtggtagt......ggttataacacatactacgcagactccgtgaag...ggccggttcaccatctccagagacaattccaagaacacgctggatctacaaatgaacagcctgagagccgaggacacggccgtatattactgtgcgatgtgggcatgggaactagactactggggccagggaaccctggtcaccgtctcctcag		gaggtactcctcttggagtctggggga...ggcttggcacaccctggggggtccctgagactctcctgtgcagcctctggattcaccttt............agcagctatgccatggtctgggtccgccaggctccagggaaggggctggagtgggtctcaactattggtggtagt......ggttataacacatactacgcagactccgtgaag...ggccggttcaccatctccagagacaattccaagaacacgctggatctacaaatgaacagcctgagagccgaggacacggccgtatattactgtgcga	gaggtactcctcttggagtctggggga...ggcttggcacaccctggggggtccctgagactctcctgtgcagcctct	ggattcaccttt............agcagctatgcc	atggtctgggtccgccaggctccagggaaggggctggagtgggtctcaact	attggtggtagt......ggttataacaca	tactacgcagactccgtgaag...ggccggttcaccatctccagagacaattccaagaacacgctggatctacaaatgaacagcctgagagccgaggacacggccgtatattactgt	gcgatgtgggcatgggaactagactac	tgtgcgatgtgggcatgggaactagactactgg	gactactggggccagggaaccctggtcaccgtctcctcag	tggggccagggaaccctggtcaccgtctcctcag
3199	ACTGCTCGTCGACTGC-1_contig_3	productive	Homsap IGHV3-21*01 F	Homsap IGHJ6*02 F	Homsap IGHD2-2*03 F	gaggtgcagctggtggagtctggggga...ggcctggtcaagcctggggggtccctgagactctcctgtgcagcctctggattcaccttc............agtagctatagcatgaactgggtccgccaggctccagggaaggggctggagtgggtctcatccattagtagtagt......agtagttacatatactacgcagactcagtgaag...ggccgattcaccatctccagagacaacgccaagaactcactgtatctgcaaatgaacagcctgagagccgaggacacggctgtgtattactgtgcgagagggaagaggggtggatattgtagtagtaccagctgctatgggaacggtatggacgtctggggccaagggaccacggtcacc…		gaggtgcagctggtggagtctggggga...ggcctggtcaagcctggggggtccctgagactctcctgtgcagcctctggattcaccttc............agtagctatagcatgaactgggtccgccaggctccagggaaggggctggagtgggtctcatccattagtagtagt......agtagttacatatactacgcagactcagtgaag...ggccgattcaccatctccagagacaacgccaagaactcactgtatctgcaaatgaacagcctgagagccgaggacacggctgtgtattactgtgcgagag	gaggtgcagctggtggagtctggggga...ggcctggtcaagcctggggggtccctgagactctcctgtgcagcctct	ggattcaccttc............agtagctatagc	atgaactgggtccgccaggctccagggaaggggctggagtgggtctcatcc	attagtagtagt......agtagttacata	tactacgcagactcagtgaag...ggccgattcaccatctccagagacaacgccaagaactcactgtatctgcaaatgaacagcctgagagccgaggacacggctgtgtattactgt	gcgagagggaagaggggtggatattgtagtagtaccagctgctatgggaacggtatggacgtc	tgtgcgagagggaagaggggtggatattgtagtagtaccagctgctatgggaacggtatggacgtctgg	acggtatggacgtctggggccaagggaccacggtcaccgtctcctca	tggggccaagggaccacggtcaccgtctcctca
2932	ACTGCTCTCAACGGGA-1_contig_3	productive	Homsap IGHV3-21*02 F	Homsap IGHJ1*01 F	Homsap IGHD4-23*01 ORF	gaggtgcaactggcggagtctggggga...ggcctggtcaagcctggggggtccctgagactctcctgtgcagcctctggattcaaattc............agtgactacaacatgaattgggtccggcaggctccagggaagggactggagtgggtctcgtccatcagtaacagt......ggtcgtgacaccttttacgccgactcagtgaag...ggccgattcaccatctccagagacaacgccaacaactcactgtatctgcagttgaacaggctgagagccgaggacacggctgtgtatttctgtgtgagagactcgtggtcccaccctgaatacctccattactggggccagggctccctggtcaccgtctcctcgg		gaggtgcaactggcggagtctggggga...ggcctggtcaagcctggggggtccctgagactctcctgtgcagcctctggattcaaattc............agtgactacaacatgaattgggtccggcaggctccagggaagggactggagtgggtctcgtccatcagtaacagt......ggtcgtgacaccttttacgccgactcagtgaag...ggccgattcaccatctccagagacaacgccaacaactcactgtatctgcagttgaacaggctgagagccgaggacacggctgtgtatttctgtgtgagaga	gaggtgcaactggcggagtctggggga...ggcctggtcaagcctggggggtccctgagactctcctgtgcagcctct	ggattcaaattc............agtgactacaac	atgaattgggtccggcaggctccagggaagggactggagtgggtctcgtcc	atcagtaacagt......ggtcgtgacacc	ttttacgccgactcagtgaag...ggccgattcaccatctccagagacaacgccaacaactcactgtatctgcagttgaacaggctgagagccgaggacacggctgtgtatttctgt	gtgagagactcgtggtcccaccctgaatacctccattac	tgtgtgagagactcgtggtcccaccctgaatacctccattactgg	tccattactggggccagggctccctggtcaccgtctcctcgg	tggggccagggctccctggtcaccgtctcctcgg
1227	ACTGCTCTCGATCCCT-1_contig_2	productive	Homsap IGHV3-21*01 F	Homsap IGHJ4*02 F	Homsap IGHD6-19*01 F	gaggtgcagctggtggagtctggggga...ggcctggtcaagcctggggggtccctgagactctcctgtgccgcctctggattcaccttc............agtacctatagcatgaactgggtccgccaggctccagggaaggggctggagtgggtctcatccattagtagtagt......agtaattacatctactacgcagactcagtgatg...ggccgattcaccatgtccagagacaacgccaagaactcactgtatctgcaaatgagcagcctgagagccgaggacacggctgtgtattactgtgcgagagatgcgggttttatagcagtgcctgggactgtctctgagtactggggccagggaatcctggtcaccgtctcctcag		gaggtgcagctggtggagtctggggga...ggcctggtcaagcctggggggtccctgagactctcctgtgccgcctctggattcaccttc............agtacctatagcatgaactgggtccgccaggctccagggaaggggctggagtgggtctcatccattagtagtagt......agtaattacatctactacgcagactcagtgatg...ggccgattcaccatgtccagagacaacgccaagaactcactgtatctgcaaatgagcagcctgagagccgaggacacggctgtgtattactgtgcgagaga	gaggtgcagctggtggagtctggggga...ggcctggtcaagcctggggggtccctgagactctcctgtgccgcctct	ggattcaccttc............agtacctatagc	atgaactgggtccgccaggctccagggaaggggctggagtgggtctcatcc	attagtagtagt......agtaattacatc	tactacgcagactcagtgatg...ggccgattcaccatgtccagagacaacgccaagaactcactgtatctgcaaatgagcagcctgagagccgaggacacggctgtgtattactgt	gcgagagatgcgggttttatagcagtgcctgggactgtctctgagtac	tgtgcgagagatgcgggttttatagcagtgcctgggactgtctctgagtactgg	ctctgagtactggggccagggaatcctggtcaccgtctcctcag	tggggccagggaatcctggtcaccgtctcctcag
2622	ACTGTCCCACACAGAG-1_contig_3	productive	Homsap IGHV4-59*01 F	Homsap IGHJ3*02 F	Homsap IGHD1-26*01 F	caggtgcagctgcaggagtcgggccca...ggactggtgaagccttcggagaccctgtccctcacctgcactgtctctggtggctccatc............agtagttactactggagctggatccggcagcccccagggaagggactggagtggattgggtatatctattacagt.........gggagcaccaactacaacccctccctcaag...agtcgagtcaccatatcagtagacacgtccaagaaccagttctccctgaagctgagctctgtgaccgctgcggacacggccgtgtattactgtgcgagagtaatagggtatagcggggatgcttttgatatctggggccaagggacaatggtcaccgtctcttcag		caggtgcagctgcaggagtcgggccca...ggactggtgaagccttcggagaccctgtccctcacctgcactgtctctggtggctccatc............agtagttactactggagctggatccggcagcccccagggaagggactggagtggattgggtatatctattacagt.........gggagcaccaactacaacccctccctcaag...agtcgagtcaccatatcagtagacacgtccaagaaccagttctccctgaagctgagctctgtgaccgctgcggacacggccgtgtattactgtgcgagag	caggtgcagctgcaggagtcgggccca...ggactggtgaagccttcggagaccctgtccctcacctgcactgtctct	ggtggctccatc............agtagttactac	tggagctggatccggcagcccccagggaagggactggagtggattgggtat	atctattacagt.........gggagcacc	aactacaacccctccctcaag...agtcgagtcaccatatcagtagacacgtccaagaaccagttctccctgaagctgagctctgtgaccgctgcggacacggccgtgtattactgt	gcgagagtaatagggtatagcggggatgcttttgatatc	tgtgcgagagtaatagggtatagcggggatgcttttgatatctgg	gatgcttttgatatctggggccaagggacaatggtcaccgtctcttcag	tggggccaagggacaatggtcaccgtctcttcag
4177	ACTGTCCCACGAAGCA-1_contig_2	productive	Homsap IGHV3-74*01 F	Homsap IGHJ4*02 F	Homsap IGHD6-13*01 F	gaggtgcagctggtggagtccggggga...ggcttagttcagcctggggggtccctgagactctcctgtgcagcctctggattcaccttc............agtagctactggatgcactgggtccgccaagctccagggaaggggctggtgtgggtctcacgtattaatagtgat......gggagtagcacaagctacgcggactccgtgaag...ggccgattcaccatctccagagacaacgccaagaacacgctgtatctgcaaatgaacagtctgagagccgaggacacggctgtgtattactgtgcaagccaccgcagctatagcagcagccccctttactactggggccagggaaccctggtcaccgtctcctcag		gaggtgcagctggtggagtccggggga...ggcttagttcagcctggggggtccctgagactctcctgtgcagcctctggattcaccttc............agtagctactggatgcactgggtccgccaagctccagggaaggggctggtgtgggtctcacgtattaatagtgat......gggagtagcacaagctacgcggactccgtgaag...ggccgattcaccatctccagagacaacgccaagaacacgctgtatctgcaaatgaacagtctgagagccgaggacacggctgtgtattactgtgcaag	gaggtgcagctggtggagtccggggga...ggcttagttcagcctggggggtccctgagactctcctgtgcagcctct	ggattcaccttc............agtagctactgg	atgcactgggtccgccaagctccagggaaggggctggtgtgggtctcacgt	attaatagtgat......gggagtagcaca	agctacgcggactccgtgaag...ggccgattcaccatctccagagacaacgccaagaacacgctgtatctgcaaatgaacagtctgagagccgaggacacggctgtgtattactgt	gcaagccaccgcagctatagcagcagccccctttactac	tgtgcaagccaccgcagctatagcagcagccccctttactactgg	actactggggccagggaaccctggtcaccgtctcctcag	tggggccagggaaccctggtcaccgtctcctcag
3933	ACTGTCCGTACTTGAC-1_contig_1	productive	Homsap IGHV4-39*01 F	Homsap IGHJ4*02 F	Homsap IGHD3-9*01 F	cagctgcagctgcaggagtcgggccca...ggactggtgaagccttcggagaccctgtccctcacctgcactgtctctggtggctccatcagc......agtagtagttactactggggctggatccgccagcccccagggaaggggctggagtggattgggagtatctattatagt.........gggagcacctactacaacccgtccctcaag...agtcgagtcaccatatccgtagacacgtccaagaaccagttctccctgaagctgagctctgtgaccgccgcagacacggctgtgtattactgtgcgagatacgtattacgatattttgactggacaaggggagatgttgactactggggccagggaaccctggtcaccgtctcctcag		cagctgcagctgcaggagtcgggccca...ggactggtgaagccttcggagaccctgtccctcacctgcactgtctctggtggctccatcagc......agtagtagttactactggggctggatccgccagcccccagggaaggggctggagtggattgggagtatctattatagt.........gggagcacctactacaacccgtccctcaag...agtcgagtcaccatatccgtagacacgtccaagaaccagttctccctgaagctgagctctgtgaccgccgcagacacggctgtgtattactgtgcgaga	cagctgcagctgcaggagtcgggccca...ggactggtgaagccttcggagaccctgtccctcacctgcactgtctct	ggtggctccatcagc......agtagtagttactac	tggggctggatccgccagcccccagggaaggggctggagtggattgggagt	atctattatagt.........gggagcacc	tactacaacccgtccctcaag...agtcgagtcaccatatccgtagacacgtccaagaaccagttctccctgaagctgagctctgtgaccgccgcagacacggctgtgtattactgt	gcgagatacgtattacgatattttgactggacaaggggagatgttgactac	tgtgcgagatacgtattacgatattttgactggacaaggggagatgttgactactgg	ttgactactggggccagggaaccctggtcaccgtctcctcag	tggggccagggaaccctggtcaccgtctcctcag
749	ACTGTCCTCGTCTGAA-1_contig_1	productive	Homsap IGHV3-9*01 F	Homsap IGHJ3*02 F	Homsap IGHD6-19*01 F	gaagtgcagctggtggagtctggggga...ggcttggtacagcctggcaggtccctgagactctcctgtgcagcctctggattcaccttt............gatgattatgccatgcactgggtccggcaagctccagggaagggcctggagtgggtctcaggtattagttggaat......agtggtagcataggctatgcggactctgtgaag...ggccgattcaccatctccagagacaacgccaagaactccctgtatctgcaaatgaacagtctgagagctgaggacacggccttgtattactgtgcaaaagacctacccttcggctggtaccggggggcttttgatatctggggccaagggacaatggtcaccgtctcttcag		gaagtgcagctggtggagtctggggga...ggcttggtacagcctggcaggtccctgagactctcctgtgcagcctctggattcaccttt............gatgattatgccatgcactgggtccggcaagctccagggaagggcctggagtgggtctcaggtattagttggaat......agtggtagcataggctatgcggactctgtgaag...ggccgattcaccatctccagagacaacgccaagaactccctgtatctgcaaatgaacagtctgagagctgaggacacggccttgtattactgtgcaaaaga	gaagtgcagctggtggagtctggggga...ggcttggtacagcctggcaggtccctgagactctcctgtgcagcctct	ggattcaccttt............gatgattatgcc	atgcactgggtccggcaagctccagggaagggcctggagtgggtctcaggt	attagttggaat......agtggtagcata	ggctatgcggactctgtgaag...ggccgattcaccatctccagagacaacgccaagaactccctgtatctgcaaatgaacagtctgagagctgaggacacggccttgtattactgt	gcaaaagacctacccttcggctggtaccggggggcttttgatatc	tgtgcaaaagacctacccttcggctggtaccggggggcttttgatatctgg	gcttttgatatctggggccaagggacaatggtcaccgtctcttcag	tggggccaagggacaatggtcaccgtctcttcag
2355	ACTTACTAGCAACGGT-1_contig_3	productive	Homsap IGHV3-23*01 F, or Homsap IGHV3-23D*01 F	Homsap IGHJ4*02 F	Homsap IGHD3-9*01 F	gaggtgcagctgttggagtctggggga...ggcttggtacagcctggggggtccctgagactctcctgtgcagcctctggattcaccttt............agcagctatgccatgagctgggtccgccaggctccagggaaggggctggagtgggtctcagctattagtggtagt......ggtggtagcacatactacgcagactccgtgaag...ggccggttcaccatctccagagacaattccaagaacacgctgtatctgcaaatgaacagcctgagagccgaggacacggccgtatattactgtgcgaaaggggagacggagtattatgattacgtttggggctgtgactactggggccagggaaccctggtcaccgtctcctcag		gaggtgcagctgttggagtctggggga...ggcttggtacagcctggggggtccctgagactctcctgtgcagcctctggattcaccttt............agcagctatgccatgagctgggtccgccaggctccagggaaggggctggagtgggtctcagctattagtggtagt......ggtggtagcacatactacgcagactccgtgaag...ggccggttcaccatctccagagacaattccaagaacacgctgtatctgcaaatgaacagcctgagagccgaggacacggccgtatattactgtgcgaaag	gaggtgcagctgttggagtctggggga...ggcttggtacagcctggggggtccctgagactctcctgtgcagcctct	ggattcaccttt............agcagctatgcc	atgagctgggtccgccaggctccagggaaggggctggagtgggtctcagct	attagtggtagt......ggtggtagcaca	tactacgcagactccgtgaag...ggccggttcaccatctccagagacaattccaagaacacgctgtatctgcaaatgaacagcctgagagccgaggacacggccgtatattactgt	gcgaaaggggagacggagtattatgattacgtttggggctgtgactac	tgtgcgaaaggggagacggagtattatgattacgtttggggctgtgactactgg	tgactactggggccagggaaccctggtcaccgtctcctcag	tggggccagggaaccctggtcaccgtctcctcag
169	ACTTACTAGTACCGGA-1_contig_4	productive	Homsap IGHV4-34*02 F	Homsap IGHJ4*02 F	Homsap IGHD3-10*01 F	caggtgcagctacaacagtggggcgca...ggactgttgaagccttcggagaccctgtccctcacctgcgctgtctatggtgggtccttc............agtgattactactggagctggatccgccagcccccagggaagggactggagtggattggggaaatcaatcatagt.........ggaagcaccaactacaacccgtccctcaag...agtcgagtcaccatatcagtagacacgtccaagaaccagttctccctgaagctgagctctgtgaccgccgcggacacggctgtgtattactgtgcgagaggtgccggggttactatggttcggggagttattcaccactttgactactggggccagggaaccctggtcaccgtctcctcag		caggtgcagctacaacagtggggcgca...ggactgttgaagccttcggagaccctgtccctcacctgcgctgtctatggtgggtccttc............agtgattactactggagctggatccgccagcccccagggaagggactggagtggattggggaaatcaatcatagt.........ggaagcaccaactacaacccgtccctcaag...agtcgagtcaccatatcagtagacacgtccaagaaccagttctccctgaagctgagctctgtgaccgccgcggacacggctgtgtattactgtgcgagagg	caggtgcagctacaacagtggggcgca...ggactgttgaagccttcggagaccctgtccctcacctgcgctgtctat	ggtgggtccttc............agtgattactac	tggagctggatccgccagcccccagggaagggactggagtggattggggaa	atcaatcatagt.........ggaagcacc	aactacaacccgtccctcaag...agtcgagtcaccatatcagtagacacgtccaagaaccagttctccctgaagctgagctctgtgaccgccgcggacacggctgtgtattactgt	gcgagaggtgccggggttactatggttcggggagttattcaccactttgactac	tgtgcgagaggtgccggggttactatggttcggggagttattcaccactttgactactgg	accactttgactactggggccagggaaccctggtcaccgtctcctcag	tggggccagggaaccctggtcaccgtctcctcag
56	ACTTACTGTCTGCGGT-1_contig_2	productive	Homsap IGHV3-30*03 F, or Homsap IGHV3-30*18 F or Homsap IGHV3-30-5*01 F	Homsap IGHJ4*02 F	Homsap IGHD6-13*01 F	caggtgcagctggtggagtctggggga...ggcgtggtccagcctgggaggtccctgagactctcctgtgcagcctctggattcaccttc............agtagctatggcatgcactgggtccgccaggctccaggcaaggggctggagtgggtggcagttatatcatatgat......ggaagtaataaatactatgcagactccgtgaag...ggccgattcaccatctccagagacaattccaagaacacgctgtatctgcaaatgaacagcctgagagctgaggacacggctgtgtattactgtgcgaaagatcgcggtggcagcagctggcatgtatttgactactggggccagggaaccctggtcaccgtctcctcag		caggtgcagctggtggagtctggggga...ggcgtggtccagcctgggaggtccctgagactctcctgtgcagcctctggattcaccttc............agtagctatggcatgcactgggtccgccaggctccaggcaaggggctggagtgggtggcagttatatcatatgat......ggaagtaataaatactatgcagactccgtgaag...ggccgattcaccatctccagagacaattccaagaacacgctgtatctgcaaatgaacagcctgagagctgaggacacggctgtgtattactgtgcga	caggtgcagctggtggagtctggggga...ggcgtggtccagcctgggaggtccctgagactctcctgtgcagcctct	ggattcaccttc............agtagctatggc	atgcactgggtccgccaggctccaggcaaggggctggagtgggtggcagtt	atatcatatgat......ggaagtaataaa	tactatgcagactccgtgaag...ggccgattcaccatctccagagacaattccaagaacacgctgtatctgcaaatgaacagcctgagagctgaggacacggctgtgtattactgt	gcgaaagatcgcggtggcagcagctggcatgtatttgactac	tgtgcgaaagatcgcggtggcagcagctggcatgtatttgactactgg	tttgactactggggccagggaaccctggtcaccgtctcctcag	tggggccagggaaccctggtcaccgtctcctcag
2765	ACTTACTTCTGGAGCC-1_contig_3	productive	Homsap IGHV3-30*03 F, or Homsap IGHV3-30*18 F or Homsap IGHV3-30-5*01 F	Homsap IGHJ5*02 F	Homsap IGHD3-10*01 F	caggcgcagctgctggagtctggggga...ggcatggtccagcctgggaggtccctgagactctcctgtgcagcctctggtttcaccttc............agtctctatggcatgcactgggtccgccaggctccaggcaaggggctggagtgggtggcagtcatatcatatgat......ggaagtgataaatattatgcagactccgtgaag...ggccgattcaccatctccagagacaactccaagaacacgctgtatctgcaaatgaacagcctgagagctgaggactcggctgtctattactgtgcgaaattagaggacgatgattcagaaagtctttataattacaactggctcgacccctggggccagggaaccctggtcaccgtctcc…		caggcgcagctgctggagtctggggga...ggcatggtccagcctgggaggtccctgagactctcctgtgcagcctctggtttcaccttc............agtctctatggcatgcactgggtccgccaggctccaggcaaggggctggagtgggtggcagtcatatcatatgat......ggaagtgataaatattatgcagactccgtgaag...ggccgattcaccatctccagagacaactccaagaacacgctgtatctgcaaatgaacagcctgagagctgaggactcggctgtctattactgtgcga	caggcgcagctgctggagtctggggga...ggcatggtccagcctgggaggtccctgagactctcctgtgcagcctct	ggtttcaccttc............agtctctatggc	atgcactgggtccgccaggctccaggcaaggggctggagtgggtggcagtc	atatcatatgat......ggaagtgataaa	tattatgcagactccgtgaag...ggccgattcaccatctccagagacaactccaagaacacgctgtatctgcaaatgaacagcctgagagctgaggactcggctgtctattactgt	gcgaaattagaggacgatgattcagaaagtctttataattacaactggctcgacccc	tgtgcgaaattagaggacgatgattcagaaagtctttataattacaactggctcgacccctgg	acaactggctcgacccctggggccagggaaccctggtcaccgtctcctcag	tggggccagggaaccctggtcaccgtctcctcag
752	ACTTGTTTCCAAGTAC-1_contig_1	productive	Homsap IGHV4-59*01 F	Homsap IGHJ4*02 F	Homsap IGHD5-24*01 ORF	caggtgcagctgcaggagtcgggccca...ggactggtgaagccttcggagaccctgtccctcacctgcactgtctctggtggctccatc............agtagttactactggagctggatccggcagcccccagggaagggactggagtggattgggtatatctattacagt.........gggagcaccaactacaacccctccctcaag...agtcgagtcaccatatcagtagacacgtccaagaaccagttctccctgaagctgagctctgtgaccgctgcggacacggccgtgtattactgtgcgagaacagagaattactttgactactggggccagggaaccctggtcaccgtctcctcag		caggtgcagctgcaggagtcgggccca...ggactggtgaagccttcggagaccctgtccctcacctgcactgtctctggtggctccatc............agtagttactactggagctggatccggcagcccccagggaagggactggagtggattgggtatatctattacagt.........gggagcaccaactacaacccctccctcaag...agtcgagtcaccatatcagtagacacgtccaagaaccagttctccctgaagctgagctctgtgaccgctgcggacacggccgtgtattactgtgcgaga	caggtgcagctgcaggagtcgggccca...ggactggtgaagccttcggagaccctgtccctcacctgcactgtctct	ggtggctccatc............agtagttactac	tggagctggatccggcagcccccagggaagggactggagtggattgggtat	atctattacagt.........gggagcacc	aactacaacccctccctcaag...agtcgagtcaccatatcagtagacacgtccaagaaccagttctccctgaagctgagctctgtgaccgctgcggacacggccgtgtattactgt	gcgagaacagagaattactttgactac	tgtgcgagaacagagaattactttgactactgg	tactttgactactggggccagggaaccctggtcaccgtctcctcag	tggggccagggaaccctggtcaccgtctcctcag
276	ACTTTCAAGCCACGCT-1_contig_1	productive	Homsap IGHV2-5*02 F	Homsap IGHJ4*02 F	Homsap IGHD3-22*01 F	cagatcaccttgaaggagtctggtcct...acgctggtgaaacccacacagaccctcacgctgacctgcaccttctctgggttctcactcagc......actagtggagtgggtgtgggctggatccgtcagcccccaggaaaggccctggagtggcttgcactcatttattgggat.........gatgataagcgctacagcccatctctgaag...agcaggctcaccatcaccaaggacacctccaaaaaccaggtggtccttacaatgaccaacatggaccctgtggacacagccacatattactgtgcacacagccgcgattactatgatagtagtggttatcttggcctggggaactttgactactggggccagggaaccctggtcaccgtc…		cagatcaccttgaaggagtctggtcct...acgctggtgaaacccacacagaccctcacgctgacctgcaccttctctgggttctcactcagc......actagtggagtgggtgtgggctggatccgtcagcccccaggaaaggccctggagtggcttgcactcatttattgggat.........gatgataagcgctacagcccatctctgaag...agcaggctcaccatcaccaaggacacctccaaaaaccaggtggtccttacaatgaccaacatggaccctgtggacacagccacatattactgtgcacacag	cagatcaccttgaaggagtctggtcct...acgctggtgaaacccacacagaccctcacgctgacctgcaccttctct	gggttctcactcagc......actagtggagtgggt	gtgggctggatccgtcagcccccaggaaaggccctggagtggcttgcactc	atttattgggat.........gatgataag	cgctacagcccatctctgaag...agcaggctcaccatcaccaaggacacctccaaaaaccaggtggtccttacaatgaccaacatggaccctgtggacacagccacatattactgt	gcacacagccgcgattactatgatagtagtggttatcttggcctggggaactttgactac	tgtgcacacagccgcgattactatgatagtagtggttatcttggcctggggaactttgactactgg	actttgactactggggccagggaaccctggtcaccgtctcctcag	tggggccagggaaccctggtcaccgtctcctcag
1922	ACTTTCATCATCGATG-1_contig_1	productive	Homsap IGHV1-8*01 F	Homsap IGHJ5*02 F	Homsap IGHD1-26*01 F	caggtgcagctggtgcagtctggggct...gaggtgaagaagcctggggcctcagtgaaggtctcctgcaaggcttctggatacaccttc............accagttatgatatcaactgggtgcgacaggccactggacaagggcttgagtggatgggatggatgaaccctaac......agtggtaacacaggctatgcacagaagttccag...ggcagagtcaccatgaccaggaacacctccataagcacagcctacatggagctgagcagcctgagatctgaggacacggccgtgtattactgtgcgagagagggaaagaagtggggggcgctaaactggggccagggaaccctggtcaccgtctcctcag		caggtgcagctggtgcagtctggggct...gaggtgaagaagcctggggcctcagtgaaggtctcctgcaaggcttctggatacaccttc............accagttatgatatcaactgggtgcgacaggccactggacaagggcttgagtggatgggatggatgaaccctaac......agtggtaacacaggctatgcacagaagttccag...ggcagagtcaccatgaccaggaacacctccataagcacagcctacatggagctgagcagcctgagatctgaggacacggccgtgtattactgtgcgagag	caggtgcagctggtgcagtctggggct...gaggtgaagaagcctggggcctcagtgaaggtctcctgcaaggcttct	ggatacaccttc............accagttatgat	atcaactgggtgcgacaggccactggacaagggcttgagtggatgggatgg	atgaaccctaac......agtggtaacaca	ggctatgcacagaagttccag...ggcagagtcaccatgaccaggaacacctccataagcacagcctacatggagctgagcagcctgagatctgaggacacggccgtgtattactgt	gcgagagagggaaagaagtggggggcgctaaac	tgtgcgagagagggaaagaagtggggggcgctaaactgg	ctggggccagggaaccctggtcaccgtctcctcag	tggggccagggaaccctggtcaccgtctcctcag
3573	AGAATAGCACTATCTT-1_contig_2	productive	Homsap IGHV3-7*03 F	Homsap IGHJ5*02 F	Homsap IGHD2-15*01 F	gaggtgcagctggtggagtctggggga...ggcttggtccagcctggggggtccctgagactctcctgtgcagcctctggattcaccttt............agtagctattggatgagctgggtccgccaggctccagggaaggggctggagtgggtggccaacataaagcaagat......ggaagtgagaaatactatgtggactctgtgaag...ggccgattcaccatctccagagacaacgccaagaactcactgtatctgcaaatgaacagcctgagagccgaggacacggccgtgtattactgtgcgagggatagggggtcctattgtagtggtggtagctgccggttcgacccctggggccagggaaccctggtcaccgtctcctcag		gaggtgcagctggtggagtctggggga...ggcttggtccagcctggggggtccctgagactctcctgtgcagcctctggattcaccttt............agtagctattggatgagctgggtccgccaggctccagggaaggggctggagtgggtggccaacataaagcaagat......ggaagtgagaaatactatgtggactctgtgaag...ggccgattcaccatctccagagacaacgccaagaactcactgtatctgcaaatgaacagcctgagagccgaggacacggccgtgtattactgtgcgag	gaggtgcagctggtggagtctggggga...ggcttggtccagcctggggggtccctgagactctcctgtgcagcctct	ggattcaccttt............agtagctattgg	atgagctgggtccgccaggctccagggaaggggctggagtgggtggccaac	ataaagcaagat......ggaagtgagaaa	tactatgtggactctgtgaag...ggccgattcaccatctccagagacaacgccaagaactcactgtatctgcaaatgaacagcctgagagccgaggacacggccgtgtattactgt	gcgagggatagggggtcctattgtagtggtggtagctgccggttcgacccc	tgtgcgagggatagggggtcctattgtagtggtggtagctgccggttcgacccctgg	ggttcgacccctggggccagggaaccctggtcaccgtctcctcag	tggggccagggaaccctggtcaccgtctcctcag
968	AGAATAGCAGTCGATT-1_contig_2	productive	Homsap IGHV4-30-4*01 F	Homsap IGHJ1*01 F	Homsap IGHD2-2*01 F	caggtgcaactgcaggagtcgggccca...ggactggtgaagccttcacagaccctaaccctcacctgcactgtctctggtggctccattagt......ggtggtgattacaactggaattgggtccgccagcccccagggaagggcctggagtggattggctacatcttttctagt.........ggaaacacctactacagcccgtccctcaag...actcgggtgaccatatcggtggacacgcccaagaaccagttctccctgaacttggactctgtgactgccgcagacacggccgtgtattactgtgccagagatatgggttctgttccagctctccttgactggggccagggaaccctggtcatcgtctcttcgg		caggtgcaactgcaggagtcgggccca...ggactggtgaagccttcacagaccctaaccctcacctgcactgtctctggtggctccattagt......ggtggtgattacaactggaattgggtccgccagcccccagggaagggcctggagtggattggctacatcttttctagt.........ggaaacacctactacagcccgtccctcaag...actcgggtgaccatatcggtggacacgcccaagaaccagttctccctgaacttggactctgtgactgccgcagacacggccgtgtattactgtgccagaga	caggtgcaactgcaggagtcgggccca...ggactggtgaagccttcacagaccctaaccctcacctgcactgtctct	ggtggctccattagt......ggtggtgattacaac	tggaattgggtccgccagcccccagggaagggcctggagtggattggctac	atcttttctagt.........ggaaacacc	tactacagcccgtccctcaag...actcgggtgaccatatcggtggacacgcccaagaaccagttctccctgaacttggactctgtgactgccgcagacacggccgtgtattactgt	gccagagatatgggttctgttccagctctccttgac	tgtgccagagatatgggttctgttccagctctccttgactgg	actggggccagggaaccctggtcatcgtctcttcgg	tggggccagggaaccctggtcatcgtctcttcgg
3654	AGAATAGTCAGCGATT-1_contig_2	productive	Homsap IGHV4-34*01 F	Homsap IGHJ4*02 F	Homsap IGHD6-13*01 F	caggtgcagctacagcagtggggcgca...ggactgttgaagccttcggagaccctgtccctcacctgcgctgtctatggtgggtccttc............agtggttactactggagctggatccgccagcccccagggaaggggctggagtggattggggaaatcaatcatagt.........ggaagcaccaactacaacccgtccctcaag...agtcgagtcaccatatcagtagacacgtccaagaaccagttctccctgaagctgagctctgtgaccgccgcggacacggctgtgtattactgtgcgagaggcggtggtcgctatagcagcagctggggcagggtttttgactactggggccagggaaccctggtcaccgtctcctcag		caggtgcagctacagcagtggggcgca...ggactgttgaagccttcggagaccctgtccctcacctgcgctgtctatggtgggtccttc............agtggttactactggagctggatccgccagcccccagggaaggggctggagtggattggggaaatcaatcatagt.........ggaagcaccaactacaacccgtccctcaag...agtcgagtcaccatatcagtagacacgtccaagaaccagttctccctgaagctgagctctgtgaccgccgcggacacggctgtgtattactgtgcgagagg	caggtgcagctacagcagtggggcgca...ggactgttgaagccttcggagaccctgtccctcacctgcgctgtctat	ggtgggtccttc............agtggttactac	tggagctggatccgccagcccccagggaaggggctggagtggattggggaa	atcaatcatagt.........ggaagcacc	aactacaacccgtccctcaag...agtcgagtcaccatatcagtagacacgtccaagaaccagttctccctgaagctgagctctgtgaccgccgcggacacggctgtgtattactgt	gcgagaggcggtggtcgctatagcagcagctggggcagggtttttgactac	tgtgcgagaggcggtggtcgctatagcagcagctggggcagggtttttgactactgg	tttgactactggggccagggaaccctggtcaccgtctcctcag	tggggccagggaaccctggtcaccgtctcctcag
1196	AGAATAGTCTATCGCC-1_contig_4	productive	Homsap IGHV3-48*01 F	Homsap IGHJ3*01 F	Homsap IGHD6-13*01 F	gaggtgcagctggtggagtctggggga...ggcttggtacagcctggggggtccctgagactctcctgtgcagcctctggattcaccttc............agttcctctggcatgaactgggtccgccaggctccagggaaggggctggagtgggtttcatacattagtcctagt......agtgatattagacactacgcagactctgtgagg...ggccgattcaccatctccagggacaatgccaagaactcactgtatctgcaaatgaatagcctgagagccgaggacacggctgtgtatcgttgtgcgagagatcttagcagatggaacggtgattttgatgtctggggccaagggacaagagtcaccgtctcttcag		gaggtgcagctggtggagtctggggga...ggcttggtacagcctggggggtccctgagactctcctgtgcagcctctggattcaccttc............agttcctctggcatgaactgggtccgccaggctccagggaaggggctggagtgggtttcatacattagtcctagt......agtgatattagacactacgcagactctgtgagg...ggccgattcaccatctccagggacaatgccaagaactcactgtatctgcaaatgaatagcctgagagccgaggacacggctgtgtatcgttgtgcgagaga	gaggtgcagctggtggagtctggggga...ggcttggtacagcctggggggtccctgagactctcctgtgcagcctct	ggattcaccttc............agttcctctggc	atgaactgggtccgccaggctccagggaaggggctggagtgggtttcatac	attagtcctagt......agtgatattaga	cactacgcagactctgtgagg...ggccgattcaccatctccagggacaatgccaagaactcactgtatctgcaaatgaatagcctgagagccgaggacacggctgtgtatcgttgt	gcgagagatcttagcagatggaacggtgattttgatgtc	tgtgcgagagatcttagcagatggaacggtgattttgatgtctgg	tgattttgatgtctggggccaagggacaagagtcaccgtctcttcag	tggggccaagggacaagagtcaccgtctcttcag
639	AGACGTTAGTGGCACA-1_contig_3	productive	Homsap IGHV1-46*01 F, or Homsap IGHV1-46*03 F	Homsap IGHJ4*02 F	Homsap IGHD1-26*01 F	caggtgcagctggtgcagtctggggct...gaggtgaagaagcctggggcctcagtgaaggtttcctgtaaggcatctggatacaccttc............accggctactatatacactgggtgcgacaggcccctggacaagggcttgagtggatgggaattatcaaccctagt......ggtggtaggacaacctacacacaaaagttccag...ggcagagtcaccatgaccagggacacgtccacgagcacagtctatatggaagtgagcagcctgagatctgaggacacggccgtgtattattgtgtgagagatttcggtatagtgggagacacgatggtttattggggccagggaaccctggtcaccgtctcctcag		caggtgcagctggtgcagtctggggct...gaggtgaagaagcctggggcctcagtgaaggtttcctgtaaggcatctggatacaccttc............accggctactatatacactgggtgcgacaggcccctggacaagggcttgagtggatgggaattatcaaccctagt......ggtggtaggacaacctacacacaaaagttccag...ggcagagtcaccatgaccagggacacgtccacgagcacagtctatatggaagtgagcagcctgagatctgaggacacggccgtgtattattgtgtgagaga	caggtgcagctggtgcagtctggggct...gaggtgaagaagcctggggcctcagtgaaggtttcctgtaaggcatct	ggatacaccttc............accggctactat	atacactgggtgcgacaggcccctggacaagggcttgagtggatgggaatt	atcaaccctagt......ggtggtaggaca	acctacacacaaaagttccag...ggcagagtcaccatgaccagggacacgtccacgagcacagtctatatggaagtgagcagcctgagatctgaggacacggccgtgtattattgt	gtgagagatttcggtatagtgggagacacgatggtttat	tgtgtgagagatttcggtatagtgggagacacgatggtttattgg	tattggggccagggaaccctggtcaccgtctcctcag	tggggccagggaaccctggtcaccgtctcctcag
1046	AGACGTTCATCTACGA-1_contig_4	productive	Homsap IGHV4-4*02 F	Homsap IGHJ6*02 F	Homsap IGHD6-13*01 F	caggtgcagctgcaggagtcgggccca...ggactggtgaagccttcggggaccctgtccctcacctgcgctgtctctggtggctccatcagc.........agtagtaactggtggagttgggtccgccagcccccagggaaggggctggagtggattggggaaatctatcatagt.........gggagcaccaactacaacccgtccctcaag...agtcgagtcaccatatcagtagacaagtccaagaaccagttctccctgaagctgagctctgtgaccgccgcggacacggccgtgtattactgtgcgagagaggttagcagcagctggtcaggcccagactactacggtatggacgtctggggccaagggaccacggtcaccgtctcctca		caggtgcagctgcaggagtcgggccca...ggactggtgaagccttcggggaccctgtccctcacctgcgctgtctctggtggctccatcagc.........agtagtaactggtggagttgggtccgccagcccccagggaaggggctggagtggattggggaaatctatcatagt.........gggagcaccaactacaacccgtccctcaag...agtcgagtcaccatatcagtagacaagtccaagaaccagttctccctgaagctgagctctgtgaccgccgcggacacggccgtgtattactgtgcgagaga	caggtgcagctgcaggagtcgggccca...ggactggtgaagccttcggggaccctgtccctcacctgcgctgtctct	ggtggctccatcagc.........agtagtaactgg	tggagttgggtccgccagcccccagggaaggggctggagtggattggggaa	atctatcatagt.........gggagcacc	aactacaacccgtccctcaag...agtcgagtcaccatatcagtagacaagtccaagaaccagttctccctgaagctgagctctgtgaccgccgcggacacggccgtgtattactgt	gcgagagaggttagcagcagctggtcaggcccagactactacggtatggacgtc	tgtgcgagagaggttagcagcagctggtcaggcccagactactacggtatggacgtctgg	actactacggtatggacgtctggggccaagggaccacggtcaccgtctcctca	tggggccaagggaccacggtcaccgtctcctca
1695	AGAGCGAAGACCGGAT-1_contig_3	productive	Homsap IGHV4-59*08 F	Homsap IGHJ6*02 F	Homsap IGHD6-13*01 F	caggtgcagctgcaggagtcgggccca...ggactggtgaagccttcggagaccctgtccctcacctgcactgtctctggtggctccatc............agtagttactactggagctggatccggcagcccccagggaagggactggagtggattgggtatatctattacagt.........gggagcaccaactacaacccctccctcaag...agtcgagtcaccatatcagtagacacgtccaagaaccagttctccctgaagctgagctctgtgaccgccgcagacacggccgtgtattactgtgcgagcggacctacctgggggggcagctggtacgtggactactactacggtatggacgtctggggccaagggaccacggtcaccgtc…		caggtgcagctgcaggagtcgggccca...ggactggtgaagccttcggagaccctgtccctcacctgcactgtctctggtggctccatc............agtagttactactggagctggatccggcagcccccagggaagggactggagtggattgggtatatctattacagt.........gggagcaccaactacaacccctccctcaag...agtcgagtcaccatatcagtagacacgtccaagaaccagttctccctgaagctgagctctgtgaccgccgcagacacggccgtgtattactgtgcgag	caggtgcagctgcaggagtcgggccca...ggactggtgaagccttcggagaccctgtccctcacctgcactgtctct	ggtggctccatc............agtagttactac	tggagctggatccggcagcccccagggaagggactggagtggattgggtat	atctattacagt.........gggagcacc	aactacaacccctccctcaag...agtcgagtcaccatatcagtagacacgtccaagaaccagttctccctgaagctgagctctgtgaccgccgcagacacggccgtgtattactgt	gcgagcggacctacctgggggggcagctggtacgtggactactactacggtatggacgtc	tgtgcgagcggacctacctgggggggcagctggtacgtggactactactacggtatggacgtctgg	actactactacggtatggacgtctggggccaagggaccacggtcaccgtctcctca	tggggccaagggaccacggtcaccgtctcctca
1429	AGAGCGAGTAAACACA-1_contig_1	productive	Homsap IGHV5-51*03 F	Homsap IGHJ4*02 F	Homsap IGHD1-26*01 F	gaggtgcagctggtgcagtctggagca...gaggtgaaaaagccgggggagtctctgaagatctcctgtaagggttctggatacagcttt............accagctactggatcggctgggtgcgccagatgcccgggaaaggcctggagtggatggggatcatctatcctggt......gactctgataccagatacagcccgtccttccaa...ggccaggtcaccatctcagccgacaagtccatcagcaccgcctacctgcagtggagcagcctgaaggcctcggacaccgccatgtattactgtgcgagagggagcgggagctacacggactactttgactactggggccagggaaccctggtcaccgtctcctcag		gaggtgcagctggtgcagtctggagca...gaggtgaaaaagccgggggagtctctgaagatctcctgtaagggttctggatacagcttt............accagctactggatcggctgggtgcgccagatgcccgggaaaggcctggagtggatggggatcatctatcctggt......gactctgataccagatacagcccgtccttccaa...ggccaggtcaccatctcagccgacaagtccatcagcaccgcctacctgcagtggagcagcctgaaggcctcggacaccgccatgtattactgtgcgaga	gaggtgcagctggtgcagtctggagca...gaggtgaaaaagccgggggagtctctgaagatctcctgtaagggttct	ggatacagcttt............accagctactgg	atcggctgggtgcgccagatgcccgggaaaggcctggagtggatggggatc	atctatcctggt......gactctgatacc	agatacagcccgtccttccaa...ggccaggtcaccatctcagccgacaagtccatcagcaccgcctacctgcagtggagcagcctgaaggcctcggacaccgccatgtattactgt	gcgagagggagcgggagctacacggactactttgactac	tgtgcgagagggagcgggagctacacggactactttgactactgg	actactttgactactggggccagggaaccctggtcaccgtctcctcag	tggggccagggaaccctggtcaccgtctcctcag
4110	AGAGCGATCATGCTCC-1_contig_1	productive	Homsap IGHV5-51*03 F	Homsap IGHJ5*02 F	Homsap IGHD1-26*01 F	gaggtgcagctggtgcagtctggagca...gaggtgaaaaagccgggggagtctctgaagatctcctgtaagggttctggatacagcttt............accagctactggatcggctgggtgcgccagatgcccgggaaaggcctggagtggatggggatcatctatcctggt......gactctgataccagatacagcccgtccttccaa...ggccaggtcaccatctcagccgacaagtccatcagcaccgcctacctgcagtggagcagcctgaaggcctcggacaccgccatgtattactgtgcgagacacggtagtgggagctactatcgagacgagagggtctggttcgacccctggggccagggaaccctggtcaccgtctcctcag		gaggtgcagctggtgcagtctggagca...gaggtgaaaaagccgggggagtctctgaagatctcctgtaagggttctggatacagcttt............accagctactggatcggctgggtgcgccagatgcccgggaaaggcctggagtggatggggatcatctatcctggt......gactctgataccagatacagcccgtccttccaa...ggccaggtcaccatctcagccgacaagtccatcagcaccgcctacctgcagtggagcagcctgaaggcctcggacaccgccatgtattactgtgcgaga	gaggtgcagctggtgcagtctggagca...gaggtgaaaaagccgggggagtctctgaagatctcctgtaagggttct	ggatacagcttt............accagctactgg	atcggctgggtgcgccagatgcccgggaaaggcctggagtggatggggatc	atctatcctggt......gactctgatacc	agatacagcccgtccttccaa...ggccaggtcaccatctcagccgacaagtccatcagcaccgcctacctgcagtggagcagcctgaaggcctcggacaccgccatgtattactgt	gcgagacacggtagtgggagctactatcgagacgagagggtctggttcgacccc	tgtgcgagacacggtagtgggagctactatcgagacgagagggtctggttcgacccctgg	ctggttcgacccctggggccagggaaccctggtcaccgtctcctcag	tggggccagggaaccctggtcaccgtctcctcag
3044	AGATCTGAGAGTGAGA-1_contig_3	productive	Homsap IGHV1-3*01 F	Homsap IGHJ6*02 F	Homsap IGHD6-13*01 F	caggtccagcttgtgcagtctggggct...gaggtgaagaagcctggggcctcagtgaaggtttcctgcaaggcttctggatacaccttc............actagctatgctatgcattgggtgcgccaggcccccggacaaaggcttgagtggatgggatggatcaacgctggc......aatggtaacacaaaatattcacagaagttccag...ggcagagtcaccattaccagggacacatccgcgagcacagcctacatggagctgagcagcctgagatctgaagacacggctgtgtattactgtgcgagagtagtagcagcagctggtaggtcctactactactacggtatggacgtctggggccaagggaccacggtcaccgtctcctca		caggtccagcttgtgcagtctggggct...gaggtgaagaagcctggggcctcagtgaaggtttcctgcaaggcttctggatacaccttc............actagctatgctatgcattgggtgcgccaggcccccggacaaaggcttgagtggatgggatggatcaacgctggc......aatggtaacacaaaatattcacagaagttccag...ggcagagtcaccattaccagggacacatccgcgagcacagcctacatggagctgagcagcctgagatctgaagacacggctgtgtattactgtgcgagag	caggtccagcttgtgcagtctggggct...gaggtgaagaagcctggggcctcagtgaaggtttcctgcaaggcttct	ggatacaccttc............actagctatgct	atgcattgggtgcgccaggcccccggacaaaggcttgagtggatgggatgg	atcaacgctggc......aatggtaacaca	aaatattcacagaagttccag...ggcagagtcaccattaccagggacacatccgcgagcacagcctacatggagctgagcagcctgagatctgaagacacggctgtgtattactgt	gcgagagtagtagcagcagctggtaggtcctactactactacggtatggacgtc	tgtgcgagagtagtagcagcagctggtaggtcctactactactacggtatggacgtctgg	ctactactactacggtatggacgtctggggccaagggaccacggtcaccgtctcctca	tggggccaagggaccacggtcaccgtctcctca
3366	AGATCTGAGTCTCAAC-1_contig_4	productive	Homsap IGHV3-21*01 F	Homsap IGHJ6*02 F	Homsap IGHD6-13*01 F	gaggtgcagctggtggagtctggggga...ggcctggtcaagcctggggggtccctgagactctcctgtgcagcctctggattcaccttc............agtagctatagcatgaactgggtccgccaggctccagggaaggggctggagtgggtctcatccattagtagtagt......agtagttacatatactacgcagactcagtgaag...ggccgattcaccatctccagagacaacgccaagaactcactgtatctgcaaatgaacagcctgagagccgaggacacggctgtgtattactgtgcgagagatccccccagcagctggtacgcttatacatcttactactactactacggtatggacgtctggggccaagggaccacggtc…		gaggtgcagctggtggagtctggggga...ggcctggtcaagcctggggggtccctgagactctcctgtgcagcctctggattcaccttc............agtagctatagcatgaactgggtccgccaggctccagggaaggggctggagtgggtctcatccattagtagtagt......agtagttacatatactacgcagactcagtgaag...ggccgattcaccatctccagagacaacgccaagaactcactgtatctgcaaatgaacagcctgagagccgaggacacggctgtgtattactgtgcgagaga	gaggtgcagctggtggagtctggggga...ggcctggtcaagcctggggggtccctgagactctcctgtgcagcctct	ggattcaccttc............agtagctatagc	atgaactgggtccgccaggctccagggaaggggctggagtgggtctcatcc	attagtagtagt......agtagttacata	tactacgcagactcagtgaag...ggccgattcaccatctccagagacaacgccaagaactcactgtatctgcaaatgaacagcctgagagccgaggacacggctgtgtattactgt	gcgagagatccccccagcagctggtacgcttatacatcttactactactactacggtatggacgtc	tgtgcgagagatccccccagcagctggtacgcttatacatcttactactactactacggtatggacgtctgg	ttactactactactacggtatggacgtctggggccaagggaccacggtcaccgtctcctca	tggggccaagggaccacggtcaccgtctcctca
2564	AGATTGCCACTTAAGC-1_contig_3	productive	Homsap IGHV4-31*03 F	Homsap IGHJ5*02 F	Homsap IGHD3-10*01 F	caggtgcagctgcaggagtcgggccca...ggactggtgaagccttcacagaccctgtccctcacctgcactgtctctggtggctccatcagc......agtggtggttactactggagctggatccgccagcacccagggaagggcctggagtggattgggtacatctattacagt.........gggagcacctactacaacccgtccctcaag...agtcgagttaccatatcagtagacacgtctaagaaccagttctccctgaagctgagctctgtgactgccgcggacacggccgtgtattactgtgcgagagtttttggactctgttactatggttcagggagttgctcagggttcgacccctggggccagggaaccctggtcaccgtctcc…		caggtgcagctgcaggagtcgggccca...ggactggtgaagccttcacagaccctgtccctcacctgcactgtctctggtggctccatcagc......agtggtggttactactggagctggatccgccagcacccagggaagggcctggagtggattgggtacatctattacagt.........gggagcacctactacaacccgtccctcaag...agtcgagttaccatatcagtagacacgtctaagaaccagttctccctgaagctgagctctgtgactgccgcggacacggccgtgtattactgtgcgagag	caggtgcagctgcaggagtcgggccca...ggactggtgaagccttcacagaccctgtccctcacctgcactgtctct	ggtggctccatcagc......agtggtggttactac	tggagctggatccgccagcacccagggaagggcctggagtggattgggtac	atctattacagt.........gggagcacc	tactacaacccgtccctcaag...agtcgagttaccatatcagtagacacgtctaagaaccagttctccctgaagctgagctctgtgactgccgcggacacggccgtgtattactgt	gcgagagtttttggactctgttactatggttcagggagttgctcagggttcgacccc	tgtgcgagagtttttggactctgttactatggttcagggagttgctcagggttcgacccctgg	ggttcgacccctggggccagggaaccctggtcaccgtctcctcag	tggggccagggaaccctggtcaccgtctcctcag
3400	AGATTGCCAGGAATCG-1_contig_1	productive	Homsap IGHV5-51*03 F	Homsap IGHJ3*02 F	Homsap IGHD3-10*01 F	gaggtgcagctggtgcagtctggagca...gaggtgaaaaagccgggggagtctctgaagatctcctgtaagggttctggatacagcttt............accagctactggatcggctgggtgcgccagatgcccgggaaaggcctggagtggatggggatcatctatcctggt......gactctgataccagatacagcccgtccttccaa...ggccaggtcaccatctcagccgacaagtccatcagcaccgcctacctgcagtggagcagcctgaaggcctcggacaccgccatgtattactgtgcgagaccgcatggttcggggagttatacgggggatgcttttgatatctggggccaagggacaatggtcaccgtctcttcag		gaggtgcagctggtgcagtctggagca...gaggtgaaaaagccgggggagtctctgaagatctcctgtaagggttctggatacagcttt............accagctactggatcggctgggtgcgccagatgcccgggaaaggcctggagtggatggggatcatctatcctggt......gactctgataccagatacagcccgtccttccaa...ggccaggtcaccatctcagccgacaagtccatcagcaccgcctacctgcagtggagcagcctgaaggcctcggacaccgccatgtattactgtgcgaga	gaggtgcagctggtgcagtctggagca...gaggtgaaaaagccgggggagtctctgaagatctcctgtaagggttct	ggatacagcttt............accagctactgg	atcggctgggtgcgccagatgcccgggaaaggcctggagtggatggggatc	atctatcctggt......gactctgatacc	agatacagcccgtccttccaa...ggccaggtcaccatctcagccgacaagtccatcagcaccgcctacctgcagtggagcagcctgaaggcctcggacaccgccatgtattactgt	gcgagaccgcatggttcggggagttatacgggggatgcttttgatatc	tgtgcgagaccgcatggttcggggagttatacgggggatgcttttgatatctgg	gatgcttttgatatctggggccaagggacaatggtcaccgtctcttcag	tggggccaagggacaatggtcaccgtctcttcag
1273	AGATTGCTCAAGAAGT-1_contig_2	productive	Homsap IGHV4-59*01 F	Homsap IGHJ5*02 F	Homsap IGHD3-9*01 F	caggtgcagctgcaggagtcgggccca...ggactggtgaagccttcggagaccctgtccctcacctgcactgtctctggtggctccatc............agtagttactactggagctggatccggcagcccccagggaagggactggagtggattgggtatatctattacagt.........gggagcaccaactacaacccctccctcaag...agtcgagtcaccatatcagtagacacgtccaagaaccagttctccctgaagctgagctctgtgaccgctgcggacacggccgtgtattactgtgcgagagccaactattacgatattttgactggttattataataactggttcgacccctggggccagggaaccctggtcaccgtctcc…		caggtgcagctgcaggagtcgggccca...ggactggtgaagccttcggagaccctgtccctcacctgcactgtctctggtggctccatc............agtagttactactggagctggatccggcagcccccagggaagggactggagtggattgggtatatctattacagt.........gggagcaccaactacaacccctccctcaag...agtcgagtcaccatatcagtagacacgtccaagaaccagttctccctgaagctgagctctgtgaccgctgcggacacggccgtgtattactgtgcgagag	caggtgcagctgcaggagtcgggccca...ggactggtgaagccttcggagaccctgtccctcacctgcactgtctct	ggtggctccatc............agtagttactac	tggagctggatccggcagcccccagggaagggactggagtggattgggtat	atctattacagt.........gggagcacc	aactacaacccctccctcaag...agtcgagtcaccatatcagtagacacgtccaagaaccagttctccctgaagctgagctctgtgaccgctgcggacacggccgtgtattactgt	gcgagagccaactattacgatattttgactggttattataataactggttcgacccc	tgtgcgagagccaactattacgatattttgactggttattataataactggttcgacccctgg	aactggttcgacccctggggccagggaaccctggtcaccgtctcctcag	tggggccagggaaccctggtcaccgtctcctcag
835	AGCAGCCTCTAAGCCA-1_contig_2	productive	Homsap IGHV4-34*01 F	Homsap IGHJ4*02 F	Homsap IGHD3-10*01 F	caggtgcagctacagcagtggggcgca...ggactgttgaagccttcggagaccctgtccctcacctgcgctgtctatggtgggtccttc............agtggttactactggagctggatccgccagcccccagggaaggggctggagtggattggggaaatcaatcatagt.........ggaagcaccaactacaacccgtccctcaag...agtcgagtcaccatatcagtagacacgtccaagaaccagttctccctgaagctgagctctgtgaccgccgcggacacggctgtgtattactgtgcgagaggcagtattactatggttcggggagttattactacccgggggggattcactgactactggggccagggaaccctggtcacc…		caggtgcagctacagcagtggggcgca...ggactgttgaagccttcggagaccctgtccctcacctgcgctgtctatggtgggtccttc............agtggttactactggagctggatccgccagcccccagggaaggggctggagtggattggggaaatcaatcatagt.........ggaagcaccaactacaacccgtccctcaag...agtcgagtcaccatatcagtagacacgtccaagaaccagttctccctgaagctgagctctgtgaccgccgcggacacggctgtgtattactgtgcgagagg	caggtgcagctacagcagtggggcgca...ggactgttgaagccttcggagaccctgtccctcacctgcgctgtctat	ggtgggtccttc............agtggttactac	tggagctggatccgccagcccccagggaaggggctggagtggattggggaa	atcaatcatagt.........ggaagcacc	aactacaacccgtccctcaag...agtcgagtcaccatatcagtagacacgtccaagaaccagttctccctgaagctgagctctgtgaccgccgcggacacggctgtgtattactgt	gcgagaggcagtattactatggttcggggagttattactacccgggggggattcactgactac	tgtgcgagaggcagtattactatggttcggggagttattactacccgggggggattcactgactactgg	tgactactggggccagggaaccctggtcaccgtctcctcag	tggggccagggaaccctggtcaccgtctcctcag
2307	AGCATACGTCTGGTCG-1_contig_1	productive	Homsap IGHV1-18*04 F	Homsap IGHJ4*02 F	Homsap IGHD4-17*01 F	caggttcagctggtgcagtctggagct...gaggtgaggaagcctggggcctcagtgaaggtctcctgcaaggcttctggttacaccttt............accagctacggtgtcaactgggtgcgacaggcccctggacaagggcttgagtggatgggatacatcagcgcttac......aatggtaacacaaactatgcacagaagctccag...ggcagagtcaccatgaccacagacacatccacgagcacagcctacatggagctgaggagcctgagatctgacgacacggccgtgtattactgtgcgagacatacggtgactcttgactactggggccagggaaccctggtcaccgtctcctcag		caggttcagctggtgcagtctggagct...gaggtgaggaagcctggggcctcagtgaaggtctcctgcaaggcttctggttacaccttt............accagctacggtgtcaactgggtgcgacaggcccctggacaagggcttgagtggatgggatacatcagcgcttac......aatggtaacacaaactatgcacagaagctccag...ggcagagtcaccatgaccacagacacatccacgagcacagcctacatggagctgaggagcctgagatctgacgacacggccgtgtattactgtgcgaga	caggttcagctggtgcagtctggagct...gaggtgaggaagcctggggcctcagtgaaggtctcctgcaaggcttct	ggttacaccttt............accagctacggt	gtcaactgggtgcgacaggcccctggacaagggcttgagtggatgggatac	atcagcgcttac......aatggtaacaca	aactatgcacagaagctccag...ggcagagtcaccatgaccacagacacatccacgagcacagcctacatggagctgaggagcctgagatctgacgacacggccgtgtattactgt	gcgagacatacggtgactcttgactac	tgtgcgagacatacggtgactcttgactactgg	ttgactactggggccagggaaccctggtcaccgtctcctcag	tggggccagggaaccctggtcaccgtctcctcag
2241	AGCATACTCCGTAGGC-1_contig_2	productive	Homsap IGHV1-18*04 F	Homsap IGHJ6*02 F	Homsap IGHD6-13*01 F	caggttcagctggtgcagtctggagct...gaggtgaagaagcctggggcctcagtgaaggtctcctgcaaggcttctggttacaccttt............accagctacggtatcagctgggtgcgacaggcccctggacaagggcttgagtggatgggatggatcagcgcttac......aatggtaacacaaactatgcacagaagctccag...ggcagagtcaccatgaccacagacacatccacgagcacagcctacatggagctgaggagcctgagatctgacgacacggccgtgtattactgtgcgagagctcctcctcctatagcagcagctggtaggttcgactactactactacggtatggacgtctggggccaagggaccacggtc…		caggttcagctggtgcagtctggagct...gaggtgaagaagcctggggcctcagtgaaggtctcctgcaaggcttctggttacaccttt............accagctacggtatcagctgggtgcgacaggcccctggacaagggcttgagtggatgggatggatcagcgcttac......aatggtaacacaaactatgcacagaagctccag...ggcagagtcaccatgaccacagacacatccacgagcacagcctacatggagctgaggagcctgagatctgacgacacggccgtgtattactgtgcgagag	caggttcagctggtgcagtctggagct...gaggtgaagaagcctggggcctcagtgaaggtctcctgcaaggcttct	ggttacaccttt............accagctacggt	atcagctgggtgcgacaggcccctggacaagggcttgagtggatgggatgg	atcagcgcttac......aatggtaacaca	aactatgcacagaagctccag...ggcagagtcaccatgaccacagacacatccacgagcacagcctacatggagctgaggagcctgagatctgacgacacggccgtgtattactgt	gcgagagctcctcctcctatagcagcagctggtaggttcgactactactactacggtatggacgtc	tgtgcgagagctcctcctcctatagcagcagctggtaggttcgactactactactacggtatggacgtctgg	actactactactacggtatggacgtctggggccaagggaccacggtcaccgtctcctca	tggggccaagggaccacggtcaccgtctcctca
2934	AGCATACTCGTGACAT-1_contig_2	productive	Homsap IGHV3-21*01 F	Homsap IGHJ4*02 F	Homsap IGHD2-15*01 F	gaggtgcagctgttggagtctggggga...ggcctggtcaagcctggggggtccctgagactctcctgtgcagcctctggattcaccttc............agtgcctataccatgaactgggtccgccaggctccagggaaggggctggagtgggtctcatccattactagtggt......agtgcttacatatactacgcagactcagtgaag...ggccgattcaccgtctccagagacaacgccaagaactcactgtatcttcaaatcaacagcctgagagccgaggacacggctatatattactgtgcgagagagcacttccactcgtattactttgactcctggggccagggaaccctggtcaccgtctcctcag		gaggtgcagctgttggagtctggggga...ggcctggtcaagcctggggggtccctgagactctcctgtgcagcctctggattcaccttc............agtgcctataccatgaactgggtccgccaggctccagggaaggggctggagtgggtctcatccattactagtggt......agtgcttacatatactacgcagactcagtgaag...ggccgattcaccgtctccagagacaacgccaagaactcactgtatcttcaaatcaacagcctgagagccgaggacacggctatatattactgtgcgagaga	gaggtgcagctgttggagtctggggga...ggcctggtcaagcctggggggtccctgagactctcctgtgcagcctct	ggattcaccttc............agtgcctatacc	atgaactgggtccgccaggctccagggaaggggctggagtgggtctcatcc	attactagtggt......agtgcttacata	tactacgcagactcagtgaag...ggccgattcaccgtctccagagacaacgccaagaactcactgtatcttcaaatcaacagcctgagagccgaggacacggctatatattactgt	gcgagagagcacttccactcgtattactttgactcc	tgtgcgagagagcacttccactcgtattactttgactcctgg	tactttgactcctggggccagggaaccctggtcaccgtctcctcag	tggggccagggaaccctggtcaccgtctcctcag
368	AGCCTAACATCCCACT-1_contig_2	productive	Homsap IGHV3-74*01 F	Homsap IGHJ4*02 F	Homsap IGHD6-19*01 F	gaggtgcagctggtggagtccggggga...ggcttagttcagcctggggggtccctgagactctcctgtgcagcctctggattcaccttc............agtagctactggatgcactgggtccgccaagctccagggaaggggctggtgtgggtctcacgtattaatagtgat......gggagtagcacaagctacgcggactccgtgaag...ggccgattcaccatctccagagacaacgccaagaacacgctgtatctgcaaatgaacagtctgagagccgaggacacggctgtgtattactgtgcaagagctggtagcagtggctggtcccaggagtttgactactggggccagggaaccctggtcaccgtctcctcag		gaggtgcagctggtggagtccggggga...ggcttagttcagcctggggggtccctgagactctcctgtgcagcctctggattcaccttc............agtagctactggatgcactgggtccgccaagctccagggaaggggctggtgtgggtctcacgtattaatagtgat......gggagtagcacaagctacgcggactccgtgaag...ggccgattcaccatctccagagacaacgccaagaacacgctgtatctgcaaatgaacagtctgagagccgaggacacggctgtgtattactgtgcaagag	gaggtgcagctggtggagtccggggga...ggcttagttcagcctggggggtccctgagactctcctgtgcagcctct	ggattcaccttc............agtagctactgg	atgcactgggtccgccaagctccagggaaggggctggtgtgggtctcacgt	attaatagtgat......gggagtagcaca	agctacgcggactccgtgaag...ggccgattcaccatctccagagacaacgccaagaacacgctgtatctgcaaatgaacagtctgagagccgaggacacggctgtgtattactgt	gcaagagctggtagcagtggctggtcccaggagtttgactac	tgtgcaagagctggtagcagtggctggtcccaggagtttgactactgg	tttgactactggggccagggaaccctggtcaccgtctcctcag	tggggccagggaaccctggtcaccgtctcctcag
3146	AGCCTAATCCGTTGTC-1_contig_2	productive	Homsap IGHV4-59*08 F	Homsap IGHJ5*02 F	Homsap IGHD5-18*01 F	caggtgcagctgcaggagtcgggccca...ggactggtgaagccttcggagaccctgtccctcacctgcactgtctctggtggctccatc............agtagttactactggagctggatccggcagcccccagggaagggactggagtggattgggtatatctattacagt.........gggagcaccaactacaacccctccctcaag...agtcgagtcaccatatcagtagacacgtccaagaaccagttctccctgaagctgagctctgtgaccgccgcagacacggccgtgtattactgtgcgagacaggatacagctatggtccggggtaactggttcgacccctggggccagggaaccctggtcaccgtctcctcag		caggtgcagctgcaggagtcgggccca...ggactggtgaagccttcggagaccctgtccctcacctgcactgtctctggtggctccatc............agtagttactactggagctggatccggcagcccccagggaagggactggagtggattgggtatatctattacagt.........gggagcaccaactacaacccctccctcaag...agtcgagtcaccatatcagtagacacgtccaagaaccagttctccctgaagctgagctctgtgaccgccgcagacacggccgtgtattactgtgcgagaca	caggtgcagctgcaggagtcgggccca...ggactggtgaagccttcggagaccctgtccctcacctgcactgtctct	ggtggctccatc............agtagttactac	tggagctggatccggcagcccccagggaagggactggagtggattgggtat	atctattacagt.........gggagcacc	aactacaacccctccctcaag...agtcgagtcaccatatcagtagacacgtccaagaaccagttctccctgaagctgagctctgtgaccgccgcagacacggccgtgtattactgt	gcgagacaggatacagctatggtccggggtaactggttcgacccc	tgtgcgagacaggatacagctatggtccggggtaactggttcgacccctgg	aactggttcgacccctggggccagggaaccctggtcaccgtctcctcag	tggggccagggaaccctggtcaccgtctcctcag
1925	AGCGGTCCATATACGC-1_contig_2	productive	Homsap IGHV3-53*04 F	Homsap IGHJ3*02 F	Homsap IGHD3-22*01 F	gaggtgcagctggtggagtctggagga...ggcttggtccagcctggggggtccctgagactctcctgtgcagcctctgggttcaccgtc............agtagcaactacatgagctgggtccgccaggctccagggaaggggctggagtgggtctcagttatttatagcggt.........ggtagcacatactacgcagactccgtgaag...ggccgattcaccatctccagacacaattccaagaacacgctgtatcttcaaatgaacagcctgagagctgaggacacggccgtgtattactgtgcgagagagggaagcggggatagtagtggttacaataactccggacttgatgcttttgatatctggggccaagggacaatggtcacc…		gaggtgcagctggtggagtctggagga...ggcttggtccagcctggggggtccctgagactctcctgtgcagcctctgggttcaccgtc............agtagcaactacatgagctgggtccgccaggctccagggaaggggctggagtgggtctcagttatttatagcggt.........ggtagcacatactacgcagactccgtgaag...ggccgattcaccatctccagacacaattccaagaacacgctgtatcttcaaatgaacagcctgagagctgaggacacggccgtgtattactgtgcgagaga	gaggtgcagctggtggagtctggagga...ggcttggtccagcctggggggtccctgagactctcctgtgcagcctct	gggttcaccgtc............agtagcaactac	atgagctgggtccgccaggctccagggaaggggctggagtgggtctcagtt	atttatagcggt.........ggtagcaca	tactacgcagactccgtgaag...ggccgattcaccatctccagacacaattccaagaacacgctgtatcttcaaatgaacagcctgagagctgaggacacggccgtgtattactgt	gcgagagagggaagcggggatagtagtggttacaataactccggacttgatgcttttgatatc	tgtgcgagagagggaagcggggatagtagtggttacaataactccggacttgatgcttttgatatctgg	tgatgcttttgatatctggggccaagggacaatggtcaccgtctcttcag	tggggccaagggacaatggtcaccgtctcttcag
3512	AGCGTATAGATGTGGC-1_contig_5	productive	Homsap IGHV3-30*03 F, or Homsap IGHV3-30*04 F or Homsap IGHV3-30*18 F or Homsap IGHV3-30-3*03 F or Homsap IGHV3-30-5*01 F	Homsap IGHJ2*01 F	Homsap IGHD6-19*01 F	caggtgcagctggtggagtctggggga...ggcgtggtccagcctgggaggtccctgagactctcctgtgcagcctctggattcaccttc............agtagctatgcaatgcactgggtccgccaggctccaggcaaggggctggagtgggtggcagttatatcatatgac......ggaaatcataaatactatgtagactctgtgaag...ggccgattcaccatctccagagacagttccaagaacacactgtatctgcaaatgaacagcctgacacctgaggacacggctgtgtattactctgcgaaagatggttgcaggagtggctggacaagcccttgtctcaactggtacttcgatctctggggccgtggcaccgtggtcactgtc…		caggtgcagctggtggagtctggggga...ggcgtggtccagcctgggaggtccctgagactctcctgtgcagcctctggattcaccttc............agtagctatgcaatgcactgggtccgccaggctccaggcaaggggctggagtgggtggcagttatatcatatgac......ggaaatcataaatactatgtagactctgtgaag...ggccgattcaccatctccagagacagttccaagaacacactgtatctgcaaatgaacagcctgacacctgaggacacggctgtgtattactctgcgaaaga	caggtgcagctggtggagtctggggga...ggcgtggtccagcctgggaggtccctgagactctcctgtgcagcctct	ggattcaccttc............agtagctatgca	atgcactgggtccgccaggctccaggcaaggggctggagtgggtggcagtt	atatcatatgac......ggaaatcataaa	tactatgtagactctgtgaag...ggccgattcaccatctccagagacagttccaagaacacactgtatctgcaaatgaacagcctgacacctgaggacacggctgtgtattactct	gcgaaagatggttgcaggagtggctggacaagcccttgtctcaactggtacttcgatctc	tctgcgaaagatggttgcaggagtggctggacaagcccttgtctcaactggtacttcgatctctgg	actggtacttcgatctctggggccgtggcaccgtggtcactgtctcctcag	tggggccgtggcaccgtggtcactgtctcctcag
3817	AGCGTATAGGTAAACT-1_contig_1	productive	Homsap IGHV3-33*01 F, or Homsap IGHV3-33*06 F	Homsap IGHJ6*02 F	Homsap IGHD3-10*01 F	caggtgcagctggtggagtctggggga...ggcgtggtccagcctgggaggtccctgagactctcctgtgcagcgtctggattcaccttc............agtagctatggcatgcactgggtccgccaggctccaggcaaggggctggagtgggtggcagttatatggtatgat......ggaagtaataaatactatgcagactccgtgaag...ggccgattcaccatctccagagacaattccaagaacacgctgtatctgcaaatgaacagcctgagagccgaggacacggctgtgtattactgtgcgagagtcgggcgtgagtcttattactactactactacggtatggacgtctggggccaagggaccacggtcaccgtctcctca		caggtgcagctggtggagtctggggga...ggcgtggtccagcctgggaggtccctgagactctcctgtgcagcgtctggattcaccttc............agtagctatggcatgcactgggtccgccaggctccaggcaaggggctggagtgggtggcagttatatggtatgat......ggaagtaataaatactatgcagactccgtgaag...ggccgattcaccatctccagagacaattccaagaacacgctgtatctgcaaatgaacagcctgagagccgaggacacggctgtgtattactgtgcgagag	caggtgcagctggtggagtctggggga...ggcgtggtccagcctgggaggtccctgagactctcctgtgcagcgtct	ggattcaccttc............agtagctatggc	atgcactgggtccgccaggctccaggcaaggggctggagtgggtggcagtt	atatggtatgat......ggaagtaataaa	tactatgcagactccgtgaag...ggccgattcaccatctccagagacaattccaagaacacgctgtatctgcaaatgaacagcctgagagccgaggacacggctgtgtattactgt	gcgagagtcgggcgtgagtcttattactactactactacggtatggacgtc	tgtgcgagagtcgggcgtgagtcttattactactactactacggtatggacgtctgg	attactactactactacggtatggacgtctggggccaagggaccacggtcaccgtctcctca	tggggccaagggaccacggtcaccgtctcctca
3892	AGCGTATCACATGACT-1_contig_1	productive	Homsap IGHV1-3*01 F	Homsap IGHJ5*02 F	Homsap IGHD3-9*01 F	caggtccagcttgtgcagtctggggct...gaggtgaagaagcctggggcctcagtgaaggtttcctgcaaggcttctggatacaccttc............actagctatgctatgcattgggtgcgccaggcccccggacaaaggcttgagtggatgggatggatcaacgctggc......aatggtaacacaaaatattcacagaagttccag...ggcagagtcaccattaccagggacacatccgcgagcacagcctacatggagctgagcagcctgagatctgaagacacggctgtgtattactgtgcgagagccggattacgatattttgactggttatcggggtggttcgacccctggggccagggaaccctggtcaccgtctcctcag		caggtccagcttgtgcagtctggggct...gaggtgaagaagcctggggcctcagtgaaggtttcctgcaaggcttctggatacaccttc............actagctatgctatgcattgggtgcgccaggcccccggacaaaggcttgagtggatgggatggatcaacgctggc......aatggtaacacaaaatattcacagaagttccag...ggcagagtcaccattaccagggacacatccgcgagcacagcctacatggagctgagcagcctgagatctgaagacacggctgtgtattactgtgcgagag	caggtccagcttgtgcagtctggggct...gaggtgaagaagcctggggcctcagtgaaggtttcctgcaaggcttct	ggatacaccttc............actagctatgct	atgcattgggtgcgccaggcccccggacaaaggcttgagtggatgggatgg	atcaacgctggc......aatggtaacaca	aaatattcacagaagttccag...ggcagagtcaccattaccagggacacatccgcgagcacagcctacatggagctgagcagcctgagatctgaagacacggctgtgtattactgt	gcgagagccggattacgatattttgactggttatcggggtggttcgacccc	tgtgcgagagccggattacgatattttgactggttatcggggtggttcgacccctgg	tggttcgacccctggggccagggaaccctggtcaccgtctcctcag	tggggccagggaaccctggtcaccgtctcctcag
136	AGCGTATTCGGCGGTT-1_contig_2	productive	Homsap IGHV4-39*01 F	Homsap IGHJ5*02 F	Homsap IGHD3-10*01 F	cagctgcagctgcaggagtcgggccca...ggactggtgaagccttcggagaccctgtccctcacctgcactgtctctggtggctccatcagc......agtagtagttactactggggctggatccgccagcccccagggaaggggctggagtggattgggagtatctattatagt.........gggagcacctactacaacccgtccctcaag...agtcgagtcaccatatccgtagacacgtccaagaaccagttctccctgaagctgagctctgtgaccgccgcagacacggctgtgtattactgtgcgaccaaactttactatggttcggggagttatgcgccaacgcttcgggcgtacaactggttcgacccctggggccagggaaccctg…		cagctgcagctgcaggagtcgggccca...ggactggtgaagccttcggagaccctgtccctcacctgcactgtctctggtggctccatcagc......agtagtagttactactggggctggatccgccagcccccagggaaggggctggagtggattgggagtatctattatagt.........gggagcacctactacaacccgtccctcaag...agtcgagtcaccatatccgtagacacgtccaagaaccagttctccctgaagctgagctctgtgaccgccgcagacacggctgtgtattactgtgcga	cagctgcagctgcaggagtcgggccca...ggactggtgaagccttcggagaccctgtccctcacctgcactgtctct	ggtggctccatcagc......agtagtagttactac	tggggctggatccgccagcccccagggaaggggctggagtggattgggagt	atctattatagt.........gggagcacc	tactacaacccgtccctcaag...agtcgagtcaccatatccgtagacacgtccaagaaccagttctccctgaagctgagctctgtgaccgccgcagacacggctgtgtattactgt	gcgaccaaactttactatggttcggggagttatgcgccaacgcttcgggcgtacaactggttcgacccc	tgtgcgaccaaactttactatggttcggggagttatgcgccaacgcttcgggcgtacaactggttcgacccctgg	acaactggttcgacccctggggccagggaaccctggtcaccgtctcctcag	tggggccagggaaccctggtcaccgtctcctcag
2435	AGCGTCGAGAATTGTG-1_contig_2	productive	Homsap IGHV3-30-3*01 F	Homsap IGHJ4*02 F	Homsap IGHD6-19*01 F	caggtgcagctggtggagtctggggga...ggcgtggtccagcctgggaggtccctgagactctcctgtgcagcctctggattcaccttc............agtagctatgctatgcactgggtccgccaggctccaggcaaggggctggagtgggtggcagttatatcatatgat......ggaagcaataaatactacgcagactccgtgaag...ggccgattcaccatctccagagacaattccaagaacacgctgtatctgcaaatgaacagcctgagagctgaggacacggctgtgtattactgtgcgagggtgggtggagggcagcagctggttgcccccgtaagcagtggctggtatcttgactactggggccagggaaccctggtcacc…		caggtgcagctggtggagtctggggga...ggcgtggtccagcctgggaggtccctgagactctcctgtgcagcctctggattcaccttc............agtagctatgctatgcactgggtccgccaggctccaggcaaggggctggagtgggtggcagttatatcatatgat......ggaagcaataaatactacgcagactccgtgaag...ggccgattcaccatctccagagacaattccaagaacacgctgtatctgcaaatgaacagcctgagagctgaggacacggctgtgtattactgtgcgag	caggtgcagctggtggagtctggggga...ggcgtggtccagcctgggaggtccctgagactctcctgtgcagcctct	ggattcaccttc............agtagctatgct	atgcactgggtccgccaggctccaggcaaggggctggagtgggtggcagtt	atatcatatgat......ggaagcaataaa	tactacgcagactccgtgaag...ggccgattcaccatctccagagacaattccaagaacacgctgtatctgcaaatgaacagcctgagagctgaggacacggctgtgtattactgt	gcgagggtgggtggagggcagcagctggttgcccccgtaagcagtggctggtatcttgactac	tgtgcgagggtgggtggagggcagcagctggttgcccccgtaagcagtggctggtatcttgactactgg	ttgactactggggccagggaaccctggtcaccgtctcctcag	tggggccagggaaccctggtcaccgtctcctcag
643	AGCGTCGAGTTCCACA-1_contig_4	productive	Homsap IGHV3-30-3*01 F	Homsap IGHJ4*02 F	Homsap IGHD1-7*01 F	caggtgcagctggtggagtctggggga...ggcgtggtccagcctgggaggtccctgagactctcctgtgcagcctctggattcaccttc............agtagctatgctatgcactgggtccgccaggctccaggcaaggggctggagtgggtggcagttatatcatatgat......ggaagcaataaatactacgcagactccgtgaag...ggccgattcaccatctccagagacaattccaagaacacgctgtatctgcaaatgaacagcctgagagctgaggacacggctgtgtattactgtgcgaggatgccaactggaactacgggctactggggccagggaaccctggtcaccgtctcctcag		caggtgcagctggtggagtctggggga...ggcgtggtccagcctgggaggtccctgagactctcctgtgcagcctctggattcaccttc............agtagctatgctatgcactgggtccgccaggctccaggcaaggggctggagtgggtggcagttatatcatatgat......ggaagcaataaatactacgcagactccgtgaag...ggccgattcaccatctccagagacaattccaagaacacgctgtatctgcaaatgaacagcctgagagctgaggacacggctgtgtattactgtgcgag	caggtgcagctggtggagtctggggga...ggcgtggtccagcctgggaggtccctgagactctcctgtgcagcctct	ggattcaccttc............agtagctatgct	atgcactgggtccgccaggctccaggcaaggggctggagtgggtggcagtt	atatcatatgat......ggaagcaataaa	tactacgcagactccgtgaag...ggccgattcaccatctccagagacaattccaagaacacgctgtatctgcaaatgaacagcctgagagctgaggacacggctgtgtattactgt	gcgaggatgccaactggaactacgggctac	tgtgcgaggatgccaactggaactacgggctactgg	ctactggggccagggaaccctggtcaccgtctcctcag	tggggccagggaaccctggtcaccgtctcctcag
3102	AGCGTCGGTGGTCTCG-1_contig_1	productive	Homsap IGHV2-5*02 F	Homsap IGHJ4*02 F	Homsap IGHD4-17*01 F	cagatcaccttgaaggagtctggtcct...atgctggtgaaacccacacagaccctcacgctgacctgcaccttctctgggttctcactcagc......actaatggagtgggtgtgggctggatccgtcagcccccaggaaaggccctggagtggcttgcactcatttattgggat.........gatgataagcgttacaggccatctctgcag...agcaggctcaccatcaccaaggacacctccaaaaatcaggtggtccttagaatgaccaacatggaccctgtggacacagccacatattactgtgcacactggggtgactacgcgttttttgactactggggccagggaaccctggtcaccgtctcctcag		cagatcaccttgaaggagtctggtcct...atgctggtgaaacccacacagaccctcacgctgacctgcaccttctctgggttctcactcagc......actaatggagtgggtgtgggctggatccgtcagcccccaggaaaggccctggagtggcttgcactcatttattgggat.........gatgataagcgttacaggccatctctgcag...agcaggctcaccatcaccaaggacacctccaaaaatcaggtggtccttagaatgaccaacatggaccctgtggacacagccacatattactgtgcacac	cagatcaccttgaaggagtctggtcct...atgctggtgaaacccacacagaccctcacgctgacctgcaccttctct	gggttctcactcagc......actaatggagtgggt	gtgggctggatccgtcagcccccaggaaaggccctggagtggcttgcactc	atttattgggat.........gatgataag	cgttacaggccatctctgcag...agcaggctcaccatcaccaaggacacctccaaaaatcaggtggtccttagaatgaccaacatggaccctgtggacacagccacatattactgt	gcacactggggtgactacgcgttttttgactac	tgtgcacactggggtgactacgcgttttttgactactgg	tttgactactggggccagggaaccctggtcaccgtctcctcag	tggggccagggaaccctggtcaccgtctcctcag
525	AGCGTCGTCGAGAGCA-1_contig_2	productive	Homsap IGHV4-31*03 F	Homsap IGHJ4*02 F	Homsap IGHD6-13*01 F	caggtgcagctgcaggagtcgggccca...ggactggtgaagccttcacagaccctgtccctcacctgcactgtctctggtggctccatcagc......agtggtggttactactggagctggatccgccagcacccagggaagggcctggagtggattgggtacatctattacagt.........gggagcacctactacaacccgtccctcaag...agtcgagttaccatatcagtagacacgtctaagaaccagttctccctgaagctgagctctgtgactgccgcggacacggccgtgtattactgtgcgagatatttatgggaggagagcagcagctggatatttgactactggggccagggaaccctggtcaccgtctcctcag		caggtgcagctgcaggagtcgggccca...ggactggtgaagccttcacagaccctgtccctcacctgcactgtctctggtggctccatcagc......agtggtggttactactggagctggatccgccagcacccagggaagggcctggagtggattgggtacatctattacagt.........gggagcacctactacaacccgtccctcaag...agtcgagttaccatatcagtagacacgtctaagaaccagttctccctgaagctgagctctgtgactgccgcggacacggccgtgtattactgtgcgaga	caggtgcagctgcaggagtcgggccca...ggactggtgaagccttcacagaccctgtccctcacctgcactgtctct	ggtggctccatcagc......agtggtggttactac	tggagctggatccgccagcacccagggaagggcctggagtggattgggtac	atctattacagt.........gggagcacc	tactacaacccgtccctcaag...agtcgagttaccatatcagtagacacgtctaagaaccagttctccctgaagctgagctctgtgactgccgcggacacggccgtgtattactgt	gcgagatatttatgggaggagagcagcagctggatatttgactac	tgtgcgagatatttatgggaggagagcagcagctggatatttgactactgg	tttgactactggggccagggaaccctggtcaccgtctcctcag	tggggccagggaaccctggtcaccgtctcctcag
1567	AGCTCCTTCCACGTTC-1_contig_2	productive	Homsap IGHV4-30-4*01 F	Homsap IGHJ3*02 F	Homsap IGHD1-7*01 F	caggtgcagctgcaggagtcgggccca...ggactggtgaagccttcacagaccctgtccctcacctgcactgtctctggtggctccatcagc......agtggtgattactactggagttggatccgccagcccccagggaagggcctggagtggattgggtacatctattacagt.........gggagcacctactacaacccgtccctcaag...agtcgagttaccatatcagtagacacgtccaagaaccagttctccctgaagctgagctctgtgactgccgcagacacggccgtgtattactgtgccagagatccggcactggaactactggcttttgatatctggggccaagggacaatggtcaccgtctcttcag		caggtgcagctgcaggagtcgggccca...ggactggtgaagccttcacagaccctgtccctcacctgcactgtctctggtggctccatcagc......agtggtgattactactggagttggatccgccagcccccagggaagggcctggagtggattgggtacatctattacagt.........gggagcacctactacaacccgtccctcaag...agtcgagttaccatatcagtagacacgtccaagaaccagttctccctgaagctgagctctgtgactgccgcagacacggccgtgtattactgtgccagaga	caggtgcagctgcaggagtcgggccca...ggactggtgaagccttcacagaccctgtccctcacctgcactgtctct	ggtggctccatcagc......agtggtgattactac	tggagttggatccgccagcccccagggaagggcctggagtggattgggtac	atctattacagt.........gggagcacc	tactacaacccgtccctcaag...agtcgagttaccatatcagtagacacgtccaagaaccagttctccctgaagctgagctctgtgactgccgcagacacggccgtgtattactgt	gccagagatccggcactggaactactggcttttgatatc	tgtgccagagatccggcactggaactactggcttttgatatctgg	gcttttgatatctggggccaagggacaatggtcaccgtctcttcag	tggggccaagggacaatggtcaccgtctcttcag
1229	AGCTCTCCAATGGAGC-1_contig_2	productive	Homsap IGHV1-3*01 F	Homsap IGHJ4*02 F	Homsap IGHD3-10*01 F	caggtccagcttgtgcagtctggggct...gaggtgaagaagcctggggcctcagtgaaggtttcctgcaaggcttctggatacaccttc............actagctatgctatgcattgggtgcgccaggcccccggacaaaggcttgagtggatgggatggatcaacgctggc......aatggtaacacaaaatattcacagaagttccag...ggcagagtcaccattaccagggacacatccgcgagcacagcctacatggagctgagcagcctgagatctgaagacacggctgtgtattactgtgcgagagaaggttactatggttcggggatccgggactactggggccagggaaccctggtcaccgtctcctcag		caggtccagcttgtgcagtctggggct...gaggtgaagaagcctggggcctcagtgaaggtttcctgcaaggcttctggatacaccttc............actagctatgctatgcattgggtgcgccaggcccccggacaaaggcttgagtggatgggatggatcaacgctggc......aatggtaacacaaaatattcacagaagttccag...ggcagagtcaccattaccagggacacatccgcgagcacagcctacatggagctgagcagcctgagatctgaagacacggctgtgtattactgtgcgagaga	caggtccagcttgtgcagtctggggct...gaggtgaagaagcctggggcctcagtgaaggtttcctgcaaggcttct	ggatacaccttc............actagctatgct	atgcattgggtgcgccaggcccccggacaaaggcttgagtggatgggatgg	atcaacgctggc......aatggtaacaca	aaatattcacagaagttccag...ggcagagtcaccattaccagggacacatccgcgagcacagcctacatggagctgagcagcctgagatctgaagacacggctgtgtattactgt	gcgagagaaggttactatggttcggggatccgggactac	tgtgcgagagaaggttactatggttcggggatccgggactactgg	gactactggggccagggaaccctggtcaccgtctcctcag	tggggccagggaaccctggtcaccgtctcctcag
1480	AGCTCTCCATTAGCCA-1_contig_4	productive	Homsap IGHV3-15*01 F	Homsap IGHJ4*02 F	Homsap IGHD4-17*01 F	gaggtgcagctggtggagtctggggga...ggcttggtaaagcctggggggtcccttagactctcctgtgcagcctctggattcactttc............agtaacgcctggatgagctgggtccgccaggctccagggaaggggctggagtgggttggccgtattaaaagcaaaactgatggtgggacaacagactacgctgcacccgtgaaa...ggcagattcaccatctcaagagatgattcaaaaaacacgctgtatctgcaaatgaacagcctgaaaaccgaggacacagccgtgtattactgtaccacgatgacggtgaccccgttcctttttgactactggggccagggaaccctggtcaccgtctcctcag		gaggtgcagctggtggagtctggggga...ggcttggtaaagcctggggggtcccttagactctcctgtgcagcctctggattcactttc............agtaacgcctggatgagctgggtccgccaggctccagggaaggggctggagtgggttggccgtattaaaagcaaaactgatggtgggacaacagactacgctgcacccgtgaaa...ggcagattcaccatctcaagagatgattcaaaaaacacgctgtatctgcaaatgaacagcctgaaaaccgaggacacagccgtgtattactgtaccac	gaggtgcagctggtggagtctggggga...ggcttggtaaagcctggggggtcccttagactctcctgtgcagcctct	ggattcactttc............agtaacgcctgg	atgagctgggtccgccaggctccagggaaggggctggagtgggttggccgt	attaaaagcaaaactgatggtgggacaaca	gactacgctgcacccgtgaaa...ggcagattcaccatctcaagagatgattcaaaaaacacgctgtatctgcaaatgaacagcctgaaaaccgaggacacagccgtgtattactgt	accacgatgacggtgaccccgttcctttttgactac	tgtaccacgatgacggtgaccccgttcctttttgactactgg	tttgactactggggccagggaaccctggtcaccgtctcctcag	tggggccagggaaccctggtcaccgtctcctcag
3658	AGCTCTCGTTATTCTC-1_contig_4	productive	Homsap IGHV3-48*01 F	Homsap IGHJ6*02 F	Homsap IGHD3-10*01 F	gaggtgcagctggtggagtctggggga...ggcttggtacagcctggggggtccctgagactctcctgtgcagcctctggattcaccttc............agtagctatagcatgaactgggtccgccaggctccagggaaggggctggagtgggtttcatacattagtagtagt......agtagtaccatatactacgcagactctgtgaag...ggccgattcaccatctccagagacaatgccaagaactcactgtatctgcaaatgaacagcctgagagccgaggacacggctgtgtattactgtgcgagagacactaaagggtggttcggggagttattattttcccgacacctctactactacggtatggacgtctggggccaagggacc…		gaggtgcagctggtggagtctggggga...ggcttggtacagcctggggggtccctgagactctcctgtgcagcctctggattcaccttc............agtagctatagcatgaactgggtccgccaggctccagggaaggggctggagtgggtttcatacattagtagtagt......agtagtaccatatactacgcagactctgtgaag...ggccgattcaccatctccagagacaatgccaagaactcactgtatctgcaaatgaacagcctgagagccgaggacacggctgtgtattactgtgcgagaga	gaggtgcagctggtggagtctggggga...ggcttggtacagcctggggggtccctgagactctcctgtgcagcctct	ggattcaccttc............agtagctatagc	atgaactgggtccgccaggctccagggaaggggctggagtgggtttcatac	attagtagtagt......agtagtaccata	tactacgcagactctgtgaag...ggccgattcaccatctccagagacaatgccaagaactcactgtatctgcaaatgaacagcctgagagccgaggacacggctgtgtattactgt	gcgagagacactaaagggtggttcggggagttattattttcccgacacctctactactacggtatggacgtc	tgtgcgagagacactaaagggtggttcggggagttattattttcccgacacctctactactacggtatggacgtctgg	ctactactacggtatggacgtctggggccaagggaccacggtcaccgtctcctca	tggggccaagggaccacggtcaccgtctcctca
4004	AGCTTGAAGGATGTAT-1_contig_3	productive	Homsap IGHV3-30-3*01 F	Homsap IGHJ4*02 F	Homsap IGHD2-15*01 F	caggtgcagctggtggagtctggggga...ggcgtggtccagcctgggaggtccctgagactctcctgtgcagcctctggattcaccttc............agtagctatgctatgcactgggtccgccaggctccaggcaaggggctggagtgggtggcagttatatcatatgat......ggaagcaataaatactacgcagactccgtgaag...ggccgattcaccatctccagagacaattccaagaacacgctgtatctgcaaatgaacagcctgagagctgaggacacggctgtgtattactgtgcgagaggtggggtggtggtagctgctatttggtggtggggccagggaaccctggtcaccgtctcctcag		caggtgcagctggtggagtctggggga...ggcgtggtccagcctgggaggtccctgagactctcctgtgcagcctctggattcaccttc............agtagctatgctatgcactgggtccgccaggctccaggcaaggggctggagtgggtggcagttatatcatatgat......ggaagcaataaatactacgcagactccgtgaag...ggccgattcaccatctccagagacaattccaagaacacgctgtatctgcaaatgaacagcctgagagctgaggacacggctgtgtattactgtgcgagag	caggtgcagctggtggagtctggggga...ggcgtggtccagcctgggaggtccctgagactctcctgtgcagcctct	ggattcaccttc............agtagctatgct	atgcactgggtccgccaggctccaggcaaggggctggagtgggtggcagtt	atatcatatgat......ggaagcaataaa	tactacgcagactccgtgaag...ggccgattcaccatctccagagacaattccaagaacacgctgtatctgcaaatgaacagcctgagagctgaggacacggctgtgtattactgt	gcgagaggtggggtggtggtagctgctatttggtgg	tgtgcgagaggtggggtggtggtagctgctatttggtggtgg	tggggccagggaaccctggtcaccgtctcctcag	tggggccagggaaccctggtcaccgtctcctcag
3046	AGCTTGAGTGTTCGAT-1_contig_1	productive	Homsap IGHV4-34*01 F	Homsap IGHJ6*02 F	Homsap IGHD2-15*01 F	caggtgcagctacagcagtggggcgca...ggactgttgaagccttcggagaccctgtccctcacctgcgctgtctatggtgggtccttc............agtggttactactggagctggatccgccagcccccagggaaggggctggagtggattggggaaatcaatcatagt.........ggaagcaccaactacaacccgtccctcaag...agtcgagtcaccatatcagtagacacgtccaagaaccagttctccctgaagctgagctctgtgaccgccgcggacacggctgtgtattactgtgcgagaggcccgggggttgtagtggtggtagctgctacgacaccctactactactacggtatggacgtctggggccaagggaccacg…		caggtgcagctacagcagtggggcgca...ggactgttgaagccttcggagaccctgtccctcacctgcgctgtctatggtgggtccttc............agtggttactactggagctggatccgccagcccccagggaaggggctggagtggattggggaaatcaatcatagt.........ggaagcaccaactacaacccgtccctcaag...agtcgagtcaccatatcagtagacacgtccaagaaccagttctccctgaagctgagctctgtgaccgccgcggacacggctgtgtattactgtgcgagagg	caggtgcagctacagcagtggggcgca...ggactgttgaagccttcggagaccctgtccctcacctgcgctgtctat	ggtgggtccttc............agtggttactac	tggagctggatccgccagcccccagggaaggggctggagtggattggggaa	atcaatcatagt.........ggaagcacc	aactacaacccgtccctcaag...agtcgagtcaccatatcagtagacacgtccaagaaccagttctccctgaagctgagctctgtgaccgccgcggacacggctgtgtattactgt	gcgagaggcccgggggttgtagtggtggtagctgctacgacaccctactactactacggtatggacgtc	tgtgcgagaggcccgggggttgtagtggtggtagctgctacgacaccctactactactacggtatggacgtctgg	ctactactactacggtatggacgtctggggccaagggaccacggtcaccgtctcctca	tggggccaagggaccacggtcaccgtctcctca
2624	AGGCCACCACCATCCT-1_contig_3	productive	Homsap IGHV3-23*01 F, or Homsap IGHV3-23D*01 F	Homsap IGHJ3*01 F	Homsap IGHD2-15*01 F	gaggtgcaactgttggagtctggggga...accttgatacagcctggggggtccctgagactctcctgtgcagcctctggattcaccttt............ggcagctatgccatgaactgggtccgccaggctccaggtaaggggctggagtgggtctcaacgattagt...agt......ggtggtggtccgtactacgcagactccgtgaac...ggccgcttcaccatctccagagacgattctaagaacaccctgtatctacaaatgaacagcctgagagccgaagacacggccctttattactgtgcgaagtcgttttgtagtggtggtagttgcttcttccctgatgattttgatgtctggggccaagggacaatggtcaccgtctcttcag		gaggtgcaactgttggagtctggggga...accttgatacagcctggggggtccctgagactctcctgtgcagcctctggattcaccttt............ggcagctatgccatgaactgggtccgccaggctccaggtaaggggctggagtgggtctcaacgattagt...agt......ggtggtggtccgtactacgcagactccgtgaac...ggccgcttcaccatctccagagacgattctaagaacaccctgtatctacaaatgaacagcctgagagccgaagacacggccctttattactgtgcgaa	gaggtgcaactgttggagtctggggga...accttgatacagcctggggggtccctgagactctcctgtgcagcctct	ggattcaccttt............ggcagctatgcc	atgaactgggtccgccaggctccaggtaaggggctggagtgggtctcaacg	attagt...agt......ggtggtggtccg	tactacgcagactccgtgaac...ggccgcttcaccatctccagagacgattctaagaacaccctgtatctacaaatgaacagcctgagagccgaagacacggccctttattactgt	gcgaagtcgttttgtagtggtggtagttgcttcttccctgatgattttgatgtc	tgtgcgaagtcgttttgtagtggtggtagttgcttcttccctgatgattttgatgtctgg	tgatgattttgatgtctggggccaagggacaatggtcaccgtctcttcag	tggggccaagggacaatggtcaccgtctcttcag
1049	AGGCCACCATGACGGA-1_contig_2	productive	Homsap IGHV3-74*01 F	Homsap IGHJ4*02 F	Homsap IGHD4-23*01 ORF	gaggtgcagctggtggagtccggggga...ggcttagttcagcctggggggtccctgagactctcctgtgcagcctctggattcaccttc............agtagctactggatgcactgggtccgccaaactccaggaaaggggctggtctgggtctcaaatgttaggcctgat......gggagtagtacaagctacgcggactccgtgaag...ggccgattcaccatttccagagacaacgccaagaacacactgtatctgcaaatgagcagtctgagagccgaggacacgggtatttattactgtacaagagatgggccggcagtaaccccatatgactactggggccagggaaccctggtcaccgtctcctcag		gaggtgcagctggtggagtccggggga...ggcttagttcagcctggggggtccctgagactctcctgtgcagcctctggattcaccttc............agtagctactggatgcactgggtccgccaaactccaggaaaggggctggtctgggtctcaaatgttaggcctgat......gggagtagtacaagctacgcggactccgtgaag...ggccgattcaccatttccagagacaacgccaagaacacactgtatctgcaaatgagcagtctgagagccgaggacacgggtatttattactgtacaagaga	gaggtgcagctggtggagtccggggga...ggcttagttcagcctggggggtccctgagactctcctgtgcagcctct	ggattcaccttc............agtagctactgg	atgcactgggtccgccaaactccaggaaaggggctggtctgggtctcaaat	gttaggcctgat......gggagtagtaca	agctacgcggactccgtgaag...ggccgattcaccatttccagagacaacgccaagaacacactgtatctgcaaatgagcagtctgagagccgaggacacgggtatttattactgt	acaagagatgggccggcagtaaccccatatgactac	tgtacaagagatgggccggcagtaaccccatatgactactgg	tgactactggggccagggaaccctggtcaccgtctcctcag	tggggccagggaaccctggtcaccgtctcctcag
2310	AGGCCACGTACGAAAT-1_contig_1	productive	Homsap IGHV4-39*01 F	Homsap IGHJ1*01 F	Homsap IGHD3-22*01 F	cagctgcagctgcaggagtcgggccca...ggactggtgaagccttcggagaccctgtccctcacctgcactgtctctggtggctccatcagc......agtagtagttactactggggctggatccgccagcccccagggaaggggctggagtggattgggagtatctattatagt.........gggagcacctactacaacccgtccctcaag...agtcgagtcaccatatccgtagacacgtccaagaaccagttctccctgaagctgagctctgtgaccgccgcagacacggctgtgtattactgtgcgagaagtaaggggtatgatagtagtggttattaccagttctggggccagggaaccctggtcaccgtctcctcag		cagctgcagctgcaggagtcgggccca...ggactggtgaagccttcggagaccctgtccctcacctgcactgtctctggtggctccatcagc......agtagtagttactactggggctggatccgccagcccccagggaaggggctggagtggattgggagtatctattatagt.........gggagcacctactacaacccgtccctcaag...agtcgagtcaccatatccgtagacacgtccaagaaccagttctccctgaagctgagctctgtgaccgccgcagacacggctgtgtattactgtgcgaga	cagctgcagctgcaggagtcgggccca...ggactggtgaagccttcggagaccctgtccctcacctgcactgtctct	ggtggctccatcagc......agtagtagttactac	tggggctggatccgccagcccccagggaaggggctggagtggattgggagt	atctattatagt.........gggagcacc	tactacaacccgtccctcaag...agtcgagtcaccatatccgtagacacgtccaagaaccagttctccctgaagctgagctctgtgaccgccgcagacacggctgtgtattactgt	gcgagaagtaaggggtatgatagtagtggttattaccagttc	tgtgcgagaagtaaggggtatgatagtagtggttattaccagttctgg	ctggggccagggaaccctggtcaccgtctcctcag	tggggccagggaaccctggtcaccgtctcctcag
936	AGGCCACTCTTCCTTC-1_contig_2	productive	Homsap IGHV1-18*04 F	Homsap IGHJ6*02 F	Homsap IGHD6-13*01 F	caggttcagctggtgcagtctggagct...gaggtgaagaagcctggggcctcagtgaaggtctcctgcaaggcttctggttacaccttt............accagctacggtatcagctgggtgcgacaggcccctggacaagggcttgagtggatgggatggatcagcgcttac......aatggtaacacaaactatgcacagaagctccag...ggcagagtcaccatgaccacagacacatccacgagcacagcctacatggagctgaggagcctgagatctgacgacacggccgtgtattactgtgcgaggccaaatacggcagcagctggacccacacggaattactactactactacggtatggacgtctggggccaagggaccacggtc…		caggttcagctggtgcagtctggagct...gaggtgaagaagcctggggcctcagtgaaggtctcctgcaaggcttctggttacaccttt............accagctacggtatcagctgggtgcgacaggcccctggacaagggcttgagtggatgggatggatcagcgcttac......aatggtaacacaaactatgcacagaagctccag...ggcagagtcaccatgaccacagacacatccacgagcacagcctacatggagctgaggagcctgagatctgacgacacggccgtgtattactgtgcgag	caggttcagctggtgcagtctggagct...gaggtgaagaagcctggggcctcagtgaaggtctcctgcaaggcttct	ggttacaccttt............accagctacggt	atcagctgggtgcgacaggcccctggacaagggcttgagtggatgggatgg	atcagcgcttac......aatggtaacaca	aactatgcacagaagctccag...ggcagagtcaccatgaccacagacacatccacgagcacagcctacatggagctgaggagcctgagatctgacgacacggccgtgtattactgt	gcgaggccaaatacggcagcagctggacccacacggaattactactactactacggtatggacgtc	tgtgcgaggccaaatacggcagcagctggacccacacggaattactactactactacggtatggacgtctgg	attactactactactacggtatggacgtctggggccaagggaccacggtcaccgtctcctca	tggggccaagggaccacggtcaccgtctcctca
557	AGGCCGTGTTTGGGCC-1_contig_1	productive	Homsap IGHV1-3*01 F	Homsap IGHJ6*02 F	Homsap IGHD3-10*01 F	caggtccagcttgtgcagtctggggct...gaggtgaagaagcctggggcctcagtgaaggtttcctgcaaggcttctggatacaccttc............actagctatgctatgcattgggtgcgccaggcccccggacaaaggcttgagtggatgggatggatcaacgctggc......aatggtaacacaaaatattcacagaagttccag...ggcagagtcaccattaccagggacacatccgcgagcacagcctacatggagctgagcagcctgagatctgaagacacggctgtgtattactgtgcgagagctactactatggttcggggagccgagccggggcggggtatggacgtctggggccaagggaccacggtcaccgtctcctca		caggtccagcttgtgcagtctggggct...gaggtgaagaagcctggggcctcagtgaaggtttcctgcaaggcttctggatacaccttc............actagctatgctatgcattgggtgcgccaggcccccggacaaaggcttgagtggatgggatggatcaacgctggc......aatggtaacacaaaatattcacagaagttccag...ggcagagtcaccattaccagggacacatccgcgagcacagcctacatggagctgagcagcctgagatctgaagacacggctgtgtattactgtgcgagag	caggtccagcttgtgcagtctggggct...gaggtgaagaagcctggggcctcagtgaaggtttcctgcaaggcttct	ggatacaccttc............actagctatgct	atgcattgggtgcgccaggcccccggacaaaggcttgagtggatgggatgg	atcaacgctggc......aatggtaacaca	aaatattcacagaagttccag...ggcagagtcaccattaccagggacacatccgcgagcacagcctacatggagctgagcagcctgagatctgaagacacggctgtgtattactgt	gcgagagctactactatggttcggggagccgagccggggcggggtatggacgtc	tgtgcgagagctactactatggttcggggagccgagccggggcggggtatggacgtctgg	ggtatggacgtctggggccaagggaccacggtcaccgtctcctca	tggggccaagggaccacggtcaccgtctcctca
3621	AGGCCGTTCGCCAAAT-1_contig_4	productive	Homsap IGHV4-39*01 F	Homsap IGHJ4*02 F	Homsap IGHD6-19*01 F	cagctgcagctgcaggagtcgggccca...ggactggtgcagccttcggagaccctgtccctcacctgcactgtctct...ggctccatcagc......agtggtggttactactggggctggatccgccagcccccagggaagggactggagtggattgggagtatctattacact.........gggaacacctactacaacccgtccctcaag...agtcgagtcaccatgtccgtagacacgtccaagaaccagttctccctgaggctgagctctgtgaccgccacagacacgactgtgtattactgtgcgagacagggcaatgcggggagtggctggtactttgactattggggccagggaaccctggtcaccgtctcctcag		cagctgcagctgcaggagtcgggccca...ggactggtgcagccttcggagaccctgtccctcacctgcactgtctct...ggctccatcagc......agtggtggttactactggggctggatccgccagcccccagggaagggactggagtggattgggagtatctattacact.........gggaacacctactacaacccgtccctcaag...agtcgagtcaccatgtccgtagacacgtccaagaaccagttctccctgaggctgagctctgtgaccgccacagacacgactgtgtattactgtgcgagaca	cagctgcagctgcaggagtcgggccca...ggactggtgcagccttcggagaccctgtccctcacctgcactgtctct	...ggctccatcagc......agtggtggttactac	tggggctggatccgccagcccccagggaagggactggagtggattgggagt	atctattacact.........gggaacacc	tactacaacccgtccctcaag...agtcgagtcaccatgtccgtagacacgtccaagaaccagttctccctgaggctgagctctgtgaccgccacagacacgactgtgtattactgt	gcgagacagggcaatgcggggagtggctggtactttgactat	tgtgcgagacagggcaatgcggggagtggctggtactttgactattgg	tactttgactattggggccagggaaccctggtcaccgtctcctcag	tggggccagggaaccctggtcaccgtctcctcag
1520	AGGGAGTAGTCGTTTG-1_contig_1	productive	Homsap IGHV3-30*03 F, or Homsap IGHV3-30*18 F or Homsap IGHV3-30*19 F or Homsap IGHV3-30-5*01 F	Homsap IGHJ4*02 F	Homsap IGHD3-9*01 F	caaatgcagctggtggagtctggggga...ggcgtggtccagcctgggtggtccctgagactctcctgtgcagcctctggattcaccttc............agtagttatggcatgcactgggtccgccaggctccaggcaaggggctggagtgggtggcaggtatagtgtatgat......ggaagtaataaatactacgtagactccgtgaag...ggccgattcaccatctccagagacaattccaagaacacgctttatctgctaatgaacagcctgagacctgaggacacggctgaatattactgtgcgaaagagaaagagcggttcaatgggtactactccccctttgactactggggccagggaacccgggtcaccgtctcctcag		caaatgcagctggtggagtctggggga...ggcgtggtccagcctgggtggtccctgagactctcctgtgcagcctctggattcaccttc............agtagttatggcatgcactgggtccgccaggctccaggcaaggggctggagtgggtggcaggtatagtgtatgat......ggaagtaataaatactacgtagactccgtgaag...ggccgattcaccatctccagagacaattccaagaacacgctttatctgctaatgaacagcctgagacctgaggacacggctgaatattactgtgcgaaaga	caaatgcagctggtggagtctggggga...ggcgtggtccagcctgggtggtccctgagactctcctgtgcagcctct	ggattcaccttc............agtagttatggc	atgcactgggtccgccaggctccaggcaaggggctggagtgggtggcaggt	atagtgtatgat......ggaagtaataaa	tactacgtagactccgtgaag...ggccgattcaccatctccagagacaattccaagaacacgctttatctgctaatgaacagcctgagacctgaggacacggctgaatattactgt	gcgaaagagaaagagcggttcaatgggtactactccccctttgactac	tgtgcgaaagagaaagagcggttcaatgggtactactccccctttgactactgg	ctttgactactggggccagggaacccgggtcaccgtctcctcag	tggggccagggaacccgggtcaccgtctcctcag
2731	AGGGAGTCAGTCAGAG-1_contig_3	productive	Homsap IGHV3-30-3*01 F	Homsap IGHJ4*02 F	Homsap IGHD2-21*01 F	caggtgcagctggtggagtctggggga...ggcgtggtccagcctgggaggtccctgagactctcctgtgcagcctctggattcaccttc............agtagctatgctatgcactgggtccgccaggctccaggcaaggggctggagtgggtggcagttatatcatatgat......ggaagcaataaatactacgcagactccgtgaag...ggccgattcaccatctccagagacaattccaagaacacgctgtatctgcaaatgaacagcctgagagctgaggacacggctgtgtattactgtgcgagagattcctcaagtgattgctgccatcgcctcttgtactggggccagggaaccctggtcaccgtctcctcag		caggtgcagctggtggagtctggggga...ggcgtggtccagcctgggaggtccctgagactctcctgtgcagcctctggattcaccttc............agtagctatgctatgcactgggtccgccaggctccaggcaaggggctggagtgggtggcagttatatcatatgat......ggaagcaataaatactacgcagactccgtgaag...ggccgattcaccatctccagagacaattccaagaacacgctgtatctgcaaatgaacagcctgagagctgaggacacggctgtgtattactgtgcgagaga	caggtgcagctggtggagtctggggga...ggcgtggtccagcctgggaggtccctgagactctcctgtgcagcctct	ggattcaccttc............agtagctatgct	atgcactgggtccgccaggctccaggcaaggggctggagtgggtggcagtt	atatcatatgat......ggaagcaataaa	tactacgcagactccgtgaag...ggccgattcaccatctccagagacaattccaagaacacgctgtatctgcaaatgaacagcctgagagctgaggacacggctgtgtattactgt	gcgagagattcctcaagtgattgctgccatcgcctcttgtac	tgtgcgagagattcctcaagtgattgctgccatcgcctcttgtactgg	tactggggccagggaaccctggtcaccgtctcctcag	tggggccagggaaccctggtcaccgtctcctcag
1570	AGGGAGTGTAGGGTAC-1_contig_2	productive	Homsap IGHV3-30-3*01 F	Homsap IGHJ4*02 F	Homsap IGHD6-13*01 F	caggtgcagctggtggagtctggggga...ggcgtggtccagcctgggaggtccctgagactctcctgtgcagcctctggattcaccttc............agtagctatgctatgcactgggtccgccaggctccaggcaaggggctggagtgggtggcagttatatcatatgat......ggaagcaataaatactacgcagactccgtgaag...ggccgattcaccatctccagagacaattccaagaacacgctgtatctgcaaatgaacagcctgagagctgaggacacggctgtgtattactgtgcgagagatcggtatagcagcagctggtaccaaattgactactggggccagggaaccctggtcaccgtctcctcag		caggtgcagctggtggagtctggggga...ggcgtggtccagcctgggaggtccctgagactctcctgtgcagcctctggattcaccttc............agtagctatgctatgcactgggtccgccaggctccaggcaaggggctggagtgggtggcagttatatcatatgat......ggaagcaataaatactacgcagactccgtgaag...ggccgattcaccatctccagagacaattccaagaacacgctgtatctgcaaatgaacagcctgagagctgaggacacggctgtgtattactgtgcgagaga	caggtgcagctggtggagtctggggga...ggcgtggtccagcctgggaggtccctgagactctcctgtgcagcctct	ggattcaccttc............agtagctatgct	atgcactgggtccgccaggctccaggcaaggggctggagtgggtggcagtt	atatcatatgat......ggaagcaataaa	tactacgcagactccgtgaag...ggccgattcaccatctccagagacaattccaagaacacgctgtatctgcaaatgaacagcctgagagctgaggacacggctgtgtattactgt	gcgagagatcggtatagcagcagctggtaccaaattgactac	tgtgcgagagatcggtatagcagcagctggtaccaaattgactactgg	ttgactactggggccagggaaccctggtcaccgtctcctcag	tggggccagggaaccctggtcaccgtctcctcag
971	AGGGAGTGTTGATTGC-1_contig_3	productive	Homsap IGHV3-30-3*01 F	Homsap IGHJ4*02 F	Homsap IGHD1-26*01 F	caggtgcagctggtggagtctggggga...ggcgtggtccagcctgggaggtccctgagactctcctgtgcagcctctggattcaccttc............agtagctatgctatgcactgggtccgccaggctccaggcaaggggctggagtgggtggcagttatatcatatgat......ggaagcaataaatactacgcagactccgtgaag...ggccgattcaccatctccagagacaattccaagaacacgctgtatctgcaaatgaacagcctgagagctgaggacacggctgtgtattactgtgcgagaacagttactcaggagctactctggccctttgactactggggccagggaaccctggtcaccgtctcctcag		caggtgcagctggtggagtctggggga...ggcgtggtccagcctgggaggtccctgagactctcctgtgcagcctctggattcaccttc............agtagctatgctatgcactgggtccgccaggctccaggcaaggggctggagtgggtggcagttatatcatatgat......ggaagcaataaatactacgcagactccgtgaag...ggccgattcaccatctccagagacaattccaagaacacgctgtatctgcaaatgaacagcctgagagctgaggacacggctgtgtattactgtgcgaga	caggtgcagctggtggagtctggggga...ggcgtggtccagcctgggaggtccctgagactctcctgtgcagcctct	ggattcaccttc............agtagctatgct	atgcactgggtccgccaggctccaggcaaggggctggagtgggtggcagtt	atatcatatgat......ggaagcaataaa	tactacgcagactccgtgaag...ggccgattcaccatctccagagacaattccaagaacacgctgtatctgcaaatgaacagcctgagagctgaggacacggctgtgtattactgt	gcgagaacagttactcaggagctactctggccctttgactac	tgtgcgagaacagttactcaggagctactctggccctttgactactgg	ctttgactactggggccagggaaccctggtcaccgtctcctcag	tggggccagggaaccctggtcaccgtctcctcag
3259	AGGGAGTTCCTCGCAT-1_contig_2	productive	Homsap IGHV3-73*01 F	Homsap IGHJ4*02 F	Homsap IGHD4-17*01 F	gaggtgcagctggtggagtctggggga...ggcttggtccagcctggggggtccctgaaactctcctgtgcagcctctgggttcaacttc............agtgactcttctatgcactgggtccgccaggcttccgggaaagggctagagtggcttggcctcattagaagtaaaactaacatatacgcgacagcatatgctgcgtcggtgaag...ggcaggttcgccgtctccagagatgattcaaagaacacggcgtatctgcaaatgaacagcctgaaaaccgaggacacggccatctattattgtactagactagggatagactccgcggagtacgatattgaccagtggggccagggaaccctggtcaccgtctcctcag		gaggtgcagctggtggagtctggggga...ggcttggtccagcctggggggtccctgaaactctcctgtgcagcctctgggttcaacttc............agtgactcttctatgcactgggtccgccaggcttccgggaaagggctagagtggcttggcctcattagaagtaaaactaacatatacgcgacagcatatgctgcgtcggtgaag...ggcaggttcgccgtctccagagatgattcaaagaacacggcgtatctgcaaatgaacagcctgaaaaccgaggacacggccatctattattgtactagac	gaggtgcagctggtggagtctggggga...ggcttggtccagcctggggggtccctgaaactctcctgtgcagcctct	gggttcaacttc............agtgactcttct	atgcactgggtccgccaggcttccgggaaagggctagagtggcttggcctc	attagaagtaaaactaacatatacgcgaca	gcatatgctgcgtcggtgaag...ggcaggttcgccgtctccagagatgattcaaagaacacggcgtatctgcaaatgaacagcctgaaaaccgaggacacggccatctattattgt	actagactagggatagactccgcggagtacgatattgaccag	tgtactagactagggatagactccgcggagtacgatattgaccagtgg	ttgaccagtggggccagggaaccctggtcaccgtctcctcag	tggggccagggaaccctggtcaccgtctcctcag
2089	AGGGATGGTGGGTATG-1_contig_2	productive	Homsap IGHV3-7*01 F	Homsap IGHJ4*02 F	Homsap IGHD4-17*01 F	gaggtgcagctggtggagtctggggga...ggcctggtcaagcctggggggtccctgagactctcctgtgcagcctctggattcaccttc............agtagctatagcatgaactgggtccgccaggctccagggaaggggctggagtgggtggccaacataaagcaagat......ggaagtgagaaatactatgtggactctgtgaag...ggccgattcaccatctccagagacaacgccaagaattcactgtatctgcaaatgaacagcctgagagccgaggacacggctgtgtattactgtgcgacagagaatgactacggtgaccacgtaaactactggggccagggaaccctggtcaccgtgtcctcag		gaggtgcagctggtggagtctggggga...ggcctggtcaagcctggggggtccctgagactctcctgtgcagcctctggattcaccttc............agtagctatagcatgaactgggtccgccaggctccagggaaggggctggagtgggtggccaacataaagcaagat......ggaagtgagaaatactatgtggactctgtgaag...ggccgattcaccatctccagagacaacgccaagaattcactgtatctgcaaatgaacagcctgagagccgaggacacggctgtgtattactgtgcgacaga	gaggtgcagctggtggagtctggggga...ggcctggtcaagcctggggggtccctgagactctcctgtgcagcctct	ggattcaccttc............agtagctatagc	atgaactgggtccgccaggctccagggaaggggctggagtgggtggccaac	ataaagcaagat......ggaagtgagaaa	tactatgtggactctgtgaag...ggccgattcaccatctccagagacaacgccaagaattcactgtatctgcaaatgaacagcctgagagccgaggacacggctgtgtattactgt	gcgacagagaatgactacggtgaccacgtaaactac	tgtgcgacagagaatgactacggtgaccacgtaaactactgg	actactggggccagggaaccctggtcaccgtgtcctcag	tggggccagggaaccctggtcaccgtgtcctcag
2566	AGGGTGAAGGCGATAC-1_contig_2	productive	Homsap IGHV3-30-3*01 F	Homsap IGHJ4*02 F	Homsap IGHD3-3*01 F	caggtgcagctggtggagtctggggga...ggcgtggtccagcctgggaggtccctgagactctcctgtgcagcctctggattcaccttc............agtagctatgctatgcactgggtccgccaggctccaggcaaggggctggagtgggtggcagttatatcatatgat......ggaagcaataaatactacgcagactccgtgaag...ggccgattcaccatctccagagacaattccaagaacacgctgtatctgcaaatgaacagcctgagagctgaggacacggctgtgtattactgtgcgagagatatggttccccattttggagtggttatttttggtgcttttgactactggggccagggaaccctggtcaccgtctcctcag		caggtgcagctggtggagtctggggga...ggcgtggtccagcctgggaggtccctgagactctcctgtgcagcctctggattcaccttc............agtagctatgctatgcactgggtccgccaggctccaggcaaggggctggagtgggtggcagttatatcatatgat......ggaagcaataaatactacgcagactccgtgaag...ggccgattcaccatctccagagacaattccaagaacacgctgtatctgcaaatgaacagcctgagagctgaggacacggctgtgtattactgtgcgagaga	caggtgcagctggtggagtctggggga...ggcgtggtccagcctgggaggtccctgagactctcctgtgcagcctct	ggattcaccttc............agtagctatgct	atgcactgggtccgccaggctccaggcaaggggctggagtgggtggcagtt	atatcatatgat......ggaagcaataaa	tactacgcagactccgtgaag...ggccgattcaccatctccagagacaattccaagaacacgctgtatctgcaaatgaacagcctgagagctgaggacacggctgtgtattactgt	gcgagagatatggttccccattttggagtggttatttttggtgcttttgactac	tgtgcgagagatatggttccccattttggagtggttatttttggtgcttttgactactgg	tttgactactggggccagggaaccctggtcaccgtctcctcag	tggggccagggaaccctggtcaccgtctcctcag
601	AGGGTGACAAGTAATG-1_contig_1	productive	Homsap IGHV4-34*01 F	Homsap IGHJ4*02 F	Homsap IGHD3-22*01 F	caggtgcagctacagcagtggggcgca...ggactgttgaagccttcggagaccctgtccctcacctgcgctgtctatggtgggtccttc............agtggttactactggagctggatccgccagcccccagggaaggggctggagtggattggggaaatcaatcatagt.........ggaagcaccaactacaacccgtccctcaag...agtcgagtcaccatatcagtagacacgtccaagaaccagttctccctgaagctgagctctgtgaccgccgcggacacggctgtgtattactgtgcgagaggccgtcggtactatgatagtagtggttattcctactactttgactactggggccagggaaccctggtcaccgtctcctcag		caggtgcagctacagcagtggggcgca...ggactgttgaagccttcggagaccctgtccctcacctgcgctgtctatggtgggtccttc............agtggttactactggagctggatccgccagcccccagggaaggggctggagtggattggggaaatcaatcatagt.........ggaagcaccaactacaacccgtccctcaag...agtcgagtcaccatatcagtagacacgtccaagaaccagttctccctgaagctgagctctgtgaccgccgcggacacggctgtgtattactgtgcgagagg	caggtgcagctacagcagtggggcgca...ggactgttgaagccttcggagaccctgtccctcacctgcgctgtctat	ggtgggtccttc............agtggttactac	tggagctggatccgccagcccccagggaaggggctggagtggattggggaa	atcaatcatagt.........ggaagcacc	aactacaacccgtccctcaag...agtcgagtcaccatatcagtagacacgtccaagaaccagttctccctgaagctgagctctgtgaccgccgcggacacggctgtgtattactgt	gcgagaggccgtcggtactatgatagtagtggttattcctactactttgactac	tgtgcgagaggccgtcggtactatgatagtagtggttattcctactactttgactactgg	actactttgactactggggccagggaaccctggtcaccgtctcctcag	tggggccagggaaccctggtcaccgtctcctcag
3939	AGGTCATAGTTGAGTA-1_contig_4	productive	Homsap IGHV3-7*01 F	Homsap IGHJ3*02 F	Homsap IGHD3-22*01 F	gaggtgcacctggtggagtctggggga...ggcctggtccagcctggggggtcactgagactctcctgtgcagtctctggattcactttt............actacgtattggatgacctgggtccgccaggctccagggaaggggctggagtgggtggccaacataaaccaagat......ggaagcgagatatactctgtggactctgtgaag...ggccgattcaccattttcagaaacaacgccaagaattcattgtatctacaaatgaacagcctgacagccgaggacacggctctttattactgtgcccgggagaggagaggtggtgaggacgacgatgcttttgatatctggggccaagggacgatggtcaccgtctcttcag		gaggtgcacctggtggagtctggggga...ggcctggtccagcctggggggtcactgagactctcctgtgcagtctctggattcactttt............actacgtattggatgacctgggtccgccaggctccagggaaggggctggagtgggtggccaacataaaccaagat......ggaagcgagatatactctgtggactctgtgaag...ggccgattcaccattttcagaaacaacgccaagaattcattgtatctacaaatgaacagcctgacagccgaggacacggctctttattactgtgc	gaggtgcacctggtggagtctggggga...ggcctggtccagcctggggggtcactgagactctcctgtgcagtctct	ggattcactttt............actacgtattgg	atgacctgggtccgccaggctccagggaaggggctggagtgggtggccaac	ataaaccaagat......ggaagcgagata	tactctgtggactctgtgaag...ggccgattcaccattttcagaaacaacgccaagaattcattgtatctacaaatgaacagcctgacagccgaggacacggctctttattactgt	gcccgggagaggagaggtggtgaggacgacgatgcttttgatatc	tgtgcccgggagaggagaggtggtgaggacgacgatgcttttgatatctgg	gatgcttttgatatctggggccaagggacgatggtcaccgtctcttcag	tggggccaagggacgatggtcaccgtctcttcag
2625	AGGTCCGTCATGCTCC-1_contig_1	productive	Homsap IGHV4-34*01 F	Homsap IGHJ5*02 F	Homsap IGHD3-10*01 F	caggtgcagctacagcagtggggcgca...ggactgttgaagccttcggagaccctgtccctcacctgcgctgtctatggtgggtccttc............agtggttactactggagctggatccgccagcccccagggaaggggctggagtggattggggaaatcaatcatagt.........ggaagcaccaactacaacccgtccctcaag...agtcgagtcaccatatcagtagacacgtccaagaaccagttctccctgaagctgagctctgtgaccgccgcggacacggctgtgtattactgtgcgagagtttttagttactatggttcggggagttattatggctggttcgacccctggggccagggaaccctggtcaccgtctcctcag		caggtgcagctacagcagtggggcgca...ggactgttgaagccttcggagaccctgtccctcacctgcgctgtctatggtgggtccttc............agtggttactactggagctggatccgccagcccccagggaaggggctggagtggattggggaaatcaatcatagt.........ggaagcaccaactacaacccgtccctcaag...agtcgagtcaccatatcagtagacacgtccaagaaccagttctccctgaagctgagctctgtgaccgccgcggacacggctgtgtattactgtgcgagag	caggtgcagctacagcagtggggcgca...ggactgttgaagccttcggagaccctgtccctcacctgcgctgtctat	ggtgggtccttc............agtggttactac	tggagctggatccgccagcccccagggaaggggctggagtggattggggaa	atcaatcatagt.........ggaagcacc	aactacaacccgtccctcaag...agtcgagtcaccatatcagtagacacgtccaagaaccagttctccctgaagctgagctctgtgaccgccgcggacacggctgtgtattactgt	gcgagagtttttagttactatggttcggggagttattatggctggttcgacccc	tgtgcgagagtttttagttactatggttcggggagttattatggctggttcgacccctgg	ctggttcgacccctggggccagggaaccctggtcaccgtctcctcag	tggggccagggaaccctggtcaccgtctcctcag
1613	AGGTCCGTCGGAGGTA-1_contig_2	productive	Homsap IGHV2-26*01 F	Homsap IGHJ5*02 F	Homsap IGHD5-24*01 ORF	caggtcaccttgaaggagtctggtcct...gtgctggtgaaacccacagagaccctcacgctgacctgcaccgtctctgggttctcactcagc......aatgctagaatgggtgtgagctggatccgtcagcccccagggaaggccctggagtggcttgcacacattttttcgaat.........gacgaaaaatcctacagcacatctctgaag...agcaggctcaccatctccaaggacacctccaaaagccaggtggtccttaccatgaccaacatggaccctgtggacacagccacatattactgtgcacggactactcggctacataccggatgggggttcgacccctggggccagggaaccctggtcaccgtctcctcag		caggtcaccttgaaggagtctggtcct...gtgctggtgaaacccacagagaccctcacgctgacctgcaccgtctctgggttctcactcagc......aatgctagaatgggtgtgagctggatccgtcagcccccagggaaggccctggagtggcttgcacacattttttcgaat.........gacgaaaaatcctacagcacatctctgaag...agcaggctcaccatctccaaggacacctccaaaagccaggtggtccttaccatgaccaacatggaccctgtggacacagccacatattactgtgcacgga	caggtcaccttgaaggagtctggtcct...gtgctggtgaaacccacagagaccctcacgctgacctgcaccgtctct	gggttctcactcagc......aatgctagaatgggt	gtgagctggatccgtcagcccccagggaaggccctggagtggcttgcacac	attttttcgaat.........gacgaaaaa	tcctacagcacatctctgaag...agcaggctcaccatctccaaggacacctccaaaagccaggtggtccttaccatgaccaacatggaccctgtggacacagccacatattactgt	gcacggactactcggctacataccggatgggggttcgacccc	tgtgcacggactactcggctacataccggatgggggttcgacccctgg	ggttcgacccctggggccagggaaccctggtcaccgtctcctcag	tggggccagggaaccctggtcaccgtctcctcag
782	AGTAGTCAGATAGCAT-1_contig_2	productive	Homsap IGHV3-23*01 F, or Homsap IGHV3-23D*01 F	Homsap IGHJ5*02 F	Homsap IGHD3-10*01 F	gaggtgcagctgttggagtctggggga...ggcttggtacagcctggggggtccctgagactctcctgtgcagcctctggattcaccttt............agcagctatgccatgagctgggtccgccaggctccagggaaggggctggagtgggtctcagctattagtggtagt......ggtggtagcacatactacgcagactccgtgaag...ggccggttcaccatctccagagacaattccaagaacacgctgtatctgcaaatgaacagcctgagagccgaggacacggccgtatattactgtgcgaaagcccttaccaagctatggttcggggagttattactgaggggccagggaaccctggtcaccgtctcctcag		gaggtgcagctgttggagtctggggga...ggcttggtacagcctggggggtccctgagactctcctgtgcagcctctggattcaccttt............agcagctatgccatgagctgggtccgccaggctccagggaaggggctggagtgggtctcagctattagtggtagt......ggtggtagcacatactacgcagactccgtgaag...ggccggttcaccatctccagagacaattccaagaacacgctgtatctgcaaatgaacagcctgagagccgaggacacggccgtatattactgtgcgaaag	gaggtgcagctgttggagtctggggga...ggcttggtacagcctggggggtccctgagactctcctgtgcagcctct	ggattcaccttt............agcagctatgcc	atgagctgggtccgccaggctccagggaaggggctggagtgggtctcagct	attagtggtagt......ggtggtagcaca	tactacgcagactccgtgaag...ggccggttcaccatctccagagacaattccaagaacacgctgtatctgcaaatgaacagcctgagagccgaggacacggccgtatattactgt	gcgaaagcccttaccaagctatggttcggggagttattactg	tgtgcgaaagcccttaccaagctatggttcggggagttattactgagg	ggggccagggaaccctggtcaccgtctcctcag	aggggccagggaaccctggtcaccgtctcctcag
2628	AGTAGTCAGATATGGT-1_contig_1	productive	Homsap IGHV1-24*01 F	Homsap IGHJ3*02 F	Homsap IGHD2-21*01 F	caggtccagctggtacagtctggggct...gaggtgaagaagcctggggcctcagtgaaggtctcctgcaaggtttccggatacaccctc............actgaattatccatgcactgggtgcgacaggctcctggaaaagggcttgagtggatgggaggttttgatcctgaa......gatggtgaaacaatctacgcacagaagttccag...ggcagagtcaccatgaccgaggacacatctacagacacagcctacatggagctgagcagcctgagatctgaggacacggccgtgtattactgtgcaacagatctgtctgaggtgcttgcgtgggacgcagacatgtcgggcttgggggcttttgatatctggggccaagggacaatggtc…		caggtccagctggtacagtctggggct...gaggtgaagaagcctggggcctcagtgaaggtctcctgcaaggtttccggatacaccctc............actgaattatccatgcactgggtgcgacaggctcctggaaaagggcttgagtggatgggaggttttgatcctgaa......gatggtgaaacaatctacgcacagaagttccag...ggcagagtcaccatgaccgaggacacatctacagacacagcctacatggagctgagcagcctgagatctgaggacacggccgtgtattactgtgcaacaga	caggtccagctggtacagtctggggct...gaggtgaagaagcctggggcctcagtgaaggtctcctgcaaggtttcc	ggatacaccctc............actgaattatcc	atgcactgggtgcgacaggctcctggaaaagggcttgagtggatgggaggt	tttgatcctgaa......gatggtgaaaca	atctacgcacagaagttccag...ggcagagtcaccatgaccgaggacacatctacagacacagcctacatggagctgagcagcctgagatctgaggacacggccgtgtattactgt	gcaacagatctgtctgaggtgcttgcgtgggacgcagacatgtcgggcttgggggcttttgatatc	tgtgcaacagatctgtctgaggtgcttgcgtgggacgcagacatgtcgggcttgggggcttttgatatctgg	gcttttgatatctggggccaagggacaatggtcaccgtctcttcag	tggggccaagggacaatggtcaccgtctcttcag
1332	AGTAGTCAGTGGGTTG-1_contig_5	productive	Homsap IGHV3-64D*06 F	Homsap IGHJ5*02 F	Homsap IGHD4-17*01 F	gaggtgcagctggtggagtctggggga...ggcttggtccagcctggggggtccctgagactctcctgttcagcctctggattcaccttc............agtagctatgctatgcactgggtccgccaggctccagggaagggactggaatatgtttcagctattagtagtaat......gggggtagcacatactacgcagactccgtgaag...ggcagattcaccatctccagagacaattccaagaacacgctgtatcttcaaatgagcagtctgagagctgaggacacggctgtgtattactgtgtgaaagaggggtggggggttgactacggtgactactcaaactggttcgacccctggggccagggaaccctggtcaccgtctcctcag		gaggtgcagctggtggagtctggggga...ggcttggtccagcctggggggtccctgagactctcctgttcagcctctggattcaccttc............agtagctatgctatgcactgggtccgccaggctccagggaagggactggaatatgtttcagctattagtagtaat......gggggtagcacatactacgcagactccgtgaag...ggcagattcaccatctccagagacaattccaagaacacgctgtatcttcaaatgagcagtctgagagctgaggacacggctgtgtattactgtgtgaaaga	gaggtgcagctggtggagtctggggga...ggcttggtccagcctggggggtccctgagactctcctgttcagcctct	ggattcaccttc............agtagctatgct	atgcactgggtccgccaggctccagggaagggactggaatatgtttcagct	attagtagtaat......gggggtagcaca	tactacgcagactccgtgaag...ggcagattcaccatctccagagacaattccaagaacacgctgtatcttcaaatgagcagtctgagagctgaggacacggctgtgtattactgt	gtgaaagaggggtggggggttgactacggtgactactcaaactggttcgacccc	tgtgtgaaagaggggtggggggttgactacggtgactactcaaactggttcgacccctgg	aactggttcgacccctggggccagggaaccctggtcaccgtctcctcag	tggggccagggaaccctggtcaccgtctcctcag
3000	AGTAGTCCACCGCTAG-1_contig_2	productive	Homsap IGHV4-59*08 F	Homsap IGHJ5*02 F	Homsap IGHD1-20*01 F	caggtgcagctgcaggagtcgggccca...ggactggtgaagccttcggagaccctgtccctcacctgcactgtctctggtgtctccatc............agtgattactcctggagctggatccggcagcccccaggcaagggactggagtggattggatatatctctgacgct.........gggagcaccaactacaacccctccctcaag...agtcgagtcaccctatcagtagacacgtccaagaaccagttcttcctgaagtttagctctgtgaccgccgcagacacggccgtgtattactgtgcgcggggtgtagctggtacgcttccctggttcgacccctggggccagggaacccaggtcaccgtctcctcag		caggtgcagctgcaggagtcgggccca...ggactggtgaagccttcggagaccctgtccctcacctgcactgtctctggtgtctccatc............agtgattactcctggagctggatccggcagcccccaggcaagggactggagtggattggatatatctctgacgct.........gggagcaccaactacaacccctccctcaag...agtcgagtcaccctatcagtagacacgtccaagaaccagttcttcctgaagtttagctctgtgaccgccgcagacacggccgtgtattactgtgcg	caggtgcagctgcaggagtcgggccca...ggactggtgaagccttcggagaccctgtccctcacctgcactgtctct	ggtgtctccatc............agtgattactcc	tggagctggatccggcagcccccaggcaagggactggagtggattggatat	atctctgacgct.........gggagcacc	aactacaacccctccctcaag...agtcgagtcaccctatcagtagacacgtccaagaaccagttcttcctgaagtttagctctgtgaccgccgcagacacggccgtgtattactgt	gcgcggggtgtagctggtacgcttccctggttcgacccc	tgtgcgcggggtgtagctggtacgcttccctggttcgacccctgg	ctggttcgacccctggggccagggaacccaggtcaccgtctcctcag	tggggccagggaacccaggtcaccgtctcctcag
2211	AGTAGTCTCGGGAGTA-1_contig_3	productive	Homsap IGHV4-30-4*01 F	Homsap IGHJ1*01 F	Homsap IGHD2-15*01 F	caggtgcagctgcaggagtcgggccca...ggactggtgaagccttcacagaccctgtccctcacctgcactgtctctggtggctccatcagc......agtggtgattactactggagttggatccgccagcccccagggaagggcctggagtggattgggtacatctattacagt.........gggagcacctactacaacccgtccctcaag...agtcgagttaccatatcagtagacacgtccaagaaccagttctccctgaagctgagctctgtgactgccgcagacacggccgtgtattactgtgccagagtaatattaggggtagctgctacgactgaatacttccagcactggggccagggcaccctggtcaccgtctcctcag		caggtgcagctgcaggagtcgggccca...ggactggtgaagccttcacagaccctgtccctcacctgcactgtctctggtggctccatcagc......agtggtgattactactggagttggatccgccagcccccagggaagggcctggagtggattgggtacatctattacagt.........gggagcacctactacaacccgtccctcaag...agtcgagttaccatatcagtagacacgtccaagaaccagttctccctgaagctgagctctgtgactgccgcagacacggccgtgtattactgtgccagag	caggtgcagctgcaggagtcgggccca...ggactggtgaagccttcacagaccctgtccctcacctgcactgtctct	ggtggctccatcagc......agtggtgattactac	tggagttggatccgccagcccccagggaagggcctggagtggattgggtac	atctattacagt.........gggagcacc	tactacaacccgtccctcaag...agtcgagttaccatatcagtagacacgtccaagaaccagttctccctgaagctgagctctgtgactgccgcagacacggccgtgtattactgt	gccagagtaatattaggggtagctgctacgactgaatacttccagcac	tgtgccagagtaatattaggggtagctgctacgactgaatacttccagcactgg	ctgaatacttccagcactggggccagggcaccctggtcaccgtctcctcag	tggggccagggcaccctggtcaccgtctcctcag
3761	AGTCTTTGTCAGTGGA-1_contig_2	productive	Homsap IGHV3-48*01 F	Homsap IGHJ5*01 F, or Homsap IGHJ5*02 F	Homsap IGHD3-22*01 F	gaggtgcagctggtggagtctggggga...ggcttggtacagcctggggggtccctgagactctcctgtgcagcctctggattcaccttc............agtagttatagcatgaactgggtccgccaggctccagggaaggggctggagtgggtttcatacattagtagtagt......agtagtaccatatactacgcagactctgtgaag...ggccgattcaccatctccagagacaatgccaagaactcactgtatctgcaaatgaacagcctgagagccgaggacacggctgtgtattactgtgcgagagacgataattactatgatagtagtggttattacttcgggtccgttttctggggccagggaaccctggtcaccgtctcctcag		gaggtgcagctggtggagtctggggga...ggcttggtacagcctggggggtccctgagactctcctgtgcagcctctggattcaccttc............agtagttatagcatgaactgggtccgccaggctccagggaaggggctggagtgggtttcatacattagtagtagt......agtagtaccatatactacgcagactctgtgaag...ggccgattcaccatctccagagacaatgccaagaactcactgtatctgcaaatgaacagcctgagagccgaggacacggctgtgtattactgtgcgagaga	gaggtgcagctggtggagtctggggga...ggcttggtacagcctggggggtccctgagactctcctgtgcagcctct	ggattcaccttc............agtagttatagc	atgaactgggtccgccaggctccagggaaggggctggagtgggtttcatac	attagtagtagt......agtagtaccata	tactacgcagactctgtgaag...ggccgattcaccatctccagagacaatgccaagaactcactgtatctgcaaatgaacagcctgagagccgaggacacggctgtgtattactgt	gcgagagacgataattactatgatagtagtggttattacttcgggtccgttttc	tgtgcgagagacgataattactatgatagtagtggttattacttcgggtccgttttctgg	ctggggccagggaaccctggtcaccgtctcctcag	tggggccagggaaccctggtcaccgtctcctcag
1277	AGTCTTTTCAACACAC-1_contig_2	productive	Homsap IGHV3-30-3*01 F	Homsap IGHJ4*02 F	Homsap IGHD3-3*01 F	caggtgcagctggtggagtctggggga...ggcgtggtccagcctgggaggtccctgagactctcctgtgcagcctctggattcaccttc............agtagctatgctatgcactgggtccgccaggctccaggcaaggggctggagtgggtggcagttatatcatatgat......ggaagcaataaatactacgcagactccgtgaag...ggccgattcaccatctccagagacaattccaagaacacgctgtatctgcaaatgaacagcctgagagctgaggacacggctgtgtattactgtgcgagagatggggtccgtcaaggtttttggagtggttatcaatactactactttgactactggggccagggaaccctggtcaccgtc…		caggtgcagctggtggagtctggggga...ggcgtggtccagcctgggaggtccctgagactctcctgtgcagcctctggattcaccttc............agtagctatgctatgcactgggtccgccaggctccaggcaaggggctggagtgggtggcagttatatcatatgat......ggaagcaataaatactacgcagactccgtgaag...ggccgattcaccatctccagagacaattccaagaacacgctgtatctgcaaatgaacagcctgagagctgaggacacggctgtgtattactgtgcgagaga	caggtgcagctggtggagtctggggga...ggcgtggtccagcctgggaggtccctgagactctcctgtgcagcctct	ggattcaccttc............agtagctatgct	atgcactgggtccgccaggctccaggcaaggggctggagtgggtggcagtt	atatcatatgat......ggaagcaataaa	tactacgcagactccgtgaag...ggccgattcaccatctccagagacaattccaagaacacgctgtatctgcaaatgaacagcctgagagctgaggacacggctgtgtattactgt	gcgagagatggggtccgtcaaggtttttggagtggttatcaatactactactttgactac	tgtgcgagagatggggtccgtcaaggtttttggagtggttatcaatactactactttgactactgg	actactttgactactggggccagggaaccctggtcaccgtctcctcag	tggggccagggaaccctggtcaccgtctcctcag
1334	AGTGAGGAGCAAATCA-1_contig_3	productive	Homsap IGHV3-23*01 F, or Homsap IGHV3-23D*01 F	Homsap IGHJ2*01 F	Homsap IGHD1-1*01 F	gaggtgcagctgttggagtctggggga...ggcttggtacagcctggggggtccctgagactctcctgtgcagcctctggattcaccttt............agcagctatgccatgagctgggtccgccaggctccagggaaggggctggagtgggtctcagctattagtggtagt......ggtggtagcacatactacgcagactccgtgaag...ggccggttcaccatctccagagacaattccaagaacacgctgtatctgcaaatgaacagcctgagagccgaggacacggccgtatattactgtgcgaaatcgactctctggtacttcgatctctggggccgtggcaccctggtcactgtctcctcag		gaggtgcagctgttggagtctggggga...ggcttggtacagcctggggggtccctgagactctcctgtgcagcctctggattcaccttt............agcagctatgccatgagctgggtccgccaggctccagggaaggggctggagtgggtctcagctattagtggtagt......ggtggtagcacatactacgcagactccgtgaag...ggccggttcaccatctccagagacaattccaagaacacgctgtatctgcaaatgaacagcctgagagccgaggacacggccgtatattactgtgcgaaa	gaggtgcagctgttggagtctggggga...ggcttggtacagcctggggggtccctgagactctcctgtgcagcctct	ggattcaccttt............agcagctatgcc	atgagctgggtccgccaggctccagggaaggggctggagtgggtctcagct	attagtggtagt......ggtggtagcaca	tactacgcagactccgtgaag...ggccggttcaccatctccagagacaattccaagaacacgctgtatctgcaaatgaacagcctgagagccgaggacacggccgtatattactgt	gcgaaatcgactctctggtacttcgatctc	tgtgcgaaatcgactctctggtacttcgatctctgg	ctggtacttcgatctctggggccgtggcaccctggtcactgtctcctcag	tggggccgtggcaccctggtcactgtctcctcag
4077	AGTGAGGTCATCGATG-1_contig_4	productive	Homsap IGHV3-30*03 F, or Homsap IGHV3-30*18 F or Homsap IGHV3-30-5*01 F	Homsap IGHJ6*02 F	Homsap IGHD4-17*01 F	caggtgcagctggtggagtctggggga...ggcgtggtccagcctgggaggtccctgagactctcctgtgcagcctctggattcaccttc............agtagctatggcatgcactgggtccgccaggctccaggcaaggggctggagtgggtggcagttatatcatatgat......ggaagtaataaatactatgcagactccgtgaag...ggccgattcaccatctccagagacaattccaagaacacgctgtatctgcaaatgaacagcctgagagctgaggacacggctgtgtattactgtgcgaacggctactacggtatggacgtctggggccaagggaccacggtcaccgtctcctca		caggtgcagctggtggagtctggggga...ggcgtggtccagcctgggaggtccctgagactctcctgtgcagcctctggattcaccttc............agtagctatggcatgcactgggtccgccaggctccaggcaaggggctggagtgggtggcagttatatcatatgat......ggaagtaataaatactatgcagactccgtgaag...ggccgattcaccatctccagagacaattccaagaacacgctgtatctgcaaatgaacagcctgagagctgaggacacggctgtgtattactgtgcga	caggtgcagctggtggagtctggggga...ggcgtggtccagcctgggaggtccctgagactctcctgtgcagcctct	ggattcaccttc............agtagctatggc	atgcactgggtccgccaggctccaggcaaggggctggagtgggtggcagtt	atatcatatgat......ggaagtaataaa	tactatgcagactccgtgaag...ggccgattcaccatctccagagacaattccaagaacacgctgtatctgcaaatgaacagcctgagagctgaggacacggctgtgtattactgt	gcgaacggctactacggtatggacgtc	tgtgcgaacggctactacggtatggacgtctgg	ctactacggtatggacgtctggggccaagggaccacggtcaccgtctcctca	tggggccaagggaccacggtcaccgtctcctca
2734	AGTGAGGTCCGATATG-1_contig_3	productive	Homsap IGHV4-59*01 F	Homsap IGHJ5*02 F	Homsap IGHD3-9*01 F	caggtgcagatgcaggagtcgggccca...ggactgctgaagccttcggagaccctgtccctcacctgctctgtctctggtggctccatc............agtagttactactggagctggatccggcagcccccagggaagggactggagtggattgggtatatctctgacagt.........gggaacaccaactacaacccctccctcaag...agtcgagtcaccatatcaatagacacgtcccagaaccagttctccctgaagctgagctctgtgaccgctgcggacacggccgtgtattactgtgtgagagatttctacgatattttgactggttcatttgggtggttcgacccctggggccagggaaccctggtcaccgtctcctcag		caggtgcagatgcaggagtcgggccca...ggactgctgaagccttcggagaccctgtccctcacctgctctgtctctggtggctccatc............agtagttactactggagctggatccggcagcccccagggaagggactggagtggattgggtatatctctgacagt.........gggaacaccaactacaacccctccctcaag...agtcgagtcaccatatcaatagacacgtcccagaaccagttctccctgaagctgagctctgtgaccgctgcggacacggccgtgtattactgtgtgagaga	caggtgcagatgcaggagtcgggccca...ggactgctgaagccttcggagaccctgtccctcacctgctctgtctct	ggtggctccatc............agtagttactac	tggagctggatccggcagcccccagggaagggactggagtggattgggtat	atctctgacagt.........gggaacacc	aactacaacccctccctcaag...agtcgagtcaccatatcaatagacacgtcccagaaccagttctccctgaagctgagctctgtgaccgctgcggacacggccgtgtattactgt	gtgagagatttctacgatattttgactggttcatttgggtggttcgacccc	tgtgtgagagatttctacgatattttgactggttcatttgggtggttcgacccctgg	tggttcgacccctggggccagggaaccctggtcaccgtctcctcag	tggggccagggaaccctggtcaccgtctcctcag
605	AGTGGGAAGGCAATTA-1_contig_2	productive	Homsap IGHV3-53*04 F	Homsap IGHJ4*02 F	Homsap IGHD1-26*01 F	gaggtgcagctggtggagtctggagga...ggcttggtccagcctggggggtccctgagactctcctgtgcagcctctgggttcaccgtc............agtagcaactacatgagctgggtccgccaggctccagggaaggggctggagtgggtctcagttatttatagcggt.........ggtagcacatactacgcagactccgtgaag...ggccgattcaccatctccagacacaattccaagaacacgctgtatcttcaaatgaacagcctgagagctgaggacacggccgtgtattactgtgcgagagtttcatatagtgggagctacggccccaatgactactggggccagggaaccctggtcaccgtctcctcag		gaggtgcagctggtggagtctggagga...ggcttggtccagcctggggggtccctgagactctcctgtgcagcctctgggttcaccgtc............agtagcaactacatgagctgggtccgccaggctccagggaaggggctggagtgggtctcagttatttatagcggt.........ggtagcacatactacgcagactccgtgaag...ggccgattcaccatctccagacacaattccaagaacacgctgtatcttcaaatgaacagcctgagagctgaggacacggccgtgtattactgtgcgagag	gaggtgcagctggtggagtctggagga...ggcttggtccagcctggggggtccctgagactctcctgtgcagcctct	gggttcaccgtc............agtagcaactac	atgagctgggtccgccaggctccagggaaggggctggagtgggtctcagtt	atttatagcggt.........ggtagcaca	tactacgcagactccgtgaag...ggccgattcaccatctccagacacaattccaagaacacgctgtatcttcaaatgaacagcctgagagctgaggacacggccgtgtattactgt	gcgagagtttcatatagtgggagctacggccccaatgactac	tgtgcgagagtttcatatagtgggagctacggccccaatgactactgg	tgactactggggccagggaaccctggtcaccgtctcctcag	tggggccagggaaccctggtcaccgtctcctcag
1698	AGTGGGAAGGGTTTCT-1_contig_2	productive	Homsap IGHV4-30-4*01 F	Homsap IGHJ4*02 F	Homsap IGHD3-22*01 F	caggtgcagctgcaggagtcgggccca...ggactggtgaagccttcacagaccctgtccctcacctgcactgtctctggtggctccatcagc......agtggtgattactactggagttggatccgccagcccccagggaagggcctggagtggattgggtacatctattacagt.........gggagcacctactacaacccgtccctcaag...agtcgagttaccatatcagtagacacgtccaagaaccagttctccctgaagctgagctctgtgactgccgcagacacggccgtgtattactgtgccagcctcccccgccgcagggattattcagggccacactttgactactggggccagggaaccctggtcaccgtctcctcag		caggtgcagctgcaggagtcgggccca...ggactggtgaagccttcacagaccctgtccctcacctgcactgtctctggtggctccatcagc......agtggtgattactactggagttggatccgccagcccccagggaagggcctggagtggattgggtacatctattacagt.........gggagcacctactacaacccgtccctcaag...agtcgagttaccatatcagtagacacgtccaagaaccagttctccctgaagctgagctctgtgactgccgcagacacggccgtgtattactgtgccag	caggtgcagctgcaggagtcgggccca...ggactggtgaagccttcacagaccctgtccctcacctgcactgtctct	ggtggctccatcagc......agtggtgattactac	tggagttggatccgccagcccccagggaagggcctggagtggattgggtac	atctattacagt.........gggagcacc	tactacaacccgtccctcaag...agtcgagttaccatatcagtagacacgtccaagaaccagttctccctgaagctgagctctgtgactgccgcagacacggccgtgtattactgt	gccagcctcccccgccgcagggattattcagggccacactttgactac	tgtgccagcctcccccgccgcagggattattcagggccacactttgactactgg	actttgactactggggccagggaaccctggtcaccgtctcctcag	tggggccagggaaccctggtcaccgtctcctcag
2469	AGTGGGACAGTTTACG-1_contig_1	productive	Homsap IGHV1-3*01 F	Homsap IGHJ4*02 F	Homsap IGHD1-26*01 F	caggtccagcttgtgcagtctggggct...gaggtgaagaagcctggggcctcagtgaaggtttcctgcaaggcttctggatacaccttc............actagctatgctatgcattgggtgcgccaggcccccggacaaaggcttgagtggatgggatggatcaacgctggc......aatggtaacacaaaatattcacagaagttccag...ggcagagtcaccattaccagggacacatccgcgagcacagcctacatggagctgagcagcctgagatctgaagacacggctgtgtattactgtgcgagagatttgaccaggccagtgggagcggactactggggccagggaaccctggtcaccgtctcctcag		caggtccagcttgtgcagtctggggct...gaggtgaagaagcctggggcctcagtgaaggtttcctgcaaggcttctggatacaccttc............actagctatgctatgcattgggtgcgccaggcccccggacaaaggcttgagtggatgggatggatcaacgctggc......aatggtaacacaaaatattcacagaagttccag...ggcagagtcaccattaccagggacacatccgcgagcacagcctacatggagctgagcagcctgagatctgaagacacggctgtgtattactgtgcgagaga	caggtccagcttgtgcagtctggggct...gaggtgaagaagcctggggcctcagtgaaggtttcctgcaaggcttct	ggatacaccttc............actagctatgct	atgcattgggtgcgccaggcccccggacaaaggcttgagtggatgggatgg	atcaacgctggc......aatggtaacaca	aaatattcacagaagttccag...ggcagagtcaccattaccagggacacatccgcgagcacagcctacatggagctgagcagcctgagatctgaagacacggctgtgtattactgt	gcgagagatttgaccaggccagtgggagcggactac	tgtgcgagagatttgaccaggccagtgggagcggactactgg	gactactggggccagggaaccctggtcaccgtctcctcag	tggggccagggaaccctggtcaccgtctcctcag
2214	AGTGGGACATGGTAGG-1_contig_3	productive	Homsap IGHV4-59*01 F	Homsap IGHJ4*02 F	Homsap IGHD6-19*01 F	caggtgcagctgcaggagtcgggccca...ggactggtgaagccttcggagaccctgtccctcacctgcactgtctctggtggctccatc............agtggttactactggagctggatccggcagcccccagggaagggactggagtggattgggaatgtctattccagt.........gggagcaccaactacaacccctccctcaag...agtcgagtcaccatatcaatagacacgtccaagaagcagttctccctgaacctgagctctgtgaccgctgcggacacggccgtgtattactgtgcgagagagtatagcagtggttggtacgttgactactggggccagggaaccctggtcaccgtctcctcag		caggtgcagctgcaggagtcgggccca...ggactggtgaagccttcggagaccctgtccctcacctgcactgtctctggtggctccatc............agtggttactactggagctggatccggcagcccccagggaagggactggagtggattgggaatgtctattccagt.........gggagcaccaactacaacccctccctcaag...agtcgagtcaccatatcaatagacacgtccaagaagcagttctccctgaacctgagctctgtgaccgctgcggacacggccgtgtattactgtgcgagaga	caggtgcagctgcaggagtcgggccca...ggactggtgaagccttcggagaccctgtccctcacctgcactgtctct	ggtggctccatc............agtggttactac	tggagctggatccggcagcccccagggaagggactggagtggattgggaat	gtctattccagt.........gggagcacc	aactacaacccctccctcaag...agtcgagtcaccatatcaatagacacgtccaagaagcagttctccctgaacctgagctctgtgaccgctgcggacacggccgtgtattactgt	gcgagagagtatagcagtggttggtacgttgactac	tgtgcgagagagtatagcagtggttggtacgttgactactgg	tacgttgactactggggccagggaaccctggtcaccgtctcctcag	tggggccagggaaccctggtcaccgtctcctcag
3943	AGTGGGATCGCCATAA-1_contig_5	productive	Homsap IGHV4-34*01 F	Homsap IGHJ5*02 F	Homsap IGHD1-20*01 F	caggtgcagctacagcagtggggcgca...ggactgttgaagccttcggagaccctgtccctcacctgcgctgtccacggtgggtccttc............agtgattactactggaactggatccgccagtccccagggaaggggctggagtggattggggaaatcgatcatagt.........ggaagcaccagctacaacccgtccctcaag...agtcgagtcaccatatcagtagacacgtccaagaaccagttctccctgaagctgagctctgtgaccgccgcggacacggctgtgtattactgtgcgagaggccatttgagtaactggcgctggttcgacccctggggccagggaaccctggtcaccgtctcctcag		caggtgcagctacagcagtggggcgca...ggactgttgaagccttcggagaccctgtccctcacctgcgctgtccacggtgggtccttc............agtgattactactggaactggatccgccagtccccagggaaggggctggagtggattggggaaatcgatcatagt.........ggaagcaccagctacaacccgtccctcaag...agtcgagtcaccatatcagtagacacgtccaagaaccagttctccctgaagctgagctctgtgaccgccgcggacacggctgtgtattactgtgcgagagg	caggtgcagctacagcagtggggcgca...ggactgttgaagccttcggagaccctgtccctcacctgcgctgtccac	ggtgggtccttc............agtgattactac	tggaactggatccgccagtccccagggaaggggctggagtggattggggaa	atcgatcatagt.........ggaagcacc	agctacaacccgtccctcaag...agtcgagtcaccatatcagtagacacgtccaagaaccagttctccctgaagctgagctctgtgaccgccgcggacacggctgtgtattactgt	gcgagaggccatttgagtaactggcgctggttcgacccc	tgtgcgagaggccatttgagtaactggcgctggttcgacccctgg	ctggttcgacccctggggccagggaaccctggtcaccgtctcctcag	tggggccagggaaccctggtcaccgtctcctcag
437	AGTGTCAAGCCACGCT-1_contig_1	productive	Homsap IGHV1-3*01 F	Homsap IGHJ4*02 F	Homsap IGHD6-19*01 F	caggtccagcttgtgcagtctggggct...gaggtgaagaagcctggggcctcagtgaaggtttcctgcaaggcttctggatacaccttc............actaagtatgctatgcattgggtgcgccaggcccccggacaaaggcttgagtggatgggatggatcaacggtggc......aatggtgacacaaaatattcacagaagttccaa...ggcagagtcacctttaccagggacacatccgcgagaacagcctacatggaactgagcagcctgagatctgaagacacggctgtatattactgcaattacgtgagtcgtgaaagtagtggctggcacatccctgctgagtactggggccagggaaccctggtcaccgtctcctcag		caggtccagcttgtgcagtctggggct...gaggtgaagaagcctggggcctcagtgaaggtttcctgcaaggcttctggatacaccttc............actaagtatgctatgcattgggtgcgccaggcccccggacaaaggcttgagtggatgggatggatcaacggtggc......aatggtgacacaaaatattcacagaagttccaa...ggcagagtcacctttaccagggacacatccgcgagaacagcctacatggaactgagcagcctgagatctgaagacacggctgtatattactg	caggtccagcttgtgcagtctggggct...gaggtgaagaagcctggggcctcagtgaaggtttcctgcaaggcttct	ggatacaccttc............actaagtatgct	atgcattgggtgcgccaggcccccggacaaaggcttgagtggatgggatgg	atcaacggtggc......aatggtgacaca	aaatattcacagaagttccaa...ggcagagtcacctttaccagggacacatccgcgagaacagcctacatggaactgagcagcctgagatctgaagacacggctgtatattactgc	aattacgtgagtcgtgaaagtagtggctggcacatccctgctgagtac	tgcaattacgtgagtcgtgaaagtagtggctggcacatccctgctgagtactgg	tgagtactggggccagggaaccctggtcaccgtctcctcag	tggggccagggaaccctggtcaccgtctcctcag
226	AGTGTCACATACCATG-1_contig_2	productive	Homsap IGHV3-48*01 F	Homsap IGHJ4*02 F	Homsap IGHD3-10*01 F	gaggtgcagctggtggagtctggggga...ggcttggtacagcctggggggtccctgagactctcctgtgcagcctctggattcaccttc............agtagctatagcatgaactgggtccgccaggctccagggaaggggctggagtgggtttcatacattagtagtagt......agtagtaccatatactacgcagactctgtgaag...ggccgattcaccatctccagagacaatgccaagaactcactgtatctgcaaatgaacagcctgagagccgaggacacggctgtgtattactgtgcgagagcgtcgggtggttcggggagttataacgactactggggccagggaaccctggtcaccgtctcctcag		gaggtgcagctggtggagtctggggga...ggcttggtacagcctggggggtccctgagactctcctgtgcagcctctggattcaccttc............agtagctatagcatgaactgggtccgccaggctccagggaaggggctggagtgggtttcatacattagtagtagt......agtagtaccatatactacgcagactctgtgaag...ggccgattcaccatctccagagacaatgccaagaactcactgtatctgcaaatgaacagcctgagagccgaggacacggctgtgtattactgtgcgagag	gaggtgcagctggtggagtctggggga...ggcttggtacagcctggggggtccctgagactctcctgtgcagcctct	ggattcaccttc............agtagctatagc	atgaactgggtccgccaggctccagggaaggggctggagtgggtttcatac	attagtagtagt......agtagtaccata	tactacgcagactctgtgaag...ggccgattcaccatctccagagacaatgccaagaactcactgtatctgcaaatgaacagcctgagagccgaggacacggctgtgtattactgt	gcgagagcgtcgggtggttcggggagttataacgactac	tgtgcgagagcgtcgggtggttcggggagttataacgactactgg	gactactggggccagggaaccctggtcaccgtctcctcag	tggggccagggaaccctggtcaccgtctcctcag
3514	AGTTGGTCAAGCTGGA-1_contig_1	productive	Homsap IGHV3-30*03 F, or Homsap IGHV3-30*18 F or Homsap IGHV3-30-5*01 F	Homsap IGHJ6*02 F	Homsap IGHD2-15*01 F	caggtgcagttggtggagtctggggga...ggcgtagtccagcctgggaggtccctgagactctcctgtgcagcctctggattcagcttc............aacaactacgccatgcactgggtccgccaggctccaggcaaggggctggagtgggtggcagtgatatcatatgat......ggaagtattaaatataatgaagacgccgtgaag...ggccgattcaccatctccagagacaattccaagaacacgctatatctgcaaatgaacagcctgacagctgcggacacggccatgtattattgtgcgaaagatcttgaggtgatagtgcccggcccctactactacgcaatggacgtctggggccaggggaccacggtcaccgtctcctca		caggtgcagttggtggagtctggggga...ggcgtagtccagcctgggaggtccctgagactctcctgtgcagcctctggattcagcttc............aacaactacgccatgcactgggtccgccaggctccaggcaaggggctggagtgggtggcagtgatatcatatgat......ggaagtattaaatataatgaagacgccgtgaag...ggccgattcaccatctccagagacaattccaagaacacgctatatctgcaaatgaacagcctgacagctgcggacacggccatgtattattgtgcgaaaga	caggtgcagttggtggagtctggggga...ggcgtagtccagcctgggaggtccctgagactctcctgtgcagcctct	ggattcagcttc............aacaactacgcc	atgcactgggtccgccaggctccaggcaaggggctggagtgggtggcagtg	atatcatatgat......ggaagtattaaa	tataatgaagacgccgtgaag...ggccgattcaccatctccagagacaattccaagaacacgctatatctgcaaatgaacagcctgacagctgcggacacggccatgtattattgt	gcgaaagatcttgaggtgatagtgcccggcccctactactacgcaatggacgtc	tgtgcgaaagatcttgaggtgatagtgcccggcccctactactacgcaatggacgtctgg	ctactactacgcaatggacgtctggggccaggggaccacggtcaccgtctcctca	tggggccaggggaccacggtcaccgtctcctca
2516	ATAACGCAGTAGATGT-1_contig_3	productive	Homsap IGHV4-39*01 F	Homsap IGHJ3*02 F	Homsap IGHD3-3*01 F	cagctgcagctgcaggagtcgggccca...ggactggtgaagccttcggagaccctgtccctcacctgcactgtctctggtggctccatcagc......agtagtagttactactggggctggatccgccagcccccagggaaggggctggagtggattgggagtatctattatagt.........gggagcacctactacaacccgtccctcaag...agtcgagtcaccatatccgtagacacgtccaagaaccagttctccctgaagctgagctctgtgaccgccgcagacacggctgtgtattactgtgcgagcccgattacgatttttggagtggttaatccggcttttgatatctggggccaagggacaatggtcaccgtctcttcag		cagctgcagctgcaggagtcgggccca...ggactggtgaagccttcggagaccctgtccctcacctgcactgtctctggtggctccatcagc......agtagtagttactactggggctggatccgccagcccccagggaaggggctggagtggattgggagtatctattatagt.........gggagcacctactacaacccgtccctcaag...agtcgagtcaccatatccgtagacacgtccaagaaccagttctccctgaagctgagctctgtgaccgccgcagacacggctgtgtattactgtgcgag	cagctgcagctgcaggagtcgggccca...ggactggtgaagccttcggagaccctgtccctcacctgcactgtctct	ggtggctccatcagc......agtagtagttactac	tggggctggatccgccagcccccagggaaggggctggagtggattgggagt	atctattatagt.........gggagcacc	tactacaacccgtccctcaag...agtcgagtcaccatatccgtagacacgtccaagaaccagttctccctgaagctgagctctgtgaccgccgcagacacggctgtgtattactgt	gcgagcccgattacgatttttggagtggttaatccggcttttgatatc	tgtgcgagcccgattacgatttttggagtggttaatccggcttttgatatctgg	gcttttgatatctggggccaagggacaatggtcaccgtctcttcag	tggggccaagggacaatggtcaccgtctcttcag
2125	ATAACGCCACGGTGTC-1_contig_1	productive	Homsap IGHV1-24*01 F	Homsap IGHJ3*02 F	Homsap IGHD1-1*01 F	caggtccagctggtacagtctggggct...gaggtgaagaagcctggggcctcagtgaaggtctcctgcaaggtttccggatacaccctc............actgaattatccatgcactgggtgcgacaggctcctggaaaagggcttgagtggatgggaggttttgatcctgaa......gatggtgaaacaatctacgcacagaagttccag...ggcagagtcaccatgaccgaggacacatctacagacacagcctacatggagctgagcagcctgagatctgaggacacggccgtgtattactgtgcaacagattctttagttcggggaggggtacaactggaacgccctgatgcttttgatatctggggccaagggacaatggtcaccgtc…		caggtccagctggtacagtctggggct...gaggtgaagaagcctggggcctcagtgaaggtctcctgcaaggtttccggatacaccctc............actgaattatccatgcactgggtgcgacaggctcctggaaaagggcttgagtggatgggaggttttgatcctgaa......gatggtgaaacaatctacgcacagaagttccag...ggcagagtcaccatgaccgaggacacatctacagacacagcctacatggagctgagcagcctgagatctgaggacacggccgtgtattactgtgcaacaga	caggtccagctggtacagtctggggct...gaggtgaagaagcctggggcctcagtgaaggtctcctgcaaggtttcc	ggatacaccctc............actgaattatcc	atgcactgggtgcgacaggctcctggaaaagggcttgagtggatgggaggt	tttgatcctgaa......gatggtgaaaca	atctacgcacagaagttccag...ggcagagtcaccatgaccgaggacacatctacagacacagcctacatggagctgagcagcctgagatctgaggacacggccgtgtattactgt	gcaacagattctttagttcggggaggggtacaactggaacgccctgatgcttttgatatc	tgtgcaacagattctttagttcggggaggggtacaactggaacgccctgatgcttttgatatctgg	tgatgcttttgatatctggggccaagggacaatggtcaccgtctcttcag	tggggccaagggacaatggtcaccgtctcttcag
2736	ATAAGAGAGACGCAAC-1_contig_3	productive	Homsap IGHV3-7*03 F	Homsap IGHJ4*02 F	Homsap IGHD3-10*01 F	gaggtgcagctggtggagtctggggga...ggcttggtccagcctggggggtccctgagactctcctgtgcagcctctggattcaccttt............agtagctattggatgagctgggtccgccaggctccagggaaggggctggagtgggtggccaacataaagcaagat......ggaagtgagaaatactatgtggactctgtgaag...ggccgattcaccatctccagagacaacgccaagaactcactgtatctgcaaatgaacagcctgagagccgaggacacggccgtgtattactgtgcgagaggctgggggttcggggagtactttgactactggggccagggaaccctggtcaccgtctcctcag		gaggtgcagctggtggagtctggggga...ggcttggtccagcctggggggtccctgagactctcctgtgcagcctctggattcaccttt............agtagctattggatgagctgggtccgccaggctccagggaaggggctggagtgggtggccaacataaagcaagat......ggaagtgagaaatactatgtggactctgtgaag...ggccgattcaccatctccagagacaacgccaagaactcactgtatctgcaaatgaacagcctgagagccgaggacacggccgtgtattactgtgcgagag	gaggtgcagctggtggagtctggggga...ggcttggtccagcctggggggtccctgagactctcctgtgcagcctct	ggattcaccttt............agtagctattgg	atgagctgggtccgccaggctccagggaaggggctggagtgggtggccaac	ataaagcaagat......ggaagtgagaaa	tactatgtggactctgtgaag...ggccgattcaccatctccagagacaacgccaagaactcactgtatctgcaaatgaacagcctgagagccgaggacacggccgtgtattactgt	gcgagaggctgggggttcggggagtactttgactac	tgtgcgagaggctgggggttcggggagtactttgactactgg	tactttgactactggggccagggaaccctggtcaccgtctcctcag	tggggccagggaaccctggtcaccgtctcctcag
1928	ATAAGAGAGGGCTCTC-1_contig_2	productive	Homsap IGHV1-3*01 F	Homsap IGHJ4*02 F	Homsap IGHD1-26*01 F	caggtccagcttgtgcagtctggggct...gaggtgaagaagcctggggcctcagtgaaggtttcctgcaaggcttctggatacaccttc............actagctatgctatgcattgggtgcgccaggcccccggacaaaggcttgagtggatgggatggatcaacgctggc......aatggtaacacaaaatattcacagaagttccag...ggcagagtcaccattaccagggacacatccgcgagcacagcctacatggagctgagcagcctgagatctgaagacacggctgtgtattactgtgcgagagatgttgggagctaccctcgacggggcacctttgactactggggccagggaaccctggtcaccgtctcctcag		caggtccagcttgtgcagtctggggct...gaggtgaagaagcctggggcctcagtgaaggtttcctgcaaggcttctggatacaccttc............actagctatgctatgcattgggtgcgccaggcccccggacaaaggcttgagtggatgggatggatcaacgctggc......aatggtaacacaaaatattcacagaagttccag...ggcagagtcaccattaccagggacacatccgcgagcacagcctacatggagctgagcagcctgagatctgaagacacggctgtgtattactgtgcgagaga	caggtccagcttgtgcagtctggggct...gaggtgaagaagcctggggcctcagtgaaggtttcctgcaaggcttct	ggatacaccttc............actagctatgct	atgcattgggtgcgccaggcccccggacaaaggcttgagtggatgggatgg	atcaacgctggc......aatggtaacaca	aaatattcacagaagttccag...ggcagagtcaccattaccagggacacatccgcgagcacagcctacatggagctgagcagcctgagatctgaagacacggctgtgtattactgt	gcgagagatgttgggagctaccctcgacggggcacctttgactac	tgtgcgagagatgttgggagctaccctcgacggggcacctttgactactgg	ctttgactactggggccagggaaccctggtcaccgtctcctcag	tggggccagggaaccctggtcaccgtctcctcag
892	ATAAGAGCAAAGTCAA-1_contig_4	productive	Homsap IGHV3-23*01 F, or Homsap IGHV3-23D*01 F	Homsap IGHJ4*02 F	Homsap IGHD2-2*02 F	gaggtgcagctgttggagtctggggga...ggcttggtacagcctggggggtccctgagactctcctgtgcagcctctggattcaccttt............agcagctatgccatgagctgggtccgccaggctccagggaaggggctggagtgggtctcagctattagtggtagt......ggtggtagcacatactacgcagactccgtgaag...ggccggttcaccatctccagagacaattccaagaacacgctgtatctgcaaatgaacagcctgagagccgaggacacggccgtatattactgtgcgaaagtttggctatacgcaggccactactggggccagggaaccctggtcaccgtctcctcag		gaggtgcagctgttggagtctggggga...ggcttggtacagcctggggggtccctgagactctcctgtgcagcctctggattcaccttt............agcagctatgccatgagctgggtccgccaggctccagggaaggggctggagtgggtctcagctattagtggtagt......ggtggtagcacatactacgcagactccgtgaag...ggccggttcaccatctccagagacaattccaagaacacgctgtatctgcaaatgaacagcctgagagccgaggacacggccgtatattactgtgcgaaag	gaggtgcagctgttggagtctggggga...ggcttggtacagcctggggggtccctgagactctcctgtgcagcctct	ggattcaccttt............agcagctatgcc	atgagctgggtccgccaggctccagggaaggggctggagtgggtctcagct	attagtggtagt......ggtggtagcaca	tactacgcagactccgtgaag...ggccggttcaccatctccagagacaattccaagaacacgctgtatctgcaaatgaacagcctgagagccgaggacacggccgtatattactgt	gcgaaagtttggctatacgcaggccactac	tgtgcgaaagtttggctatacgcaggccactactgg	actactggggccagggaaccctggtcaccgtctcctcag	tggggccagggaaccctggtcaccgtctcctcag
3858	ATAAGAGCACGAGGTA-1_contig_2	productive	Homsap IGHV4-4*02 F	Homsap IGHJ4*02 F	Homsap IGHD1-26*01 F	caggtgcagctgcaggagtcgggccca...ggactggtgaagccttcggggaccctgtccctcacctgcgctgtctctggtggctccatcagc.........agtagtaactggtggagttgggtccgccagcccccagggaaggggctggagtggattggggaaatctatcatagt.........gggagcaccaactacaacccgtccctcaag...agtcgagtcaccatatcagtagacaagtccaagaaccagttctccctgaagctgagctctgtgaccgccgcggacacggccgtgtattactgtgcgagacatgcgcggggcgtgggagctactaacggccttgactactggggccagggaaccctggtcaccgtctcctcag		caggtgcagctgcaggagtcgggccca...ggactggtgaagccttcggggaccctgtccctcacctgcgctgtctctggtggctccatcagc.........agtagtaactggtggagttgggtccgccagcccccagggaaggggctggagtggattggggaaatctatcatagt.........gggagcaccaactacaacccgtccctcaag...agtcgagtcaccatatcagtagacaagtccaagaaccagttctccctgaagctgagctctgtgaccgccgcggacacggccgtgtattactgtgcgaga	caggtgcagctgcaggagtcgggccca...ggactggtgaagccttcggggaccctgtccctcacctgcgctgtctct	ggtggctccatcagc.........agtagtaactgg	tggagttgggtccgccagcccccagggaaggggctggagtggattggggaa	atctatcatagt.........gggagcacc	aactacaacccgtccctcaag...agtcgagtcaccatatcagtagacaagtccaagaaccagttctccctgaagctgagctctgtgaccgccgcggacacggccgtgtattactgt	gcgagacatgcgcggggcgtgggagctactaacggccttgactac	tgtgcgagacatgcgcggggcgtgggagctactaacggccttgactactgg	ttgactactggggccagggaaccctggtcaccgtctcctcag	tggggccagggaaccctggtcaccgtctcctcag
1385	ATAAGAGCAGCGATCC-1_contig_3	productive	Homsap IGHV4-59*01 F	Homsap IGHJ6*02 F	Homsap IGHD6-19*01 F	caggtgcagctgcaggagtcgggccca...ggactggtgaagccttcggagaccctgtccctcacctgcactgtctctggtggctccatc............agtagttactactggagctggatccggcagcccccagggaagggactggagtggattgggtatatctattacagt.........gggagcaccaactacaacccctccctcaag...agtcgagtcaccatatcagtagacacgtccaagaaccagttctccctgaagctgagctctgtgaccgctgcggacacggccgtgtattactgtgcgagagtccccagtggctggtacggggcccggtactactacggtatggacgtctggggccaagggaccacggtcaccgtctcctca		caggtgcagctgcaggagtcgggccca...ggactggtgaagccttcggagaccctgtccctcacctgcactgtctctggtggctccatc............agtagttactactggagctggatccggcagcccccagggaagggactggagtggattgggtatatctattacagt.........gggagcaccaactacaacccctccctcaag...agtcgagtcaccatatcagtagacacgtccaagaaccagttctccctgaagctgagctctgtgaccgctgcggacacggccgtgtattactgtgcgagag	caggtgcagctgcaggagtcgggccca...ggactggtgaagccttcggagaccctgtccctcacctgcactgtctct	ggtggctccatc............agtagttactac	tggagctggatccggcagcccccagggaagggactggagtggattgggtat	atctattacagt.........gggagcacc	aactacaacccctccctcaag...agtcgagtcaccatatcagtagacacgtccaagaaccagttctccctgaagctgagctctgtgaccgctgcggacacggccgtgtattactgt	gcgagagtccccagtggctggtacggggcccggtactactacggtatggacgtc	tgtgcgagagtccccagtggctggtacggggcccggtactactacggtatggacgtctgg	tactactacggtatggacgtctggggccaagggaccacggtcaccgtctcctca	tggggccaagggaccacggtcaccgtctcctca
838	ATAAGAGCATATGCTG-1_contig_3	productive	Homsap IGHV1-69*04 F	Homsap IGHJ5*02 F	Homsap IGHD2-15*01 F	caggtccagctggtgcagtctggggct...gaggtgaagaagcctgggtcctcggtgaaggtctcctgcaaggcttctggaggcaccttc............agcagctatgctatcagctgggtgcgacaggcccctggacaagggcttgagtggatgggaaggatcatccctatc......cttggtatagcaaactacgcacagaagttccag...ggcagagtcacgattaccgcggacaaatccacgagcacagcctacatggagctgagcagcctgagatctgaggacacggccgtgtattactgtgcgagagatagatgtagtggtggtagctgctacctcgggtacaactggttcgacccctggggccagggaaccctggtcaccgtctcc…		caggtccagctggtgcagtctggggct...gaggtgaagaagcctgggtcctcggtgaaggtctcctgcaaggcttctggaggcaccttc............agcagctatgctatcagctgggtgcgacaggcccctggacaagggcttgagtggatgggaaggatcatccctatc......cttggtatagcaaactacgcacagaagttccag...ggcagagtcacgattaccgcggacaaatccacgagcacagcctacatggagctgagcagcctgagatctgaggacacggccgtgtattactgtgcgagaga	caggtccagctggtgcagtctggggct...gaggtgaagaagcctgggtcctcggtgaaggtctcctgcaaggcttct	ggaggcaccttc............agcagctatgct	atcagctgggtgcgacaggcccctggacaagggcttgagtggatgggaagg	atcatccctatc......cttggtatagca	aactacgcacagaagttccag...ggcagagtcacgattaccgcggacaaatccacgagcacagcctacatggagctgagcagcctgagatctgaggacacggccgtgtattactgt	gcgagagatagatgtagtggtggtagctgctacctcgggtacaactggttcgacccc	tgtgcgagagatagatgtagtggtggtagctgctacctcgggtacaactggttcgacccctgg	acaactggttcgacccctggggccagggaaccctggtcaccgtctcctcag	tggggccagggaaccctggtcaccgtctcctcag
1433	ATAAGAGGTGCATCTA-1_contig_2	productive	Homsap IGHV3-23*01 F, or Homsap IGHV3-23D*01 F	Homsap IGHJ6*02 F	Homsap IGHD2-21*01 F	gaggtgcagctgttggagtctggggga...ggcttggtacagcctggggggtccctgagactctcctgtgcagcctctggattcaccttt............agcagctatgccatgagctgggtccgccaggctccagggaaggggctggagtgggtctcagctattagtggtagt......ggtggtagcacatactacgcagactccgtgaag...ggccggttcaccatctccagagacaattccaagaacacgctgtatctgcaaatgaacagcctgagagccgaggacacggccgtatattactgtgcgaaagcagctggagggtattgtggtggtgattgctattccatccaccacgccggagcctttttagcttactactactacggtatg…		gaggtgcagctgttggagtctggggga...ggcttggtacagcctggggggtccctgagactctcctgtgcagcctctggattcaccttt............agcagctatgccatgagctgggtccgccaggctccagggaaggggctggagtgggtctcagctattagtggtagt......ggtggtagcacatactacgcagactccgtgaag...ggccggttcaccatctccagagacaattccaagaacacgctgtatctgcaaatgaacagcctgagagccgaggacacggccgtatattactgtgcgaaag	gaggtgcagctgttggagtctggggga...ggcttggtacagcctggggggtccctgagactctcctgtgcagcctct	ggattcaccttt............agcagctatgcc	atgagctgggtccgccaggctccagggaaggggctggagtgggtctcagct	attagtggtagt......ggtggtagcaca	tactacgcagactccgtgaag...ggccggttcaccatctccagagacaattccaagaacacgctgtatctgcaaatgaacagcctgagagccgaggacacggccgtatattactgt	gcgaaagcagctggagggtattgtggtggtgattgctattccatccaccacgccggagcctttttagcttactactactacggtatggacgtc	tgtgcgaaagcagctggagggtattgtggtggtgattgctattccatccaccacgccggagcctttttagcttactactactacggtatggacgtctgg	tactactactacggtatggacgtctggggccaagggaccacggtcaccgtctcctca	tggggccaagggaccacggtcaccgtctcctca
2472	ATAAGAGGTGTTTGTG-1_contig_2	productive	Homsap IGHV1-46*01 F, or Homsap IGHV1-46*03 F	Homsap IGHJ6*02 F	Homsap IGHD3-9*01 F	caggtgcagctggtgcagtctggggct...gaggtgaagaagcctggggcctcagtgaaggtttcctgcaaggcatctggatacaccttc............accagctactatatgcactgggtgcgacaggcccctggacaagggcttgagtggatgggaataatcaaccctagt......ggtggtagcacaagctacgcacagaagttccag...ggcagagtcaccatgaccagggacacgtccacgagcacagtctacatggagctgagcagcctgagatctgaggacacggccgtgtattactgtgcgagaatgcccacgtccaagacctacgatattttgactggtaaaccccactactactactacggtatggacgtctggggccaaggg…		caggtgcagctggtgcagtctggggct...gaggtgaagaagcctggggcctcagtgaaggtttcctgcaaggcatctggatacaccttc............accagctactatatgcactgggtgcgacaggcccctggacaagggcttgagtggatgggaataatcaaccctagt......ggtggtagcacaagctacgcacagaagttccag...ggcagagtcaccatgaccagggacacgtccacgagcacagtctacatggagctgagcagcctgagatctgaggacacggccgtgtattactgtgcgaga	caggtgcagctggtgcagtctggggct...gaggtgaagaagcctggggcctcagtgaaggtttcctgcaaggcatct	ggatacaccttc............accagctactat	atgcactgggtgcgacaggcccctggacaagggcttgagtggatgggaata	atcaaccctagt......ggtggtagcaca	agctacgcacagaagttccag...ggcagagtcaccatgaccagggacacgtccacgagcacagtctacatggagctgagcagcctgagatctgaggacacggccgtgtattactgt	gcgagaatgcccacgtccaagacctacgatattttgactggtaaaccccactactactactacggtatggacgtc	tgtgcgagaatgcccacgtccaagacctacgatattttgactggtaaaccccactactactactacggtatggacgtctgg	actactactactacggtatggacgtctggggccaagggaccacggtcaccgtctcctca	tggggccaagggaccacggtcaccgtctcctca
2215	ATAGACCCATCTCGCT-1_contig_1	productive	Homsap IGHV4-34*01 F	Homsap IGHJ4*02 F	Homsap IGHD3-3*01 F	caggtgcagctacagcagtggggcgca...ggactgttgaagccttcggagaccctgtccctcacctgcgctgtctatggtgggtccttc............agtggttactactggagctggatccgccagcccccagggaaggggctggagtggattggggaaatcaatcatagt.........ggaagcaccaactacaacccgtccctcaag...agtcgagtcaccatatcagtagacacgtccaagaaccagttctccctgaagctgagctctgtgaccgccgcggacacggctgtgtattactgtgcgagaggcaggggcccttttgaagcaggaaacttcgttcccaaacaatactactttgactactggggccagggaaccctggtcacc…		caggtgcagctacagcagtggggcgca...ggactgttgaagccttcggagaccctgtccctcacctgcgctgtctatggtgggtccttc............agtggttactactggagctggatccgccagcccccagggaaggggctggagtggattggggaaatcaatcatagt.........ggaagcaccaactacaacccgtccctcaag...agtcgagtcaccatatcagtagacacgtccaagaaccagttctccctgaagctgagctctgtgaccgccgcggacacggctgtgtattactgtgcgagagg	caggtgcagctacagcagtggggcgca...ggactgttgaagccttcggagaccctgtccctcacctgcgctgtctat	ggtgggtccttc............agtggttactac	tggagctggatccgccagcccccagggaaggggctggagtggattggggaa	atcaatcatagt.........ggaagcacc	aactacaacccgtccctcaag...agtcgagtcaccatatcagtagacacgtccaagaaccagttctccctgaagctgagctctgtgaccgccgcggacacggctgtgtattactgt	gcgagaggcaggggcccttttgaagcaggaaacttcgttcccaaacaatactactttgactac	tgtgcgagaggcaggggcccttttgaagcaggaaacttcgttcccaaacaatactactttgactactgg	actactttgactactggggccagggaaccctggtcaccgtctcctcag	tggggccagggaaccctggtcaccgtctcctcag
481	ATAGACCTCCTCGCAT-1_contig_2	productive	Homsap IGHV3-23*01 F, or Homsap IGHV3-23D*01 F	Homsap IGHJ1*01 F	Homsap IGHD2-15*01 F	gaggtgcagctgttggagtctggggga...gacttggtacagcctggggggtccctgagactctcctgtgcagcctctggattcatcttt............agcaactatgccatgacctgggtccgccaggctccagggaaggggctgcaatgggtctcagctattagtagtagc......ggtggtttcacagaccacgcagactccgtgaag...ggccggttcaccgtctccagagacaattccaagaacacgctgtatctgcaaatgaacagcctgaacgccgaggacacggccgtatatttctgtgcgaaagccccaagtcattattgtagtggtggcagttgctacgggtacttccaccagtggggccagggcaccctggtcaccgtctcc…		gaggtgcagctgttggagtctggggga...gacttggtacagcctggggggtccctgagactctcctgtgcagcctctggattcatcttt............agcaactatgccatgacctgggtccgccaggctccagggaaggggctgcaatgggtctcagctattagtagtagc......ggtggtttcacagaccacgcagactccgtgaag...ggccggttcaccgtctccagagacaattccaagaacacgctgtatctgcaaatgaacagcctgaacgccgaggacacggccgtatatttctgtgcgaaag	gaggtgcagctgttggagtctggggga...gacttggtacagcctggggggtccctgagactctcctgtgcagcctct	ggattcatcttt............agcaactatgcc	atgacctgggtccgccaggctccagggaaggggctgcaatgggtctcagct	attagtagtagc......ggtggtttcaca	gaccacgcagactccgtgaag...ggccggttcaccgtctccagagacaattccaagaacacgctgtatctgcaaatgaacagcctgaacgccgaggacacggccgtatatttctgt	gcgaaagccccaagtcattattgtagtggtggcagttgctacgggtacttccaccag	tgtgcgaaagccccaagtcattattgtagtggtggcagttgctacgggtacttccaccagtgg	tacttccaccagtggggccagggcaccctggtcaccgtctcctcag	tggggccagggcaccctggtcaccgtctcctcag
3050	ATCACGATCAGTCCCT-1_contig_2	productive	Homsap IGHV4-39*01 F	Homsap IGHJ5*02 F	Homsap IGHD4-23*01 ORF	cagctgcagctgcaggagtcgggccca...ggactggtgaagccttcggagaccctgtccctcacctgcactgtctctggtggctccatcagc......agtagtagttactactggggctggatccgccagcccccagggaaggggctggagtggattgggagtatctattatagt.........gggagcacctactacaacccgtccctcaag...agtcgagtcaccatatccgtagacacgtccaagaaccagttctccctgaagctgagctctgtgaccgccgcagacacggctgtgtattactgtgcgagacccttctacggtggtaactttggctggttcgacccctggggccagggaaccctggtcaccgtctcctcag		cagctgcagctgcaggagtcgggccca...ggactggtgaagccttcggagaccctgtccctcacctgcactgtctctggtggctccatcagc......agtagtagttactactggggctggatccgccagcccccagggaaggggctggagtggattgggagtatctattatagt.........gggagcacctactacaacccgtccctcaag...agtcgagtcaccatatccgtagacacgtccaagaaccagttctccctgaagctgagctctgtgaccgccgcagacacggctgtgtattactgtgcgagac	cagctgcagctgcaggagtcgggccca...ggactggtgaagccttcggagaccctgtccctcacctgcactgtctct	ggtggctccatcagc......agtagtagttactac	tggggctggatccgccagcccccagggaaggggctggagtggattgggagt	atctattatagt.........gggagcacc	tactacaacccgtccctcaag...agtcgagtcaccatatccgtagacacgtccaagaaccagttctccctgaagctgagctctgtgaccgccgcagacacggctgtgtattactgt	gcgagacccttctacggtggtaactttggctggttcgacccc	tgtgcgagacccttctacggtggtaactttggctggttcgacccctgg	ctggttcgacccctggggccagggaaccctggtcaccgtctcctcag	tggggccagggaaccctggtcaccgtctcctcag
2569	ATCATCTAGAGCTTCT-1_contig_2	productive	Homsap IGHV1-8*01 F	Homsap IGHJ3*02 F	Homsap IGHD3-3*01 F	caggtgcagctggtgcagtctggggct...gaggtgaagaagcctggggcctcagtgaaggtctcctgcaaggcttctggatacaccttc............accagttatgatatcaactgggtgcgacaggccactggacaagggcttgagtggatgggatggatgaaccctaac......agtggtaacacaggctatgcacagaagttccag...ggcagagtcaccatgaccaggaacacctccataagcacagcctacatggagctgagcagcctgagatctgaggacacggccgtgtattactgtgcgagaccgcgctacgatttttggagtgcccgtgatgcttttgatatctggggccaagggacaatggtcaccgtctcttcag		caggtgcagctggtgcagtctggggct...gaggtgaagaagcctggggcctcagtgaaggtctcctgcaaggcttctggatacaccttc............accagttatgatatcaactgggtgcgacaggccactggacaagggcttgagtggatgggatggatgaaccctaac......agtggtaacacaggctatgcacagaagttccag...ggcagagtcaccatgaccaggaacacctccataagcacagcctacatggagctgagcagcctgagatctgaggacacggccgtgtattactgtgcgaga	caggtgcagctggtgcagtctggggct...gaggtgaagaagcctggggcctcagtgaaggtctcctgcaaggcttct	ggatacaccttc............accagttatgat	atcaactgggtgcgacaggccactggacaagggcttgagtggatgggatgg	atgaaccctaac......agtggtaacaca	ggctatgcacagaagttccag...ggcagagtcaccatgaccaggaacacctccataagcacagcctacatggagctgagcagcctgagatctgaggacacggccgtgtattactgt	gcgagaccgcgctacgatttttggagtgcccgtgatgcttttgatatc	tgtgcgagaccgcgctacgatttttggagtgcccgtgatgcttttgatatctgg	tgatgcttttgatatctggggccaagggacaatggtcaccgtctcttcag	tggggccaagggacaatggtcaccgtctcttcag
2358	ATCATCTGTCATGCCG-1_contig_3	productive	Homsap IGHV3-33*01 F, or Homsap IGHV3-33*06 F	Homsap IGHJ4*02 F	Homsap IGHD6-19*01 F	caggtgcagctggtggagtctggggga...ggcgtggtccagcctgggaggtccctgagactctcctgtgcagcgtctggattcaccttc............agtagctatggcatgcactgggtccgccaggctccaggcaaggggctggagtgggtggcagttatatggtatgat......ggaagtaataaatactatgcagactccgtgaag...ggccgattcaccatctccagagacaattccaagaacacgctgtatctgcaaatgaacagcctgagagccgaggacacggctgtgtattactgtgcgagagatttgaagttcgaggaagagggtatagcagtggctggtctctactggggccagggaaccctggtcaccgtctcctcag		caggtgcagctggtggagtctggggga...ggcgtggtccagcctgggaggtccctgagactctcctgtgcagcgtctggattcaccttc............agtagctatggcatgcactgggtccgccaggctccaggcaaggggctggagtgggtggcagttatatggtatgat......ggaagtaataaatactatgcagactccgtgaag...ggccgattcaccatctccagagacaattccaagaacacgctgtatctgcaaatgaacagcctgagagccgaggacacggctgtgtattactgtgcgagaga	caggtgcagctggtggagtctggggga...ggcgtggtccagcctgggaggtccctgagactctcctgtgcagcgtct	ggattcaccttc............agtagctatggc	atgcactgggtccgccaggctccaggcaaggggctggagtgggtggcagtt	atatggtatgat......ggaagtaataaa	tactatgcagactccgtgaag...ggccgattcaccatctccagagacaattccaagaacacgctgtatctgcaaatgaacagcctgagagccgaggacacggctgtgtattactgt	gcgagagatttgaagttcgaggaagagggtatagcagtggctggtctctac	tgtgcgagagatttgaagttcgaggaagagggtatagcagtggctggtctctactgg	ctactggggccagggaaccctggtcaccgtctcctcag	tggggccagggaaccctggtcaccgtctcctcag
1931	ATCATGGAGAGTAAGG-1_contig_3	productive	Homsap IGHV3-9*01 F	Homsap IGHJ3*02 F	Homsap IGHD6-19*01 F	gaagtgcagctggtggagtctggggga...ggcttggtacagcctggcaggtccctgagactctcctgtgcagcctctggattcaccttt............gatgattatgccatgcactgggtccggcaagctccagggaagggcctggagtgggtctcaggtattagttggaat......agtggtagcataggctatgcggactctgtgaag...ggccgattcaccatctccagagacaacgccaagaactccctgtatctgcaaatgaacagtctgagagctgaggacacggccttgtattactgtgcaaaagataagggatacagctatggccaccgagggggaagcagtggctggtacggtgcttttgatatctggggccaagggacaatg…		gaagtgcagctggtggagtctggggga...ggcttggtacagcctggcaggtccctgagactctcctgtgcagcctctggattcaccttt............gatgattatgccatgcactgggtccggcaagctccagggaagggcctggagtgggtctcaggtattagttggaat......agtggtagcataggctatgcggactctgtgaag...ggccgattcaccatctccagagacaacgccaagaactccctgtatctgcaaatgaacagtctgagagctgaggacacggccttgtattactgtgcaaaagata	gaagtgcagctggtggagtctggggga...ggcttggtacagcctggcaggtccctgagactctcctgtgcagcctct	ggattcaccttt............gatgattatgcc	atgcactgggtccggcaagctccagggaagggcctggagtgggtctcaggt	attagttggaat......agtggtagcata	ggctatgcggactctgtgaag...ggccgattcaccatctccagagacaacgccaagaactccctgtatctgcaaatgaacagtctgagagctgaggacacggccttgtattactgt	gcaaaagataagggatacagctatggccaccgagggggaagcagtggctggtacggtgcttttgatatc	tgtgcaaaagataagggatacagctatggccaccgagggggaagcagtggctggtacggtgcttttgatatctgg	tgcttttgatatctggggccaagggacaatggtcaccgtctcttcag	tggggccaagggacaatggtcaccgtctcttcag
3660	ATCATGGCACCGGAAA-1_contig_2	productive	Homsap IGHV2-26*01 F	Homsap IGHJ4*02 F	Homsap IGHD3-10*01 F	caggtcaccttgaaggagtctggtcct...gtgctggtgaaacccacagagaccctcacgctgacctgcaccgtctctgggttctcactcagc......aatgctagaatgggtgtgagctggatccgtcagcccccagggaaggccctggagtggcttgcacacattttttcgaat.........gacgaaaaatcctacagcacatctctgaag...agcaggctcaccatctccaaggacacctccaaaagccaggtggtccttaccatgaccaacatggaccctgtggacacagccacatattactgtgcacggatacggtattactatggttcggggagttaccgaattgactactggggccagggaaccctggtcaccgtctcctcag		caggtcaccttgaaggagtctggtcct...gtgctggtgaaacccacagagaccctcacgctgacctgcaccgtctctgggttctcactcagc......aatgctagaatgggtgtgagctggatccgtcagcccccagggaaggccctggagtggcttgcacacattttttcgaat.........gacgaaaaatcctacagcacatctctgaag...agcaggctcaccatctccaaggacacctccaaaagccaggtggtccttaccatgaccaacatggaccctgtggacacagccacatattactgtgcacggatac	caggtcaccttgaaggagtctggtcct...gtgctggtgaaacccacagagaccctcacgctgacctgcaccgtctct	gggttctcactcagc......aatgctagaatgggt	gtgagctggatccgtcagcccccagggaaggccctggagtggcttgcacac	attttttcgaat.........gacgaaaaa	tcctacagcacatctctgaag...agcaggctcaccatctccaaggacacctccaaaagccaggtggtccttaccatgaccaacatggaccctgtggacacagccacatattactgt	gcacggatacggtattactatggttcggggagttaccgaattgactac	tgtgcacggatacggtattactatggttcggggagttaccgaattgactactgg	ttgactactggggccagggaaccctggtcaccgtctcctcag	tggggccagggaaccctggtcaccgtctcctcag
3664	ATCCACCAGTCGCCGT-1_contig_4	productive	Homsap IGHV3-23*01 F, or Homsap IGHV3-23D*01 F	Homsap IGHJ6*02 F	Homsap IGHD3-10*01 F	gaggtgcagctgttggagtctggggga...ggcttggtacagcctggggggtccctgagactctcctgtgcagcctctggattcaccttt............agcagctatgccatgagctgggtccgccaggctccagggaaggggctggagtgggtctcagctattagtggtagt......ggtgatagcacatactacgcagactccgtgaag...ggccggttcaccatctccagagacaattccaagaacacgctgtatgtgcaaatgaacagcctgagagccgaggacacggccgtatattactgtgcgaaagacatatatagtatggttcggggagtgaacaataagggcggcggtatggacgtctggggccaagggaccacggtcaccgtc…		gaggtgcagctgttggagtctggggga...ggcttggtacagcctggggggtccctgagactctcctgtgcagcctctggattcaccttt............agcagctatgccatgagctgggtccgccaggctccagggaaggggctggagtgggtctcagctattagtggtagt......ggtgatagcacatactacgcagactccgtgaag...ggccggttcaccatctccagagacaattccaagaacacgctgtatgtgcaaatgaacagcctgagagccgaggacacggccgtatattactgtgcgaaaga	gaggtgcagctgttggagtctggggga...ggcttggtacagcctggggggtccctgagactctcctgtgcagcctct	ggattcaccttt............agcagctatgcc	atgagctgggtccgccaggctccagggaaggggctggagtgggtctcagct	attagtggtagt......ggtgatagcaca	tactacgcagactccgtgaag...ggccggttcaccatctccagagacaattccaagaacacgctgtatgtgcaaatgaacagcctgagagccgaggacacggccgtatattactgt	gcgaaagacatatatagtatggttcggggagtgaacaataagggcggcggtatggacgtc	tgtgcgaaagacatatatagtatggttcggggagtgaacaataagggcggcggtatggacgtctgg	cggtatggacgtctggggccaagggaccacggtcaccgtctcctca	tggggccaagggaccacggtcaccgtctcctca
1785	ATCCACCGTACGCACC-1_contig_3	productive	Homsap IGHV4-39*01 F	Homsap IGHJ4*02 F	Homsap IGHD1-26*01 F	cagctgcagctgcaggagtcgggcccc...ggactgatgaaggcttcggagaccctgtccctcacctgcactgtctctggtggctccatcagc......agtgggagttactactggggctggatccgccagcccccagggaaggggctggagtggattgggagtatctattatgat.........gggggcacctactacaacccgtccctcagg...agtcgagtcaccatatccgtagacacgtccaagaaccagttctccctgaagctgagctctgtgaccgccgcagacacggctgtggattactgtgcgagactatcggaggacggtgactacattgactactggggccagggaaccctggtcaccgtctcctc		cagctgcagctgcaggagtcgggcccc...ggactgatgaaggcttcggagaccctgtccctcacctgcactgtctctggtggctccatcagc......agtgggagttactactggggctggatccgccagcccccagggaaggggctggagtggattgggagtatctattatgat.........gggggcacctactacaacccgtccctcagg...agtcgagtcaccatatccgtagacacgtccaagaaccagttctccctgaagctgagctctgtgaccgccgcagacacggctgtggattactgtgcgagac	cagctgcagctgcaggagtcgggcccc...ggactgatgaaggcttcggagaccctgtccctcacctgcactgtctct	ggtggctccatcagc......agtgggagttactac	tggggctggatccgccagcccccagggaaggggctggagtggattgggagt	atctattatgat.........gggggcacc	tactacaacccgtccctcagg...agtcgagtcaccatatccgtagacacgtccaagaaccagttctccctgaagctgagctctgtgaccgccgcagacacggctgtggattactgt	gcgagactatcggaggacggtgactacattgactac	tgtgcgagactatcggaggacggtgactacattgactactgg	actacattgactactggggccagggaaccctggtcaccgtctcctc	tggggccagggaaccctggtcaccgtctcctc
4043	ATCCACCTCCTACAGA-1_contig_4	productive	Homsap IGHV4-39*01 F	Homsap IGHJ2*01 F	Homsap IGHD4-23*01 ORF	cagctgcagctgcaggagtcgggccca...ggactggtgaagccttcggagaccctgtccctcacctgcactgtctctggtggctccatcagc......agtagtagttactactggggctggatccgccagcccccagggaaggggctggagtggattgggagtatctattatagt.........gggagcacctactacaacccgtccctcaag...agtcgagtcaccatatccgtagacacgtccaagaaccagttctccctgaagctgagctctgtgaccgccgcagacacggctgtgtattactgtgcgagacgggggcggggcggtggtaactccgcctggtacttcgatctctggggccgtggcaccctggtcactgtctcctcag		cagctgcagctgcaggagtcgggccca...ggactggtgaagccttcggagaccctgtccctcacctgcactgtctctggtggctccatcagc......agtagtagttactactggggctggatccgccagcccccagggaaggggctggagtggattgggagtatctattatagt.........gggagcacctactacaacccgtccctcaag...agtcgagtcaccatatccgtagacacgtccaagaaccagttctccctgaagctgagctctgtgaccgccgcagacacggctgtgtattactgtgcgagac	cagctgcagctgcaggagtcgggccca...ggactggtgaagccttcggagaccctgtccctcacctgcactgtctct	ggtggctccatcagc......agtagtagttactac	tggggctggatccgccagcccccagggaaggggctggagtggattgggagt	atctattatagt.........gggagcacc	tactacaacccgtccctcaag...agtcgagtcaccatatccgtagacacgtccaagaaccagttctccctgaagctgagctctgtgaccgccgcagacacggctgtgtattactgt	gcgagacgggggcggggcggtggtaactccgcctggtacttcgatctc	tgtgcgagacgggggcggggcggtggtaactccgcctggtacttcgatctctgg	ctggtacttcgatctctggggccgtggcaccctggtcactgtctcctcag	tggggccgtggcaccctggtcactgtctcctcag
3859	ATCCGAAAGACCCACC-1_contig_1	productive	Homsap IGHV1-69*04 F, or Homsap IGHV1-69*10 F or Homsap IGHV1-69*14 F or Homsap IGHV1-69*17 F	Homsap IGHJ3*02 F	Homsap IGHD3-22*01 F	caggtccagctggtgcagtctggggct...gaggtgaagaagcctgggtcctcggtgaaggtctcctgcaaggcctctggaggcaccttc............agcaaatatgccgtcacctgggtgcgacaggcccctggacaagggcttgagtggatgggagggatcatccctatc......attggcatagcagactatgcacagaagttccag...ggcagagtcacgattagcgcggacaaatccacaaacacagcctacatggagttgagcagcctgagatctgacgacacggccgtgtattactgtgcgaaatacgacattggtgatttggccccttttgatacctggggccaagggacactggtgaccgtctcttcag		caggtccagctggtgcagtctggggct...gaggtgaagaagcctgggtcctcggtgaaggtctcctgcaaggcctctggaggcaccttc............agcaaatatgccgtcacctgggtgcgacaggcccctggacaagggcttgagtggatgggagggatcatccctatc......attggcatagcagactatgcacagaagttccag...ggcagagtcacgattagcgcggacaaatccacaaacacagcctacatggagttgagcagcctgagatctgacgacacggccgtgtattactgtgcga	caggtccagctggtgcagtctggggct...gaggtgaagaagcctgggtcctcggtgaaggtctcctgcaaggcctct	ggaggcaccttc............agcaaatatgcc	gtcacctgggtgcgacaggcccctggacaagggcttgagtggatgggaggg	atcatccctatc......attggcatagca	gactatgcacagaagttccag...ggcagagtcacgattagcgcggacaaatccacaaacacagcctacatggagttgagcagcctgagatctgacgacacggccgtgtattactgt	gcgaaatacgacattggtgatttggccccttttgatacc	tgtgcgaaatacgacattggtgatttggccccttttgatacctgg	cttttgatacctggggccaagggacactggtgaccgtctcttcag	tggggccaagggacactggtgaccgtctcttcag
2811	ATCGAGTAGACAGGCT-1_contig_1	productive	Homsap IGHV3-33*01 F, or Homsap IGHV3-33*06 F	Homsap IGHJ4*02 F	Homsap IGHD4-17*01 F	caggtgcagctggtggagtctggggga...ggcgtggtccagcctgggaggtccctgagactctcctgtgcagcgtctggattcaccttc............agtagctatggcatgcactgggtccgccaggctccaggcaaggggctggagtgggtggcagttatatggtatgat......ggaagtaataaatactatgcagactccgtgaag...ggccgattcaccatctccagagacaattccaagaacacgctgtatctgcaaatgaacagcctgagagccgaggacacggctgtgtattactgtgcgagaggaaaaacgtacggggactactggggccagggaaccctggtcaccgtctcctcag		caggtgcagctggtggagtctggggga...ggcgtggtccagcctgggaggtccctgagactctcctgtgcagcgtctggattcaccttc............agtagctatggcatgcactgggtccgccaggctccaggcaaggggctggagtgggtggcagttatatggtatgat......ggaagtaataaatactatgcagactccgtgaag...ggccgattcaccatctccagagacaattccaagaacacgctgtatctgcaaatgaacagcctgagagccgaggacacggctgtgtattactgtgcgagag	caggtgcagctggtggagtctggggga...ggcgtggtccagcctgggaggtccctgagactctcctgtgcagcgtct	ggattcaccttc............agtagctatggc	atgcactgggtccgccaggctccaggcaaggggctggagtgggtggcagtt	atatggtatgat......ggaagtaataaa	tactatgcagactccgtgaag...ggccgattcaccatctccagagacaattccaagaacacgctgtatctgcaaatgaacagcctgagagccgaggacacggctgtgtattactgt	gcgagaggaaaaacgtacggggactac	tgtgcgagaggaaaaacgtacggggactactgg	gactactggggccagggaaccctggtcaccgtctcctcag	tggggccagggaaccctggtcaccgtctcctcag
560	ATCGAGTAGGCATTGG-1_contig_2	productive	Homsap IGHV3-7*03 F	Homsap IGHJ4*02 F	Homsap IGHD3-10*01 F	gaggtgcagctggtggagtctggggga...ggcttggtccagcctggggggtccctgagactctcctgtgcagcctctggattcaccttt............agtaactattggatgaactgggtccgccaggctccagggaaggggctggagtgggtggccaacatgaagcaagtt......ggaagtgagaaatacgatgtggactctgtgaag...ggccgattcaccatctccagagacaacgccaagaactcactgtatctgcaaatgaacagcctgagaaccgaggacacggccgtgtattactgtgcgaggtattactatgattcggggaattatcccatgtttgactactggggccagggaaccctggtcaccgtctcctcag		gaggtgcagctggtggagtctggggga...ggcttggtccagcctggggggtccctgagactctcctgtgcagcctctggattcaccttt............agtaactattggatgaactgggtccgccaggctccagggaaggggctggagtgggtggccaacatgaagcaagtt......ggaagtgagaaatacgatgtggactctgtgaag...ggccgattcaccatctccagagacaacgccaagaactcactgtatctgcaaatgaacagcctgagaaccgaggacacggccgtgtattactgtgcgag	gaggtgcagctggtggagtctggggga...ggcttggtccagcctggggggtccctgagactctcctgtgcagcctct	ggattcaccttt............agtaactattgg	atgaactgggtccgccaggctccagggaaggggctggagtgggtggccaac	atgaagcaagtt......ggaagtgagaaa	tacgatgtggactctgtgaag...ggccgattcaccatctccagagacaacgccaagaactcactgtatctgcaaatgaacagcctgagaaccgaggacacggccgtgtattactgt	gcgaggtattactatgattcggggaattatcccatgtttgactac	tgtgcgaggtattactatgattcggggaattatcccatgtttgactactgg	tttgactactggggccagggaaccctggtcaccgtctcctcag	tggggccagggaaccctggtcaccgtctcctcag
2243	ATCGAGTAGGTAAACT-1_contig_1	productive	Homsap IGHV2-70*15 F	Homsap IGHJ6*02 F	Homsap IGHD6-13*01 F	caggtcaccttgagggagtctggtcct...gcgctggtgaaacccacacagaccctcacactgacctgcaccttctctgggttctcactcagc......actagtggaatgtgtgtgagctggatccgtcagcccccagggaaggccctggagtggcttgcacgcattgattgggat.........gatgataaatactacagcacatctctgaag...accaggctcaccatctccaaggacacctccaaaaaccaggtggtccttacaatgaccaacatggaccctgtggacacagccacgtattactgtgcacggattaacgtagcagcagctggtaccagtatggacgtctggggccaagggaccacggtcaccgtctcctca		caggtcaccttgagggagtctggtcct...gcgctggtgaaacccacacagaccctcacactgacctgcaccttctctgggttctcactcagc......actagtggaatgtgtgtgagctggatccgtcagcccccagggaaggccctggagtggcttgcacgcattgattgggat.........gatgataaatactacagcacatctctgaag...accaggctcaccatctccaaggacacctccaaaaaccaggtggtccttacaatgaccaacatggaccctgtggacacagccacgtattactgtgcacggat	caggtcaccttgagggagtctggtcct...gcgctggtgaaacccacacagaccctcacactgacctgcaccttctct	gggttctcactcagc......actagtggaatgtgt	gtgagctggatccgtcagcccccagggaaggccctggagtggcttgcacgc	attgattgggat.........gatgataaa	tactacagcacatctctgaag...accaggctcaccatctccaaggacacctccaaaaaccaggtggtccttacaatgaccaacatggaccctgtggacacagccacgtattactgt	gcacggattaacgtagcagcagctggtaccagtatggacgtc	tgtgcacggattaacgtagcagcagctggtaccagtatggacgtctgg	gtatggacgtctggggccaagggaccacggtcaccgtctcctca	tggggccaagggaccacggtcaccgtctcctca
172	ATCGAGTGTCTCCCTA-1_contig_1	productive	Homsap IGHV4-34*01 F	Homsap IGHJ4*02 F	Homsap IGHD2-2*01 F	caggtgcagctacagcagtggggcgca...ggactgttgaagccttcggagaccctgtccctcacctgcgctgtctatggtgggtccttc............agtggttactactggagctggatccgccagcccccagggaaggggctggagtggattggggaaatcaatcatagt.........ggaagcaccaactacaacccgtccctcaag...agtcgagtcaccatatcagtagacacgtccaagaaccagttctccctgaagctgagctctgtgaccgccgcggacacggctgtgtattactgtgcgagaggccccaacgtaccagctgcccctcacgacacaaactttgactactggggccagggaaccctggtcaccgtctcctcag		caggtgcagctacagcagtggggcgca...ggactgttgaagccttcggagaccctgtccctcacctgcgctgtctatggtgggtccttc............agtggttactactggagctggatccgccagcccccagggaaggggctggagtggattggggaaatcaatcatagt.........ggaagcaccaactacaacccgtccctcaag...agtcgagtcaccatatcagtagacacgtccaagaaccagttctccctgaagctgagctctgtgaccgccgcggacacggctgtgtattactgtgcgagagg	caggtgcagctacagcagtggggcgca...ggactgttgaagccttcggagaccctgtccctcacctgcgctgtctat	ggtgggtccttc............agtggttactac	tggagctggatccgccagcccccagggaaggggctggagtggattggggaa	atcaatcatagt.........ggaagcacc	aactacaacccgtccctcaag...agtcgagtcaccatatcagtagacacgtccaagaaccagttctccctgaagctgagctctgtgaccgccgcggacacggctgtgtattactgt	gcgagaggccccaacgtaccagctgcccctcacgacacaaactttgactac	tgtgcgagaggccccaacgtaccagctgcccctcacgacacaaactttgactactgg	actttgactactggggccagggaaccctggtcaccgtctcctcag	tggggccagggaaccctggtcaccgtctcctcag
564	ATCTACTAGATATGGT-1_contig_4	productive	Homsap IGHV3-23*01 F, or Homsap IGHV3-23D*01 F	Homsap IGHJ5*02 F	Homsap IGHD3-10*01 F	gaggtgcagctgttggagtctggggga...ggcttggtacagcctggggggtccctgagactctcctgtgcagcctctggattcaccttt............agcagctatgccatgagctgggtccgccaggctccagggaaggggctggaatgggtctcacttattactggtagt......ggtggtagtgcagattatatagagtccgtgaag...ggccgattcaccatctccagagacaattccaagaacacgctgtatctgcaaatgaacagcctgagagccgaggacacggccgtatattactgtgcgaaatccctctatggttcggggatttatccctggttcgacccctggggccagggaaccctggtcaccgtctcctcag		gaggtgcagctgttggagtctggggga...ggcttggtacagcctggggggtccctgagactctcctgtgcagcctctggattcaccttt............agcagctatgccatgagctgggtccgccaggctccagggaaggggctggaatgggtctcacttattactggtagt......ggtggtagtgcagattatatagagtccgtgaag...ggccgattcaccatctccagagacaattccaagaacacgctgtatctgcaaatgaacagcctgagagccgaggacacggccgtatattactgtgcgaaa	gaggtgcagctgttggagtctggggga...ggcttggtacagcctggggggtccctgagactctcctgtgcagcctct	ggattcaccttt............agcagctatgcc	atgagctgggtccgccaggctccagggaaggggctggaatgggtctcactt	attactggtagt......ggtggtagtgca	gattatatagagtccgtgaag...ggccgattcaccatctccagagacaattccaagaacacgctgtatctgcaaatgaacagcctgagagccgaggacacggccgtatattactgt	gcgaaatccctctatggttcggggatttatccctggttcgacccc	tgtgcgaaatccctctatggttcggggatttatccctggttcgacccctgg	ctggttcgacccctggggccagggaaccctggtcaccgtctcctcag	tggggccagggaaccctggtcaccgtctcctcag
3307	ATCTACTCAGTATCTG-1_contig_4	productive	Homsap IGHV4-31*03 F	Homsap IGHJ4*02 F	Homsap IGHD3-22*01 F	caggtgcagctgcaggagtcgggccca...ggactggtgaagccttcacagaccctgtccctcacgtgcattgtctctggtggcgccgtcagc......agtggcggttactattggagctggatccgccagcggtcagggaagggcctagagtggattggatatatcaattctaga.........gggaccacctactacaacccgtccctcaag...agtcgacttaccatatctgtcgacacttctaagaatcagttctccctgaccctgaggtctgtgactgccgcggacgcggccacttatttctgtgcgcgagatagcagtaattacctttttgaagactggggccagggaaccgcagtcaccgtctcctcgg		caggtgcagctgcaggagtcgggccca...ggactggtgaagccttcacagaccctgtccctcacgtgcattgtctctggtggcgccgtcagc......agtggcggttactattggagctggatccgccagcggtcagggaagggcctagagtggattggatatatcaattctaga.........gggaccacctactacaacccgtccctcaag...agtcgacttaccatatctgtcgacacttctaagaatcagttctccctgaccctgaggtctgtgactgccgcggacgcggccacttatttctgtgcgcgaga	caggtgcagctgcaggagtcgggccca...ggactggtgaagccttcacagaccctgtccctcacgtgcattgtctct	ggtggcgccgtcagc......agtggcggttactat	tggagctggatccgccagcggtcagggaagggcctagagtggattggatat	atcaattctaga.........gggaccacc	tactacaacccgtccctcaag...agtcgacttaccatatctgtcgacacttctaagaatcagttctccctgaccctgaggtctgtgactgccgcggacgcggccacttatttctgt	gcgcgagatagcagtaattacctttttgaagac	tgtgcgcgagatagcagtaattacctttttgaagactgg	tttgaagactggggccagggaaccgcagtcaccgtctcctcgg	tggggccagggaaccgcagtcaccgtctcctcgg
2312	ATCTACTTCCGATATG-1_contig_1	productive	Homsap IGHV5-51*03 F	Homsap IGHJ1*01 F	Homsap IGHD6-13*01 F	gagctgcagctggtgcagtctggagca...gaggtgaaaaagccgggggagtctctgaagatctcctgtaagggttctggatacagcttt............gccaattactggatcggctgggtacgccagatgcccgggaagggcctggagtggatggggatcatctaccctgat......gactctgataccaggtacagcccgtccttccaa...ggccaggtcaccattttagccgacaagtccatcagcaccgcctacctacagtggaacagtctgagggcctcggacaccgccatctattattgtgcgaaagtagcagcagctggtactctgaatcccctccagcactggggccagggcaccctggtcaccgtctcctcag		gagctgcagctggtgcagtctggagca...gaggtgaaaaagccgggggagtctctgaagatctcctgtaagggttctggatacagcttt............gccaattactggatcggctgggtacgccagatgcccgggaagggcctggagtggatggggatcatctaccctgat......gactctgataccaggtacagcccgtccttccaa...ggccaggtcaccattttagccgacaagtccatcagcaccgcctacctacagtggaacagtctgagggcctcggacaccgccatctattattgtgcga	gagctgcagctggtgcagtctggagca...gaggtgaaaaagccgggggagtctctgaagatctcctgtaagggttct	ggatacagcttt............gccaattactgg	atcggctgggtacgccagatgcccgggaagggcctggagtggatggggatc	atctaccctgat......gactctgatacc	aggtacagcccgtccttccaa...ggccaggtcaccattttagccgacaagtccatcagcaccgcctacctacagtggaacagtctgagggcctcggacaccgccatctattattgt	gcgaaagtagcagcagctggtactctgaatcccctccagcac	tgtgcgaaagtagcagcagctggtactctgaatcccctccagcactgg	tccagcactggggccagggcaccctggtcaccgtctcctcag	tggggccagggcaccctggtcaccgtctcctcag
1435	ATCTGCCAGAGGTTGC-1_contig_1	productive	Homsap IGHV2-26*01 F	Homsap IGHJ4*02 F	Homsap IGHD3-10*01 F	caggtcaccttgaaggagtctggtcct...gtgctggtgaaacccacagagaccctcacgctcacctgcaccgtctctgggttctcactcagc......gatgctagaatgggtgtgagctggatccgtcagcccccagggaaggccctggagtggcttgcacacgttttttcgaat.........gacgaaaaatcctacagcacatctctagag...accaggctcaccatctccagggacacctccaaaagtcaggtggtccttaccatgaccaacatggaccctgtggacacagccacatattactgtgctcggatacgaagggagtactatggttcggggagttattaccatgacttctggggccagggaaccctggtcaccgtctcctccg		caggtcaccttgaaggagtctggtcct...gtgctggtgaaacccacagagaccctcacgctcacctgcaccgtctctgggttctcactcagc......gatgctagaatgggtgtgagctggatccgtcagcccccagggaaggccctggagtggcttgcacacgttttttcgaat.........gacgaaaaatcctacagcacatctctagag...accaggctcaccatctccagggacacctccaaaagtcaggtggtccttaccatgaccaacatggaccctgtggacacagccacatattactgtgctcggatac	caggtcaccttgaaggagtctggtcct...gtgctggtgaaacccacagagaccctcacgctcacctgcaccgtctct	gggttctcactcagc......gatgctagaatgggt	gtgagctggatccgtcagcccccagggaaggccctggagtggcttgcacac	gttttttcgaat.........gacgaaaaa	tcctacagcacatctctagag...accaggctcaccatctccagggacacctccaaaagtcaggtggtccttaccatgaccaacatggaccctgtggacacagccacatattactgt	gctcggatacgaagggagtactatggttcggggagttattaccatgacttc	tgtgctcggatacgaagggagtactatggttcggggagttattaccatgacttctgg	tgacttctggggccagggaaccctggtcaccgtctcctccg	tggggccagggaaccctggtcaccgtctcctccg
645	ATCTGCCAGATTACCC-1_contig_4	productive	Homsap IGHV4-39*01 F	Homsap IGHJ4*02 F	Homsap IGHD3-10*01 F	cagctgcagctgcaggagtcgggccca...ggactggtgaagccttcggagaccctgtccctcacctgcactgtctctggtggctccatcagc......agtagtagttactactggggctggatccgccagcccccagggaaggggctggagtggattgggagtatctattatagt.........gggagcacctactacaacccgtccctcaag...agtcgagtcaccatatccgtagacacgtccaagaaccagttctccctgaagctgagctctgtgaccgccgcagacacggctgtgtattactgtgcgagacaacccgataaaagtattactatggttcggggacttgactactggggccagggaaccctggtcaccgtctcctcag		cagctgcagctgcaggagtcgggccca...ggactggtgaagccttcggagaccctgtccctcacctgcactgtctctggtggctccatcagc......agtagtagttactactggggctggatccgccagcccccagggaaggggctggagtggattgggagtatctattatagt.........gggagcacctactacaacccgtccctcaag...agtcgagtcaccatatccgtagacacgtccaagaaccagttctccctgaagctgagctctgtgaccgccgcagacacggctgtgtattactgtgcgagaca	cagctgcagctgcaggagtcgggccca...ggactggtgaagccttcggagaccctgtccctcacctgcactgtctct	ggtggctccatcagc......agtagtagttactac	tggggctggatccgccagcccccagggaaggggctggagtggattgggagt	atctattatagt.........gggagcacc	tactacaacccgtccctcaag...agtcgagtcaccatatccgtagacacgtccaagaaccagttctccctgaagctgagctctgtgaccgccgcagacacggctgtgtattactgt	gcgagacaacccgataaaagtattactatggttcggggacttgactac	tgtgcgagacaacccgataaaagtattactatggttcggggacttgactactgg	ttgactactggggccagggaaccctggtcaccgtctcctcag	tggggccagggaaccctggtcaccgtctcctcag
3767	ATCTGCCAGCACCGTC-1_contig_6	productive	Homsap IGHV3-33*01 F, or Homsap IGHV3-33*06 F	Homsap IGHJ4*02 F	Homsap IGHD5-12*01 F	caggtgcagctggtggagtctggggga...ggcgtggtccagcctgggaggtccctgagactctcctgtgcagcgtctggattcaccttc............agtagctatggcatgcactgggtccgccaggctccaggcaaggggctggagtgggtggcagttatatggtatgat......ggaagtaataaatactatgcagactccgtgaag...ggccgattcaccatctccagagacaattccaagaacacgctgtatctgcaaatgaacagcctgagagccgaggacacggctgtgtattactgtgcgagaggtaatggtggatatagtggctacgaccaggctgactactggggccagggaaccctggtcaccgtctcctcag		caggtgcagctggtggagtctggggga...ggcgtggtccagcctgggaggtccctgagactctcctgtgcagcgtctggattcaccttc............agtagctatggcatgcactgggtccgccaggctccaggcaaggggctggagtgggtggcagttatatggtatgat......ggaagtaataaatactatgcagactccgtgaag...ggccgattcaccatctccagagacaattccaagaacacgctgtatctgcaaatgaacagcctgagagccgaggacacggctgtgtattactgtgcgagag	caggtgcagctggtggagtctggggga...ggcgtggtccagcctgggaggtccctgagactctcctgtgcagcgtct	ggattcaccttc............agtagctatggc	atgcactgggtccgccaggctccaggcaaggggctggagtgggtggcagtt	atatggtatgat......ggaagtaataaa	tactatgcagactccgtgaag...ggccgattcaccatctccagagacaattccaagaacacgctgtatctgcaaatgaacagcctgagagccgaggacacggctgtgtattactgt	gcgagaggtaatggtggatatagtggctacgaccaggctgactac	tgtgcgagaggtaatggtggatatagtggctacgaccaggctgactactgg	tgactactggggccagggaaccctggtcaccgtctcctcag	tggggccagggaaccctggtcaccgtctcctcag
2696	ATCTGCCGTCAATACC-1_contig_1	productive	Homsap IGHV1-18*01 F	Homsap IGHJ4*02 F	Homsap IGHD3-16*02 F	caggttcagctggtgcagtctggagct...gaggtgaagaagcctggggcctcagtgaaggtctcctgcaaggcttctggttacaccttt............accagctatggtatcagctgggtgcgacaggcccctggacaagggcttgagtggatgggatggatcagcgcttac......aatggtaacacaaactatgcacagaagctccag...ggcagagtcaccatgaccacagacacatccacgagcacagcctacatggagctgaggagcctgagatctgacgacacggccgtgtattactgtgcgagagggggagatattgttccctttgactactggggccagggaaccctggtcaccgtctcctcag		caggttcagctggtgcagtctggagct...gaggtgaagaagcctggggcctcagtgaaggtctcctgcaaggcttctggttacaccttt............accagctatggtatcagctgggtgcgacaggcccctggacaagggcttgagtggatgggatggatcagcgcttac......aatggtaacacaaactatgcacagaagctccag...ggcagagtcaccatgaccacagacacatccacgagcacagcctacatggagctgaggagcctgagatctgacgacacggccgtgtattactgtgcgagag	caggttcagctggtgcagtctggagct...gaggtgaagaagcctggggcctcagtgaaggtctcctgcaaggcttct	ggttacaccttt............accagctatggt	atcagctgggtgcgacaggcccctggacaagggcttgagtggatgggatgg	atcagcgcttac......aatggtaacaca	aactatgcacagaagctccag...ggcagagtcaccatgaccacagacacatccacgagcacagcctacatggagctgaggagcctgagatctgacgacacggccgtgtattactgt	gcgagagggggagatattgttccctttgactac	tgtgcgagagggggagatattgttccctttgactactgg	ctttgactactggggccagggaaccctggtcaccgtctcctcag	tggggccagggaaccctggtcaccgtctcctcag
2181	ATCTGCCGTGCTCTTC-1_contig_3	productive	Homsap IGHV3-21*02 F	Homsap IGHJ6*02 F	Homsap IGHD6-19*01 F	gaggtgcaactggtggagtctggggga...ggcctggtcaagcctggggggtccctgagactctcctgtgcagcctctggattcaccttc............aatacttatgccatgaactgggtccgccaggctccagggaaggggctggagtgggtctcttccattagcactggt......ggtacttacatatactacgcagactcagtgagg...ggccgattcaccatctccagagacgacaccgagaactcactgtttctacaaataaacagcctgagagccgaggactcggctgtgtattactgtgcgagagtggcagtggctggtactatctactactactacaatatggacgtctggggccgagggaccacggtcaccgtctcctca		gaggtgcaactggtggagtctggggga...ggcctggtcaagcctggggggtccctgagactctcctgtgcagcctctggattcaccttc............aatacttatgccatgaactgggtccgccaggctccagggaaggggctggagtgggtctcttccattagcactggt......ggtacttacatatactacgcagactcagtgagg...ggccgattcaccatctccagagacgacaccgagaactcactgtttctacaaataaacagcctgagagccgaggactcggctgtgtattactgtgcgagag	gaggtgcaactggtggagtctggggga...ggcctggtcaagcctggggggtccctgagactctcctgtgcagcctct	ggattcaccttc............aatacttatgcc	atgaactgggtccgccaggctccagggaaggggctggagtgggtctcttcc	attagcactggt......ggtacttacata	tactacgcagactcagtgagg...ggccgattcaccatctccagagacgacaccgagaactcactgtttctacaaataaacagcctgagagccgaggactcggctgtgtattactgt	gcgagagtggcagtggctggtactatctactactactacaatatggacgtc	tgtgcgagagtggcagtggctggtactatctactactactacaatatggacgtctgg	ctactactactacaatatggacgtctggggccgagggaccacggtcaccgtctcctca	tggggccgagggaccacggtcaccgtctcctca
280	ATGAGGGAGCCAGTAG-1_contig_3	productive	Homsap IGHV4-59*01 F	Homsap IGHJ4*02 F	Homsap IGHD3-10*01 F	caggtgcagctgcaggagtcgggccca...ggactggtgaagccttcggagaccctgtccctcacctgcactgtctctggtggctccatc............agtagttactactggagctggatccggcagcccccagggaagggactggagtggattgggtatatctattacagt.........gggagcaccaactacaacccctccctcaag...agtcgagtcaccatatcagtagacacgtccaagaaccagttctccctgaagctgagctctgtgaccgctgcggacacggccgtgtattactgtgcgagagccgcgtatgggtggttcggggagaactactactttgactactggggccagggaaccctggtcaccgtctcctcag		caggtgcagctgcaggagtcgggccca...ggactggtgaagccttcggagaccctgtccctcacctgcactgtctctggtggctccatc............agtagttactactggagctggatccggcagcccccagggaagggactggagtggattgggtatatctattacagt.........gggagcaccaactacaacccctccctcaag...agtcgagtcaccatatcagtagacacgtccaagaaccagttctccctgaagctgagctctgtgaccgctgcggacacggccgtgtattactgtgcgagag	caggtgcagctgcaggagtcgggccca...ggactggtgaagccttcggagaccctgtccctcacctgcactgtctct	ggtggctccatc............agtagttactac	tggagctggatccggcagcccccagggaagggactggagtggattgggtat	atctattacagt.........gggagcacc	aactacaacccctccctcaag...agtcgagtcaccatatcagtagacacgtccaagaaccagttctccctgaagctgagctctgtgaccgctgcggacacggccgtgtattactgt	gcgagagccgcgtatgggtggttcggggagaactactactttgactac	tgtgcgagagccgcgtatgggtggttcggggagaactactactttgactactgg	actactttgactactggggccagggaaccctggtcaccgtctcctcag	tggggccagggaaccctggtcaccgtctcctcag
484	ATGCGATCACATCCGG-1_contig_2	productive	Homsap IGHV3-23*01 F, or Homsap IGHV3-23D*01 F	Homsap IGHJ4*02 F	Homsap IGHD3-10*01 F	gaggtgcagctgttggagtctggggga...ggcttggtacagcctggggggtccctgagactctcctgtgcagcctctggattcaccttt............agcagctatgccatgagctgggtccgccaggctccagggaaggggctggagtgggtctcagctattagtggtagt......ggtggtagcacatactacgcagactccgtgaag...ggccggttcaccatctccagagacaattccaagaacacgctgtatctgcaaatgaacagcctgagagccgaggacacggccgtatattactgtgcgaaaactgacatggttcggggagttattgtatattttgactactggggccagggaaccctggtcaccgtctcctcag		gaggtgcagctgttggagtctggggga...ggcttggtacagcctggggggtccctgagactctcctgtgcagcctctggattcaccttt............agcagctatgccatgagctgggtccgccaggctccagggaaggggctggagtgggtctcagctattagtggtagt......ggtggtagcacatactacgcagactccgtgaag...ggccggttcaccatctccagagacaattccaagaacacgctgtatctgcaaatgaacagcctgagagccgaggacacggccgtatattactgtgcgaaa	gaggtgcagctgttggagtctggggga...ggcttggtacagcctggggggtccctgagactctcctgtgcagcctct	ggattcaccttt............agcagctatgcc	atgagctgggtccgccaggctccagggaaggggctggagtgggtctcagct	attagtggtagt......ggtggtagcaca	tactacgcagactccgtgaag...ggccggttcaccatctccagagacaattccaagaacacgctgtatctgcaaatgaacagcctgagagccgaggacacggccgtatattactgt	gcgaaaactgacatggttcggggagttattgtatattttgactac	tgtgcgaaaactgacatggttcggggagttattgtatattttgactactgg	tttgactactggggccagggaaccctggtcaccgtctcctcag	tggggccagggaaccctggtcaccgtctcctcag
2042	ATGGGAGTCGTCTGCT-1_contig_1	productive	Homsap IGHV3-48*01 F	Homsap IGHJ5*02 F	Homsap IGHD4-23*01 ORF	gaggtgcagctggtggagtctggggga...ggcttggtacagcctggggggtccctgagactctcctgtgcagcctctggattcaccttc............agtagctatagcatgaactgggtccgccaggctccagggaaggggctggagtgggtttcatacattagtagtagt......agtagtaccatatactacgcagactctgtgaag...ggccgattcaccatctccagagacaatgccaagaactcactgtatctgcaaatgaacagcctgagagccgaggacacggctgtgtattactgtgcgagagatcttggggctaacccgtggggccagggaaccctggtcaccgtctcctcag		gaggtgcagctggtggagtctggggga...ggcttggtacagcctggggggtccctgagactctcctgtgcagcctctggattcaccttc............agtagctatagcatgaactgggtccgccaggctccagggaaggggctggagtgggtttcatacattagtagtagt......agtagtaccatatactacgcagactctgtgaag...ggccgattcaccatctccagagacaatgccaagaactcactgtatctgcaaatgaacagcctgagagccgaggacacggctgtgtattactgtgcgagaga	gaggtgcagctggtggagtctggggga...ggcttggtacagcctggggggtccctgagactctcctgtgcagcctct	ggattcaccttc............agtagctatagc	atgaactgggtccgccaggctccagggaaggggctggagtgggtttcatac	attagtagtagt......agtagtaccata	tactacgcagactctgtgaag...ggccgattcaccatctccagagacaatgccaagaactcactgtatctgcaaatgaacagcctgagagccgaggacacggctgtgtattactgt	gcgagagatcttggggctaacccg	tgtgcgagagatcttggggctaacccgtgg	tggggccagggaaccctggtcaccgtctcctcag	tggggccagggaaccctggtcaccgtctcctcag
528	ATGTGTGTCCGCAAGC-1_contig_4	productive	Homsap IGHV4-4*02 F	Homsap IGHJ4*02 F	Homsap IGHD4-17*01 F	caggtgcagctgcaggagtcgggccca...ggactggtgaagccttcggggaccctgtccctcacctgcgctgtctctggtggctccatcagc.........agtagtaactggtggagttgggtccgccagcccccagggaaggggctggagtggattggggaaatctatcatagt.........gggagcaccaactacaacccgtccctcaag...agtcgagtcaccatatcagtagacaagtccaagaaccagttctccctgaagctgagctctgtgaccgccgcggacacggccgtgtattactgtgcgagagatatggcctacggtgactacggctactactttgactactggggccagggaaccctggtcaccgtctcctcag		caggtgcagctgcaggagtcgggccca...ggactggtgaagccttcggggaccctgtccctcacctgcgctgtctctggtggctccatcagc.........agtagtaactggtggagttgggtccgccagcccccagggaaggggctggagtggattggggaaatctatcatagt.........gggagcaccaactacaacccgtccctcaag...agtcgagtcaccatatcagtagacaagtccaagaaccagttctccctgaagctgagctctgtgaccgccgcggacacggccgtgtattactgtgcgagaga	caggtgcagctgcaggagtcgggccca...ggactggtgaagccttcggggaccctgtccctcacctgcgctgtctct	ggtggctccatcagc.........agtagtaactgg	tggagttgggtccgccagcccccagggaaggggctggagtggattggggaa	atctatcatagt.........gggagcacc	aactacaacccgtccctcaag...agtcgagtcaccatatcagtagacaagtccaagaaccagttctccctgaagctgagctctgtgaccgccgcggacacggccgtgtattactgt	gcgagagatatggcctacggtgactacggctactactttgactac	tgtgcgagagatatggcctacggtgactacggctactactttgactactgg	actactttgactactggggccagggaaccctggtcaccgtctcctcag	tggggccagggaaccctggtcaccgtctcctcag
332	ATGTGTGTCCGCGCAA-1_contig_3	productive	Homsap IGHV3-66*01 F, or Homsap IGHV3-66*04 F	Homsap IGHJ4*02 F	Homsap IGHD5-12*01 F	gaggtgcagctggtggagtctggggga...ggcttggtccagcctggggggtccctgagactctcctgtgcagcctctggattcaccgtc............agtagtgactacatgagctgggtccgccaggctccagggaagggactggagtgggtctcagttattcatagcggt.........ggtagtacattctacgcagactccgtgagg...ggcagattcaccatctccagagacaattccaagaacacactgtatcttcaaatgaacagcctgagagccgaggacacggctgtgtattactgtgcgagagatttggtggatatagtggctacgaatggtgactactggggccagggaaccctggtcaccgtctcctcag		gaggtgcagctggtggagtctggggga...ggcttggtccagcctggggggtccctgagactctcctgtgcagcctctggattcaccgtc............agtagtgactacatgagctgggtccgccaggctccagggaagggactggagtgggtctcagttattcatagcggt.........ggtagtacattctacgcagactccgtgagg...ggcagattcaccatctccagagacaattccaagaacacactgtatcttcaaatgaacagcctgagagccgaggacacggctgtgtattactgtgcgagaga	gaggtgcagctggtggagtctggggga...ggcttggtccagcctggggggtccctgagactctcctgtgcagcctct	ggattcaccgtc............agtagtgactac	atgagctgggtccgccaggctccagggaagggactggagtgggtctcagtt	attcatagcggt.........ggtagtaca	ttctacgcagactccgtgagg...ggcagattcaccatctccagagacaattccaagaacacactgtatcttcaaatgaacagcctgagagccgaggacacggctgtgtattactgt	gcgagagatttggtggatatagtggctacgaatggtgactac	tgtgcgagagatttggtggatatagtggctacgaatggtgactactgg	tgactactggggccagggaaccctggtcaccgtctcctcag	tggggccagggaaccctggtcaccgtctcctcag
1615	ATGTGTGTCGTTGACA-1_contig_3	productive	Homsap IGHV3-48*01 F	Homsap IGHJ4*02 F	Homsap IGHD3-22*01 F	gaggtgcagctggtggagtctggggga...ggcttggtacagcctggggggtccctgagactctcctgtgcagcctctggattcaccttc............agtagctatagcatgaactgggtccgccaggctccagggaaggggctggagtgggtttcatacattagtagtagt......agtagtaccatatactacgcagactctgtgaag...ggccgattcaccatctccagagacaatgccaagaactcactgtatctgcaaatgaacagcctgagagccgaggacacggctgtgtattactgtgcgagagatagtagtggttattaccctccttttgactactggggccagggaaccctggtcaccgtctcctcag		gaggtgcagctggtggagtctggggga...ggcttggtacagcctggggggtccctgagactctcctgtgcagcctctggattcaccttc............agtagctatagcatgaactgggtccgccaggctccagggaaggggctggagtgggtttcatacattagtagtagt......agtagtaccatatactacgcagactctgtgaag...ggccgattcaccatctccagagacaatgccaagaactcactgtatctgcaaatgaacagcctgagagccgaggacacggctgtgtattactgtgcgagaga	gaggtgcagctggtggagtctggggga...ggcttggtacagcctggggggtccctgagactctcctgtgcagcctct	ggattcaccttc............agtagctatagc	atgaactgggtccgccaggctccagggaaggggctggagtgggtttcatac	attagtagtagt......agtagtaccata	tactacgcagactctgtgaag...ggccgattcaccatctccagagacaatgccaagaactcactgtatctgcaaatgaacagcctgagagccgaggacacggctgtgtattactgt	gcgagagatagtagtggttattaccctccttttgactac	tgtgcgagagatagtagtggttattaccctccttttgactactgg	tttgactactggggccagggaaccctggtcaccgtctcctcag	tggggccagggaaccctggtcaccgtctcctcag
784	ATTACTCGTTGGAGGT-1_contig_1	productive	Homsap IGHV1-3*01 F	Homsap IGHJ4*02 F	Homsap IGHD3-10*01 F	caggtccagcttgtgcagtctggggct...gaggtgaagaagcctggggcctcagtgaaggtttcctgcaaggcttctggatacaccttc............actagctatgctatgcattgggtgcgccaggcccccggacaaaggcttgagtggatgggatggatcaacgctggc......aatggtaacacaaaatattcacagaagttccag...ggcagagtcaccattaccagggacacatccgcgagcacagcctacatggagctgagcagcctgagatctgaagacacggctgtgtattactgtgcgagagaaggttactatggttcggggatccgggactactggggccagggaaccctggtcaccgtctcctcag		caggtccagcttgtgcagtctggggct...gaggtgaagaagcctggggcctcagtgaaggtttcctgcaaggcttctggatacaccttc............actagctatgctatgcattgggtgcgccaggcccccggacaaaggcttgagtggatgggatggatcaacgctggc......aatggtaacacaaaatattcacagaagttccag...ggcagagtcaccattaccagggacacatccgcgagcacagcctacatggagctgagcagcctgagatctgaagacacggctgtgtattactgtgcgagaga	caggtccagcttgtgcagtctggggct...gaggtgaagaagcctggggcctcagtgaaggtttcctgcaaggcttct	ggatacaccttc............actagctatgct	atgcattgggtgcgccaggcccccggacaaaggcttgagtggatgggatgg	atcaacgctggc......aatggtaacaca	aaatattcacagaagttccag...ggcagagtcaccattaccagggacacatccgcgagcacagcctacatggagctgagcagcctgagatctgaagacacggctgtgtattactgt	gcgagagaaggttactatggttcggggatccgggactac	tgtgcgagagaaggttactatggttcggggatccgggactactgg	gactactggggccagggaaccctggtcaccgtctcctcag	tggggccagggaaccctggtcaccgtctcctcag
2247	ATTACTCTCCGCTGTT-1_contig_3	productive	Homsap IGHV4-4*02 F	Homsap IGHJ4*02 F	Homsap IGHD2-15*01 F	caggtgcagctgcaggagtcgggccca...ggactggtgaagccttcggggaccctgtccctcacctgcgctgtctctggtggctccatcagc.........agtagtaactggtggagttgggtccgccagcccccagggaaggggctggagtggattggggaaatctatcatagt.........gggagcaccaactacaacccgtccctcaag...agtcgagtcaccatatcagtagacaagtccaagaaccagttctccctgaagctgagctctgtgaccgccgcggacacggccgtgtattactgtgcgagagatgggtattgtagtggtggtagctgctacgatggggactactggggccagggaaccctggtcaccgtctcctcag		caggtgcagctgcaggagtcgggccca...ggactggtgaagccttcggggaccctgtccctcacctgcgctgtctctggtggctccatcagc.........agtagtaactggtggagttgggtccgccagcccccagggaaggggctggagtggattggggaaatctatcatagt.........gggagcaccaactacaacccgtccctcaag...agtcgagtcaccatatcagtagacaagtccaagaaccagttctccctgaagctgagctctgtgaccgccgcggacacggccgtgtattactgtgcgagaga	caggtgcagctgcaggagtcgggccca...ggactggtgaagccttcggggaccctgtccctcacctgcgctgtctct	ggtggctccatcagc.........agtagtaactgg	tggagttgggtccgccagcccccagggaaggggctggagtggattggggaa	atctatcatagt.........gggagcacc	aactacaacccgtccctcaag...agtcgagtcaccatatcagtagacaagtccaagaaccagttctccctgaagctgagctctgtgaccgccgcggacacggccgtgtattactgt	gcgagagatgggtattgtagtggtggtagctgctacgatggggactac	tgtgcgagagatgggtattgtagtggtggtagctgctacgatggggactactgg	gactactggggccagggaaccctggtcaccgtctcctcag	tggggccagggaaccctggtcaccgtctcctcag
2359	ATTATCCCAAGTAATG-1_contig_1	productive	Homsap IGHV3-30-3*01 F	Homsap IGHJ6*02 F	Homsap IGHD6-19*01 F	caggtgcagctggtggagtctggggga...ggcgtggtccagcctgggaggtccctgagactctcctgtgcagcctctggattcaccttc............agtagctatgctatgcactgggtccgccaggctccaggcaaggggctggagtgggtggcagttatatcatatgat......ggaagcaataaatactacgcagactccgtgaag...ggccgattcaccatctccagagacaattccaagaacacgctgtatctgcaaatgaacagcctgagagctgaggacacggctgtgtattactgtgcgagagatagggttttgcagtggctgacacgacactactactacggtatggacgtctggggccaagggaccacggtcaccgtctcc…		caggtgcagctggtggagtctggggga...ggcgtggtccagcctgggaggtccctgagactctcctgtgcagcctctggattcaccttc............agtagctatgctatgcactgggtccgccaggctccaggcaaggggctggagtgggtggcagttatatcatatgat......ggaagcaataaatactacgcagactccgtgaag...ggccgattcaccatctccagagacaattccaagaacacgctgtatctgcaaatgaacagcctgagagctgaggacacggctgtgtattactgtgcgagaga	caggtgcagctggtggagtctggggga...ggcgtggtccagcctgggaggtccctgagactctcctgtgcagcctct	ggattcaccttc............agtagctatgct	atgcactgggtccgccaggctccaggcaaggggctggagtgggtggcagtt	atatcatatgat......ggaagcaataaa	tactacgcagactccgtgaag...ggccgattcaccatctccagagacaattccaagaacacgctgtatctgcaaatgaacagcctgagagctgaggacacggctgtgtattactgt	gcgagagatagggttttgcagtggctgacacgacactactactacggtatggacgtc	tgtgcgagagatagggttttgcagtggctgacacgacactactactacggtatggacgtctgg	actactactacggtatggacgtctggggccaagggaccacggtcaccgtctcctca	tggggccaagggaccacggtcaccgtctcctca
4008	ATTATCCCATTATCTC-1_contig_2	productive	Homsap IGHV3-21*01 F	Homsap IGHJ4*02 F	Homsap IGHD2-15*01 F	gaggtgcagctggtggagtctggggga...ggcctggtcaagcctggggggtccctgagactctcctgtgcagcctctggattcaccttc............agtagctatagcatgaactgggtccgccaggctccagggaaggggctggagtgggtctcatccattagtagtagt......agtagttacatatactacgcagactcagtgaag...ggccgattcaccatctccagagacaacgccaagaactcactgtatctgcaaatgaacagcctgagagccgaggacacggctgtgtattactgtgcgagagacacatactctgtggtggtagctgctaccgttgactactggggccagggaaccctggtcaccgtctcctcag		gaggtgcagctggtggagtctggggga...ggcctggtcaagcctggggggtccctgagactctcctgtgcagcctctggattcaccttc............agtagctatagcatgaactgggtccgccaggctccagggaaggggctggagtgggtctcatccattagtagtagt......agtagttacatatactacgcagactcagtgaag...ggccgattcaccatctccagagacaacgccaagaactcactgtatctgcaaatgaacagcctgagagccgaggacacggctgtgtattactgtgcgagaga	gaggtgcagctggtggagtctggggga...ggcctggtcaagcctggggggtccctgagactctcctgtgcagcctct	ggattcaccttc............agtagctatagc	atgaactgggtccgccaggctccagggaaggggctggagtgggtctcatcc	attagtagtagt......agtagttacata	tactacgcagactcagtgaag...ggccgattcaccatctccagagacaacgccaagaactcactgtatctgcaaatgaacagcctgagagccgaggacacggctgtgtattactgt	gcgagagacacatactctgtggtggtagctgctaccgttgactac	tgtgcgagagacacatactctgtggtggtagctgctaccgttgactactgg	ttgactactggggccagggaaccctggtcaccgtctcctcag	tggggccagggaaccctggtcaccgtctcctcag
2185	ATTATCCGTGCGCTTG-1_contig_4	unproductive	Homsap IGHV3-30*03 F, or Homsap IGHV3-30*18 F or Homsap IGHV3-30-5*01 F	Homsap IGHJ6*02 F	Homsap IGHD5-18*01 F	................................................................................attcaccttc............agtaattatggcatgcactgggtccgccaggctccaggcaaggggctggagtgggtggcaattatatcatatgat......ggcactaatgaatattatgcagactccgtgaag...ggccgattcaccatctccagagacagttccaagaacacgctgcatctgcaaatcgatagcctgagacctgaggacacggctgtatattaatctttacccctatggcttattatcactgcggtatggacgtctggggccaagggaccacggtcaccgtctcctca		................................................................................attcaccttc............agtaattatggcatgcactgggtccgccaggctccaggcaaggggctggagtgggtggcaattatatcatatgat......ggcactaatgaatattatgcagactccgtgaag...ggccgattcaccatctccagagacagttccaagaacacgctgcatctgcaaatcgatagcctgagacctgaggacacggctgtatattaat	..............................................................................	..attcaccttc............agtaattatggc	atgcactgggtccgccaggctccaggcaaggggctggagtgggtggcaatt	atatcatatgat......ggcactaatgaa	tattatgcagactccgtgaag...ggccgattcaccatctccagagacagttccaagaacacgctgcatctgcaaatcgatagcctgagacctgaggacacggctgtatattaatct	ttacccctatggcttattatcactgcggtatggacgtc	tctttacccctatggcttattatcactgcggtatggacgtctgg	actgcggtatggacgtctggggccaagggaccacggtcaccgtctcctca	tggggccaagggaccacggtcaccgtctcctca
2887	ATTATCCGTGGTACAG-1_contig_1	productive	Homsap IGHV3-64D*06 F	Homsap IGHJ4*02 F	Homsap IGHD3-10*01 F	gaggtgcagctggtggagtctggggga...ggcttggtccagcctggggggtccctgagactctcctgttcagcctctggattcaccttc............agtagctatgctatgcactgggtccgccaggctccagggaagggactggaatatgtttcagctattagtagtaat......gggggtagcacatactacgcagactccgtgaag...ggcagattcaccatctccagagacaattccaagaacacgctgtatcttcaaatgagcagtctgagagctgaggacacggctgtgtattactgtgtgaaagtgaatgctattactatggttcggggagtatttgactactggggccagggaaccctggtcaccgtctcctcag		gaggtgcagctggtggagtctggggga...ggcttggtccagcctggggggtccctgagactctcctgttcagcctctggattcaccttc............agtagctatgctatgcactgggtccgccaggctccagggaagggactggaatatgtttcagctattagtagtaat......gggggtagcacatactacgcagactccgtgaag...ggcagattcaccatctccagagacaattccaagaacacgctgtatcttcaaatgagcagtctgagagctgaggacacggctgtgtattactgtgtgaaag	gaggtgcagctggtggagtctggggga...ggcttggtccagcctggggggtccctgagactctcctgttcagcctct	ggattcaccttc............agtagctatgct	atgcactgggtccgccaggctccagggaagggactggaatatgtttcagct	attagtagtaat......gggggtagcaca	tactacgcagactccgtgaag...ggcagattcaccatctccagagacaattccaagaacacgctgtatcttcaaatgagcagtctgagagctgaggacacggctgtgtattactgt	gtgaaagtgaatgctattactatggttcggggagtatttgactac	tgtgtgaaagtgaatgctattactatggttcggggagtatttgactactgg	tttgactactggggccagggaaccctggtcaccgtctcctcag	tggggccagggaaccctggtcaccgtctcctcag
786	ATTATCCTCAACACTG-1_contig_1	productive	Homsap IGHV3-23*04 F	Homsap IGHJ4*02 F	Homsap IGHD1-1*01 F	caggtgcagctggtggagtctggggga...ggcgtggtccagcctgggaggtccctgagactctcctgtgcagcctctggattcaccttt............agcagctatgccatgagctgggtccgccaggctccagggaaggggctggagtgggtctcagctattagtggtagt......ggtggtagcacatactacgcagactccgtgaag...ggccggttcaccatctccagagacaattccaagaacacgctgtatctgcaaatgaacagcctgagagccgaggacacggccgtatattactgtgcgaaagatacggcccccttatacaactggaacgactttgtaggagattactttgactactggggccagggaaccctggtcaccgtc…		caggtgcagctggtggagtctggggga...ggcgtggtccagcctgggaggtccctgagactctcctgtgcagcctctggattcaccttt............agcagctatgccatgagctgggtccgccaggctccagggaaggggctggagtgggtctcagctattagtggtagt......ggtggtagcacatactacgcagactccgtgaag...ggccggttcaccatctccagagacaattccaagaacacgctgtatctgcaaatgaacagcctgagagccgaggacacggccgtatattactgtgcgaaaga	caggtgcagctggtggagtctggggga...ggcgtggtccagcctgggaggtccctgagactctcctgtgcagcctct	ggattcaccttt............agcagctatgcc	atgagctgggtccgccaggctccagggaaggggctggagtgggtctcagct	attagtggtagt......ggtggtagcaca	tactacgcagactccgtgaag...ggccggttcaccatctccagagacaattccaagaacacgctgtatctgcaaatgaacagcctgagagccgaggacacggccgtatattactgt	gcgaaagatacggcccccttatacaactggaacgactttgtaggagattactttgactac	tgtgcgaaagatacggcccccttatacaactggaacgactttgtaggagattactttgactactgg	tactttgactactggggccagggaaccctggtcaccgtctcctcag	tggggccagggaaccctggtcaccgtctcctcag
2631	ATTATCCTCTGCAGTA-1_contig_2	productive	Homsap IGHV3-30-3*01 F	Homsap IGHJ4*02 F	Homsap IGHD3-10*01 F	caggtgcagctggtggagtctggggga...ggcgtggtccagcctgggaggtccctgagactctcctgtgcagcctctggattcaccttc............agtagctatgctatgcactgggtccgccaggctccaggcaaggggctggagtgggtggcagttatatcatatgat......ggaagcaataaatactacgcagactccgtgaag...ggccgattcaccatctccagagacaattccaagaacacgctgtatctgcaaatgaacagcctgagagctgaggacacggctgtgtattactgtgcgagagattcttatccgttcagggagttattacagtttgactactggggccagggaaccctggtcaccgtctcctcag		caggtgcagctggtggagtctggggga...ggcgtggtccagcctgggaggtccctgagactctcctgtgcagcctctggattcaccttc............agtagctatgctatgcactgggtccgccaggctccaggcaaggggctggagtgggtggcagttatatcatatgat......ggaagcaataaatactacgcagactccgtgaag...ggccgattcaccatctccagagacaattccaagaacacgctgtatctgcaaatgaacagcctgagagctgaggacacggctgtgtattactgtgcgagaga	caggtgcagctggtggagtctggggga...ggcgtggtccagcctgggaggtccctgagactctcctgtgcagcctct	ggattcaccttc............agtagctatgct	atgcactgggtccgccaggctccaggcaaggggctggagtgggtggcagtt	atatcatatgat......ggaagcaataaa	tactacgcagactccgtgaag...ggccgattcaccatctccagagacaattccaagaacacgctgtatctgcaaatgaacagcctgagagctgaggacacggctgtgtattactgt	gcgagagattcttatccgttcagggagttattacagtttgactac	tgtgcgagagattcttatccgttcagggagttattacagtttgactactgg	tttgactactggggccagggaaccctggtcaccgtctcctcag	tggggccagggaaccctggtcaccgtctcctcag
3261	ATTCTACCATAGAAAC-1_contig_1	productive	Homsap IGHV3-23*01 F, or Homsap IGHV3-23D*01 F	Homsap IGHJ4*02 F	Homsap IGHD3-10*01 F	gaggtgcagctgttggagtctggggga...ggcttggtacagcctggggggtccctgagactctcctgtgcagcctctggattcaccttt............agcagctatgccatgagctgggtccgccaggctccagggaaggggctggagtgggtctcagctattagtggtagt......ggtggtagcacatactacgcagactccgtgaag...ggccggttcaccatctccagagacaattccaagaacacgctgtatctgcaaatgaacagcctgagagccgaggacacggccgtatattactgtgcgaaagatactcactatggttcggggagtacattcaccccacttgactactggggccagggaaccctggtcaccgtctcctcag		gaggtgcagctgttggagtctggggga...ggcttggtacagcctggggggtccctgagactctcctgtgcagcctctggattcaccttt............agcagctatgccatgagctgggtccgccaggctccagggaaggggctggagtgggtctcagctattagtggtagt......ggtggtagcacatactacgcagactccgtgaag...ggccggttcaccatctccagagacaattccaagaacacgctgtatctgcaaatgaacagcctgagagccgaggacacggccgtatattactgtgcgaaaga	gaggtgcagctgttggagtctggggga...ggcttggtacagcctggggggtccctgagactctcctgtgcagcctct	ggattcaccttt............agcagctatgcc	atgagctgggtccgccaggctccagggaaggggctggagtgggtctcagct	attagtggtagt......ggtggtagcaca	tactacgcagactccgtgaag...ggccggttcaccatctccagagacaattccaagaacacgctgtatctgcaaatgaacagcctgagagccgaggacacggccgtatattactgt	gcgaaagatactcactatggttcggggagtacattcaccccacttgactac	tgtgcgaaagatactcactatggttcggggagtacattcaccccacttgactactgg	ttgactactggggccagggaaccctggtcaccgtctcctcag	tggggccagggaaccctggtcaccgtctcctcag
373	ATTGGACGTGCAGACA-1_contig_1	productive	Homsap IGHV3-66*01 F, or Homsap IGHV3-66*04 F	Homsap IGHJ3*02 F	Homsap IGHD5-18*01 F	gaggtgcagctggtggagtctggggga...ggcttggtccagcctggggggtccctgagactctcctgtgcagcctctggattcaccgtc............agtagcaactacatgagctgggtccgccaggctccagggaaggggctggagtgggtctcagttatttatagcggt.........ggtagcacatactacgcagactccgtgaag...ggcagattcaccatctccagagacaattccaagaacacgctgtatcttcaaatgaacagcctgagagccgaggacacggctgtgtattactgtgcgaggaccggctcacaggtttggtctgcttttgatatctggggccaagggacaatggtcaccgtctcttcag		gaggtgcagctggtggagtctggggga...ggcttggtccagcctggggggtccctgagactctcctgtgcagcctctggattcaccgtc............agtagcaactacatgagctgggtccgccaggctccagggaaggggctggagtgggtctcagttatttatagcggt.........ggtagcacatactacgcagactccgtgaag...ggcagattcaccatctccagagacaattccaagaacacgctgtatcttcaaatgaacagcctgagagccgaggacacggctgtgtattactgtgcgag	gaggtgcagctggtggagtctggggga...ggcttggtccagcctggggggtccctgagactctcctgtgcagcctct	ggattcaccgtc............agtagcaactac	atgagctgggtccgccaggctccagggaaggggctggagtgggtctcagtt	atttatagcggt.........ggtagcaca	tactacgcagactccgtgaag...ggcagattcaccatctccagagacaattccaagaacacgctgtatcttcaaatgaacagcctgagagccgaggacacggctgtgtattactgt	gcgaggaccggctcacaggtttggtctgcttttgatatc	tgtgcgaggaccggctcacaggtttggtctgcttttgatatctgg	tgcttttgatatctggggccaagggacaatggtcaccgtctcttcag	tggggccaagggacaatggtcaccgtctcttcag
1387	ATTGGACTCTGTCCGT-1_contig_2	productive	Homsap IGHV3-66*01 F, or Homsap IGHV3-66*04 F	Homsap IGHJ4*02 F	Homsap IGHD2-15*01 F	gaggtgcagctggtggagtctggggga...ggcttggtccagcctggggggtccctgagactctcctgtgcagcctctggattcaccgtc............agtagcaactacatgagctgggtccgccaggctccagggaaggggctggagtgggtctcagttatttatagcggt.........ggtagcacatactacgcagactccgtgaag...ggcagattcaccatctccagagacaattccaagaacacgctgtatcttcaaatgaacagcctgagagccgaggacacggctgtgtattactgtgcgagaggggggccggtagctgctacccttaccccttttgactactggggccagggaaccctggtcaccgtctcctcag		gaggtgcagctggtggagtctggggga...ggcttggtccagcctggggggtccctgagactctcctgtgcagcctctggattcaccgtc............agtagcaactacatgagctgggtccgccaggctccagggaaggggctggagtgggtctcagttatttatagcggt.........ggtagcacatactacgcagactccgtgaag...ggcagattcaccatctccagagacaattccaagaacacgctgtatcttcaaatgaacagcctgagagccgaggacacggctgtgtattactgtgcgagag	gaggtgcagctggtggagtctggggga...ggcttggtccagcctggggggtccctgagactctcctgtgcagcctct	ggattcaccgtc............agtagcaactac	atgagctgggtccgccaggctccagggaaggggctggagtgggtctcagtt	atttatagcggt.........ggtagcaca	tactacgcagactccgtgaag...ggcagattcaccatctccagagacaattccaagaacacgctgtatcttcaaatgaacagcctgagagccgaggacacggctgtgtattactgt	gcgagaggggggccggtagctgctacccttaccccttttgactac	tgtgcgagaggggggccggtagctgctacccttaccccttttgactactgg	tttgactactggggccagggaaccctggtcaccgtctcctcag	tggggccagggaaccctggtcaccgtctcctcag
607	ATTGGTGGTCAGCTAT-1_contig_1	productive	Homsap IGHV3-48*01 F	Homsap IGHJ6*02 F	Homsap IGHD3-10*01 F	gaggtgcagctggtggagtctggggga...ggcttggtacagcctggggggtccctgagactctcctgtgcagcctctggattcaccttc............agtagctatagcatgaactgggtccgccaggctccagggaaggggctggagtgggtttcatacattagtagtagt......agtagtaccatatactacgcagactctgtgaag...ggccgattcaccatctccagagacaatgccaagaactcactgtatctgcaaatgaacagcctgagagccgaggacacggctgtgtattactgtgcgagagaacctgacgaggaggagaacaattactactactactacggtatggacgtctggggccaagggaccacggtcaccgtctcc…		gaggtgcagctggtggagtctggggga...ggcttggtacagcctggggggtccctgagactctcctgtgcagcctctggattcaccttc............agtagctatagcatgaactgggtccgccaggctccagggaaggggctggagtgggtttcatacattagtagtagt......agtagtaccatatactacgcagactctgtgaag...ggccgattcaccatctccagagacaatgccaagaactcactgtatctgcaaatgaacagcctgagagccgaggacacggctgtgtattactgtgcgagaga	gaggtgcagctggtggagtctggggga...ggcttggtacagcctggggggtccctgagactctcctgtgcagcctct	ggattcaccttc............agtagctatagc	atgaactgggtccgccaggctccagggaaggggctggagtgggtttcatac	attagtagtagt......agtagtaccata	tactacgcagactctgtgaag...ggccgattcaccatctccagagacaatgccaagaactcactgtatctgcaaatgaacagcctgagagccgaggacacggctgtgtattactgt	gcgagagaacctgacgaggaggagaacaattactactactactacggtatggacgtc	tgtgcgagagaacctgacgaggaggagaacaattactactactactacggtatggacgtctgg	attactactactactacggtatggacgtctggggccaagggaccacggtcaccgtctcctca	tggggccaagggaccacggtcaccgtctcctca
3768	ATTTCTGCAAAGGAAG-1_contig_1	productive	Homsap IGHV3-30*03 F, or Homsap IGHV3-30*18 F or Homsap IGHV3-30-5*01 F	Homsap IGHJ4*02 F	Homsap IGHD5-12*01 F	caggtgcagctggtggagtctggggga...ggcgtggtccagcctgggaggtccctgagactctcctgtgcagcctctggattcaccttc............agtagctatggcatgcactgggtccgccaggctccaggcaaggggctggagtgggtggcagttatatcatatgat......ggaagtaataaatactatgcagactccgtgaag...ggccgattcaccatctccagagacaattccaagaacacgctgtatctgcaaatgaacagcctgagagctgaggacacggctgtgtattactgtgccccctctatagtggctacgatttttgactactggggccagggaaccctggtcaccgtctcctcag		caggtgcagctggtggagtctggggga...ggcgtggtccagcctgggaggtccctgagactctcctgtgcagcctctggattcaccttc............agtagctatggcatgcactgggtccgccaggctccaggcaaggggctggagtgggtggcagttatatcatatgat......ggaagtaataaatactatgcagactccgtgaag...ggccgattcaccatctccagagacaattccaagaacacgctgtatctgcaaatgaacagcctgagagctgaggacacggctgtgtattactgtgc	caggtgcagctggtggagtctggggga...ggcgtggtccagcctgggaggtccctgagactctcctgtgcagcctct	ggattcaccttc............agtagctatggc	atgcactgggtccgccaggctccaggcaaggggctggagtgggtggcagtt	atatcatatgat......ggaagtaataaa	tactatgcagactccgtgaag...ggccgattcaccatctccagagacaattccaagaacacgctgtatctgcaaatgaacagcctgagagctgaggacacggctgtgtattactgt	gccccctctatagtggctacgatttttgactac	tgtgccccctctatagtggctacgatttttgactactgg	tttgactactggggccagggaaccctggtcaccgtctcctcag	tggggccagggaaccctggtcaccgtctcctcag
4179	ATTTCTGCAGCGATCC-1_contig_3	productive	Homsap IGHV4-59*08 F	Homsap IGHJ5*02 F	Homsap IGHD3-10*01 F	caggtgcagctgcaggagtcgggccca...ggactggtgaagccttcggagaccctgtccctcacctgcactgtctctggtggctccatc............agtagttactactggagctggatccggcagcccccagggaagggactggagtggattgggtatatctattacagt.........gggagcaccaactacaacccctccctcaag...agtcgagtcaccatatcagtagacacgtccaagaaccagttctccctgaagctgagctctgtgaccgccgcagacacggccgtgtattactgtgcgagatcatggttcggggaaatagccggctgcttcgacccctggggccagggaaccctggtcaccgtctcctcag		caggtgcagctgcaggagtcgggccca...ggactggtgaagccttcggagaccctgtccctcacctgcactgtctctggtggctccatc............agtagttactactggagctggatccggcagcccccagggaagggactggagtggattgggtatatctattacagt.........gggagcaccaactacaacccctccctcaag...agtcgagtcaccatatcagtagacacgtccaagaaccagttctccctgaagctgagctctgtgaccgccgcagacacggccgtgtattactgtgcgaga	caggtgcagctgcaggagtcgggccca...ggactggtgaagccttcggagaccctgtccctcacctgcactgtctct	ggtggctccatc............agtagttactac	tggagctggatccggcagcccccagggaagggactggagtggattgggtat	atctattacagt.........gggagcacc	aactacaacccctccctcaag...agtcgagtcaccatatcagtagacacgtccaagaaccagttctccctgaagctgagctctgtgaccgccgcagacacggccgtgtattactgt	gcgagatcatggttcggggaaatagccggctgcttcgacccc	tgtgcgagatcatggttcggggaaatagccggctgcttcgacccctgg	ttcgacccctggggccagggaaccctggtcaccgtctcctcag	tggggccagggaaccctggtcaccgtctcctcag
143	ATTTCTGGTCAAGCGA-1_contig_3	productive	Homsap IGHV3-23*01 F, or Homsap IGHV3-23D*01 F	Homsap IGHJ4*02 F	Homsap IGHD1-26*01 F	gaggtgcagctgttggagtctggggga...ggcttggtacagcctggggggtccctgagactctcctgtgcagcctctggattcaccttt............agcagctatgccatgagctgggtccgccaggctccagggaaggggctggagtgggtctcagctattagtggtagt......ggtggtagcacatactacgcagactccgtgaag...ggccggttcaccatctccagagacaattccaagaacacgctgtatctgcaaatgaacagcctgagagccgaggacacggccgtatattactgtgcgaaagacggttcaagcagtgggagaccgaccgggcgttgggactactggggccagggaaccctggtcaccgtctcctcag		gaggtgcagctgttggagtctggggga...ggcttggtacagcctggggggtccctgagactctcctgtgcagcctctggattcaccttt............agcagctatgccatgagctgggtccgccaggctccagggaaggggctggagtgggtctcagctattagtggtagt......ggtggtagcacatactacgcagactccgtgaag...ggccggttcaccatctccagagacaattccaagaacacgctgtatctgcaaatgaacagcctgagagccgaggacacggccgtatattactgtgcgaaaga	gaggtgcagctgttggagtctggggga...ggcttggtacagcctggggggtccctgagactctcctgtgcagcctct	ggattcaccttt............agcagctatgcc	atgagctgggtccgccaggctccagggaaggggctggagtgggtctcagct	attagtggtagt......ggtggtagcaca	tactacgcagactccgtgaag...ggccggttcaccatctccagagacaattccaagaacacgctgtatctgcaaatgaacagcctgagagccgaggacacggccgtatattactgt	gcgaaagacggttcaagcagtgggagaccgaccgggcgttgggactac	tgtgcgaaagacggttcaagcagtgggagaccgaccgggcgttgggactactgg	gactactggggccagggaaccctggtcaccgtctcctcag	tggggccagggaaccctggtcaccgtctcctcag
1439	ATTTCTGGTCGGCATC-1_contig_2	productive	Homsap IGHV3-23*01 F, or Homsap IGHV3-23D*01 F	Homsap IGHJ3*02 F	Homsap IGHD4-11*01 ORF	gaggtgcagctgttggagtctggggga...ggcttggtacagcctggggggtccctgagactctcctgtgcagcctctggattcaccttt............agcagctatgccatgagctgggtccgccaggctccagggaaggggctggagtgggtctcagctattagtggtagt......ggtggtagcacatactacgcagactccgtgaag...ggccggttcaccatctccagagacaattccaagaacacgctgtatctgcaaatgaacagcctgagagccgaggacacggccgtatattactgtgcgaaaggggacccgaatacaattactacggcttttgatatctggggccaagggacaatggtcaccgtctcttcag		gaggtgcagctgttggagtctggggga...ggcttggtacagcctggggggtccctgagactctcctgtgcagcctctggattcaccttt............agcagctatgccatgagctgggtccgccaggctccagggaaggggctggagtgggtctcagctattagtggtagt......ggtggtagcacatactacgcagactccgtgaag...ggccggttcaccatctccagagacaattccaagaacacgctgtatctgcaaatgaacagcctgagagccgaggacacggccgtatattactgtgcgaaag	gaggtgcagctgttggagtctggggga...ggcttggtacagcctggggggtccctgagactctcctgtgcagcctct	ggattcaccttt............agcagctatgcc	atgagctgggtccgccaggctccagggaaggggctggagtgggtctcagct	attagtggtagt......ggtggtagcaca	tactacgcagactccgtgaag...ggccggttcaccatctccagagacaattccaagaacacgctgtatctgcaaatgaacagcctgagagccgaggacacggccgtatattactgt	gcgaaaggggacccgaatacaattactacggcttttgatatc	tgtgcgaaaggggacccgaatacaattactacggcttttgatatctgg	gcttttgatatctggggccaagggacaatggtcaccgtctcttcag	tggggccaagggacaatggtcaccgtctcttcag
2700	ATTTCTGTCTGGTATG-1_contig_1	productive	Homsap IGHV5-10-1*03 F	Homsap IGHJ5*02 F	Homsap IGHD3-22*01 F	gaagtgcagctggtgcagtccggagca...gaggtgaaaaagcccggggagtctctgaggatctcctgtaagggttctggatacagcttt............accagctactggatcagctgggtgcgccagatgcccgggaaaggcctggagtggatggggaggattgatcctagt......gactcttataccaactacagcccgtccttccaa...ggccacgtcaccatctcagctgacaagtccatcagcactgcctacctgcagtggagcagcctgaaggcctcggacaccgccatgtattactgtgcgagacatgcttccttttcccaacagtattactatgatagtagtggttcccctacctggggccagggaaccctggtcaccgtctcc…		gaagtgcagctggtgcagtccggagca...gaggtgaaaaagcccggggagtctctgaggatctcctgtaagggttctggatacagcttt............accagctactggatcagctgggtgcgccagatgcccgggaaaggcctggagtggatggggaggattgatcctagt......gactcttataccaactacagcccgtccttccaa...ggccacgtcaccatctcagctgacaagtccatcagcactgcctacctgcagtggagcagcctgaaggcctcggacaccgccatgtattactgtgcgaga	gaagtgcagctggtgcagtccggagca...gaggtgaaaaagcccggggagtctctgaggatctcctgtaagggttct	ggatacagcttt............accagctactgg	atcagctgggtgcgccagatgcccgggaaaggcctggagtggatggggagg	attgatcctagt......gactcttatacc	aactacagcccgtccttccaa...ggccacgtcaccatctcagctgacaagtccatcagcactgcctacctgcagtggagcagcctgaaggcctcggacaccgccatgtattactgt	gcgagacatgcttccttttcccaacagtattactatgatagtagtggttcccctacc	tgtgcgagacatgcttccttttcccaacagtattactatgatagtagtggttcccctacctgg	cctggggccagggaaccctggtcaccgtctcctcag	tggggccagggaaccctggtcaccgtctcctcag
2362	CAACCAAAGGCGACAT-1_contig_1	productive	Homsap IGHV3-15*01 F	Homsap IGHJ5*02 F	Homsap IGHD2-15*01 F	gaggtgcagctggtggagtctggggga...ggcttggtaaagcctggggggtcccttagactctcctgtgcagcctctggattcactttc............agtaacgcctggatgagctgggtccgccaggctccagggaaggggctggagtgggttggccgtattaaaagcaaaactgatggtgggacaacagactacgctgcacccgtgaaa...ggcagattcaccatctcaagagatgattcaaaaaacacgctgtatctgcaaatgaacagcctgaaaaccgaggacacagccgtgtattactgtaccacagatctcaggctgccacctctctggggccagggaaccctggtcaccgtctcctcag		gaggtgcagctggtggagtctggggga...ggcttggtaaagcctggggggtcccttagactctcctgtgcagcctctggattcactttc............agtaacgcctggatgagctgggtccgccaggctccagggaaggggctggagtgggttggccgtattaaaagcaaaactgatggtgggacaacagactacgctgcacccgtgaaa...ggcagattcaccatctcaagagatgattcaaaaaacacgctgtatctgcaaatgaacagcctgaaaaccgaggacacagccgtgtattactgtaccacaga	gaggtgcagctggtggagtctggggga...ggcttggtaaagcctggggggtcccttagactctcctgtgcagcctct	ggattcactttc............agtaacgcctgg	atgagctgggtccgccaggctccagggaaggggctggagtgggttggccgt	attaaaagcaaaactgatggtgggacaaca	gactacgctgcacccgtgaaa...ggcagattcaccatctcaagagatgattcaaaaaacacgctgtatctgcaaatgaacagcctgaaaaccgaggacacagccgtgtattactgt	accacagatctcaggctgccacctctc	tgtaccacagatctcaggctgccacctctctgg	ctggggccagggaaccctggtcaccgtctcctcag	tggggccagggaaccctggtcaccgtctcctcag
2571	CAACCTCCAATAGCAA-1_contig_1	productive	Homsap IGHV3-30*04 F, or Homsap IGHV3-30-3*01 F or Homsap IGHV3-30-3*03 F	Homsap IGHJ4*02 F	Homsap IGHD4-17*01 F	caggtgcaactgatggagtcgggggga...ggcgtggtccagcctgggaggtccctgagactctcctgtgcagcctctggattcaccttc............actttccatgccttccattgggtccggcaggctccagggaagggcctggagtgggtggccaatatagcgtatgat......ggaacgactcagtactacgcagactccgtggag...ggccgattcaccatctccagagacgatgccagcaacactttgtatctgcaaatgaatgacctaagaagagaggacacggctgtctattactgtgtgagagcacgcagggtgactacgtggatttcatttgactcttggggtcagggaaccctggtcaccgtctcctcag		caggtgcaactgatggagtcgggggga...ggcgtggtccagcctgggaggtccctgagactctcctgtgcagcctctggattcaccttc............actttccatgccttccattgggtccggcaggctccagggaagggcctggagtgggtggccaatatagcgtatgat......ggaacgactcagtactacgcagactccgtggag...ggccgattcaccatctccagagacgatgccagcaacactttgtatctgcaaatgaatgacctaagaagagaggacacggctgtctattactgtgtgagag	caggtgcaactgatggagtcgggggga...ggcgtggtccagcctgggaggtccctgagactctcctgtgcagcctct	ggattcaccttc............actttccatgcc	ttccattgggtccggcaggctccagggaagggcctggagtgggtggccaat	atagcgtatgat......ggaacgactcag	tactacgcagactccgtggag...ggccgattcaccatctccagagacgatgccagcaacactttgtatctgcaaatgaatgacctaagaagagaggacacggctgtctattactgt	gtgagagcacgcagggtgactacgtggatttcatttgactct	tgtgtgagagcacgcagggtgactacgtggatttcatttgactcttgg	tttgactcttggggtcagggaaccctggtcaccgtctcctcag	tggggtcagggaaccctggtcaccgtctcctcag
1618	CAACCTCCACTCTGTC-1_contig_4	productive	Homsap IGHV1-58*02 F	Homsap IGHJ3*02 F	Homsap IGHD4-17*01 F	caaatgcagctggtgcagtctgggcct...gaggtgaagaagcctgggacctcagtgaaggtctcctgcaaggcttctggattcaccttt............actagctctgctatgcagtgggtgcgacaggctcgtggacaacgccttgagtggataggatggatcgtcgttggc......agtggtaacacaaactacgcacagaagttccag...gaaagagtcaccattaccagggacatgtccacaagcacagcctacatggagctgagcagcctgagatccgaggacacggccgtgtattactgtgcggcagaccccgcctttgatacggtgactaacccccgagatgcttttgatatctggggccaagggacaatggtcaccgtctcttcag		caaatgcagctggtgcagtctgggcct...gaggtgaagaagcctgggacctcagtgaaggtctcctgcaaggcttctggattcaccttt............actagctctgctatgcagtgggtgcgacaggctcgtggacaacgccttgagtggataggatggatcgtcgttggc......agtggtaacacaaactacgcacagaagttccag...gaaagagtcaccattaccagggacatgtccacaagcacagcctacatggagctgagcagcctgagatccgaggacacggccgtgtattactgtgcggcaga	caaatgcagctggtgcagtctgggcct...gaggtgaagaagcctgggacctcagtgaaggtctcctgcaaggcttct	ggattcaccttt............actagctctgct	atgcagtgggtgcgacaggctcgtggacaacgccttgagtggataggatgg	atcgtcgttggc......agtggtaacaca	aactacgcacagaagttccag...gaaagagtcaccattaccagggacatgtccacaagcacagcctacatggagctgagcagcctgagatccgaggacacggccgtgtattactgt	gcggcagaccccgcctttgatacggtgactaacccccgagatgcttttgatatc	tgtgcggcagaccccgcctttgatacggtgactaacccccgagatgcttttgatatctgg	gatgcttttgatatctggggccaagggacaatggtcaccgtctcttcag	tggggccaagggacaatggtcaccgtctcttcag
2220	CAACCTCTCTCTAGGA-1_contig_3	productive	Homsap IGHV2-70*15 F	Homsap IGHJ4*02 F	Homsap IGHD4-17*01 F	caggtcaccttgagggagtctggtcct...gcgctggtgaaacccacacagaccctcacactgacctgcaccttctctgggttctcactcagc......actagtggaatgtgtgtgagctggatccgtcagcccccagggaaggccctggagtggcttgcacgcattgattgggat.........gatgataaatactacagcacatctctgaag...accaggctcaccatctccaaggacacctccaaaaaccaggtggtccttacaatgaccaacatggaccctgtggacacagccacgtattactgtgcacgccgacgcgaggacggtgaccaatcctttgactactggggccagggaaccctggtcaccgtctcctcag		caggtcaccttgagggagtctggtcct...gcgctggtgaaacccacacagaccctcacactgacctgcaccttctctgggttctcactcagc......actagtggaatgtgtgtgagctggatccgtcagcccccagggaaggccctggagtggcttgcacgcattgattgggat.........gatgataaatactacagcacatctctgaag...accaggctcaccatctccaaggacacctccaaaaaccaggtggtccttacaatgaccaacatggaccctgtggacacagccacgtattactgtgcacg	caggtcaccttgagggagtctggtcct...gcgctggtgaaacccacacagaccctcacactgacctgcaccttctct	gggttctcactcagc......actagtggaatgtgt	gtgagctggatccgtcagcccccagggaaggccctggagtggcttgcacgc	attgattgggat.........gatgataaa	tactacagcacatctctgaag...accaggctcaccatctccaaggacacctccaaaaaccaggtggtccttacaatgaccaacatggaccctgtggacacagccacgtattactgt	gcacgccgacgcgaggacggtgaccaatcctttgactac	tgtgcacgccgacgcgaggacggtgaccaatcctttgactactgg	ctttgactactggggccagggaaccctggtcaccgtctcctcag	tggggccagggaaccctggtcaccgtctcctcag
1746	CAACTAGGTGAACCTT-1_contig_2	productive	Homsap IGHV2-26*01 F	Homsap IGHJ6*02 F	Homsap IGHD3-9*01 F	caggtcaccttgaaggagtctggtcct...gtgctggtgaaacccacagagaccctcacgctgacctgcaccgtctctgggttctcactcagc......aatgctagaatgggtgtgagctggatccgtcagcccccagggaaggccctggagtggcttgcacacattttttcgaat.........gacgaaaaatcctacagcacatctctgaag...agcaggctcaccatctccaaggacacctccaaaagccaggtggtccttaccatgaccaacatggaccctgtggacacagccacatattactgtgcacggattcaatggtattttgactggttatcttcatactactactacggtatggacgtctggggccaagggaccacggtcaccgtc…		caggtcaccttgaaggagtctggtcct...gtgctggtgaaacccacagagaccctcacgctgacctgcaccgtctctgggttctcactcagc......aatgctagaatgggtgtgagctggatccgtcagcccccagggaaggccctggagtggcttgcacacattttttcgaat.........gacgaaaaatcctacagcacatctctgaag...agcaggctcaccatctccaaggacacctccaaaagccaggtggtccttaccatgaccaacatggaccctgtggacacagccacatattactgtgcacggat	caggtcaccttgaaggagtctggtcct...gtgctggtgaaacccacagagaccctcacgctgacctgcaccgtctct	gggttctcactcagc......aatgctagaatgggt	gtgagctggatccgtcagcccccagggaaggccctggagtggcttgcacac	attttttcgaat.........gacgaaaaa	tcctacagcacatctctgaag...agcaggctcaccatctccaaggacacctccaaaagccaggtggtccttaccatgaccaacatggaccctgtggacacagccacatattactgt	gcacggattcaatggtattttgactggttatcttcatactactactacggtatggacgtc	tgtgcacggattcaatggtattttgactggttatcttcatactactactacggtatggacgtctgg	tactactactacggtatggacgtctggggccaagggaccacggtcaccgtctcctca	tggggccaagggaccacggtcaccgtctcctca
3944	CAACTAGTCGCTTGTC-1_contig_1	productive	Homsap IGHV3-15*01 F	Homsap IGHJ4*02 F	Homsap IGHD3-3*01 F	gaggtgcagctggtggagtctggggga...ggcttggtaaagcctggggggtcccttagactctcctgtgcagcctctggattcactttc............agtaacgcctggatgagctgggtccgccaggctccagggaaggggctggagtgggttggccgtattaaaagcaaaactgatggtgggacaacagactacgctgcacccgtgaaa...ggcagattcaccatctcaagagatgattcaaaaaacacgctgtatctgcaaatgaacagcctgaaaaccgaggacacagccgtgtattactgtaccacttctctgtattacgatttttggagtggttattaccgggggtactttgactactggggccagggaaccctggtcaccgtctcc…		gaggtgcagctggtggagtctggggga...ggcttggtaaagcctggggggtcccttagactctcctgtgcagcctctggattcactttc............agtaacgcctggatgagctgggtccgccaggctccagggaaggggctggagtgggttggccgtattaaaagcaaaactgatggtgggacaacagactacgctgcacccgtgaaa...ggcagattcaccatctcaagagatgattcaaaaaacacgctgtatctgcaaatgaacagcctgaaaaccgaggacacagccgtgtattactgtaccac	gaggtgcagctggtggagtctggggga...ggcttggtaaagcctggggggtcccttagactctcctgtgcagcctct	ggattcactttc............agtaacgcctgg	atgagctgggtccgccaggctccagggaaggggctggagtgggttggccgt	attaaaagcaaaactgatggtgggacaaca	gactacgctgcacccgtgaaa...ggcagattcaccatctcaagagatgattcaaaaaacacgctgtatctgcaaatgaacagcctgaaaaccgaggacacagccgtgtattactgt	accacttctctgtattacgatttttggagtggttattaccgggggtactttgactac	tgtaccacttctctgtattacgatttttggagtggttattaccgggggtactttgactactgg	tactttgactactggggccagggaaccctggtcaccgtctcctcag	tggggccagggaaccctggtcaccgtctcctcag
1079	CAAGAAAAGCTCCTCT-1_contig_3	productive	Homsap IGHV4-59*08 F	Homsap IGHJ5*02 F	Homsap IGHD2-15*01 F	caggtgcagctgcaggagtcgggccca...ggactggtgaagccttcggagaccctgtccctcacctgcactgtctctggtggctccatc............cgtgatttctactggagctggatccggcagcccccagggaagggactggagtggattgggtttatctattacagt.........gggagcaccaactacaacccctccctcaag...agtcgagtcaccatatcagtagacatgtctaagaaccagttcctcctgaggctgagctctgtgaccgccgcagacacggccgtatattactgtgcgagacattgggggaggagagtggttgtagcagactggttcgacccctggggccagggaaccctggtcaccgtctcctcag		caggtgcagctgcaggagtcgggccca...ggactggtgaagccttcggagaccctgtccctcacctgcactgtctctggtggctccatc............cgtgatttctactggagctggatccggcagcccccagggaagggactggagtggattgggtttatctattacagt.........gggagcaccaactacaacccctccctcaag...agtcgagtcaccatatcagtagacatgtctaagaaccagttcctcctgaggctgagctctgtgaccgccgcagacacggccgtatattactgtgcgagaca	caggtgcagctgcaggagtcgggccca...ggactggtgaagccttcggagaccctgtccctcacctgcactgtctct	ggtggctccatc............cgtgatttctac	tggagctggatccggcagcccccagggaagggactggagtggattgggttt	atctattacagt.........gggagcacc	aactacaacccctccctcaag...agtcgagtcaccatatcagtagacatgtctaagaaccagttcctcctgaggctgagctctgtgaccgccgcagacacggccgtatattactgt	gcgagacattgggggaggagagtggttgtagcagactggttcgacccc	tgtgcgagacattgggggaggagagtggttgtagcagactggttcgacccctgg	actggttcgacccctggggccagggaaccctggtcaccgtctcctcag	tggggccagggaaccctggtcaccgtctcctcag
3862	CAAGAAACAGTAACGG-1_contig_1	productive	Homsap IGHV3-21*01 F	Homsap IGHJ4*02 F	Homsap IGHD5-24*01 ORF	gaggtgcagctggtggagtctggggga...ggcctggtcaagcctggggggtccctgagactctcctgtgcagcctctggattcaccttc............agtagctatagcatgaactgggtccgccaggctccagggaaggggctggagtgggtctcatccattagtagtagt......agtagttacatatactacgcagactcagtgaag...ggccgattcaccatctccagagacaacgccaagaactcactgtatctgcaaatgaacagcctgagagccgaggacacggctgtgtattactgtgcgagaggggggagatggctacaatgtgactactggggccagggaaccctggtcaccgtctcctcag		gaggtgcagctggtggagtctggggga...ggcctggtcaagcctggggggtccctgagactctcctgtgcagcctctggattcaccttc............agtagctatagcatgaactgggtccgccaggctccagggaaggggctggagtgggtctcatccattagtagtagt......agtagttacatatactacgcagactcagtgaag...ggccgattcaccatctccagagacaacgccaagaactcactgtatctgcaaatgaacagcctgagagccgaggacacggctgtgtattactgtgcgagag	gaggtgcagctggtggagtctggggga...ggcctggtcaagcctggggggtccctgagactctcctgtgcagcctct	ggattcaccttc............agtagctatagc	atgaactgggtccgccaggctccagggaaggggctggagtgggtctcatcc	attagtagtagt......agtagttacata	tactacgcagactcagtgaag...ggccgattcaccatctccagagacaacgccaagaactcactgtatctgcaaatgaacagcctgagagccgaggacacggctgtgtattactgt	gcgagaggggggagatggctacaatgtgactac	tgtgcgagaggggggagatggctacaatgtgactactgg	tgactactggggccagggaaccctggtcaccgtctcctcag	tggggccagggaaccctggtcaccgtctcctcag
1935	CAAGAAAGTAAGGATT-1_contig_3	productive	Homsap IGHV3-23*01 F, or Homsap IGHV3-23D*01 F	Homsap IGHJ4*02 F	Homsap IGHD3-16*02 F	gaggtgcagctgttggagtctggggga...ggcttggtacagcctggggggtccctgagactctcctgtgcagcctctggattcaccttt............agcagctatgccatgagctgggtccgccaggctccagggaaggggctggagtgggtctcagctattagtggtagt......ggtggtagcacatactacgcagactccgtgaag...ggccggttcaccatctccagagacaattccaagaacacgctgtatctgcaaatgaacagcctgagagccgaggacacggccgtatattactgtgcgatggggtatatgattacatttgggggagttatcggaaggaatgactactggggccagggaaccctggtcaccgtctcctcag		gaggtgcagctgttggagtctggggga...ggcttggtacagcctggggggtccctgagactctcctgtgcagcctctggattcaccttt............agcagctatgccatgagctgggtccgccaggctccagggaaggggctggagtgggtctcagctattagtggtagt......ggtggtagcacatactacgcagactccgtgaag...ggccggttcaccatctccagagacaattccaagaacacgctgtatctgcaaatgaacagcctgagagccgaggacacggccgtatattactgtgcga	gaggtgcagctgttggagtctggggga...ggcttggtacagcctggggggtccctgagactctcctgtgcagcctct	ggattcaccttt............agcagctatgcc	atgagctgggtccgccaggctccagggaaggggctggagtgggtctcagct	attagtggtagt......ggtggtagcaca	tactacgcagactccgtgaag...ggccggttcaccatctccagagacaattccaagaacacgctgtatctgcaaatgaacagcctgagagccgaggacacggccgtatattactgt	gcgatggggtatatgattacatttgggggagttatcggaaggaatgactac	tgtgcgatggggtatatgattacatttgggggagttatcggaaggaatgactactgg	tgactactggggccagggaaccctggtcaccgtctcctcag	tggggccagggaaccctggtcaccgtctcctcag
15	CAAGAAATCTACTATC-1_contig_5	productive	Homsap IGHV3-23*01 F, or Homsap IGHV3-23D*01 F	Homsap IGHJ3*02 F	Homsap IGHD6-13*01 F	gaggtgcagctgttggagtctggggga...ggcttggtacagcctggggggtccctgagactctcctgtgcagcctctggattcaccttt............agcagctatgccatgagctgggtccgccaggctccagggaaggggctggagtgggtctcagctattagtggtagt......ggtggtagcacatactacgcagactccgtgaag...ggccggttcaccatctccagagacaattccaagaacacgctgtatctacaaatgaacagcctgagagccgaggacacggccgtatattactgtgcgaaagatgcccccctggatagcagcagctggtacaggcgggatgcttttgatatctggggccaagggacaatggtcaccgtctct…		gaggtgcagctgttggagtctggggga...ggcttggtacagcctggggggtccctgagactctcctgtgcagcctctggattcaccttt............agcagctatgccatgagctgggtccgccaggctccagggaaggggctggagtgggtctcagctattagtggtagt......ggtggtagcacatactacgcagactccgtgaag...ggccggttcaccatctccagagacaattccaagaacacgctgtatctacaaatgaacagcctgagagccgaggacacggccgtatattactgtgcgaaaga	gaggtgcagctgttggagtctggggga...ggcttggtacagcctggggggtccctgagactctcctgtgcagcctct	ggattcaccttt............agcagctatgcc	atgagctgggtccgccaggctccagggaaggggctggagtgggtctcagct	attagtggtagt......ggtggtagcaca	tactacgcagactccgtgaag...ggccggttcaccatctccagagacaattccaagaacacgctgtatctacaaatgaacagcctgagagccgaggacacggccgtatattactgt	gcgaaagatgcccccctggatagcagcagctggtacaggcgggatgcttttgatatc	tgtgcgaaagatgcccccctggatagcagcagctggtacaggcgggatgcttttgatatctgg	gatgcttttgatatctggggccaagggacaatggtcaccgtctcttcag	tggggccaagggacaatggtcaccgtctcttcag
4046	CAAGATCAGGCTCAGA-1_contig_3	productive	Homsap IGHV4-4*08 F, or Homsap IGHV4-59*08 F	Homsap IGHJ4*02 F	Homsap IGHD2-15*01 F	caggtgcagctgcaggagtcgggccca...ggactggtgaagccttcggagaccctgtccctcacctgcactgtctctggtggctccctc............agtagatactactggaactggatccggcagaccccagggaagggactggagtggattgggtatgtttatatgagt.........gggagcaccaattacaacccctccctcaag...agtcgagtcaccatatcagcggacacgtccaagaaccagttctccctgaagttgagctctgtgaccgccgcagacacggccgtgtatttctgtgcgcgactagaagggtcgggatattgtaatgatggtggctgctacgtcggaaagctgtactactttgactactggggccagggaact…		caggtgcagctgcaggagtcgggccca...ggactggtgaagccttcggagaccctgtccctcacctgcactgtctctggtggctccctc............agtagatactactggaactggatccggcagaccccagggaagggactggagtggattgggtatgtttatatgagt.........gggagcaccaattacaacccctccctcaag...agtcgagtcaccatatcagcggacacgtccaagaaccagttctccctgaagttgagctctgtgaccgccgcagacacggccgtgtatttctgtgcgcga	caggtgcagctgcaggagtcgggccca...ggactggtgaagccttcggagaccctgtccctcacctgcactgtctct	ggtggctccctc............agtagatactac	tggaactggatccggcagaccccagggaagggactggagtggattgggtat	gtttatatgagt.........gggagcacc	aattacaacccctccctcaag...agtcgagtcaccatatcagcggacacgtccaagaaccagttctccctgaagttgagctctgtgaccgccgcagacacggccgtgtatttctgt	gcgcgactagaagggtcgggatattgtaatgatggtggctgctacgtcggaaagctgtactactttgactac	tgtgcgcgactagaagggtcgggatattgtaatgatggtggctgctacgtcggaaagctgtactactttgactactgg	actactttgactactggggccagggaactttggtcaccgtctcctcag	tggggccagggaactttggtcaccgtctcctcag
1199	CAAGATCCAATGCCAT-1_contig_3	productive	Homsap IGHV3-74*01 F	Homsap IGHJ5*02 F	Homsap IGHD6-13*01 F	gaggtgcagctggtggagtccggggga...ggcttagttcagcctggggggtccctgagactctcctgtgcagcctctggattcaccttc............agtagctactggatgcactgggtccgccaagctccagggaaggggctggtgtgggtctcacgtattaatagtgat......gggagtagcacaagctacgcggactccgtgaag...ggccgattcaccatctccagagacaacgccaagaacacgctgtatctgcaaatgaacagtctgagagccgaggacacggctgtgtattactgtgcaagaggaaggtggagcagcagctggtacgatgtggttggcttcgacccctggggccagggaaccctggtcaccgtctcctcag		gaggtgcagctggtggagtccggggga...ggcttagttcagcctggggggtccctgagactctcctgtgcagcctctggattcaccttc............agtagctactggatgcactgggtccgccaagctccagggaaggggctggtgtgggtctcacgtattaatagtgat......gggagtagcacaagctacgcggactccgtgaag...ggccgattcaccatctccagagacaacgccaagaacacgctgtatctgcaaatgaacagtctgagagccgaggacacggctgtgtattactgtgcaagag	gaggtgcagctggtggagtccggggga...ggcttagttcagcctggggggtccctgagactctcctgtgcagcctct	ggattcaccttc............agtagctactgg	atgcactgggtccgccaagctccagggaaggggctggtgtgggtctcacgt	attaatagtgat......gggagtagcaca	agctacgcggactccgtgaag...ggccgattcaccatctccagagacaacgccaagaacacgctgtatctgcaaatgaacagtctgagagccgaggacacggctgtgtattactgt	gcaagaggaaggtggagcagcagctggtacgatgtggttggcttcgacccc	tgtgcaagaggaaggtggagcagcagctggtacgatgtggttggcttcgacccctgg	ttcgacccctggggccagggaaccctggtcaccgtctcctcag	tggggccagggaaccctggtcaccgtctcctcag
1977	CAAGATCCATCGGTTA-1_contig_3	productive	Homsap IGHV3-48*01 F	Homsap IGHJ2*01 F	Homsap IGHD4-17*01 F	gaggtgcagctggtggagtctggggga...ggcttggtacagcctggggggtccctgagactctcctgtgcagcctctggattcaccttc............agtagctatagcatgaactgggtccgccaggctccagggaaggggctggagtgggtttcatacattagtagtagt......agtagtaccatatactacgcagactctgtgaag...ggccgattcaccatctccagagacaatgccaagaactcactgtatctgcaaatgaacagcctgagagccgaggacacggctgtgtattactgtgcgagagacttccttggtgactacgtgattgggtggtacttcgatctctggggccgtggcaccctggtcactgtctcctcag		gaggtgcagctggtggagtctggggga...ggcttggtacagcctggggggtccctgagactctcctgtgcagcctctggattcaccttc............agtagctatagcatgaactgggtccgccaggctccagggaaggggctggagtgggtttcatacattagtagtagt......agtagtaccatatactacgcagactctgtgaag...ggccgattcaccatctccagagacaatgccaagaactcactgtatctgcaaatgaacagcctgagagccgaggacacggctgtgtattactgtgcgagaga	gaggtgcagctggtggagtctggggga...ggcttggtacagcctggggggtccctgagactctcctgtgcagcctct	ggattcaccttc............agtagctatagc	atgaactgggtccgccaggctccagggaaggggctggagtgggtttcatac	attagtagtagt......agtagtaccata	tactacgcagactctgtgaag...ggccgattcaccatctccagagacaatgccaagaactcactgtatctgcaaatgaacagcctgagagccgaggacacggctgtgtattactgt	gcgagagacttccttggtgactacgtgattgggtggtacttcgatctc	tgtgcgagagacttccttggtgactacgtgattgggtggtacttcgatctctgg	tggtacttcgatctctggggccgtggcaccctggtcactgtctcctcag	tggggccgtggcaccctggtcactgtctcctcag
3368	CAAGATCTCGAATGGG-1_contig_4	productive	Homsap IGHV3-74*01 F	Homsap IGHJ4*02 F	Homsap IGHD3-16*01 F	gaggtgcagctggtggagtccggggga...ggcttagttcagcctggggggtccctgagactctcctgtgcagcctctggattcaccttc............agtagttactggatgcattgggtccgccaagttccagggaaggggctggtgtgtgtctcacgtattaaaagcgat......gggacttattccgaccacgcgggctccgtgagg...ggccgattcaccatctccagagacaacgccaagaacatgttgtatctgcaaatgaacagtctgagagccgaggacacggctatatattattgtgcaagagattgtgggagttacgggattaactactggggccagggaaccctggtcaccgtctcctcag		gaggtgcagctggtggagtccggggga...ggcttagttcagcctggggggtccctgagactctcctgtgcagcctctggattcaccttc............agtagttactggatgcattgggtccgccaagttccagggaaggggctggtgtgtgtctcacgtattaaaagcgat......gggacttattccgaccacgcgggctccgtgagg...ggccgattcaccatctccagagacaacgccaagaacatgttgtatctgcaaatgaacagtctgagagccgaggacacggctatatattattgtgcaagaga	gaggtgcagctggtggagtccggggga...ggcttagttcagcctggggggtccctgagactctcctgtgcagcctct	ggattcaccttc............agtagttactgg	atgcattgggtccgccaagttccagggaaggggctggtgtgtgtctcacgt	attaaaagcgat......gggacttattcc	gaccacgcgggctccgtgagg...ggccgattcaccatctccagagacaacgccaagaacatgttgtatctgcaaatgaacagtctgagagccgaggacacggctatatattattgt	gcaagagattgtgggagttacgggattaactac	tgtgcaagagattgtgggagttacgggattaactactgg	ttaactactggggccagggaaccctggtcaccgtctcctcag	tggggccagggaaccctggtcaccgtctcctcag
788	CAAGGCCAGAGGTACC-1_contig_1	productive	Homsap IGHV3-48*01 F	Homsap IGHJ6*02 F	Homsap IGHD3-9*01 F	gaggtgcagctggtggagtctggggga...ggcttggtacagcctggggggtccctgagactctcctgtgcagcctctggattcaccttc............agtagatataacatgaactgggtccgccaggctccagggaaggggctggagtgggtttcatacattagtagcact......agtactaccatatactacgcagactctgtgaag...ggccgattcaccatctccagagacaatgttaagaattcactgtatctgcaaatgaacagcctgagagccgaggacacggctgtgtattattgccagtattacgatattttgactggttatcccccgtacggtgtggccgtctggggccaagggaccacggtcaccgtctcctca		gaggtgcagctggtggagtctggggga...ggcttggtacagcctggggggtccctgagactctcctgtgcagcctctggattcaccttc............agtagatataacatgaactgggtccgccaggctccagggaaggggctggagtgggtttcatacattagtagcact......agtactaccatatactacgcagactctgtgaag...ggccgattcaccatctccagagacaatgttaagaattcactgtatctgcaaatgaacagcctgagagccgaggacacggctgtgtattattg	gaggtgcagctggtggagtctggggga...ggcttggtacagcctggggggtccctgagactctcctgtgcagcctct	ggattcaccttc............agtagatataac	atgaactgggtccgccaggctccagggaaggggctggagtgggtttcatac	attagtagcact......agtactaccata	tactacgcagactctgtgaag...ggccgattcaccatctccagagacaatgttaagaattcactgtatctgcaaatgaacagcctgagagccgaggacacggctgtgtattattgc	cagtattacgatattttgactggttatcccccgtacggtgtggccgtc	tgccagtattacgatattttgactggttatcccccgtacggtgtggccgtctgg	tacggtgtggccgtctggggccaagggaccacggtcaccgtctcctca	tggggccaagggaccacggtcaccgtctcctca
1525	CAAGGCCGTGCAGGTA-1_contig_4	productive	Homsap IGHV3-30*03 F, or Homsap IGHV3-30*18 F or Homsap IGHV3-30-5*01 F	Homsap IGHJ4*02 F	Homsap IGHD6-19*01 F	caggtgcagctggtggagtctggggga...ggcgtggtccagcctgggaggtccctgagactctcctgtgcagcctctggattcaccttc............agtagctatggcatgcactgggtccgccaggctccaggcaaggggctggagtgggtggcagttatatcatatgat......ggaagtaataaatactatgcagactccgtgaag...ggccgattcaccatctccagagacaattccaagaacacgctgtatctgcaaatgaacagcctgagagctgaggacacggctgtgtattactgtgcgaaagttcgagagcagtggctgacatattttgactactggggccagggaaccctggtcaccgtctcctcag		caggtgcagctggtggagtctggggga...ggcgtggtccagcctgggaggtccctgagactctcctgtgcagcctctggattcaccttc............agtagctatggcatgcactgggtccgccaggctccaggcaaggggctggagtgggtggcagttatatcatatgat......ggaagtaataaatactatgcagactccgtgaag...ggccgattcaccatctccagagacaattccaagaacacgctgtatctgcaaatgaacagcctgagagctgaggacacggctgtgtattactgtgcga	caggtgcagctggtggagtctggggga...ggcgtggtccagcctgggaggtccctgagactctcctgtgcagcctct	ggattcaccttc............agtagctatggc	atgcactgggtccgccaggctccaggcaaggggctggagtgggtggcagtt	atatcatatgat......ggaagtaataaa	tactatgcagactccgtgaag...ggccgattcaccatctccagagacaattccaagaacacgctgtatctgcaaatgaacagcctgagagctgaggacacggctgtgtattactgt	gcgaaagttcgagagcagtggctgacatattttgactac	tgtgcgaaagttcgagagcagtggctgacatattttgactactgg	tttgactactggggccagggaaccctggtcaccgtctcctcag	tggggccagggaaccctggtcaccgtctcctcag
3895	CAAGTTGAGGTCATCT-1_contig_1	productive	Homsap IGHV4-59*01 F, or Homsap IGHV4-59*02 F	Homsap IGHJ4*02 F	Homsap IGHD4-17*01 F	caggtgcagctgcaggagtcgggccca...ggactggtgaagccttcggagaccctgtccctcacctgcactgtctctggtggctccttc............agtacttattactggagctggatccggcagcccccagggaagggactggagtggattgggtacatcgattacagt.........gggagcaccaactacaacccctccctcaag...agtcgagtcaccatatcactagacaggtccaaaaaccagttctccctgaagctgagctctgtgaccgctgcggacacggccgtgtattactgtgcgagagagatgggtgactacggaaccctgaatttagactactggggccagggaaccccggtcaccgtctcctcac		caggtgcagctgcaggagtcgggccca...ggactggtgaagccttcggagaccctgtccctcacctgcactgtctctggtggctccttc............agtacttattactggagctggatccggcagcccccagggaagggactggagtggattgggtacatcgattacagt.........gggagcaccaactacaacccctccctcaag...agtcgagtcaccatatcactagacaggtccaaaaaccagttctccctgaagctgagctctgtgaccgctgcggacacggccgtgtattactgtgcgagaga	caggtgcagctgcaggagtcgggccca...ggactggtgaagccttcggagaccctgtccctcacctgcactgtctct	ggtggctccttc............agtacttattac	tggagctggatccggcagcccccagggaagggactggagtggattgggtac	atcgattacagt.........gggagcacc	aactacaacccctccctcaag...agtcgagtcaccatatcactagacaggtccaaaaaccagttctccctgaagctgagctctgtgaccgctgcggacacggccgtgtattactgt	gcgagagagatgggtgactacggaaccctgaatttagactac	tgtgcgagagagatgggtgactacggaaccctgaatttagactactgg	ttagactactggggccagggaaccccggtcaccgtctcctcac	tggggccagggaaccccggtcaccgtctcctcac
2252	CAAGTTGCATGCGCAC-1_contig_5	productive	Homsap IGHV3-30-3*01 F	Homsap IGHJ3*02 F	Homsap IGHD5-18*01 F	caggtgcagctggtggagtctggggga...ggcgtggtccagcctgggaggtccctgagactctcctgtgcagcctctggattcaccttc............agtagctatgctatgcactgggtccgccaggctccaggcaaggggctggagtgggtggcagttatatcatatgat......ggaagcaataaatactacgcagactccgtgaag...ggccgattcaccatctccagagacaattccaagaacacgctgtatctgcaaatgaacagcctgagagctgaggacacggctgtgtattactgtgcgaggcccgatacagctatggacttggtagaggggaattatgcttttgatatctggggccaagggacaatggtcaccgtctcttcag		caggtgcagctggtggagtctggggga...ggcgtggtccagcctgggaggtccctgagactctcctgtgcagcctctggattcaccttc............agtagctatgctatgcactgggtccgccaggctccaggcaaggggctggagtgggtggcagttatatcatatgat......ggaagcaataaatactacgcagactccgtgaag...ggccgattcaccatctccagagacaattccaagaacacgctgtatctgcaaatgaacagcctgagagctgaggacacggctgtgtattactgtgcgag	caggtgcagctggtggagtctggggga...ggcgtggtccagcctgggaggtccctgagactctcctgtgcagcctct	ggattcaccttc............agtagctatgct	atgcactgggtccgccaggctccaggcaaggggctggagtgggtggcagtt	atatcatatgat......ggaagcaataaa	tactacgcagactccgtgaag...ggccgattcaccatctccagagacaattccaagaacacgctgtatctgcaaatgaacagcctgagagctgaggacacggctgtgtattactgt	gcgaggcccgatacagctatggacttggtagaggggaattatgcttttgatatc	tgtgcgaggcccgatacagctatggacttggtagaggggaattatgcttttgatatctgg	atgcttttgatatctggggccaagggacaatggtcaccgtctcttcag	tggggccaagggacaatggtcaccgtctcttcag
1703	CAAGTTGGTAGTACCT-1_contig_3	productive	Homsap IGHV4-39*01 F	Homsap IGHJ4*02 F	Homsap IGHD6-19*01 F	cagctgcagctgcaggagtcgggccca...ggactggtgaagccttcggagaccctgtccctcacctgcactgtctctggtggctccatcagc......agtagtagttactactggggctggatccgccagcccccagggaaggggctggagtggattgggagtatctattatagt.........gggagcacctactacaacccgtccctcaag...agtcgagtcaccatatccgtagacacgtccaagaaccagttctccctgaagctgagctctgtgaccgccgcagacacggctgtgtattactgtgcgagacccgggtatagcagtggctggtacgggggctctgactactggggccagggaaccctggtcaccgtctcctcag		cagctgcagctgcaggagtcgggccca...ggactggtgaagccttcggagaccctgtccctcacctgcactgtctctggtggctccatcagc......agtagtagttactactggggctggatccgccagcccccagggaaggggctggagtggattgggagtatctattatagt.........gggagcacctactacaacccgtccctcaag...agtcgagtcaccatatccgtagacacgtccaagaaccagttctccctgaagctgagctctgtgaccgccgcagacacggctgtgtattactgtgcgagac	cagctgcagctgcaggagtcgggccca...ggactggtgaagccttcggagaccctgtccctcacctgcactgtctct	ggtggctccatcagc......agtagtagttactac	tggggctggatccgccagcccccagggaaggggctggagtggattgggagt	atctattatagt.........gggagcacc	tactacaacccgtccctcaag...agtcgagtcaccatatccgtagacacgtccaagaaccagttctccctgaagctgagctctgtgaccgccgcagacacggctgtgtattactgt	gcgagacccgggtatagcagtggctggtacgggggctctgactac	tgtgcgagacccgggtatagcagtggctggtacgggggctctgactactgg	tgactactggggccagggaaccctggtcaccgtctcctcag	tggggccagggaaccctggtcaccgtctcctcag
378	CACAAACAGTAACCCT-1_contig_3	productive	Homsap IGHV4-39*01 F	Homsap IGHJ4*02 F	Homsap IGHD5-18*01 F	cagctgcagctgcaggagtcgggccca...ggactggtgaagccttcggagaccctgtccctcacctgcactgtctctggtggctccatcagc......agtagtagttactactggggctggatccgccagcccccagggaaggggctggagtggattgggagtatctattatagt.........gggagcacctactacaacccgtccctcaag...agtcgagtcaccatatccgtagacacgtccaagaaccagttctccctgaagctgagctctgtgaccgccgcagacacggctgtgtattactgtgcgagactgaaggttatggtggatacagctatggtacctgactactggggccagggaaccctggtcaccgtctcctcag		cagctgcagctgcaggagtcgggccca...ggactggtgaagccttcggagaccctgtccctcacctgcactgtctctggtggctccatcagc......agtagtagttactactggggctggatccgccagcccccagggaaggggctggagtggattgggagtatctattatagt.........gggagcacctactacaacccgtccctcaag...agtcgagtcaccatatccgtagacacgtccaagaaccagttctccctgaagctgagctctgtgaccgccgcagacacggctgtgtattactgtgcgagac	cagctgcagctgcaggagtcgggccca...ggactggtgaagccttcggagaccctgtccctcacctgcactgtctct	ggtggctccatcagc......agtagtagttactac	tggggctggatccgccagcccccagggaaggggctggagtggattgggagt	atctattatagt.........gggagcacc	tactacaacccgtccctcaag...agtcgagtcaccatatccgtagacacgtccaagaaccagttctccctgaagctgagctctgtgaccgccgcagacacggctgtgtattactgt	gcgagactgaaggttatggtggatacagctatggtacctgactac	tgtgcgagactgaaggttatggtggatacagctatggtacctgactactgg	tgactactggggccagggaaccctggtcaccgtctcctcag	tggggccagggaaccctggtcaccgtctcctcag
1171	CACAAACGTTGCGTTA-1_contig_4	productive	Homsap IGHV3-21*01 F	Homsap IGHJ6*02 F	Homsap IGHD6-13*01 F	gaggtgcagctggtggagtctggggga...ggcctggtcaagcctggggggtccctgagactctcctgtgcagcctctggattcaccttc............agtagctatagcatgaactgggtccgccaggctccagggaaggggctggagtgggtctcatccattagtagtagt......agtagttacatatactacgcagactcagtgaag...ggccgattcaccatctccagagacaacgccaagaactcactgtatctgcaaatgaacagcctgagagccgaggacacggctgtgtattactgtgcgagagacgggaggaggagcagcagcttctggtctgagcttaataaaggcggtatggacgtctggggccaagggaccacggtcacc…		gaggtgcagctggtggagtctggggga...ggcctggtcaagcctggggggtccctgagactctcctgtgcagcctctggattcaccttc............agtagctatagcatgaactgggtccgccaggctccagggaaggggctggagtgggtctcatccattagtagtagt......agtagttacatatactacgcagactcagtgaag...ggccgattcaccatctccagagacaacgccaagaactcactgtatctgcaaatgaacagcctgagagccgaggacacggctgtgtattactgtgcgagaga	gaggtgcagctggtggagtctggggga...ggcctggtcaagcctggggggtccctgagactctcctgtgcagcctct	ggattcaccttc............agtagctatagc	atgaactgggtccgccaggctccagggaaggggctggagtgggtctcatcc	attagtagtagt......agtagttacata	tactacgcagactcagtgaag...ggccgattcaccatctccagagacaacgccaagaactcactgtatctgcaaatgaacagcctgagagccgaggacacggctgtgtattactgt	gcgagagacgggaggaggagcagcagcttctggtctgagcttaataaaggcggtatggacgtc	tgtgcgagagacgggaggaggagcagcagcttctggtctgagcttaataaaggcggtatggacgtctgg	cggtatggacgtctggggccaagggaccacggtcaccgtctcctca	tggggccaagggaccacggtcaccgtctcctca
3265	CACACAAAGGCAGTCA-1_contig_2	productive	Homsap IGHV3-30-3*01 F	Homsap IGHJ4*02 F	Homsap IGHD3-3*01 F	caggtgcagctggtggagtctggggga...ggcgtggtccagcctgggaggtccctgagactctcctgtgcagcctctggattcaccttc............agtagctatgctatgcactgggtccgccaggctccaggcaaggggctggagtgggtggcagttatatcatatgat......ggaagcaataaatactacgcagactccgtgaag...ggccgattcaccatctccagagacaattccaagaacacgctgtatctgcaaatgaacagcctgagagctgaggacacggctgtgtattactgtgcgaccgatcccggggcgtattacgatttttggagtggttatcccggggactactggggccagggaaccctggtcaccgtctcctcag		caggtgcagctggtggagtctggggga...ggcgtggtccagcctgggaggtccctgagactctcctgtgcagcctctggattcaccttc............agtagctatgctatgcactgggtccgccaggctccaggcaaggggctggagtgggtggcagttatatcatatgat......ggaagcaataaatactacgcagactccgtgaag...ggccgattcaccatctccagagacaattccaagaacacgctgtatctgcaaatgaacagcctgagagctgaggacacggctgtgtattactgtgcga	caggtgcagctggtggagtctggggga...ggcgtggtccagcctgggaggtccctgagactctcctgtgcagcctct	ggattcaccttc............agtagctatgct	atgcactgggtccgccaggctccaggcaaggggctggagtgggtggcagtt	atatcatatgat......ggaagcaataaa	tactacgcagactccgtgaag...ggccgattcaccatctccagagacaattccaagaacacgctgtatctgcaaatgaacagcctgagagctgaggacacggctgtgtattactgt	gcgaccgatcccggggcgtattacgatttttggagtggttatcccggggactac	tgtgcgaccgatcccggggcgtattacgatttttggagtggttatcccggggactactgg	gactactggggccagggaaccctggtcaccgtctcctcag	tggggccagggaaccctggtcaccgtctcctcag
2814	CACACCTAGGAATCGC-1_contig_1	productive	Homsap IGHV3-23*01 F, or Homsap IGHV3-23D*01 F	Homsap IGHJ5*02 F	Homsap IGHD6-13*01 F	gaggtgcagctgttggagtctggggga...ggcttggtacagcctggggggtccctgagactctcctgtgcagcctctggattcaccttt............agcagctatgccatgagctgggtccgccaggctccagggaaggggctggagtgggtctcagctattagtggtagt......ggtggtagcacatactacgcagactccgtgaag...ggccggttcaccatctccagagacaattccaagaacacgctgtatctgcaaatgaacagcctgagagccgaggacacggccgtatattactgtgcgaaagccaacccgggtatagcagcagctggtatgtttgcctggggccagggaaccctggtcaccgtctcctcag		gaggtgcagctgttggagtctggggga...ggcttggtacagcctggggggtccctgagactctcctgtgcagcctctggattcaccttt............agcagctatgccatgagctgggtccgccaggctccagggaaggggctggagtgggtctcagctattagtggtagt......ggtggtagcacatactacgcagactccgtgaag...ggccggttcaccatctccagagacaattccaagaacacgctgtatctgcaaatgaacagcctgagagccgaggacacggccgtatattactgtgcgaaag	gaggtgcagctgttggagtctggggga...ggcttggtacagcctggggggtccctgagactctcctgtgcagcctct	ggattcaccttt............agcagctatgcc	atgagctgggtccgccaggctccagggaaggggctggagtgggtctcagct	attagtggtagt......ggtggtagcaca	tactacgcagactccgtgaag...ggccggttcaccatctccagagacaattccaagaacacgctgtatctgcaaatgaacagcctgagagccgaggacacggccgtatattactgt	gcgaaagccaacccgggtatagcagcagctggtatgtttgcc	tgtgcgaaagccaacccgggtatagcagcagctggtatgtttgcctgg	cctggggccagggaaccctggtcaccgtctcctcag	tggggccagggaaccctggtcaccgtctcctcag
281	CACACCTAGTAGGTGC-1_contig_1	productive	Homsap IGHV5-10-1*03 F	Homsap IGHJ3*02 F	Homsap IGHD1-26*01 F	gaagtgcagctggtgcagtccggagca...gaggtgaaaaagcccggggagtctctgaggatctcctgtaagggttctggatacagcttt............accagctactggatcagctgggtgcgccagatgcccgggaaaggcctggagtggatggggaggattgatcctagt......gactcttataccaactacagcccgtccttccaa...ggccacgtcaccatctcagctgacaagtccatcagcactgcctacctgcagtggagcagcctgaaggcctcggacaccgccatgtattactgtgcgagacattccaagccggtgggagctacccctgatgcttttgatatctggggccaagggacaatggtcaccgtctcttcag		gaagtgcagctggtgcagtccggagca...gaggtgaaaaagcccggggagtctctgaggatctcctgtaagggttctggatacagcttt............accagctactggatcagctgggtgcgccagatgcccgggaaaggcctggagtggatggggaggattgatcctagt......gactcttataccaactacagcccgtccttccaa...ggccacgtcaccatctcagctgacaagtccatcagcactgcctacctgcagtggagcagcctgaaggcctcggacaccgccatgtattactgtgcgaga	gaagtgcagctggtgcagtccggagca...gaggtgaaaaagcccggggagtctctgaggatctcctgtaagggttct	ggatacagcttt............accagctactgg	atcagctgggtgcgccagatgcccgggaaaggcctggagtggatggggagg	attgatcctagt......gactcttatacc	aactacagcccgtccttccaa...ggccacgtcaccatctcagctgacaagtccatcagcactgcctacctgcagtggagcagcctgaaggcctcggacaccgccatgtattactgt	gcgagacattccaagccggtgggagctacccctgatgcttttgatatc	tgtgcgagacattccaagccggtgggagctacccctgatgcttttgatatctgg	tgatgcttttgatatctggggccaagggacaatggtcaccgtctcttcag	tggggccaagggacaatggtcaccgtctcttcag
[truncated: 898 more rows]

## Sheet: VDJ_human_PBMC_10x.IGH.vdj.2-3
Supplementary information, Table S7.2. Ig sequences in single B cells expressing 2 or 3 VDJ recombination patterns
[truncated: 160 more rows]

[truncated: 4 more sheets: VDJ_human_PBMC_10x.IGκvj.1, VDJ_human_PBMC_10x.Igκ.vj.2, VDJ_human_PBMC_10x.IGλ.1, VDJ_human_PBMC_10x.IGλ.2]
