# Supplementary material for: More than one antibody of individual B cells revealed by single-cell immune profiling
Source: Cell Discov. 2019 Dec 10;5:64. doi: 10.1038/s41421-019-0137-3 (PMC6901605; doi:10.1038/s41421-019-0137-3)
Supplement: Supplementary file 9 — Table S8 [file 41421_2019_137_MOESM9_ESM.xlsx]

## Sheet: Extended Data Table 3
Supplementary information, Table S8. Primers of Immunoglobulins used in this study
Gene	Primer	Primer sequence 5′ -3′
Human Igh variable region	The same sense primer (VH1-FR1)	GGCCTCAGTGAAGGTCTCCTGCAAG
	The same sense primer (VH2-FR1)	GTCTGGTCCTACGCTGGTGAAACCC
	The same sense primer (VH3-FR1)	CTGGGGGGTCCCTGAGACTCTCCTG
	The same sense primer (VH4-FR1)	CTTCGGAGACCCTGTCCCTCACCTG
	The same sense primer (VH5-FR1)	CGGGGAGTCTCTGAAGATCTCCTGT
	The same sense primer (VH6-FR1)	TCGCAGACCCTCTCACTCACCTGTG
	Antisense primer (IGHGc-R1)	GAGTCCTGAGGACTGTAGGACAG
	Antisense primer (IGHAc-R1)	TTCGCTCCAGGTCACACTGAG
	Antisense primer (IGHMc-R1)	TGATGGAGTCGGGAAGGAAGTC
	Antisense primer (IGHDc-R1)	GACAGTCACGGACGTTGGGT
	Antisense primer (IGHEc-R1)	AGAGTCACGGAGGTGGCATTG
	Internal sense primer (VH)	TGGRTCCGVCAGSCYCCNGG
	Internal antisense primer (JH)	AACTGCAGAGGAGACGGTGACC
Human Igκ variable region	The same sense primer (VK1F/6)	TCAAGGTTCAGCGGCAGTGGATCTG
	The same sense primer (VK2F)	GGCCTCCATCTCCTGCAGGTCTAGTC
	The same sense primer (VK3F)	CCCAGGCTCCTCATCTATGATGCATCC
	The same sense primer (VK4F)	CAACTGCAAGTCCAGCCAGAGTGTTTT
	The same sense primer (VK5F)	CCTGCAAAGCCAGCCAAGACATTGAT
	The same sense primer (VK7F)	GACCGATTTCACCCTCACAATTAATCC
	External antisense primer (IGKC-R3)	GGTGACTTCGCAGGCGTAGACT
	Internal antisense primer (IGKC-R1)	GGCGTTATCCACCTTCCACTGTAC
Human Igl variable region	The same sense primer (VL1/2F)	ATTCTCTGGCTCCAAGTCTGGC
	The same sense primer (VK3F)	GGATCCCTGAGCGATTCTCTGG
	External antisense primer (IGLC-R3)	TCTTCTCCACGGTGCTCCCTTC
	Internal antisense primer (JL)	CTAGGACGGTGAGCTTGGTCCC
