# Supplementary material for: More than one antibody of individual B cells revealed by single-cell immune profiling
Source: Cell Discov. 2019 Dec 10;5:64. doi: 10.1038/s41421-019-0137-3 (PMC6901605; doi:10.1038/s41421-019-0137-3)
Supplement: Supplementary file 10 — Table S9 [file 41421_2019_137_MOESM10_ESM.xlsx]

## Sheet: VDJ recombination patterns 
Supplementary information, Table S9.1. VDJ recombination patterns expressed in single B cells of donor 6
		Top V gene match	Top D gene match	Top J gene match	Productive
B-4-1	IgG	IGHV1-46*01	IGHD5-12*01	IGHJ4*02	Yes	9/9
	Igk	IGKV1-5*01	/	IGKJ1*01	Yes	4/4
B-4-3	IgG	IGHV3-64*02	IGHD6-6*01	IGHJ2*01	Yes	7/7
B-4-4	IgG	IGHV1-24*01	IGHD2-15*01	IGHJ4*02	Yes	8/8
B-4-5	IgM	IGHV3-7*01	IGHD3-3*02	IGHJ5*02	Yes	10/10
B-4-6	IgG	IGHV1-24*01	IGHD2-15*01	IGHJ4*02	Yes	9/9
B-4-7	IgG	IGHV1-8*01	IGHD6-13*01	IGHJ2*01	Yes	7/9
		IGHV1-24*01	IGHD2-15*01	IGHJ4*02	Yes	2/9
	Igl	IGLV2-14*01	/	IGLJ3*02	Yes	4/6
		IGLV1-47*01	/	IGLJ1*01	Yes	2/6
B-4-9	IgG	IGHV3-53*01	IGHD2-2*01	IGHJ4*02	Yes	10/10
	IgM	IGHV1-18*01	IGHD6-13*01	IGHJ3*02	Yes	9/9
B-4-10	Igk	IGKV3-15*01	/	IGKJ1*01	Yes	4/4

## Sheet: Ig sequences
Supplementary information, Table S9.2. Ig sequences in single B cells of donor 6
Cell number	Clone	V-DOMAIN Functionality	V-GENE and allele	J-GENE and allele	D-GENE and allele	V-D-J-REGION	V-J-REGION	V-REGION	FR1-IMGT	CDR1-IMGT	FR2-IMGT	CDR2-IMGT	FR3-IMGT	CDR3-IMGT	JUNCTION	J-REGION	FR4-IMGT
1	Clone IgG-1-10	productive	Homsap IGHV1-46*01 F, or Homsap IGHV1-46*02 F or Homsap IGHV1-46*03 F	Homsap IGHJ4*02 F	Homsap IGHD5-12*01 F	........................................................gggcccgacgtcgcatgctcccggccgccatggc............ggccgcgggaattcgatttgggtccggcaggctcctggacaagggcttgagtggatggggataatcgaccctcgt......gacggaagtacaagctatgcacagaagttccag...ggcagagtcaccatgaccagggacacgtccacgggcacacactacatggaactgagcagcctgacatctgaggacacggccgtgtactactgtgcgaaagagagggggagatatagtggctacgacccacttgacaactggggccagggaaccctggtcaccgtctcctctg		........................................................gggcccgacgtcgcatgctcccggccgccatggc............ggccgcgggaattcgatttgggtccggcaggctcctggacaagggcttgagtggatggggataatcgaccctcgt......gacggaagtacaagctatgcacagaagttccag...ggcagagtcaccatgaccagggacacgtccacgggcacacactacatggaactgagcagcctgacatctgaggacacggccgtgtactactgtgcgaaaga	........................................................gggcccgacgtcgcatgctccc	ggccgccatggc............ggccgcgggaat	tcgatttgggtccggcaggctcctggacaagggcttgagtggatggggata	atcgaccctcgt......gacggaagtaca	agctatgcacagaagttccag...ggcagagtcaccatgaccagggacacgtccacgggcacacactacatggaactgagcagcctgacatctgaggacacggccgtgtactactgt	gcgaaagagagggggagatatagtggctacgacccacttgacaac	tgtgcgaaagagagggggagatatagtggctacgacccacttgacaactgg	ttgacaactggggccagggaaccctggtcaccgtctcctctg	tggggccagggaaccctggtcaccgtctcctctg
1	Clone IgG-1-11	productive	Homsap IGHV1-46*01 F, or Homsap IGHV1-46*02 F or Homsap IGHV1-46*03 F	Homsap IGHJ4*02 F	Homsap IGHD5-12*01 F	.......................................................tgggcccgacgtcgcatgctcccggccgccatggc............ggccgcgggaattcgatttgggtccgccagcccccgggacaagggcttgagtggatggggataatcgaccctcgt......gacggaagcacaagctatgcacagaagttccag...ggcagagtcaccatgaccagggacacgtccacgagcacacactacatggaactgagcagcctgacatctgaggacacggccgtgtactactgtgcgaaagagagggggggatatagtggctacgacccacttgacaactggggccagggaaccctggtcaccgtctcctctg		.......................................................tgggcccgacgtcgcatgctcccggccgccatggc............ggccgcgggaattcgatttgggtccgccagcccccgggacaagggcttgagtggatggggataatcgaccctcgt......gacggaagcacaagctatgcacagaagttccag...ggcagagtcaccatgaccagggacacgtccacgagcacacactacatggaactgagcagcctgacatctgaggacacggccgtgtactactgtgcgaaaga	.......................................................tgggcccgacgtcgcatgctccc	ggccgccatggc............ggccgcgggaat	tcgatttgggtccgccagcccccgggacaagggcttgagtggatggggata	atcgaccctcgt......gacggaagcaca	agctatgcacagaagttccag...ggcagagtcaccatgaccagggacacgtccacgagcacacactacatggaactgagcagcctgacatctgaggacacggccgtgtactactgt	gcgaaagagagggggggatatagtggctacgacccacttgacaac	tgtgcgaaagagagggggggatatagtggctacgacccacttgacaactgg	ttgacaactggggccagggaaccctggtcaccgtctcctctg	tggggccagggaaccctggtcaccgtctcctctg
1	Clone IgG-1-2	unproductive	Homsap IGHV1-46*01 F, or Homsap IGHV1-46*03 F	Homsap IGHJ4*02 F	Homsap IGHD5-12*01 F	caagctatttaggtgacactatagaat...actcaagctatgcatccaacgcgttgggagctctcccatatggtcgacctgcaggcggcc............gcgaattcactagtgatttgggtccgacagccccctggacaagggcttgagtggatggggataatcgaccctcgt......gacggaagcacaagctatgcacagaagttccag...ggcagagtcaccatgaccagggacacgtccacgagcacacactacatggaactgagcagcctgacatctgaggacacggccgtgtactgctgtgcgaaagagagggggagatatagtggctacgacccacttgacaactggggccagggaaccctggtcaccgtctcctctg		caagctatttaggtgacactatagaat...actcaagctatgcatccaacgcgttgggagctctcccatatggtcgacctgcaggcggcc............gcgaattcactagtgatttgggtccgacagccccctggacaagggcttgagtggatggggataatcgaccctcgt......gacggaagcacaagctatgcacagaagttccag...ggcagagtcaccatgaccagggacacgtccacgagcacacactacatggaactgagcagcctgacatctgaggacacggccgtgtactgctgtgcgaaaga	caagctatttaggtgacactatagaat...actcaagctatgcatccaacgcgttgggagctctcccatatggtcgac	ctgcaggcggcc............gcgaattcacta	gtgatttgggtccgacagccccctggacaagggcttgagtggatggggata	atcgaccctcgt......gacggaagcaca	agctatgcacagaagttccag...ggcagagtcaccatgaccagggacacgtccacgagcacacactacatggaactgagcagcctgacatctgaggacacggccgtgtactgctgt	gcgaaagagagggggagatatagtggctacgacccacttgacaac	tgtgcgaaagagagggggagatatagtggctacgacccacttgacaactgg	ttgacaactggggccagggaaccctggtcaccgtctcctctg	tggggccagggaaccctggtcaccgtctcctctg
1	Clone IgG-1-4	unproductive	Homsap IGHV1-46*01 F, or Homsap IGHV1-46*03 F	Homsap IGHJ4*02 F	Homsap IGHD5-12*01 F	caagctatttaggtgacactatagaat...actcaagctatgcatccaacgcgttgggagctctcccatatggtcgacctgcaggcggcc............gcgaattcactagtgatttgggtccgacaggctccgggacaagggcttgagtggatggggataatcgaccctcgt......gacggaagcacaagctatgcacagaagttccag...ggcagagtcaccatgaccagggacacgtccacgagcacacactacatggaactgagcagcctgacatctgaggacacggccgtgtactactgtgcgaaagagagggggagatatagtggctacgacccacttgacaactggggccagggaaccctggtcaccgtctcctctg		caagctatttaggtgacactatagaat...actcaagctatgcatccaacgcgttgggagctctcccatatggtcgacctgcaggcggcc............gcgaattcactagtgatttgggtccgacaggctccgggacaagggcttgagtggatggggataatcgaccctcgt......gacggaagcacaagctatgcacagaagttccag...ggcagagtcaccatgaccagggacacgtccacgagcacacactacatggaactgagcagcctgacatctgaggacacggccgtgtactactgtgcgaaaga	caagctatttaggtgacactatagaat...actcaagctatgcatccaacgcgttgggagctctcccatatggtcgac	ctgcaggcggcc............gcgaattcacta	gtgatttgggtccgacaggctccgggacaagggcttgagtggatggggata	atcgaccctcgt......gacggaagcaca	agctatgcacagaagttccag...ggcagagtcaccatgaccagggacacgtccacgagcacacactacatggaactgagcagcctgacatctgaggacacggccgtgtactactgt	gcgaaagagagggggagatatagtggctacgacccacttgacaac	tgtgcgaaagagagggggagatatagtggctacgacccacttgacaactgg	ttgacaactggggccagggaaccctggtcaccgtctcctctg	tggggccagggaaccctggtcaccgtctcctctg
1	Clone IgG-1-5	unproductive	Homsap IGHV1-46*01 F, or Homsap IGHV1-46*03 F	Homsap IGHJ4*02 F	Homsap IGHD5-12*01 F	caagctatttaggtgacactatagaat...actcaagctatgcatccaacgcgttgggagctctcccatatggtcgacctgcaggcggcc............gcgaattcactagtgatttgggtccggcaggctcctggacaagggcttgagtggatggggataatcgaccctcgt......gacggaagcacaagctatgcacagaagttccag...ggcagagtcaccatgaccagggacacgtccacgagcacacactacatggaactgagcagcctgacatctgaggacacggccgtgtactactgtgcgaaagagagggggagatatagtggctacgacccacttgacaactggggccagggaaccctggtcaccgtctcctctg		caagctatttaggtgacactatagaat...actcaagctatgcatccaacgcgttgggagctctcccatatggtcgacctgcaggcggcc............gcgaattcactagtgatttgggtccggcaggctcctggacaagggcttgagtggatggggataatcgaccctcgt......gacggaagcacaagctatgcacagaagttccag...ggcagagtcaccatgaccagggacacgtccacgagcacacactacatggaactgagcagcctgacatctgaggacacggccgtgtactactgtgcgaaaga	caagctatttaggtgacactatagaat...actcaagctatgcatccaacgcgttgggagctctcccatatggtcgac	ctgcaggcggcc............gcgaattcacta	gtgatttgggtccggcaggctcctggacaagggcttgagtggatggggata	atcgaccctcgt......gacggaagcaca	agctatgcacagaagttccag...ggcagagtcaccatgaccagggacacgtccacgagcacacactacatggaactgagcagcctgacatctgaggacacggccgtgtactactgt	gcgaaagagagggggagatatagtggctacgacccacttgacaac	tgtgcgaaagagagggggagatatagtggctacgacccacttgacaactgg	ttgacaactggggccagggaaccctggtcaccgtctcctctg	tggggccagggaaccctggtcaccgtctcctctg
1	Clone IgG-1-6	productive	Homsap IGHV1-46*01 F, or Homsap IGHV1-46*02 F or Homsap IGHV1-46*03 F	Homsap IGHJ4*02 F	Homsap IGHD5-12*01 F	........................................................gggcccgacgtcgcatgctcccggccgccatggc............ggccgcgggaattcgatttgggtccggcaggcccctggacaagggcttgagtggatggggataatcgaccctcgt......gacggaagcacaagctatgcacagaagttccag...ggcagagtcaccatgaccagggacacgtccacgagcacacactacatggaactgagcagcctgacatctgaggacacggccgtgtactactgtgcgaaagagagggggagatatagtggctacgacccacttgacaactggggccagggaaccctggtcaccgtctcctctg		........................................................gggcccgacgtcgcatgctcccggccgccatggc............ggccgcgggaattcgatttgggtccggcaggcccctggacaagggcttgagtggatggggataatcgaccctcgt......gacggaagcacaagctatgcacagaagttccag...ggcagagtcaccatgaccagggacacgtccacgagcacacactacatggaactgagcagcctgacatctgaggacacggccgtgtactactgtgcgaaaga	........................................................gggcccgacgtcgcatgctccc	ggccgccatggc............ggccgcgggaat	tcgatttgggtccggcaggcccctggacaagggcttgagtggatggggata	atcgaccctcgt......gacggaagcaca	agctatgcacagaagttccag...ggcagagtcaccatgaccagggacacgtccacgagcacacactacatggaactgagcagcctgacatctgaggacacggccgtgtactactgt	gcgaaagagagggggagatatagtggctacgacccacttgacaac	tgtgcgaaagagagggggagatatagtggctacgacccacttgacaactgg	ttgacaactggggccagggaaccctggtcaccgtctcctctg	tggggccagggaaccctggtcaccgtctcctctg
1	Clone IgG-1-7	unproductive	Homsap IGHV1-46*01 F, or Homsap IGHV1-46*03 F	Homsap IGHJ4*02 F	Homsap IGHD5-12*01 F	caagctatttaggtgacactatagaat...actcaagctatgcatccaacgcgttgggagctctcccatatggtcgacctgcaggcggcc............gcgaattcactagtgatttgggtccggcagcctcccggacaagggcttgagtggatggggataatcgaccctcgt......gacggaagcacaagctatgcacagaagttccag...ggcagagtcaccatgaccagggacacgtccacgagcacacactacatggaactgagcagcctgacatctgaggacacggccgtgtactactgtgcgaaagagagggggagatatagtggctacgacccacttgacaactggggccagggaaccctggtcaccgtctcctctg		caagctatttaggtgacactatagaat...actcaagctatgcatccaacgcgttgggagctctcccatatggtcgacctgcaggcggcc............gcgaattcactagtgatttgggtccggcagcctcccggacaagggcttgagtggatggggataatcgaccctcgt......gacggaagcacaagctatgcacagaagttccag...ggcagagtcaccatgaccagggacacgtccacgagcacacactacatggaactgagcagcctgacatctgaggacacggccgtgtactactgtgcgaaaga	caagctatttaggtgacactatagaat...actcaagctatgcatccaacgcgttgggagctctcccatatggtcgac	ctgcaggcggcc............gcgaattcacta	gtgatttgggtccggcagcctcccggacaagggcttgagtggatggggata	atcgaccctcgt......gacggaagcaca	agctatgcacagaagttccag...ggcagagtcaccatgaccagggacacgtccacgagcacacactacatggaactgagcagcctgacatctgaggacacggccgtgtactactgt	gcgaaagagagggggagatatagtggctacgacccacttgacaac	tgtgcgaaagagagggggagatatagtggctacgacccacttgacaactgg	ttgacaactggggccagggaaccctggtcaccgtctcctctg	tggggccagggaaccctggtcaccgtctcctctg
1	Clone IgG-1-8	productive	Homsap IGHV1-46*01 F, or Homsap IGHV1-46*02 F or Homsap IGHV1-46*03 F	Homsap IGHJ4*02 F	Homsap IGHD5-12*01 F	.......................................................tgggcccgacgtcgcatgctcccggccgccatggc............ggccgcgggaattcgatttgggtccggcagcctcctggacaagggcttgagtggatggggataatcgaccctcgt......gacggaagcacaagctatgcacagaagttccag...ggcagagtcaccatgaccagggacacgcccacgagcacacactatatggaactgagcagcctgacatctgaggacacggccgtgtactactgtgcgaaagagagggggagatatagtggctacgacccacttgacaactggggccagggaaccctggtcaccgtctcctctg		.......................................................tgggcccgacgtcgcatgctcccggccgccatggc............ggccgcgggaattcgatttgggtccggcagcctcctggacaagggcttgagtggatggggataatcgaccctcgt......gacggaagcacaagctatgcacagaagttccag...ggcagagtcaccatgaccagggacacgcccacgagcacacactatatggaactgagcagcctgacatctgaggacacggccgtgtactactgtgcgaaaga	.......................................................tgggcccgacgtcgcatgctccc	ggccgccatggc............ggccgcgggaat	tcgatttgggtccggcagcctcctggacaagggcttgagtggatggggata	atcgaccctcgt......gacggaagcaca	agctatgcacagaagttccag...ggcagagtcaccatgaccagggacacgcccacgagcacacactatatggaactgagcagcctgacatctgaggacacggccgtgtactactgt	gcgaaagagagggggagatatagtggctacgacccacttgacaac	tgtgcgaaagagagggggagatatagtggctacgacccacttgacaactgg	ttgacaactggggccagggaaccctggtcaccgtctcctctg	tggggccagggaaccctggtcaccgtctcctctg
1	Clone IgG-1-9	unproductive	Homsap IGHV1-46*01 F, or Homsap IGHV1-46*03 F	Homsap IGHJ4*02 F	Homsap IGHD5-12*01 F	caagctatttaggtgacactatagaat...actcaagctatgcatccaacgcgttgggagctctcccatatggtcgacctgcaggcggcc............gcgaattcactagtgatttggatccgccagcccccgggacaagggcttgagtggatggggataatcgaccctcgt......gacggaagcacaagctatgcacagaagttccag...ggcagagtcaccatgaccaggggcacgtccacgagcacacactacatggaactgagcagcctgacatctgaggacacggccgtgtactactgtgcgaaagagagggggagatatagtggctacgacccacttgacaactggggccagggaaccctggtcaccgtctcctctg		caagctatttaggtgacactatagaat...actcaagctatgcatccaacgcgttgggagctctcccatatggtcgacctgcaggcggcc............gcgaattcactagtgatttggatccgccagcccccgggacaagggcttgagtggatggggataatcgaccctcgt......gacggaagcacaagctatgcacagaagttccag...ggcagagtcaccatgaccaggggcacgtccacgagcacacactacatggaactgagcagcctgacatctgaggacacggccgtgtactactgtgcgaaaga	caagctatttaggtgacactatagaat...actcaagctatgcatccaacgcgttgggagctctcccatatggtcgac	ctgcaggcggcc............gcgaattcacta	gtgatttggatccgccagcccccgggacaagggcttgagtggatggggata	atcgaccctcgt......gacggaagcaca	agctatgcacagaagttccag...ggcagagtcaccatgaccaggggcacgtccacgagcacacactacatggaactgagcagcctgacatctgaggacacggccgtgtactactgt	gcgaaagagagggggagatatagtggctacgacccacttgacaac	tgtgcgaaagagagggggagatatagtggctacgacccacttgacaactgg	ttgacaactggggccagggaaccctggtcaccgtctcctctg	tggggccagggaaccctggtcaccgtctcctctg
1	Clone IgK-1-11	unproductive	Homsap IGKV1-5*03 F	Homsap IGKJ1*01 F			ggctcgtatgttgtgtggaattgtgagcggataacaatttcacacaggaaacagctatgaccatgattacgccaagctatttaggtg..................acactatagaatactcaagctatgcatccaacgcgttgggagctctcccatatggtcgacctgcag.....................gcggccgcgaattcactagtgatt...tcaaggttcagcggcagtgga......tctgggacagaattcactctcaccatcggcagcctgcagcctgatgattttgcaacttattactgccaacagggggagatgttcggccaagggaccagggtggaagtcaaac	ggctcgtatgttgtgtggaattgtgagcggataacaatttcacacaggaaacagctatgaccatgattacgccaagctatttaggtg..................acactatagaatactcaagctatgcatccaacgcgttgggagctctcccatatggtcgacctgcag.....................gcggccgcgaattcactagtgatt...tcaaggttcagcggcagtgga......tctgggacagaattcactctcaccatcggcagcctgcagcctgatgattttgcaacttattactgccaacag	ggctcgtatgttgtgtggaattgtgagcggataacaatttcacacaggaaacagctatgaccatgattacgccaagct	atttaggtg..................acactatag	aatactcaagctatgcatccaacgcgttgggagctctcccatatggtcgac	ctgcag.....................gcg	gccgcgaattcactagtgatt...tcaaggttcagcggcagtgga......tctgggacagaattcactctcaccatcggcagcctgcagcctgatgattttgcaacttattactgc	caacagggggagatg	tgccaacagggggagatgttc	gatgttcggccaagggaccagggtggaagtcaaac	ttcggccaagggaccagggtggaagtcaaac
1	Clone IgK-1-6	unproductive	Homsap IGKV1-5*03 F	Homsap IGKJ1*01 F			ggctcgtatgttgtgtggaattgtgagcggataacaatttcacacaggaaacagctatgaccatgattacgccaagctatttaggtg..................acactatagaatactcaagctatgcatccaacgcgttgggagctctcccatatggtcgacctgcag.....................gcggccgcgaattcactagtgatt...tcaaggttcagcggcagtgga......tctgggacagaattcactctcaccatcggcagcctgcagccggatgattttgcaacttattactgccaacagggggagatgttcggccaagggaccagggtggaagtcaaac	ggctcgtatgttgtgtggaattgtgagcggataacaatttcacacaggaaacagctatgaccatgattacgccaagctatttaggtg..................acactatagaatactcaagctatgcatccaacgcgttgggagctctcccatatggtcgacctgcag.....................gcggccgcgaattcactagtgatt...tcaaggttcagcggcagtgga......tctgggacagaattcactctcaccatcggcagcctgcagccggatgattttgcaacttattactgccaacag	ggctcgtatgttgtgtggaattgtgagcggataacaatttcacacaggaaacagctatgaccatgattacgccaagct	atttaggtg..................acactatag	aatactcaagctatgcatccaacgcgttgggagctctcccatatggtcgac	ctgcag.....................gcg	gccgcgaattcactagtgatt...tcaaggttcagcggcagtgga......tctgggacagaattcactctcaccatcggcagcctgcagccggatgattttgcaacttattactgc	caacagggggagatg	tgccaacagggggagatgttc	gatgttcggccaagggaccagggtggaagtcaaac	ttcggccaagggaccagggtggaagtcaaac
1	Clone IgK-1-7	productive	Homsap IGKV1-16*01 F, or Homsap IGKV1-5*01 F or Homsap IGKV1-5*02 F	Homsap IGKJ1*01 F			...........................................................................................................................................gattgggcccgacgtcgcatgctcccggccgc.....................catggcggccgcgggaattcgatt...tcaaggttcagcggcagtgga......tctgggacagaattcactctcaccatcggcagcctgcagcctgatgattttgcaacttattactgccaacagggggagatgttcggccaagggaccagggtggaagtcaaac	...........................................................................................................................................gattgggcccgacgtcgcatgctcccggccgc.....................catggcggccgcgggaattcgatt...tcaaggttcagcggcagtgga......tctgggacagaattcactctcaccatcggcagcctgcagcctgatgattttgcaacttattactgccaacag	..............................................................................	....................................	.........................gattgggcccgacgtcgcatgctccc	ggccgc.....................cat	ggcggccgcgggaattcgatt...tcaaggttcagcggcagtgga......tctgggacagaattcactctcaccatcggcagcctgcagcctgatgattttgcaacttattactgc	caacagggggagatg	tgccaacagggggagatgttc	gatgttcggccaagggaccagggtggaagtcaaac	ttcggccaagggaccagggtggaagtcaaac
3	Clone IgG-3-10	unproductive	Homsap IGHV3-64*02 F	Homsap IGHJ2*01 F	Homsap IGHD6-6*01 F	caagctatttaggtgacactatagaat...actcaagctatgcatccaacgcgttgggagctctcccatatggtcgacctgcaggcggcc............gcgaattcactagtgatttgggtccggcaggctccggggaagggactggaattcgtttcagctattaaaaatgat......gacgatagaacattttatgcagactctgtgaag...ggcagattcaccatctccagagacaattccaagagtatgctgtttcttcacatggtcagcctgagagctgaggacatggctgtctattactgtgcgagaaggacttatggcagctcctccgaatacttcctcgatctctggggccgtggcgccctggtcaccgtctcctctg		caagctatttaggtgacactatagaat...actcaagctatgcatccaacgcgttgggagctctcccatatggtcgacctgcaggcggcc............gcgaattcactagtgatttgggtccggcaggctccggggaagggactggaattcgtttcagctattaaaaatgat......gacgatagaacattttatgcagactctgtgaag...ggcagattcaccatctccagagacaattccaagagtatgctgtttcttcacatggtcagcctgagagctgaggacatggctgtctattactgtgcgaga	caagctatttaggtgacactatagaat...actcaagctatgcatccaacgcgttgggagctctcccatatggtcgac	ctgcaggcggcc............gcgaattcacta	gtgatttgggtccggcaggctccggggaagggactggaattcgtttcagct	attaaaaatgat......gacgatagaaca	ttttatgcagactctgtgaag...ggcagattcaccatctccagagacaattccaagagtatgctgtttcttcacatggtcagcctgagagctgaggacatggctgtctattactgt	gcgagaaggacttatggcagctcctccgaatacttcctcgatctc	tgtgcgagaaggacttatggcagctcctccgaatacttcctcgatctctgg	tcgatctctggggccgtggcgccctggtcaccgtctcctctg	tggggccgtggcgccctggtcaccgtctcctctg
3	Clone IgG-3-11	productive	Homsap IGHV3-64*02 F	Homsap IGHJ2*01 F	Homsap IGHD6-6*01 F	.................................................ggcgattgggcccgacgtcgcatgctcccggccgccatggc............ggccgcgggaattcgatttgggtccggcaggctccggggaagggactggaatttgtttcagctattaaaaatgat......gacgatagaacattttatgcagactctgtgaag...ggcagattcaccatctccagagacaattccaagagtatgctgtttcttcacatggtcagcctgagagctgaggacatggctgtctattactgtgcgagaaggacttatggcagctcctccgaatacttcctcgatctctggggccgtggcgccctggtcaccgtctcctctg		.................................................ggcgattgggcccgacgtcgcatgctcccggccgccatggc............ggccgcgggaattcgatttgggtccggcaggctccggggaagggactggaatttgtttcagctattaaaaatgat......gacgatagaacattttatgcagactctgtgaag...ggcagattcaccatctccagagacaattccaagagtatgctgtttcttcacatggtcagcctgagagctgaggacatggctgtctattactgtgcgaga	.................................................ggcgattgggcccgacgtcgcatgctccc	ggccgccatggc............ggccgcgggaat	tcgatttgggtccggcaggctccggggaagggactggaatttgtttcagct	attaaaaatgat......gacgatagaaca	ttttatgcagactctgtgaag...ggcagattcaccatctccagagacaattccaagagtatgctgtttcttcacatggtcagcctgagagctgaggacatggctgtctattactgt	gcgagaaggacttatggcagctcctccgaatacttcctcgatctc	tgtgcgagaaggacttatggcagctcctccgaatacttcctcgatctctgg	tcgatctctggggccgtggcgccctggtcaccgtctcctctg	tggggccgtggcgccctggtcaccgtctcctctg
3	Clone IgG-3-1	productive	Homsap IGHV3-64*02 F	Homsap IGHJ2*01 F	Homsap IGHD6-6*01 F	.................................................ggcgattgggcccgacgtcgcatgctcccggccgccatggc............ggccgcgggaattcgatttgggtccggcaggctcctgggaagggactggaatttgtttcagctattaaaaatgat......gacgatagaacattttatgcagactctgtgaag...ggcagattcaccatctccagagacaattccaagagtatgctgtttcttcacatggtcagcctgagagctgaggacatggctgtctattactgtgcgagaaggacttatggcagctcctccgaatacttcctcgatctctggggccgtggcgccctggtcaccgtctcctctg		.................................................ggcgattgggcccgacgtcgcatgctcccggccgccatggc............ggccgcgggaattcgatttgggtccggcaggctcctgggaagggactggaatttgtttcagctattaaaaatgat......gacgatagaacattttatgcagactctgtgaag...ggcagattcaccatctccagagacaattccaagagtatgctgtttcttcacatggtcagcctgagagctgaggacatggctgtctattactgtgcgaga	.................................................ggcgattgggcccgacgtcgcatgctccc	ggccgccatggc............ggccgcgggaat	tcgatttgggtccggcaggctcctgggaagggactggaatttgtttcagct	attaaaaatgat......gacgatagaaca	ttttatgcagactctgtgaag...ggcagattcaccatctccagagacaattccaagagtatgctgtttcttcacatggtcagcctgagagctgaggacatggctgtctattactgt	gcgagaaggacttatggcagctcctccgaatacttcctcgatctc	tgtgcgagaaggacttatggcagctcctccgaatacttcctcgatctctgg	tcgatctctggggccgtggcgccctggtcaccgtctcctctg	tggggccgtggcgccctggtcaccgtctcctctg
3	Clone IgG-3-2	productive	Homsap IGHV3-64*02 F	Homsap IGHJ2*01 F	Homsap IGHD6-6*01 F	.......................................................tgggcccgacgtcgcatgctcccggccgccatggc............ggccgcgggaattcgatttgggtccgccagcctccagggaagggactggaatttgtctcagctattaaaaatgat......gacgatagaacattttatgcagactctgtgaag...ggcagattcaccatctccagagacaattccaagagtatgctgtttcttcacatggtcagcctgagagctgaggacatggctgtctattactgtgcgagaaggacttatggcagctcctccgaatacttcctcgatctctggggccgtggcgccctggtcaccgtctcctctg		.......................................................tgggcccgacgtcgcatgctcccggccgccatggc............ggccgcgggaattcgatttgggtccgccagcctccagggaagggactggaatttgtctcagctattaaaaatgat......gacgatagaacattttatgcagactctgtgaag...ggcagattcaccatctccagagacaattccaagagtatgctgtttcttcacatggtcagcctgagagctgaggacatggctgtctattactgtgcgaga	.......................................................tgggcccgacgtcgcatgctccc	ggccgccatggc............ggccgcgggaat	tcgatttgggtccgccagcctccagggaagggactggaatttgtctcagct	attaaaaatgat......gacgatagaaca	ttttatgcagactctgtgaag...ggcagattcaccatctccagagacaattccaagagtatgctgtttcttcacatggtcagcctgagagctgaggacatggctgtctattactgt	gcgagaaggacttatggcagctcctccgaatacttcctcgatctc	tgtgcgagaaggacttatggcagctcctccgaatacttcctcgatctctgg	tcgatctctggggccgtggcgccctggtcaccgtctcctctg	tggggccgtggcgccctggtcaccgtctcctctg
3	Clone IgG-3-6	productive	Homsap IGHV3-64*02 F	Homsap IGHJ2*01 F	Homsap IGHD6-6*01 F	....................................................gattgggcccgacgtcgcatgctcccggccgccatggc............ggccgcgggaattcgatttgggtccggcaggcccctgggaagggactggaatttgtttcagctattaaaaatgat......gacgatagaacattttatgcagactctgtgaag...ggcagattcaccatctccagagacaattccaagggtatgctgtttcttcacatggtcagcctgagagctgaggacatggctgtctattactgtgcgagaaggacttatggcagctcctccgaatacttcctcgatctctggggccgtggcgccctggtcaccgtctcctctg		....................................................gattgggcccgacgtcgcatgctcccggccgccatggc............ggccgcgggaattcgatttgggtccggcaggcccctgggaagggactggaatttgtttcagctattaaaaatgat......gacgatagaacattttatgcagactctgtgaag...ggcagattcaccatctccagagacaattccaagggtatgctgtttcttcacatggtcagcctgagagctgaggacatggctgtctattactgtgcgaga	....................................................gattgggcccgacgtcgcatgctccc	ggccgccatggc............ggccgcgggaat	tcgatttgggtccggcaggcccctgggaagggactggaatttgtttcagct	attaaaaatgat......gacgatagaaca	ttttatgcagactctgtgaag...ggcagattcaccatctccagagacaattccaagggtatgctgtttcttcacatggtcagcctgagagctgaggacatggctgtctattactgt	gcgagaaggacttatggcagctcctccgaatacttcctcgatctc	tgtgcgagaaggacttatggcagctcctccgaatacttcctcgatctctgg	tcgatctctggggccgtggcgccctggtcaccgtctcctctg	tggggccgtggcgccctggtcaccgtctcctctg
3	Clone IgG-3-7	productive	Homsap IGHV3-64*02 F	Homsap IGHJ2*01 F	Homsap IGHD6-6*01 F	.......................................................tgggcccgacgtcgcatgctcccggccgccatggc............ggccgcgggaattcgatttgggtccggcagcctcccgggaagggactggaatttgtttcagctattaaaaatgat......gacgatagaacattttatgcagactctgtgaag...ggcagattcaccatctccagagacaattccaagagtatgctgtttcttcacatggtcagcctgagagctgaggacatggctgtctattactgtgcgagaaggacttatggcagctcctccgaatacttcctcgatctctggggccgtggcgccctggtcaccgtctcctctg		.......................................................tgggcccgacgtcgcatgctcccggccgccatggc............ggccgcgggaattcgatttgggtccggcagcctcccgggaagggactggaatttgtttcagctattaaaaatgat......gacgatagaacattttatgcagactctgtgaag...ggcagattcaccatctccagagacaattccaagagtatgctgtttcttcacatggtcagcctgagagctgaggacatggctgtctattactgtgcgaga	.......................................................tgggcccgacgtcgcatgctccc	ggccgccatggc............ggccgcgggaat	tcgatttgggtccggcagcctcccgggaagggactggaatttgtttcagct	attaaaaatgat......gacgatagaaca	ttttatgcagactctgtgaag...ggcagattcaccatctccagagacaattccaagagtatgctgtttcttcacatggtcagcctgagagctgaggacatggctgtctattactgt	gcgagaaggacttatggcagctcctccgaatacttcctcgatctc	tgtgcgagaaggacttatggcagctcctccgaatacttcctcgatctctgg	tcgatctctggggccgtggcgccctggtcaccgtctcctctg	tggggccgtggcgccctggtcaccgtctcctctg
3	Clone IgG-3-8	unproductive	Homsap IGHV3-64*02 F	Homsap IGHJ2*01 F	Homsap IGHD6-6*01 F	caagctatttaggtgacactatagaat...actcaagctatgcatccaacgcgttgggagctctcccatatggtcgacctgcaggcggcc............gcgaattcactagtgatttgggtccggcagcccccggggaagggactggaatttgtttcagctattaaaaatgat......gacgatagaacattttatgcagactctgtgaag...ggcagattcaccatctccagagacaattccaagagtatgctgtttcttcacatggtcagcctgagagctgaggacatggctgtctattactgtgcgagaaggacttatggcagctcctccgaatacttcctcgatctctggggccgtggcgccctggtcaccgtctcctctg		caagctatttaggtgacactatagaat...actcaagctatgcatccaacgcgttgggagctctcccatatggtcgacctgcaggcggcc............gcgaattcactagtgatttgggtccggcagcccccggggaagggactggaatttgtttcagctattaaaaatgat......gacgatagaacattttatgcagactctgtgaag...ggcagattcaccatctccagagacaattccaagagtatgctgtttcttcacatggtcagcctgagagctgaggacatggctgtctattactgtgcgaga	caagctatttaggtgacactatagaat...actcaagctatgcatccaacgcgttgggagctctcccatatggtcgac	ctgcaggcggcc............gcgaattcacta	gtgatttgggtccggcagcccccggggaagggactggaatttgtttcagct	attaaaaatgat......gacgatagaaca	ttttatgcagactctgtgaag...ggcagattcaccatctccagagacaattccaagagtatgctgtttcttcacatggtcagcctgagagctgaggacatggctgtctattactgt	gcgagaaggacttatggcagctcctccgaatacttcctcgatctc	tgtgcgagaaggacttatggcagctcctccgaatacttcctcgatctctgg	tcgatctctggggccgtggcgccctggtcaccgtctcctctg	tggggccgtggcgccctggtcaccgtctcctctg
4	Clone IgG-4-10	productive	Homsap IGHV1-24*01 F	Homsap IGHJ4*02 F	Homsap IGHD2-15*01 F	....................................................gattgggcccgacgtcgcatgctcccggccgccatggc............ggccgcgggaattcgatttgggtccgacaggctccgggaaaagggcttgagtggatgggaaggtttgatcctgaa......gatgatgaaacattgtacgcacagcaattccag...ggcagattcaccgtgaccgaggacacatcaacagacacagcctacatggagctgcgcagcctgagatctgaggacacggccgtctattattgtgcaacttgtgatggtagctgctactcacccgatccgacctttcacttctggggccagggaaccctggtcaccgtctcctctg		....................................................gattgggcccgacgtcgcatgctcccggccgccatggc............ggccgcgggaattcgatttgggtccgacaggctccgggaaaagggcttgagtggatgggaaggtttgatcctgaa......gatgatgaaacattgtacgcacagcaattccag...ggcagattcaccgtgaccgaggacacatcaacagacacagcctacatggagctgcgcagcctgagatctgaggacacggccgtctattattgtgcaac	....................................................gattgggcccgacgtcgcatgctccc	ggccgccatggc............ggccgcgggaat	tcgatttgggtccgacaggctccgggaaaagggcttgagtggatgggaagg	tttgatcctgaa......gatgatgaaaca	ttgtacgcacagcaattccag...ggcagattcaccgtgaccgaggacacatcaacagacacagcctacatggagctgcgcagcctgagatctgaggacacggccgtctattattgt	gcaacttgtgatggtagctgctactcacccgatccgacctttcacttc	tgtgcaacttgtgatggtagctgctactcacccgatccgacctttcacttctgg	ctttcacttctggggccagggaaccctggtcaccgtctcctctg	tggggccagggaaccctggtcaccgtctcctctg
4	Clone IgG-4-11	productive	Homsap IGHV1-24*01 F	Homsap IGHJ4*02 F	Homsap IGHD2-15*01 F	..............................................................gacgtcgcatgctcccggccgccatggc............ggccgcgggaattcgatttgggtccgccagcctcctggaaaagggcttgagtggatgggaaggtttgatcctgaa......gatgatgaaacattgtacgcacagcaattccag...ggcagattcaccgtgaccgaggacacatcaacagacacagcctacatggagctgcgcagcctgagatctgaggacacggccgtctattattgtgcaacttgtgatggtagctgctactcacccgatccgacctttcacttctggggccagggaaccctggtcaccgtctcctctg		..............................................................gacgtcgcatgctcccggccgccatggc............ggccgcgggaattcgatttgggtccgccagcctcctggaaaagggcttgagtggatgggaaggtttgatcctgaa......gatgatgaaacattgtacgcacagcaattccag...ggcagattcaccgtgaccgaggacacatcaacagacacagcctacatggagctgcgcagcctgagatctgaggacacggccgtctattattgtgcaac	..............................................................gacgtcgcatgctccc	ggccgccatggc............ggccgcgggaat	tcgatttgggtccgccagcctcctggaaaagggcttgagtggatgggaagg	tttgatcctgaa......gatgatgaaaca	ttgtacgcacagcaattccag...ggcagattcaccgtgaccgaggacacatcaacagacacagcctacatggagctgcgcagcctgagatctgaggacacggccgtctattattgt	gcaacttgtgatggtagctgctactcacccgatccgacctttcacttc	tgtgcaacttgtgatggtagctgctactcacccgatccgacctttcacttctgg	ctttcacttctggggccagggaaccctggtcaccgtctcctctg	tggggccagggaaccctggtcaccgtctcctctg
4	Clone IgG-4-2	productive	Homsap IGHV1-24*01 F	Homsap IGHJ4*02 F	Homsap IGHD2-15*01 F	........................................................gggcccgacgtcgcatgctcccggccgccatggc............ggccgcgggaattcgatttgggtccgccaggcccccggaaaagggcttgagtggatgggaaggtttgatcctgaa......gatgatgaagcattgtacgcacagcaattccag...ggcagattcaccgtgaccgaggacacatcaacagacacagcctacatggagctgcgcagcctgagatctgaggacacggccgtctattattgtgcaacttgtgatggtagctgctactcacccgatccgacctttcacttctggggccagggaaccctgggcaccgtctcctctg		........................................................gggcccgacgtcgcatgctcccggccgccatggc............ggccgcgggaattcgatttgggtccgccaggcccccggaaaagggcttgagtggatgggaaggtttgatcctgaa......gatgatgaagcattgtacgcacagcaattccag...ggcagattcaccgtgaccgaggacacatcaacagacacagcctacatggagctgcgcagcctgagatctgaggacacggccgtctattattgtgcaac	........................................................gggcccgacgtcgcatgctccc	ggccgccatggc............ggccgcgggaat	tcgatttgggtccgccaggcccccggaaaagggcttgagtggatgggaagg	tttgatcctgaa......gatgatgaagca	ttgtacgcacagcaattccag...ggcagattcaccgtgaccgaggacacatcaacagacacagcctacatggagctgcgcagcctgagatctgaggacacggccgtctattattgt	gcaacttgtgatggtagctgctactcacccgatccgacctttcacttc	tgtgcaacttgtgatggtagctgctactcacccgatccgacctttcacttctgg	ctttcacttctggggccagggaaccctgggcaccgtctcctctg	tggggccagggaaccctgggcaccgtctcctctg
4	Clone IgG-4-3	productive	Homsap IGHV1-24*01 F	Homsap IGHJ4*02 F	Homsap IGHD2-15*01 F	.......................................................tgggcccgacgtcgcatgctcccggccgccatggc............ggccgcgggaattcgatttgggtccgacaggctcccggaaaagggcttgagtggatgggaaggtttgatcctgaa......gatgatgaaacattgtacgcacagcaattccag...ggcagattcaccgtgaccgaggacacatcaacagacacagcctacatggagctgcgcagcctgagatctgaggacacggccgtctattattgtgcaacttgtgatggtagctgctactcacccgatccgacctttcacttctggggccagggaaccctggtcaccgtctcctctg		.......................................................tgggcccgacgtcgcatgctcccggccgccatggc............ggccgcgggaattcgatttgggtccgacaggctcccggaaaagggcttgagtggatgggaaggtttgatcctgaa......gatgatgaaacattgtacgcacagcaattccag...ggcagattcaccgtgaccgaggacacatcaacagacacagcctacatggagctgcgcagcctgagatctgaggacacggccgtctattattgtgcaac	.......................................................tgggcccgacgtcgcatgctccc	ggccgccatggc............ggccgcgggaat	tcgatttgggtccgacaggctcccggaaaagggcttgagtggatgggaagg	tttgatcctgaa......gatgatgaaaca	ttgtacgcacagcaattccag...ggcagattcaccgtgaccgaggacacatcaacagacacagcctacatggagctgcgcagcctgagatctgaggacacggccgtctattattgt	gcaacttgtgatggtagctgctactcacccgatccgacctttcacttc	tgtgcaacttgtgatggtagctgctactcacccgatccgacctttcacttctgg	ctttcacttctggggccagggaaccctggtcaccgtctcctctg	tggggccagggaaccctggtcaccgtctcctctg
4	Clone IgG-4-5	productive	Homsap IGHV1-24*01 F	Homsap IGHJ4*02 F	Homsap IGHD2-15*01 F	.................................................gcgaattgggcccgacgtcgcatgctcccggccgccatggc............ggccgcgggaattcgatttgggtccggcagcctcccggaaaagggcttgagtggatgggaaggtttgatcctgaa......gatgatgaaacattgtacgcacagcaattccag...ggcagattcaccgtgaccgaggacacatcaacagacacagcctacatggagctgcgcagcctgagatctgaggacacggccgtctattattgtgcaacttgtgatggtagctgctactcacccgatccgacctttcacttctggggccagggaaccctggtcaccgtctcctctg		.................................................gcgaattgggcccgacgtcgcatgctcccggccgccatggc............ggccgcgggaattcgatttgggtccggcagcctcccggaaaagggcttgagtggatgggaaggtttgatcctgaa......gatgatgaaacattgtacgcacagcaattccag...ggcagattcaccgtgaccgaggacacatcaacagacacagcctacatggagctgcgcagcctgagatctgaggacacggccgtctattattgtgcaac	.................................................gcgaattgggcccgacgtcgcatgctccc	ggccgccatggc............ggccgcgggaat	tcgatttgggtccggcagcctcccggaaaagggcttgagtggatgggaagg	tttgatcctgaa......gatgatgaaaca	ttgtacgcacagcaattccag...ggcagattcaccgtgaccgaggacacatcaacagacacagcctacatggagctgcgcagcctgagatctgaggacacggccgtctattattgt	gcaacttgtgatggtagctgctactcacccgatccgacctttcacttc	tgtgcaacttgtgatggtagctgctactcacccgatccgacctttcacttctgg	ctttcacttctggggccagggaaccctggtcaccgtctcctctg	tggggccagggaaccctggtcaccgtctcctctg
4	Clone IgG-4-6	productive	Homsap IGHV1-24*01 F	Homsap IGHJ4*02 F	Homsap IGHD2-15*01 F	.......................................................tgggcccgacgtcgcatgctcccggccgccatggc............ggccgcgggaattcgatttgggtccggcagcctcctggaaaagggcttgagtggatgggaaggtttgatcctgaa......gatgatgaaacattgtacgcacagcaattccag...ggcagattcaccgtgaccgaggacacatcaacagacacagcctacatggagctgcgcagcctgagatctgaggacacggccgtctattattgtgcaacttgtgatggtagctgctactcacccgatccgacctttcacttctggggccagggaaccctggtcaccgtctcctctg		.......................................................tgggcccgacgtcgcatgctcccggccgccatggc............ggccgcgggaattcgatttgggtccggcagcctcctggaaaagggcttgagtggatgggaaggtttgatcctgaa......gatgatgaaacattgtacgcacagcaattccag...ggcagattcaccgtgaccgaggacacatcaacagacacagcctacatggagctgcgcagcctgagatctgaggacacggccgtctattattgtgcaac	.......................................................tgggcccgacgtcgcatgctccc	ggccgccatggc............ggccgcgggaat	tcgatttgggtccggcagcctcctggaaaagggcttgagtggatgggaagg	tttgatcctgaa......gatgatgaaaca	ttgtacgcacagcaattccag...ggcagattcaccgtgaccgaggacacatcaacagacacagcctacatggagctgcgcagcctgagatctgaggacacggccgtctattattgt	gcaacttgtgatggtagctgctactcacccgatccgacctttcacttc	tgtgcaacttgtgatggtagctgctactcacccgatccgacctttcacttctgg	ctttcacttctggggccagggaaccctggtcaccgtctcctctg	tggggccagggaaccctggtcaccgtctcctctg
4	Clone IgG-4-7	productive	Homsap IGHV1-24*01 F	Homsap IGHJ4*02 F	Homsap IGHD2-15*01 F	.......................................................tgggcccgacgtcgcatgctcccggccgccatggc............ggccgcgggaattcgatttgggtccggcagcctccgggaaaagggcttgggtggatgggaaggtttgatcctgaa......gatgatgaaacattgtacgcacagcaattccag...ggcagattcaccgtgaccgaggacacatcaacagacacagcctacatggagctgcgcagcctgagatctgaggacacggccgtctattattgtgcaacttgtgatggtagctgctactcacccgatccgacctttcacttctggggccagggaaccctggtcaccgtctcctctg		.......................................................tgggcccgacgtcgcatgctcccggccgccatggc............ggccgcgggaattcgatttgggtccggcagcctccgggaaaagggcttgggtggatgggaaggtttgatcctgaa......gatgatgaaacattgtacgcacagcaattccag...ggcagattcaccgtgaccgaggacacatcaacagacacagcctacatggagctgcgcagcctgagatctgaggacacggccgtctattattgtgcaac	.......................................................tgggcccgacgtcgcatgctccc	ggccgccatggc............ggccgcgggaat	tcgatttgggtccggcagcctccgggaaaagggcttgggtggatgggaagg	tttgatcctgaa......gatgatgaaaca	ttgtacgcacagcaattccag...ggcagattcaccgtgaccgaggacacatcaacagacacagcctacatggagctgcgcagcctgagatctgaggacacggccgtctattattgt	gcaacttgtgatggtagctgctactcacccgatccgacctttcacttc	tgtgcaacttgtgatggtagctgctactcacccgatccgacctttcacttctgg	ctttcacttctggggccagggaaccctggtcaccgtctcctctg	tggggccagggaaccctggtcaccgtctcctctg
4	Clone IgG-4-9	unproductive	Homsap IGHV1-24*01 F	Homsap IGHJ4*02 F	Homsap IGHD2-15*01 F	caagctatttaggtgacactatagaat...actcaagctatgcatccaacgcgttgggagctctcccatatggtcgacctgcaggcggcc............gcgaattcactagtgatttgggtccgacagcctccaggaaaagggcttgagtggatgggaaggtttgatcctgaa......gatgatgaaacattgtacgcacagcaattccag...ggcagattcaccgtgaccgaggacacatcaacagacacagcctacatggagctgcgcagcctgagatctgaggacacggccgtctattattgtgcaacttgtgatggtagctgctactcacccgatccgacctttcacttctggggccagggaaccctggtcaccgtctcctctg		caagctatttaggtgacactatagaat...actcaagctatgcatccaacgcgttgggagctctcccatatggtcgacctgcaggcggcc............gcgaattcactagtgatttgggtccgacagcctccaggaaaagggcttgagtggatgggaaggtttgatcctgaa......gatgatgaaacattgtacgcacagcaattccag...ggcagattcaccgtgaccgaggacacatcaacagacacagcctacatggagctgcgcagcctgagatctgaggacacggccgtctattattgtgcaac	caagctatttaggtgacactatagaat...actcaagctatgcatccaacgcgttgggagctctcccatatggtcgac	ctgcaggcggcc............gcgaattcacta	gtgatttgggtccgacagcctccaggaaaagggcttgagtggatgggaagg	tttgatcctgaa......gatgatgaaaca	ttgtacgcacagcaattccag...ggcagattcaccgtgaccgaggacacatcaacagacacagcctacatggagctgcgcagcctgagatctgaggacacggccgtctattattgt	gcaacttgtgatggtagctgctactcacccgatccgacctttcacttc	tgtgcaacttgtgatggtagctgctactcacccgatccgacctttcacttctgg	ctttcacttctggggccagggaaccctggtcaccgtctcctctg	tggggccagggaaccctggtcaccgtctcctctg
5	Clone IgM-5-1	productive	Homsap IGHV3-7*01 F	Homsap IGHJ4*02 F	Homsap IGHD2-21*01 F	ccaagctatttaggtgacactatagaa...tactcaagctatgcatccaacgcgttgggagctctcccatatggtcgacctgcaggcggc............cgcgaattcactagtgattggatccggcagcctccggggaaggagctggagtgggtggccaacattaaccgggat......ggaagtgagacatactatgcggactctgtgaag...ggccgattcaccatctccagagacaaccccaagaattcactggatctgcaaatgaacagcctgagagtcgaggacacggctgtgtattactgtgcgaacataatgtattggcagcctgaatcctggggccggggaaccctggtcaccgtctcctctg		ccaagctatttaggtgacactatagaa...tactcaagctatgcatccaacgcgttgggagctctcccatatggtcgacctgcaggcggc............cgcgaattcactagtgattggatccggcagcctccggggaaggagctggagtgggtggccaacattaaccgggat......ggaagtgagacatactatgcggactctgtgaag...ggccgattcaccatctccagagacaaccccaagaattcactggatctgcaaatgaacagcctgagagtcgaggacacggctgtgtattactgtgcga	ccaagctatttaggtgacactatagaa...tactcaagctatgcatccaacgcgttgggagctctcccatatggtcga	cctgcaggcggc............cgcgaattcact	agtgattggatccggcagcctccggggaaggagctggagtgggtggccaac	attaaccgggat......ggaagtgagaca	tactatgcggactctgtgaag...ggccgattcaccatctccagagacaaccccaagaattcactggatctgcaaatgaacagcctgagagtcgaggacacggctgtgtattactgt	gcgaacataatgtattggcagcctgaatcc	tgtgcgaacataatgtattggcagcctgaatcctgg	tgaatcctggggccggggaaccctggtcaccgtctcctctg	tggggccggggaaccctggtcaccgtctcctctg
5	Clone IgM-5-3	productive	Homsap IGHV3-7*01 F	Homsap IGHJ4*02 F	Homsap IGHD2-21*01 F	.......................................................tgggcccgacgtcgcatgctcccggccgccatggc............ggccgcgggaattcgatttggatccggcagcccccggggaaggagctggagtgggtggccaacattaaccgggat......ggaagtgagacatactatgcggactctgtgaag...ggccgattcaccatctccagagacaaccccaagaattcactggatctgcaaatgaacagcctgagagtcgaggacacggctgtgtattactgtgcgaacataatgtattggcagcctgaatcctggggccggggaaccctggtcaccgtctcctctg		.......................................................tgggcccgacgtcgcatgctcccggccgccatggc............ggccgcgggaattcgatttggatccggcagcccccggggaaggagctggagtgggtggccaacattaaccgggat......ggaagtgagacatactatgcggactctgtgaag...ggccgattcaccatctccagagacaaccccaagaattcactggatctgcaaatgaacagcctgagagtcgaggacacggctgtgtattactgtgcga	.......................................................tgggcccgacgtcgcatgctccc	ggccgccatggc............ggccgcgggaat	tcgatttggatccggcagcccccggggaaggagctggagtgggtggccaac	attaaccgggat......ggaagtgagaca	tactatgcggactctgtgaag...ggccgattcaccatctccagagacaaccccaagaattcactggatctgcaaatgaacagcctgagagtcgaggacacggctgtgtattactgt	gcgaacataatgtattggcagcctgaatcc	tgtgcgaacataatgtattggcagcctgaatcctgg	tgaatcctggggccggggaaccctggtcaccgtctcctctg	tggggccggggaaccctggtcaccgtctcctctg
5	Clone IgM-5-4	productive	Homsap IGHV3-7*01 F	Homsap IGHJ4*02 F	Homsap IGHD2-21*01 F	.......................................................tgggcccgacgtcgcatgctcccggccgccatggc............ggccgcgggaattcgatttgggtccgccagccccctgggaaggagctggagtgggtggccaacattaaccgggat......ggaagtgagacatactatgcggactctgtgaag...ggccgattcaccatctccagagacaaccccaagaattcactggatctgcaaatgaacagcctgagagtcgaggacacggctgtgtattactgtgcgaacataatgtattggcagcctgaatcctggggccggggaaccctggtcaccgtctcctctg		.......................................................tgggcccgacgtcgcatgctcccggccgccatggc............ggccgcgggaattcgatttgggtccgccagccccctgggaaggagctggagtgggtggccaacattaaccgggat......ggaagtgagacatactatgcggactctgtgaag...ggccgattcaccatctccagagacaaccccaagaattcactggatctgcaaatgaacagcctgagagtcgaggacacggctgtgtattactgtgcga	.......................................................tgggcccgacgtcgcatgctccc	ggccgccatggc............ggccgcgggaat	tcgatttgggtccgccagccccctgggaaggagctggagtgggtggccaac	attaaccgggat......ggaagtgagaca	tactatgcggactctgtgaag...ggccgattcaccatctccagagacaaccccaagaattcactggatctgcaaatgaacagcctgagagtcgaggacacggctgtgtattactgt	gcgaacataatgtattggcagcctgaatcc	tgtgcgaacataatgtattggcagcctgaatcctgg	tgaatcctggggccggggaaccctggtcaccgtctcctctg	tggggccggggaaccctggtcaccgtctcctctg
5	Clone IgM-5-5	productive	Homsap IGHV3-7*01 F	Homsap IGHJ4*02 F	Homsap IGHD2-21*01 F	.....................................................attgggcccgacgtcgcatgctcccggccgccatggc............ggccgcgggaattcgatttgggtccggcagcctcctgggaaggagctggagtgggtggccaacattaaccgggat......ggaagtgagacatactatgcggactctgtgaag...ggccgattcaccatctccagagacaaccccaagaattcactggatctgcaaatgaacagcctgagagtcgaggacacggctgtgtattactgtgcgaacataatgtattggcagcctgaatcctggggccggggaaccctggtcaccgtctcctctg		.....................................................attgggcccgacgtcgcatgctcccggccgccatggc............ggccgcgggaattcgatttgggtccggcagcctcctgggaaggagctggagtgggtggccaacattaaccgggat......ggaagtgagacatactatgcggactctgtgaag...ggccgattcaccatctccagagacaaccccaagaattcactggatctgcaaatgaacagcctgagagtcgaggacacggctgtgtattactgtgcga	.....................................................attgggcccgacgtcgcatgctccc	ggccgccatggc............ggccgcgggaat	tcgatttgggtccggcagcctcctgggaaggagctggagtgggtggccaac	attaaccgggat......ggaagtgagaca	tactatgcggactctgtgaag...ggccgattcaccatctccagagacaaccccaagaattcactggatctgcaaatgaacagcctgagagtcgaggacacggctgtgtattactgt	gcgaacataatgtattggcagcctgaatcc	tgtgcgaacataatgtattggcagcctgaatcctgg	tgaatcctggggccggggaaccctggtcaccgtctcctctg	tggggccggggaaccctggtcaccgtctcctctg
5	Clone IgM-5-6	productive	Homsap IGHV3-7*01 F	Homsap IGHJ4*02 F	Homsap IGHD2-21*01 F	ccaagctatttaggtgacactatagaa...tactcaagctatgcatccaacgcgttgggagctctcccatatggtcgacctgcaggcggc............cgcgaattcactagtgattgggtccggcagcctcctgggaaggagctggagtgggtggccaacattaaccgggat......ggaagtgagacatactatgcggactctgtgaag...ggccgattcaccatctccagagacaaccccaagaattcactggatctgcaaatgaacagcctgagagtcgaggacacggctgtgtattactgtgcgaacataatgtattggcagcctgaatcctggggccggggaaccctggtcatcgtctcctctg		ccaagctatttaggtgacactatagaa...tactcaagctatgcatccaacgcgttgggagctctcccatatggtcgacctgcaggcggc............cgcgaattcactagtgattgggtccggcagcctcctgggaaggagctggagtgggtggccaacattaaccgggat......ggaagtgagacatactatgcggactctgtgaag...ggccgattcaccatctccagagacaaccccaagaattcactggatctgcaaatgaacagcctgagagtcgaggacacggctgtgtattactgtgcga	ccaagctatttaggtgacactatagaa...tactcaagctatgcatccaacgcgttgggagctctcccatatggtcga	cctgcaggcggc............cgcgaattcact	agtgattgggtccggcagcctcctgggaaggagctggagtgggtggccaac	attaaccgggat......ggaagtgagaca	tactatgcggactctgtgaag...ggccgattcaccatctccagagacaaccccaagaattcactggatctgcaaatgaacagcctgagagtcgaggacacggctgtgtattactgt	gcgaacataatgtattggcagcctgaatcc	tgtgcgaacataatgtattggcagcctgaatcctgg	tgaatcctggggccggggaaccctggtcatcgtctcctctg	tggggccggggaaccctggtcatcgtctcctctg
5	Clone IgM-5-7	productive	Homsap IGHV3-7*01 F	Homsap IGHJ4*02 F	Homsap IGHD2-21*01 F	.......................................................tgggcccgacgtcgcatgctcccggccgccatggc............ggccgcgggaattcgatttgggtccggcaggctccggggaaggagctggagtgggtggccaacattaaccgggat......ggaagtgagacatactatgcggactctgtgaag...ggccgattcaccatctccagagacaaccccaagaattcactggatctgcaaatgaacagcctgagagtcgaggacacggctgtgtattactgtgcgaacataatgtattggcagcctgaatcctggggccggggaaccctggtcaccgtctcctctg		.......................................................tgggcccgacgtcgcatgctcccggccgccatggc............ggccgcgggaattcgatttgggtccggcaggctccggggaaggagctggagtgggtggccaacattaaccgggat......ggaagtgagacatactatgcggactctgtgaag...ggccgattcaccatctccagagacaaccccaagaattcactggatctgcaaatgaacagcctgagagtcgaggacacggctgtgtattactgtgcga	.......................................................tgggcccgacgtcgcatgctccc	ggccgccatggc............ggccgcgggaat	tcgatttgggtccggcaggctccggggaaggagctggagtgggtggccaac	attaaccgggat......ggaagtgagaca	tactatgcggactctgtgaag...ggccgattcaccatctccagagacaaccccaagaattcactggatctgcaaatgaacagcctgagagtcgaggacacggctgtgtattactgt	gcgaacataatgtattggcagcctgaatcc	tgtgcgaacataatgtattggcagcctgaatcctgg	tgaatcctggggccggggaaccctggtcaccgtctcctctg	tggggccggggaaccctggtcaccgtctcctctg
5	Clone IgM-5-8	unproductive	Homsap IGHV3-7*01 F	Homsap IGHJ4*02 F	Homsap IGHD2-21*01 F	caagctatttaggtgacactatagaat...actcaagctatgcatccaacgcgttgggagctctcccatatggtcgacctgcaggcggcc............gcgaattcactagtgatttggatccggcagccccctgggaaggagctggagtgggtggccaacattaaccgggat......ggaagtgagacacactatgcggactctgtgaag...ggccgattcaccatctccagagacaaccccaagaattcactggatctgcaaatgaacagcctgagagtcgaggacacggctgtgtattactgtgcgaacataatgtattggcagcctgaatcctggggccggggaaccctggtcaccgtctcctctg		caagctatttaggtgacactatagaat...actcaagctatgcatccaacgcgttgggagctctcccatatggtcgacctgcaggcggcc............gcgaattcactagtgatttggatccggcagccccctgggaaggagctggagtgggtggccaacattaaccgggat......ggaagtgagacacactatgcggactctgtgaag...ggccgattcaccatctccagagacaaccccaagaattcactggatctgcaaatgaacagcctgagagtcgaggacacggctgtgtattactgtgcga	caagctatttaggtgacactatagaat...actcaagctatgcatccaacgcgttgggagctctcccatatggtcgac	ctgcaggcggcc............gcgaattcacta	gtgatttggatccggcagccccctgggaaggagctggagtgggtggccaac	attaaccgggat......ggaagtgagaca	cactatgcggactctgtgaag...ggccgattcaccatctccagagacaaccccaagaattcactggatctgcaaatgaacagcctgagagtcgaggacacggctgtgtattactgt	gcgaacataatgtattggcagcctgaatcc	tgtgcgaacataatgtattggcagcctgaatcctgg	tgaatcctggggccggggaaccctggtcaccgtctcctctg	tggggccggggaaccctggtcaccgtctcctctg
5	Clone IgM-5-9	productive	Homsap IGHV3-7*01 F	Homsap IGHJ4*02 F	Homsap IGHD2-21*01 F	...........................................................cccgacgtcgcatgctcccggccgccatggc............ggccgcgggaattcgatttgggtccggcaggctccagggaaggagctggagtgggtggccaacattaaccgggat......ggaagtgagacatactatgcggactctgtgaag...ggccgattcaccatctccagagacaaccccaagaattcactggatctgcaaatgaacagcctgagagtcgaggacacggctgtgtattactgtgcgaacataatgtattggcagcctgaatcctggggccggggaaccctggtcaccgtctcctctg		...........................................................cccgacgtcgcatgctcccggccgccatggc............ggccgcgggaattcgatttgggtccggcaggctccagggaaggagctggagtgggtggccaacattaaccgggat......ggaagtgagacatactatgcggactctgtgaag...ggccgattcaccatctccagagacaaccccaagaattcactggatctgcaaatgaacagcctgagagtcgaggacacggctgtgtattactgtgcga	...........................................................cccgacgtcgcatgctccc	ggccgccatggc............ggccgcgggaat	tcgatttgggtccggcaggctccagggaaggagctggagtgggtggccaac	attaaccgggat......ggaagtgagaca	tactatgcggactctgtgaag...ggccgattcaccatctccagagacaaccccaagaattcactggatctgcaaatgaacagcctgagagtcgaggacacggctgtgtattactgt	gcgaacataatgtattggcagcctgaatcc	tgtgcgaacataatgtattggcagcctgaatcctgg	tgaatcctggggccggggaaccctggtcaccgtctcctctg	tggggccggggaaccctggtcaccgtctcctctg
6	Clone IgG-6-11	productive	Homsap IGHV1-24*01 F	Homsap IGHJ4*02 F	Homsap IGHD2-15*01 F	.........................................................gggccgacgtcgcatgctcccggccgccatggc............ggccgcgggaattcgatttgggtccggcaggctccgggaaaagggcttgagtggatgggaaggtttgatcctgaa......gatgatgaaacattgtacgcacagcaattccag...ggcagattcaccgtgaccgaggacacatcaacagacacagcctacatggagctgcgcagcctgagatctgaggacacggccgtctattattgtgcaacttgtgatggtagctgctactcacccgatccgacctttcacttctggggccagggaaccctggtcaccgtctcctctg		.........................................................gggccgacgtcgcatgctcccggccgccatggc............ggccgcgggaattcgatttgggtccggcaggctccgggaaaagggcttgagtggatgggaaggtttgatcctgaa......gatgatgaaacattgtacgcacagcaattccag...ggcagattcaccgtgaccgaggacacatcaacagacacagcctacatggagctgcgcagcctgagatctgaggacacggccgtctattattgtgcaac	.........................................................gggccgacgtcgcatgctccc	ggccgccatggc............ggccgcgggaat	tcgatttgggtccggcaggctccgggaaaagggcttgagtggatgggaagg	tttgatcctgaa......gatgatgaaaca	ttgtacgcacagcaattccag...ggcagattcaccgtgaccgaggacacatcaacagacacagcctacatggagctgcgcagcctgagatctgaggacacggccgtctattattgt	gcaacttgtgatggtagctgctactcacccgatccgacctttcacttc	tgtgcaacttgtgatggtagctgctactcacccgatccgacctttcacttctgg	ctttcacttctggggccagggaaccctggtcaccgtctcctctg	tggggccagggaaccctggtcaccgtctcctctg
6	Clone IgG-6-1	unproductive	Homsap IGHV1-24*01 F	Homsap IGHJ4*02 F	Homsap IGHD2-15*01 F	caagctatttaggtgacactatagaat...actcaagctatgcatccaacgcgttgggagctctcccatatggtcgacctgcaggcggcc............gcgaattcactagtgatttgggtccgacaggctcctggaaaagggcttgagtggatgggaaggtttgatcctgaa......gatgatgaaacattgtacgcacagcaattccag...ggcagattcaccgtgaccgaggacacatcaacagacacagcctacatggagctgcgcagcctgagatctgaggacacggccgtctattattgtgcaacttgtgatggtagctgctactcacccgatccgacctttcacttctggggtcagggaaccctggtcaccgtctcctctg		caagctatttaggtgacactatagaat...actcaagctatgcatccaacgcgttgggagctctcccatatggtcgacctgcaggcggcc............gcgaattcactagtgatttgggtccgacaggctcctggaaaagggcttgagtggatgggaaggtttgatcctgaa......gatgatgaaacattgtacgcacagcaattccag...ggcagattcaccgtgaccgaggacacatcaacagacacagcctacatggagctgcgcagcctgagatctgaggacacggccgtctattattgtgcaac	caagctatttaggtgacactatagaat...actcaagctatgcatccaacgcgttgggagctctcccatatggtcgac	ctgcaggcggcc............gcgaattcacta	gtgatttgggtccgacaggctcctggaaaagggcttgagtggatgggaagg	tttgatcctgaa......gatgatgaaaca	ttgtacgcacagcaattccag...ggcagattcaccgtgaccgaggacacatcaacagacacagcctacatggagctgcgcagcctgagatctgaggacacggccgtctattattgt	gcaacttgtgatggtagctgctactcacccgatccgacctttcacttc	tgtgcaacttgtgatggtagctgctactcacccgatccgacctttcacttctgg	ctttcacttctggggtcagggaaccctggtcaccgtctcctctg	tggggtcagggaaccctggtcaccgtctcctctg
6	Clone IgG-6-2	productive	Homsap IGHV1-24*01 F	Homsap IGHJ4*02 F	Homsap IGHD2-15*01 F	.......................................................tgggcccgacgtcgcatgctcccggccgccatggc............ggccgcgggaattcgatttgggtccggcaggctccgggaaaagggcttgagtggatgggaaggtttgatcctgaa......gatgatgaaacattgtacgcacagcaattccag...ggcagattcaccgtgaccgaagacacatcaacagacacagcctacatggagctgcgcagcctgagatctgaggacacggccgtctattattgtgcaacttgtgatggtagctgctactcacccgatccgacctttcacttctggggccagggaaccctggtcaccgtctcctctg		.......................................................tgggcccgacgtcgcatgctcccggccgccatggc............ggccgcgggaattcgatttgggtccggcaggctccgggaaaagggcttgagtggatgggaaggtttgatcctgaa......gatgatgaaacattgtacgcacagcaattccag...ggcagattcaccgtgaccgaagacacatcaacagacacagcctacatggagctgcgcagcctgagatctgaggacacggccgtctattattgtgcaac	.......................................................tgggcccgacgtcgcatgctccc	ggccgccatggc............ggccgcgggaat	tcgatttgggtccggcaggctccgggaaaagggcttgagtggatgggaagg	tttgatcctgaa......gatgatgaaaca	ttgtacgcacagcaattccag...ggcagattcaccgtgaccgaagacacatcaacagacacagcctacatggagctgcgcagcctgagatctgaggacacggccgtctattattgt	gcaacttgtgatggtagctgctactcacccgatccgacctttcacttc	tgtgcaacttgtgatggtagctgctactcacccgatccgacctttcacttctgg	ctttcacttctggggccagggaaccctggtcaccgtctcctctg	tggggccagggaaccctggtcaccgtctcctctg
6	Clone IgG-6-3	productive	Homsap IGHV1-24*01 F	Homsap IGHJ4*02 F	Homsap IGHD2-15*01 F	........................................................gattgggcccgacgtcgcatgctcccggccgcca............tggcggccgcgggaattcgattccgccagccccccgggaaaagggcttgagtggatgggaaggtttgatcctgaa......gatgatgaaacattgtacgcacagcaattccag...ggcagattcaccgtgaccgaggacacatcaacagacacagcctacatggagctgcgcagcctgagatctgaggacacggccgtctattattgtgcaacttgtgatggtagctgctactcacccgatccgacctttcacttctggggccagggaaccctggtcaccgtctcctctg		........................................................gattgggcccgacgtcgcatgctcccggccgcca............tggcggccgcgggaattcgattccgccagccccccgggaaaagggcttgagtggatgggaaggtttgatcctgaa......gatgatgaaacattgtacgcacagcaattccag...ggcagattcaccgtgaccgaggacacatcaacagacacagcctacatggagctgcgcagcctgagatctgaggacacggccgtctattattgtgcaac	........................................................gattgggcccgacgtcgcatgc	tcccggccgcca............tggcggccgcgg	gaattcgattccgccagccccccgggaaaagggcttgagtggatgggaagg	tttgatcctgaa......gatgatgaaaca	ttgtacgcacagcaattccag...ggcagattcaccgtgaccgaggacacatcaacagacacagcctacatggagctgcgcagcctgagatctgaggacacggccgtctattattgt	gcaacttgtgatggtagctgctactcacccgatccgacctttcacttc	tgtgcaacttgtgatggtagctgctactcacccgatccgacctttcacttctgg	ctttcacttctggggccagggaaccctggtcaccgtctcctctg	tggggccagggaaccctggtcaccgtctcctctg
6	Clone IgG-6-4	unproductive	Homsap IGHV1-24*01 F	Homsap IGHJ4*02 F	Homsap IGHD2-15*01 F	caagctatttaggtgacactatagaat...actcaagctatgcatccaacgcgttgggagctctcccatatggtcgacctgcaggcggcc............gcgaattcactagtgatttggatccgccaggctcctggaaaagggcttgagtggatgggaaggtttgatcctgaa......gatgatgaaacattgtacgcacagcaattccag...ggcagattcaccgtgaccgaggacacatcaacagacacagcctacatggagctgcgcagcctgagatctgaggacgcggccgtctattattgtgcaacttgtgatggtagctgctactcacccgatccgacctttcacttctggggccagggaaccctggtcaccgtctcctctg		caagctatttaggtgacactatagaat...actcaagctatgcatccaacgcgttgggagctctcccatatggtcgacctgcaggcggcc............gcgaattcactagtgatttggatccgccaggctcctggaaaagggcttgagtggatgggaaggtttgatcctgaa......gatgatgaaacattgtacgcacagcaattccag...ggcagattcaccgtgaccgaggacacatcaacagacacagcctacatggagctgcgcagcctgagatctgaggacgcggccgtctattattgtgcaac	caagctatttaggtgacactatagaat...actcaagctatgcatccaacgcgttgggagctctcccatatggtcgac	ctgcaggcggcc............gcgaattcacta	gtgatttggatccgccaggctcctggaaaagggcttgagtggatgggaagg	tttgatcctgaa......gatgatgaaaca	ttgtacgcacagcaattccag...ggcagattcaccgtgaccgaggacacatcaacagacacagcctacatggagctgcgcagcctgagatctgaggacgcggccgtctattattgt	gcaacttgtgatggtagctgctactcacccgatccgacctttcacttc	tgtgcaacttgtgatggtagctgctactcacccgatccgacctttcacttctgg	ctttcacttctggggccagggaaccctggtcaccgtctcctctg	tggggccagggaaccctggtcaccgtctcctctg
6	Clone IgG-6-5	unproductive	Homsap IGHV1-24*01 F	Homsap IGHJ4*02 F	Homsap IGHD2-21*02 F	caagctatttaggtgacactatagaat...actcaagctatgcatccaacgcgttgggagctctcccatatggtcgacctgcaggcggcc............gcgaattcactagtgatttgggtccgccagccccccggaaaagggcttgagtggatgggaaggtttgatcctgaa......gatgatgaaacattgtacgcacagcaattccag...ggcagtttcaccgtgaccgaggacacatcaacagacacagcctacatggagctgcgcagcctgagatctgaggacacggccgtctattattgtgcaacttgtgatggtggctgctactcacccgatccgacctttcacttctggggccagggaaccctggtcaccgtctcctctg		caagctatttaggtgacactatagaat...actcaagctatgcatccaacgcgttgggagctctcccatatggtcgacctgcaggcggcc............gcgaattcactagtgatttgggtccgccagccccccggaaaagggcttgagtggatgggaaggtttgatcctgaa......gatgatgaaacattgtacgcacagcaattccag...ggcagtttcaccgtgaccgaggacacatcaacagacacagcctacatggagctgcgcagcctgagatctgaggacacggccgtctattattgtgcaac	caagctatttaggtgacactatagaat...actcaagctatgcatccaacgcgttgggagctctcccatatggtcgac	ctgcaggcggcc............gcgaattcacta	gtgatttgggtccgccagccccccggaaaagggcttgagtggatgggaagg	tttgatcctgaa......gatgatgaaaca	ttgtacgcacagcaattccag...ggcagtttcaccgtgaccgaggacacatcaacagacacagcctacatggagctgcgcagcctgagatctgaggacacggccgtctattattgt	gcaacttgtgatggtggctgctactcacccgatccgacctttcacttc	tgtgcaacttgtgatggtggctgctactcacccgatccgacctttcacttctgg	ctttcacttctggggccagggaaccctggtcaccgtctcctctg	tggggccagggaaccctggtcaccgtctcctctg
6	Clone IgG-6-6	unproductive	Homsap IGHV1-24*01 F	Homsap IGHJ4*02 F	Homsap IGHD2-15*01 F	caagctatttaggtgacactatagaat...actcaagctatgcatccaacgcgttgggagctctcccatatggtcgacctgcaggcggcc............gcgaattcactagtgatttgggtccggcagcctcccggaaaagggcttgagtggatgggaaggtttgatcctgaa......gatgatgaaacattgtacgcacagcaattccag...ggcagattcaccgtgaccgaggacacatcaacagacacagcctacatggagctgcgcagcccgagatctgaggacacggccgtctattattgtgcaacttgtgatggtagctgctactcacccgatccgacctttcacttctggggccggggaaccctggtcaccgtctcctctg		caagctatttaggtgacactatagaat...actcaagctatgcatccaacgcgttgggagctctcccatatggtcgacctgcaggcggcc............gcgaattcactagtgatttgggtccggcagcctcccggaaaagggcttgagtggatgggaaggtttgatcctgaa......gatgatgaaacattgtacgcacagcaattccag...ggcagattcaccgtgaccgaggacacatcaacagacacagcctacatggagctgcgcagcccgagatctgaggacacggccgtctattattgtgcaac	caagctatttaggtgacactatagaat...actcaagctatgcatccaacgcgttgggagctctcccatatggtcgac	ctgcaggcggcc............gcgaattcacta	gtgatttgggtccggcagcctcccggaaaagggcttgagtggatgggaagg	tttgatcctgaa......gatgatgaaaca	ttgtacgcacagcaattccag...ggcagattcaccgtgaccgaggacacatcaacagacacagcctacatggagctgcgcagcccgagatctgaggacacggccgtctattattgt	gcaacttgtgatggtagctgctactcacccgatccgacctttcacttc	tgtgcaacttgtgatggtagctgctactcacccgatccgacctttcacttctgg	ctttcacttctggggccggggaaccctggtcaccgtctcctctg	tggggccggggaaccctggtcaccgtctcctctg
6	Clone IgG-6-7	unproductive	Homsap IGHV1-24*01 F	Homsap IGHJ4*02 F	Homsap IGHD2-15*01 F	caagctatttaggtgacactatagaat...actcaagctatgcatccaacgcgttgggagctctcccatatggtcgacctgcaggcggcc............gcgaattcactagtgatttgggtccggcaggctcctggaaaagggcttgagtggatgggaaggtttgatcctgaa......gatgatgaaacattgtacgcacagcaattccag...ggcagattcaccgtgaccgaggacacatcaacagacacagcctacatggagctgcgcagcctgagatctgaggacacggccgtctattattgtgcaacttgtgatggtagctgctactcacccgatccgacctttcacttctggggccagggaaccctggtcaccgtctcctctg		caagctatttaggtgacactatagaat...actcaagctatgcatccaacgcgttgggagctctcccatatggtcgacctgcaggcggcc............gcgaattcactagtgatttgggtccggcaggctcctggaaaagggcttgagtggatgggaaggtttgatcctgaa......gatgatgaaacattgtacgcacagcaattccag...ggcagattcaccgtgaccgaggacacatcaacagacacagcctacatggagctgcgcagcctgagatctgaggacacggccgtctattattgtgcaac	caagctatttaggtgacactatagaat...actcaagctatgcatccaacgcgttgggagctctcccatatggtcgac	ctgcaggcggcc............gcgaattcacta	gtgatttgggtccggcaggctcctggaaaagggcttgagtggatgggaagg	tttgatcctgaa......gatgatgaaaca	ttgtacgcacagcaattccag...ggcagattcaccgtgaccgaggacacatcaacagacacagcctacatggagctgcgcagcctgagatctgaggacacggccgtctattattgt	gcaacttgtgatggtagctgctactcacccgatccgacctttcacttc	tgtgcaacttgtgatggtagctgctactcacccgatccgacctttcacttctgg	ctttcacttctggggccagggaaccctggtcaccgtctcctctg	tggggccagggaaccctggtcaccgtctcctctg
6	Clone IgG-6-8	productive	Homsap IGHV1-24*01 F	Homsap IGHJ4*02 F	Homsap IGHD2-15*01 F	........................................................gggcccgacgtcgcatgctcccggccgccatggc............ggccgcgggaattcgatttggatccggcagccccctggaaaagggcttgagtggatgggaaggtttgatcctgaa......gatgatgaaacattgtacgcacagcaattccag...ggcagattcaccgtgaccgaggacacatcaacagacacagcctacatggagctgcgcagcctgagatctgaggacacggccgtctattattgtgcaacttgtgatggtagctgctactcacccgatccgacctttcacttctggggccagggaaccctggtcaccgtctcctctg		........................................................gggcccgacgtcgcatgctcccggccgccatggc............ggccgcgggaattcgatttggatccggcagccccctggaaaagggcttgagtggatgggaaggtttgatcctgaa......gatgatgaaacattgtacgcacagcaattccag...ggcagattcaccgtgaccgaggacacatcaacagacacagcctacatggagctgcgcagcctgagatctgaggacacggccgtctattattgtgcaac	........................................................gggcccgacgtcgcatgctccc	ggccgccatggc............ggccgcgggaat	tcgatttggatccggcagccccctggaaaagggcttgagtggatgggaagg	tttgatcctgaa......gatgatgaaaca	ttgtacgcacagcaattccag...ggcagattcaccgtgaccgaggacacatcaacagacacagcctacatggagctgcgcagcctgagatctgaggacacggccgtctattattgt	gcaacttgtgatggtagctgctactcacccgatccgacctttcacttc	tgtgcaacttgtgatggtagctgctactcacccgatccgacctttcacttctgg	ctttcacttctggggccagggaaccctggtcaccgtctcctctg	tggggccagggaaccctggtcaccgtctcctctg
7	Clone IgG-7-1	productive	Homsap IGHV1-8*02 F	Homsap IGHJ2*01 F	Homsap IGHD6-13*01 F	.................................................ggcgattgggcccgacgtcgcatgctcccggccgccatggc............ggccgcgggaattcgatttgggtccgacagcctcctgggcaaggccttgagtggatgggatggatgaatcctaac......agtgataacacaggctatgcacagaagttccag...ggcagagtcaccatgaccagggacgcctccattagcacagcgtacatggagctgagcgacctgagacccgaggacacggccgtatattgctgtgcgagagacagaagctggcccatctggtactacgatctctggggccgtggcaccctggtcaccgtctcctctg		.................................................ggcgattgggcccgacgtcgcatgctcccggccgccatggc............ggccgcgggaattcgatttgggtccgacagcctcctgggcaaggccttgagtggatgggatggatgaatcctaac......agtgataacacaggctatgcacagaagttccag...ggcagagtcaccatgaccagggacgcctccattagcacagcgtacatggagctgagcgacctgagacccgaggacacggccgtatattgctgtgcgagag	.................................................ggcgattgggcccgacgtcgcatgctccc	ggccgccatggc............ggccgcgggaat	tcgatttgggtccgacagcctcctgggcaaggccttgagtggatgggatgg	atgaatcctaac......agtgataacaca	ggctatgcacagaagttccag...ggcagagtcaccatgaccagggacgcctccattagcacagcgtacatggagctgagcgacctgagacccgaggacacggccgtatattgctgt	gcgagagacagaagctggcccatctggtactacgatctc	tgtgcgagagacagaagctggcccatctggtactacgatctctgg	ctggtactacgatctctggggccgtggcaccctggtcaccgtctcctctg	tggggccgtggcaccctggtcaccgtctcctctg
7	Clone IgG-7-2	productive	Homsap IGHV1-24*01 F	Homsap IGHJ4*02 F	Homsap IGHD2-15*01 F	.......................................................tgggcccgacgtcgcatgctcccggccgccatggc............ggccgcgggaattcgatttggatccggcaggccccaggaaaagggcttgagtggatgggaaggtttgatcctgaa......gatgatgaaacattgtacgcacagcaattccag...ggcagattcaccgtgaccgaggacacatcaacagacacagcctacatggagctgcgcagcctgagatctgaggacacggccgtctattattgtgcaacttgtgatggtagctgctactcacccgatccgacctttcacttctggggccagggaaccctggtcaccgtctcctctg		.......................................................tgggcccgacgtcgcatgctcccggccgccatggc............ggccgcgggaattcgatttggatccggcaggccccaggaaaagggcttgagtggatgggaaggtttgatcctgaa......gatgatgaaacattgtacgcacagcaattccag...ggcagattcaccgtgaccgaggacacatcaacagacacagcctacatggagctgcgcagcctgagatctgaggacacggccgtctattattgtgcaac	.......................................................tgggcccgacgtcgcatgctccc	ggccgccatggc............ggccgcgggaat	tcgatttggatccggcaggccccaggaaaagggcttgagtggatgggaagg	tttgatcctgaa......gatgatgaaaca	ttgtacgcacagcaattccag...ggcagattcaccgtgaccgaggacacatcaacagacacagcctacatggagctgcgcagcctgagatctgaggacacggccgtctattattgt	gcaacttgtgatggtagctgctactcacccgatccgacctttcacttc	tgtgcaacttgtgatggtagctgctactcacccgatccgacctttcacttctgg	ctttcacttctggggccagggaaccctggtcaccgtctcctctg	tggggccagggaaccctggtcaccgtctcctctg
7	Clone IgG-7-3	productive	Homsap IGHV1-8*02 F	Homsap IGHJ2*01 F	Homsap IGHD6-13*01 F	.....................................................attgggcccgacgtcgcatgctcccggccgccatggc............ggccgcgggaattcgatttgggtccggcaggctcccgggcaaggccttgagtggatgggatggatgaatcctaac......agtgataacacaggctatgcacagaagttccag...ggcagagtcaccatgaccagggacgcctccattagcacagcgtacatggagctgagcgacctgagacccgaggacacggccgtatattgctgtgcgagagacagaagctggcccatctggtactacgatctctggggccgtggcaccctggtcaccgtctcctctg		.....................................................attgggcccgacgtcgcatgctcccggccgccatggc............ggccgcgggaattcgatttgggtccggcaggctcccgggcaaggccttgagtggatgggatggatgaatcctaac......agtgataacacaggctatgcacagaagttccag...ggcagagtcaccatgaccagggacgcctccattagcacagcgtacatggagctgagcgacctgagacccgaggacacggccgtatattgctgtgcgagag	.....................................................attgggcccgacgtcgcatgctccc	ggccgccatggc............ggccgcgggaat	tcgatttgggtccggcaggctcccgggcaaggccttgagtggatgggatgg	atgaatcctaac......agtgataacaca	ggctatgcacagaagttccag...ggcagagtcaccatgaccagggacgcctccattagcacagcgtacatggagctgagcgacctgagacccgaggacacggccgtatattgctgt	gcgagagacagaagctggcccatctggtactacgatctc	tgtgcgagagacagaagctggcccatctggtactacgatctctgg	ctggtactacgatctctggggccgtggcaccctggtcaccgtctcctctg	tggggccgtggcaccctggtcaccgtctcctctg
7	Clone IgG-7-4	unproductive	Homsap IGHV1-8*01 F	Homsap IGHJ2*01 F	Homsap IGHD6-13*01 F	caagctatttaggtgacactatagaat...actcaagctatgcatccaacgcgttgggagctctcccatatggtcgacctgcaggcggcc............gcgaattcactagtgatttggatccgccaggc.tccgggcaaggccttgagtggatgggatggatgaatcctaac......agtgataacacaggctatgcacagaagttccag...ggcagagtcaccatgaccagggacgcctccattagcacagcgtacatggagctgagcgacctgagacccgaggacacggccgtatattgctgtgcgagagacagaagctggcccatctggtactacgatctctggggccgtggcaccctggtcaccgtctcctctg		caagctatttaggtgacactatagaat...actcaagctatgcatccaacgcgttgggagctctcccatatggtcgacctgcaggcggcc............gcgaattcactagtgatttggatccgccaggc.tccgggcaaggccttgagtggatgggatggatgaatcctaac......agtgataacacaggctatgcacagaagttccag...ggcagagtcaccatgaccagggacgcctccattagcacagcgtacatggagctgagcgacctgagacccgaggacacggccgtatattgctgtgcgagag	caagctatttaggtgacactatagaat...actcaagctatgcatccaacgcgttgggagctctcccatatggtcgac	ctgcaggcggcc............gcgaattcacta	gtgatttggatccgccaggc.tccgggcaaggccttgagtggatgggatgg	atgaatcctaac......agtgataacaca	ggctatgcacagaagttccag...ggcagagtcaccatgaccagggacgcctccattagcacagcgtacatggagctgagcgacctgagacccgaggacacggccgtatattgctgt	gcgagagacagaagctggcccatctggtactacgatctc	tgtgcgagagacagaagctggcccatctggtactacgatctctgg	ctggtactacgatctctggggccgtggcaccctggtcaccgtctcctctg	tggggccgtggcaccctggtcaccgtctcctctg
7	Clone IgG-7-5	productive	Homsap IGHV1-8*02 F	Homsap IGHJ2*01 F	Homsap IGHD6-13*01 F	.......................................................tgggcccgacgtcgcatgctcccggccgccatggc............ggccgcgggaattcgatttgggtccgccaggctccggggcaaggccttgagtggatgggatggatgaatcctaac......agtgataacacaggctatgcacagaagttcctg...ggcagagtcaccatgaccagggacgcctccattagcacagcgtacatggagctgagcgacctgagacccgaggacacggccgtatattgctgtgcgagagacagaagctggcccatctggtactacgatctctggggccgtggcaccctggtcaccgtctcctctg		.......................................................tgggcccgacgtcgcatgctcccggccgccatggc............ggccgcgggaattcgatttgggtccgccaggctccggggcaaggccttgagtggatgggatggatgaatcctaac......agtgataacacaggctatgcacagaagttcctg...ggcagagtcaccatgaccagggacgcctccattagcacagcgtacatggagctgagcgacctgagacccgaggacacggccgtatattgctgtgcgagag	.......................................................tgggcccgacgtcgcatgctccc	ggccgccatggc............ggccgcgggaat	tcgatttgggtccgccaggctccggggcaaggccttgagtggatgggatgg	atgaatcctaac......agtgataacaca	ggctatgcacagaagttcctg...ggcagagtcaccatgaccagggacgcctccattagcacagcgtacatggagctgagcgacctgagacccgaggacacggccgtatattgctgt	gcgagagacagaagctggcccatctggtactacgatctc	tgtgcgagagacagaagctggcccatctggtactacgatctctgg	ctggtactacgatctctggggccgtggcaccctggtcaccgtctcctctg	tggggccgtggcaccctggtcaccgtctcctctg
7	Clone IgG-7-7	unproductive	Homsap IGHV1-8*01 F	Homsap IGHJ2*01 F	Homsap IGHD6-13*01 F	caagctatttaggtgacactatagaat...actcaagctatgcatccaacgcgttgggagctctcccatatggtcgacctgcaggcggcc............gcgaattcactagtgatttgggtccggcagccccctgggcaaggccttgagtggatgggatggatgaatcctaac......agtgataacacaggctatgcacagaagttccag...ggcagagtcaccatgaccagggacgcctccattagcacagcgtacatggagctgagcgacctgagacccgaggacacggccgtatattgctgtgcgagagacagaagctggcccatctggtactacgatctctggggccgtggcaccctggtcaccgtctcctctg		caagctatttaggtgacactatagaat...actcaagctatgcatccaacgcgttgggagctctcccatatggtcgacctgcaggcggcc............gcgaattcactagtgatttgggtccggcagccccctgggcaaggccttgagtggatgggatggatgaatcctaac......agtgataacacaggctatgcacagaagttccag...ggcagagtcaccatgaccagggacgcctccattagcacagcgtacatggagctgagcgacctgagacccgaggacacggccgtatattgctgtgcgagag	caagctatttaggtgacactatagaat...actcaagctatgcatccaacgcgttgggagctctcccatatggtcgac	ctgcaggcggcc............gcgaattcacta	gtgatttgggtccggcagccccctgggcaaggccttgagtggatgggatgg	atgaatcctaac......agtgataacaca	ggctatgcacagaagttccag...ggcagagtcaccatgaccagggacgcctccattagcacagcgtacatggagctgagcgacctgagacccgaggacacggccgtatattgctgt	gcgagagacagaagctggcccatctggtactacgatctc	tgtgcgagagacagaagctggcccatctggtactacgatctctgg	ctggtactacgatctctggggccgtggcaccctggtcaccgtctcctctg	tggggccgtggcaccctggtcaccgtctcctctg
7	Clone IgG-7-8	productive	Homsap IGHV1-8*02 F	Homsap IGHJ2*01 F	Homsap IGHD6-13*01 F	.................................................ggcgattgggcccgacgtcgcatgctcccggccgccatggc............ggccgcgggaattcgatttgggtccgccagcctccggggcaaggccttgagtggatgggatggatgaatcctaac......agtgataacacaggctatgcacagaagttccag...ggcagagtcaccatgaccagggacgcctccattagcacagcgtacatggagctgagcgacctgagacccgaggacacggccgtatattgctgtgcgagagacagaagctggcccacctggtactacgatctctggggccgtggcaccctggtcaccgtctcctctg		.................................................ggcgattgggcccgacgtcgcatgctcccggccgccatggc............ggccgcgggaattcgatttgggtccgccagcctccggggcaaggccttgagtggatgggatggatgaatcctaac......agtgataacacaggctatgcacagaagttccag...ggcagagtcaccatgaccagggacgcctccattagcacagcgtacatggagctgagcgacctgagacccgaggacacggccgtatattgctgtgcgagag	.................................................ggcgattgggcccgacgtcgcatgctccc	ggccgccatggc............ggccgcgggaat	tcgatttgggtccgccagcctccggggcaaggccttgagtggatgggatgg	atgaatcctaac......agtgataacaca	ggctatgcacagaagttccag...ggcagagtcaccatgaccagggacgcctccattagcacagcgtacatggagctgagcgacctgagacccgaggacacggccgtatattgctgt	gcgagagacagaagctggcccacctggtactacgatctc	tgtgcgagagacagaagctggcccacctggtactacgatctctgg	ctggtactacgatctctggggccgtggcaccctggtcaccgtctcctctg	tggggccgtggcaccctggtcaccgtctcctctg
7	Clone IgG-7-9	productive	Homsap IGHV1-8*02 F	Homsap IGHJ2*01 F	Homsap IGHD6-13*01 F	.......................................................tgggcccgacgtcgcatgctcccggccgccatggc............ggccgcgggaattcgatttgggtccggcaggctcccgggcaaggccttgagtgggtgggatggatgaatcctaac......agtgataacacaggctatgcacagaagttccag...ggcagagtcaccatgaccagggacgcctccattagcacagcgtacatggagctgagcgacctgagacccgaggacacggccgtatattgctgtgcgagggacagaagctggcccatctggtactacgatctctggggccgtggcaccctggtcaccgtctcctctg		.......................................................tgggcccgacgtcgcatgctcccggccgccatggc............ggccgcgggaattcgatttgggtccggcaggctcccgggcaaggccttgagtgggtgggatggatgaatcctaac......agtgataacacaggctatgcacagaagttccag...ggcagagtcaccatgaccagggacgcctccattagcacagcgtacatggagctgagcgacctgagacccgaggacacggccgtatattgctgtgcgag	.......................................................tgggcccgacgtcgcatgctccc	ggccgccatggc............ggccgcgggaat	tcgatttgggtccggcaggctcccgggcaaggccttgagtgggtgggatgg	atgaatcctaac......agtgataacaca	ggctatgcacagaagttccag...ggcagagtcaccatgaccagggacgcctccattagcacagcgtacatggagctgagcgacctgagacccgaggacacggccgtatattgctgt	gcgagggacagaagctggcccatctggtactacgatctc	tgtgcgagggacagaagctggcccatctggtactacgatctctgg	ctggtactacgatctctggggccgtggcaccctggtcaccgtctcctctg	tggggccgtggcaccctggtcaccgtctcctctg
7	Clone IgL-7-12	productive	Homsap IGLV1-36*01 F	Homsap IGLJ1*01 F			................................................................................................................................................gattgggcccgacgtcgcatgctcccg.....................gccgccatggcggccgcgggaatt...cgattattctctggctccaag......tctggcacctcagcctccctggccatcagtggactccggtccgaggatgaggctgattattactgtgcaacatgggatgacagcctgagaggttatgtcttcggacctgggaccaagctcaccgtcctag	................................................................................................................................................gattgggcccgacgtcgcatgctcccg.....................gccgccatggcggccgcgggaatt...cgattattctctggctccaag......tctggcacctcagcctccctggccatcagtggactccggtccgaggatgaggctgattattactgtgcaacatgggatgacagcctgagaggt	..............................................................................	....................................	..............................gattgggcccgacgtcgcatg	ctcccg.....................gcc	gccatggcggccgcgggaatt...cgattattctctggctccaag......tctggcacctcagcctccctggccatcagtggactccggtccgaggatgaggctgattattactgt	gcaacatgggatgacagcctgagaggttatgtc	tgtgcaacatgggatgacagcctgagaggttatgtcttc	tatgtcttcggacctgggaccaagctcaccgtcctag	ttcggacctgggaccaagctcaccgtcctag
7	Clone IgL-7-15	unproductive	Homsap IGLV2-14*04 F	Homsap IGLJ3*02 F			acaatttcacacaggaaacagctatga...ccatgattacgccaagctatttaggtgacactatagaatactcaagctatgcatccaacgcgt.........tgggagctctcccatatggtcgacctgcaggcggccgcgaattcactagtgattattctctggctccaa.....................gtctggctcttctccacggtgctc...cctttattctctggctccaag......tctggcaacacggcctccctgaccatctctgggctccaggctgaggacgaggctgattattactgcagctcatatacaagcagcagcactctcgtgaattgggtgttcggcggagggaccaagctcaccgtcctag	acaatttcacacaggaaacagctatga...ccatgattacgccaagctatttaggtgacactatagaatactcaagctatgcatccaacgcgt.........tgggagctctcccatatggtcgacctgcaggcggccgcgaattcactagtgattattctctggctccaa.....................gtctggctcttctccacggtgctc...cctttattctctggctccaag......tctggcaacacggcctccctgaccatctctgggctccaggctgaggacgaggctgattattactgcagctcatatacaagcagcagcactctc	acaatttcacacaggaaacagctatga...ccatgattacgccaagctatttaggtgacactatagaatactcaagct	atgcatccaacgcgt.........tgggagctctcc	catatggtcgacctgcaggcggccgcgaattcactagtgattattctctgg	ctccaa.....................gtc	tggctcttctccacggtgctc...cctttattctctggctccaag......tctggcaacacggcctccctgaccatctctgggctccaggctgaggacgaggctgattattactgc	agctcatatacaagcagcagcactctcgtgaattgggtg	tgcagctcatatacaagcagcagcactctcgtgaattgggtgttc	ttgggtgttcggcggagggaccaagctcaccgtcctag	ttcggcggagggaccaagctcaccgtcctag
7	Clone IgL-7-1	unproductive	Homsap IGLV2-5*01 P	Homsap IGLJ3*02 F			caatgcccagagaatcgctcagggatc...caagtctggctcttctccacggtgctccccttattctctggctccaagtctggtattctctgg.........ctccaagtctggctcttccccacggtgctccctttattctctggctccaagtctggctgatcccagaga.....................atcgctcagggatccacggtgctc...cctttattctctggctccaag......tctggcaatcaatgcccagagaatcgctcagggatccaggctgaggacgaggctgattattactgcagctcatatacaagcagcagcactctcgtgaattgggtgttcggcggagggaccaagctcaccgtcctag	caatgcccagagaatcgctcagggatc...caagtctggctcttctccacggtgctccccttattctctggctccaagtctggtattctctgg.........ctccaagtctggctcttccccacggtgctccctttattctctggctccaagtctggctgatcccagaga.....................atcgctcagggatccacggtgctc...cctttattctctggctccaag......tctggcaatcaatgcccagagaatcgctcagggatccaggctgaggacgaggctgattattactgcagctcatatacaagcagcagcact	caatgcccagagaatcgctcagggatc...caagtctggctcttctccacggtgctccccttattctctggctccaag	tctggtattctctgg.........ctccaagtctgg	ctcttccccacggtgctccctttattctctggctccaagtctggctgatcc	cagaga.....................atc	gctcagggatccacggtgctc...cctttattctctggctccaag......tctggcaatcaatgcccagagaatcgctcagggatccaggctgaggacgaggctgattattactgc	agctcatatacaagcagcagcactctcgtgaattgggtg	tgcagctcatatacaagcagcagcactctcgtgaattgggtgttc	ttgggtgttcggcggagggaccaagctcaccgtcctag	ttcggcggagggaccaagctcaccgtcctag
7	Clone IgL-7-2	productive	Homsap IGLV2-14*02 F	Homsap IGLJ3*02 F			...................................................tctggctccaagtctggcatcccagagaatcgctcagggatc.........cgagtctggctcttctccacggtgctccccttattctctggctccaagtctggtattctctggatccaa.....................gtctggctcttccccacggtgctc...cctttattctctggctccaag......tctggcaatcaatgcccagagaatcgctcagggatccaggctgaggacgaggctgattattactgcagctcatatacaagcagcagcactctcgtgaattgggtgttcggcggagggaccaagctcaccgtcctag	...................................................tctggctccaagtctggcatcccagagaatcgctcagggatc.........cgagtctggctcttctccacggtgctccccttattctctggctccaagtctggtattctctggatccaa.....................gtctggctcttccccacggtgctc...cctttattctctggctccaag......tctggcaatcaatgcccagagaatcgctcagggatccaggctgaggacgaggctgattattactgcagctcatatacaagcagcagcactctc	...................................................tctggctccaagtctggcatcccagag	aatcgctcagggatc.........cgagtctggctc	ttctccacggtgctccccttattctctggctccaagtctggtattctctgg	atccaa.....................gtc	tggctcttccccacggtgctc...cctttattctctggctccaag......tctggcaatcaatgcccagagaatcgctcagggatccaggctgaggacgaggctgattattactgc	agctcatatacaagcagcagcactctcgtgaattgggtg	tgcagctcatatacaagcagcagcactctcgtgaattgggtgttc	ttgggtgttcggcggagggaccaagctcaccgtcctag	ttcggcggagggaccaagctcaccgtcctag
7	Clone IgL-7-6	productive	Homsap IGLV1-47*01 F	Homsap IGLJ1*01 F			...................gggcgatt...gggcccgacgtcgcatgctcccggccgccatggcggccgcgggaattcgattattctctggct.........ccaagtctggcaacgctagctacccagagaatcgctcagggatccaagtctggctcttctccacggtgc.....................tccccttattctctggctccaagt...ctggtattctctggctccaag......tctggcacctcagcctccctggccatcagtggactccggtccgaggatgaggctgattattactgtgcaacatgggatgacagcctgagaggttacgtcttcggacctgggaccaagctcaccgtcctag	...................gggcgatt...gggcccgacgtcgcatgctcccggccgccatggcggccgcgggaattcgattattctctggct.........ccaagtctggcaacgctagctacccagagaatcgctcagggatccaagtctggctcttctccacggtgc.....................tccccttattctctggctccaagt...ctggtattctctggctccaag......tctggcacctcagcctccctggccatcagtggactccggtccgaggatgaggctgattattactgtgcaacatgggatgacagcctgagaggt	...................gggcgatt...gggcccgacgtcgcatgctcccggccgccatggcggccgcgggaattc	gattattctctggct.........ccaagtctggca	acgctagctacccagagaatcgctcagggatccaagtctggctcttctcca	cggtgc.....................tcc	ccttattctctggctccaagt...ctggtattctctggctccaag......tctggcacctcagcctccctggccatcagtggactccggtccgaggatgaggctgattattactgt	gcaacatgggatgacagcctgagaggttacgtc	tgtgcaacatgggatgacagcctgagaggttacgtcttc	tacgtcttcggacctgggaccaagctcaccgtcctag	ttcggacctgggaccaagctcaccgtcctag
7	Clone IgL-7-7	productive	Homsap IGLV2-14*04 F	Homsap IGLJ3*02 F			caagtctggtattctctggctccaagt...ctggcaacgctagctacccagagaatcgctcagggatccaagtctggctcttctccacgg............tgctccccttattctctggctccaagtctggctcttctccacggtgctccctttattctctggctccaa.....................gtctggctcttctccacggtgctc...cctttattctctggctccaag......tctggcaatcaatgcccagagaatcgctcagggatccaggctgaggacgaggctgattattactgcagctcatatacaagcagcagcactctcgtgaattgggtgttcggcggagggaccaagctcaccgtcctag	caagtctggtattctctggctccaagt...ctggcaacgctagctacccagagaatcgctcagggatccaagtctggctcttctccacgg............tgctccccttattctctggctccaagtctggctcttctccacggtgctccctttattctctggctccaa.....................gtctggctcttctccacggtgctc...cctttattctctggctccaag......tctggcaatcaatgcccagagaatcgctcagggatccaggctgaggacgaggctgattattactgcagctcatatacaagcagcagcactctc	caagtctggtattctctggctccaagt...ctggcaacgctagctacccagagaatcgctcagggatccaagtctggc	tcttctccacgg............tgctccccttat	tctctggctccaagtctggctcttctccacggtgctccctttattctctgg	ctccaa.....................gtc	tggctcttctccacggtgctc...cctttattctctggctccaag......tctggcaatcaatgcccagagaatcgctcagggatccaggctgaggacgaggctgattattactgc	agctcatatacaagcagcagcactctcgtgaattgggtg	tgcagctcatatacaagcagcagcactctcgtgaattgggtgttc	ttgggtgttcggcggagggaccaagctcaccgtcctag	ttcggcggagggaccaagctcaccgtcctag
9	Clone IgM-9-10	unproductive	Homsap IGHV1-18*01 F, or Homsap IGHV1-18*04 F	Homsap IGHJ3*02 F	Homsap IGHD6-13*01 F	caagctatttaggtgacactatagaat...actcaagctatgcatccaacgcgttgggagctctcccatatggtcgacctgcaggcggcc............gcgaattcactagtgatttgggtccggcagcctcccggacaagggcttgagtggatgggatggatcagcgcttac......aatggtaacacaaactatgcacagaagctccag...agcagagtcaccatgaccacagacacatccacgagcacagcctacatggagctgaggagcctgagatctgacgacacggccgtgtattactgtgcgagagatcctcacaacggcccaaacctagcagcagctgatgcttttgatatctggggccaagggacaatggtcaccgtctcctctg		caagctatttaggtgacactatagaat...actcaagctatgcatccaacgcgttgggagctctcccatatggtcgacctgcaggcggcc............gcgaattcactagtgatttgggtccggcagcctcccggacaagggcttgagtggatgggatggatcagcgcttac......aatggtaacacaaactatgcacagaagctccag...agcagagtcaccatgaccacagacacatccacgagcacagcctacatggagctgaggagcctgagatctgacgacacggccgtgtattactgtgcgagaga	caagctatttaggtgacactatagaat...actcaagctatgcatccaacgcgttgggagctctcccatatggtcgac	ctgcaggcggcc............gcgaattcacta	gtgatttgggtccggcagcctcccggacaagggcttgagtggatgggatgg	atcagcgcttac......aatggtaacaca	aactatgcacagaagctccag...agcagagtcaccatgaccacagacacatccacgagcacagcctacatggagctgaggagcctgagatctgacgacacggccgtgtattactgt	gcgagagatcctcacaacggcccaaacctagcagcagctgatgcttttgatatc	tgtgcgagagatcctcacaacggcccaaacctagcagcagctgatgcttttgatatctgg	tgatgcttttgatatctggggccaagggacaatggtcaccgtctcctctg	tggggccaagggacaatggtcaccgtctcctctg
9	Clone IgM-9-11	unproductive	Homsap IGHV1-18*01 F, or Homsap IGHV1-18*04 F	Homsap IGHJ3*02 F	Homsap IGHD6-13*01 F	caagctatttaggtgacactatagaat...actcaagctatgcatccaacgcgttgggagctctcccatatggtcgacctgcaggcggcc............gcgaattcactagtgatttgggttcggcagcctcctggacaagggcctgagtggatgggatggatcagcgcttat......aatggtaacatcaagtatgcacagaagttccgg...ggcagagtcgtcatgaccacagacacatccacgggcacagcctacatggaactgaggagtctgagatctgacgacacggccgtatattattgtgcgagagatcctcacaacggcccaaacctagcagcagctgatgcttttgatatctggggccaagggacaatggtcaccgtctcctctg		caagctatttaggtgacactatagaat...actcaagctatgcatccaacgcgttgggagctctcccatatggtcgacctgcaggcggcc............gcgaattcactagtgatttgggttcggcagcctcctggacaagggcctgagtggatgggatggatcagcgcttat......aatggtaacatcaagtatgcacagaagttccgg...ggcagagtcgtcatgaccacagacacatccacgggcacagcctacatggaactgaggagtctgagatctgacgacacggccgtatattattgtgcgagaga	caagctatttaggtgacactatagaat...actcaagctatgcatccaacgcgttgggagctctcccatatggtcgac	ctgcaggcggcc............gcgaattcacta	gtgatttgggttcggcagcctcctggacaagggcctgagtggatgggatgg	atcagcgcttat......aatggtaacatc	aagtatgcacagaagttccgg...ggcagagtcgtcatgaccacagacacatccacgggcacagcctacatggaactgaggagtctgagatctgacgacacggccgtatattattgt	gcgagagatcctcacaacggcccaaacctagcagcagctgatgcttttgatatc	tgtgcgagagatcctcacaacggcccaaacctagcagcagctgatgcttttgatatctgg	tgatgcttttgatatctggggccaagggacaatggtcaccgtctcctctg	tggggccaagggacaatggtcaccgtctcctctg
9	Clone IgM-9-13	productive	Homsap IGHV1-18*01 F	Homsap IGHJ3*02 F	Homsap IGHD6-13*01 F	tcgcatgctcccggccgccatggcggc...cgcgggaattcgattcttcggagaccctgtccctcacctgagagggtctgcgagggcttc............accagctttggtatcagttggatccggcagcctcctggacaagggcttgagtggatgggatggatcagcgcttac......aatggtaacacaaactatgcacagaagctccag...ggcagagtcaccatgaccacagacacatccacgagcacagcctacatggagctgaggagcctgagatctgacgacacggccgtgtattactgtgcgagagatcctcacaacggcccaaacctagcagcagctgatgcttttgatatctggggccaagggacaatggtcaccgtctcctctg		tcgcatgctcccggccgccatggcggc...cgcgggaattcgattcttcggagaccctgtccctcacctgagagggtctgcgagggcttc............accagctttggtatcagttggatccggcagcctcctggacaagggcttgagtggatgggatggatcagcgcttac......aatggtaacacaaactatgcacagaagctccag...ggcagagtcaccatgaccacagacacatccacgagcacagcctacatggagctgaggagcctgagatctgacgacacggccgtgtattactgtgcgagaga	tcgcatgctcccggccgccatggcggc...cgcgggaattcgattcttcggagaccctgtccctcacctgagagggtc	tgcgagggcttc............accagctttggt	atcagttggatccggcagcctcctggacaagggcttgagtggatgggatgg	atcagcgcttac......aatggtaacaca	aactatgcacagaagctccag...ggcagagtcaccatgaccacagacacatccacgagcacagcctacatggagctgaggagcctgagatctgacgacacggccgtgtattactgt	gcgagagatcctcacaacggcccaaacctagcagcagctgatgcttttgatatc	tgtgcgagagatcctcacaacggcccaaacctagcagcagctgatgcttttgatatctgg	tgatgcttttgatatctggggccaagggacaatggtcaccgtctcctctg	tggggccaagggacaatggtcaccgtctcctctg
9	Clone IgM-9-14	productive	Homsap IGHV1-18*01 F, or Homsap IGHV1-18*04 F	Homsap IGHJ3*02 F	Homsap IGHD6-13*01 F	.......................................................tgggcccgacgtcgcatgctcccggccgccatggc............ggccgcgggaattcgatttggatccggcaggctcccggacaagggcttgagtggatgggatggatcagcgcttac......aatggtaacacaaactatgcacagaagctccag...ggcagagtcaccatgaccacagacacatccacgagcacagcctacatggagctgaggagcctgagatctgacgacacggccgtgtattactgtgcgagagatcctcacaacggcccaaacctagcagcagctgatgcttttgatatctggggccaagggacaatggtcaccgtctcctctg		.......................................................tgggcccgacgtcgcatgctcccggccgccatggc............ggccgcgggaattcgatttggatccggcaggctcccggacaagggcttgagtggatgggatggatcagcgcttac......aatggtaacacaaactatgcacagaagctccag...ggcagagtcaccatgaccacagacacatccacgagcacagcctacatggagctgaggagcctgagatctgacgacacggccgtgtattactgtgcgagaga	.......................................................tgggcccgacgtcgcatgctccc	ggccgccatggc............ggccgcgggaat	tcgatttggatccggcaggctcccggacaagggcttgagtggatgggatgg	atcagcgcttac......aatggtaacaca	aactatgcacagaagctccag...ggcagagtcaccatgaccacagacacatccacgagcacagcctacatggagctgaggagcctgagatctgacgacacggccgtgtattactgt	gcgagagatcctcacaacggcccaaacctagcagcagctgatgcttttgatatc	tgtgcgagagatcctcacaacggcccaaacctagcagcagctgatgcttttgatatctgg	tgatgcttttgatatctggggccaagggacaatggtcaccgtctcctctg	tggggccaagggacaatggtcaccgtctcctctg
9	Clone IgM-9-15	unproductive	Homsap IGHV1-18*01 F, or Homsap IGHV1-18*04 F	Homsap IGHJ3*02 F	Homsap IGHD6-13*01 F	caagctatttaggtgacactatagaat...actcaagctatgcatccaacgcgttgggagctctcccatatggtcgacctgcaggcggcc............gcgaattcactagtgatttgggtccggcagcctcccggacaagggcttgagtggatgggatggatcagcgcttac......aatggtaacacaaactatgcacagaagctccag...ggcagagtcaccatgaccacagacacatccacgagcacagcctacatggagctgaggagcccgagatctgacgacacggccgtgtattactgtgcgagagatcctcacaacggcccaaacctagcagcagctgatgcttttgatatctggggccaagggacaatggtcaccgtctcctctg		caagctatttaggtgacactatagaat...actcaagctatgcatccaacgcgttgggagctctcccatatggtcgacctgcaggcggcc............gcgaattcactagtgatttgggtccggcagcctcccggacaagggcttgagtggatgggatggatcagcgcttac......aatggtaacacaaactatgcacagaagctccag...ggcagagtcaccatgaccacagacacatccacgagcacagcctacatggagctgaggagcccgagatctgacgacacggccgtgtattactgtgcgagaga	caagctatttaggtgacactatagaat...actcaagctatgcatccaacgcgttgggagctctcccatatggtcgac	ctgcaggcggcc............gcgaattcacta	gtgatttgggtccggcagcctcccggacaagggcttgagtggatgggatgg	atcagcgcttac......aatggtaacaca	aactatgcacagaagctccag...ggcagagtcaccatgaccacagacacatccacgagcacagcctacatggagctgaggagcccgagatctgacgacacggccgtgtattactgt	gcgagagatcctcacaacggcccaaacctagcagcagctgatgcttttgatatc	tgtgcgagagatcctcacaacggcccaaacctagcagcagctgatgcttttgatatctgg	tgatgcttttgatatctggggccaagggacaatggtcaccgtctcctctg	tggggccaagggacaatggtcaccgtctcctctg
9	Clone IgM-9-3	unproductive	Homsap IGHV1-18*01 F, or Homsap IGHV1-18*04 F	Homsap IGHJ3*02 F	Homsap IGHD6-13*01 F	caagctatttaggtgacactatagaat...actcaagctatgcatccaacgcgttgggagctctcccatatggtcgacctgcaggcggcc............gcgaattcactagtgatttggatccgacaggccccgggacaagggctcgagtggatgggatggatcagcgcttac......aatggtgacacaaactatgcacagaagctccag...ggcagagtcaccatgaccacagacacatccacgagcacagcctacatggagctgaggagcctgagatctgacgacacggccgtgtattactgtgcgagagatcctcacaacggcccaaacctagcagcagctgatgcttttgatatctggggccaaggggcaatggtcaccgtctcctctg		caagctatttaggtgacactatagaat...actcaagctatgcatccaacgcgttgggagctctcccatatggtcgacctgcaggcggcc............gcgaattcactagtgatttggatccgacaggccccgggacaagggctcgagtggatgggatggatcagcgcttac......aatggtgacacaaactatgcacagaagctccag...ggcagagtcaccatgaccacagacacatccacgagcacagcctacatggagctgaggagcctgagatctgacgacacggccgtgtattactgtgcgagaga	caagctatttaggtgacactatagaat...actcaagctatgcatccaacgcgttgggagctctcccatatggtcgac	ctgcaggcggcc............gcgaattcacta	gtgatttggatccgacaggccccgggacaagggctcgagtggatgggatgg	atcagcgcttac......aatggtgacaca	aactatgcacagaagctccag...ggcagagtcaccatgaccacagacacatccacgagcacagcctacatggagctgaggagcctgagatctgacgacacggccgtgtattactgt	gcgagagatcctcacaacggcccaaacctagcagcagctgatgcttttgatatc	tgtgcgagagatcctcacaacggcccaaacctagcagcagctgatgcttttgatatctgg	tgatgcttttgatatctggggccaaggggcaatggtcaccgtctcctctg	tggggccaaggggcaatggtcaccgtctcctctg
9	Clone IgM-9-5	unproductive	Homsap IGHV1-18*01 F, or Homsap IGHV1-18*04 F	Homsap IGHJ3*02 F	Homsap IGHD6-13*01 F	caagctatttaggtgacactatagaat...actcaagctatgcatccaacgcgttgggagctctcccatatggtcgacctgcaggcggcc............gcgaattcactagtgatttgggtccggcaggctcctggacaagggcttgagtggatgggatggatcagcgcttac......aatggtaacacaaactatgcacagaagctccag...ggcagagtcaccatgaccacagacacatccacgagcacagcctacatggagctgaggagcctgagatctgacgacacggccgtgtattactgtgcgagagatcctcacaacggcccaaacctagcagcagctgatgcttttgatatctggggccaagggacaatggtcaccgtctcctctg		caagctatttaggtgacactatagaat...actcaagctatgcatccaacgcgttgggagctctcccatatggtcgacctgcaggcggcc............gcgaattcactagtgatttgggtccggcaggctcctggacaagggcttgagtggatgggatggatcagcgcttac......aatggtaacacaaactatgcacagaagctccag...ggcagagtcaccatgaccacagacacatccacgagcacagcctacatggagctgaggagcctgagatctgacgacacggccgtgtattactgtgcgagaga	caagctatttaggtgacactatagaat...actcaagctatgcatccaacgcgttgggagctctcccatatggtcgac	ctgcaggcggcc............gcgaattcacta	gtgatttgggtccggcaggctcctggacaagggcttgagtggatgggatgg	atcagcgcttac......aatggtaacaca	aactatgcacagaagctccag...ggcagagtcaccatgaccacagacacatccacgagcacagcctacatggagctgaggagcctgagatctgacgacacggccgtgtattactgt	gcgagagatcctcacaacggcccaaacctagcagcagctgatgcttttgatatc	tgtgcgagagatcctcacaacggcccaaacctagcagcagctgatgcttttgatatctgg	tgatgcttttgatatctggggccaagggacaatggtcaccgtctcctctg	tggggccaagggacaatggtcaccgtctcctctg
9	Clone IgM-9-8	productive	Homsap IGHV1-18*01 F, or Homsap IGHV1-18*04 F	Homsap IGHJ3*02 F	Homsap IGHD6-13*01 F	....................................................gattgggcccgacgtcgcatgctcccggccgccatggc............ggccgcgggaattcgatttgggtccgccagcctcctggacaagggcttgagtggatgggatggatcagcgcttac......aatggtaacacaaactatgcacagaagctccag...ggcagagtcaccatgaccacagacacatccacgagcacagcctacatggagctgaggagcctgagatctgacgacacggccgtgtattactgtgcgagagatcctcacaacggcccaaacctagcagcagctgatgcttttgatatctggggccaagggacaatggtcaccgtctcctctg		....................................................gattgggcccgacgtcgcatgctcccggccgccatggc............ggccgcgggaattcgatttgggtccgccagcctcctggacaagggcttgagtggatgggatggatcagcgcttac......aatggtaacacaaactatgcacagaagctccag...ggcagagtcaccatgaccacagacacatccacgagcacagcctacatggagctgaggagcctgagatctgacgacacggccgtgtattactgtgcgagaga	....................................................gattgggcccgacgtcgcatgctccc	ggccgccatggc............ggccgcgggaat	tcgatttgggtccgccagcctcctggacaagggcttgagtggatgggatgg	atcagcgcttac......aatggtaacaca	aactatgcacagaagctccag...ggcagagtcaccatgaccacagacacatccacgagcacagcctacatggagctgaggagcctgagatctgacgacacggccgtgtattactgt	gcgagagatcctcacaacggcccaaacctagcagcagctgatgcttttgatatc	tgtgcgagagatcctcacaacggcccaaacctagcagcagctgatgcttttgatatctgg	tgatgcttttgatatctggggccaagggacaatggtcaccgtctcctctg	tggggccaagggacaatggtcaccgtctcctctg
9	Clone IgM-9-9	productive	Homsap IGHV1-18*01 F, or Homsap IGHV1-18*04 F	Homsap IGHJ3*02 F	Homsap IGHD6-13*01 F	........................................................tgggccgacgtcgcatgctcccggccgccatggc............ggccgcgggaattcgatttggatccggcaggcccctggacaagggcttgagtggatgggatggatcagcgcttac......aatggtaacacaaactatgcacagaagctccag...ggcagagtcaccatgaccacagacacatccacgagcacagcctacatggagctgaggagcctgagatctgacgacacggccgtgtattactgtgcgagagatcctcacaacggcccaaacctagcagcagctgatgcttttgatatctggggccaggggacaatggtcaccgtctcctctg		........................................................tgggccgacgtcgcatgctcccggccgccatggc............ggccgcgggaattcgatttggatccggcaggcccctggacaagggcttgagtggatgggatggatcagcgcttac......aatggtaacacaaactatgcacagaagctccag...ggcagagtcaccatgaccacagacacatccacgagcacagcctacatggagctgaggagcctgagatctgacgacacggccgtgtattactgtgcgagaga	........................................................tgggccgacgtcgcatgctccc	ggccgccatggc............ggccgcgggaat	tcgatttggatccggcaggcccctggacaagggcttgagtggatgggatgg	atcagcgcttac......aatggtaacaca	aactatgcacagaagctccag...ggcagagtcaccatgaccacagacacatccacgagcacagcctacatggagctgaggagcctgagatctgacgacacggccgtgtattactgt	gcgagagatcctcacaacggcccaaacctagcagcagctgatgcttttgatatc	tgtgcgagagatcctcacaacggcccaaacctagcagcagctgatgcttttgatatctgg	tgatgcttttgatatctggggccaggggacaatggtcaccgtctcctctg	tggggccaggggacaatggtcaccgtctcctctg
9	Clone IgG-9-10	productive	Homsap IGHV3-53*01 F, or Homsap IGHV3-53*02 F	Homsap IGHJ4*02 F	Homsap IGHD2-2*01 F	.................................................................gtcgcatgctcccggccgccatggc............ggccgcgggaattcgatttgggtccgcca.gcccccgggaaggggctggagtgggtctcacttatttatagtggt.........ggtggcacatactacgcggactccgtgaag...ggccaattcaccatctccagagacagttccaagaacacactgtatcttcaaatgaacaacctgagagtcgaggacacggccgtatattactgtgcgagagatcgacattgtagtagtagtaggtgctatggggtctggggtcagggaaccctggtcaccgtctcctctg		.................................................................gtcgcatgctcccggccgccatggc............ggccgcgggaattcgatttgggtccgcca.gcccccgggaaggggctggagtgggtctcacttatttatagtggt.........ggtggcacatactacgcggactccgtgaag...ggccaattcaccatctccagagacagttccaagaacacactgtatcttcaaatgaacaacctgagagtcgaggacacggccgtatattactgtgcgagaga	.................................................................gtcgcatgctccc	ggccgccatggc............ggccgcgggaat	tcgatttgggtccgcca.gcccccgggaaggggctggagtgggtctcactt	atttatagtggt.........ggtggcaca	tactacgcggactccgtgaag...ggccaattcaccatctccagagacagttccaagaacacactgtatcttcaaatgaacaacctgagagtcgaggacacggccgtatattactgt	gcgagagatcgacattgtagtagtagtaggtgctatggggtc	tgtgcgagagatcgacattgtagtagtagtaggtgctatggggtctgg	ctggggtcagggaaccctggtcaccgtctcctctg	tggggtcagggaaccctggtcaccgtctcctctg
9	Clone IgG-9-2	productive	Homsap IGHV3-53*01 F, or Homsap IGHV3-53*02 F or Homsap IGHV3-53*03 F	Homsap IGHJ4*02 F	Homsap IGHD2-2*01 F	....................................................gattgggcccgacgtcgcatgctcccggccgccatggc............ggccgcgggaattcgatttgggtccgacagcctcctgggaaggggctggagtgggtctcacttatttatagtggt.........ggtggcacatactacgcagactccgtgaag...ggccgattcaccatctccagagacagttccaagaacacactgtatcttcaaatgaacaacctgagagtcgaggacacggccgtatattactgtgcgagagatcgacattgtagtagtagtaggtgctatggggtctggggtcagggaaccctggtcaccgtctcctctg		....................................................gattgggcccgacgtcgcatgctcccggccgccatggc............ggccgcgggaattcgatttgggtccgacagcctcctgggaaggggctggagtgggtctcacttatttatagtggt.........ggtggcacatactacgcagactccgtgaag...ggccgattcaccatctccagagacagttccaagaacacactgtatcttcaaatgaacaacctgagagtcgaggacacggccgtatattactgtgcgagaga	....................................................gattgggcccgacgtcgcatgctccc	ggccgccatggc............ggccgcgggaat	tcgatttgggtccgacagcctcctgggaaggggctggagtgggtctcactt	atttatagtggt.........ggtggcaca	tactacgcagactccgtgaag...ggccgattcaccatctccagagacagttccaagaacacactgtatcttcaaatgaacaacctgagagtcgaggacacggccgtatattactgt	gcgagagatcgacattgtagtagtagtaggtgctatggggtc	tgtgcgagagatcgacattgtagtagtagtaggtgctatggggtctgg	ctggggtcagggaaccctggtcaccgtctcctctg	tggggtcagggaaccctggtcaccgtctcctctg
9	Clone IgG-9-3	productive	Homsap IGHV3-53*01 F, or Homsap IGHV3-53*02 F	Homsap IGHJ4*02 F	Homsap IGHD2-2*01 F	.......................................................tgggcccgacgtcgcatgctcccggccgccatggc............ggccgcgggaattcgatttgggtccggca.gcccccgggaaggggctggagtgggtctcacttatttatagtggt.........ggtggcacatactacgcagactccgtgaag...ggccgattcaccatctccagagacagttccaagaacacactgtatcttcaaatgaacaacctgagagtcgaggacacggccgtatattactgtgcgagagatcgacattgtagtagtagtaggtgctatggggtctggggtcagggaaccctggtcaccgtctcctctg		.......................................................tgggcccgacgtcgcatgctcccggccgccatggc............ggccgcgggaattcgatttgggtccggca.gcccccgggaaggggctggagtgggtctcacttatttatagtggt.........ggtggcacatactacgcagactccgtgaag...ggccgattcaccatctccagagacagttccaagaacacactgtatcttcaaatgaacaacctgagagtcgaggacacggccgtatattactgtgcgagaga	.......................................................tgggcccgacgtcgcatgctccc	ggccgccatggc............ggccgcgggaat	tcgatttgggtccggca.gcccccgggaaggggctggagtgggtctcactt	atttatagtggt.........ggtggcaca	tactacgcagactccgtgaag...ggccgattcaccatctccagagacagttccaagaacacactgtatcttcaaatgaacaacctgagagtcgaggacacggccgtatattactgt	gcgagagatcgacattgtagtagtagtaggtgctatggggtc	tgtgcgagagatcgacattgtagtagtagtaggtgctatggggtctgg	ctggggtcagggaaccctggtcaccgtctcctctg	tggggtcagggaaccctggtcaccgtctcctctg
9	Clone IgG-9-4	unproductive	Homsap IGHV3-53*01 F, or Homsap IGHV3-53*02 F or Homsap IGHV3-53*03 F	Homsap IGHJ4*02 F	Homsap IGHD2-2*01 F	caagctatttaggtgacactatagaat...actcaagctatgcatccaacgcgttgggagctctcccatatggtcgacctgcaggcggcc............gcgaattcactagtgatttgggtccggcagcccccggggaaggggctggagtgggtctcacttatttatagtggt.........ggtggcacatactacgcagactccgtgaag...ggccgattcaccatctccagagacagttccaagaacacactgtatcttcaaatgaacaacctgagagtcgaggacacggccgtatattactgtgcgagagatcgacattgtagtagtagtaggtgctatggggtctggggtcagggaaccctggtcaccgtctcctctg		caagctatttaggtgacactatagaat...actcaagctatgcatccaacgcgttgggagctctcccatatggtcgacctgcaggcggcc............gcgaattcactagtgatttgggtccggcagcccccggggaaggggctggagtgggtctcacttatttatagtggt.........ggtggcacatactacgcagactccgtgaag...ggccgattcaccatctccagagacagttccaagaacacactgtatcttcaaatgaacaacctgagagtcgaggacacggccgtatattactgtgcgagaga	caagctatttaggtgacactatagaat...actcaagctatgcatccaacgcgttgggagctctcccatatggtcgac	ctgcaggcggcc............gcgaattcacta	gtgatttgggtccggcagcccccggggaaggggctggagtgggtctcactt	atttatagtggt.........ggtggcaca	tactacgcagactccgtgaag...ggccgattcaccatctccagagacagttccaagaacacactgtatcttcaaatgaacaacctgagagtcgaggacacggccgtatattactgt	gcgagagatcgacattgtagtagtagtaggtgctatggggtc	tgtgcgagagatcgacattgtagtagtagtaggtgctatggggtctgg	ctggggtcagggaaccctggtcaccgtctcctctg	tggggtcagggaaccctggtcaccgtctcctctg
9	Clone IgG-9-5	productive	Homsap IGHV3-53*03 F	Homsap IGHJ4*02 F	Homsap IGHD2-2*01 F	.....................................................attgggcccgacgtcgcatgctcccggccgccatggc............ggccgcgggaattcgatttggatccggcagcctcctgggaaggggctggagtgggtctcacttatttatggtggt.........ggtggcacatactacgcagactctgtgaag...ggccgattcaccatctccagagacagttccaagaacacactgtatcttcaaatgaacaacctgagagtcgaggacacggccgtatattactgtgcgagagatcgacattgtagtagtagtaggtgctatggggtctggggtcagggaaccctggtcaccgtctcctctg		.....................................................attgggcccgacgtcgcatgctcccggccgccatggc............ggccgcgggaattcgatttggatccggcagcctcctgggaaggggctggagtgggtctcacttatttatggtggt.........ggtggcacatactacgcagactctgtgaag...ggccgattcaccatctccagagacagttccaagaacacactgtatcttcaaatgaacaacctgagagtcgaggacacggccgtatattactgtgcgagaga	.....................................................attgggcccgacgtcgcatgctccc	ggccgccatggc............ggccgcgggaat	tcgatttggatccggcagcctcctgggaaggggctggagtgggtctcactt	atttatggtggt.........ggtggcaca	tactacgcagactctgtgaag...ggccgattcaccatctccagagacagttccaagaacacactgtatcttcaaatgaacaacctgagagtcgaggacacggccgtatattactgt	gcgagagatcgacattgtagtagtagtaggtgctatggggtc	tgtgcgagagatcgacattgtagtagtagtaggtgctatggggtctgg	ctggggtcagggaaccctggtcaccgtctcctctg	tggggtcagggaaccctggtcaccgtctcctctg
9	Clone IgG-9-6	productive	Homsap IGHV3-53*01 F, or Homsap IGHV3-53*02 F or Homsap IGHV3-53*03 F	Homsap IGHJ4*02 F	Homsap IGHD2-2*01 F	....................................................gattgggcccgacgtcgcatgctcccggccgccatggc............ggccgcgggaattcgatttgggtccggcagcctcctgggaaggggctggagtgggtctcacttatttatagtggt.........ggtggcacatactacgcagactccgtgaag...ggccgattcaccatctccagagacagttccaagaacacactgtatcttcaaatgaacaacctgagagtcgaggacacggccgtatattactgtgcgagagatcgacattgtagtagtagtaggtgctatggggtctggggtcagggaaccctggtcaccgtctcctctg		....................................................gattgggcccgacgtcgcatgctcccggccgccatggc............ggccgcgggaattcgatttgggtccggcagcctcctgggaaggggctggagtgggtctcacttatttatagtggt.........ggtggcacatactacgcagactccgtgaag...ggccgattcaccatctccagagacagttccaagaacacactgtatcttcaaatgaacaacctgagagtcgaggacacggccgtatattactgtgcgagaga	....................................................gattgggcccgacgtcgcatgctccc	ggccgccatggc............ggccgcgggaat	tcgatttgggtccggcagcctcctgggaaggggctggagtgggtctcactt	atttatagtggt.........ggtggcaca	tactacgcagactccgtgaag...ggccgattcaccatctccagagacagttccaagaacacactgtatcttcaaatgaacaacctgagagtcgaggacacggccgtatattactgt	gcgagagatcgacattgtagtagtagtaggtgctatggggtc	tgtgcgagagatcgacattgtagtagtagtaggtgctatggggtctgg	ctggggtcagggaaccctggtcaccgtctcctctg	tggggtcagggaaccctggtcaccgtctcctctg
9	Clone IgG-9-7	unproductive	Homsap IGHV3-53*01 F, or Homsap IGHV3-53*02 F or Homsap IGHV3-53*03 F	Homsap IGHJ4*02 F	Homsap IGHD2-2*01 F	caagctatttaggtgacactatagaat...actcaagctatgcatccaacgcgttgggagctctcccatatggtcgacctgcaggcggcc............gcgaattcactagtgatttgggtccggcagcctcc.gggaaggggctggagtgggtctcacttatttatagtggt.........ggtggcacatactacgcagactccgtgaag...ggccgattcaccatctccagagacagttccaagaacacactgtatcttcaaatgaacaacctgagagtcgaggacacggccgtatattactgtgcgagagatcgacattgtagtagtagtaggtgctatggggtctggggtcagggaaccctggtcaccgtctcctctg		caagctatttaggtgacactatagaat...actcaagctatgcatccaacgcgttgggagctctcccatatggtcgacctgcaggcggcc............gcgaattcactagtgatttgggtccggcagcctcc.gggaaggggctggagtgggtctcacttatttatagtggt.........ggtggcacatactacgcagactccgtgaag...ggccgattcaccatctccagagacagttccaagaacacactgtatcttcaaatgaacaacctgagagtcgaggacacggccgtatattactgtgcgagaga	caagctatttaggtgacactatagaat...actcaagctatgcatccaacgcgttgggagctctcccatatggtcgac	ctgcaggcggcc............gcgaattcacta	gtgatttgggtccggcagcctcc.gggaaggggctggagtgggtctcactt	atttatagtggt.........ggtggcaca	tactacgcagactccgtgaag...ggccgattcaccatctccagagacagttccaagaacacactgtatcttcaaatgaacaacctgagagtcgaggacacggccgtatattactgt	gcgagagatcgacattgtagtagtagtaggtgctatggggtc	tgtgcgagagatcgacattgtagtagtagtaggtgctatggggtctgg	ctggggtcagggaaccctggtcaccgtctcctctg	tggggtcagggaaccctggtcaccgtctcctctg
9	Clone IgG-9-8	productive	Homsap IGHV3-53*01 F, or Homsap IGHV3-53*02 F or Homsap IGHV3-53*03 F	Homsap IGHJ4*02 F	Homsap IGHD2-2*01 F	.......................................................tgggcccgacgtcgcatgctcccggccgccatggc............ggccgcgggaattcgatttgggtccggcagcctccggggaaggggctggagtgggtctcacttatttatagtggt.........ggtggcacatactacgcagactccgtgaag...ggccgattcaccatctccagagacagttccaagaacacactgtatcttcaaatgaacaacctgagagtcgaggacacggccgtatattactgtgcgagagatcgacattgtagtagtagtaggtgctatggggtctggggtcagggaaccctggtcaccgtctcctctg		.......................................................tgggcccgacgtcgcatgctcccggccgccatggc............ggccgcgggaattcgatttgggtccggcagcctccggggaaggggctggagtgggtctcacttatttatagtggt.........ggtggcacatactacgcagactccgtgaag...ggccgattcaccatctccagagacagttccaagaacacactgtatcttcaaatgaacaacctgagagtcgaggacacggccgtatattactgtgcgagaga	.......................................................tgggcccgacgtcgcatgctccc	ggccgccatggc............ggccgcgggaat	tcgatttgggtccggcagcctccggggaaggggctggagtgggtctcactt	atttatagtggt.........ggtggcaca	tactacgcagactccgtgaag...ggccgattcaccatctccagagacagttccaagaacacactgtatcttcaaatgaacaacctgagagtcgaggacacggccgtatattactgt	gcgagagatcgacattgtagtagtagtaggtgctatggggtc	tgtgcgagagatcgacattgtagtagtagtaggtgctatggggtctgg	ctggggtcagggaaccctggtcaccgtctcctctg	tggggtcagggaaccctggtcaccgtctcctctg
9	Clone IgG-9-9	unproductive	Homsap IGHV3-53*01 F, or Homsap IGHV3-53*02 F	Homsap IGHJ4*02 F	Homsap IGHD2-2*01 F	caagctatttaggtgacactatagaat...actcaagctatgcatccaacgcgttgggagctctcccatatggtcgacctgcaggcggcc............gcgaattcactagtgatttgggtccggcaggctccagggaaggggctggagtgggtctcacttatttatagtggt.........ggtggcacatactacgcagactccgtgaag...ggccgattcaccatctccagagacagttccaagaacacactgtatcttcaaatgaacaacctgagagtcgaggacacggccgtatattactgtgcgagagatcgacattgtagtagtagtaggtgctatggggtctggggtcagggaaccctggtcaccgtctcctctg		caagctatttaggtgacactatagaat...actcaagctatgcatccaacgcgttgggagctctcccatatggtcgacctgcaggcggcc............gcgaattcactagtgatttgggtccggcaggctccagggaaggggctggagtgggtctcacttatttatagtggt.........ggtggcacatactacgcagactccgtgaag...ggccgattcaccatctccagagacagttccaagaacacactgtatcttcaaatgaacaacctgagagtcgaggacacggccgtatattactgtgcgagaga	caagctatttaggtgacactatagaat...actcaagctatgcatccaacgcgttgggagctctcccatatggtcgac	ctgcaggcggcc............gcgaattcacta	gtgatttgggtccggcaggctccagggaaggggctggagtgggtctcactt	atttatagtggt.........ggtggcaca	tactacgcagactccgtgaag...ggccgattcaccatctccagagacagttccaagaacacactgtatcttcaaatgaacaacctgagagtcgaggacacggccgtatattactgt	gcgagagatcgacattgtagtagtagtaggtgctatggggtc	tgtgcgagagatcgacattgtagtagtagtaggtgctatggggtctgg	ctggggtcagggaaccctggtcaccgtctcctctg	tggggtcagggaaccctggtcaccgtctcctctg
10	Clone IgK-10-10	unproductive	Homsap IGKV3-15*01 F	Homsap IGKJ1*01 F			aaacagctatgaccatgattacgccaagctatttaggtgacactatagaatactcaagctatgcatccaacgcgttgggagctctcc..................catatggtcgacctgcaggcggccgcgaattcactagtgattcccaggctcctcatctatgatgca.....................tccaccagggccactggtatccca...gccaggttcagtggcagtggg......tctgggacagagttcactctcaccatcagcagcctgcagtctgaagattttgcagtttattactgtcagcagtataataactggcctccgtggacgttcggccaagggaccaaggtggaaatcaaac	aaacagctatgaccatgattacgccaagctatttaggtgacactatagaatactcaagctatgcatccaacgcgttgggagctctcc..................catatggtcgacctgcaggcggccgcgaattcactagtgattcccaggctcctcatctatgatgca.....................tccaccagggccactggtatccca...gccaggttcagtggcagtggg......tctgggacagagttcactctcaccatcagcagcctgcagtctgaagattttgcagtttattactgtcagcagtataataactggcctcc	aaacagctatgaccatgattacgccaagctatttaggtgacactatagaatactcaagctatgcatccaacgcgttgg	gagctctcc..................catatggtc	gacctgcaggcggccgcgaattcactagtgattcccaggctcctcatctat	gatgca.....................tcc	accagggccactggtatccca...gccaggttcagtggcagtggg......tctgggacagagttcactctcaccatcagcagcctgcagtctgaagattttgcagtttattactgt	cagcagtataataactggcctccgtggacg	tgtcagcagtataataactggcctccgtggacgttc	gtggacgttcggccaagggaccaaggtggaaatcaaac	ttcggccaagggaccaaggtggaaatcaaac
10	Clone IgK-10-14	productive	Homsap IGKV3-15*01 F, or Homsap IGKV3D-15*01 F or Homsap IGKV3D-15*02 P or Homsap IGKV3D-15*03 F	Homsap IGKJ1*01 F			.............................................................................................................................................gattgggcccgacgtcgcatgctcccggcc.....................gccatggcggccgcgggaattcga...tcaaggttcagcggcagtgga......tctgggacagagtttactctcaccatcagcagcctgcagtctgaagattttgcagtttattactgtcagcagtataataactggcctccgtggacgttcggccaagggaccaaggtggaaatcaatc	.............................................................................................................................................gattgggcccgacgtcgcatgctcccggcc.....................gccatggcggccgcgggaattcga...tcaaggttcagcggcagtgga......tctgggacagagtttactctcaccatcagcagcctgcagtctgaagattttgcagtttattactgtcagcagtataataactggcctcc	..............................................................................	....................................	...........................gattgggcccgacgtcgcatgctc	ccggcc.....................gcc	atggcggccgcgggaattcga...tcaaggttcagcggcagtgga......tctgggacagagtttactctcaccatcagcagcctgcagtctgaagattttgcagtttattactgt	cagcagtataataactggcctccgtggacg	tgtcagcagtataataactggcctccgtggacgttc	gtggacgttcggccaagggaccaaggtggaaatcaatc	ttcggccaagggaccaaggtggaaatcaatc
10	Clone IgK-10-3	unproductive	Homsap IGKV3D-15*02 P	Homsap IGKJ1*01 F			ggctcgtatgttgtgtggaattgtgagcggataacaatttcacacaggaaacagctatgaccatgattacgccaagctatttaggtg..................acactatagaatactcaagctatgcatccaacgcgttgggagctctcccatatggtcgacctgcag.....................gcggccgcgaattcactagtgatt...tcaaggttcagcggcagtgga......tctgggacagagttcactctcaccatcagcagcctgcagtctgaagattttgcagtttattactgtcagcagtataataactggcctccgtggacgttcggccaagggaccaaggtggaaatcaaac	ggctcgtatgttgtgtggaattgtgagcggataacaatttcacacaggaaacagctatgaccatgattacgccaagctatttaggtg..................acactatagaatactcaagctatgcatccaacgcgttgggagctctcccatatggtcgacctgcag.....................gcggccgcgaattcactagtgatt...tcaaggttcagcggcagtgga......tctgggacagagttcactctcaccatcagcagcctgcagtctgaagattttgcagtttattactgtcagcagtataataactggcctcc	ggctcgtatgttgtgtggaattgtgagcggataacaatttcacacaggaaacagctatgaccatgattacgccaagct	atttaggtg..................acactatag	aatactcaagctatgcatccaacgcgttgggagctctcccatatggtcgac	ctgcag.....................gcg	gccgcgaattcactagtgatt...tcaaggttcagcggcagtgga......tctgggacagagttcactctcaccatcagcagcctgcagtctgaagattttgcagtttattactgt	cagcagtataataactggcctccgtggacg	tgtcagcagtataataactggcctccgtggacgttc	gtggacgttcggccaagggaccaaggtggaaatcaaac	ttcggccaagggaccaaggtggaaatcaaac
