# Supplementary material for: More than one antibody of individual B cells revealed by single-cell immune profiling
Source: Cell Discov. 2019 Dec 10;5:64. doi: 10.1038/s41421-019-0137-3 (PMC6901605; doi:10.1038/s41421-019-0137-3)
Supplement: Supplementary file 11 — Table S10 [file 41421_2019_137_MOESM11_ESM.xlsx]

## Sheet: Donor 7
Supplementary information, Table S10. Ig sequences in single B cells of donor 7
Cell number	Clone	V-DOMAIN Functionality	V-GENE and allele	J-GENE and allele	D-GENE and allele	V-D-J-REGION	V-J-REGION	V-REGION	FR1-IMGT	CDR1-IMGT	FR2-IMGT	CDR2-IMGT	FR3-IMGT	CDR3-IMGT	JUNCTION	J-REGION	FR4-IMGT
1	Clone IgM-1-20	unproductive	Homsap IGHV5-51*05 F	Homsap IGHJ4*02 F	Homsap IGHD3-3*01 F	caagctatttaggtgacactatagaat...actcaagctatgcatccaacgcgttgggagctctcccatatggtcgacctgcaggcggcc............gcgaattcactagtgatttgggtccgccagcctccggggaaaggcctggagtggatggggatcatctatcctggt......gactctgataccagatacagcccgtccttccaa...ggccaggtcatcatctcagccgacaagtccatcagcaccgcctacctgcagtggagcagcctgaaggcctcggacaccgccatgtattactgtgcgagacttagcccaccccttgactactggggccagggaaccctggtcaccgtctcctctg		caagctatttaggtgacactatagaat...actcaagctatgcatccaacgcgttgggagctctcccatatggtcgacctgcaggcggcc............gcgaattcactagtgatttgggtccgccagcctccggggaaaggcctggagtggatggggatcatctatcctggt......gactctgataccagatacagcccgtccttccaa...ggccaggtcatcatctcagccgacaagtccatcagcaccgcctacctgcagtggagcagcctgaaggcctcggacaccgccatgtattactgtgcgagac	caagctatttaggtgacactatagaat...actcaagctatgcatccaacgcgttgggagctctcccatatggtcgac	ctgcaggcggcc............gcgaattcacta	gtgatttgggtccgccagcctccggggaaaggcctggagtggatggggatc	atctatcctggt......gactctgatacc	agatacagcccgtccttccaa...ggccaggtcatcatctcagccgacaagtccatcagcaccgcctacctgcagtggagcagcctgaaggcctcggacaccgccatgtattactgt	gcgagacttagcccaccccttgactac	tgtgcgagacttagcccaccccttgactactgg	ttgactactggggccagggaaccctggtcaccgtctcctctg	tggggccagggaaccctggtcaccgtctcctctg
1	Clone IgM-1-21	productive	Homsap IGHV5-51*01 F, or Homsap IGHV5-51*03 F	Homsap IGHJ4*02 F	Homsap IGHD3-3*01 F	..................................................................................cgccatgg............cggccgcgggaattcgatttgggtccggcagcctccaggaaaggcctggagtggatggggatcatctatcctggt......gactctgataccagatacagcccgtccttccat...ggccaggtcaccatctcagccgacaagtccatcagcaccgcctacctgcagtggagcagcctgaaggcctcggacaccgccatgtattactgtgcgagacttagcccaccccttgactactggggccagggagccctggtcaccgtctcctctg		..................................................................................cgccatgg............cggccgcgggaattcgatttgggtccggcagcctccaggaaaggcctggagtggatggggatcatctatcctggt......gactctgataccagatacagcccgtccttccat...ggccaggtcaccatctcagccgacaagtccatcagcaccgcctacctgcagtggagcagcctgaaggcctcggacaccgccatgtattactgtgcgagac	..............................................................................	....cgccatgg............cggccgcgggaa	ttcgatttgggtccggcagcctccaggaaaggcctggagtggatggggatc	atctatcctggt......gactctgatacc	agatacagcccgtccttccat...ggccaggtcaccatctcagccgacaagtccatcagcaccgcctacctgcagtggagcagcctgaaggcctcggacaccgccatgtattactgt	gcgagacttagcccaccccttgactac	tgtgcgagacttagcccaccccttgactactgg	ttgactactggggccagggagccctggtcaccgtctcctctg	tggggccagggagccctggtcaccgtctcctctg
1	Clone IgM-1-24	productive	Homsap IGHV5-51*01 F, or Homsap IGHV5-51*02 F or Homsap IGHV5-51*03 F	Homsap IGHJ4*02 F	Homsap IGHD3-3*01 F	................................................................................ccgccatggc............ggccgcgggaattcgatttgggtccgccaggctcccgg.aaaggcctggagtggatggggatcatctatcctggt......gactctgataccagatacagcccgtccttccaa...ggccgggtcaccatctcagccgacaagtccatcagcaccgcctacctgcagtggagcagcctgaaggcctcggacaccgccatgtattactgtgcgagacttagcccaccccttgactactggggccagggaaccctggtcaccgtctcctctg		................................................................................ccgccatggc............ggccgcgggaattcgatttgggtccgccaggctcccgg.aaaggcctggagtggatggggatcatctatcctggt......gactctgataccagatacagcccgtccttccaa...ggccgggtcaccatctcagccgacaagtccatcagcaccgcctacctgcagtggagcagcctgaaggcctcggacaccgccatgtattactgtgcgagac	..............................................................................	..ccgccatggc............ggccgcgggaat	tcgatttgggtccgccaggctcccgg.aaaggcctggagtggatggggatc	atctatcctggt......gactctgatacc	agatacagcccgtccttccaa...ggccgggtcaccatctcagccgacaagtccatcagcaccgcctacctgcagtggagcagcctgaaggcctcggacaccgccatgtattactgt	gcgagacttagcccaccccttgactac	tgtgcgagacttagcccaccccttgactactgg	ttgactactggggccagggaaccctggtcaccgtctcctctg	tggggccagggaaccctggtcaccgtctcctctg
1	Clone IgM-1-27	productive	Homsap IGHV5-51*01 F, or Homsap IGHV5-51*02 F or Homsap IGHV5-51*03 F	Homsap IGHJ4*02 F	Homsap IGHD3-3*01 F	...........................................................................ctccggccgccatgg............cggccgcgggattcgatttgggtccgccaggccccggggaaaggcctggagtggatggggatcatctatcctggt......gactctgataccagatacagcccgtccttccaa...ggccaggtcaccatctcagcagacaagtccatcagcaccgcctacctgcagtggagtagcctgaaggcctcggacaccgccacgtattactgtgcgagacttagcccaccccttgactactggggccagggaaccctggtcaccgtctcctctg		...........................................................................ctccggccgccatgg............cggccgcgggattcgatttgggtccgccaggccccggggaaaggcctggagtggatggggatcatctatcctggt......gactctgataccagatacagcccgtccttccaa...ggccaggtcaccatctcagcagacaagtccatcagcaccgcctacctgcagtggagtagcctgaaggcctcggacaccgccacgtattactgtgcgagac	...........................................................................ctc	cggccgccatgg............cggccgcgggat	tcgatttgggtccgccaggccccggggaaaggcctggagtggatggggatc	atctatcctggt......gactctgatacc	agatacagcccgtccttccaa...ggccaggtcaccatctcagcagacaagtccatcagcaccgcctacctgcagtggagtagcctgaaggcctcggacaccgccacgtattactgt	gcgagacttagcccaccccttgactac	tgtgcgagacttagcccaccccttgactactgg	ttgactactggggccagggaaccctggtcaccgtctcctctg	tggggccagggaaccctggtcaccgtctcctctg
1	Clone IgM-1-1	unproductive	Homsap IGHV5-51*05 F	Homsap IGHJ4*02 F	Homsap IGHD3-3*01 F	caagctatttaggtgacactatagaat...actcaagctatgcatccaacgcgttgggagctctcccatatggtcgacctgcaggcggcc............gcgaattcactagtgatttgggtccggcagcccccggggaaaggcctggagtggaaggggatcatctatcctggt......gactctgatacaagatacagcccgtcctcccaa...ggccaggtcaccatctcagccgacaagtccatcagcaccgcctacctgcagtggagcagcctgaaggcctcggacaccgccatgtattaccgtgcgagacttagcccaccccttgactactggggccagggaaccctggtcaccgtctcctctg		caagctatttaggtgacactatagaat...actcaagctatgcatccaacgcgttgggagctctcccatatggtcgacctgcaggcggcc............gcgaattcactagtgatttgggtccggcagcccccggggaaaggcctggagtggaaggggatcatctatcctggt......gactctgatacaagatacagcccgtcctcccaa...ggccaggtcaccatctcagccgacaagtccatcagcaccgcctacctgcagtggagcagcctgaaggcctcggacaccgccatgtattaccgtgcgagac	caagctatttaggtgacactatagaat...actcaagctatgcatccaacgcgttgggagctctcccatatggtcgac	ctgcaggcggcc............gcgaattcacta	gtgatttgggtccggcagcccccggggaaaggcctggagtggaaggggatc	atctatcctggt......gactctgataca	agatacagcccgtcctcccaa...ggccaggtcaccatctcagccgacaagtccatcagcaccgcctacctgcagtggagcagcctgaaggcctcggacaccgccatgtattaccgt	gcgagacttagcccaccccttgactac	cgtgcgagacttagcccaccccttgactactgg	ttgactactggggccagggaaccctggtcaccgtctcctctg	tggggccagggaaccctggtcaccgtctcctctg
1	Clone IgM-1-2	unproductive	Homsap IGHV5-51*05 F	Homsap IGHJ4*02 F	Homsap IGHD1-14*01 ORF	caagctatttaggtgacactatagaat...actcaagctatgcatccaacgcgttgggagctctcccatatggtcgacctgcaggcggcc............gcgaattcactagtgatttgggtccggcaggctccagggaaaggcctggagtggatggggatcatctatcctggt......gactctgataccagatacagcccgtccttccaa...ggccaggtcaccatctcagccgacaagtccatcagcaccgcctacctgcagtggagcagcctgaaggcctcggacaccgccatgtattactgtgcgagactcagcccaccccttgactactggggccagggaaccctggtcaccgtctcctctg		caagctatttaggtgacactatagaat...actcaagctatgcatccaacgcgttgggagctctcccatatggtcgacctgcaggcggcc............gcgaattcactagtgatttgggtccggcaggctccagggaaaggcctggagtggatggggatcatctatcctggt......gactctgataccagatacagcccgtccttccaa...ggccaggtcaccatctcagccgacaagtccatcagcaccgcctacctgcagtggagcagcctgaaggcctcggacaccgccatgtattactgtgcgagac	caagctatttaggtgacactatagaat...actcaagctatgcatccaacgcgttgggagctctcccatatggtcgac	ctgcaggcggcc............gcgaattcacta	gtgatttgggtccggcaggctccagggaaaggcctggagtggatggggatc	atctatcctggt......gactctgatacc	agatacagcccgtccttccaa...ggccaggtcaccatctcagccgacaagtccatcagcaccgcctacctgcagtggagcagcctgaaggcctcggacaccgccatgtattactgt	gcgagactcagcccaccccttgactac	tgtgcgagactcagcccaccccttgactactgg	ttgactactggggccagggaaccctggtcaccgtctcctctg	tggggccagggaaccctggtcaccgtctcctctg
1	Clone IgM-1-3	unproductive	Homsap IGHV5-51*05 F	Homsap IGHJ4*02 F	Homsap IGHD3-3*01 F	caagctatttaggtgacactatagaat...actcaagctatgcatccaacgcgttgggagctctcccatatggtcgacctgcaggcggcc............gcgaattcactagtgatttgggtccggcag.ccccccggaaaggcctggagtggatggggatcatctatcctggt......gactctgataccagatacagcccgtccttccaa...ggccaggtcaccatctcagccgacaagtccatcagcaccgcctacctgcagtggagcagcctgaaggcctcggacaccgccatgtattactgtgcgagacttagcccaccccttgactactggggccagggaaccctggtcaccgtctcctctg		caagctatttaggtgacactatagaat...actcaagctatgcatccaacgcgttgggagctctcccatatggtcgacctgcaggcggcc............gcgaattcactagtgatttgggtccggcag.ccccccggaaaggcctggagtggatggggatcatctatcctggt......gactctgataccagatacagcccgtccttccaa...ggccaggtcaccatctcagccgacaagtccatcagcaccgcctacctgcagtggagcagcctgaaggcctcggacaccgccatgtattactgtgcgagac	caagctatttaggtgacactatagaat...actcaagctatgcatccaacgcgttgggagctctcccatatggtcgac	ctgcaggcggcc............gcgaattcacta	gtgatttgggtccggcag.ccccccggaaaggcctggagtggatggggatc	atctatcctggt......gactctgatacc	agatacagcccgtccttccaa...ggccaggtcaccatctcagccgacaagtccatcagcaccgcctacctgcagtggagcagcctgaaggcctcggacaccgccatgtattactgt	gcgagacttagcccaccccttgactac	tgtgcgagacttagcccaccccttgactactgg	ttgactactggggccagggaaccctggtcaccgtctcctctg	tggggccagggaaccctggtcaccgtctcctctg
1	Clone IgG-1-14	productive	Homsap IGHV3-9*01 F, or Homsap IGHV3-9*02 F	Homsap IGHJ6*02 F	Homsap IGHD5-18*01 F	...........................................................................ctccggcgccatggc............ggccgcgggaattcgatttgggtccggcagcctccggggaagggcctggagtgggtctcaggtactagttggaat......aggcgtaatctagcctatgcggactctgtaaag...ggccgattcaccatctccagagacaacgccaagaactccctgtctctgcaaatgaacagtctgagacctgaggacacggcctcgtattactgtgcaaaagataaggggaaacagctatggtttatgggctactccggtatggacgtctggggccaagggacctcggtcaccgtctcctct		...........................................................................ctccggcgccatggc............ggccgcgggaattcgatttgggtccggcagcctccggggaagggcctggagtgggtctcaggtactagttggaat......aggcgtaatctagcctatgcggactctgtaaag...ggccgattcaccatctccagagacaacgccaagaactccctgtctctgcaaatgaacagtctgagacctgaggacacggcctcgtattactgtgcaaaagata	...........................................................................ctc	cggcgccatggc............ggccgcgggaat	tcgatttgggtccggcagcctccggggaagggcctggagtgggtctcaggt	actagttggaat......aggcgtaatcta	gcctatgcggactctgtaaag...ggccgattcaccatctccagagacaacgccaagaactccctgtctctgcaaatgaacagtctgagacctgaggacacggcctcgtattactgt	gcaaaagataaggggaaacagctatggtttatgggctactccggtatggacgtc	tgtgcaaaagataaggggaaacagctatggtttatgggctactccggtatggacgtctgg	ctactccggtatggacgtctggggccaagggacctcggtcaccgtctcctct	tggggccaagggacctcggtcaccgtctcctct
1	Clone IgG-1-15	unproductive	Homsap IGHV3-9*02 F	Homsap IGHJ6*02 F	Homsap IGHD5-18*01 F	caagctatttaggtgacactatagaat...actcaagctatgcatccaacgcgttgggagctctcccatatggtcgacctgcaggcggcc............gcgaattcactagtgatttgggtccggcaggccccggggaagggcctggagtgggtctcaggtattagttggaat......aggcgtaatctagcctatgcggactctgtaaag...ggccgattcactatctccagagacaacgccaagaactccctgtctctgcaaatgaacagtctgagacctgaggacacggccttgtattactgtgcaaaagataaggggaaacagctatggtttatgggctactccggtatggacgtctggggccaagggaccacggtcaccgtctcctct		caagctatttaggtgacactatagaat...actcaagctatgcatccaacgcgttgggagctctcccatatggtcgacctgcaggcggcc............gcgaattcactagtgatttgggtccggcaggccccggggaagggcctggagtgggtctcaggtattagttggaat......aggcgtaatctagcctatgcggactctgtaaag...ggccgattcactatctccagagacaacgccaagaactccctgtctctgcaaatgaacagtctgagacctgaggacacggccttgtattactgtgcaaaagata	caagctatttaggtgacactatagaat...actcaagctatgcatccaacgcgttgggagctctcccatatggtcgac	ctgcaggcggcc............gcgaattcacta	gtgatttgggtccggcaggccccggggaagggcctggagtgggtctcaggt	attagttggaat......aggcgtaatcta	gcctatgcggactctgtaaag...ggccgattcactatctccagagacaacgccaagaactccctgtctctgcaaatgaacagtctgagacctgaggacacggccttgtattactgt	gcaaaagataaggggaaacagctatggtttatgggctactccggtatggacgtc	tgtgcaaaagataaggggaaacagctatggtttatgggctactccggtatggacgtctgg	ctactccggtatggacgtctggggccaagggaccacggtcaccgtctcctct	tggggccaagggaccacggtcaccgtctcctct
1	Clone IgG-1-17	unproductive	Homsap IGHV3-48*02 F, or Homsap IGHV3-48*03 F or Homsap IGHV3-48*04 F	Homsap IGHJ5*01 F, or Homsap IGHJ5*02 F	Homsap IGHD1-26*01 F	.......................................................................atgctccggccgccatggc............ggccgcgggaattcgatttgggtccgataggctcccgggaagaggctggagtgggtgtcatacattagtagtagt......ggtagtatgatatactacgaagactccgtgagg...ggccgattcaccatctccagagacaacgccaagaactcactgtatctacaaatgaacagcatgacagacgaggacacggctgtctattactgtgtgcctccgtcgatactgggagcttctgtgccctactcctggggccagggaactctggtcaccgtctcctctg		.......................................................................atgctccggccgccatggc............ggccgcgggaattcgatttgggtccgataggctcccgggaagaggctggagtgggtgtcatacattagtagtagt......ggtagtatgatatactacgaagactccgtgagg...ggccgattcaccatctccagagacaacgccaagaactcactgtatctacaaatgaacagcatgacagacgaggacacggctgtctattactgtg	.......................................................................atgctcc	ggccgccatggc............ggccgcgggaat	tcgatttgggtccgataggctcccgggaagaggctggagtgggtgtcatac	attagtagtagt......ggtagtatgata	tactacgaagactccgtgagg...ggccgattcaccatctccagagacaacgccaagaactcactgtatctacaaatgaacagcatgacagacgaggacacggctgtctattactgt	gtgcctccgtcgatactgggagcttctgtgccctactcc	tgtgtgcctccgtcgatactgggagcttctgtgccctactcctgg	actcctggggccagggaactctggtcaccgtctcctctg	tggggccagggaactctggtcaccgtctcctctg
1	Clone IgG-1-19	productive	Homsap IGHV3-9*01 F, or Homsap IGHV3-9*02 F	Homsap IGHJ6*02 F	Homsap IGHD5-18*01 F	.................................................................................cgccatggc............ggccgcgggaattcgatttgggtccgacagcctcctgggaagggcctggagtgggtctcaggtattagttggaat......aggcgtaatctagcctatgcggactctgtaaag...ggccgattcaccatctccagagacaacgccaagaactccctgtctctgcaaatgaacagtctgagacctgaggacacggccttgtattactgtgcaaaagataaggggaaacagctatggtttatgggctaccccggtatggacgtctggggccaagggaccacggtcaccgtctcctct		.................................................................................cgccatggc............ggccgcgggaattcgatttgggtccgacagcctcctgggaagggcctggagtgggtctcaggtattagttggaat......aggcgtaatctagcctatgcggactctgtaaag...ggccgattcaccatctccagagacaacgccaagaactccctgtctctgcaaatgaacagtctgagacctgaggacacggccttgtattactgtgcaaaagata	..............................................................................	...cgccatggc............ggccgcgggaat	tcgatttgggtccgacagcctcctgggaagggcctggagtgggtctcaggt	attagttggaat......aggcgtaatcta	gcctatgcggactctgtaaag...ggccgattcaccatctccagagacaacgccaagaactccctgtctctgcaaatgaacagtctgagacctgaggacacggccttgtattactgt	gcaaaagataaggggaaacagctatggtttatgggctaccccggtatggacgtc	tgtgcaaaagataaggggaaacagctatggtttatgggctaccccggtatggacgtctgg	ctaccccggtatggacgtctggggccaagggaccacggtcaccgtctcctct	tggggccaagggaccacggtcaccgtctcctct
1	Clone IgG-1-22	unproductive	Homsap IGHV3-9*02 F	Homsap IGHJ6*02 F	Homsap IGHD5-18*01 F	caagctatttaggtgacactatagaat...actcaagctatgcatccaacgcgttgggagctctcccatatggtcgacctgcaggcggcc............gcgaattcactagtgatttgggtccggcagcctcctgggaagggcctggagtgggtctcaggtattagttggaat......aggcgtaatctagcctatgcggactctgtaaag...ggccgattcaccatctccagagacaacgccaagaactccctgtctctgcaaatgaacagtctgagacctgaggacacggccttgtattactgtgcaaaagataaggggaaacagctatggtttatgggctactccggtatggacgtctggggccaagggaccacggtcaccgtctcctct		caagctatttaggtgacactatagaat...actcaagctatgcatccaacgcgttgggagctctcccatatggtcgacctgcaggcggcc............gcgaattcactagtgatttgggtccggcagcctcctgggaagggcctggagtgggtctcaggtattagttggaat......aggcgtaatctagcctatgcggactctgtaaag...ggccgattcaccatctccagagacaacgccaagaactccctgtctctgcaaatgaacagtctgagacctgaggacacggccttgtattactgtgcaaaagata	caagctatttaggtgacactatagaat...actcaagctatgcatccaacgcgttgggagctctcccatatggtcgac	ctgcaggcggcc............gcgaattcacta	gtgatttgggtccggcagcctcctgggaagggcctggagtgggtctcaggt	attagttggaat......aggcgtaatcta	gcctatgcggactctgtaaag...ggccgattcaccatctccagagacaacgccaagaactccctgtctctgcaaatgaacagtctgagacctgaggacacggccttgtattactgt	gcaaaagataaggggaaacagctatggtttatgggctactccggtatggacgtc	tgtgcaaaagataaggggaaacagctatggtttatgggctactccggtatggacgtctgg	ctactccggtatggacgtctggggccaagggaccacggtcaccgtctcctct	tggggccaagggaccacggtcaccgtctcctct
1	Clone IgG-1-25	unproductive	Homsap IGHV3-9*02 F	Homsap IGHJ6*02 F	Homsap IGHD5-18*01 F	caagctatttaggtgacactatagaat...actcaagctatgcatccaacgcgttgggagctctcccatatggtcgacctgcaggcggcc............gcgaattcactagtgatttgggtccgccagcctcccgggaagggcctggagtgggtctcaggtattagttggaat......aggcgtaatctagcctatgcggactctgtaaag...ggccgattcaccatctccagagacaacgccaagaactccctgtctctgcaaatgaacagtctgagacctgaggacacggccttgtattactgtgcaaaagataagggaaacagctatggtttatgggctactccggtatggacgtctggggccaagggaccacggtcaccgtctcctct		caagctatttaggtgacactatagaat...actcaagctatgcatccaacgcgttgggagctctcccatatggtcgacctgcaggcggcc............gcgaattcactagtgatttgggtccgccagcctcccgggaagggcctggagtgggtctcaggtattagttggaat......aggcgtaatctagcctatgcggactctgtaaag...ggccgattcaccatctccagagacaacgccaagaactccctgtctctgcaaatgaacagtctgagacctgaggacacggccttgtattactgtgcaaaagata	caagctatttaggtgacactatagaat...actcaagctatgcatccaacgcgttgggagctctcccatatggtcgac	ctgcaggcggcc............gcgaattcacta	gtgatttgggtccgccagcctcccgggaagggcctggagtgggtctcaggt	attagttggaat......aggcgtaatcta	gcctatgcggactctgtaaag...ggccgattcaccatctccagagacaacgccaagaactccctgtctctgcaaatgaacagtctgagacctgaggacacggccttgtattactgt	gcaaaagataagggaaacagctatggtttatgggctactccggtatggacgtc	tgtgcaaaagataagggaaacagctatggtttatgggctactccggtatggacgtctgg	ctactccggtatggacgtctggggccaagggaccacggtcaccgtctcctct	tggggccaagggaccacggtcaccgtctcctct
1	Clone IgG-1-26	unproductive	Homsap IGHV3-9*02 F	Homsap IGHJ6*02 F	Homsap IGHD5-18*01 F	caagctatttaggtgacactatagaat...actcaagctatgcatccaacgcgttgggagctctcccatatggtcgacctgcaggcggcc............gcgaattcactagtgatttgggtccggcaggctcctgggaagggcctggagtgggtctcaggtattagttggaat......aggcgtaatctagcctatgcggactctgtaaag...ggccgattcaccatctccagagacaacgccaagaactccctgtctctgcaaatgaacagtctgagacctgaggacacggccttgtgttactgtgcaaaagataaggggaaacagctatggtttatgggctactccggtatggacgtctggggccaagggaccacggtcaccgtctcctct		caagctatttaggtgacactatagaat...actcaagctatgcatccaacgcgttgggagctctcccatatggtcgacctgcaggcggcc............gcgaattcactagtgatttgggtccggcaggctcctgggaagggcctggagtgggtctcaggtattagttggaat......aggcgtaatctagcctatgcggactctgtaaag...ggccgattcaccatctccagagacaacgccaagaactccctgtctctgcaaatgaacagtctgagacctgaggacacggccttgtgttactgtgcaaaagata	caagctatttaggtgacactatagaat...actcaagctatgcatccaacgcgttgggagctctcccatatggtcgac	ctgcaggcggcc............gcgaattcacta	gtgatttgggtccggcaggctcctgggaagggcctggagtgggtctcaggt	attagttggaat......aggcgtaatcta	gcctatgcggactctgtaaag...ggccgattcaccatctccagagacaacgccaagaactccctgtctctgcaaatgaacagtctgagacctgaggacacggccttgtgttactgt	gcaaaagataaggggaaacagctatggtttatgggctactccggtatggacgtc	tgtgcaaaagataaggggaaacagctatggtttatgggctactccggtatggacgtctgg	ctactccggtatggacgtctggggccaagggaccacggtcaccgtctcctct	tggggccaagggaccacggtcaccgtctcctct
1	Clone IgG-1-28	unproductive	Homsap IGHV3-9*02 F	Homsap IGHJ6*02 F	Homsap IGHD5-18*01 F	caagctatttaggtgacactatagaat...actcaagctatgcatccaacgcgttgggagctctcccatatggtcgacctgcaggcggcc............gcgaattcactagtgatttgggtccggcaggcccctgggaagggcctggagtgggtctcaggtattagttggaat......aggcgtaatctagcctatgcggactctgtagag...ggccgattcaccatctccagagacaacgccaagaactccctgtctctgcaaatgaacagtctgagacctgaggacacggccttgtattactgtgcaaaagataaggggaaacagctatggtttatgggctactccggtatggacgtctggggccaagggaccacggtcaccgtctcctct		caagctatttaggtgacactatagaat...actcaagctatgcatccaacgcgttgggagctctcccatatggtcgacctgcaggcggcc............gcgaattcactagtgatttgggtccggcaggcccctgggaagggcctggagtgggtctcaggtattagttggaat......aggcgtaatctagcctatgcggactctgtagag...ggccgattcaccatctccagagacaacgccaagaactccctgtctctgcaaatgaacagtctgagacctgaggacacggccttgtattactgtgcaaaagata	caagctatttaggtgacactatagaat...actcaagctatgcatccaacgcgttgggagctctcccatatggtcgac	ctgcaggcggcc............gcgaattcacta	gtgatttgggtccggcaggcccctgggaagggcctggagtgggtctcaggt	attagttggaat......aggcgtaatcta	gcctatgcggactctgtagag...ggccgattcaccatctccagagacaacgccaagaactccctgtctctgcaaatgaacagtctgagacctgaggacacggccttgtattactgt	gcaaaagataaggggaaacagctatggtttatgggctactccggtatggacgtc	tgtgcaaaagataaggggaaacagctatggtttatgggctactccggtatggacgtctgg	ctactccggtatggacgtctggggccaagggaccacggtcaccgtctcctct	tggggccaagggaccacggtcaccgtctcctct
1	Clone IgG-1-2	productive	Homsap IGHV3-9*01 F, or Homsap IGHV3-9*02 F	Homsap IGHJ6*02 F	Homsap IGHD5-18*01 F	.................................................ggcgattgggcccgacgtcgcatgctcccggccgccatggc............ggccgcgggaattcgatttgggtccgacaggctccagggaagggcctggagtgggtctcaggtattagttggaat......aggcgtaatctagcctatgcggactctgtaaag...ggccgattcaccatctccagagacaacgccaagaactccctgtctctgcaaatgaacagtctgagacctgaggacacggccttgtattactgtgcaaaagataaggggaaacagctatggtttatgggctactccggtatggacgtctggggccaagggaccacggtcaccgtctcctct		.................................................ggcgattgggcccgacgtcgcatgctcccggccgccatggc............ggccgcgggaattcgatttgggtccgacaggctccagggaagggcctggagtgggtctcaggtattagttggaat......aggcgtaatctagcctatgcggactctgtaaag...ggccgattcaccatctccagagacaacgccaagaactccctgtctctgcaaatgaacagtctgagacctgaggacacggccttgtattactgtgcaaaagata	.................................................ggcgattgggcccgacgtcgcatgctccc	ggccgccatggc............ggccgcgggaat	tcgatttgggtccgacaggctccagggaagggcctggagtgggtctcaggt	attagttggaat......aggcgtaatcta	gcctatgcggactctgtaaag...ggccgattcaccatctccagagacaacgccaagaactccctgtctctgcaaatgaacagtctgagacctgaggacacggccttgtattactgt	gcaaaagataaggggaaacagctatggtttatgggctactccggtatggacgtc	tgtgcaaaagataaggggaaacagctatggtttatgggctactccggtatggacgtctgg	ctactccggtatggacgtctggggccaagggaccacggtcaccgtctcctct	tggggccaagggaccacggtcaccgtctcctct
1	Clone IgG-1-2	productive	Homsap IGHV3-9*01 F, or Homsap IGHV3-9*02 F	Homsap IGHJ6*02 F	Homsap IGHD5-18*01 F	................................................gggcgattgggcccgacgtcgcatgctcccggccgccatggc............ggccgcgggaattcgatttgggtccggcaggctccagggaagggcctggagtgggtctcaggtattagttggaat......aggcgtaatctagcctatgcggactctgtaaag...ggccgattcaccatctccagagacaacgccaagaactccctgtctctgcaaatgaacagtctgagacctgaggacacggccttgtattactgtgcaaaagataaggggaaacagctatggtttatgggctactccggtatggacgtctggggccaagggaccacggtcaccgtctcctct		................................................gggcgattgggcccgacgtcgcatgctcccggccgccatggc............ggccgcgggaattcgatttgggtccggcaggctccagggaagggcctggagtgggtctcaggtattagttggaat......aggcgtaatctagcctatgcggactctgtaaag...ggccgattcaccatctccagagacaacgccaagaactccctgtctctgcaaatgaacagtctgagacctgaggacacggccttgtattactgtgcaaaagata	................................................gggcgattgggcccgacgtcgcatgctccc	ggccgccatggc............ggccgcgggaat	tcgatttgggtccggcaggctccagggaagggcctggagtgggtctcaggt	attagttggaat......aggcgtaatcta	gcctatgcggactctgtaaag...ggccgattcaccatctccagagacaacgccaagaactccctgtctctgcaaatgaacagtctgagacctgaggacacggccttgtattactgt	gcaaaagataaggggaaacagctatggtttatgggctactccggtatggacgtc	tgtgcaaaagataaggggaaacagctatggtttatgggctactccggtatggacgtctgg	ctactccggtatggacgtctggggccaagggaccacggtcaccgtctcctct	tggggccaagggaccacggtcaccgtctcctct
1	Clone IgG-1-6	unproductive	Homsap IGHV3-48*03 F	Homsap IGHJ5*01 F, or Homsap IGHJ5*02 F	Homsap IGHD1-26*01 F	caagctatttaggtgacactatagaat...actcaagctatgcatccaacgcgttgggagctctcccatatggtcgacctgcaggcggcc............gcgaattcactagtgatttgggtccggcaggccccggggaagaggctggagtgggtgtcatacattagtagtagt......ggtagtatgatatactacgaagactccgtgagg...gaccgattcaccatctccagagacaacgccaagaactcactgtatctacaaatgaacagcatgacagacgaggacacggctgtctattactgtgtgcctccgtcgatactgggagcttccgtgccctactcctggggccagggaactctggtcaccgtctcctctg		caagctatttaggtgacactatagaat...actcaagctatgcatccaacgcgttgggagctctcccatatggtcgacctgcaggcggcc............gcgaattcactagtgatttgggtccggcaggccccggggaagaggctggagtgggtgtcatacattagtagtagt......ggtagtatgatatactacgaagactccgtgagg...gaccgattcaccatctccagagacaacgccaagaactcactgtatctacaaatgaacagcatgacagacgaggacacggctgtctattactgtg	caagctatttaggtgacactatagaat...actcaagctatgcatccaacgcgttgggagctctcccatatggtcgac	ctgcaggcggcc............gcgaattcacta	gtgatttgggtccggcaggccccggggaagaggctggagtgggtgtcatac	attagtagtagt......ggtagtatgata	tactacgaagactccgtgagg...gaccgattcaccatctccagagacaacgccaagaactcactgtatctacaaatgaacagcatgacagacgaggacacggctgtctattactgt	gtgcctccgtcgatactgggagcttccgtgccctactcc	tgtgtgcctccgtcgatactgggagcttccgtgccctactcctgg	actcctggggccagggaactctggtcaccgtctcctctg	tggggccagggaactctggtcaccgtctcctctg
1	Clone IgA-1-11	unproductive	Homsap IGHV3-48*03 F	Homsap IGHJ4*02 F	Homsap IGHD3-22*01 F	caagctatttaggtgacactatagaat...actcaagctatgcatccaacgcgttgggagctctcccatatggtcgacctgcaggcggcc............gcgaattcactagtgatttgggtccggcagcctccggggaaggggctggagtgggtttcatacattagtagtact......agtagtagcctaaattacgcagacgctgtgaag...ggccgattcaccgtctccagagacaatgccaagaactcactgtatctgcaaatgaatagcctgagagacgaggacacggctgtttattactgtgcgagagatcattattatggtactagtggccaagatgactactggggccagggaaccctgggtcaccgtctcctct		caagctatttaggtgacactatagaat...actcaagctatgcatccaacgcgttgggagctctcccatatggtcgacctgcaggcggcc............gcgaattcactagtgatttgggtccggcagcctccggggaaggggctggagtgggtttcatacattagtagtact......agtagtagcctaaattacgcagacgctgtgaag...ggccgattcaccgtctccagagacaatgccaagaactcactgtatctgcaaatgaatagcctgagagacgaggacacggctgtttattactgtgcgagaga	caagctatttaggtgacactatagaat...actcaagctatgcatccaacgcgttgggagctctcccatatggtcgac	ctgcaggcggcc............gcgaattcacta	gtgatttgggtccggcagcctccggggaaggggctggagtgggtttcatac	attagtagtact......agtagtagccta	aattacgcagacgctgtgaag...ggccgattcaccgtctccagagacaatgccaagaactcactgtatctgcaaatgaatagcctgagagacgaggacacggctgtttattactgt	gcgagagatcattattatggtactagtggccaagatgactac	tgtgcgagagatcattattatggtactagtggccaagatgactactgg	tgactactggggccagggaaccctgggtcaccgtctcctct	tggggccagggaaccctgggtcaccgtctcctct
1	Clone IgA-1-12	productive	Homsap IGHV3-48*02 F	Homsap IGHJ4*02 F	Homsap IGHD3-22*01 F	..........................................................................ctccggccgccatggc............ggccgcgggaattcgatttgggtccggcagcctcc.cggaaggggctggagtgggtttcatacattagtagtact......agtagtagcctaaattacgcagacgctgtgaag...ggccgattcaccgtctccagagacaatgccaagaactcactgtatctgcaaatgaatagcctgagagacgaggacacggctgtttattactgtgcgagagatcattattatgatactagtggccaagatgactactggggccagggaaccctggtcaccgtctcctctg		..........................................................................ctccggccgccatggc............ggccgcgggaattcgatttgggtccggcagcctcc.cggaaggggctggagtgggtttcatacattagtagtact......agtagtagcctaaattacgcagacgctgtgaag...ggccgattcaccgtctccagagacaatgccaagaactcactgtatctgcaaatgaatagcctgagagacgaggacacggctgtttattactgtgcgagaga	..........................................................................ctcc	ggccgccatggc............ggccgcgggaat	tcgatttgggtccggcagcctcc.cggaaggggctggagtgggtttcatac	attagtagtact......agtagtagccta	aattacgcagacgctgtgaag...ggccgattcaccgtctccagagacaatgccaagaactcactgtatctgcaaatgaatagcctgagagacgaggacacggctgtttattactgt	gcgagagatcattattatgatactagtggccaagatgactac	tgtgcgagagatcattattatgatactagtggccaagatgactactgg	tgactactggggccagggaaccctggtcaccgtctcctctg	tggggccagggaaccctggtcaccgtctcctctg
1	Clone IgA-1-13	productive	Homsap IGHV3-48*02 F	Homsap IGHJ4*02 F	Homsap IGHD3-22*01 F	...........................................................................tccggccgccatggc............ggccgcgggaattcgatttgggtccgacaggctcccgggaaggggctggagtgggtttcatacattagtagtact......agtagtagcctaaattacgcagacgctgtgaag...ggccgattcaccgtctccagagacaatgccaagaactcactgtatctgcaaatgaatagcctgagagacgaggacacggctgtttattactgtgcgagagatcattattatgatactagtggccaagatgactactggggccagggaaccctggtcaccgtctcctctg		...........................................................................tccggccgccatggc............ggccgcgggaattcgatttgggtccgacaggctcccgggaaggggctggagtgggtttcatacattagtagtact......agtagtagcctaaattacgcagacgctgtgaag...ggccgattcaccgtctccagagacaatgccaagaactcactgtatctgcaaatgaatagcctgagagacgaggacacggctgtttattactgtgcgagaga	...........................................................................tcc	ggccgccatggc............ggccgcgggaat	tcgatttgggtccgacaggctcccgggaaggggctggagtgggtttcatac	attagtagtact......agtagtagccta	aattacgcagacgctgtgaag...ggccgattcaccgtctccagagacaatgccaagaactcactgtatctgcaaatgaatagcctgagagacgaggacacggctgtttattactgt	gcgagagatcattattatgatactagtggccaagatgactac	tgtgcgagagatcattattatgatactagtggccaagatgactactgg	tgactactggggccagggaaccctggtcaccgtctcctctg	tggggccagggaaccctggtcaccgtctcctctg
1	Clone IgA-1-14	productive	Homsap IGHV3-48*02 F	Homsap IGHJ4*02 F	Homsap IGHD3-22*01 F	...............................................................................gccgccatggc............ggccgcgggaattcgatttgggtccggcaggctccggggaaggggctggagtgggtttcatgcattagtagtact......agtagtagcctaaattacgcagacgctgtgaag...ggccgattcaccgtctccagagacaatgccaagaactcactgtatctgcaaatgaatagcctgagagacgaggacacggctgtttattactgtgcgagagatcattattatgatactagtggccaagatgactactggggccagggaaccctggtcaccgtctcctctg		...............................................................................gccgccatggc............ggccgcgggaattcgatttgggtccggcaggctccggggaaggggctggagtgggtttcatgcattagtagtact......agtagtagcctaaattacgcagacgctgtgaag...ggccgattcaccgtctccagagacaatgccaagaactcactgtatctgcaaatgaatagcctgagagacgaggacacggctgtttattactgtgcgagaga	..............................................................................	.gccgccatggc............ggccgcgggaat	tcgatttgggtccggcaggctccggggaaggggctggagtgggtttcatgc	attagtagtact......agtagtagccta	aattacgcagacgctgtgaag...ggccgattcaccgtctccagagacaatgccaagaactcactgtatctgcaaatgaatagcctgagagacgaggacacggctgtttattactgt	gcgagagatcattattatgatactagtggccaagatgactac	tgtgcgagagatcattattatgatactagtggccaagatgactactgg	tgactactggggccagggaaccctggtcaccgtctcctctg	tggggccagggaaccctggtcaccgtctcctctg
1	Clone IgA-1-15	productive	Homsap IGHV3-48*02 F	Homsap IGHJ4*02 F	Homsap IGHD3-22*01 F	.........................................................................gctccggccgccatggc............ggccgcgggaattcgatttgggtccgacaggctccggggaaggggctggagtgggtttcatacattagtagtact......agtagtagcctaaattacgcagacgctgtgaag...ggccgattcaccgtctccagagacaatgccaagaactcactgtatctgcaaatgaatagcctgagagacgaggacacggctgtttattactgtgcgagagatcattattgtgatactagtggccaagatgactactggggccagggaaccctggtcaccgtctcctctg		.........................................................................gctccggccgccatggc............ggccgcgggaattcgatttgggtccgacaggctccggggaaggggctggagtgggtttcatacattagtagtact......agtagtagcctaaattacgcagacgctgtgaag...ggccgattcaccgtctccagagacaatgccaagaactcactgtatctgcaaatgaatagcctgagagacgaggacacggctgtttattactgtgcgagaga	.........................................................................gctcc	ggccgccatggc............ggccgcgggaat	tcgatttgggtccgacaggctccggggaaggggctggagtgggtttcatac	attagtagtact......agtagtagccta	aattacgcagacgctgtgaag...ggccgattcaccgtctccagagacaatgccaagaactcactgtatctgcaaatgaatagcctgagagacgaggacacggctgtttattactgt	gcgagagatcattattgtgatactagtggccaagatgactac	tgtgcgagagatcattattgtgatactagtggccaagatgactactgg	tgactactggggccagggaaccctggtcaccgtctcctctg	tggggccagggaaccctggtcaccgtctcctctg
1	Clone IgA-1-16	unproductive	Homsap IGHV3-48*02 F	Homsap IGHJ4*02 F	Homsap IGHD3-22*01 F	............................................................................ccggccgccatggc............ggccgcgggaattcgatttgggtccggcagcctcctgggaaggggctggagtgggtttcatacattagtagtact......agtagtagcctaaattaggcagacgctgtgtag...ggccgattcaccgtctccagagacaatgccaagaactcactgtatctgcaaatgaatagcctgagagacgaggacacggctgtttattactgtgcgagagatcattattatgatactagtggccaagatgactactggggccggggaacccgggtcaccgtctcctctg		............................................................................ccggccgccatggc............ggccgcgggaattcgatttgggtccggcagcctcctgggaaggggctggagtgggtttcatacattagtagtact......agtagtagcctaaattaggcagacgctgtgtag...ggccgattcaccgtctccagagacaatgccaagaactcactgtatctgcaaatgaatagcctgagagacgaggacacggctgtttattactgtgcgagaga	............................................................................cc	ggccgccatggc............ggccgcgggaat	tcgatttgggtccggcagcctcctgggaaggggctggagtgggtttcatac	attagtagtact......agtagtagccta	aattaggcagacgctgtgtag...ggccgattcaccgtctccagagacaatgccaagaactcactgtatctgcaaatgaatagcctgagagacgaggacacggctgtttattactgt	gcgagagatcattattatgatactagtggccaagatgactac	tgtgcgagagatcattattatgatactagtggccaagatgactactgg	tgactactggggccggggaacccgggtcaccgtctcctctg	tggggccggggaacccgggtcaccgtctcctctg
1	Clone IgA-1-2	productive	Homsap IGHV3-48*02 F	Homsap IGHJ4*02 F	Homsap IGHD3-22*01 F	................................................gggcgattgggcccgacgtcgcatgctcccggccgccatggc............ggccgcgggaattcgatttgggtccgccagcctccggggaaggggctggagtgggtttcatacattagtagtact......agtagtagcctaaattacgcagacgctgtgaag...ggccgattcaccgtctccagagacaaagccaagaactcactgtatctgcaaatgaatagcctgagagacgaggacacggctgtttattactgtgcgagagatcattattatgatactagtggccaagatgactactggggccagggaaccctggtcaccgtctcctctg		................................................gggcgattgggcccgacgtcgcatgctcccggccgccatggc............ggccgcgggaattcgatttgggtccgccagcctccggggaaggggctggagtgggtttcatacattagtagtact......agtagtagcctaaattacgcagacgctgtgaag...ggccgattcaccgtctccagagacaaagccaagaactcactgtatctgcaaatgaatagcctgagagacgaggacacggctgtttattactgtgcgagaga	................................................gggcgattgggcccgacgtcgcatgctccc	ggccgccatggc............ggccgcgggaat	tcgatttgggtccgccagcctccggggaaggggctggagtgggtttcatac	attagtagtact......agtagtagccta	aattacgcagacgctgtgaag...ggccgattcaccgtctccagagacaaagccaagaactcactgtatctgcaaatgaatagcctgagagacgaggacacggctgtttattactgt	gcgagagatcattattatgatactagtggccaagatgactac	tgtgcgagagatcattattatgatactagtggccaagatgactactgg	tgactactggggccagggaaccctggtcaccgtctcctctg	tggggccagggaaccctggtcaccgtctcctctg
1	Clone IgA-1-4	productive	Homsap IGHV3-48*02 F	Homsap IGHJ4*02 F	Homsap IGHD3-22*01 F	.................................................ggcgattgggcccgacgtcgcatgctcccggccgccatggc............ggccgcgggaattcgatttggatccggcaggcccctgggaaggggctggagtgggtttcacacattagtagtact......agtagtagcctaaattacgcagacgctgtgaag...ggccgattcaccgtctccagagacaatgccaagaactcactgtatctgcaaatgaatagcctgagagacgaggacacggctgtttattactgtgcgagagatcattattatgatactagtggccaagatgactactggggccagggaaccctggtcaccgtctcctctg		.................................................ggcgattgggcccgacgtcgcatgctcccggccgccatggc............ggccgcgggaattcgatttggatccggcaggcccctgggaaggggctggagtgggtttcacacattagtagtact......agtagtagcctaaattacgcagacgctgtgaag...ggccgattcaccgtctccagagacaatgccaagaactcactgtatctgcaaatgaatagcctgagagacgaggacacggctgtttattactgtgcgagaga	.................................................ggcgattgggcccgacgtcgcatgctccc	ggccgccatggc............ggccgcgggaat	tcgatttggatccggcaggcccctgggaaggggctggagtgggtttcacac	attagtagtact......agtagtagccta	aattacgcagacgctgtgaag...ggccgattcaccgtctccagagacaatgccaagaactcactgtatctgcaaatgaatagcctgagagacgaggacacggctgtttattactgt	gcgagagatcattattatgatactagtggccaagatgactac	tgtgcgagagatcattattatgatactagtggccaagatgactactgg	tgactactggggccagggaaccctggtcaccgtctcctctg	tggggccagggaaccctggtcaccgtctcctctg
1	Clone IgA-1-3	productive	Homsap IGHV3-48*02 F	Homsap IGHJ4*02 F	Homsap IGHD3-22*01 F	.................................................ggcgattgggcccgacgtcgcatgctcccggccgccatggc............ggccgcgggaattcgatttgggtccgacagcctccggggaaggggccggagtgggtttcatacattagtagtact......agtagtagtctaaattacacagacgctgtgaag...ggccgattcaccgtctccagagacaatgccaagaactcactgtgtctgcaaatgaatagcctgagagacgaggacacggctgtttattactgtgcgagagatcattattatgatactagtggccaagatgactactggggccagggaaccctggtcaccgtctcctctg		.................................................ggcgattgggcccgacgtcgcatgctcccggccgccatggc............ggccgcgggaattcgatttgggtccgacagcctccggggaaggggccggagtgggtttcatacattagtagtact......agtagtagtctaaattacacagacgctgtgaag...ggccgattcaccgtctccagagacaatgccaagaactcactgtgtctgcaaatgaatagcctgagagacgaggacacggctgtttattactgtgcgagaga	.................................................ggcgattgggcccgacgtcgcatgctccc	ggccgccatggc............ggccgcgggaat	tcgatttgggtccgacagcctccggggaaggggccggagtgggtttcatac	attagtagtact......agtagtagtcta	aattacacagacgctgtgaag...ggccgattcaccgtctccagagacaatgccaagaactcactgtgtctgcaaatgaatagcctgagagacgaggacacggctgtttattactgt	gcgagagatcattattatgatactagtggccaagatgactac	tgtgcgagagatcattattatgatactagtggccaagatgactactgg	tgactactggggccagggaaccctggtcaccgtctcctctg	tggggccagggaaccctggtcaccgtctcctctg
1	Clone IgA-1-5	productive	Homsap IGHV3-48*02 F	Homsap IGHJ4*02 F	Homsap IGHD3-22*01 F	.................................................ggcgattgggcccgacgtcgcatgctcccggccgccatggc............ggccgcgggaattcgatttgggtccggcagcctcctgggaaggggctggagtgggtttcacacattagtagtact......agtagtagcctaaattacgcagacgctgtgaag...ggccgattcaccgtctccagagacaatgccaagaactcactgtatctgcaaatgaatagcctgagagacgaggacacggcagtttattactgtgcgagagatcattattatgatactagtggccaagatgactactggggccagggaaccctggtcaccgtctcctctg		.................................................ggcgattgggcccgacgtcgcatgctcccggccgccatggc............ggccgcgggaattcgatttgggtccggcagcctcctgggaaggggctggagtgggtttcacacattagtagtact......agtagtagcctaaattacgcagacgctgtgaag...ggccgattcaccgtctccagagacaatgccaagaactcactgtatctgcaaatgaatagcctgagagacgaggacacggcagtttattactgtgcgagaga	.................................................ggcgattgggcccgacgtcgcatgctccc	ggccgccatggc............ggccgcgggaat	tcgatttgggtccggcagcctcctgggaaggggctggagtgggtttcacac	attagtagtact......agtagtagccta	aattacgcagacgctgtgaag...ggccgattcaccgtctccagagacaatgccaagaactcactgtatctgcaaatgaatagcctgagagacgaggacacggcagtttattactgt	gcgagagatcattattatgatactagtggccaagatgactac	tgtgcgagagatcattattatgatactagtggccaagatgactactgg	tgactactggggccagggaaccctggtcaccgtctcctctg	tggggccagggaaccctggtcaccgtctcctctg
1	Clone IgK-1-12	unproductive	Homsap IGKV3D-20*01 F	Homsap IGKJ1*01 F			caagctatttaggtgacactatagaatactcaagctatgcatccaacgcgttgggagctctcccatatggtcgacctgcaggcggcc..................gcgaattcactagtgattggcgttatccaccttccactgtaccccaggctcctcatctatgatgca.....................tccaagagggccactggcatccca...gccaggttcagtggcagtggg......tctgggacagacttcactctcaccatcagcggactggagcctgaagattttgcagtgtattactgtcagcagcatggtagctcaacgcggacgttcggccaagggaccaaggtggaaatcaaac	caagctatttaggtgacactatagaatactcaagctatgcatccaacgcgttgggagctctcccatatggtcgacctgcaggcggcc..................gcgaattcactagtgattggcgttatccaccttccactgtaccccaggctcctcatctatgatgca.....................tccaagagggccactggcatccca...gccaggttcagtggcagtggg......tctgggacagacttcactctcaccatcagcggactggagcctgaagattttgcagtgtattactgtcagcagcatggtagctca	caagctatttaggtgacactatagaatactcaagctatgcatccaacgcgttgggagctctcccatatggtcgacctg	caggcggcc..................gcgaattca	ctagtgattggcgttatccaccttccactgtaccccaggctcctcatctat	gatgca.....................tcc	aagagggccactggcatccca...gccaggttcagtggcagtggg......tctgggacagacttcactctcaccatcagcggactggagcctgaagattttgcagtgtattactgt	cagcagcatggtagctcaacgcggacg	tgtcagcagcatggtagctcaacgcggacgttc	ggacgttcggccaagggaccaaggtggaaatcaaac	ttcggccaagggaccaaggtggaaatcaaac
1	Clone IgK-1-17	unproductive	Homsap IGKV3D-20*01 F	Homsap IGKJ1*01 F			cgccaagctatttaggtgacactatagaatactcaagctatgcatccaacgcgttgggagctctcccatatggtcgacctgcaggcggcc...............gcgaattcactagtgattggcgttatccaccttccactgtaccccaggctcctcatctatgatgca.....................tccagcagggccactggcatccca...gacaggttcagaggcagtggg......tctgggacagacttcactctcaccatcagcagactggagcctgaagattttgcagtgtattactgtcagcagtatggtagctcaacgcggacgttcggccaagggaccaaggtggaaatcaaac	cgccaagctatttaggtgacactatagaatactcaagctatgcatccaacgcgttgggagctctcccatatggtcgacctgcaggcggcc...............gcgaattcactagtgattggcgttatccaccttccactgtaccccaggctcctcatctatgatgca.....................tccagcagggccactggcatccca...gacaggttcagaggcagtggg......tctgggacagacttcactctcaccatcagcagactggagcctgaagattttgcagtgtattactgtcagcagtatggtagctca	cgccaagctatttaggtgacactatagaatactcaagctatgcatccaacgcgttgggagctctcccatatggtcgac	ctgcaggcggcc...............gcgaattca	ctagtgattggcgttatccaccttccactgtaccccaggctcctcatctat	gatgca.....................tcc	agcagggccactggcatccca...gacaggttcagaggcagtggg......tctgggacagacttcactctcaccatcagcagactggagcctgaagattttgcagtgtattactgt	cagcagtatggtagctcaacgcggacg	tgtcagcagtatggtagctcaacgcggacgttc	ggacgttcggccaagggaccaaggtggaaatcaaac	ttcggccaagggaccaaggtggaaatcaaac
1	Clone IgK-1-18	unproductive	Homsap IGKV3-20*01 F	Homsap IGKJ1*01 F			............................ggagctctcccatatggtcgacctgcaggcggccgcgaattcactagtgattggcgttatcc...............accttccactgtaccccaggctcctcatctatgatgcatcctcccaggctcctcatctatgatgca.....................tccaagagggccactggcatccca...gccaggttcagtgccagtgga......tctgggacagacttcactctcaccatcagcagactggagcctgaagattttgcagtgtattactgtcagcagtatggtagctcaacgcggacgttcggccaagggaccaaggtggaaatcaaac	............................ggagctctcccatatggtcgacctgcaggcggccgcgaattcactagtgattggcgttatcc...............accttccactgtaccccaggctcctcatctatgatgcatcctcccaggctcctcatctatgatgca.....................tccaagagggccactggcatccca...gccaggttcagtgccagtgga......tctgggacagacttcactctcaccatcagcagactggagcctgaagattttgcagtgtattactgtcagcagtatggtagctca	............................ggagctctcccatatggtcgacctgcaggcggccgcgaattcactagtga	ttggcgttatcc...............accttccac	tgtaccccaggctcctcatctatgatgcatcctcccaggctcctcatctat	gatgca.....................tcc	aagagggccactggcatccca...gccaggttcagtgccagtgga......tctgggacagacttcactctcaccatcagcagactggagcctgaagattttgcagtgtattactgt	cagcagtatggtagctcaacgcggacg	tgtcagcagtatggtagctcaacgcggacgttc	ggacgttcggccaagggaccaaggtggaaatcaaac	ttcggccaagggaccaaggtggaaatcaaac
1	Clone IgK-1-20	productive	Homsap IGKV3-11*01 F	Homsap IGKJ5*01 F			ggcccgacgtcgcatgctcccggccgccatggcggccgcgggaattcgattggcgttatccaccttccactgtaccccaggctcctc..................atctatgatgcatcctccaggctcctcatctatgatgcatcccccaggctcctcatctatgatgca.....................tccaagagggccactggcatccca...gccaggttcagtggcagtggg......tctgggacagacttcactctcaccatcagcagcctagagcctgaagattttgcagtttattactgtcagcagcgtagcacctggcctccgatcaccttcggccaagggacacgactggagattaaac	ggcccgacgtcgcatgctcccggccgccatggcggccgcgggaattcgattggcgttatccaccttccactgtaccccaggctcctc..................atctatgatgcatcctccaggctcctcatctatgatgcatcccccaggctcctcatctatgatgca.....................tccaagagggccactggcatccca...gccaggttcagtggcagtggg......tctgggacagacttcactctcaccatcagcagcctagagcctgaagattttgcagtttattactgtcagcagcgtagcacctggcctcc	ggcccgacgtcgcatgctcccggccgccatggcggccgcgggaattcgattggcgttatccaccttccactgtacccc	aggctcctc..................atctatgat	gcatcctccaggctcctcatctatgatgcatcccccaggctcctcatctat	gatgca.....................tcc	aagagggccactggcatccca...gccaggttcagtggcagtggg......tctgggacagacttcactctcaccatcagcagcctagagcctgaagattttgcagtttattactgt	cagcagcgtagcacctggcctccgatcacc	tgtcagcagcgtagcacctggcctccgatcaccttc	gatcaccttcggccaagggacacgactggagattaaac	ttcggccaagggacacgactggagattaaac
1	Clone IgK-1-23	productive	Homsap IGKV3D-20*01 F	Homsap IGKJ1*01 F			acgccaagctatttaggtgacactatagaatactcaagctatgcatccaacgcgttgggagctctcccatatggtcgacctgcaggcggc...............cgcgaattcactagtgattggcgttatccaccttccactgtacccaggctcctcatctatgatgca.....................tccagcagggccactggcat.cca...gacaggttcagtggcagtggg......tctgggacagacttcactctcaccatcagcagactggagcctgaagattttgcagtgtattactgtcagcagtatggtagctcaacgcggacgttcggccaagggaccaaggtggaaatcaaac	acgccaagctatttaggtgacactatagaatactcaagctatgcatccaacgcgttgggagctctcccatatggtcgacctgcaggcggc...............cgcgaattcactagtgattggcgttatccaccttccactgtacccaggctcctcatctatgatgca.....................tccagcagggccactggcat.cca...gacaggttcagtggcagtggg......tctgggacagacttcactctcaccatcagcagactggagcctgaagattttgcagtgtattactgtcagcagtatggtagctca	acgccaagctatttaggtgacactatagaatactcaagctatgcatccaacgcgttgggagctctcccatatggtcga	cctgcaggcggc...............cgcgaattc	actagtgattggcgttatccaccttccactgtacccaggctcctcatctat	gatgca.....................tcc	agcagggccactggcat.cca...gacaggttcagtggcagtggg......tctgggacagacttcactctcaccatcagcagactggagcctgaagattttgcagtgtattactgt	cagcagtatggtagctcaacgcggacg	tgtcagcagtatggtagctcaacgcggacgttc	ggacgttcggccaagggaccaaggtggaaatcaaac	ttcggccaagggaccaaggtggaaatcaaac
1	Clone IgK-1-26	productive	Homsap IGKV3-11*01 F	Homsap IGKJ5*01 F			......................................................................gctccggccgccatggc..................ggccgcgggaattcgattggcgttatccaccttccactgtaccccaggctcctcatctatgatgca.....................tccaagagggccactggcatccca...gccaggttcagtggcagtggg......tctgggacagacttcactctcaccatcagcagcctagagcctgaagattttgcagtttattactgtcagcagcgtagcacctggcctccgatcaccttcggccaagggacacgactggagattaaac	......................................................................gctccggccgccatggc..................ggccgcgggaattcgattggcgttatccaccttccactgtaccccaggctcctcatctatgatgca.....................tccaagagggccactggcatccca...gccaggttcagtggcagtggg......tctgggacagacttcactctcaccatcagcagcctagagcctgaagattttgcagtttattactgtcagcagcgtagcacctggcctcc	......................................................................gctccggc	cgccatggc..................ggccgcggg	aattcgattggcgttatccaccttccactgtaccccaggctcctcatctat	gatgca.....................tcc	aagagggccactggcatccca...gccaggttcagtggcagtggg......tctgggacagacttcactctcaccatcagcagcctagagcctgaagattttgcagtttattactgt	cagcagcgtagcacctggcctccgatcacc	tgtcagcagcgtagcacctggcctccgatcaccttc	gatcaccttcggccaagggacacgactggagattaaac	ttcggccaagggacacgactggagattaaac
1	Clone IgK-1-27	productive	Homsap IGKV3-20*01 F, or Homsap IGKV3D-20*01 F	Homsap IGKJ1*01 F			....................................................................................................................................................................................................gcaggtccactggcatccca...gacaggttcagtggcagtggg......tctgggacagacttcactctcaccatcagcagacaggagcctgaagattttgcagtgtattactgtcagcagtatggtagctcaacgcggacgttcggccaagggaccaaggtggaaatcaaac	....................................................................................................................................................................................................gcaggtccactggcatccca...gacaggttcagtggcagtggg......tctgggacagacttcactctcaccatcagcagacaggagcctgaagattttgcagtgtattactgtcagcagtatggtagctca	..............................................................................	....................................	...................................................	..............................	.gcaggtccactggcatccca...gacaggttcagtggcagtggg......tctgggacagacttcactctcaccatcagcagacaggagcctgaagattttgcagtgtattactgt	cagcagtatggtagctcaacgcggacg	tgtcagcagtatggtagctcaacgcggacgttc	ggacgttcggccaagggaccaaggtggaaatcaaac	ttcggccaagggaccaaggtggaaatcaaac
1	Clone IgK-1-28	productive	Homsap IGKV3D-20*01 F	Homsap IGKJ1*01 F			...............................................................................gccgccatggc...............ggccgcgggaattcgattggcgttatccaccttccactgtaccccaggctcctcatctatgatgca.....................tcctgcagggccactggcatccca...gacaggttcagtggcagtggg......tctgggacagacttcactctcaccatcagcagactggagcctgaagattttgcagtgtattactgtcagcagtatggtagctcaacgcggacgttcggccaagggaccaaggtggaaatcaaac	...............................................................................gccgccatggc...............ggccgcgggaattcgattggcgttatccaccttccactgtaccccaggctcctcatctatgatgca.....................tcctgcagggccactggcatccca...gacaggttcagtggcagtggg......tctgggacagacttcactctcaccatcagcagactggagcctgaagattttgcagtgtattactgtcagcagtatggtagctca	..............................................................................	.gccgccatggc...............ggccgcggg	aattcgattggcgttatccaccttccactgtaccccaggctcctcatctat	gatgca.....................tcc	tgcagggccactggcatccca...gacaggttcagtggcagtggg......tctgggacagacttcactctcaccatcagcagactggagcctgaagattttgcagtgtattactgt	cagcagtatggtagctcaacgcggacg	tgtcagcagtatggtagctcaacgcggacgttc	ggacgttcggccaagggaccaaggtggaaatcaaac	ttcggccaagggaccaaggtggaaatcaaac
1	Clone IgK-1-29	unproductive	Homsap IGKV3D-11*01 F, or Homsap IGKV3D-11*02 F	Homsap IGKJ5*01 F			acgcgttgggagctctcccatatggtcgacctgcaggcggccgcgaattcactagtgattggcgttatccaccttccacagtaccct..................gcaaagccagccaagacattgatgaggagcctaggggatgcatcatagatgaggagcctgggagga.....................tgcatcatagatgaggagcctggg...ggatgcatcatagatgaggag......cctgggacagacttcactctcaccatcagcagcctagagcctgaagattttgcagtttattactgtcagcagcgtagcacctggcctccgatcaccttcggccaagggacacgactggagattaaac	acgcgttgggagctctcccatatggtcgacctgcaggcggccgcgaattcactagtgattggcgttatccaccttccacagtaccct..................gcaaagccagccaagacattgatgaggagcctaggggatgcatcatagatgaggagcctgggagga.....................tgcatcatagatgaggagcctggg...ggatgcatcatagatgaggag......cctgggacagacttcactctcaccatcagcagcctagagcctgaagattttgcagtttattactgtcagcagcgtagcacctggcctcc	acgcgttgggagctctcccatatggtcgacctgcaggcggccgcgaattcactagtgattggcgttatccaccttcca	cagtaccct..................gcaaagcca	gccaagacattgatgaggagcctaggggatgcatcatagatgaggagcctg	ggagga.....................tgc	atcatagatgaggagcctggg...ggatgcatcatagatgaggag......cctgggacagacttcactctcaccatcagcagcctagagcctgaagattttgcagtttattactgt	cagcagcgtagcacctggcctccgatcacc	tgtcagcagcgtagcacctggcctccgatcaccttc	gatcaccttcggccaagggacacgactggagattaaac	ttcggccaagggacacgactggagattaaac
1	Clone IgL-1-12	unproductive	Homsap IGLV2-11*03 F, or Homsap IGLV2-8*03 F	Homsap IGLJ2*01 F, or Homsap IGLJ3*01 F			tttatgcttccggctcgtatgttgtgt...ggaattgtgagcggataacaatttcacacaggaaacagctatgaccatgattacgccaagcta.........tttaggtgacactatagaatactcaagctatgcatccaacgcgttgggagctctcccatatggtcgacc.....................tgcaggcggccgcgaattcactag...tgattattctctggctccaag......tctggcaacacggcctccctgaccgtctctgggctccaggctgaggatgaggctgattattactgttgttcatatgcaggccgcaagctgcttttcggcggagggaccaagctcaccgtcctag	tttatgcttccggctcgtatgttgtgt...ggaattgtgagcggataacaatttcacacaggaaacagctatgaccatgattacgccaagcta.........tttaggtgacactatagaatactcaagctatgcatccaacgcgttgggagctctcccatatggtcgacc.....................tgcaggcggccgcgaattcactag...tgattattctctggctccaag......tctggcaacacggcctccctgaccgtctctgggctccaggctgaggatgaggctgattattactgttgttcatatgcaggccgc	tttatgcttccggctcgtatgttgtgt...ggaattgtgagcggataacaatttcacacaggaaacagctatgaccat	gattacgccaagcta.........tttaggtgacac	tatagaatactcaagctatgcatccaacgcgttgggagctctcccatatgg	tcgacc.....................tgc	aggcggccgcgaattcactag...tgattattctctggctccaag......tctggcaacacggcctccctgaccgtctctgggctccaggctgaggatgaggctgattattactgt	tgttcatatgcaggccgcaagctgctt	tgttgttcatatgcaggccgcaagctgcttttc	tgcttttcggcggagggaccaagctcaccgtcctag	ttcggcggagggaccaagctcaccgtcctag
1	Clone IgL-1-13	unproductive	Homsap IGLV2-11*01 F, or Homsap IGLV2-11*02 F or Homsap IGLV2-11*03 F or Homsap IGLV2-8*01 F or Homsap IGLV2-8*02 F or Homsap IGLV2-8*03 F	Homsap IGLJ2*01 F, or Homsap IGLJ3*01 F or Homsap IGLJ3*02 F			....................................................................................................................................................................................................ctccggccgccatggcggcc...gcgggaattcgattctaggacggtgacttgtccctcccagaatcccagattgcctccggcctccgaactgacgatgaggctgattattactgttgctgtatgcctgacgcaagctgcttttcggcggaaggaccaagctcaccgtcctaa	....................................................................................................................................................................................................ctccggccgccatggcggcc...gcgggaattcgattctaggacggtgacttgtccctcccagaatcccagattgcctccggcctccgaactgacgatgaggctgattattactgttgct	..............................................................................	....................................	...................................................	..............................	.ctccggccgccatggcggcc...gcgggaattcgattctaggacggtgacttgtccctcccagaatcccagattgcctccggcctccgaactgacgatgaggctgattattactgt	tgctgtatgcctgacgcaagctgctt	tgttgctgtatgcctgacgcaagctgcttttc	tgcttttcggcggaaggaccaagctcaccgtcctaa	ttcggcggaaggaccaagctcaccgtcctaa
1	Clone IgL-1-14	unproductive	Homsap IGLV2-11*03 F, or Homsap IGLV2-8*03 F	Homsap IGLJ2*01 F, or Homsap IGLJ3*01 F			tttatgcttccggctcgtatgttgtgt...ggaattgtgagcggataacaatttcacacaggaaacagctatgaccatgattacgccaagcta.........tttaggtgacactatagaatactcaagctatgcatccaacgcgttgggagctctcccatatggtcgacc.....................tgcaggcggccgcgaattcactag...tgattattctctggctccaag......tctggcaacacggcctccctgaccgtctctgggctccaggctgaggatgaggctgattattactgttgttcatatgcaggccgcaagctgcttttcggcggagggaccaagctcaccgtcctag	tttatgcttccggctcgtatgttgtgt...ggaattgtgagcggataacaatttcacacaggaaacagctatgaccatgattacgccaagcta.........tttaggtgacactatagaatactcaagctatgcatccaacgcgttgggagctctcccatatggtcgacc.....................tgcaggcggccgcgaattcactag...tgattattctctggctccaag......tctggcaacacggcctccctgaccgtctctgggctccaggctgaggatgaggctgattattactgttgttcatatgcaggccgc	tttatgcttccggctcgtatgttgtgt...ggaattgtgagcggataacaatttcacacaggaaacagctatgaccat	gattacgccaagcta.........tttaggtgacac	tatagaatactcaagctatgcatccaacgcgttgggagctctcccatatgg	tcgacc.....................tgc	aggcggccgcgaattcactag...tgattattctctggctccaag......tctggcaacacggcctccctgaccgtctctgggctccaggctgaggatgaggctgattattactgt	tgttcatatgcaggccgcaagctgctt	tgttgttcatatgcaggccgcaagctgcttttc	tgcttttcggcggagggaccaagctcaccgtcctag	ttcggcggagggaccaagctcaccgtcctag
1	Clone IgL-1-15	productive	Homsap IGLV2-11*01 F, or Homsap IGLV2-11*02 F or Homsap IGLV2-11*03 F or Homsap IGLV2-34*01 P or Homsap IGLV2-NL1*01 P	Homsap IGLJ2*01 F, or Homsap IGLJ3*01 F			...................................................................................................................................................................................................gccatggcggccgcgggaatt...cgattattctctggctccaag......tctggcagcaccgtggagaagaccagctcagggatccaggctgaggatgaggctgattattactgttgttcatatgcaggccgcaagctgcctttcggcggagggaccaagctcaccgtcctag	...................................................................................................................................................................................................gccatggcggccgcgggaatt...cgattattctctggctccaag......tctggcagcaccgtggagaagaccagctcagggatccaggctgaggatgaggctgattattactgttgttcatatgcaggccgc	..............................................................................	....................................	...................................................	..............................	gccatggcggccgcgggaatt...cgattattctctggctccaag......tctggcagcaccgtggagaagaccagctcagggatccaggctgaggatgaggctgattattactgt	tgttcatatgcaggccgcaagctgcct	tgttgttcatatgcaggccgcaagctgcctttc	tgcctttcggcggagggaccaagctcaccgtcctag	ttcggcggagggaccaagctcaccgtcctag
1	Clone IgL-1-19	unproductive	Homsap IGLV2-11*03 F, or Homsap IGLV2-8*03 F	Homsap IGLJ2*01 F, or Homsap IGLJ3*01 F			tttatgcttccggctcgtatgttgtgt...ggaattgtgagcggataacaatttcacacaggaaacagctatgaccatgattacgccaagcta.........tttaggtgacactatagaatactcaagctatgcatccaacgcgttgggagctctcccatatggtcgacc.....................tgcaggcggccgcgaattcactag...tgattattctctggctccaag......tctggcaacacggcctccctgaccgtctctgggctccaggctgaggatgaggctgattattactgttgttcatatgcaggccgcaagctgcttttcggcggagggaccaagctcaccgtcctag	tttatgcttccggctcgtatgttgtgt...ggaattgtgagcggataacaatttcacacaggaaacagctatgaccatgattacgccaagcta.........tttaggtgacactatagaatactcaagctatgcatccaacgcgttgggagctctcccatatggtcgacc.....................tgcaggcggccgcgaattcactag...tgattattctctggctccaag......tctggcaacacggcctccctgaccgtctctgggctccaggctgaggatgaggctgattattactgttgttcatatgcaggccgc	tttatgcttccggctcgtatgttgtgt...ggaattgtgagcggataacaatttcacacaggaaacagctatgaccat	gattacgccaagcta.........tttaggtgacac	tatagaatactcaagctatgcatccaacgcgttgggagctctcccatatgg	tcgacc.....................tgc	aggcggccgcgaattcactag...tgattattctctggctccaag......tctggcaacacggcctccctgaccgtctctgggctccaggctgaggatgaggctgattattactgt	tgttcatatgcaggccgcaagctgctt	tgttgttcatatgcaggccgcaagctgcttttc	tgcttttcggcggagggaccaagctcaccgtcctag	ttcggcggagggaccaagctcaccgtcctag
1	Clone IgL-1-20	unproductive	Homsap IGLV1-47*01 F	Homsap IGLJ2*01 F, or Homsap IGLJ3*01 F			tttatgcttccggctcgtatgttgtgt...ggaattgtgagcggataacaatttcacacaggaaacagctatgaccatgattacgccaagcta.........tttaggtgacactatagaatactcaagctatgcatccaacgcgttgggagctctcccatatggtcgacc.....................tgcaggcggccgcgaattcactag...tgattattctctggctccaag......tctggcacctcaggctccctggccatcagtgggctccggtccgaggatgaggctgattattactgtgcagcatgggatgacactttgaatggtgtgatgttcggcggagggaccaagctcaccgtcctag	tttatgcttccggctcgtatgttgtgt...ggaattgtgagcggataacaatttcacacaggaaacagctatgaccatgattacgccaagcta.........tttaggtgacactatagaatactcaagctatgcatccaacgcgttgggagctctcccatatggtcgacc.....................tgcaggcggccgcgaattcactag...tgattattctctggctccaag......tctggcacctcaggctccctggccatcagtgggctccggtccgaggatgaggctgattattactgtgcagcatgggatgacactttgaatggt	tttatgcttccggctcgtatgttgtgt...ggaattgtgagcggataacaatttcacacaggaaacagctatgaccat	gattacgccaagcta.........tttaggtgacac	tatagaatactcaagctatgcatccaacgcgttgggagctctcccatatgg	tcgacc.....................tgc	aggcggccgcgaattcactag...tgattattctctggctccaag......tctggcacctcaggctccctggccatcagtgggctccggtccgaggatgaggctgattattactgt	gcagcatgggatgacactttgaatggtgtgatg	tgtgcagcatgggatgacactttgaatggtgtgatgttc	gtgatgttcggcggagggaccaagctcaccgtcctag	ttcggcggagggaccaagctcaccgtcctag
1	Clone IgL-1-24	unproductive	Homsap IGLV1-47*01 F, or Homsap IGLV1-47*02 F	Homsap IGLJ2*01 F, or Homsap IGLJ3*01 F			gtatgttgtgtggaattgtgagcggat...aacaatttcacacaggaaacagctatgaccatgattacgccaagctatttaggtgacact............atagaatactcaagctatgcatccaacgcgttgggagctctcccatatggtcgacctgcaggcggccgc.....................gaattcactagtgattggatccct...gagcgattctctggttccaag......tctggcacctcaggctccctggccatcagtgggctccggtccgaggatgaggctgattattactgtgcagcatgggattacactttgaatggtgtgatgttcggcggagggaccaagctcaccgtcctag	gtatgttgtgtggaattgtgagcggat...aacaatttcacacaggaaacagctatgaccatgattacgccaagctatttaggtgacact............atagaatactcaagctatgcatccaacgcgttgggagctctcccatatggtcgacctgcaggcggccgc.....................gaattcactagtgattggatccct...gagcgattctctggttccaag......tctggcacctcaggctccctggccatcagtgggctccggtccgaggatgaggctgattattactgtgcagcatgggattacactttgaatggt	gtatgttgtgtggaattgtgagcggat...aacaatttcacacaggaaacagctatgaccatgattacgccaagctat	ttaggtgacact............atagaatactca	agctatgcatccaacgcgttgggagctctcccatatggtcgacctgcaggc	ggccgc.....................gaa	ttcactagtgattggatccct...gagcgattctctggttccaag......tctggcacctcaggctccctggccatcagtgggctccggtccgaggatgaggctgattattactgt	gcagcatgggattacactttgaatggtgtgatg	tgtgcagcatgggattacactttgaatggtgtgatgttc	gtgatgttcggcggagggaccaagctcaccgtcctag	ttcggcggagggaccaagctcaccgtcctag
1	Clone IgL-1-1	unproductive	Homsap IGLV2-11*03 F	Homsap IGLJ2*01 F, or Homsap IGLJ3*01 F or Homsap IGLJ3*02 F			ttatgcttccggctcgtatgttgtgtg...gaattgtgagcggataacaatttcacacaggaaacagctatgaccatgattacgccaagctat.........ttaggtgacactatagaatactcaagctatgcatccaacgcgttgggagctctcccatatggtcgacct.....................gcaggcggccgcgaattcactagt...gatttattctctggctccaag......tctggcaacacggccttcctgaccgtctctggtctccaggctgaggatgaggctgattattactgctgttcatatgcaggccgcaagctgctcttcggcggagggaccaagctcaccgtcctag	ttatgcttccggctcgtatgttgtgtg...gaattgtgagcggataacaatttcacacaggaaacagctatgaccatgattacgccaagctat.........ttaggtgacactatagaatactcaagctatgcatccaacgcgttgggagctctcccatatggtcgacct.....................gcaggcggccgcgaattcactagt...gatttattctctggctccaag......tctggcaacacggccttcctgaccgtctctggtctccaggctgaggatgaggctgattattactgctgttcatatgcaggccgc	ttatgcttccggctcgtatgttgtgtg...gaattgtgagcggataacaatttcacacaggaaacagctatgaccatg	attacgccaagctat.........ttaggtgacact	atagaatactcaagctatgcatccaacgcgttgggagctctcccatatggt	cgacct.....................gca	ggcggccgcgaattcactagt...gatttattctctggctccaag......tctggcaacacggccttcctgaccgtctctggtctccaggctgaggatgaggctgattattactgc	tgttcatatgcaggccgcaagctgctc	tgctgttcatatgcaggccgcaagctgctcttc	tgctcttcggcggagggaccaagctcaccgtcctag	ttcggcggagggaccaagctcaccgtcctag
1	Clone IgL-1-2b	unproductive	Homsap IGLV2-11*03 F, or Homsap IGLV2-8*03 F	Homsap IGLJ2*01 F, or Homsap IGLJ3*01 F			tttatgcttccggctcgtatgttgtgt...ggaattgtgagcggataacaatttcacacaggaaacagctatgaccatgattacgccaagcta.........tttaggtgacactatagaatactcaagctatgcatccaacgcgttgggagctctcccatatggtcgacc.....................tgcaggcggccgcgaattcactag...tgattattctctggctccaag......tatggcaacacggcctccctgaccgtctctgggctccaggctgaggatgaggctgattattactgttgttcatatgcaggccgcaagctgcttttcggcggagggaccaagctcaccgtcctag	tttatgcttccggctcgtatgttgtgt...ggaattgtgagcggataacaatttcacacaggaaacagctatgaccatgattacgccaagcta.........tttaggtgacactatagaatactcaagctatgcatccaacgcgttgggagctctcccatatggtcgacc.....................tgcaggcggccgcgaattcactag...tgattattctctggctccaag......tatggcaacacggcctccctgaccgtctctgggctccaggctgaggatgaggctgattattactgttgttcatatgcaggccgc	tttatgcttccggctcgtatgttgtgt...ggaattgtgagcggataacaatttcacacaggaaacagctatgaccat	gattacgccaagcta.........tttaggtgacac	tatagaatactcaagctatgcatccaacgcgttgggagctctcccatatgg	tcgacc.....................tgc	aggcggccgcgaattcactag...tgattattctctggctccaag......tatggcaacacggcctccctgaccgtctctgggctccaggctgaggatgaggctgattattactgt	tgttcatatgcaggccgcaagctgctt	tgttgttcatatgcaggccgcaagctgcttttc	tgcttttcggcggagggaccaagctcaccgtcctag	ttcggcggagggaccaagctcaccgtcctag
1	Clone IgL-1-4	productive	Homsap IGHV3-48*02 F	Homsap IGHJ4*02 F	Homsap IGHD3-22*01 F	........................................................gggcccgacgtcgcatgctcccggccgccatggc............ggccgcgggaattcgatttgggtccgccaggctcccgggaaggggctggagtgggtttcatacattagtagtact......agtagtagcctaaattacgcagacgctgtgaag...ggccgattcaccgtctccagagacaatgccaagaactcactgtatctgcaaatgaatagcctgggagacgaggacacggctgtttattactgtgcgagagatcattattatgatactagtggccaagatgactactggggccagggaaccctggtcaccgtctcctctg		........................................................gggcccgacgtcgcatgctcccggccgccatggc............ggccgcgggaattcgatttgggtccgccaggctcccgggaaggggctggagtgggtttcatacattagtagtact......agtagtagcctaaattacgcagacgctgtgaag...ggccgattcaccgtctccagagacaatgccaagaactcactgtatctgcaaatgaatagcctgggagacgaggacacggctgtttattactgtgcgagaga	........................................................gggcccgacgtcgcatgctccc	ggccgccatggc............ggccgcgggaat	tcgatttgggtccgccaggctcccgggaaggggctggagtgggtttcatac	attagtagtact......agtagtagccta	aattacgcagacgctgtgaag...ggccgattcaccgtctccagagacaatgccaagaactcactgtatctgcaaatgaatagcctgggagacgaggacacggctgtttattactgt	gcgagagatcattattatgatactagtggccaagatgactac	tgtgcgagagatcattattatgatactagtggccaagatgactactgg	tgactactggggccagggaaccctggtcaccgtctcctctg	tggggccagggaaccctggtcaccgtctcctctg
2	Clone IgA-2-17	unproductive	Homsap IGHV3-9*02 F	Homsap IGHJ6*02 F	Homsap IGHD5-18*01 F	caagctatttaggtgacactatagaat...actcaagctatgcatccaacgcgttgggagctctcccatatggtcgacctgcaggcggcc............gcgaattcactagtgatttgggtccggcaggctcctgggaagggcctggagtgggtctcaggtttgagttggaat......agtaattccgtagggtatgcggactctgtgaag...ggccgattcaccatctccagagacaacgccaagaactccctgtagcttcagatgaatagtctgagacctgaggacacgggcttgtattactgtgcaagagggacaggaggctacctctattaccctttggacgtctggggccaagggaccacggtcaccgtctcctct		caagctatttaggtgacactatagaat...actcaagctatgcatccaacgcgttgggagctctcccatatggtcgacctgcaggcggcc............gcgaattcactagtgatttgggtccggcaggctcctgggaagggcctggagtgggtctcaggtttgagttggaat......agtaattccgtagggtatgcggactctgtgaag...ggccgattcaccatctccagagacaacgccaagaactccctgtagcttcagatgaatagtctgagacctgaggacacgggcttgtattactgtgcaagag	caagctatttaggtgacactatagaat...actcaagctatgcatccaacgcgttgggagctctcccatatggtcgac	ctgcaggcggcc............gcgaattcacta	gtgatttgggtccggcaggctcctgggaagggcctggagtgggtctcaggt	ttgagttggaat......agtaattccgta	gggtatgcggactctgtgaag...ggccgattcaccatctccagagacaacgccaagaactccctgtagcttcagatgaatagtctgagacctgaggacacgggcttgtattactgt	gcaagagggacaggaggctacctctattaccctttggacgtc	tgtgcaagagggacaggaggctacctctattaccctttggacgtctgg	tggacgtctggggccaagggaccacggtcaccgtctcctct	tggggccaagggaccacggtcaccgtctcctct
2	Clone IgA-2-20	unproductive	Homsap IGHV3-21*01 F, or Homsap IGHV3-21*02 F	Homsap IGHJ3*01 F, or Homsap IGHJ3*02 F	Homsap IGHD3-22*01 F	caagctatttaggtgacactatagaat...actcaagctatgcatccaacgcgttgggagctctcccatatggtcgacctgcaggcggcc............gcgaattcactagtgatttgggtccggcagcctccggggaagggactggagtgggtctcgtccatcagtagtagc......agtagttatgtatatgaggcagagtctgtgaag...ggccgattcaccatctccagagacaacgccagaaactcagtgtttctcgaaatggacagcctgagagccgacgacacggctctctattactgtgtgagagactgggcccaccctcagaggcgtggatgggagtgggcctttgatctgtggggccaagggacaatggtcaccgtctcctctg		caagctatttaggtgacactatagaat...actcaagctatgcatccaacgcgttgggagctctcccatatggtcgacctgcaggcggcc............gcgaattcactagtgatttgggtccggcagcctccggggaagggactggagtgggtctcgtccatcagtagtagc......agtagttatgtatatgaggcagagtctgtgaag...ggccgattcaccatctccagagacaacgccagaaactcagtgtttctcgaaatggacagcctgagagccgacgacacggctctctattactgtgtgagaga	caagctatttaggtgacactatagaat...actcaagctatgcatccaacgcgttgggagctctcccatatggtcgac	ctgcaggcggcc............gcgaattcacta	gtgatttgggtccggcagcctccggggaagggactggagtgggtctcgtcc	atcagtagtagc......agtagttatgta	tatgaggcagagtctgtgaag...ggccgattcaccatctccagagacaacgccagaaactcagtgtttctcgaaatggacagcctgagagccgacgacacggctctctattactgt	gtgagagactgggcccaccctcagaggcgtggatgggagtgggcctttgatctg	tgtgtgagagactgggcccaccctcagaggcgtggatgggagtgggcctttgatctgtgg	tttgatctgtggggccaagggacaatggtcaccgtctcctctg	tggggccaagggacaatggtcaccgtctcctctg
3	Clone IgA-3-10	productive	Homsap IGHV3-15*05 F	Homsap IGHJ3*02 F	Homsap IGHD3-10*01 F	.................................................ggcgattgggcccgacgtcgcatgctcccggccgccatggc............ggccgcgggaattcgatttgggtccggcagcctcccgggaagggactggagtggattggccgtattaatagcaaagttgatggtgggacaacagactacgctgcacccgtggaa...gacagattcaccgtctcaagagatgactcaaaaaatacgttatatctgcaaatgaacaatgtgaaaaccgaagacacaggcgtgtattattgtggcgcccaggggagggtctggtccggggagatattacgggaagatgcctttcatatttggggccaagggacaatggtcaccgtctcc…		.................................................ggcgattgggcccgacgtcgcatgctcccggccgccatggc............ggccgcgggaattcgatttgggtccggcagcctcccgggaagggactggagtggattggccgtattaatagcaaagttgatggtgggacaacagactacgctgcacccgtggaa...gacagattcaccgtctcaagagatgactcaaaaaatacgttatatctgcaaatgaacaatgtgaaaaccgaagacacaggcgtgtattattgt	.................................................ggcgattgggcccgacgtcgcatgctccc	ggccgccatggc............ggccgcgggaat	tcgatttgggtccggcagcctcccgggaagggactggagtggattggccgt	attaatagcaaagttgatggtgggacaaca	gactacgctgcacccgtggaa...gacagattcaccgtctcaagagatgactcaaaaaatacgttatatctgcaaatgaacaatgtgaaaaccgaagacacaggcgtgtattattgt	ggcgcccaggggagggtctggtccggggagatattacgggaagatgcctttcatatt	tgtggcgcccaggggagggtctggtccggggagatattacgggaagatgcctttcatatttgg	tttcatatttggggccaagggacaatggtcaccgtctcctctg	tggggccaagggacaatggtcaccgtctcctctg
3	Clone IgA-3-3	unproductive	Homsap IGHV3-15*02 F, or Homsap IGHV3-15*05 F	Homsap IGHJ3*02 F	Homsap IGHD3-10*01 F	caagctatttaggtgacactatagaat...actcaagctatgcatccaacgcgttgggagctctcccatatggtcgacctgcaggcggcc............gcgaattcactagtgatttgggtccggcaggctccggggaagggactggagtggattggccgtattaagagcaaagttgatggtgggacaacagactacgctgcacccgtgaaa...gacagattcaccgtctcaagagatgactcaaaaaatacgttatatctgcaaatgaacaatgtgaaaaccgaagacacaggcgtgtattattgtggcgcccaggggagggtctggtccggggagatattacgggaagatgcctttcatatttggggccaagggacaatggtcaccgtctcc…		caagctatttaggtgacactatagaat...actcaagctatgcatccaacgcgttgggagctctcccatatggtcgacctgcaggcggcc............gcgaattcactagtgatttgggtccggcaggctccggggaagggactggagtggattggccgtattaagagcaaagttgatggtgggacaacagactacgctgcacccgtgaaa...gacagattcaccgtctcaagagatgactcaaaaaatacgttatatctgcaaatgaacaatgtgaaaaccgaagacacaggcgtgtattattgt	caagctatttaggtgacactatagaat...actcaagctatgcatccaacgcgttgggagctctcccatatggtcgac	ctgcaggcggcc............gcgaattcacta	gtgatttgggtccggcaggctccggggaagggactggagtggattggccgt	attaagagcaaagttgatggtgggacaaca	gactacgctgcacccgtgaaa...gacagattcaccgtctcaagagatgactcaaaaaatacgttatatctgcaaatgaacaatgtgaaaaccgaagacacaggcgtgtattattgt	ggcgcccaggggagggtctggtccggggagatattacgggaagatgcctttcatatt	tgtggcgcccaggggagggtctggtccggggagatattacgggaagatgcctttcatatttgg	tttcatatttggggccaagggacaatggtcaccgtctcctctg	tggggccaagggacaatggtcaccgtctcctctg
3	Clone IgA-3-4	productive	Homsap IGHV3-15*05 F	Homsap IGHJ3*02 F	Homsap IGHD3-10*01 F	.................................................ggcgattgggcccgacgtcgcatgctcccggccgccatggc............ggccgcgggaattcgatttgggtccgccaggctccggggaagggactggagtggattggccgtattaagagcaaagttgatggtgggacaacagactacgctgcacccgtgaaa...gatagattcaccgtctcaagagatgactcaaaaaatacgttatatctgcaaatgaacaatgtgaaaaccgaagacacaggcgtgtattattgtggcgcccaggggagggtctggtccggggagatattacgggaagatgcctttcatatttggggccaagggacaatggtcaccgtctcc…		.................................................ggcgattgggcccgacgtcgcatgctcccggccgccatggc............ggccgcgggaattcgatttgggtccgccaggctccggggaagggactggagtggattggccgtattaagagcaaagttgatggtgggacaacagactacgctgcacccgtgaaa...gatagattcaccgtctcaagagatgactcaaaaaatacgttatatctgcaaatgaacaatgtgaaaaccgaagacacaggcgtgtattattgt	.................................................ggcgattgggcccgacgtcgcatgctccc	ggccgccatggc............ggccgcgggaat	tcgatttgggtccgccaggctccggggaagggactggagtggattggccgt	attaagagcaaagttgatggtgggacaaca	gactacgctgcacccgtgaaa...gatagattcaccgtctcaagagatgactcaaaaaatacgttatatctgcaaatgaacaatgtgaaaaccgaagacacaggcgtgtattattgt	ggcgcccaggggagggtctggtccggggagatattacgggaagatgcctttcatatt	tgtggcgcccaggggagggtctggtccggggagatattacgggaagatgcctttcatatttgg	tttcatatttggggccaagggacaatggtcaccgtctcctctg	tggggccaagggacaatggtcaccgtctcctctg
3	Clone IgA-3-5	productive	Homsap IGHV3-15*05 F	Homsap IGHJ3*02 F	Homsap IGHD3-10*01 F	..................................................ggcgattgggcccgacgtcgcatgctcccggccgccatgg............cggccgcgggaattcgattgggtccgccagcctcctgggaagggactggagtggattggccgtattaagagcaaagttgatggtgggacaacagactacgctgcacccgtgaaa...gacagactcaccgtctcaagagatgactcaaaaaatacgttatatctgcaaatgaacaatgtgaaaaccgaagacacaggcgtgtattattgtggcgcccaggggagggtctggtccggggagatattacgggaagatgcctttcatatttggggccaagggacaatggtcaccgtctcc…		..................................................ggcgattgggcccgacgtcgcatgctcccggccgccatgg............cggccgcgggaattcgattgggtccgccagcctcctgggaagggactggagtggattggccgtattaagagcaaagttgatggtgggacaacagactacgctgcacccgtgaaa...gacagactcaccgtctcaagagatgactcaaaaaatacgttatatctgcaaatgaacaatgtgaaaaccgaagacacaggcgtgtattattgt	..................................................ggcgattgggcccgacgtcgcatgctcc	cggccgccatgg............cggccgcgggaa	ttcgattgggtccgccagcctcctgggaagggactggagtggattggccgt	attaagagcaaagttgatggtgggacaaca	gactacgctgcacccgtgaaa...gacagactcaccgtctcaagagatgactcaaaaaatacgttatatctgcaaatgaacaatgtgaaaaccgaagacacaggcgtgtattattgt	ggcgcccaggggagggtctggtccggggagatattacgggaagatgcctttcatatt	tgtggcgcccaggggagggtctggtccggggagatattacgggaagatgcctttcatatttgg	tttcatatttggggccaagggacaatggtcaccgtctcctctg	tggggccaagggacaatggtcaccgtctcctctg
3	Clone IgA-3-6	productive	Homsap IGHV3-15*05 F	Homsap IGHJ3*02 F	Homsap IGHD3-10*01 F	.................................................ggcgattgggcccgacgtcgcatgctcccggccgccatggc............ggccgcgggaattcgatttgggtccggcaggctccggggaagggactggagtggattggccgtattaagagcaaagttgatggtgggacaacagactacgctgcacccgtgaaa...gacagattcaccgtctcaagagatgactcaaaaaatacgctatatctgcaaatgaacaatgtgaaaaccgaagacacaggcgtgtattattgtggcgcccaggggagagtctggtccggggagatattacgggaagatgcctttcatatttggggccaagggacaatggtcaccgtctcc…		.................................................ggcgattgggcccgacgtcgcatgctcccggccgccatggc............ggccgcgggaattcgatttgggtccggcaggctccggggaagggactggagtggattggccgtattaagagcaaagttgatggtgggacaacagactacgctgcacccgtgaaa...gacagattcaccgtctcaagagatgactcaaaaaatacgctatatctgcaaatgaacaatgtgaaaaccgaagacacaggcgtgtattattgt	.................................................ggcgattgggcccgacgtcgcatgctccc	ggccgccatggc............ggccgcgggaat	tcgatttgggtccggcaggctccggggaagggactggagtggattggccgt	attaagagcaaagttgatggtgggacaaca	gactacgctgcacccgtgaaa...gacagattcaccgtctcaagagatgactcaaaaaatacgctatatctgcaaatgaacaatgtgaaaaccgaagacacaggcgtgtattattgt	ggcgcccaggggagagtctggtccggggagatattacgggaagatgcctttcatatt	tgtggcgcccaggggagagtctggtccggggagatattacgggaagatgcctttcatatttgg	tttcatatttggggccaagggacaatggtcaccgtctcctctg	tggggccaagggacaatggtcaccgtctcctctg
3	Clone IgA-3-7	productive	Homsap IGHV3-15*05 F	Homsap IGHJ3*02 F	Homsap IGHD3-10*01 F	.................................................ggcgattgggcccgacgtcgcatgctcccggccgccatggc............ggccgcgggaattcgatttgggtccggcaggctcccgggaagggactggagtggattggccgtattaagagcaaagttgatggtgggacaacagactacgctgcacccgtgaaa...gacagattcaccgtctcaagagatgactcaaaaaatacgttatatctgcaaatgaacaatgtgaaaaccgaagacacaggcgtgtattattgtggcgcccaggggagggtctggtccggggagatattacgggaagatgcctttcatattcggggccaagggacaatggtcaccgtctcc…		.................................................ggcgattgggcccgacgtcgcatgctcccggccgccatggc............ggccgcgggaattcgatttgggtccggcaggctcccgggaagggactggagtggattggccgtattaagagcaaagttgatggtgggacaacagactacgctgcacccgtgaaa...gacagattcaccgtctcaagagatgactcaaaaaatacgttatatctgcaaatgaacaatgtgaaaaccgaagacacaggcgtgtattattgt	.................................................ggcgattgggcccgacgtcgcatgctccc	ggccgccatggc............ggccgcgggaat	tcgatttgggtccggcaggctcccgggaagggactggagtggattggccgt	attaagagcaaagttgatggtgggacaaca	gactacgctgcacccgtgaaa...gacagattcaccgtctcaagagatgactcaaaaaatacgttatatctgcaaatgaacaatgtgaaaaccgaagacacaggcgtgtattattgt	ggcgcccaggggagggtctggtccggggagatattacgggaagatgcctttcatatt	tgtggcgcccaggggagggtctggtccggggagatattacgggaagatgcctttcatattcgg	atattcggggccaagggacaatggtcaccgtctcctctg	cggggccaagggacaatggtcaccgtctcctctg
3	Clone IgA-3-8	productive	Homsap IGHV3-15*05 F	Homsap IGHJ3*02 F	Homsap IGHD3-10*01 F	.................................................ggcgattgggcccgacgtcgcatgctcccggccgccatggc............ggccgcgggaattcgatttgggtccggcaggctcctgggaagggactggagtggattggccgtattaagagcaaagttgatggtgggacaacagactacgctgcacccgtgaaa...gacagattcaccgtctcaagagatgactcaaaaaatacgttatatctgcaaatgaacaatgtgaaaaccgaagacacaggcgtgtattattgtggcgcccaggggagggtctggtccggggagatattacgggaagatgcctttcatatttggggccaagggacaatggtcaccgtctcc…		.................................................ggcgattgggcccgacgtcgcatgctcccggccgccatggc............ggccgcgggaattcgatttgggtccggcaggctcctgggaagggactggagtggattggccgtattaagagcaaagttgatggtgggacaacagactacgctgcacccgtgaaa...gacagattcaccgtctcaagagatgactcaaaaaatacgttatatctgcaaatgaacaatgtgaaaaccgaagacacaggcgtgtattattgt	.................................................ggcgattgggcccgacgtcgcatgctccc	ggccgccatggc............ggccgcgggaat	tcgatttgggtccggcaggctcctgggaagggactggagtggattggccgt	attaagagcaaagttgatggtgggacaaca	gactacgctgcacccgtgaaa...gacagattcaccgtctcaagagatgactcaaaaaatacgttatatctgcaaatgaacaatgtgaaaaccgaagacacaggcgtgtattattgt	ggcgcccaggggagggtctggtccggggagatattacgggaagatgcctttcatatt	tgtggcgcccaggggagggtctggtccggggagatattacgggaagatgcctttcatatttgg	tttcatatttggggccaagggacaatggtcaccgtctcctctg	tggggccaagggacaatggtcaccgtctcctctg
3	Clone IgA-3-9	unproductive	Homsap IGHV3-15*02 F, or Homsap IGHV3-15*05 F	Homsap IGHJ3*02 F	Homsap IGHD3-10*01 F	caagctatttaggtgacactatagaat...actcaagctatgcatccaacgcgttgggagctctcccatatggtcgacctgcaggcggcc............gcgaattcactagtgatttgggtccggcagcctccggggaagggactggagtggattggccgtattaagagcaaagttgatggtgggacaacagactacgctgcacccgtgaaa...gacagattcaccgtctcaagagatgactcaaaaaatacgttatatctgcaaatgaacaatgtgaaaaccgaagacacaggcgtgtattattgtggcgcccaggggagggtctggtccggggagatattacgggaagatgcctttcatattcggggccaagggacaatggtcaccgtctcc…		caagctatttaggtgacactatagaat...actcaagctatgcatccaacgcgttgggagctctcccatatggtcgacctgcaggcggcc............gcgaattcactagtgatttgggtccggcagcctccggggaagggactggagtggattggccgtattaagagcaaagttgatggtgggacaacagactacgctgcacccgtgaaa...gacagattcaccgtctcaagagatgactcaaaaaatacgttatatctgcaaatgaacaatgtgaaaaccgaagacacaggcgtgtattattgt	caagctatttaggtgacactatagaat...actcaagctatgcatccaacgcgttgggagctctcccatatggtcgac	ctgcaggcggcc............gcgaattcacta	gtgatttgggtccggcagcctccggggaagggactggagtggattggccgt	attaagagcaaagttgatggtgggacaaca	gactacgctgcacccgtgaaa...gacagattcaccgtctcaagagatgactcaaaaaatacgttatatctgcaaatgaacaatgtgaaaaccgaagacacaggcgtgtattattgt	ggcgcccaggggagggtctggtccggggagatattacgggaagatgcctttcatatt	tgtggcgcccaggggagggtctggtccggggagatattacgggaagatgcctttcatattcgg	atattcggggccaagggacaatggtcaccgtctcctctg	cggggccaagggacaatggtcaccgtctcctctg
3	Clone IgA-3-1	productive	Homsap IGHV3-15*05 F	Homsap IGHJ3*02 F	Homsap IGHD3-10*01 F	.................................................................gtcgcatgctcccggccgccatggc............ggccgcgggaattcgatttgggtccggcaggctcctgggaagggactggagtggattggccgtattaagagcaaagttgatggtgggacaacagactacgctgcacccgtgaaa...gacagattcaccgtctcaagagatgactcaaaaaatacgttatatctgcaaatgaacaatgtgaaaaccgaagacacaggcgtgtattattgtggcgcccaggggagggtctggtccggggagatattacgggaagatgcctttcatattcggggccaagggacaatggtcaccgtctcc…		.................................................................gtcgcatgctcccggccgccatggc............ggccgcgggaattcgatttgggtccggcaggctcctgggaagggactggagtggattggccgtattaagagcaaagttgatggtgggacaacagactacgctgcacccgtgaaa...gacagattcaccgtctcaagagatgactcaaaaaatacgttatatctgcaaatgaacaatgtgaaaaccgaagacacaggcgtgtattattgt	.................................................................gtcgcatgctccc	ggccgccatggc............ggccgcgggaat	tcgatttgggtccggcaggctcctgggaagggactggagtggattggccgt	attaagagcaaagttgatggtgggacaaca	gactacgctgcacccgtgaaa...gacagattcaccgtctcaagagatgactcaaaaaatacgttatatctgcaaatgaacaatgtgaaaaccgaagacacaggcgtgtattattgt	ggcgcccaggggagggtctggtccggggagatattacgggaagatgcctttcatatt	tgtggcgcccaggggagggtctggtccggggagatattacgggaagatgcctttcatattcgg	atattcggggccaagggacaatggtcaccgtctcctctg	cggggccaagggacaatggtcaccgtctcctctg
3	Clone IgA-3-2	unproductive	Homsap IGHV3-15*02 F, or Homsap IGHV3-15*05 F	Homsap IGHJ3*02 F	Homsap IGHD3-10*01 F	caagctatttaggtgacactatagaat...actcaagctatgcatccaacgcgttgggagctctcccatatggtcgacctgcaggcggcc............gcgaattcactagtgatttggatccggcagcctccggggaagggactggagtggattggccgtattaagagcaaagttgatggtgggacaacagactacgctgcacccgtgaaa...gacagattcaccgtctcaagagatgactcaaaaaatacgttatatctgcaaatgaacaatgtgaaaaccgaagacacaggcgtgtattattgtggcgcccaggggggggtctggtccggggagatattacgggaagatgcctttcatatttggggccaagggacaatggtcaccgtctcc…		caagctatttaggtgacactatagaat...actcaagctatgcatccaacgcgttgggagctctcccatatggtcgacctgcaggcggcc............gcgaattcactagtgatttggatccggcagcctccggggaagggactggagtggattggccgtattaagagcaaagttgatggtgggacaacagactacgctgcacccgtgaaa...gacagattcaccgtctcaagagatgactcaaaaaatacgttatatctgcaaatgaacaatgtgaaaaccgaagacacaggcgtgtattattgt	caagctatttaggtgacactatagaat...actcaagctatgcatccaacgcgttgggagctctcccatatggtcgac	ctgcaggcggcc............gcgaattcacta	gtgatttggatccggcagcctccggggaagggactggagtggattggccgt	attaagagcaaagttgatggtgggacaaca	gactacgctgcacccgtgaaa...gacagattcaccgtctcaagagatgactcaaaaaatacgttatatctgcaaatgaacaatgtgaaaaccgaagacacaggcgtgtattattgt	ggcgcccaggggggggtctggtccggggagatattacgggaagatgcctttcatatt	tgtggcgcccaggggggggtctggtccggggagatattacgggaagatgcctttcatatttgg	tttcatatttggggccaagggacaatggtcaccgtctcctctg	tggggccaagggacaatggtcaccgtctcctctg
3	Clone IgE-3-10	productive	Homsap IGHV3-15*01 F, or Homsap IGHV3-15*02 F or Homsap IGHV3-15*06 F	Homsap IGHJ4*02 F	Homsap IGHD2-21*02 F	.................................................ggcgattgggcccgacgtcgcatgctcccggccgccatggc............ggccgcgggaattcgatttgggtccgccaggcccctgggaaggggctggagtgggttggccgtattaaaagtgaacttcatggtgggacaacaagttacgcgccacccgtgcag...gacaggttcaccatctcaagagatgattctaaaaacacggcgtatctacaaatgaacggcctgacaaccggggacacaggcatttacttttgtgccacagtagtggcgactccttcggggtatgactactggggccagggaaccaaggtcaccgtctcctctg		.................................................ggcgattgggcccgacgtcgcatgctcccggccgccatggc............ggccgcgggaattcgatttgggtccgccaggcccctgggaaggggctggagtgggttggccgtattaaaagtgaacttcatggtgggacaacaagttacgcgccacccgtgcag...gacaggttcaccatctcaagagatgattctaaaaacacggcgtatctacaaatgaacggcctgacaaccggggacacaggcatttacttttgtgccacag	.................................................ggcgattgggcccgacgtcgcatgctccc	ggccgccatggc............ggccgcgggaat	tcgatttgggtccgccaggcccctgggaaggggctggagtgggttggccgt	attaaaagtgaacttcatggtgggacaaca	agttacgcgccacccgtgcag...gacaggttcaccatctcaagagatgattctaaaaacacggcgtatctacaaatgaacggcctgacaaccggggacacaggcatttacttttgt	gccacagtagtggcgactccttcggggtatgactac	tgtgccacagtagtggcgactccttcggggtatgactactgg	tgactactggggccagggaaccaaggtcaccgtctcctctg	tggggccagggaaccaaggtcaccgtctcctctg
3	Clone IgE-3-1	unproductive	Homsap IGHV4-61*07 F	Homsap IGHJ3*02 F	Homsap IGHD2-8*01 F	caagctatttaggtgacactatagaat...actcaagctatgcatccaacgcgttgggagctctcccatatggtcgacctgcaggcggcc............gcgaattcactagtgatttgggtccggcagctccgggggaaggcaccggagtggattggctacatttattacagt.........gggagtactaactacaacccctccctcacg...agtcgagtcgccatagcaatcgacacgtccaggaaccagttctccctgagactgggctctgtgaccgctgcggacacggccgtgtattactgtgcgagggatcgttcatactatgatagccggagtttttaccctgatgctcttgatatctggggccaagggacaacggtcaccgtctcc…		caagctatttaggtgacactatagaat...actcaagctatgcatccaacgcgttgggagctctcccatatggtcgacctgcaggcggcc............gcgaattcactagtgatttgggtccggcagctccgggggaaggcaccggagtggattggctacatttattacagt.........gggagtactaactacaacccctccctcacg...agtcgagtcgccatagcaatcgacacgtccaggaaccagttctccctgagactgggctctgtgaccgctgcggacacggccgtgtattactgtgcgag	caagctatttaggtgacactatagaat...actcaagctatgcatccaacgcgttgggagctctcccatatggtcgac	ctgcaggcggcc............gcgaattcacta	gtgatttgggtccggcagctccgggggaaggcaccggagtggattggctac	atttattacagt.........gggagtact	aactacaacccctccctcacg...agtcgagtcgccatagcaatcgacacgtccaggaaccagttctccctgagactgggctctgtgaccgctgcggacacggccgtgtattactgt	gcgagggatcgttcatactatgatagccggagtttttaccctgatgctcttgatatc	tgtgcgagggatcgttcatactatgatagccggagtttttaccctgatgctcttgatatctgg	tgatgctcttgatatctggggccaagggacaacggtcaccgtctcctctg	tggggccaagggacaacggtcaccgtctcctctg
3	Clone IgE-3-3	productive	Homsap IGHV3-11*01 F	Homsap IGHJ4*02 F	Homsap IGHD1-26*01 F	.................................................ggcgattgggcccgacgtcgcatgctcccggccgccatggc............ggccgcgggaattcgatttgggtccggcaggctcccgggaaggggctggagtggatttcatacattagtactagt......ggtagagacatatactacgcagactctgtgaag...ggccgattcaccatatcctgggacaacgccaagacctcactatatctggaaatgaaaagcctcagagtcgaggacacggccgtgtattactgtgtgagaggcgcttgggagcctggctactggggccagggatccctggtcaccgtctcctctg		.................................................ggcgattgggcccgacgtcgcatgctcccggccgccatggc............ggccgcgggaattcgatttgggtccggcaggctcccgggaaggggctggagtggatttcatacattagtactagt......ggtagagacatatactacgcagactctgtgaag...ggccgattcaccatatcctgggacaacgccaagacctcactatatctggaaatgaaaagcctcagagtcgaggacacggccgtgtattactgtgtgagag	.................................................ggcgattgggcccgacgtcgcatgctccc	ggccgccatggc............ggccgcgggaat	tcgatttgggtccggcaggctcccgggaaggggctggagtggatttcatac	attagtactagt......ggtagagacata	tactacgcagactctgtgaag...ggccgattcaccatatcctgggacaacgccaagacctcactatatctggaaatgaaaagcctcagagtcgaggacacggccgtgtattactgt	gtgagaggcgcttgggagcctggctac	tgtgtgagaggcgcttgggagcctggctactgg	tggctactggggccagggatccctggtcaccgtctcctctg	tggggccagggatccctggtcaccgtctcctctg
3	Clone IgE-3-4	productive	Homsap IGHV3-23*01 F, or Homsap IGHV3-23*04 F or Homsap IGHV3-23D*01 F	Homsap IGHJ4*02 F	Homsap IGHD5-12*01 F	.......................................................tgggcccgacgtcgcatgctcccggccgccatggc............ggccgcgggaattcgatttgggtccgccaggctcccgggaagggaccggagtgggtctcagtcgctggtcgtacc......ggtgtt...atagtctacgcagactccgtgaag...ggccgcttcaccatctccagagacaattccatgaatactctgtatctggaaatgaacagactgagagtcgaggacacggccgtcttttactgtgcgaaatggagagaggggtccggaattattgacgcctggggccagggaaccctggtcaccgtctcctctg		.......................................................tgggcccgacgtcgcatgctcccggccgccatggc............ggccgcgggaattcgatttgggtccgccaggctcccgggaagggaccggagtgggtctcagtcgctggtcgtacc......ggtgtt...atagtctacgcagactccgtgaag...ggccgcttcaccatctccagagacaattccatgaatactctgtatctggaaatgaacagactgagagtcgaggacacggccgtcttttactgtgcgaaa	.......................................................tgggcccgacgtcgcatgctccc	ggccgccatggc............ggccgcgggaat	tcgatttgggtccgccaggctcccgggaagggaccggagtgggtctcagtc	gctggtcgtacc......ggtgtt...ata	gtctacgcagactccgtgaag...ggccgcttcaccatctccagagacaattccatgaatactctgtatctggaaatgaacagactgagagtcgaggacacggccgtcttttactgt	gcgaaatggagagaggggtccggaattattgacgcc	tgtgcgaaatggagagaggggtccggaattattgacgcctgg	ttgacgcctggggccagggaaccctggtcaccgtctcctctg	tggggccagggaaccctggtcaccgtctcctctg
3	Clone IgE-3-5	productive	Homsap IGHV4-61*01 F, or Homsap IGHV4-61*08 F	Homsap IGHJ3*02 F	Homsap IGHD3-10*01 F	.......................................................tgggcccgacgtcgcatgctcccggccgccatggc............ggccgcgggaattcgatttgggtccggcaggctccggggaaggcactggagtggattggctacatttattacagt.........gggagtactaactacaacccctccctcacg...agtcgagtcgccatagcaatcgacacgtccaagaaccagttctccctgagactgggctctgtgaccgctgcggacacggccgtgtattactgtgcgagggatcgttcatactatgatagccggagtttttaccctgatgctcttgatatctggggccaagggacaatggtcaccgtctcc…		.......................................................tgggcccgacgtcgcatgctcccggccgccatggc............ggccgcgggaattcgatttgggtccggcaggctccggggaaggcactggagtggattggctacatttattacagt.........gggagtactaactacaacccctccctcacg...agtcgagtcgccatagcaatcgacacgtccaagaaccagttctccctgagactgggctctgtgaccgctgcggacacggccgtgtattactgtgcgaggga	.......................................................tgggcccgacgtcgcatgctccc	ggccgccatggc............ggccgcgggaat	tcgatttgggtccggcaggctccggggaaggcactggagtggattggctac	atttattacagt.........gggagtact	aactacaacccctccctcacg...agtcgagtcgccatagcaatcgacacgtccaagaaccagttctccctgagactgggctctgtgaccgctgcggacacggccgtgtattactgt	gcgagggatcgttcatactatgatagccggagtttttaccctgatgctcttgatatc	tgtgcgagggatcgttcatactatgatagccggagtttttaccctgatgctcttgatatctgg	tgatgctcttgatatctggggccaagggacaatggtcaccgtctcctctg	tggggccaagggacaatggtcaccgtctcctctg
3	Clone IgE-3-6	unproductive	Homsap IGHV3-11*01 F	Homsap IGHJ4*02 F	Homsap IGHD6-13*01 F	caagctatttaggtgacactatagaat...actcaagctatgcatccaacgcgttgggagctctcccatatggtcgacctgcaggcggcc............gcgaattcactagtgatttgggtccgacagcctcctgggaaggggctggagtggatttcatatattagtactacc......ggcagtaatacagactatgcagactctgtgaag...ggccgattcaccgtctccagggacaacgccaagacctcactgtatctgcacatgtccggcccgagagtcgaggacacggccgtgtattactgtgcgcgcgaggtgtcaagagcagctggtaccgactactggggccagggaaccctggtcaccgtctcctctg		caagctatttaggtgacactatagaat...actcaagctatgcatccaacgcgttgggagctctcccatatggtcgacctgcaggcggcc............gcgaattcactagtgatttgggtccgacagcctcctgggaaggggctggagtggatttcatatattagtactacc......ggcagtaatacagactatgcagactctgtgaag...ggccgattcaccgtctccagggacaacgccaagacctcactgtatctgcacatgtccggcccgagagtcgaggacacggccgtgtattactgtgcgcgcga	caagctatttaggtgacactatagaat...actcaagctatgcatccaacgcgttgggagctctcccatatggtcgac	ctgcaggcggcc............gcgaattcacta	gtgatttgggtccgacagcctcctgggaaggggctggagtggatttcatat	attagtactacc......ggcagtaataca	gactatgcagactctgtgaag...ggccgattcaccgtctccagggacaacgccaagacctcactgtatctgcacatgtccggcccgagagtcgaggacacggccgtgtattactgt	gcgcgcgaggtgtcaagagcagctggtaccgactac	tgtgcgcgcgaggtgtcaagagcagctggtaccgactactgg	gactactggggccagggaaccctggtcaccgtctcctctg	tggggccagggaaccctggtcaccgtctcctctg
3	Clone IgE-3-7	productive	Homsap IGHV3-30*03 F, or Homsap IGHV3-30*04 F or Homsap IGHV3-30*16 F or Homsap IGHV3-30*18 F or Homsap IGHV3-30-3*03 F or Homsap IGHV3-30-5*01 F or Homsap IGHV3-33*01 F or Homsap IGHV3-33*04 F or Homsap IGHV3-33*05 F or Homsap IGHV3-33*06 F	Homsap IGHJ4*02 F	Homsap IGHD6-6*01 F	.......................................................tgggcccgacgtcgcatgctcccggccgccatggc............ggccgcgggaattcgatttgggtccggcagccccctggcaaggggctggaccgggcggcagtcattgcgcatgac......ggaagtattgcatactatgcagactccgtgaag...ggccgattcaccctctccagagacaattccaagaacacgctgtctctgcaaacgaacagcctgagagaggaggacacggctatatattactgtgcgaaagaatccgatcaatatagcagcacgtccttgggctcctggggccagggaaccctggtcaccgtctcctctg		.......................................................tgggcccgacgtcgcatgctcccggccgccatggc............ggccgcgggaattcgatttgggtccggcagccccctggcaaggggctggaccgggcggcagtcattgcgcatgac......ggaagtattgcatactatgcagactccgtgaag...ggccgattcaccctctccagagacaattccaagaacacgctgtctctgcaaacgaacagcctgagagaggaggacacggctatatattactgtgcgaaaga	.......................................................tgggcccgacgtcgcatgctccc	ggccgccatggc............ggccgcgggaat	tcgatttgggtccggcagccccctggcaaggggctggaccgggcggcagtc	attgcgcatgac......ggaagtattgca	tactatgcagactccgtgaag...ggccgattcaccctctccagagacaattccaagaacacgctgtctctgcaaacgaacagcctgagagaggaggacacggctatatattactgt	gcgaaagaatccgatcaatatagcagcacgtccttgggctcc	tgtgcgaaagaatccgatcaatatagcagcacgtccttgggctcctgg	ctcctggggccagggaaccctggtcaccgtctcctctg	tggggccagggaaccctggtcaccgtctcctctg
3	Clone IgE-3-8	productive	Homsap IGHV4-61*07 F	Homsap IGHJ3*02 F	Homsap IGHD2-8*01 F	................................................gggcgattgggcccgacgtcgcatgctcccggccgccatggc............ggccgcgggaattcgatttgggtccggcagcctcctgggaaggcactggagtggattggctacatttattacagt.........gggagtactaactacaacccctccctcacg...agtcgagtcgccatagcaatcgacacgtccaggaaccagttctccctgagactgggctctgtgaccgctgcggacacggccgtgtattgctgtgcgggggatcgttcatactatgatagccggagtttttaccctgatgctcttgatatctggggccaagggacaatggtcaccgtctcc…		................................................gggcgattgggcccgacgtcgcatgctcccggccgccatggc............ggccgcgggaattcgatttgggtccggcagcctcctgggaaggcactggagtggattggctacatttattacagt.........gggagtactaactacaacccctccctcacg...agtcgagtcgccatagcaatcgacacgtccaggaaccagttctccctgagactgggctctgtgaccgctgcggacacggccgtgtattgctgtgcg	................................................gggcgattgggcccgacgtcgcatgctccc	ggccgccatggc............ggccgcgggaat	tcgatttgggtccggcagcctcctgggaaggcactggagtggattggctac	atttattacagt.........gggagtact	aactacaacccctccctcacg...agtcgagtcgccatagcaatcgacacgtccaggaaccagttctccctgagactgggctctgtgaccgctgcggacacggccgtgtattgctgt	gcgggggatcgttcatactatgatagccggagtttttaccctgatgctcttgatatc	tgtgcgggggatcgttcatactatgatagccggagtttttaccctgatgctcttgatatctgg	tgatgctcttgatatctggggccaagggacaatggtcaccgtctcctctg	tggggccaagggacaatggtcaccgtctcctctg
3	Clone IgE-3-9	unproductive	Homsap IGHV3-53*01 F, or Homsap IGHV3-53*02 F	Homsap IGHJ4*02 F	Homsap IGHD5-12*01 F	caagctatttaggtgacactatagaat...actcaagctatgcatccaacgcgttgggagctctcccatatggtcgacctgcaggcggcc............gcgaattcactagtgatttgggtccgacaggctcctgggaaggggctggagtgggtctcaagtatttatagcggg.........ggaactacatattacgccgactccgttaag...ggccgattcaccatctccagagacacttccaaggaaaccctctatcttcagatgagcaccctgagagccgaggacacggccgcgtattactgtacgagagagggagttaacagtgcctacgatcaatttgactattggggccagggaatcctggtcaccgtctcctctg		caagctatttaggtgacactatagaat...actcaagctatgcatccaacgcgttgggagctctcccatatggtcgacctgcaggcggcc............gcgaattcactagtgatttgggtccgacaggctcctgggaaggggctggagtgggtctcaagtatttatagcggg.........ggaactacatattacgccgactccgttaag...ggccgattcaccatctccagagacacttccaaggaaaccctctatcttcagatgagcaccctgagagccgaggacacggccgcgtattactgtacgagaga	caagctatttaggtgacactatagaat...actcaagctatgcatccaacgcgttgggagctctcccatatggtcgac	ctgcaggcggcc............gcgaattcacta	gtgatttgggtccgacaggctcctgggaaggggctggagtgggtctcaagt	atttatagcggg.........ggaactaca	tattacgccgactccgttaag...ggccgattcaccatctccagagacacttccaaggaaaccctctatcttcagatgagcaccctgagagccgaggacacggccgcgtattactgt	acgagagagggagttaacagtgcctacgatcaatttgactat	tgtacgagagagggagttaacagtgcctacgatcaatttgactattgg	tttgactattggggccagggaatcctggtcaccgtctcctctg	tggggccagggaatcctggtcaccgtctcctctg
3	Clone IgE-3-?	productive	Homsap IGHV1-2*02 F	Homsap IGHJ4*02 F	Homsap IGHD3-3*01 F	.................................................ggcgattgggcccgacgtcgcatgctcccggccgccatggc............ggccgcgggaattcgatttgggtccgccaggctcctggacaagggcttgagtggatgggatggatgaaccctaac......actg.tggcacaaaccttgcacagaagttccag...ggcagggtcacgatgaccagggacgcgtccatcagctcaggctacatggagctgaacaggctgggatctgacgacacggccgtgtatttctgtgcgagagatccggggggtatgagtggataccaaacgtactttgactactggggcccgggaaccctggtcaccgtctcctctg		.................................................ggcgattgggcccgacgtcgcatgctcccggccgccatggc............ggccgcgggaattcgatttgggtccgccaggctcctggacaagggcttgagtggatgggatggatgaaccctaac......actg.tggcacaaaccttgcacagaagttccag...ggcagggtcacgatgaccagggacgcgtccatcagctcaggctacatggagctgaacaggctgggatctgacgacacggccgtgtatttctgtgcgagaga	.................................................ggcgattgggcccgacgtcgcatgctccc	ggccgccatggc............ggccgcgggaat	tcgatttgggtccgccaggctcctggacaagggcttgagtggatgggatgg	atgaaccctaac......actg.tggcaca	aaccttgcacagaagttccag...ggcagggtcacgatgaccagggacgcgtccatcagctcaggctacatggagctgaacaggctgggatctgacgacacggccgtgtatttctgt	gcgagagatccggggggtatgagtggataccaaacgtactttgactac	tgtgcgagagatccggggggtatgagtggataccaaacgtactttgactactgg	tactttgactactggggcccgggaaccctggtcaccgtctcctctg	tggggcccgggaaccctggtcaccgtctcctctg
3	Clone IgE-3-14	productive	Homsap IGHV3-48*03 F	Homsap IGHJ6*02 F	Homsap IGHD2-21*02 F	......................................................attgggcccgacgtcgcatgctcccggccgccatgg............cggccgcgggaattcgattgggtccggcagcctcccgggaaggggccggagtgggtgtcatacattactagtggt......ggtgataccgtttcctacgcagactttgcgagg...ggccgattcaccatctccagggacaacgccaacaactcactatttctgcaactgaacagcctgagagccgaagacacggccgtgtattattgtgcgagagataaccttggggggggactgagtgatgtcgactacggtttggacgtctggggccaagggaccacggtcaccgtctcctct		......................................................attgggcccgacgtcgcatgctcccggccgccatgg............cggccgcgggaattcgattgggtccggcagcctcccgggaaggggccggagtgggtgtcatacattactagtggt......ggtgataccgtttcctacgcagactttgcgagg...ggccgattcaccatctccagggacaacgccaacaactcactatttctgcaactgaacagcctgagagccgaagacacggccgtgtattattgtgcgagaga	......................................................attgggcccgacgtcgcatgctcc	cggccgccatgg............cggccgcgggaa	ttcgattgggtccggcagcctcccgggaaggggccggagtgggtgtcatac	attactagtggt......ggtgataccgtt	tcctacgcagactttgcgagg...ggccgattcaccatctccagggacaacgccaacaactcactatttctgcaactgaacagcctgagagccgaagacacggccgtgtattattgt	gcgagagataaccttggggggggactgagtgatgtcgactacggtttggacgtc	tgtgcgagagataaccttggggggggactgagtgatgtcgactacggtttggacgtctgg	actacggtttggacgtctggggccaagggaccacggtcaccgtctcctct	tggggccaagggaccacggtcaccgtctcctct
3	Clone IgE-3-15	productive	Homsap IGHV3-23*01 F, or Homsap IGHV3-23*04 F or Homsap IGHV3-23D*01 F	Homsap IGHJ4*02 F	Homsap IGHD3-3*01 F	........................................................gggcccgacgtcgcatgctcccggccgccatggc............ggccgcgggaattcgatttgggtccggcagcctccggggaaggggctggagtggatctcaactgttagtcatatt......gctactacgacatactatgcagactccgtgagg...ggccgcttcaccatctccagagacgattccaagatcacgctgtctctgcaaatgaccagcctgacagccgacgacacggccgtatattactgtgttaaagaagggggtgttaggagttcgggaggctactttgactactggggccagggaagcctggtcaccgtctcctctg		........................................................gggcccgacgtcgcatgctcccggccgccatggc............ggccgcgggaattcgatttgggtccggcagcctccggggaaggggctggagtggatctcaactgttagtcatatt......gctactacgacatactatgcagactccgtgagg...ggccgcttcaccatctccagagacgattccaagatcacgctgtctctgcaaatgaccagcctgacagccgacgacacggccgtatattactgtgttaaaga	........................................................gggcccgacgtcgcatgctccc	ggccgccatggc............ggccgcgggaat	tcgatttgggtccggcagcctccggggaaggggctggagtggatctcaact	gttagtcatatt......gctactacgaca	tactatgcagactccgtgagg...ggccgcttcaccatctccagagacgattccaagatcacgctgtctctgcaaatgaccagcctgacagccgacgacacggccgtatattactgt	gttaaagaagggggtgttaggagttcgggaggctactttgactac	tgtgttaaagaagggggtgttaggagttcgggaggctactttgactactgg	ctactttgactactggggccagggaagcctggtcaccgtctcctctg	tggggccagggaagcctggtcaccgtctcctctg
3	Clone IgE-3-16	productive	Homsap IGHV3-7*01 F	Homsap IGHJ5*02 F		..................................................gcgattgggcccgacgtcgcatgctcccggccgccatggc............ggccgcgggaattcgatttgggtccggcagcctcctgggaaggggctggagtgggtggccaacataaaggcagat......ggaagtgagagaaactatgtggattctgtgaag...ggccgatccaccatctccagagacaacgccaagaactcactgtatctgcaaatgaatagcctgagagccgaggacacggctgtatattactgtgcgcgaaatactttagcacatagtcctgggggtaccctggtcaccgtctcctctg		..................................................gcgattgggcccgacgtcgcatgctcccggccgccatggc............ggccgcgggaattcgatttgggtccggcagcctcctgggaaggggctggagtgggtggccaacataaaggcagat......ggaagtgagagaaactatgtggattctgtgaag...ggccgatccaccatctccagagacaacgccaagaactcactgtatctgcaaatgaatagcctgagagccgaggacacggctgtatattactgtgcgcga	..................................................gcgattgggcccgacgtcgcatgctccc	ggccgccatggc............ggccgcgggaat	tcgatttgggtccggcagcctcctgggaaggggctggagtgggtggccaac	ataaaggcagat......ggaagtgagaga	aactatgtggattctgtgaag...ggccgatccaccatctccagagacaacgccaagaactcactgtatctgcaaatgaatagcctgagagccgaggacacggctgtatattactgt	gcgcgaaatactttagcacat	tgtgcgcgaaatactttagcacatagt	aatactttagcacatagtcctgggggtaccctggtcaccgtctcctctg	agtcctgggggtaccctggtcaccgtctcctctg
3	Clone IgE-3-20	productive	Homsap IGHV3-15*05 F	Homsap IGHJ3*02 F	Homsap IGHD3-10*01 F	................................................gggcgattgggcccgacgtcgcatgctcccggccgccatggc............ggccgcgggaattcgatttgggtccgccaggctcccgggaagggactggagtggattggccgtattaatagcaaagttgatggtgggacaacagactacgctgcacccgtggaa...gacggattcaccgtctcaagagatgactcaaaaaatacgttatatctgcaaatgaacaatgtgaaaaccgaagacacaggcgtgtattattgtggcgcccaggggagggtctggtccggggagatattacgggaagatgcctttcatatttggggccgagggacaatggtcaccgtctcc…		................................................gggcgattgggcccgacgtcgcatgctcccggccgccatggc............ggccgcgggaattcgatttgggtccgccaggctcccgggaagggactggagtggattggccgtattaatagcaaagttgatggtgggacaacagactacgctgcacccgtggaa...gacggattcaccgtctcaagagatgactcaaaaaatacgttatatctgcaaatgaacaatgtgaaaaccgaagacacaggcgtgtattattgt	................................................gggcgattgggcccgacgtcgcatgctccc	ggccgccatggc............ggccgcgggaat	tcgatttgggtccgccaggctcccgggaagggactggagtggattggccgt	attaatagcaaagttgatggtgggacaaca	gactacgctgcacccgtggaa...gacggattcaccgtctcaagagatgactcaaaaaatacgttatatctgcaaatgaacaatgtgaaaaccgaagacacaggcgtgtattattgt	ggcgcccaggggagggtctggtccggggagatattacgggaagatgcctttcatatt	tgtggcgcccaggggagggtctggtccggggagatattacgggaagatgcctttcatatttgg	tttcatatttggggccgagggacaatggtcaccgtctcctctg	tggggccgagggacaatggtcaccgtctcctctg
3	Clone IgE-3-9	unproductive	Homsap IGHV3-9*01 F, or Homsap IGHV3-9*02 F	Homsap IGHJ6*02 F		...................................................gcgattgggcccgacgtcgcatgctcccggccgccatgg............cggccgcgggaattcgattgggtccgacaggctcctgggaagggcctggagtgggtctcaggtattagttggaat......agtggtagcataggctatgcggactctgtgaag...ggccgattcaccatctccagagacaacgccaagaactccctgtatctgctaatgaacagtctgagagctgaggacacggccttgtattactgtgcaaaggcgtactactactacggtatggacgtctgaggccaagggaccacggtcaccgtctcctct		...................................................gcgattgggcccgacgtcgcatgctcccggccgccatgg............cggccgcgggaattcgattgggtccgacaggctcctgggaagggcctggagtgggtctcaggtattagttggaat......agtggtagcataggctatgcggactctgtgaag...ggccgattcaccatctccagagacaacgccaagaactccctgtatctgctaatgaacagtctgagagctgaggacacggccttgtattactgtgcaaa	...................................................gcgattgggcccgacgtcgcatgctcc	cggccgccatgg............cggccgcgggaa	ttcgattgggtccgacaggctcctgggaagggcctggagtgggtctcaggt	attagttggaat......agtggtagcata	ggctatgcggactctgtgaag...ggccgattcaccatctccagagacaacgccaagaactccctgtatctgctaatgaacagtctgagagctgaggacacggccttgtattactgt	gcaaaggcgtactactactacggtatggacgtc	tgtgcaaaggcgtactactactacggtatggacgtctga	tactactactacggtatggacgtctgaggccaagggaccacggtcaccgtctcctct	tgaggccaagggaccacggtcaccgtctcctct
4	Clone IgA-4-12	productive	Homsap IGHV7-4-1*02 F	Homsap IGHJ5*02 F	Homsap IGHD4-17*01 F	............................................................................ccggccgccatggc............ggccgcgggaattcgatttggatccgccaggctccgggacaaggacttgagtggatgggatggatcaaccccaac......actggggacccaagctatgcccaggccttcaca...ggtcgacttgtcttctccttgaatacctctgtcaacacggcatatctgcagatcagaagcctgaggcctgaggacactgccgtctatttctgtgcgcgagatagagtaagcagacgacttgaccactggggccagggaaccctggtcaccgtctcctctg		............................................................................ccggccgccatggc............ggccgcgggaattcgatttggatccgccaggctccgggacaaggacttgagtggatgggatggatcaaccccaac......actggggacccaagctatgcccaggccttcaca...ggtcgacttgtcttctccttgaatacctctgtcaacacggcatatctgcagatcagaagcctgaggcctgaggacactgccgtctatttctgtgcgcgaga	............................................................................cc	ggccgccatggc............ggccgcgggaat	tcgatttggatccgccaggctccgggacaaggacttgagtggatgggatgg	atcaaccccaac......actggggaccca	agctatgcccaggccttcaca...ggtcgacttgtcttctccttgaatacctctgtcaacacggcatatctgcagatcagaagcctgaggcctgaggacactgccgtctatttctgt	gcgcgagatagagtaagcagacgacttgaccac	tgtgcgcgagatagagtaagcagacgacttgaccactgg	gaccactggggccagggaaccctggtcaccgtctcctctg	tggggccagggaaccctggtcaccgtctcctctg
4	Clone IgA-4-13	productive	Homsap IGHV7-4-1*02 F	Homsap IGHJ5*02 F	Homsap IGHD4-17*01 F	ttaggtgacactatagaatactcaagc...tatgcatccaacgcgttgggagctctcccatatggtcgacctgcaggcggccgcgaattc............actag........tgatttgggtccggcaggctcctggacaaggacttgagtggatgggatggatcaaccccaac......actggggacccaagctatgcccaggccttcaca...ggtcgacttgtcttctccttgaatacctctgtcaacacggcatatctgcagatcagaagcctgaggcctgaggacactgccgtctatttctgtgcgcgagatagagtaagcagacgacttgaccactggggccagggaaccctggtcaccgtctcctctg		ttaggtgacactatagaatactcaagc...tatgcatccaacgcgttgggagctctcccatatggtcgacctgcaggcggccgcgaattc............actag........tgatttgggtccggcaggctcctggacaaggacttgagtggatgggatggatcaaccccaac......actggggacccaagctatgcccaggccttcaca...ggtcgacttgtcttctccttgaatacctctgtcaacacggcatatctgcagatcagaagcctgaggcctgaggacactgccgtctatttctgtgcgcgaga	ttaggtgacactatagaatactcaagc...tatgcatccaacgcgttgggagctctcccatatggtcgacctgcaggc	ggccgcgaattc............actag.......	.tgatttgggtccggcaggctcctggacaaggacttgagtggatgggatgg	atcaaccccaac......actggggaccca	agctatgcccaggccttcaca...ggtcgacttgtcttctccttgaatacctctgtcaacacggcatatctgcagatcagaagcctgaggcctgaggacactgccgtctatttctgt	gcgcgagatagagtaagcagacgacttgaccac	tgtgcgcgagatagagtaagcagacgacttgaccactgg	gaccactggggccagggaaccctggtcaccgtctcctctg	tggggccagggaaccctggtcaccgtctcctctg
4	Clone IgA-4-17	productive	Homsap IGHV7-4-1*02 F	Homsap IGHJ5*02 F	Homsap IGHD4-17*01 F	...............................................................................gccgccatggc............ggccgcgggaattcgatttgggtccggcaggctcctggacaaggacttgagtggatgggatggatcaaccccaac......actggggacccaagctatgcccaggccttcaca...ggtcgacttgtcttctccttgaatacctctgtcaacacggcatatctgcagatcagaagcctgaggcctgaggacactgccgtctatttctgtgcgcgagatagagtaagcagacgacttgaccactggggccagggaaccctggtcaccgtctcctctg		...............................................................................gccgccatggc............ggccgcgggaattcgatttgggtccggcaggctcctggacaaggacttgagtggatgggatggatcaaccccaac......actggggacccaagctatgcccaggccttcaca...ggtcgacttgtcttctccttgaatacctctgtcaacacggcatatctgcagatcagaagcctgaggcctgaggacactgccgtctatttctgtgcgcgaga	..............................................................................	.gccgccatggc............ggccgcgggaat	tcgatttgggtccggcaggctcctggacaaggacttgagtggatgggatgg	atcaaccccaac......actggggaccca	agctatgcccaggccttcaca...ggtcgacttgtcttctccttgaatacctctgtcaacacggcatatctgcagatcagaagcctgaggcctgaggacactgccgtctatttctgt	gcgcgagatagagtaagcagacgacttgaccac	tgtgcgcgagatagagtaagcagacgacttgaccactgg	gaccactggggccagggaaccctggtcaccgtctcctctg	tggggccagggaaccctggtcaccgtctcctctg
4	Clone IgA-4-1	productive	Homsap IGHV7-4-1*02 F	Homsap IGHJ5*02 F	Homsap IGHD4-17*01 F	ttaggtgacactatagaatactcaagc...tatgcatccaacgcgttgggagctctcccatatggtcgacctgcaggcggccgcgaattc............actag........tgatttgggtccgacaggctcctggacaaggacttgagtggatgggatggatcaaccccaac......actggggacccaagctatgcccaggccttcaca...ggtcgacttgtcttctccttgaatacctctgtcaacacggcatatctgcagatcagaagcctgaggcctgaggacactgtcgtctatttctgtgcgcgagatagagtaagcagacgacttgaccactggggccagggaaccccggtcaccgtctcctctg		ttaggtgacactatagaatactcaagc...tatgcatccaacgcgttgggagctctcccatatggtcgacctgcaggcggccgcgaattc............actag........tgatttgggtccgacaggctcctggacaaggacttgagtggatgggatggatcaaccccaac......actggggacccaagctatgcccaggccttcaca...ggtcgacttgtcttctccttgaatacctctgtcaacacggcatatctgcagatcagaagcctgaggcctgaggacactgtcgtctatttctgtgcgcgaga	ttaggtgacactatagaatactcaagc...tatgcatccaacgcgttgggagctctcccatatggtcgacctgcaggc	ggccgcgaattc............actag.......	.tgatttgggtccgacaggctcctggacaaggacttgagtggatgggatgg	atcaaccccaac......actggggaccca	agctatgcccaggccttcaca...ggtcgacttgtcttctccttgaatacctctgtcaacacggcatatctgcagatcagaagcctgaggcctgaggacactgtcgtctatttctgt	gcgcgagatagagtaagcagacgacttgaccac	tgtgcgcgagatagagtaagcagacgacttgaccactgg	gaccactggggccagggaaccccggtcaccgtctcctctg	tggggccagggaaccccggtcaccgtctcctctg
4	Clone IgA-4-1	productive	Homsap IGHV7-4-1*02 F	Homsap IGHJ5*02 F	Homsap IGHD4-17*01 F	.................................................ggcgattgggcccgacgtcgcatgctcccggccgccatggc............ggccgcgggaattcgatttgggtccggcaggctcctggacaaggacttgagtggatgggatggatcaacctcaac......actggggacccaagctatgcccaggccttcaca...ggtcgacttgtcttctccttgaatacctctgtcaacacggcatatctgcagatcagaagcctgaggcctgaggacactgccgtctatttctgtgcgcgagatagagtaagcagacgacttgaccactggggccagggaaccctggtcaccgtctcctctg		.................................................ggcgattgggcccgacgtcgcatgctcccggccgccatggc............ggccgcgggaattcgatttgggtccggcaggctcctggacaaggacttgagtggatgggatggatcaacctcaac......actggggacccaagctatgcccaggccttcaca...ggtcgacttgtcttctccttgaatacctctgtcaacacggcatatctgcagatcagaagcctgaggcctgaggacactgccgtctatttctgtgcgcgaga	.................................................ggcgattgggcccgacgtcgcatgctccc	ggccgccatggc............ggccgcgggaat	tcgatttgggtccggcaggctcctggacaaggacttgagtggatgggatgg	atcaacctcaac......actggggaccca	agctatgcccaggccttcaca...ggtcgacttgtcttctccttgaatacctctgtcaacacggcatatctgcagatcagaagcctgaggcctgaggacactgccgtctatttctgt	gcgcgagatagagtaagcagacgacttgaccac	tgtgcgcgagatagagtaagcagacgacttgaccactgg	gaccactggggccagggaaccctggtcaccgtctcctctg	tggggccagggaaccctggtcaccgtctcctctg
4	Clone IgA-4-2	productive	Homsap IGHV7-4-1*02 F	Homsap IGHJ5*02 F	Homsap IGHD4-17*01 F	ttaggtgacactatagaatactcaagc...tatgcatccaacgcgttgggagctctcccatatggtcgacctgcaggcggccgcgaattc............actag........tgatttggatccgccaggcccccggacaaggacttgagtgggtgggatggatcaaccccaac......actggggacccaagctatgcccaggccttcaca...ggtcgacttgtcttctccttgaatacctctgtcaacacggcatatctgcagatcagaagcctgaggcctgaggacactgccgtctatttctgtgcgcgagatagagtaagcagacgacttgaccactggggccagggaaccctggtcaccgtctcctctg		ttaggtgacactatagaatactcaagc...tatgcatccaacgcgttgggagctctcccatatggtcgacctgcaggcggccgcgaattc............actag........tgatttggatccgccaggcccccggacaaggacttgagtgggtgggatggatcaaccccaac......actggggacccaagctatgcccaggccttcaca...ggtcgacttgtcttctccttgaatacctctgtcaacacggcatatctgcagatcagaagcctgaggcctgaggacactgccgtctatttctgtgcgcgaga	ttaggtgacactatagaatactcaagc...tatgcatccaacgcgttgggagctctcccatatggtcgacctgcaggc	ggccgcgaattc............actag.......	.tgatttggatccgccaggcccccggacaaggacttgagtgggtgggatgg	atcaaccccaac......actggggaccca	agctatgcccaggccttcaca...ggtcgacttgtcttctccttgaatacctctgtcaacacggcatatctgcagatcagaagcctgaggcctgaggacactgccgtctatttctgt	gcgcgagatagagtaagcagacgacttgaccac	tgtgcgcgagatagagtaagcagacgacttgaccactgg	gaccactggggccagggaaccctggtcaccgtctcctctg	tggggccagggaaccctggtcaccgtctcctctg
4	Clone IgA-4-3	productive	Homsap IGHV7-4-1*02 F	Homsap IGHJ5*02 F	Homsap IGHD4-17*01 F	....................................................gattgggcccgacgtcgcatgctcccggccgccatggc............ggccgcgggaattcgatttgggtccgccagccccctggacaaggacttgagtggatgggatggatcaaccccaac......actggggacccaagctatgcccaggccttcaca...ggtcgacttgtcttctccttgaatacctctgtcaacacggcatatctgcagatcagaagcctgaggcctgaggacactgccgtctatttctgtgcgcgagatagagtaagcagacgacttgaccactggggccagggaaccctggtcaccgtctcctctg		....................................................gattgggcccgacgtcgcatgctcccggccgccatggc............ggccgcgggaattcgatttgggtccgccagccccctggacaaggacttgagtggatgggatggatcaaccccaac......actggggacccaagctatgcccaggccttcaca...ggtcgacttgtcttctccttgaatacctctgtcaacacggcatatctgcagatcagaagcctgaggcctgaggacactgccgtctatttctgtgcgcgaga	....................................................gattgggcccgacgtcgcatgctccc	ggccgccatggc............ggccgcgggaat	tcgatttgggtccgccagccccctggacaaggacttgagtggatgggatgg	atcaaccccaac......actggggaccca	agctatgcccaggccttcaca...ggtcgacttgtcttctccttgaatacctctgtcaacacggcatatctgcagatcagaagcctgaggcctgaggacactgccgtctatttctgt	gcgcgagatagagtaagcagacgacttgaccac	tgtgcgcgagatagagtaagcagacgacttgaccactgg	gaccactggggccagggaaccctggtcaccgtctcctctg	tggggccagggaaccctggtcaccgtctcctctg
4	Clone IgA-4-3	productive	Homsap IGHV7-4-1*02 F	Homsap IGHJ5*02 F	Homsap IGHD4-17*01 F	ttaggtgacactatagaatactcaagc...tatgcatccaacgcgttgggagctctcccatatggtcgacctgcaggcggccgcgaattc............actag........tgatttggatccggcagcccccaggacaaggacttgagtggatgggatggatcaaccccaac......actggggacccaagctatgcccaggccttcaca...ggtcgacttgtcttctccttgaatacctctgtcaacacggcatatctgcagatcagaagcctgaggcctgaggacactgccgtctattcctgtgcgcgagatagagtaagcagacgacttgaccactggggccagggaaccctggtcaccgtctcctctg		ttaggtgacactatagaatactcaagc...tatgcatccaacgcgttgggagctctcccatatggtcgacctgcaggcggccgcgaattc............actag........tgatttggatccggcagcccccaggacaaggacttgagtggatgggatggatcaaccccaac......actggggacccaagctatgcccaggccttcaca...ggtcgacttgtcttctccttgaatacctctgtcaacacggcatatctgcagatcagaagcctgaggcctgaggacactgccgtctattcctgtgcgcgaga	ttaggtgacactatagaatactcaagc...tatgcatccaacgcgttgggagctctcccatatggtcgacctgcaggc	ggccgcgaattc............actag.......	.tgatttggatccggcagcccccaggacaaggacttgagtggatgggatgg	atcaaccccaac......actggggaccca	agctatgcccaggccttcaca...ggtcgacttgtcttctccttgaatacctctgtcaacacggcatatctgcagatcagaagcctgaggcctgaggacactgccgtctattcctgt	gcgcgagatagagtaagcagacgacttgaccac	tgtgcgcgagatagagtaagcagacgacttgaccactgg	gaccactggggccagggaaccctggtcaccgtctcctctg	tggggccagggaaccctggtcaccgtctcctctg
4	Clone IgA-4-4	productive	Homsap IGHV7-4-1*02 F	Homsap IGHJ5*02 F	Homsap IGHD4-17*01 F	.................................................ggcgattgggcccgacgtcgcatgctcccggccgccatggc............ggccgcgggaattcgatttgggtccggcaggctcccggacaaggacttgagtggatgggatggatcaaccccaac......actggggacccaagctatgcccaggccttcaca...ggtcgacttgtcttctccttgaatacctctgtcaacacggcatatctgcagatcagaagcctgaggcctgaggacactgccgtctatttctgtgcgcgagatagagtaagcagacgacttgaccactggggccagggaaccctggtcaccgtctcctctg		.................................................ggcgattgggcccgacgtcgcatgctcccggccgccatggc............ggccgcgggaattcgatttgggtccggcaggctcccggacaaggacttgagtggatgggatggatcaaccccaac......actggggacccaagctatgcccaggccttcaca...ggtcgacttgtcttctccttgaatacctctgtcaacacggcatatctgcagatcagaagcctgaggcctgaggacactgccgtctatttctgtgcgcgaga	.................................................ggcgattgggcccgacgtcgcatgctccc	ggccgccatggc............ggccgcgggaat	tcgatttgggtccggcaggctcccggacaaggacttgagtggatgggatgg	atcaaccccaac......actggggaccca	agctatgcccaggccttcaca...ggtcgacttgtcttctccttgaatacctctgtcaacacggcatatctgcagatcagaagcctgaggcctgaggacactgccgtctatttctgt	gcgcgagatagagtaagcagacgacttgaccac	tgtgcgcgagatagagtaagcagacgacttgaccactgg	gaccactggggccagggaaccctggtcaccgtctcctctg	tggggccagggaaccctggtcaccgtctcctctg
4	Clone IgK-4-13	productive	Homsap IGKV3D-20*01 F	Homsap IGKJ1*01 F			..........................................................................gctccggccgccatgg...............cggccgcgggaattcgattggcgttatccaccttccactgtacccaggctcctcatctatgatgca.....................tccagcagggccactggcatccca...gacaggttcagtggcagtggg......tctgggacagacttcactctcaccatcagcagactggagcctgaagattttgcagtgtattactgtcagcagtatggtagctcaacgcggacgttcggccaagggaccaaggtggaaatcaaac	..........................................................................gctccggccgccatgg...............cggccgcgggaattcgattggcgttatccaccttccactgtacccaggctcctcatctatgatgca.....................tccagcagggccactggcatccca...gacaggttcagtggcagtggg......tctgggacagacttcactctcaccatcagcagactggagcctgaagattttgcagtgtattactgtcagcagtatggtagctca	..........................................................................gctc	cggccgccatgg...............cggccgcgg	gaattcgattggcgttatccaccttccactgtacccaggctcctcatctat	gatgca.....................tcc	agcagggccactggcatccca...gacaggttcagtggcagtggg......tctgggacagacttcactctcaccatcagcagactggagcctgaagattttgcagtgtattactgt	cagcagtatggtagctcaacgcggacg	tgtcagcagtatggtagctcaacgcggacgttc	ggacgttcggccaagggaccaaggtggaaatcaaac	ttcggccaagggaccaaggtggaaatcaaac
4	Clone IgK-4-15	unproductive	Homsap IGKV3D-20*01 F	Homsap IGKJ1*01 F			.........................................gctccggccgccatggcggccgcgggaattcgattggcgttatccacct...............tccactgtaccccaggctcctcatctatgatgcatcctagaccccaggctcctcatctatgatgca.....................tccagcagggccactggcatccca...gacaggttcagtggcagtggg......tctgggacagacttcactctcaccatcagcagactggagcctgaagattttgcagtgtattactgtcagcagtatggtagctcaacgcggacgttcggccaagggaccaaggtggaaatcaaac	.........................................gctccggccgccatggcggccgcgggaattcgattggcgttatccacct...............tccactgtaccccaggctcctcatctatgatgcatcctagaccccaggctcctcatctatgatgca.....................tccagcagggccactggcatccca...gacaggttcagtggcagtggg......tctgggacagacttcactctcaccatcagcagactggagcctgaagattttgcagtgtattactgtcagcagtatggtagctca	.........................................gctccggccgccatggcggccgcgggaattcgattgg	cgttatccacct...............tccactgta	ccccaggctcctcatctatgatgcatcctagaccccaggctcctcatctat	gatgca.....................tcc	agcagggccactggcatccca...gacaggttcagtggcagtggg......tctgggacagacttcactctcaccatcagcagactggagcctgaagattttgcagtgtattactgt	cagcagtatggtagctcaacgcggacg	tgtcagcagtatggtagctcaacgcggacgttc	ggacgttcggccaagggaccaaggtggaaatcaaac	ttcggccaagggaccaaggtggaaatcaaac
4	Clone IgK-4-17	unproductive	Homsap IGKV3D-20*01 F	Homsap IGKJ1*01 F			caagctatttaggtgacactatagaatactcaagctatgcatccaacgcgttgggagctctcccatatggtcgacctgcaggcggccgcg...............aattcactagtgattgaccgatttcaccctcacaattaatcccccaggctcctcatctatgatgca.....................tccagcagggccactggcatccca...gacaggttcagtggcagtggg......tctgggacagacttcactctcaccatcagcagactggagcctgaagattttgcagtgtattactgtcagcagtatggtagctcaacgcggacgttcggccaagggaccaaggtggaaatcaaac	caagctatttaggtgacactatagaatactcaagctatgcatccaacgcgttgggagctctcccatatggtcgacctgcaggcggccgcg...............aattcactagtgattgaccgatttcaccctcacaattaatcccccaggctcctcatctatgatgca.....................tccagcagggccactggcatccca...gacaggttcagtggcagtggg......tctgggacagacttcactctcaccatcagcagactggagcctgaagattttgcagtgtattactgtcagcagtatggtagctca	caagctatttaggtgacactatagaatactcaagctatgcatccaacgcgttgggagctctcccatatggtcgacctg	caggcggccgcg...............aattcacta	gtgattgaccgatttcaccctcacaattaatcccccaggctcctcatctat	gatgca.....................tcc	agcagggccactggcatccca...gacaggttcagtggcagtggg......tctgggacagacttcactctcaccatcagcagactggagcctgaagattttgcagtgtattactgt	cagcagtatggtagctcaacgcggacg	tgtcagcagtatggtagctcaacgcggacgttc	ggacgttcggccaagggaccaaggtggaaatcaaac	ttcggccaagggaccaaggtggaaatcaaac
4	Clone IgK-4-19	productive	Homsap IGKV3-20*01 F, or Homsap IGKV3D-20*01 F	Homsap IGKJ1*01 F			...................................................gccgccatggcggccgcgggaattcgattggcgttatcc...............accttccactgtaccccaggctcctcatctatgatgcatcctcccaggctcctcatctatgatgca.....................tccagcagggccactggcatccca...gacaggttcagtggcagtggg......tctgggacagacttcactctcaccatcagcagactggagcctgaagattttgcagtgtattactgtcagcagtatggtagctcaacgcggacgttcggccgagggaccaaggtggaaatcaaac	...................................................gccgccatggcggccgcgggaattcgattggcgttatcc...............accttccactgtaccccaggctcctcatctatgatgcatcctcccaggctcctcatctatgatgca.....................tccagcagggccactggcatccca...gacaggttcagtggcagtggg......tctgggacagacttcactctcaccatcagcagactggagcctgaagattttgcagtgtattactgtcagcagtatggtagctca	...................................................gccgccatggcggccgcgggaattcga	ttggcgttatcc...............accttccac	tgtaccccaggctcctcatctatgatgcatcctcccaggctcctcatctat	gatgca.....................tcc	agcagggccactggcatccca...gacaggttcagtggcagtggg......tctgggacagacttcactctcaccatcagcagactggagcctgaagattttgcagtgtattactgt	cagcagtatggtagctcaacgcggacg	tgtcagcagtatggtagctcaacgcggacgttc	ggacgttcggccgagggaccaaggtggaaatcaaac	ttcggccgagggaccaaggtggaaatcaaac
4	Clone IgK-4-21	unproductive	Homsap IGKV3-20*01 F	Homsap IGKJ1*01 F			...........................................................................ggccgccatggcggc...............cgcgggaattcgattgaccgatttcaccctcacaattaatctcccaggctcctcatctatgatgca.....................tccagcagggccactggcatccca...gacaggttcagtggcagtggg......tctgggacagacttcactctcaccatcagcagactggagcctgaagattttgcagtgtattactgtcagcagtatggtggctcaacgcggacgttcggccaagggaccaaggtggaaatcaaac	...........................................................................ggccgccatggcggc...............cgcgggaattcgattgaccgatttcaccctcacaattaatctcccaggctcctcatctatgatgca.....................tccagcagggccactggcatccca...gacaggttcagtggcagtggg......tctgggacagacttcactctcaccatcagcagactggagcctgaagattttgcagtgtattactgtcagcagtatggtggctca	...........................................................................ggc	cgccatggcggc...............cgcgggaat	tcgattgaccgatttcaccctcacaattaatctcccaggctcctcatctat	gatgca.....................tcc	agcagggccactggcatccca...gacaggttcagtggcagtggg......tctgggacagacttcactctcaccatcagcagactggagcctgaagattttgcagtgtattactgt	cagcagtatggtggctcaacgcggacg	tgtcagcagtatggtggctcaacgcggacgttc	ggacgttcggccaagggaccaaggtggaaatcaaac	ttcggccaagggaccaaggtggaaatcaaac
4	Clone IgK-4-24	productive	Homsap IGKV3-20*01 F	Homsap IGKJ1*01 F			.............................................ggccgccatggcggccgcgggaattcgattggcgttatccacctt...............ccactgtaccttgtcccaggctcctcatctatgatgcatcctcccaggctcctcatctatgatgca.....................tcctgcagggccactggcatccca...gacaggttcagtggcagtggg......tctgggacagacttcactctcaccatcagcagactggagcctgaagattttgcagtgtattactgtcagcagtatggtagctcaacgcggacgttcggccaagggaccagggtggaaatcaaac	.............................................ggccgccatggcggccgcgggaattcgattggcgttatccacctt...............ccactgtaccttgtcccaggctcctcatctatgatgcatcctcccaggctcctcatctatgatgca.....................tcctgcagggccactggcatccca...gacaggttcagtggcagtggg......tctgggacagacttcactctcaccatcagcagactggagcctgaagattttgcagtgtattactgtcagcagtatggtagctca	.............................................ggccgccatggcggccgcgggaattcgattggc	gttatccacctt...............ccactgtac	cttgtcccaggctcctcatctatgatgcatcctcccaggctcctcatctat	gatgca.....................tcc	tgcagggccactggcatccca...gacaggttcagtggcagtggg......tctgggacagacttcactctcaccatcagcagactggagcctgaagattttgcagtgtattactgt	cagcagtatggtagctcaacgcggacg	tgtcagcagtatggtagctcaacgcggacgttc	ggacgttcggccaagggaccagggtggaaatcaaac	ttcggccaagggaccagggtggaaatcaaac
4	Clone IgK-4-26	unproductive	Homsap IGKV3D-20*01 F	Homsap IGKJ1*01 F			cgccaagctatttaggtgacactatagaatactcaagctatgcatccaacgcgttgggagctctcccatatggtcgacctgcaggcggcc...............gcgaattcactagtgattggcgttatccaccttccactgtaccccaggctcctcatctatgatgca.....................tcctgcagggccactggcatccca...gacaggttcagtggcagtggg......tctgggacagacttcactctcaccatcagcagactggagcctgaagattttgcagtgtattactgtcagcagtacggtagctcaacgcggacgttcggccaagggaccaaggtggaaatcaaac	cgccaagctatttaggtgacactatagaatactcaagctatgcatccaacgcgttgggagctctcccatatggtcgacctgcaggcggcc...............gcgaattcactagtgattggcgttatccaccttccactgtaccccaggctcctcatctatgatgca.....................tcctgcagggccactggcatccca...gacaggttcagtggcagtggg......tctgggacagacttcactctcaccatcagcagactggagcctgaagattttgcagtgtattactgtcagcagtacggtagctca	cgccaagctatttaggtgacactatagaatactcaagctatgcatccaacgcgttgggagctctcccatatggtcgac	ctgcaggcggcc...............gcgaattca	ctagtgattggcgttatccaccttccactgtaccccaggctcctcatctat	gatgca.....................tcc	tgcagggccactggcatccca...gacaggttcagtggcagtggg......tctgggacagacttcactctcaccatcagcagactggagcctgaagattttgcagtgtattactgt	cagcagtacggtagctcaacgcggacg	tgtcagcagtacggtagctcaacgcggacgttc	ggacgttcggccaagggaccaaggtggaaatcaaac	ttcggccaagggaccaaggtggaaatcaaac
4	Clone IgK-4-27	productive	Homsap IGKV3D-20*01 F	Homsap IGKJ1*01 F			.........................................................................gctccggccgccatggc...............ggccgcgggaattcgattggcgttatccaccttccactgtaccccaggctcctcatctatgatgca.....................tcctgcagggccactggcatccca...gacaggttcagtggcagtggg......tctgggacagacttcactctcaccatcagcagactggagcctgaagattttgcagtgtattactgtcagcagtatggtagctcaacgcggacgttcggccaagggaccaaggtggaaatcaaac	.........................................................................gctccggccgccatggc...............ggccgcgggaattcgattggcgttatccaccttccactgtaccccaggctcctcatctatgatgca.....................tcctgcagggccactggcatccca...gacaggttcagtggcagtggg......tctgggacagacttcactctcaccatcagcagactggagcctgaagattttgcagtgtattactgtcagcagtatggtagctca	.........................................................................gctcc	ggccgccatggc...............ggccgcggg	aattcgattggcgttatccaccttccactgtaccccaggctcctcatctat	gatgca.....................tcc	tgcagggccactggcatccca...gacaggttcagtggcagtggg......tctgggacagacttcactctcaccatcagcagactggagcctgaagattttgcagtgtattactgt	cagcagtatggtagctcaacgcggacg	tgtcagcagtatggtagctcaacgcggacgttc	ggacgttcggccaagggaccaaggtggaaatcaaac	ttcggccaagggaccaaggtggaaatcaaac
4	Clone IgK-4-29	unproductive	Homsap IGKV3-20*01 F	Homsap IGKJ1*01 F			gctctcccatatggtcgacctgcaggcggccgcgaattcactagtgattgaccgatttcaccctcacaattaatcccccaggctcctcat...............ctatgatgcatcctcccaggctcctcatctatgatgcatcctcccaggctcctcatctatgatgca.....................tccagcagggccactggcatccca...gacaggctcagtggcagtggg......tctgggacagacttcactctcaccatcagcagactggagcctgaagattttgcagtgtattactgtcagcagtatggtagctcaacgcggacgttcggccaagggaccaaggtggaaatcaaac	gctctcccatatggtcgacctgcaggcggccgcgaattcactagtgattgaccgatttcaccctcacaattaatcccccaggctcctcat...............ctatgatgcatcctcccaggctcctcatctatgatgcatcctcccaggctcctcatctatgatgca.....................tccagcagggccactggcatccca...gacaggctcagtggcagtggg......tctgggacagacttcactctcaccatcagcagactggagcctgaagattttgcagtgtattactgtcagcagtatggtagctca	gctctcccatatggtcgacctgcaggcggccgcgaattcactagtgattgaccgatttcaccctcacaattaatcccc	caggctcctcat...............ctatgatgc	atcctcccaggctcctcatctatgatgcatcctcccaggctcctcatctat	gatgca.....................tcc	agcagggccactggcatccca...gacaggctcagtggcagtggg......tctgggacagacttcactctcaccatcagcagactggagcctgaagattttgcagtgtattactgt	cagcagtatggtagctcaacgcggacg	tgtcagcagtatggtagctcaacgcggacgttc	ggacgttcggccaagggaccaaggtggaaatcaaac	ttcggccaagggaccaaggtggaaatcaaac
4	Clone IgL-4-23	unproductive	Homsap IGLV1-47*01 F	Homsap IGLJ2*01 F, or Homsap IGLJ3*01 F			tttatgcttccggctcgtatgttgtgt...ggaattgtgagcggataacaatttcacacaggaaacagctatgaccatgattacgccaagcta.........tttaggtgacactatagaatactcaagctatgcatccaacgcgttgggagctctcccatatggtcgacc.....................tgcaggcggccgcgaattcactag...tgattattctctggctccaag......tctggcacctcaggctccctggccatcagtgggctccggtccgaggatgaggctgattattactgtgcagcatgggatgacactttgaatggtgtgatgttcggcggagggaccaagctcaccgtcctag	tttatgcttccggctcgtatgttgtgt...ggaattgtgagcggataacaatttcacacaggaaacagctatgaccatgattacgccaagcta.........tttaggtgacactatagaatactcaagctatgcatccaacgcgttgggagctctcccatatggtcgacc.....................tgcaggcggccgcgaattcactag...tgattattctctggctccaag......tctggcacctcaggctccctggccatcagtgggctccggtccgaggatgaggctgattattactgtgcagcatgggatgacactttgaatggt	tttatgcttccggctcgtatgttgtgt...ggaattgtgagcggataacaatttcacacaggaaacagctatgaccat	gattacgccaagcta.........tttaggtgacac	tatagaatactcaagctatgcatccaacgcgttgggagctctcccatatgg	tcgacc.....................tgc	aggcggccgcgaattcactag...tgattattctctggctccaag......tctggcacctcaggctccctggccatcagtgggctccggtccgaggatgaggctgattattactgt	gcagcatgggatgacactttgaatggtgtgatg	tgtgcagcatgggatgacactttgaatggtgtgatgttc	gtgatgttcggcggagggaccaagctcaccgtcctag	ttcggcggagggaccaagctcaccgtcctag
4	Clone IgL-4-29	unproductive	Homsap IGLV1-47*01 F, or Homsap IGLV1-47*02 F	Homsap IGLJ2*01 F, or Homsap IGLJ3*01 F			gtatgttgtgtggaattgtgagcggat...aacaatttcacacaggaaacagctatgaccatgattacgccaagctatttaggtgacact............atagaatactcaagctatgcatccaacgcgttgggagctctcccatatggtcgacctgcaggcggccgc.....................gaattcactagtgattggatccct...gagcgattctctggttccaag......tctggcacctcaggctccctggccatcagtgggctccggtccgaggatgaggctgattattactgtgcagcatgggatgacactttgaacggtgtgatgttcggcggagggaccaagctcaccgtcctag	gtatgttgtgtggaattgtgagcggat...aacaatttcacacaggaaacagctatgaccatgattacgccaagctatttaggtgacact............atagaatactcaagctatgcatccaacgcgttgggagctctcccatatggtcgacctgcaggcggccgc.....................gaattcactagtgattggatccct...gagcgattctctggttccaag......tctggcacctcaggctccctggccatcagtgggctccggtccgaggatgaggctgattattactgtgcagcatgggatgacactttgaacggt	gtatgttgtgtggaattgtgagcggat...aacaatttcacacaggaaacagctatgaccatgattacgccaagctat	ttaggtgacact............atagaatactca	agctatgcatccaacgcgttgggagctctcccatatggtcgacctgcaggc	ggccgc.....................gaa	ttcactagtgattggatccct...gagcgattctctggttccaag......tctggcacctcaggctccctggccatcagtgggctccggtccgaggatgaggctgattattactgt	gcagcatgggatgacactttgaacggtgtgatg	tgtgcagcatgggatgacactttgaacggtgtgatgttc	gtgatgttcggcggagggaccaagctcaccgtcctag	ttcggcggagggaccaagctcaccgtcctag
4	Clone IgL-4-1	productive	Homsap IGLV1-36*01 F	Homsap IGLJ2*01 F, or Homsap IGLJ3*01 F			.............................................................................................................................................ggcgattgggcccgacgtcgcatgctcccg.....................gccgccatggcggccgcgggaatt...cgattattctctggctccaag......tctggcacctcaggctccctggccatcagtgggctccggtccgaggatgaggctgattattactgtgcagcatgggatgacactttgaatggtgtgatgttcggcggagggaccaagctcaccgtcctag	.............................................................................................................................................ggcgattgggcccgacgtcgcatgctcccg.....................gccgccatggcggccgcgggaatt...cgattattctctggctccaag......tctggcacctcaggctccctggccatcagtgggctccggtccgaggatgaggctgattattactgtgcagcatgggatgacactttgaatggt	..............................................................................	....................................	...........................ggcgattgggcccgacgtcgcatg	ctcccg.....................gcc	gccatggcggccgcgggaatt...cgattattctctggctccaag......tctggcacctcaggctccctggccatcagtgggctccggtccgaggatgaggctgattattactgt	gcagcatgggatgacactttgaatggtgtgatg	tgtgcagcatgggatgacactttgaatggtgtgatgttc	gtgatgttcggcggagggaccaagctcaccgtcctag	ttcggcggagggaccaagctcaccgtcctag
4	Clone IgL-4-6	productive	Homsap IGLV1-47*01 F	Homsap IGLJ2*01 F, or Homsap IGLJ3*01 F			................................................................................................................................ggcgattgggcccgacgtcgcatgctcccggccgccatggcgg.....................ccgcgggaattcgattggatccct...gagcgattctctggttccaag......tctggcacctcaggctccctggccatcagtgggctccggtccgaggatgaggctgattattactgtgcagcatgggatgacactttgaatggtgtgatgttcggcggagggaccaagctcaccgtcctag	................................................................................................................................ggcgattgggcccgacgtcgcatgctcccggccgccatggcgg.....................ccgcgggaattcgattggatccct...gagcgattctctggttccaag......tctggcacctcaggctccctggccatcagtgggctccggtccgaggatgaggctgattattactgtgcagcatgggatgacactttgaatggt	..............................................................................	....................................	..............ggcgattgggcccgacgtcgcatgctcccggccgcca	tggcgg.....................ccg	cgggaattcgattggatccct...gagcgattctctggttccaag......tctggcacctcaggctccctggccatcagtgggctccggtccgaggatgaggctgattattactgt	gcagcatgggatgacactttgaatggtgtgatg	tgtgcagcatgggatgacactttgaatggtgtgatgttc	gtgatgttcggcggagggaccaagctcaccgtcctag	ttcggcggagggaccaagctcaccgtcctag
4	Clone IgL-4-2	unproductive	Homsap IGLV1-47*01 F	Homsap IGLJ2*01 F, or Homsap IGLJ3*01 F			tttatgcttccggctcgtatgttgtgt...ggaattgtgagcggataacaatttcacacaggaaacagctatgaccatgattacgccaagcta.........tttaggtgacactatagaatactcaagctatgcatccaacgcgttgggagctctcccatatggtcgacc.....................tgcaggcggccgcgaattcactag...tgattattctctggctccaag......tctggcacctcaggctccctggtcatcagtgggctccggtccgaggatgaggctggttattactgtgcagcatgggatgacactttgaatggtgtgatgttcggcggagggaccaagctcaccgtcctag	tttatgcttccggctcgtatgttgtgt...ggaattgtgagcggataacaatttcacacaggaaacagctatgaccatgattacgccaagcta.........tttaggtgacactatagaatactcaagctatgcatccaacgcgttgggagctctcccatatggtcgacc.....................tgcaggcggccgcgaattcactag...tgattattctctggctccaag......tctggcacctcaggctccctggtcatcagtgggctccggtccgaggatgaggctggttattactgtgcagcatgggatgacactttgaatggt	tttatgcttccggctcgtatgttgtgt...ggaattgtgagcggataacaatttcacacaggaaacagctatgaccat	gattacgccaagcta.........tttaggtgacac	tatagaatactcaagctatgcatccaacgcgttgggagctctcccatatgg	tcgacc.....................tgc	aggcggccgcgaattcactag...tgattattctctggctccaag......tctggcacctcaggctccctggtcatcagtgggctccggtccgaggatgaggctggttattactgt	gcagcatgggatgacactttgaatggtgtgatg	tgtgcagcatgggatgacactttgaatggtgtgatgttc	gtgatgttcggcggagggaccaagctcaccgtcctag	ttcggcggagggaccaagctcaccgtcctag
4	Clone IgL-4-7	unproductive	Homsap IGLV1-47*01 F, or Homsap IGLV1-47*02 F	Homsap IGLJ2*01 F, or Homsap IGLJ3*01 F			gtatgttgtgtggaattgtgagcggat...aacaatttcacacaggaaacagctatgaccatgattacgccaagctatttaggtgacact............atagaatactcaagctatgcatccaacgcgttgggagctctcccatatggtcgacctgcaggcggccgc.....................gaattcactagtgattggatccct...gagcgattctctggttccaag......tctggcacctcaggctccctggccatcagtgggctccggtccgaggatgaggctgattattactgtgcagcatgggatgacactttgaatggtgtgatgttcggcggagggaccaagctcaccgtcctag	gtatgttgtgtggaattgtgagcggat...aacaatttcacacaggaaacagctatgaccatgattacgccaagctatttaggtgacact............atagaatactcaagctatgcatccaacgcgttgggagctctcccatatggtcgacctgcaggcggccgc.....................gaattcactagtgattggatccct...gagcgattctctggttccaag......tctggcacctcaggctccctggccatcagtgggctccggtccgaggatgaggctgattattactgtgcagcatgggatgacactttgaatggt	gtatgttgtgtggaattgtgagcggat...aacaatttcacacaggaaacagctatgaccatgattacgccaagctat	ttaggtgacact............atagaatactca	agctatgcatccaacgcgttgggagctctcccatatggtcgacctgcaggc	ggccgc.....................gaa	ttcactagtgattggatccct...gagcgattctctggttccaag......tctggcacctcaggctccctggccatcagtgggctccggtccgaggatgaggctgattattactgt	gcagcatgggatgacactttgaatggtgtgatg	tgtgcagcatgggatgacactttgaatggtgtgatgttc	gtgatgttcggcggagggaccaagctcaccgtcctag	ttcggcggagggaccaagctcaccgtcctag
4	Clone IgL-4-3	unproductive	Homsap IGLV1-47*01 F	Homsap IGLJ2*01 F, or Homsap IGLJ3*01 F			tttatgcttccggctcgtatgttgtgt...ggaattgtgagcggataacaatttcacacaggaaacagctatgaccatgattacgccaagcta.........tttaggtgacactatagaatactcaagctatgcatccaacgcgttgggagctctcccatatggtcgacc.....................tgcaggcggccgcgaattcactag...tgattattctctggctccaag......tctggcacctcaggctccctggccatcagtgggctccggtccgaggatgaggctgattattactttgcagcatgggatgacactttgaatggtgtgatgttcggcggagggaccaagctcaccgtcctag	tttatgcttccggctcgtatgttgtgt...ggaattgtgagcggataacaatttcacacaggaaacagctatgaccatgattacgccaagcta.........tttaggtgacactatagaatactcaagctatgcatccaacgcgttgggagctctcccatatggtcgacc.....................tgcaggcggccgcgaattcactag...tgattattctctggctccaag......tctggcacctcaggctccctggccatcagtgggctccggtccgaggatgaggctgattattactttgcagcatgggatgacactttgaatggt	tttatgcttccggctcgtatgttgtgt...ggaattgtgagcggataacaatttcacacaggaaacagctatgaccat	gattacgccaagcta.........tttaggtgacac	tatagaatactcaagctatgcatccaacgcgttgggagctctcccatatgg	tcgacc.....................tgc	aggcggccgcgaattcactag...tgattattctctggctccaag......tctggcacctcaggctccctggccatcagtgggctccggtccgaggatgaggctgattattacttt	gcagcatgggatgacactttgaatggtgtgatg	tttgcagcatgggatgacactttgaatggtgtgatgttc	gtgatgttcggcggagggaccaagctcaccgtcctag	ttcggcggagggaccaagctcaccgtcctag
4	Clone IgL-4-4	unproductive	Homsap IGLV1-47*01 F	Homsap IGLJ2*01 F, or Homsap IGLJ3*01 F			tttatgcttccggctcgtatgttgtgt...ggaattgtgagcggataacaatttcacacaggaaacagctatgaccatgattacgccaagcta.........tttaggtgacactatagaatactcaagctatgcatccaacgcgttgggagctctcccatatggtcgacc.....................tgcaggcggccgcgaattcactag...tgattattctctggctccaag......tctggcacctcaggctccctggccatcagtgggctccggtccgaggatgaggctgattattactgtgcggcatgggatgacactttgaatggtgtgatgttcggcggagggaccaagctcaccgtcctag	tttatgcttccggctcgtatgttgtgt...ggaattgtgagcggataacaatttcacacaggaaacagctatgaccatgattacgccaagcta.........tttaggtgacactatagaatactcaagctatgcatccaacgcgttgggagctctcccatatggtcgacc.....................tgcaggcggccgcgaattcactag...tgattattctctggctccaag......tctggcacctcaggctccctggccatcagtgggctccggtccgaggatgaggctgattattactgtgcggcatgggatgacactttgaatggt	tttatgcttccggctcgtatgttgtgt...ggaattgtgagcggataacaatttcacacaggaaacagctatgaccat	gattacgccaagcta.........tttaggtgacac	tatagaatactcaagctatgcatccaacgcgttgggagctctcccatatgg	tcgacc.....................tgc	aggcggccgcgaattcactag...tgattattctctggctccaag......tctggcacctcaggctccctggccatcagtgggctccggtccgaggatgaggctgattattactgt	gcggcatgggatgacactttgaatggtgtgatg	tgtgcggcatgggatgacactttgaatggtgtgatgttc	gtgatgttcggcggagggaccaagctcaccgtcctag	ttcggcggagggaccaagctcaccgtcctag
4	Clone IgL-4-5	unproductive	Homsap IGLV1-47*01 F	Homsap IGLJ2*01 F, or Homsap IGLJ3*01 F			tttatgcttccggctcgtatgttgtgt...ggaattgtgagcggataacaatttcacacaggaaacagctatgaccatgattacgccaagcta.........tttaggtgacactatagaatactcaagctatgcatccaacgcgttgggagctctcccatatggtcgacc.....................tgcaggcggccgcgaattcactag...tgattattctctggctccaag......tctggcacctcaggctccctggccatcagtgggctccggtccgaggatgaggctgattattactgtgcagcatgggatgacactttgaatggtgtgatgttcggcggagggaccaagctcaccgtcctag	tttatgcttccggctcgtatgttgtgt...ggaattgtgagcggataacaatttcacacaggaaacagctatgaccatgattacgccaagcta.........tttaggtgacactatagaatactcaagctatgcatccaacgcgttgggagctctcccatatggtcgacc.....................tgcaggcggccgcgaattcactag...tgattattctctggctccaag......tctggcacctcaggctccctggccatcagtgggctccggtccgaggatgaggctgattattactgtgcagcatgggatgacactttgaatggt	tttatgcttccggctcgtatgttgtgt...ggaattgtgagcggataacaatttcacacaggaaacagctatgaccat	gattacgccaagcta.........tttaggtgacac	tatagaatactcaagctatgcatccaacgcgttgggagctctcccatatgg	tcgacc.....................tgc	aggcggccgcgaattcactag...tgattattctctggctccaag......tctggcacctcaggctccctggccatcagtgggctccggtccgaggatgaggctgattattactgt	gcagcatgggatgacactttgaatggtgtgatg	tgtgcagcatgggatgacactttgaatggtgtgatgttc	gtgatgttcggcggagggaccaagctcaccgtcctag	ttcggcggagggaccaagctcaccgtcctag
5	Clone IgD-5-10	productive	Homsap IGHV1-3*01 F	Homsap IGHJ4*02 F	Homsap IGHD6-13*01 F	ttaggtgacactatagaatactcaagc...tatgcatccaacgcgttgggagctctcccatatggtcgacctgcaggcggccgcgaattc............actag........tgatttgggtccgccagcctccgggacaaaggcttgagtggatgggatggatcaacgctggc......aatggtaacacaaaatattcacagaagttccag...ggcagagtcaccattaccaaggacacatccgcgagcacagcctacatggagctgagcagcctgagatctgaagacgcggctgtgtattactgtgcgagaaggtatagcagcagggatgagcactttgactactggggccagggaaccctggtcaccgtctcctctg		ttaggtgacactatagaatactcaagc...tatgcatccaacgcgttgggagctctcccatatggtcgacctgcaggcggccgcgaattc............actag........tgatttgggtccgccagcctccgggacaaaggcttgagtggatgggatggatcaacgctggc......aatggtaacacaaaatattcacagaagttccag...ggcagagtcaccattaccaaggacacatccgcgagcacagcctacatggagctgagcagcctgagatctgaagacgcggctgtgtattactgtgcgaga	ttaggtgacactatagaatactcaagc...tatgcatccaacgcgttgggagctctcccatatggtcgacctgcaggc	ggccgcgaattc............actag.......	.tgatttgggtccgccagcctccgggacaaaggcttgagtggatgggatgg	atcaacgctggc......aatggtaacaca	aaatattcacagaagttccag...ggcagagtcaccattaccaaggacacatccgcgagcacagcctacatggagctgagcagcctgagatctgaagacgcggctgtgtattactgt	gcgagaaggtatagcagcagggatgagcactttgactac	tgtgcgagaaggtatagcagcagggatgagcactttgactactgg	actttgactactggggccagggaaccctggtcaccgtctcctctg	tggggccagggaaccctggtcaccgtctcctctg
5	Clone IgD-5-11	productive	Homsap IGHV1-3*01 F	Homsap IGHJ4*02 F	Homsap IGHD6-13*01 F	ttaggtgacactatagaatactcaagc...tatgcatccaacgcgttgggagctctcccatatggtcgacctgcaggcggccgcgaattc............actag........tgatttgggtccggcaggctcctggacaaaggcttgagtggatgggatggatcaacgctggc......aatggtaacacaaaatattcacaggagttccag...ggcagagtcgccattaccaaggacacatccgcgagcacagcctacatggagctgagcagcctgagatctgaagacacgcctgtgtattactgtgcgagaaggtatagcagcagggatgagcactttgactactggggccagggaaccctggtcaccgtctcctctg		ttaggtgacactatagaatactcaagc...tatgcatccaacgcgttgggagctctcccatatggtcgacctgcaggcggccgcgaattc............actag........tgatttgggtccggcaggctcctggacaaaggcttgagtggatgggatggatcaacgctggc......aatggtaacacaaaatattcacaggagttccag...ggcagagtcgccattaccaaggacacatccgcgagcacagcctacatggagctgagcagcctgagatctgaagacacgcctgtgtattactgtgcgaga	ttaggtgacactatagaatactcaagc...tatgcatccaacgcgttgggagctctcccatatggtcgacctgcaggc	ggccgcgaattc............actag.......	.tgatttgggtccggcaggctcctggacaaaggcttgagtggatgggatgg	atcaacgctggc......aatggtaacaca	aaatattcacaggagttccag...ggcagagtcgccattaccaaggacacatccgcgagcacagcctacatggagctgagcagcctgagatctgaagacacgcctgtgtattactgt	gcgagaaggtatagcagcagggatgagcactttgactac	tgtgcgagaaggtatagcagcagggatgagcactttgactactgg	actttgactactggggccagggaaccctggtcaccgtctcctctg	tggggccagggaaccctggtcaccgtctcctctg
5	Clone IgD-5-1	productive	Homsap IGHV1-3*01 F	Homsap IGHJ4*02 F	Homsap IGHD6-13*01 F	.................................................................gtcgcatgctcccggccgccatggc............ggccgcgggaattcgatttgggtccggcaggctcccggacaaaggcttgagtggatgggatggatcaacgctggc......aatggtaacgcaaaatattcacagaagttccag...ggcagagtcaccattaccaaggacacatccgcgagcacagcctacatggagctgagcagcctgaggtctgaagacacggctgtgtattactgtgcgagaaggtatagcagcagggatgagtactttgactactggggccagggaaccctggtcaccgtctcctctg		.................................................................gtcgcatgctcccggccgccatggc............ggccgcgggaattcgatttgggtccggcaggctcccggacaaaggcttgagtggatgggatggatcaacgctggc......aatggtaacgcaaaatattcacagaagttccag...ggcagagtcaccattaccaaggacacatccgcgagcacagcctacatggagctgagcagcctgaggtctgaagacacggctgtgtattactgtgcgaga	.................................................................gtcgcatgctccc	ggccgccatggc............ggccgcgggaat	tcgatttgggtccggcaggctcccggacaaaggcttgagtggatgggatgg	atcaacgctggc......aatggtaacgca	aaatattcacagaagttccag...ggcagagtcaccattaccaaggacacatccgcgagcacagcctacatggagctgagcagcctgaggtctgaagacacggctgtgtattactgt	gcgagaaggtatagcagcagggatgagtactttgactac	tgtgcgagaaggtatagcagcagggatgagtactttgactactgg	tactttgactactggggccagggaaccctggtcaccgtctcctctg	tggggccagggaaccctggtcaccgtctcctctg
5	Clone IgD-5-3	productive	Homsap IGHV1-3*01 F	Homsap IGHJ4*02 F	Homsap IGHD6-13*01 F	ttaggtgacactatagaatactcaagc...tatgcatccaacgcgttgggagctctcccatatggtcgacctgcaggcggccgcgaattc............actag........tgatttggatccgccaggctcccggacaaaggcttgagtggatgggatggatcaacgctggc......aatggtaacacaaaatattcacagaagttccag...ggcagagtcaccattaccaaggacacatccgcgagcacagcctacatggagctgagcagcctgagatctgaagacacggctgtgtattactgtgcgagaaggtatagcagcagggatgagcactttgactactggggccagggaaccctggtcaccgtctcctctg		ttaggtgacactatagaatactcaagc...tatgcatccaacgcgttgggagctctcccatatggtcgacctgcaggcggccgcgaattc............actag........tgatttggatccgccaggctcccggacaaaggcttgagtggatgggatggatcaacgctggc......aatggtaacacaaaatattcacagaagttccag...ggcagagtcaccattaccaaggacacatccgcgagcacagcctacatggagctgagcagcctgagatctgaagacacggctgtgtattactgtgcgaga	ttaggtgacactatagaatactcaagc...tatgcatccaacgcgttgggagctctcccatatggtcgacctgcaggc	ggccgcgaattc............actag.......	.tgatttggatccgccaggctcccggacaaaggcttgagtggatgggatgg	atcaacgctggc......aatggtaacaca	aaatattcacagaagttccag...ggcagagtcaccattaccaaggacacatccgcgagcacagcctacatggagctgagcagcctgagatctgaagacacggctgtgtattactgt	gcgagaaggtatagcagcagggatgagcactttgactac	tgtgcgagaaggtatagcagcagggatgagcactttgactactgg	actttgactactggggccagggaaccctggtcaccgtctcctctg	tggggccagggaaccctggtcaccgtctcctctg
5	Clone IgD-5-4	productive	Homsap IGHV1-3*01 F	Homsap IGHJ4*02 F	Homsap IGHD6-13*01 F	.......................................................tgggcccgacgtcgcatgctcccggccgccatggc............ggccgcgggaattcgatttgggtccgccaggccccgggacaaaggcttgagtggatgggatggatcaacgctggc......aatggtaacacaaaatattcacagaagttccag...ggcagagtcaccattaccaagggcacatccgcgagcacagcctacatggagctgagcagcctgagatctgaagacacggctgtgtattactgtgcgagaaggtatagcagcagggatgagcactttgactactggggccagggaaccctggtcaccgtctcctctg		.......................................................tgggcccgacgtcgcatgctcccggccgccatggc............ggccgcgggaattcgatttgggtccgccaggccccgggacaaaggcttgagtggatgggatggatcaacgctggc......aatggtaacacaaaatattcacagaagttccag...ggcagagtcaccattaccaagggcacatccgcgagcacagcctacatggagctgagcagcctgagatctgaagacacggctgtgtattactgtgcgaga	.......................................................tgggcccgacgtcgcatgctccc	ggccgccatggc............ggccgcgggaat	tcgatttgggtccgccaggccccgggacaaaggcttgagtggatgggatgg	atcaacgctggc......aatggtaacaca	aaatattcacagaagttccag...ggcagagtcaccattaccaagggcacatccgcgagcacagcctacatggagctgagcagcctgagatctgaagacacggctgtgtattactgt	gcgagaaggtatagcagcagggatgagcactttgactac	tgtgcgagaaggtatagcagcagggatgagcactttgactactgg	actttgactactggggccagggaaccctggtcaccgtctcctctg	tggggccagggaaccctggtcaccgtctcctctg
5	Clone IgD-5-5	productive	Homsap IGHV1-3*01 F	Homsap IGHJ4*02 F	Homsap IGHD6-13*01 F	ttaggtgacactatagaatactcaagc...tatgcatccaacgcgttgggagctctcccatatggtcgacctgcaggcggccgcgaattc............actag........tgatttgggtccggcaggctcccgg.caaaggcttgagtggatgggatggatcaacgctggc......aatggtaacacaaaatattcacagaagttccag...ggcagagtcaccattaccaaggacacatccgcgagcacagcctacatggagctgagcagcctgagatctgaagacacggctgtgtattactgtgcgagaaggtatagcagcagggatgagcactttgactactggggccagggaaccctggtcaccgtctcctctg		ttaggtgacactatagaatactcaagc...tatgcatccaacgcgttgggagctctcccatatggtcgacctgcaggcggccgcgaattc............actag........tgatttgggtccggcaggctcccgg.caaaggcttgagtggatgggatggatcaacgctggc......aatggtaacacaaaatattcacagaagttccag...ggcagagtcaccattaccaaggacacatccgcgagcacagcctacatggagctgagcagcctgagatctgaagacacggctgtgtattactgtgcgaga	ttaggtgacactatagaatactcaagc...tatgcatccaacgcgttgggagctctcccatatggtcgacctgcaggc	ggccgcgaattc............actag.......	.tgatttgggtccggcaggctcccgg.caaaggcttgagtggatgggatgg	atcaacgctggc......aatggtaacaca	aaatattcacagaagttccag...ggcagagtcaccattaccaaggacacatccgcgagcacagcctacatggagctgagcagcctgagatctgaagacacggctgtgtattactgt	gcgagaaggtatagcagcagggatgagcactttgactac	tgtgcgagaaggtatagcagcagggatgagcactttgactactgg	actttgactactggggccagggaaccctggtcaccgtctcctctg	tggggccagggaaccctggtcaccgtctcctctg
5	Clone IgD-5-6	productive	Homsap IGHV1-3*01 F	Homsap IGHJ4*02 F	Homsap IGHD6-13*01 F	.................................................................gtcgcatgctcccggccgccatggc............ggccgcgggaattcgatttgggtccgccaggcccctggacaaaggcttgagtggatgggatggatcaacgctggc......aatggtaacacaaaatattcacaggagttccag...ggcagagtcaccattaccaaggacacatccgcgagcacagcctacatggagctgagcagcctgagatctgaagacacggctgtgtattactgtgcgagaaggtatagcagcagggatgagcactttgactactggggccagggagccctggtcaccgtctcctctg		.................................................................gtcgcatgctcccggccgccatggc............ggccgcgggaattcgatttgggtccgccaggcccctggacaaaggcttgagtggatgggatggatcaacgctggc......aatggtaacacaaaatattcacaggagttccag...ggcagagtcaccattaccaaggacacatccgcgagcacagcctacatggagctgagcagcctgagatctgaagacacggctgtgtattactgtgcgaga	.................................................................gtcgcatgctccc	ggccgccatggc............ggccgcgggaat	tcgatttgggtccgccaggcccctggacaaaggcttgagtggatgggatgg	atcaacgctggc......aatggtaacaca	aaatattcacaggagttccag...ggcagagtcaccattaccaaggacacatccgcgagcacagcctacatggagctgagcagcctgagatctgaagacacggctgtgtattactgt	gcgagaaggtatagcagcagggatgagcactttgactac	tgtgcgagaaggtatagcagcagggatgagcactttgactactgg	actttgactactggggccagggagccctggtcaccgtctcctctg	tggggccagggagccctggtcaccgtctcctctg
5	Clone IgD-5-7	productive	Homsap IGHV1-3*01 F	Homsap IGHJ4*02 F	Homsap IGHD6-13*01 F	................................................ggcgattgggcccgacgtcgcatgctcccggccgccatggcg............gccgcgggaattcgattttgggtccggcaggctcccggacaaaggcttgagcggatgggatggatcaacgctggc......aatggtaacacaaaatattcacagaagttccag...ggcagagtcaccattaccaaggacacatccgcgagcacagcctacatggagctgagcagcctgagatctgaagacacggctgtgtattactgtgcgagaaggtatagcagcagggatgagcactttgactactggggccagggaactctggtcaccgtctcctctg		................................................ggcgattgggcccgacgtcgcatgctcccggccgccatggcg............gccgcgggaattcgattttgggtccggcaggctcccggacaaaggcttgagcggatgggatggatcaacgctggc......aatggtaacacaaaatattcacagaagttccag...ggcagagtcaccattaccaaggacacatccgcgagcacagcctacatggagctgagcagcctgagatctgaagacacggctgtgtattactgtgcgaga	................................................ggcgattgggcccgacgtcgcatgctcccg	gccgccatggcg............gccgcgggaatt	cgattttgggtccggcaggctcccggacaaaggcttgagcggatgggatgg	atcaacgctggc......aatggtaacaca	aaatattcacagaagttccag...ggcagagtcaccattaccaaggacacatccgcgagcacagcctacatggagctgagcagcctgagatctgaagacacggctgtgtattactgt	gcgagaaggtatagcagcagggatgagcactttgactac	tgtgcgagaaggtatagcagcagggatgagcactttgactactgg	actttgactactggggccagggaactctggtcaccgtctcctctg	tggggccagggaactctggtcaccgtctcctctg
5	Clone IgD-5-8	productive	Homsap IGHV1-3*01 F	Homsap IGHJ4*02 F	Homsap IGHD6-13*01 F	........................................................tgggccgacgtcgcatgctcccggccgccatggc............ggccgcgggaattcgatttggatccgccaggctccgggacaaaggcttgagtggatgggatggatcaacgctggc......aatggtaacacaaaatattcacagaagttccag...ggcagagtcaccattaccaaggacacatccgcgagcacagcctacatggagctgagcagcctgagatctgaagacacggctgtgtattactgtgcgagaaggtatagcagcagggttgaccactttgactactggggccagggaaccctggtcaccgtctcctctg		........................................................tgggccgacgtcgcatgctcccggccgccatggc............ggccgcgggaattcgatttggatccgccaggctccgggacaaaggcttgagtggatgggatggatcaacgctggc......aatggtaacacaaaatattcacagaagttccag...ggcagagtcaccattaccaaggacacatccgcgagcacagcctacatggagctgagcagcctgagatctgaagacacggctgtgtattactgtgcgaga	........................................................tgggccgacgtcgcatgctccc	ggccgccatggc............ggccgcgggaat	tcgatttggatccgccaggctccgggacaaaggcttgagtggatgggatgg	atcaacgctggc......aatggtaacaca	aaatattcacagaagttccag...ggcagagtcaccattaccaaggacacatccgcgagcacagcctacatggagctgagcagcctgagatctgaagacacggctgtgtattactgt	gcgagaaggtatagcagcagggttgaccactttgactac	tgtgcgagaaggtatagcagcagggttgaccactttgactactgg	accactttgactactggggccagggaaccctggtcaccgtctcctctg	tggggccagggaaccctggtcaccgtctcctctg
5	Clone IgD-5-9	productive	Homsap IGHV1-3*01 F	Homsap IGHJ4*02 F	Homsap IGHD6-13*01 F	.................................................ggcgattgggcccgacgtcgcatgctcccggccgccatggc............ggccgcgggaattcgatttgggtccgacaggc.cccgggcaaaggcttgagtggatgggatggatcaacgctggc......aatggtaacacaaaatattcacagaagttccag...ggcagagtcaccattaccaaggacacatccgcgagcacagcctacatggagctgagcagcctgagatctgaagacacggctgtgtattactgtgcgagaaggtatagcagcagggatgagcactttgactactggggccagggaaccctggtcaccgtctcctctg		.................................................ggcgattgggcccgacgtcgcatgctcccggccgccatggc............ggccgcgggaattcgatttgggtccgacaggc.cccgggcaaaggcttgagtggatgggatggatcaacgctggc......aatggtaacacaaaatattcacagaagttccag...ggcagagtcaccattaccaaggacacatccgcgagcacagcctacatggagctgagcagcctgagatctgaagacacggctgtgtattactgtgcgaga	.................................................ggcgattgggcccgacgtcgcatgctccc	ggccgccatggc............ggccgcgggaat	tcgatttgggtccgacaggc.cccgggcaaaggcttgagtggatgggatgg	atcaacgctggc......aatggtaacaca	aaatattcacagaagttccag...ggcagagtcaccattaccaaggacacatccgcgagcacagcctacatggagctgagcagcctgagatctgaagacacggctgtgtattactgt	gcgagaaggtatagcagcagggatgagcactttgactac	tgtgcgagaaggtatagcagcagggatgagcactttgactactgg	actttgactactggggccagggaaccctggtcaccgtctcctctg	tggggccagggaaccctggtcaccgtctcctctg
5	Clone IgA-5-10	unproductive	Homsap IGHV1-2*02 F	Homsap IGHJ4*02 F	Homsap IGHD5-12*01 F	caagctatttaggtgacactatagaat...actcaagctatgcatccaacgcgttgggagctctcccatatggtcgacctgcaggcggcc............gcgaattcactagtgatttgggtccggcagcctcctggacaaggacttgagtggatgggatggatcaaccctagc......agtggtggcacaaagtttgcacagaagtttctg...ggcagggtcaccatgaccagggatatgtccatcagcacagcccatatggaactgagcaggctgacatctgacgacacggccgtgtattatcgtgcgagagatagttacttcgggtactggggccagggaaccctggtcaccgtctcctctg		caagctatttaggtgacactatagaat...actcaagctatgcatccaacgcgttgggagctctcccatatggtcgacctgcaggcggcc............gcgaattcactagtgatttgggtccggcagcctcctggacaaggacttgagtggatgggatggatcaaccctagc......agtggtggcacaaagtttgcacagaagtttctg...ggcagggtcaccatgaccagggatatgtccatcagcacagcccatatggaactgagcaggctgacatctgacgacacggccgtgtattatcgtgcgagaga	caagctatttaggtgacactatagaat...actcaagctatgcatccaacgcgttgggagctctcccatatggtcgac	ctgcaggcggcc............gcgaattcacta	gtgatttgggtccggcagcctcctggacaaggacttgagtggatgggatgg	atcaaccctagc......agtggtggcaca	aagtttgcacagaagtttctg...ggcagggtcaccatgaccagggatatgtccatcagcacagcccatatggaactgagcaggctgacatctgacgacacggccgtgtattatcgt	gcgagagatagttacttcgggtac	cgtgcgagagatagttacttcgggtactgg	tactggggccagggaaccctggtcaccgtctcctctg	tggggccagggaaccctggtcaccgtctcctctg
5	Clone IgA-5-11	productive	Homsap IGHV3-7*01 F	Homsap IGHJ4*02 F	Homsap IGHD4-11*01 ORF	.................................................ggcgattgggcccgacgtcgcatgctcccggccgccatggc............ggccgcgggaattcgatttgggtccggcaggctcctgggagggggcttgagtgggtggcccacgtaaagcaagat......ggaagtgagaaatactatgtggactctgtgaag...ggccgatttattatctccagagacaacgccaagaactcattgtatctgcaaatgaacagcctgagagccgacgacacggctatatattactgtacgggtagtaaatacgggctagattattggggccagggaaccctggtcaccgtctcctctg		.................................................ggcgattgggcccgacgtcgcatgctcccggccgccatggc............ggccgcgggaattcgatttgggtccggcaggctcctgggagggggcttgagtgggtggcccacgtaaagcaagat......ggaagtgagaaatactatgtggactctgtgaag...ggccgatttattatctccagagacaacgccaagaactcattgtatctgcaaatgaacagcctgagagccgacgacacggctatatattactgtacg	.................................................ggcgattgggcccgacgtcgcatgctccc	ggccgccatggc............ggccgcgggaat	tcgatttgggtccggcaggctcctgggagggggcttgagtgggtggcccac	gtaaagcaagat......ggaagtgagaaa	tactatgtggactctgtgaag...ggccgatttattatctccagagacaacgccaagaactcattgtatctgcaaatgaacagcctgagagccgacgacacggctatatattactgt	acgggtagtaaatacgggctagattat	tgtacgggtagtaaatacgggctagattattgg	gattattggggccagggaaccctggtcaccgtctcctctg	tggggccagggaaccctggtcaccgtctcctctg
5	Clone IgA-5-1	productive	Homsap IGHV3-7*01 F	Homsap IGHJ4*02 F	Homsap IGHD4-11*01 ORF	.................................................................gtcgcatgctcccggccgccatggc............ggccgcgggaattcgatttgggtccggcagcctcctgggagggggcttgagtgggtggcccacgtaaagcaagat......ggaagtgagaaatactatgtggactctgtgaag...ggccgatttattatctccagagacaacgccaagaactcattgtatctgcaaatgaacagcctgagagccgacgacacggctatatattactgtacgggtagtaaatacgggctagattattggggccagggaaccctggtcaccgtctcctctg		.................................................................gtcgcatgctcccggccgccatggc............ggccgcgggaattcgatttgggtccggcagcctcctgggagggggcttgagtgggtggcccacgtaaagcaagat......ggaagtgagaaatactatgtggactctgtgaag...ggccgatttattatctccagagacaacgccaagaactcattgtatctgcaaatgaacagcctgagagccgacgacacggctatatattactgtacg	.................................................................gtcgcatgctccc	ggccgccatggc............ggccgcgggaat	tcgatttgggtccggcagcctcctgggagggggcttgagtgggtggcccac	gtaaagcaagat......ggaagtgagaaa	tactatgtggactctgtgaag...ggccgatttattatctccagagacaacgccaagaactcattgtatctgcaaatgaacagcctgagagccgacgacacggctatatattactgt	acgggtagtaaatacgggctagattat	tgtacgggtagtaaatacgggctagattattgg	gattattggggccagggaaccctggtcaccgtctcctctg	tggggccagggaaccctggtcaccgtctcctctg
5	Clone IgA-5-2	unproductive	Homsap IGHV1-2*02 F	Homsap IGHJ4*02 F	Homsap IGHD5-12*01 F	caagctatttaggtgacactatagaat...actcaagctatgcatccaacgcgttgggagctctcccatatggtcgacctgcaggcggcc............gcgaattcactagtgatttgggtccggcagcctcctggacaaggacttgagtggatgggatggatcaaccctagc......agtggtggcacagagtttgcacagaagtttctg...ggcagggtcaccatgaccagggatatgtccatcagcacagcccatgtggaactgagcaggctgacatctgacgacacggccgtgtattattgtgcgagagatagttacttcgggtactggggccagggaaccctggtcaccgtctcctctg		caagctatttaggtgacactatagaat...actcaagctatgcatccaacgcgttgggagctctcccatatggtcgacctgcaggcggcc............gcgaattcactagtgatttgggtccggcagcctcctggacaaggacttgagtggatgggatggatcaaccctagc......agtggtggcacagagtttgcacagaagtttctg...ggcagggtcaccatgaccagggatatgtccatcagcacagcccatgtggaactgagcaggctgacatctgacgacacggccgtgtattattgtgcgagaga	caagctatttaggtgacactatagaat...actcaagctatgcatccaacgcgttgggagctctcccatatggtcgac	ctgcaggcggcc............gcgaattcacta	gtgatttgggtccggcagcctcctggacaaggacttgagtggatgggatgg	atcaaccctagc......agtggtggcaca	gagtttgcacagaagtttctg...ggcagggtcaccatgaccagggatatgtccatcagcacagcccatgtggaactgagcaggctgacatctgacgacacggccgtgtattattgt	gcgagagatagttacttcgggtac	tgtgcgagagatagttacttcgggtactgg	tactggggccagggaaccctggtcaccgtctcctctg	tggggccagggaaccctggtcaccgtctcctctg
5	Clone IgA-5-3	productive	Homsap IGHV1-2*02 F	Homsap IGHJ4*02 F	Homsap IGHD5-12*01 F	.................................................ggcgattgggcccgacgtcgcatgctcccggccgccatggc............ggccgcgggaattcgatttgggtccggcaggctcctggacaaggacttgagtggatgggatggatcaaccctagc......agtggtggcacaaagtttgcacagaagtttctg...ggcagggtcaccatgaccagggatatgtccatcagcacagcccatatggaactgagcaggctgacatccgacgacacggccgtgtattattgtgcgagagatagttacttcgggtactggggccagggaaccctggtcaccgtctcctctg		.................................................ggcgattgggcccgacgtcgcatgctcccggccgccatggc............ggccgcgggaattcgatttgggtccggcaggctcctggacaaggacttgagtggatgggatggatcaaccctagc......agtggtggcacaaagtttgcacagaagtttctg...ggcagggtcaccatgaccagggatatgtccatcagcacagcccatatggaactgagcaggctgacatccgacgacacggccgtgtattattgtgcgagaga	.................................................ggcgattgggcccgacgtcgcatgctccc	ggccgccatggc............ggccgcgggaat	tcgatttgggtccggcaggctcctggacaaggacttgagtggatgggatgg	atcaaccctagc......agtggtggcaca	aagtttgcacagaagtttctg...ggcagggtcaccatgaccagggatatgtccatcagcacagcccatatggaactgagcaggctgacatccgacgacacggccgtgtattattgt	gcgagagatagttacttcgggtac	tgtgcgagagatagttacttcgggtactgg	tactggggccagggaaccctggtcaccgtctcctctg	tggggccagggaaccctggtcaccgtctcctctg
5	Clone IgA-5-4	productive	Homsap IGHV1-2*02 F	Homsap IGHJ4*02 F	Homsap IGHD5-12*01 F	................................................gggcgattgggcccgacgtcgcatgctcccggccgccatggc............ggccgcgggaattcgatttgggtccgccagcctcctggacaaggacttgagtggatgggatggatcaaccctagc......agtggtggcacaaagtttgcacagaagtttctg...ggcagggtcaccatgaccagggatatgtccatcagcacagcccatatggaactgagcaggctgacatctgacgacacggccgtgtattattgtgcgagagatagttacttcgggtactggggccagggaaccctggtcaccgtctcctctg		................................................gggcgattgggcccgacgtcgcatgctcccggccgccatggc............ggccgcgggaattcgatttgggtccgccagcctcctggacaaggacttgagtggatgggatggatcaaccctagc......agtggtggcacaaagtttgcacagaagtttctg...ggcagggtcaccatgaccagggatatgtccatcagcacagcccatatggaactgagcaggctgacatctgacgacacggccgtgtattattgtgcgagaga	................................................gggcgattgggcccgacgtcgcatgctccc	ggccgccatggc............ggccgcgggaat	tcgatttgggtccgccagcctcctggacaaggacttgagtggatgggatgg	atcaaccctagc......agtggtggcaca	aagtttgcacagaagtttctg...ggcagggtcaccatgaccagggatatgtccatcagcacagcccatatggaactgagcaggctgacatctgacgacacggccgtgtattattgt	gcgagagatagttacttcgggtac	tgtgcgagagatagttacttcgggtactgg	tactggggccagggaaccctggtcaccgtctcctctg	tggggccagggaaccctggtcaccgtctcctctg
5	Clone IgA-5-5	unproductive	Homsap IGHV1-2*02 F	Homsap IGHJ4*02 F	Homsap IGHD5-12*01 F	gccaagctatttaggtgacactataga...atactcaagctatgcatccaacgcgttgggagctctcccatatggtcgacctgcaggcgg............ccgcgaattcactagtgattggtccggcaggctcctggacaaggacttgagtggatgggatggatcaaccctagc......agtggtggcacaaagtttgcacagaagtttctg...ggcagggtcaccatgaccagggatatgtccatcagcacagcccatatggaactgagcaggctgacatctgacgacacggccgtgtattattgtgcgagagatagttacttcgggtactggggccagggaaccctggtcaccgtctcctctg		gccaagctatttaggtgacactataga...atactcaagctatgcatccaacgcgttgggagctctcccatatggtcgacctgcaggcgg............ccgcgaattcactagtgattggtccggcaggctcctggacaaggacttgagtggatgggatggatcaaccctagc......agtggtggcacaaagtttgcacagaagtttctg...ggcagggtcaccatgaccagggatatgtccatcagcacagcccatatggaactgagcaggctgacatctgacgacacggccgtgtattattgtgcgagaga	gccaagctatttaggtgacactataga...atactcaagctatgcatccaacgcgttgggagctctcccatatggtcg	acctgcaggcgg............ccgcgaattcac	tagtgattggtccggcaggctcctggacaaggacttgagtggatgggatgg	atcaaccctagc......agtggtggcaca	aagtttgcacagaagtttctg...ggcagggtcaccatgaccagggatatgtccatcagcacagcccatatggaactgagcaggctgacatctgacgacacggccgtgtattattgt	gcgagagatagttacttcgggtac	tgtgcgagagatagttacttcgggtactgg	tactggggccagggaaccctggtcaccgtctcctctg	tggggccagggaaccctggtcaccgtctcctctg
5	Clone IgA-5-7	productive	Homsap IGHV1-2*02 F	Homsap IGHJ4*02 F	Homsap IGHD5-12*01 F	.................................................ggcgattgggcccgacgtcgcatgctcccggccgccatggc............ggccgcgggaattcgatttgggtccggcagccccctggacaaggacttgagtggataggatggatcaaccctagc......agtggtggcacagagtttgcacagaagtttctg...ggcagggtcaccatgaccagggatatgtccatcagcacagcccatatggaactgagcaggctgacatctgacgacacggccgtgtattattgtgcgagagatagttacttcgggtactggggccagggaaccctggtcaccgtctcctctg		.................................................ggcgattgggcccgacgtcgcatgctcccggccgccatggc............ggccgcgggaattcgatttgggtccggcagccccctggacaaggacttgagtggataggatggatcaaccctagc......agtggtggcacagagtttgcacagaagtttctg...ggcagggtcaccatgaccagggatatgtccatcagcacagcccatatggaactgagcaggctgacatctgacgacacggccgtgtattattgtgcgagaga	.................................................ggcgattgggcccgacgtcgcatgctccc	ggccgccatggc............ggccgcgggaat	tcgatttgggtccggcagccccctggacaaggacttgagtggataggatgg	atcaaccctagc......agtggtggcaca	gagtttgcacagaagtttctg...ggcagggtcaccatgaccagggatatgtccatcagcacagcccatatggaactgagcaggctgacatctgacgacacggccgtgtattattgt	gcgagagatagttacttcgggtac	tgtgcgagagatagttacttcgggtactgg	tactggggccagggaaccctggtcaccgtctcctctg	tggggccagggaaccctggtcaccgtctcctctg
5	Clone IgA-5-8	unproductive	Homsap IGHV1-2*02 F	Homsap IGHJ4*02 F	Homsap IGHD5-12*01 F	caagctatttaggtgacactatagaat...actcaagctatgcatccaacgcgttgggagctctcccatatggtcgacctgcaggcggcc............gcgaattcactagtgatttgggtccggcaggctccgggacaaggacttgagtggatgggatggatcaaccctagc......agtggtggcacaaagtttgcacagaagtttctg...ggcagggtcaccatgaccagggatatgtccatcagcacagcccatatggaactgagcaggctgacatctgacgacacggccgtgtattattgtgcgagagatagttacttcgggtactggggccagggaaccctggtcaccgtctcctctg		caagctatttaggtgacactatagaat...actcaagctatgcatccaacgcgttgggagctctcccatatggtcgacctgcaggcggcc............gcgaattcactagtgatttgggtccggcaggctccgggacaaggacttgagtggatgggatggatcaaccctagc......agtggtggcacaaagtttgcacagaagtttctg...ggcagggtcaccatgaccagggatatgtccatcagcacagcccatatggaactgagcaggctgacatctgacgacacggccgtgtattattgtgcgagaga	caagctatttaggtgacactatagaat...actcaagctatgcatccaacgcgttgggagctctcccatatggtcgac	ctgcaggcggcc............gcgaattcacta	gtgatttgggtccggcaggctccgggacaaggacttgagtggatgggatgg	atcaaccctagc......agtggtggcaca	aagtttgcacagaagtttctg...ggcagggtcaccatgaccagggatatgtccatcagcacagcccatatggaactgagcaggctgacatctgacgacacggccgtgtattattgt	gcgagagatagttacttcgggtac	tgtgcgagagatagttacttcgggtactgg	tactggggccagggaaccctggtcaccgtctcctctg	tggggccagggaaccctggtcaccgtctcctctg
5	Clone IgA-5-9	productive	Homsap IGHV1-2*02 F	Homsap IGHJ4*02 F	Homsap IGHD5-12*01 F	.......................................................tgggcccgacgtcgcatgctcccggccgccatggc............ggccgcgggaattcgatttgggtccggcagcctcccggacaaggacttgagtggatgggatggatcaaccctagc......agtggtggcacaaagtttgcacagaagtttctg...ggcagggtcaccatgaccagggatatgtccatcagcacagcccatatggaattgagcaggctgacatctggcgacacggccgtgtattattgtgcgagagatagttacttcgggtactggggccagggaaccctggtcaccgtctcctctg		.......................................................tgggcccgacgtcgcatgctcccggccgccatggc............ggccgcgggaattcgatttgggtccggcagcctcccggacaaggacttgagtggatgggatggatcaaccctagc......agtggtggcacaaagtttgcacagaagtttctg...ggcagggtcaccatgaccagggatatgtccatcagcacagcccatatggaattgagcaggctgacatctggcgacacggccgtgtattattgtgcgagaga	.......................................................tgggcccgacgtcgcatgctccc	ggccgccatggc............ggccgcgggaat	tcgatttgggtccggcagcctcccggacaaggacttgagtggatgggatgg	atcaaccctagc......agtggtggcaca	aagtttgcacagaagtttctg...ggcagggtcaccatgaccagggatatgtccatcagcacagcccatatggaattgagcaggctgacatctggcgacacggccgtgtattattgt	gcgagagatagttacttcgggtac	tgtgcgagagatagttacttcgggtactgg	tactggggccagggaaccctggtcaccgtctcctctg	tggggccagggaaccctggtcaccgtctcctctg
6	Clone IgD-6-10	productive	Homsap IGHV3-9*01 F, or Homsap IGHV3-9*02 F	Homsap IGHJ6*02 F		.................................................gggcgattgggccgacgtcgcatgctcccggccgccatggc............ggccgcgggaattcgatttgggtccggcaggctcctgggaagggcctggagtgggtctcaggtattagttggaat......agtggtagcataggctatgcggactctgtgaag...ggccgattcaccatctccagagacaacgccaagaactccctgtatctgctaatgaacagtctgagagctgaggacacggccttgtattactgtgcaaaagcgtactactactacggtatggacgtctggggccaagggaccacggtcaccgtctcctct		.................................................gggcgattgggccgacgtcgcatgctcccggccgccatggc............ggccgcgggaattcgatttgggtccggcaggctcctgggaagggcctggagtgggtctcaggtattagttggaat......agtggtagcataggctatgcggactctgtgaag...ggccgattcaccatctccagagacaacgccaagaactccctgtatctgctaatgaacagtctgagagctgaggacacggccttgtattactgtgcaaaag	.................................................gggcgattgggccgacgtcgcatgctccc	ggccgccatggc............ggccgcgggaat	tcgatttgggtccggcaggctcctgggaagggcctggagtgggtctcaggt	attagttggaat......agtggtagcata	ggctatgcggactctgtgaag...ggccgattcaccatctccagagacaacgccaagaactccctgtatctgctaatgaacagtctgagagctgaggacacggccttgtattactgt	gcaaaagcgtactactactacggtatggacgtc	tgtgcaaaagcgtactactactacggtatggacgtctgg	tactactactacggtatggacgtctggggccaagggaccacggtcaccgtctcctct	tggggccaagggaccacggtcaccgtctcctct
6	Clone IgD-6-1	unproductive	Homsap IGHV3-9*02 F	Homsap IGHJ6*02 F		caagctatttaggtgacactatagaat...actcaagctatgcatccaacgcgttgggagctctcccatatggtcgacctgcaggcggcc............gcgaattcactagtgatttgggtccggcaggctcccgggaagggcctggagtgggtctcaggtaatagttggaat......agtggtagcataggctatgcggactctgtgaag...ggccgattcaccatctccagagacaacgccaagaactccctgtatctgctaatgaacagtctgagagctgaggacacggccttgtattactgtgcaaaagcgtactactactacggtatggacgtctggggccaagggaccacggtcaccgtctcctct		caagctatttaggtgacactatagaat...actcaagctatgcatccaacgcgttgggagctctcccatatggtcgacctgcaggcggcc............gcgaattcactagtgatttgggtccggcaggctcccgggaagggcctggagtgggtctcaggtaatagttggaat......agtggtagcataggctatgcggactctgtgaag...ggccgattcaccatctccagagacaacgccaagaactccctgtatctgctaatgaacagtctgagagctgaggacacggccttgtattactgtgcaaaag	caagctatttaggtgacactatagaat...actcaagctatgcatccaacgcgttgggagctctcccatatggtcgac	ctgcaggcggcc............gcgaattcacta	gtgatttgggtccggcaggctcccgggaagggcctggagtgggtctcaggt	aatagttggaat......agtggtagcata	ggctatgcggactctgtgaag...ggccgattcaccatctccagagacaacgccaagaactccctgtatctgctaatgaacagtctgagagctgaggacacggccttgtattactgt	gcaaaagcgtactactactacggtatggacgtc	tgtgcaaaagcgtactactactacggtatggacgtctgg	tactactactacggtatggacgtctggggccaagggaccacggtcaccgtctcctct	tggggccaagggaccacggtcaccgtctcctct
6	Clone IgD-6-2	unproductive	Homsap IGHV3-9*02 F	Homsap IGHJ6*02 F		aagctatttaggtgacactatagaata...ctcaagctatgcatccaacgcgttgggagctctcccatatggtcgacctgcaggcggccg............cgaattcactagtgattttgggtccggcaggctcccgggaagggcctggagtgggtctcaggtattagttggaat......agtggtagcataggctatgcggactctgtgaag...ggccgattcaccatctccagagacaacgccaagaactccctgtatctgcaaatgaacagtctgagagctgaggacacggccttgtattactgtgcaaaagcgtactactactacggtatggacgtctggggccaagggaccacggtcaccgtctcctct		aagctatttaggtgacactatagaata...ctcaagctatgcatccaacgcgttgggagctctcccatatggtcgacctgcaggcggccg............cgaattcactagtgattttgggtccggcaggctcccgggaagggcctggagtgggtctcaggtattagttggaat......agtggtagcataggctatgcggactctgtgaag...ggccgattcaccatctccagagacaacgccaagaactccctgtatctgcaaatgaacagtctgagagctgaggacacggccttgtattactgtgcaaaag	aagctatttaggtgacactatagaata...ctcaagctatgcatccaacgcgttgggagctctcccatatggtcgacc	tgcaggcggccg............cgaattcactag	tgattttgggtccggcaggctcccgggaagggcctggagtgggtctcaggt	attagttggaat......agtggtagcata	ggctatgcggactctgtgaag...ggccgattcaccatctccagagacaacgccaagaactccctgtatctgcaaatgaacagtctgagagctgaggacacggccttgtattactgt	gcaaaagcgtactactactacggtatggacgtc	tgtgcaaaagcgtactactactacggtatggacgtctgg	tactactactacggtatggacgtctggggccaagggaccacggtcaccgtctcctct	tggggccaagggaccacggtcaccgtctcctct
6	Clone IgD-6-3	productive	Homsap IGHV3-9*01 F, or Homsap IGHV3-9*02 F	Homsap IGHJ6*02 F		.......................................................tgggcccgacgtcgcatgctcccggccgccatggc............ggccgcgggaattcgatttgggtccggcaggctccggggaagggcctggagtgggtctcaggtattagttggaat......agtggtagcataggctatgcggactctgtgaag...ggccgattcaccatctccagagacaacgccaagaactccctgtatctgcaaatgaacagtctgagagctgaggacacggccttgtattactgtgcaaaagcgtactactactacggtatggacgtctggggccaagggaccacggtcaccgtctcctct		.......................................................tgggcccgacgtcgcatgctcccggccgccatggc............ggccgcgggaattcgatttgggtccggcaggctccggggaagggcctggagtgggtctcaggtattagttggaat......agtggtagcataggctatgcggactctgtgaag...ggccgattcaccatctccagagacaacgccaagaactccctgtatctgcaaatgaacagtctgagagctgaggacacggccttgtattactgtgcaaaag	.......................................................tgggcccgacgtcgcatgctccc	ggccgccatggc............ggccgcgggaat	tcgatttgggtccggcaggctccggggaagggcctggagtgggtctcaggt	attagttggaat......agtggtagcata	ggctatgcggactctgtgaag...ggccgattcaccatctccagagacaacgccaagaactccctgtatctgcaaatgaacagtctgagagctgaggacacggccttgtattactgt	gcaaaagcgtactactactacggtatggacgtc	tgtgcaaaagcgtactactactacggtatggacgtctgg	tactactactacggtatggacgtctggggccaagggaccacggtcaccgtctcctct	tggggccaagggaccacggtcaccgtctcctct
6	Clone IgD-6-4	unproductive	Homsap IGHV3-9*02 F	Homsap IGHJ6*02 F		caagctatttaggtgacactatagaat...actcaagctatgcatccaacgcgttgggagctctcccatatggtcgacctgcaggcggcc............gcgaattcactagtgatttgggtccgccaggctcccgggaagggcctggagtgggtctcaggtattagttggaat......agtggtagcataggctatgcggactctgtgaag...ggccgattcaccatctccagagacaacgccaagaactccctgtatctgcaaatgaacagtctgagagctgaggacacggccttgtattactgtgcaaaagcgtactactactacggtatggacgtctggggccaagggaccacggtcaccgtctcctct		caagctatttaggtgacactatagaat...actcaagctatgcatccaacgcgttgggagctctcccatatggtcgacctgcaggcggcc............gcgaattcactagtgatttgggtccgccaggctcccgggaagggcctggagtgggtctcaggtattagttggaat......agtggtagcataggctatgcggactctgtgaag...ggccgattcaccatctccagagacaacgccaagaactccctgtatctgcaaatgaacagtctgagagctgaggacacggccttgtattactgtgcaaaag	caagctatttaggtgacactatagaat...actcaagctatgcatccaacgcgttgggagctctcccatatggtcgac	ctgcaggcggcc............gcgaattcacta	gtgatttgggtccgccaggctcccgggaagggcctggagtgggtctcaggt	attagttggaat......agtggtagcata	ggctatgcggactctgtgaag...ggccgattcaccatctccagagacaacgccaagaactccctgtatctgcaaatgaacagtctgagagctgaggacacggccttgtattactgt	gcaaaagcgtactactactacggtatggacgtc	tgtgcaaaagcgtactactactacggtatggacgtctgg	tactactactacggtatggacgtctggggccaagggaccacggtcaccgtctcctct	tggggccaagggaccacggtcaccgtctcctct
6	Clone IgD-6-5	unproductive	Homsap IGHV3-9*02 F	Homsap IGHJ6*02 F		caagctatttaggtgacactatagaat...actcaagctatgcatccaacgcgttgggagctctcccatatggtcgacctgcaggcggcc............gcgaattcactagtgatttgggtccgccaggctccggggaagggcctggagtgggtctcaggtattagttggaat......agtggtagcataggctatgcggactctgtgaag...ggccgattcaccatctccagagacaacgccaagaactccctgtatctgcaaatgaacagtctgagagctgaggacacggccttgtattactgtgcaaaagcgtactactactacggtatggacgtctggggccaagggaccacggtcaccgtctcctct		caagctatttaggtgacactatagaat...actcaagctatgcatccaacgcgttgggagctctcccatatggtcgacctgcaggcggcc............gcgaattcactagtgatttgggtccgccaggctccggggaagggcctggagtgggtctcaggtattagttggaat......agtggtagcataggctatgcggactctgtgaag...ggccgattcaccatctccagagacaacgccaagaactccctgtatctgcaaatgaacagtctgagagctgaggacacggccttgtattactgtgcaaaag	caagctatttaggtgacactatagaat...actcaagctatgcatccaacgcgttgggagctctcccatatggtcgac	ctgcaggcggcc............gcgaattcacta	gtgatttgggtccgccaggctccggggaagggcctggagtgggtctcaggt	attagttggaat......agtggtagcata	ggctatgcggactctgtgaag...ggccgattcaccatctccagagacaacgccaagaactccctgtatctgcaaatgaacagtctgagagctgaggacacggccttgtattactgt	gcaaaagcgtactactactacggtatggacgtc	tgtgcaaaagcgtactactactacggtatggacgtctgg	tactactactacggtatggacgtctggggccaagggaccacggtcaccgtctcctct	tggggccaagggaccacggtcaccgtctcctct
6	Clone IgD-6-6	unproductive	Homsap IGHV3-9*02 F	Homsap IGHJ6*02 F		caagctatttaggtgacactatagaat...actcaagctatgcatccaacgcgttgggagctctcccatatggtcgacctgcaggcggcc............gcgaattcactagtgatttgggtccgacaggctcccgggaagggcctggagtgggtctcaggtattagttggaat......agtggtagcataggctatgcggactctgtgaag...ggccgattcaccatctccagagacaacgccaagaactccctgtatctgcaaatgaacagtctgagagctgaggacacggccttgtattactgcgcaaaagcgtactactactacggtatggacgtctggggccaagggaccacggtcaccgtctcctct		caagctatttaggtgacactatagaat...actcaagctatgcatccaacgcgttgggagctctcccatatggtcgacctgcaggcggcc............gcgaattcactagtgatttgggtccgacaggctcccgggaagggcctggagtgggtctcaggtattagttggaat......agtggtagcataggctatgcggactctgtgaag...ggccgattcaccatctccagagacaacgccaagaactccctgtatctgcaaatgaacagtctgagagctgaggacacggccttgtattactgcgcaaaag	caagctatttaggtgacactatagaat...actcaagctatgcatccaacgcgttgggagctctcccatatggtcgac	ctgcaggcggcc............gcgaattcacta	gtgatttgggtccgacaggctcccgggaagggcctggagtgggtctcaggt	attagttggaat......agtggtagcata	ggctatgcggactctgtgaag...ggccgattcaccatctccagagacaacgccaagaactccctgtatctgcaaatgaacagtctgagagctgaggacacggccttgtattactgc	gcaaaagcgtactactactacggtatggacgtc	tgcgcaaaagcgtactactactacggtatggacgtctgg	tactactactacggtatggacgtctggggccaagggaccacggtcaccgtctcctct	tggggccaagggaccacggtcaccgtctcctct
6	Clone IgD-6-7	unproductive	Homsap IGHV3-9*02 F	Homsap IGHJ6*02 F		caagctatttaggtgacactatagaat...actcaagctatgcatccaacgcgttgggagctctcccatatggtcgacctgcaggcggcc............gcgaattcactagtgatttgggtccggcaggctcctgggaagggcctggagtgggtctcaggtattagttggaat......agtggtagcataggctatgcggactctgtgaag...ggccgattcaccatctccagagacaacgcaaagaactccctgtatctgcaaatgaacagtctgagagctgaggacacggccttgtattactgtgcaaaagcgtactactactacggtatggacgtctggggccaagggaccacggtcaccgtctcctct		caagctatttaggtgacactatagaat...actcaagctatgcatccaacgcgttgggagctctcccatatggtcgacctgcaggcggcc............gcgaattcactagtgatttgggtccggcaggctcctgggaagggcctggagtgggtctcaggtattagttggaat......agtggtagcataggctatgcggactctgtgaag...ggccgattcaccatctccagagacaacgcaaagaactccctgtatctgcaaatgaacagtctgagagctgaggacacggccttgtattactgtgcaaaag	caagctatttaggtgacactatagaat...actcaagctatgcatccaacgcgttgggagctctcccatatggtcgac	ctgcaggcggcc............gcgaattcacta	gtgatttgggtccggcaggctcctgggaagggcctggagtgggtctcaggt	attagttggaat......agtggtagcata	ggctatgcggactctgtgaag...ggccgattcaccatctccagagacaacgcaaagaactccctgtatctgcaaatgaacagtctgagagctgaggacacggccttgtattactgt	gcaaaagcgtactactactacggtatggacgtc	tgtgcaaaagcgtactactactacggtatggacgtctgg	tactactactacggtatggacgtctggggccaagggaccacggtcaccgtctcctct	tggggccaagggaccacggtcaccgtctcctct
6	Clone IgD-6-8	productive	Homsap IGHV3-9*01 F, or Homsap IGHV3-9*02 F	Homsap IGHJ6*02 F		.................................................ggcgattgggcccgacgtcgcatgctcccggccgccatggc............ggccgcgggaattcgatttgggtccggcaggctcc.gggaagggcctggagtgggtctcaggtattagttggtat......agtggtagcataggctatgcggactctgtgaag...ggccgattcaccatctccagagacaacgccaagaactccctgtatctgctaatgaacagtctgagagctgaggacacggccttgtattactgtgcaaaagcgtactactacggtatggacgtctggggccaagggaccacggtcaccgtctcctct		.................................................ggcgattgggcccgacgtcgcatgctcccggccgccatggc............ggccgcgggaattcgatttgggtccggcaggctcc.gggaagggcctggagtgggtctcaggtattagttggtat......agtggtagcataggctatgcggactctgtgaag...ggccgattcaccatctccagagacaacgccaagaactccctgtatctgctaatgaacagtctgagagctgaggacacggccttgtattactgtgcaaaag	.................................................ggcgattgggcccgacgtcgcatgctccc	ggccgccatggc............ggccgcgggaat	tcgatttgggtccggcaggctcc.gggaagggcctggagtgggtctcaggt	attagttggtat......agtggtagcata	ggctatgcggactctgtgaag...ggccgattcaccatctccagagacaacgccaagaactccctgtatctgctaatgaacagtctgagagctgaggacacggccttgtattactgt	gcaaaagcgtactactacggtatggacgtc	tgtgcaaaagcgtactactacggtatggacgtctgg	tactactacggtatggacgtctggggccaagggaccacggtcaccgtctcctct	tggggccaagggaccacggtcaccgtctcctct
6	Clone IgD-6-9	productive	Homsap IGHV3-9*01 F	Homsap IGHJ6*02 F		cgttgggagctctcccatatggtcgac...ctgcaggcggccgcgaattcactagtgatttggatccggcaggcccctgggttcaccttt............ggtgattatgccatgcactgggtccgacagcctccggggaagggcctggagtgggtctcaggtattagttggaat......agtggtagcataggctatgcggactctgtgaag...ggccgattcaccatctccagagacaacgccaagaactccctgtatctgcaaatgaacagtctgagagctgaggacacggccttgtattactgtgcaaaagcgtactactactacggtatggacgtctggggccaagggaccacggtcaccgtctcctct		cgttgggagctctcccatatggtcgac...ctgcaggcggccgcgaattcactagtgatttggatccggcaggcccctgggttcaccttt............ggtgattatgccatgcactgggtccgacagcctccggggaagggcctggagtgggtctcaggtattagttggaat......agtggtagcataggctatgcggactctgtgaag...ggccgattcaccatctccagagacaacgccaagaactccctgtatctgcaaatgaacagtctgagagctgaggacacggccttgtattactgtgcaaaag	cgttgggagctctcccatatggtcgac...ctgcaggcggccgcgaattcactagtgatttggatccggcaggcccct	gggttcaccttt............ggtgattatgcc	atgcactgggtccgacagcctccggggaagggcctggagtgggtctcaggt	attagttggaat......agtggtagcata	ggctatgcggactctgtgaag...ggccgattcaccatctccagagacaacgccaagaactccctgtatctgcaaatgaacagtctgagagctgaggacacggccttgtattactgt	gcaaaagcgtactactactacggtatggacgtc	tgtgcaaaagcgtactactactacggtatggacgtctgg	tactactactacggtatggacgtctggggccaagggaccacggtcaccgtctcctct	tggggccaagggaccacggtcaccgtctcctct
6	Clone IgE-6-10	productive	Homsap IGHV3-23*01 F, or Homsap IGHV3-23*04 F or Homsap IGHV3-23D*01 F	Homsap IGHJ5*02 F	Homsap IGHD2-21*02 F	.................................................ggcgattgggcccgacgtcgcatgctcccggccgccatggc............ggccgcgggaattcgatttgggtccggcagcctcctgggaagggtctggagtgggtctcaggcgtcggtggaagt......ggggccggtacatactacgcagactccgtgaag...ggccggtttatcatctccagagacaattccaacaatatgttgtttctccaaatgaatagtctcagacccgaagacacggccctttattactgtgcgcgaagggtgacggacttggggatccgtcagtggggccagggaaccctggtcaccgtctcctctg		.................................................ggcgattgggcccgacgtcgcatgctcccggccgccatggc............ggccgcgggaattcgatttgggtccggcagcctcctgggaagggtctggagtgggtctcaggcgtcggtggaagt......ggggccggtacatactacgcagactccgtgaag...ggccggtttatcatctccagagacaattccaacaatatgttgtttctccaaatgaatagtctcagacccgaagacacggccctttattactgtgcg	.................................................ggcgattgggcccgacgtcgcatgctccc	ggccgccatggc............ggccgcgggaat	tcgatttgggtccggcagcctcctgggaagggtctggagtgggtctcaggc	gtcggtggaagt......ggggccggtaca	tactacgcagactccgtgaag...ggccggtttatcatctccagagacaattccaacaatatgttgtttctccaaatgaatagtctcagacccgaagacacggccctttattactgt	gcgcgaagggtgacggacttggggatccgtcag	tgtgcgcgaagggtgacggacttggggatccgtcagtgg	tggggccagggaaccctggtcaccgtctcctctg	tggggccagggaaccctggtcaccgtctcctctg
6	Clone IgE-6-1	unproductive	Homsap IGHV3-23*04 F	Homsap IGHJ5*02 F	Homsap IGHD2-21*02 F	caagctatttaggtgacactatagaat...actcaagctatgcatccaacgcgttgggagctctcccatatggtcgacctgcaggcggcc............gcgaattcactagtgatttgggtccgccaggctcctgggaagggtctggagtgggtctcaggcatcggtggaagt......ggggccggtacatactacgcagactccgtgaag...ggccggtttatcatctccagagacaattccaacaatatgttgtttctccaaatgaatagtctcagacccgaagacacggccctttattactgtgcgcgaagggtgacggacttggggatccgtcagcggggccagggaaccctggtcaccgtctcctctg		caagctatttaggtgacactatagaat...actcaagctatgcatccaacgcgttgggagctctcccatatggtcgacctgcaggcggcc............gcgaattcactagtgatttgggtccgccaggctcctgggaagggtctggagtgggtctcaggcatcggtggaagt......ggggccggtacatactacgcagactccgtgaag...ggccggtttatcatctccagagacaattccaacaatatgttgtttctccaaatgaatagtctcagacccgaagacacggccctttattactgtgcg	caagctatttaggtgacactatagaat...actcaagctatgcatccaacgcgttgggagctctcccatatggtcgac	ctgcaggcggcc............gcgaattcacta	gtgatttgggtccgccaggctcctgggaagggtctggagtgggtctcaggc	atcggtggaagt......ggggccggtaca	tactacgcagactccgtgaag...ggccggtttatcatctccagagacaattccaacaatatgttgtttctccaaatgaatagtctcagacccgaagacacggccctttattactgt	gcgcgaagggtgacggacttggggatccgtcag	tgtgcgcgaagggtgacggacttggggatccgtcagcgg	ggggccagggaaccctggtcaccgtctcctctg	cggggccagggaaccctggtcaccgtctcctctg
6	Clone IgE-6-2	unproductive	Homsap IGHV3-23*04 F	Homsap IGHJ5*02 F	Homsap IGHD2-21*02 F	caagctatttaggtgacactatagaat...actcaagctatgcatccaacgcgttgggagctctcccatatggtcgacctgcaggcggcc............gcgaattcactagtgatttgggtccgccagcctccggggaagggtctggagtgggtctcaggcatcggtggaagt......ggggccggtacatactacgcagactccgtgaag...ggccggtttatcatctccagagacaattccaacaatatgttgtttctccaaatgaatagtctcagacccgaagacacggccctttattactgtgcgcgaagggtgacggacttggggatccgtcagtggggccagggaaccctggtcaccgtctcctctg		caagctatttaggtgacactatagaat...actcaagctatgcatccaacgcgttgggagctctcccatatggtcgacctgcaggcggcc............gcgaattcactagtgatttgggtccgccagcctccggggaagggtctggagtgggtctcaggcatcggtggaagt......ggggccggtacatactacgcagactccgtgaag...ggccggtttatcatctccagagacaattccaacaatatgttgtttctccaaatgaatagtctcagacccgaagacacggccctttattactgtgcg	caagctatttaggtgacactatagaat...actcaagctatgcatccaacgcgttgggagctctcccatatggtcgac	ctgcaggcggcc............gcgaattcacta	gtgatttgggtccgccagcctccggggaagggtctggagtgggtctcaggc	atcggtggaagt......ggggccggtaca	tactacgcagactccgtgaag...ggccggtttatcatctccagagacaattccaacaatatgttgtttctccaaatgaatagtctcagacccgaagacacggccctttattactgt	gcgcgaagggtgacggacttggggatccgtcag	tgtgcgcgaagggtgacggacttggggatccgtcagtgg	tggggccagggaaccctggtcaccgtctcctctg	tggggccagggaaccctggtcaccgtctcctctg
6	Clone IgE-6-3	unproductive	Homsap IGHV3-23*04 F	Homsap IGHJ5*02 F	Homsap IGHD2-21*02 F	caagctatttaggtgacactatagaat...actcaagctatgcatccaacgcgttgggagctctcccatatggtcgacctgcaggcggcc............gcgaattcactagtgatttgggtccgacaggctcctgggaagggtctggagtgggtctcaggcatcggtggaagt......ggggccggtacatactacgcagactccgtgaag...ggccggtttatcatctccagagacaattccaacaatatgtcgtttctccaaatgaatagtctcagacccgaagacacggccctttattactgtgcgcgaagggtgacggacttggggatccgtcagtggggccagggaaccctggtcaccgtctcctctg		caagctatttaggtgacactatagaat...actcaagctatgcatccaacgcgttgggagctctcccatatggtcgacctgcaggcggcc............gcgaattcactagtgatttgggtccgacaggctcctgggaagggtctggagtgggtctcaggcatcggtggaagt......ggggccggtacatactacgcagactccgtgaag...ggccggtttatcatctccagagacaattccaacaatatgtcgtttctccaaatgaatagtctcagacccgaagacacggccctttattactgtgcg	caagctatttaggtgacactatagaat...actcaagctatgcatccaacgcgttgggagctctcccatatggtcgac	ctgcaggcggcc............gcgaattcacta	gtgatttgggtccgacaggctcctgggaagggtctggagtgggtctcaggc	atcggtggaagt......ggggccggtaca	tactacgcagactccgtgaag...ggccggtttatcatctccagagacaattccaacaatatgtcgtttctccaaatgaatagtctcagacccgaagacacggccctttattactgt	gcgcgaagggtgacggacttggggatccgtcag	tgtgcgcgaagggtgacggacttggggatccgtcagtgg	tggggccagggaaccctggtcaccgtctcctctg	tggggccagggaaccctggtcaccgtctcctctg
6	Clone IgE-6-5	unproductive	Homsap IGHV3-23*04 F	Homsap IGHJ5*02 F	Homsap IGHD2-21*02 F	caagctatttaggtgacactatagaat...actcaagctatgcatccaacgcgttgggagctctcccatatggtcgacctgcaggcggcc............gcgaattcactagtgatttgggtccggcaggctccggggaagggtctggagagggtctcaggcatcggtggaagt......ggggccggtacatactacgcagactccgtgaag...ggccggtttatcatctccagagacaattccaacaatatgttgtttctccaaatgaatagtctcagacccgaagacacggccctttattactgtgcgcgaagggtgacggacttggggatccgtcagtggggccagggaaccctggtcaccgtctcctctg		caagctatttaggtgacactatagaat...actcaagctatgcatccaacgcgttgggagctctcccatatggtcgacctgcaggcggcc............gcgaattcactagtgatttgggtccggcaggctccggggaagggtctggagagggtctcaggcatcggtggaagt......ggggccggtacatactacgcagactccgtgaag...ggccggtttatcatctccagagacaattccaacaatatgttgtttctccaaatgaatagtctcagacccgaagacacggccctttattactgtgcg	caagctatttaggtgacactatagaat...actcaagctatgcatccaacgcgttgggagctctcccatatggtcgac	ctgcaggcggcc............gcgaattcacta	gtgatttgggtccggcaggctccggggaagggtctggagagggtctcaggc	atcggtggaagt......ggggccggtaca	tactacgcagactccgtgaag...ggccggtttatcatctccagagacaattccaacaatatgttgtttctccaaatgaatagtctcagacccgaagacacggccctttattactgt	gcgcgaagggtgacggacttggggatccgtcag	tgtgcgcgaagggtgacggacttggggatccgtcagtgg	tggggccagggaaccctggtcaccgtctcctctg	tggggccagggaaccctggtcaccgtctcctctg
6	Clone IgE-6-6	productive	Homsap IGHV3-23*04 F	Homsap IGHJ5*02 F	Homsap IGHD2-21*02 F	ccaagctatttaggtgacactatagaa...tactcaagctatgcatccaacgcgttgggagctctcccatatggtcgacctgcaggcggc............cgcgaattcactagtgattggatccggcaggctcctgggaagggtctggagtgggtctcaggcatcggtggaagt......ggggccggtacatactacgcagactccgtgaag...ggccggtttatcatctccagagacaattccaacaatatgttgtttctccaaatgaatagtctcagacccgaagacacggccctttattactgtgcgcgaagggtgacggacttggggatccgtcagtggggccagggaaccctggtcaccgtctcctctg		ccaagctatttaggtgacactatagaa...tactcaagctatgcatccaacgcgttgggagctctcccatatggtcgacctgcaggcggc............cgcgaattcactagtgattggatccggcaggctcctgggaagggtctggagtgggtctcaggcatcggtggaagt......ggggccggtacatactacgcagactccgtgaag...ggccggtttatcatctccagagacaattccaacaatatgttgtttctccaaatgaatagtctcagacccgaagacacggccctttattactgtgcg	ccaagctatttaggtgacactatagaa...tactcaagctatgcatccaacgcgttgggagctctcccatatggtcga	cctgcaggcggc............cgcgaattcact	agtgattggatccggcaggctcctgggaagggtctggagtgggtctcaggc	atcggtggaagt......ggggccggtaca	tactacgcagactccgtgaag...ggccggtttatcatctccagagacaattccaacaatatgttgtttctccaaatgaatagtctcagacccgaagacacggccctttattactgt	gcgcgaagggtgacggacttggggatccgtcag	tgtgcgcgaagggtgacggacttggggatccgtcagtgg	tggggccagggaaccctggtcaccgtctcctctg	tggggccagggaaccctggtcaccgtctcctctg
6	Clone IgE-6-7	productive	Homsap IGHV3-23*01 F, or Homsap IGHV3-23*04 F or Homsap IGHV3-23D*01 F	Homsap IGHJ5*02 F	Homsap IGHD2-21*02 F	....................................................gattgggcccgacgtcgcatgctcccggccgccatggc............ggccgcgggaattcgatttgggtccggcagcccccggggaagggtctggagtgggtctcaggcatcggtggaagt......ggggccggtacatactacgcagactccgagaag...ggccggtttatcatctccagagacaattccaacaatatgttgtttctccaaatgaatagtctcagacccgaagacacggccctttattactgtgcgcgaagggtgacggacttggggatccgtcagtggggccagggaaccctggtcaccgtctcctctg		....................................................gattgggcccgacgtcgcatgctcccggccgccatggc............ggccgcgggaattcgatttgggtccggcagcccccggggaagggtctggagtgggtctcaggcatcggtggaagt......ggggccggtacatactacgcagactccgagaag...ggccggtttatcatctccagagacaattccaacaatatgttgtttctccaaatgaatagtctcagacccgaagacacggccctttattactgtgcg	....................................................gattgggcccgacgtcgcatgctccc	ggccgccatggc............ggccgcgggaat	tcgatttgggtccggcagcccccggggaagggtctggagtgggtctcaggc	atcggtggaagt......ggggccggtaca	tactacgcagactccgagaag...ggccggtttatcatctccagagacaattccaacaatatgttgtttctccaaatgaatagtctcagacccgaagacacggccctttattactgt	gcgcgaagggtgacggacttggggatccgtcag	tgtgcgcgaagggtgacggacttggggatccgtcagtgg	tggggccagggaaccctggtcaccgtctcctctg	tggggccagggaaccctggtcaccgtctcctctg
6	Clone IgE-6-8	productive	Homsap IGHV3-23*01 F, or Homsap IGHV3-23*04 F or Homsap IGHV3-23D*01 F	Homsap IGHJ5*02 F	Homsap IGHD2-21*02 F	.....................................................gattgggcccgacgtcgcatgctcccggccgccatgg............cggccgcgggaattcgattgggtccggcagactccagggaagggtctggagtgggtctcaggcatcggtggaagt......ggggccggtacatactacgcagactccgtgaag...ggccggtttatcatctccagagacaattccaacaatatgttgtttctccaaatgaatagtctcagacccgaagacacggccctttattactgtgcgcgaagggtgacggacttggggatccgtcagtggggccagggaaccttggtcaccgtctcctctg		.....................................................gattgggcccgacgtcgcatgctcccggccgccatgg............cggccgcgggaattcgattgggtccggcagactccagggaagggtctggagtgggtctcaggcatcggtggaagt......ggggccggtacatactacgcagactccgtgaag...ggccggtttatcatctccagagacaattccaacaatatgttgtttctccaaatgaatagtctcagacccgaagacacggccctttattactgtgcg	.....................................................gattgggcccgacgtcgcatgctcc	cggccgccatgg............cggccgcgggaa	ttcgattgggtccggcagactccagggaagggtctggagtgggtctcaggc	atcggtggaagt......ggggccggtaca	tactacgcagactccgtgaag...ggccggtttatcatctccagagacaattccaacaatatgttgtttctccaaatgaatagtctcagacccgaagacacggccctttattactgt	gcgcgaagggtgacggacttggggatccgtcag	tgtgcgcgaagggtgacggacttggggatccgtcagtgg	tggggccagggaaccttggtcaccgtctcctctg	tggggccagggaaccttggtcaccgtctcctctg
6	Clone IgE-6-9	unproductive	Homsap IGHV3-23*04 F	Homsap IGHJ5*02 F	Homsap IGHD2-21*02 F	caagctatttaggtgacactatagaat...actcaagctatgcatccaacgcgttgggagctctcccatatggtcgacctgcaggcggcc............gcgaattcactagtgatttgggtccgccagcctcccgggaagggtctggagtgggtctcaggcatcggtggaagt......ggggccggtacatactacgcagactccgtgaag...ggccggtttatcatctccagagacaattccaacaatatgttgtttctccaaatgaatagtctcagacccgaagacacggccctttattactgtgcgcgaagggtgacggacttggggatccgtcagtggggccagggaaccctggtcaccgtctcctctg		caagctatttaggtgacactatagaat...actcaagctatgcatccaacgcgttgggagctctcccatatggtcgacctgcaggcggcc............gcgaattcactagtgatttgggtccgccagcctcccgggaagggtctggagtgggtctcaggcatcggtggaagt......ggggccggtacatactacgcagactccgtgaag...ggccggtttatcatctccagagacaattccaacaatatgttgtttctccaaatgaatagtctcagacccgaagacacggccctttattactgtgcg	caagctatttaggtgacactatagaat...actcaagctatgcatccaacgcgttgggagctctcccatatggtcgac	ctgcaggcggcc............gcgaattcacta	gtgatttgggtccgccagcctcccgggaagggtctggagtgggtctcaggc	atcggtggaagt......ggggccggtaca	tactacgcagactccgtgaag...ggccggtttatcatctccagagacaattccaacaatatgttgtttctccaaatgaatagtctcagacccgaagacacggccctttattactgt	gcgcgaagggtgacggacttggggatccgtcag	tgtgcgcgaagggtgacggacttggggatccgtcagtgg	tggggccagggaaccctggtcaccgtctcctctg	tggggccagggaaccctggtcaccgtctcctctg
7	Clone IgA-7-11	unproductive	Homsap IGHV1-18*01 F, or Homsap IGHV1-18*04 F	Homsap IGHJ6*02 F	Homsap IGHD5-18*01 F	caagctatttaggtgacactatagaat...actcaagctatgcatccaacgcgttgggagctctcccatatggtcgacctgcaggcggcc............gcgaattcactagtgatttgggtccggcaggctcctggacaagggcttgagtggatgggatggattagcgccgaa......aacggagacataaagtactcacagaaattccgg...cctagactcaccatgaccacagacacatccacggacacagcctacatggagttgaagagcctaagatctgacgacacggccatatattactgtgcgagagattcaggatacagatctttcgactacggtctggacgtctggggccaagggaccacggtcaccgtctcctct		caagctatttaggtgacactatagaat...actcaagctatgcatccaacgcgttgggagctctcccatatggtcgacctgcaggcggcc............gcgaattcactagtgatttgggtccggcaggctcctggacaagggcttgagtggatgggatggattagcgccgaa......aacggagacataaagtactcacagaaattccgg...cctagactcaccatgaccacagacacatccacggacacagcctacatggagttgaagagcctaagatctgacgacacggccatatattactgtgcgagaga	caagctatttaggtgacactatagaat...actcaagctatgcatccaacgcgttgggagctctcccatatggtcgac	ctgcaggcggcc............gcgaattcacta	gtgatttgggtccggcaggctcctggacaagggcttgagtggatgggatgg	attagcgccgaa......aacggagacata	aagtactcacagaaattccgg...cctagactcaccatgaccacagacacatccacggacacagcctacatggagttgaagagcctaagatctgacgacacggccatatattactgt	gcgagagattcaggatacagatctttcgactacggtctggacgtc	tgtgcgagagattcaggatacagatctttcgactacggtctggacgtctgg	actacggtctggacgtctggggccaagggaccacggtcaccgtctcctct	tggggccaagggaccacggtcaccgtctcctct
7	Clone IgA-7-13	productive	Homsap IGHV1-18*01 F, or Homsap IGHV1-18*04 F	Homsap IGHJ6*02 F	Homsap IGHD5-18*01 F	.................................................ggcgattgggcccgacgtcgcatgctcccggccgccatggc............ggccgcgggaattcgatttgggtccggcaggctcctggacaagggcttgagtggatgggatggattagcgccgaa......aacggagacataaagtacccacagaaattccgg...cctagactcaccatgaccacagacacatccacggacacagcctacatggagttgaagagcctaagatctgacgacacggccatatattactgtgcgagagattcaggatacagatctttcgactacggtctggacgtctggggccaagggaccacggtcaccgtctcctct		.................................................ggcgattgggcccgacgtcgcatgctcccggccgccatggc............ggccgcgggaattcgatttgggtccggcaggctcctggacaagggcttgagtggatgggatggattagcgccgaa......aacggagacataaagtacccacagaaattccgg...cctagactcaccatgaccacagacacatccacggacacagcctacatggagttgaagagcctaagatctgacgacacggccatatattactgtgcgagaga	.................................................ggcgattgggcccgacgtcgcatgctccc	ggccgccatggc............ggccgcgggaat	tcgatttgggtccggcaggctcctggacaagggcttgagtggatgggatgg	attagcgccgaa......aacggagacata	aagtacccacagaaattccgg...cctagactcaccatgaccacagacacatccacggacacagcctacatggagttgaagagcctaagatctgacgacacggccatatattactgt	gcgagagattcaggatacagatctttcgactacggtctggacgtc	tgtgcgagagattcaggatacagatctttcgactacggtctggacgtctgg	actacggtctggacgtctggggccaagggaccacggtcaccgtctcctct	tggggccaagggaccacggtcaccgtctcctct
7	Clone IgA-7-1	unproductive	Homsap IGHV1-18*01 F, or Homsap IGHV1-18*04 F	Homsap IGHJ6*02 F	Homsap IGHD5-18*01 F	caagctatttaggtgacactatagaat...actcaagctatgcatccaacgcgttgggagctctcccatatggtcgacctgcaggcggcc............gcgaattcactagtgatttgggtccggcaggctcctggacaagggcttgagtggatgggatggattagcgccgaa......aacggagacataaagtactcacagaaattccgg...cctagactcaccatgaccacagacacatccacggacacagcctacatggagttgaagagcctaagatctgacgacacggccatatattactgtgcgagagattcaggatacagatctttcgactacggtctggacgtctggggccaagggaccacggtcaccgtctcctct		caagctatttaggtgacactatagaat...actcaagctatgcatccaacgcgttgggagctctcccatatggtcgacctgcaggcggcc............gcgaattcactagtgatttgggtccggcaggctcctggacaagggcttgagtggatgggatggattagcgccgaa......aacggagacataaagtactcacagaaattccgg...cctagactcaccatgaccacagacacatccacggacacagcctacatggagttgaagagcctaagatctgacgacacggccatatattactgtgcgagaga	caagctatttaggtgacactatagaat...actcaagctatgcatccaacgcgttgggagctctcccatatggtcgac	ctgcaggcggcc............gcgaattcacta	gtgatttgggtccggcaggctcctggacaagggcttgagtggatgggatgg	attagcgccgaa......aacggagacata	aagtactcacagaaattccgg...cctagactcaccatgaccacagacacatccacggacacagcctacatggagttgaagagcctaagatctgacgacacggccatatattactgt	gcgagagattcaggatacagatctttcgactacggtctggacgtc	tgtgcgagagattcaggatacagatctttcgactacggtctggacgtctgg	actacggtctggacgtctggggccaagggaccacggtcaccgtctcctct	tggggccaagggaccacggtcaccgtctcctct
7	Clone IgA-7-2	unproductive	Homsap IGHV1-18*01 F, or Homsap IGHV1-18*04 F	Homsap IGHJ6*02 F	Homsap IGHD5-18*01 F	caagctatttaggtgacactatagaat...actcaagctatgcatccaacgcgttgggagctctcccatatggtcgacctgcaggcggcc............gcgaattcactagtgatttgggtccggcagcctccggggcaagggcttgagtggatgggatggattagcgccgaa......aacggagacataaggtacccacagaaattccgg...cctagactcaccatgaccacagacacatccacggacacagcctacatggagttgaagagcctaagatctgacgacacggccatatattactgtgcgagagattcaggatacagatctttcgactacggcctggacgtctggggccaagggaccacggtcaccgtctcctct		caagctatttaggtgacactatagaat...actcaagctatgcatccaacgcgttgggagctctcccatatggtcgacctgcaggcggcc............gcgaattcactagtgatttgggtccggcagcctccggggcaagggcttgagtggatgggatggattagcgccgaa......aacggagacataaggtacccacagaaattccgg...cctagactcaccatgaccacagacacatccacggacacagcctacatggagttgaagagcctaagatctgacgacacggccatatattactgtgcgagaga	caagctatttaggtgacactatagaat...actcaagctatgcatccaacgcgttgggagctctcccatatggtcgac	ctgcaggcggcc............gcgaattcacta	gtgatttgggtccggcagcctccggggcaagggcttgagtggatgggatgg	attagcgccgaa......aacggagacata	aggtacccacagaaattccgg...cctagactcaccatgaccacagacacatccacggacacagcctacatggagttgaagagcctaagatctgacgacacggccatatattactgt	gcgagagattcaggatacagatctttcgactacggcctggacgtc	tgtgcgagagattcaggatacagatctttcgactacggcctggacgtctgg	actacggcctggacgtctggggccaagggaccacggtcaccgtctcctct	tggggccaagggaccacggtcaccgtctcctct
7	Clone IgA-7-3	productive	Homsap IGHV1-18*01 F, or Homsap IGHV1-18*04 F	Homsap IGHJ6*02 F	Homsap IGHD5-18*01 F	................................................gggcgattgggcccgacgtcgcatgctcccggccgccatggc............ggccgcgggaattcgatttgggtccggcagcctcctggacaagggcttgagtggatgggatggattagcgccgaa......aacggagacataaagtacccacagaaattccgg...cctagactcaccatgaccacagacacatccacggacacagcctacatggagttgaagagcctaagatctgacgacacggccatatattactgtgcgagagattcaggatacagatctttcgactacggtctggacgtctggggccaagggaccacggtcaccgtctcctct		................................................gggcgattgggcccgacgtcgcatgctcccggccgccatggc............ggccgcgggaattcgatttgggtccggcagcctcctggacaagggcttgagtggatgggatggattagcgccgaa......aacggagacataaagtacccacagaaattccgg...cctagactcaccatgaccacagacacatccacggacacagcctacatggagttgaagagcctaagatctgacgacacggccatatattactgtgcgagaga	................................................gggcgattgggcccgacgtcgcatgctccc	ggccgccatggc............ggccgcgggaat	tcgatttgggtccggcagcctcctggacaagggcttgagtggatgggatgg	attagcgccgaa......aacggagacata	aagtacccacagaaattccgg...cctagactcaccatgaccacagacacatccacggacacagcctacatggagttgaagagcctaagatctgacgacacggccatatattactgt	gcgagagattcaggatacagatctttcgactacggtctggacgtc	tgtgcgagagattcaggatacagatctttcgactacggtctggacgtctgg	actacggtctggacgtctggggccaagggaccacggtcaccgtctcctct	tggggccaagggaccacggtcaccgtctcctct
7	Clone IgA-7-4	unproductive	Homsap IGHV1-18*01 F, or Homsap IGHV1-18*04 F	Homsap IGHJ6*02 F	Homsap IGHD5-18*01 F	caagctatttaggtgacactatagaat...actcaagctatgcatccaacgcgttgggagctctcccatatggtcgacctgcaggcggcc............gcgaattcactagtgatttgggtccgccagcctcctggacaagggcttgagtggatgggatggattagcgccgaa......aacggagacataaagtactcacagaaattccgg...cctagactcaccatgaccacagacacatccacgggcacagcctacatggagttgaagagcctaagatctgacgacacggccatatattactgtgcgagagattcaggatacagatctttcgactacggtctggacgtctggggccaagggaccacggtcaccgtctcctct		caagctatttaggtgacactatagaat...actcaagctatgcatccaacgcgttgggagctctcccatatggtcgacctgcaggcggcc............gcgaattcactagtgatttgggtccgccagcctcctggacaagggcttgagtggatgggatggattagcgccgaa......aacggagacataaagtactcacagaaattccgg...cctagactcaccatgaccacagacacatccacgggcacagcctacatggagttgaagagcctaagatctgacgacacggccatatattactgtgcgagaga	caagctatttaggtgacactatagaat...actcaagctatgcatccaacgcgttgggagctctcccatatggtcgac	ctgcaggcggcc............gcgaattcacta	gtgatttgggtccgccagcctcctggacaagggcttgagtggatgggatgg	attagcgccgaa......aacggagacata	aagtactcacagaaattccgg...cctagactcaccatgaccacagacacatccacgggcacagcctacatggagttgaagagcctaagatctgacgacacggccatatattactgt	gcgagagattcaggatacagatctttcgactacggtctggacgtc	tgtgcgagagattcaggatacagatctttcgactacggtctggacgtctgg	actacggtctggacgtctggggccaagggaccacggtcaccgtctcctct	tggggccaagggaccacggtcaccgtctcctct
7	Clone IgA-7-5	productive	Homsap IGHV1-18*01 F, or Homsap IGHV1-18*04 F	Homsap IGHJ6*02 F	Homsap IGHD5-18*01 F	................................................gggcgattgggcccgacgtcgcatgctcccggccgccatggc............ggccgcgggaattcgatttgggtccgacagcctcctggacaagggcttgagtggatgggatggattagcgccgaa......aacggagacataaagtactcacagagattccgg...cctagactcaccatgaccacagacacatccacggacacagcctacatggagttgaagagcctaagatctgacgacacggccatatattactgtgcgagagattcaggatacagatctttcgactacggtctggacgtctggggccaagggaccacggtcaccgtctcctct		................................................gggcgattgggcccgacgtcgcatgctcccggccgccatggc............ggccgcgggaattcgatttgggtccgacagcctcctggacaagggcttgagtggatgggatggattagcgccgaa......aacggagacataaagtactcacagagattccgg...cctagactcaccatgaccacagacacatccacggacacagcctacatggagttgaagagcctaagatctgacgacacggccatatattactgtgcgagaga	................................................gggcgattgggcccgacgtcgcatgctccc	ggccgccatggc............ggccgcgggaat	tcgatttgggtccgacagcctcctggacaagggcttgagtggatgggatgg	attagcgccgaa......aacggagacata	aagtactcacagagattccgg...cctagactcaccatgaccacagacacatccacggacacagcctacatggagttgaagagcctaagatctgacgacacggccatatattactgt	gcgagagattcaggatacagatctttcgactacggtctggacgtc	tgtgcgagagattcaggatacagatctttcgactacggtctggacgtctgg	actacggtctggacgtctggggccaagggaccacggtcaccgtctcctct	tggggccaagggaccacggtcaccgtctcctct
7	Clone IgA-7-6	productive	Homsap IGHV1-18*01 F, or Homsap IGHV1-18*04 F	Homsap IGHJ6*02 F	Homsap IGHD5-18*01 F	................................................gggcgattgggcccgacgtcgcatgctcccggccgccatggc............ggccgcgggaattcgatttgggtccggcaggctcccggacaagggcttgagtggatgggatggattagcgccgaa......aacggagacataaagtactcacagaaattccgg...cctagactcaccatgaccacggacacatccacggacacagcctacatggagttgaagagcctaagatctgacgacgcggccatatattactgtgcgagagattcaggatacagatctttcgactacggtctggacgtctggggccaagggaccacggtcaccgtctcctct		................................................gggcgattgggcccgacgtcgcatgctcccggccgccatggc............ggccgcgggaattcgatttgggtccggcaggctcccggacaagggcttgagtggatgggatggattagcgccgaa......aacggagacataaagtactcacagaaattccgg...cctagactcaccatgaccacggacacatccacggacacagcctacatggagttgaagagcctaagatctgacgacgcggccatatattactgtgcgagaga	................................................gggcgattgggcccgacgtcgcatgctccc	ggccgccatggc............ggccgcgggaat	tcgatttgggtccggcaggctcccggacaagggcttgagtggatgggatgg	attagcgccgaa......aacggagacata	aagtactcacagaaattccgg...cctagactcaccatgaccacggacacatccacggacacagcctacatggagttgaagagcctaagatctgacgacgcggccatatattactgt	gcgagagattcaggatacagatctttcgactacggtctggacgtc	tgtgcgagagattcaggatacagatctttcgactacggtctggacgtctgg	actacggtctggacgtctggggccaagggaccacggtcaccgtctcctct	tggggccaagggaccacggtcaccgtctcctct
7	Clone IgA-7-8	unproductive	Homsap IGHV1-18*01 F, or Homsap IGHV1-18*04 F	Homsap IGHJ6*02 F	Homsap IGHD5-18*01 F	caagctatttaggtgacactatagaat...actcaagctatgcatccaacgcgttgggagctctcccatatggtcgacctgcaggcggcc............gcgaattcactagtgatttgggtccggcagcctcctggacaagggcttgagtggatgggatggattagcgccgaa......aacggagacataaagtactcacagaaattccgg...cctagactcaccatgacctcagacacatccacggacacagcctacatggagttgaagagcctaagatctgacgacacggccatatattactgtgcgagagattcaggatacagatctttcgactacggtctggacgtctggggccaagggaccacggtcaccgtctcctct		caagctatttaggtgacactatagaat...actcaagctatgcatccaacgcgttgggagctctcccatatggtcgacctgcaggcggcc............gcgaattcactagtgatttgggtccggcagcctcctggacaagggcttgagtggatgggatggattagcgccgaa......aacggagacataaagtactcacagaaattccgg...cctagactcaccatgacctcagacacatccacggacacagcctacatggagttgaagagcctaagatctgacgacacggccatatattactgtgcgagaga	caagctatttaggtgacactatagaat...actcaagctatgcatccaacgcgttgggagctctcccatatggtcgac	ctgcaggcggcc............gcgaattcacta	gtgatttgggtccggcagcctcctggacaagggcttgagtggatgggatgg	attagcgccgaa......aacggagacata	aagtactcacagaaattccgg...cctagactcaccatgacctcagacacatccacggacacagcctacatggagttgaagagcctaagatctgacgacacggccatatattactgt	gcgagagattcaggatacagatctttcgactacggtctggacgtc	tgtgcgagagattcaggatacagatctttcgactacggtctggacgtctgg	actacggtctggacgtctggggccaagggaccacggtcaccgtctcctct	tggggccaagggaccacggtcaccgtctcctct
9	Clone IgM-9-10	unproductive	Homsap IGHV3-15*02 F, or Homsap IGHV3-15*05 F	Homsap IGHJ3*02 F	Homsap IGHD3-10*01 F	caagctatttaggtgacactatagaat...actcaagctatgcatccaacgcgttgggagctctcccatatggtcgacctgcaggcggcc............gcgaattcactagtgatttgggtccggcaggc.cccgggaagggactggagtggattggccgtattaagagcaaagttgatggtgggacaacaggctacgctgcacccgtgaaa...gacagattcaccgtctcaagagatgactcaaaaaatacgttatatctgcaaatgaacaatgtgaaaaccgaggacacaggcgtgtattattgtggcgcccaggggagggtctggtccggggagatattacgggaagatgcctttcatatttggggccaagggacaatggtcaccgtctcc…		caagctatttaggtgacactatagaat...actcaagctatgcatccaacgcgttgggagctctcccatatggtcgacctgcaggcggcc............gcgaattcactagtgatttgggtccggcaggc.cccgggaagggactggagtggattggccgtattaagagcaaagttgatggtgggacaacaggctacgctgcacccgtgaaa...gacagattcaccgtctcaagagatgactcaaaaaatacgttatatctgcaaatgaacaatgtgaaaaccgaggacacaggcgtgtattattgt	caagctatttaggtgacactatagaat...actcaagctatgcatccaacgcgttgggagctctcccatatggtcgac	ctgcaggcggcc............gcgaattcacta	gtgatttgggtccggcaggc.cccgggaagggactggagtggattggccgt	attaagagcaaagttgatggtgggacaaca	ggctacgctgcacccgtgaaa...gacagattcaccgtctcaagagatgactcaaaaaatacgttatatctgcaaatgaacaatgtgaaaaccgaggacacaggcgtgtattattgt	ggcgcccaggggagggtctggtccggggagatattacgggaagatgcctttcatatt	tgtggcgcccaggggagggtctggtccggggagatattacgggaagatgcctttcatatttgg	tttcatatttggggccaagggacaatggtcaccgtctcctctg	tggggccaagggacaatggtcaccgtctcctctg
9	Clone IgM-9-13	productive	Homsap IGHV1-3*01 F	Homsap IGHJ4*02 F	Homsap IGHD6-13*01 F	.................................................ggcgattgggcccgacgtcgcatgctcccggccgccatggc............ggccgcgggaattcgatttgggtccggcaggc.tccgggcaaaggcttgagtggatgggatggatcaacgctggc......aatggtaacacaaaatattcacagaagttccag...ggcagagtcaccattaccaaggacacatccgcgagcacagcctacatggagctgagcagcctgagatctgaagacacggctgtgtattactgtgcgagaaggtgtagcagcagggatgagcactttgactactggggccagggaaccctggtcaccgtctcctctg		.................................................ggcgattgggcccgacgtcgcatgctcccggccgccatggc............ggccgcgggaattcgatttgggtccggcaggc.tccgggcaaaggcttgagtggatgggatggatcaacgctggc......aatggtaacacaaaatattcacagaagttccag...ggcagagtcaccattaccaaggacacatccgcgagcacagcctacatggagctgagcagcctgagatctgaagacacggctgtgtattactgtgcgaga	.................................................ggcgattgggcccgacgtcgcatgctccc	ggccgccatggc............ggccgcgggaat	tcgatttgggtccggcaggc.tccgggcaaaggcttgagtggatgggatgg	atcaacgctggc......aatggtaacaca	aaatattcacagaagttccag...ggcagagtcaccattaccaaggacacatccgcgagcacagcctacatggagctgagcagcctgagatctgaagacacggctgtgtattactgt	gcgagaaggtgtagcagcagggatgagcactttgactac	tgtgcgagaaggtgtagcagcagggatgagcactttgactactgg	actttgactactggggccagggaaccctggtcaccgtctcctctg	tggggccagggaaccctggtcaccgtctcctctg
9	Clone IgM-9-2	productive	Homsap IGHV3-15*05 F	Homsap IGHJ3*02 F	Homsap IGHD3-10*01 F	.................................................ggcgattgggcccgacgtcgcatgctcccggccgccatggc............ggccgcgggaattcgatttgggtccgacaggctccggggaagggactggagtggattggccgtattaagagcaaagttgatggtgggacaacagactacgctgcacccgtgaaa...gacagattcaccgtctcaagagatgactcaaaaaatacgttatatctgcaaatgaacaatgtgaaaaccgaagacacaggcgtgtattattgtggcgcccaggggagggtctggtccggggagatattacgggaagatgcctttcatatttggggccaagggacaatggtcaccgtctcc…		.................................................ggcgattgggcccgacgtcgcatgctcccggccgccatggc............ggccgcgggaattcgatttgggtccgacaggctccggggaagggactggagtggattggccgtattaagagcaaagttgatggtgggacaacagactacgctgcacccgtgaaa...gacagattcaccgtctcaagagatgactcaaaaaatacgttatatctgcaaatgaacaatgtgaaaaccgaagacacaggcgtgtattattgt	.................................................ggcgattgggcccgacgtcgcatgctccc	ggccgccatggc............ggccgcgggaat	tcgatttgggtccgacaggctccggggaagggactggagtggattggccgt	attaagagcaaagttgatggtgggacaaca	gactacgctgcacccgtgaaa...gacagattcaccgtctcaagagatgactcaaaaaatacgttatatctgcaaatgaacaatgtgaaaaccgaagacacaggcgtgtattattgt	ggcgcccaggggagggtctggtccggggagatattacgggaagatgcctttcatatt	tgtggcgcccaggggagggtctggtccggggagatattacgggaagatgcctttcatatttgg	tttcatatttggggccaagggacaatggtcaccgtctcctctg	tggggccaagggacaatggtcaccgtctcctctg
9	Clone IgM-9-4	unproductive	Homsap IGHV1-18*01 F, or Homsap IGHV1-18*04 F	Homsap IGHJ6*02 F	Homsap IGHD5-18*01 F	caagctatttaggtgacactatagaat...actcaagctatgcatccaacgcgttgggagctctcccatatggtcgacctgcaggcggcc............gcgaattcactagtgatttgggtccgacaggctccggggcaagggcttgagtggatgggatggattagcgccgaa......aacggagacataaggtacccacagaaattccgg...cctagactcaccatgaccacagacacatccacggacacagcctacatggagttgaagagcctaagatctgacgacacggccatatattactgtgcgagagattcaggatacagatctttcgactacggcctggacgtctggggccaagggaccacggtcaccgtctcctct		caagctatttaggtgacactatagaat...actcaagctatgcatccaacgcgttgggagctctcccatatggtcgacctgcaggcggcc............gcgaattcactagtgatttgggtccgacaggctccggggcaagggcttgagtggatgggatggattagcgccgaa......aacggagacataaggtacccacagaaattccgg...cctagactcaccatgaccacagacacatccacggacacagcctacatggagttgaagagcctaagatctgacgacacggccatatattactgtgcgagaga	caagctatttaggtgacactatagaat...actcaagctatgcatccaacgcgttgggagctctcccatatggtcgac	ctgcaggcggcc............gcgaattcacta	gtgatttgggtccgacaggctccggggcaagggcttgagtggatgggatgg	attagcgccgaa......aacggagacata	aggtacccacagaaattccgg...cctagactcaccatgaccacagacacatccacggacacagcctacatggagttgaagagcctaagatctgacgacacggccatatattactgt	gcgagagattcaggatacagatctttcgactacggcctggacgtc	tgtgcgagagattcaggatacagatctttcgactacggcctggacgtctgg	actacggcctggacgtctggggccaagggaccacggtcaccgtctcctct	tggggccaagggaccacggtcaccgtctcctct
9	Clone IgM-9-5	productive	Homsap IGHV3-15*05 F	Homsap IGHJ3*02 F	Homsap IGHD3-10*01 F	..............................................................gacgtcgcatgctcccggccgccatggc............ggccgcgggaattcgatttgggtccgccaggctccggggaagggactggagtggattggccgtattaagagcaaagttgatggtgggacaacagactacgctgcacccgtgaaa...gacagattcaccgtctcaagagatgactcaaaaaatacgttatatctgcaaatgaacaatgtgaaaaccgaagacacaggcgtgtattattgtggcgcccaggggagggtctggtccggggagatattacgggaagatgcctttcatatttggggccaagggacaatggtcaccgtctcc…		..............................................................gacgtcgcatgctcccggccgccatggc............ggccgcgggaattcgatttgggtccgccaggctccggggaagggactggagtggattggccgtattaagagcaaagttgatggtgggacaacagactacgctgcacccgtgaaa...gacagattcaccgtctcaagagatgactcaaaaaatacgttatatctgcaaatgaacaatgtgaaaaccgaagacacaggcgtgtattattgt	..............................................................gacgtcgcatgctccc	ggccgccatggc............ggccgcgggaat	tcgatttgggtccgccaggctccggggaagggactggagtggattggccgt	attaagagcaaagttgatggtgggacaaca	gactacgctgcacccgtgaaa...gacagattcaccgtctcaagagatgactcaaaaaatacgttatatctgcaaatgaacaatgtgaaaaccgaagacacaggcgtgtattattgt	ggcgcccaggggagggtctggtccggggagatattacgggaagatgcctttcatatt	tgtggcgcccaggggagggtctggtccggggagatattacgggaagatgcctttcatatttgg	tttcatatttggggccaagggacaatggtcaccgtctcctctg	tggggccaagggacaatggtcaccgtctcctctg
9	Clone IgM-9-6	unproductive	Homsap IGHV3-15*02 F, or Homsap IGHV3-15*05 F	Homsap IGHJ3*02 F	Homsap IGHD3-10*01 F	caagctatttaggtgacactatagaat...actcaagctatgcatccaacgcgttgggagctctcccatatggtcgacctgcaggcggcc............gcgaattcactagtgatttgggtccgccagcctccggggaagggactggagtggattggccgtattaagagcaaagttgatggtgggacaacagactacgctgcacccgtgaaa...gacagattcaccgtctcaagagatgactcagaaaatacgttatatctgcaaatgaacaatgtgaaaaccgaagacacaggcgtgtattattgtggcgcccaggggagggtctggtccggggagatattacgggaagatgcctttcatatttggggccaagggacaatggtcaccgtctcc…		caagctatttaggtgacactatagaat...actcaagctatgcatccaacgcgttgggagctctcccatatggtcgacctgcaggcggcc............gcgaattcactagtgatttgggtccgccagcctccggggaagggactggagtggattggccgtattaagagcaaagttgatggtgggacaacagactacgctgcacccgtgaaa...gacagattcaccgtctcaagagatgactcagaaaatacgttatatctgcaaatgaacaatgtgaaaaccgaagacacaggcgtgtattattgt	caagctatttaggtgacactatagaat...actcaagctatgcatccaacgcgttgggagctctcccatatggtcgac	ctgcaggcggcc............gcgaattcacta	gtgatttgggtccgccagcctccggggaagggactggagtggattggccgt	attaagagcaaagttgatggtgggacaaca	gactacgctgcacccgtgaaa...gacagattcaccgtctcaagagatgactcagaaaatacgttatatctgcaaatgaacaatgtgaaaaccgaagacacaggcgtgtattattgt	ggcgcccaggggagggtctggtccggggagatattacgggaagatgcctttcatatt	tgtggcgcccaggggagggtctggtccggggagatattacgggaagatgcctttcatatttgg	tttcatatttggggccaagggacaatggtcaccgtctcctctg	tggggccaagggacaatggtcaccgtctcctctg
9	Clone IgM-9-7	productive	Homsap IGHV1-3*01 F	Homsap IGHJ4*02 F	Homsap IGHD6-13*01 F	..............................................................gacgtcgcatgctcccggccgccatggc............ggccgcgggaattcgatttgggtccggcaggc.tccgggcaaaggcttgagtggatgggatggatcaacgctggc......aatggtaacacaaaatattcacagaagttccag...ggcagagtcaccattaccaaggacacatccgcgagcacagcctacatggagctgagcagcctgagatctgaagacacggctgtgtattactgtgcgagaaggtgtagcagcagggatgagcactttgactactggggccagggaaccctggtcaccgtctcctctg		..............................................................gacgtcgcatgctcccggccgccatggc............ggccgcgggaattcgatttgggtccggcaggc.tccgggcaaaggcttgagtggatgggatggatcaacgctggc......aatggtaacacaaaatattcacagaagttccag...ggcagagtcaccattaccaaggacacatccgcgagcacagcctacatggagctgagcagcctgagatctgaagacacggctgtgtattactgtgcgaga	..............................................................gacgtcgcatgctccc	ggccgccatggc............ggccgcgggaat	tcgatttgggtccggcaggc.tccgggcaaaggcttgagtggatgggatgg	atcaacgctggc......aatggtaacaca	aaatattcacagaagttccag...ggcagagtcaccattaccaaggacacatccgcgagcacagcctacatggagctgagcagcctgagatctgaagacacggctgtgtattactgt	gcgagaaggtgtagcagcagggatgagcactttgactac	tgtgcgagaaggtgtagcagcagggatgagcactttgactactgg	actttgactactggggccagggaaccctggtcaccgtctcctctg	tggggccagggaaccctggtcaccgtctcctctg
9	Clone IgM-9-8	productive	Homsap IGHV1-3*01 F	Homsap IGHJ4*02 F	Homsap IGHD6-13*01 F	.................................................................gtcgcatgctcccggccgccatggc............ggccgcgggaattcgatttgggtccggcaggc.tccgggcaaaggcttgagtggatgggatggatcaacgctggc......aatggtaacacaaaatattcacagaagttccag...ggcagagtcaccattaccaaggacacatccgcgagcacagcctacatggagctgagcagcctgagatctgaagacacggctgtgtattactgtgcgagaaggtgtagcagcagggatgagcactttgactactggggccagggaaccctggtcaccgtctcctctg		.................................................................gtcgcatgctcccggccgccatggc............ggccgcgggaattcgatttgggtccggcaggc.tccgggcaaaggcttgagtggatgggatggatcaacgctggc......aatggtaacacaaaatattcacagaagttccag...ggcagagtcaccattaccaaggacacatccgcgagcacagcctacatggagctgagcagcctgagatctgaagacacggctgtgtattactgtgcgaga	.................................................................gtcgcatgctccc	ggccgccatggc............ggccgcgggaat	tcgatttgggtccggcaggc.tccgggcaaaggcttgagtggatgggatgg	atcaacgctggc......aatggtaacaca	aaatattcacagaagttccag...ggcagagtcaccattaccaaggacacatccgcgagcacagcctacatggagctgagcagcctgagatctgaagacacggctgtgtattactgt	gcgagaaggtgtagcagcagggatgagcactttgactac	tgtgcgagaaggtgtagcagcagggatgagcactttgactactgg	actttgactactggggccagggaaccctggtcaccgtctcctctg	tggggccagggaaccctggtcaccgtctcctctg
9	Clone IgD-9-10	productive	Homsap IGHV3-7*01 F	Homsap IGHJ3*01 F, or Homsap IGHJ3*02 F	Homsap IGHD3-9*01 F	.....................................................attgggcccgacgtcgcatgctcccggccgccatggc............ggccgcgggaattcgatttgggtccggcagcctcc.gggaaggggctggagtgggtggccaacatgaagcaagat......ggaagtgtcagatactatgtggactctgtgaag...ggccgattcaccatctccagagacaacgccaagaactcactgtatctgcaaatgaacagcctgagagccgaggacacggctgtatattactgtgcgagagagtactacgattttttgactggtacggggcatgatgcttttgatctctggggccaagggacagtggtcaccgtctcctctg		.....................................................attgggcccgacgtcgcatgctcccggccgccatggc............ggccgcgggaattcgatttgggtccggcagcctcc.gggaaggggctggagtgggtggccaacatgaagcaagat......ggaagtgtcagatactatgtggactctgtgaag...ggccgattcaccatctccagagacaacgccaagaactcactgtatctgcaaatgaacagcctgagagccgaggacacggctgtatattactgtgcgagaga	.....................................................attgggcccgacgtcgcatgctccc	ggccgccatggc............ggccgcgggaat	tcgatttgggtccggcagcctcc.gggaaggggctggagtgggtggccaac	atgaagcaagat......ggaagtgtcaga	tactatgtggactctgtgaag...ggccgattcaccatctccagagacaacgccaagaactcactgtatctgcaaatgaacagcctgagagccgaggacacggctgtatattactgt	gcgagagagtactacgattttttgactggtacggggcatgatgcttttgatctc	tgtgcgagagagtactacgattttttgactggtacggggcatgatgcttttgatctctgg	tgatgcttttgatctctggggccaagggacagtggtcaccgtctcctctg	tggggccaagggacagtggtcaccgtctcctctg
9	Clone IgD-9-11	unproductive	Homsap IGHV3-9*02 F	Homsap IGHJ6*02 F		caagctatttaggtgacactatagaat...actcaagctatgcatccaacgcgttgggagctctcccatatggtcgacctgcaggcggcc............gcgaattcactagtgatttgggtccggcaggcccctgggaagggcctggagtgggtctcaggtattagttggaat......agtggtagcataggctatgcggactctgtgaag...ggccgattcaccatctccagagacaacgccaagaactccctgtatctgcaaatgaacagtctgagagctgaggacacggccttgtattactgtgcaaaagcgtactactactacggtatggacgtctggggccaagggaccacggtcaccgtctcctct		caagctatttaggtgacactatagaat...actcaagctatgcatccaacgcgttgggagctctcccatatggtcgacctgcaggcggcc............gcgaattcactagtgatttgggtccggcaggcccctgggaagggcctggagtgggtctcaggtattagttggaat......agtggtagcataggctatgcggactctgtgaag...ggccgattcaccatctccagagacaacgccaagaactccctgtatctgcaaatgaacagtctgagagctgaggacacggccttgtattactgtgcaaaag	caagctatttaggtgacactatagaat...actcaagctatgcatccaacgcgttgggagctctcccatatggtcgac	ctgcaggcggcc............gcgaattcacta	gtgatttgggtccggcaggcccctgggaagggcctggagtgggtctcaggt	attagttggaat......agtggtagcata	ggctatgcggactctgtgaag...ggccgattcaccatctccagagacaacgccaagaactccctgtatctgcaaatgaacagtctgagagctgaggacacggccttgtattactgt	gcaaaagcgtactactactacggtatggacgtc	tgtgcaaaagcgtactactactacggtatggacgtctgg	tactactactacggtatggacgtctggggccaagggaccacggtcaccgtctcctct	tggggccaagggaccacggtcaccgtctcctct
9	Clone IgD-9-12	productive	Homsap IGHV3-9*01 F, or Homsap IGHV3-9*02 F	Homsap IGHJ6*02 F		.......................................................tgggcccgacgtcgcatgctcccggccgccatggc............ggccgcgggaattcgatttgggtccgacaggctcctgggaagggcctggagtgggtctcaggtattagttggaat......agtggtagcataggctatgcggactctgtgaag...ggccgattcaccatctccagagacaacgccaagaactccctgtatctgcaaatgaacagtctgagagctgaggacacggccttgtattactgtgcaaaagcgtactactactacggtatggacgtctggggccaagggaccacggtcaccgtctcctct		.......................................................tgggcccgacgtcgcatgctcccggccgccatggc............ggccgcgggaattcgatttgggtccgacaggctcctgggaagggcctggagtgggtctcaggtattagttggaat......agtggtagcataggctatgcggactctgtgaag...ggccgattcaccatctccagagacaacgccaagaactccctgtatctgcaaatgaacagtctgagagctgaggacacggccttgtattactgtgcaaaag	.......................................................tgggcccgacgtcgcatgctccc	ggccgccatggc............ggccgcgggaat	tcgatttgggtccgacaggctcctgggaagggcctggagtgggtctcaggt	attagttggaat......agtggtagcata	ggctatgcggactctgtgaag...ggccgattcaccatctccagagacaacgccaagaactccctgtatctgcaaatgaacagtctgagagctgaggacacggccttgtattactgt	gcaaaagcgtactactactacggtatggacgtc	tgtgcaaaagcgtactactactacggtatggacgtctgg	tactactactacggtatggacgtctggggccaagggaccacggtcaccgtctcctct	tggggccaagggaccacggtcaccgtctcctct
9	Clone IgD-9-2	unproductive	Homsap IGHV3-23*04 F	Homsap IGHJ2*01 F	Homsap IGHD2-21*01 F	caagctatttaggtgacactatagaat...actcaagctatgcatccaacgcgttgggagctctcccatatggtcgacctgcaggcggcc............gcgaattcactagtgatttgggtccggcaggctcctgggaaggggcaggagtgggtctcgtctattagtgacagt......ggggatagcacagcctacgcagactccgtggag...ggccggtttaccgtctccagagacaattccaagaacacacggtatctgcaaatggacagtccgagagtcgaggacacggccgtatattactgtgcgagatcgattccgtactggtacttcgatctctggggccgtggcaccctggtcaccgtctcctctg		caagctatttaggtgacactatagaat...actcaagctatgcatccaacgcgttgggagctctcccatatggtcgacctgcaggcggcc............gcgaattcactagtgatttgggtccggcaggctcctgggaaggggcaggagtgggtctcgtctattagtgacagt......ggggatagcacagcctacgcagactccgtggag...ggccggtttaccgtctccagagacaattccaagaacacacggtatctgcaaatggacagtccgagagtcgaggacacggccgtatattactgtgcga	caagctatttaggtgacactatagaat...actcaagctatgcatccaacgcgttgggagctctcccatatggtcgac	ctgcaggcggcc............gcgaattcacta	gtgatttgggtccggcaggctcctgggaaggggcaggagtgggtctcgtct	attagtgacagt......ggggatagcaca	gcctacgcagactccgtggag...ggccggtttaccgtctccagagacaattccaagaacacacggtatctgcaaatggacagtccgagagtcgaggacacggccgtatattactgt	gcgagatcgattccgtactggtacttcgatctc	tgtgcgagatcgattccgtactggtacttcgatctctgg	tactggtacttcgatctctggggccgtggcaccctggtcaccgtctcctctg	tggggccgtggcaccctggtcaccgtctcctctg
9	Clone IgD-9-3	productive	Homsap IGHV3-9*01 F, or Homsap IGHV3-9*02 F	Homsap IGHJ6*02 F		.................................................ggcgattgggcccgacgtcgcatgctcccggccgccatggc............ggccgcgggaattcgatttgggtccgacaggctcctgggaagggcctggagtgggtctcaggtattagttggaat......agtggtagcataggctatgcggactctgtgaag...ggccgattcaccatctccagagacaacgccaagaactccctgtatctgctaatgaacagtctgagagctgaggacacggccttgtattactgtgcaaaagcgtactactactacggtatggacgtctggggccaagggaccacggtcaccgtcctcctc		.................................................ggcgattgggcccgacgtcgcatgctcccggccgccatggc............ggccgcgggaattcgatttgggtccgacaggctcctgggaagggcctggagtgggtctcaggtattagttggaat......agtggtagcataggctatgcggactctgtgaag...ggccgattcaccatctccagagacaacgccaagaactccctgtatctgctaatgaacagtctgagagctgaggacacggccttgtattactgtgcaaaag	.................................................ggcgattgggcccgacgtcgcatgctccc	ggccgccatggc............ggccgcgggaat	tcgatttgggtccgacaggctcctgggaagggcctggagtgggtctcaggt	attagttggaat......agtggtagcata	ggctatgcggactctgtgaag...ggccgattcaccatctccagagacaacgccaagaactccctgtatctgctaatgaacagtctgagagctgaggacacggccttgtattactgt	gcaaaagcgtactactactacggtatggacgtc	tgtgcaaaagcgtactactactacggtatggacgtctgg	tactactactacggtatggacgtctggggccaagggaccacggtcaccgtcctcctc	tggggccaagggaccacggtcaccgtcctcctc
9	Clone IgD-9-4	unproductive	Homsap IGHV3-9*02 F	Homsap IGHJ6*02 F		caagctatttaggtgacactatagaat...actcaagctatgcatccaacgcgttgggagctctcccatatggtcgacctgcaggcggcc............gcgaattcactagtgatttgggtccggcaggctcctgggaagggcctggagtgggtctcaggtattagttggaat......agtggtagcataggctatgcggactttgtgaag...ggccgattcaccatctccagagacaacgccaagaactccctgtatctgctaatgaacagtctgagagctgaggacacggccttgtattactgtgcaaaagcgtactactactacggtatggacgtctggggccaagggaccacggtcaccgtctcctct		caagctatttaggtgacactatagaat...actcaagctatgcatccaacgcgttgggagctctcccatatggtcgacctgcaggcggcc............gcgaattcactagtgatttgggtccggcaggctcctgggaagggcctggagtgggtctcaggtattagttggaat......agtggtagcataggctatgcggactttgtgaag...ggccgattcaccatctccagagacaacgccaagaactccctgtatctgctaatgaacagtctgagagctgaggacacggccttgtattactgtgcaaaag	caagctatttaggtgacactatagaat...actcaagctatgcatccaacgcgttgggagctctcccatatggtcgac	ctgcaggcggcc............gcgaattcacta	gtgatttgggtccggcaggctcctgggaagggcctggagtgggtctcaggt	attagttggaat......agtggtagcata	ggctatgcggactttgtgaag...ggccgattcaccatctccagagacaacgccaagaactccctgtatctgctaatgaacagtctgagagctgaggacacggccttgtattactgt	gcaaaagcgtactactactacggtatggacgtc	tgtgcaaaagcgtactactactacggtatggacgtctgg	tactactactacggtatggacgtctggggccaagggaccacggtcaccgtctcctct	tggggccaagggaccacggtcaccgtctcctct
9	Clone IgD-9-5	unproductive	Homsap IGHV3-9*02 F	Homsap IGHJ6*02 F		caagctatttaggtgacactatagaat...actcaagctatgcatccaacgcgttgggagctctcccatatggtcgacctgcaggcggcc............gcgaattcactagtgatttgggtccgccagcctcc.gggaagggcctggagtgggtctcaggtattagttggaat......agtggtagcataggctatgcggactctgtgaag...ggccgattcaccatctccagagacaacgccaagaactccctgtatctgcaaatgaacagtctgagagctgaggacacggccttgtattactgtgcaaaagcgtactactactacggtatggacgtctggggccaagggaccacggtcaccgtctcctct		caagctatttaggtgacactatagaat...actcaagctatgcatccaacgcgttgggagctctcccatatggtcgacctgcaggcggcc............gcgaattcactagtgatttgggtccgccagcctcc.gggaagggcctggagtgggtctcaggtattagttggaat......agtggtagcataggctatgcggactctgtgaag...ggccgattcaccatctccagagacaacgccaagaactccctgtatctgcaaatgaacagtctgagagctgaggacacggccttgtattactgtgcaaaag	caagctatttaggtgacactatagaat...actcaagctatgcatccaacgcgttgggagctctcccatatggtcgac	ctgcaggcggcc............gcgaattcacta	gtgatttgggtccgccagcctcc.gggaagggcctggagtgggtctcaggt	attagttggaat......agtggtagcata	ggctatgcggactctgtgaag...ggccgattcaccatctccagagacaacgccaagaactccctgtatctgcaaatgaacagtctgagagctgaggacacggccttgtattactgt	gcaaaagcgtactactactacggtatggacgtc	tgtgcaaaagcgtactactactacggtatggacgtctgg	tactactactacggtatggacgtctggggccaagggaccacggtcaccgtctcctct	tggggccaagggaccacggtcaccgtctcctct
9	Clone IgD-9-6	unproductive	Homsap IGHV3-9*02 F	Homsap IGHJ6*02 F		caagctatttaggtgacactatagaat...actcaagctatgcatccaacgcgttgggagctctcccatatggtcgacctgcaggcggcc............gcgaattcactagtgatttgggtccggcaggctcccgggaagggcctggagtgggtctcaggtattagttggaat......agtggtagcataggctatgcggactctgtgaag...ggccgattcaccatctccagagacaacgccaagaactccctgtatctgctaatgaacagtctgagagctgaggacacggccttgtattactgtgcaaaagcgtactactactacggtatggacgtctggggccaagggaccacggtcaccgtctcctct		caagctatttaggtgacactatagaat...actcaagctatgcatccaacgcgttgggagctctcccatatggtcgacctgcaggcggcc............gcgaattcactagtgatttgggtccggcaggctcccgggaagggcctggagtgggtctcaggtattagttggaat......agtggtagcataggctatgcggactctgtgaag...ggccgattcaccatctccagagacaacgccaagaactccctgtatctgctaatgaacagtctgagagctgaggacacggccttgtattactgtgcaaaag	caagctatttaggtgacactatagaat...actcaagctatgcatccaacgcgttgggagctctcccatatggtcgac	ctgcaggcggcc............gcgaattcacta	gtgatttgggtccggcaggctcccgggaagggcctggagtgggtctcaggt	attagttggaat......agtggtagcata	ggctatgcggactctgtgaag...ggccgattcaccatctccagagacaacgccaagaactccctgtatctgctaatgaacagtctgagagctgaggacacggccttgtattactgt	gcaaaagcgtactactactacggtatggacgtc	tgtgcaaaagcgtactactactacggtatggacgtctgg	tactactactacggtatggacgtctggggccaagggaccacggtcaccgtctcctct	tggggccaagggaccacggtcaccgtctcctct
9	Clone IgD-9-8	productive	Homsap IGHV3-9*01 F, or Homsap IGHV3-9*02 F	Homsap IGHJ6*02 F		.................................................ggcgattgggcccgacgtcgcatgctcccggccgccatggc............ggccgcgggaattcgatttgggtccggcaggctcctgggaagggcctggagtgggtctcaggtattagttggaat......agtggtagcataggctatgcggactctgtgaag...ggccgattcaccatctccagagacaacgccaagaacttcctgtatctgcaaatgaacagtctgagagctgaggacacggccttgtattactgtgcaaaaacgtactactactacggtatggacgtctggggccaagggaccacggtcaccgtctcctct		.................................................ggcgattgggcccgacgtcgcatgctcccggccgccatggc............ggccgcgggaattcgatttgggtccggcaggctcctgggaagggcctggagtgggtctcaggtattagttggaat......agtggtagcataggctatgcggactctgtgaag...ggccgattcaccatctccagagacaacgccaagaacttcctgtatctgcaaatgaacagtctgagagctgaggacacggccttgtattactgtgcaaaa	.................................................ggcgattgggcccgacgtcgcatgctccc	ggccgccatggc............ggccgcgggaat	tcgatttgggtccggcaggctcctgggaagggcctggagtgggtctcaggt	attagttggaat......agtggtagcata	ggctatgcggactctgtgaag...ggccgattcaccatctccagagacaacgccaagaacttcctgtatctgcaaatgaacagtctgagagctgaggacacggccttgtattactgt	gcaaaaacgtactactactacggtatggacgtc	tgtgcaaaaacgtactactactacggtatggacgtctgg	tactactactacggtatggacgtctggggccaagggaccacggtcaccgtctcctct	tggggccaagggaccacggtcaccgtctcctct
9	Clone IgD-9-9	unproductive	Homsap IGHV4-61*06 ORF, or Homsap IGHV4-61*07 F	Homsap IGHJ6*02 F	Homsap IGHD3-10*01 F	caagctatttaggtgacactatagaat...actcaagctatgcatccaacgcgttgggagctctcccatatggtcgacctgcaggcggcc............gcgaattcactagtgatttgggtccggcagcccccggggcagggactggaatggattggatttatctttcatggt.........cggagcaccagctacaacccctccctcaag...agtcgagttaccatgtcagtagacatgtctaagaaccaggtctccctgaacctgagctctgtgaacgcagcggacacggccgtgtattactgtgcgagggagggcgccctactgctccggggagttactacgtacggtatggacgtctggggccaagggatcacggtcaccgtctcctct		caagctatttaggtgacactatagaat...actcaagctatgcatccaacgcgttgggagctctcccatatggtcgacctgcaggcggcc............gcgaattcactagtgatttgggtccggcagcccccggggcagggactggaatggattggatttatctttcatggt.........cggagcaccagctacaacccctccctcaag...agtcgagttaccatgtcagtagacatgtctaagaaccaggtctccctgaacctgagctctgtgaacgcagcggacacggccgtgtattactgtgcgaggga	caagctatttaggtgacactatagaat...actcaagctatgcatccaacgcgttgggagctctcccatatggtcgac	ctgcaggcggcc............gcgaattcacta	gtgatttgggtccggcagcccccggggcagggactggaatggattggattt	atctttcatggt.........cggagcacc	agctacaacccctccctcaag...agtcgagttaccatgtcagtagacatgtctaagaaccaggtctccctgaacctgagctctgtgaacgcagcggacacggccgtgtattactgt	gcgagggagggcgccctactgctccggggagttactacgtacggtatggacgtc	tgtgcgagggagggcgccctactgctccggggagttactacgtacggtatggacgtctgg	tacggtatggacgtctggggccaagggatcacggtcaccgtctcctct	tggggccaagggatcacggtcaccgtctcctct
10	Clone IgG-10-12	unproductive	Homsap IGHV4-61*06 ORF	Homsap IGHJ3*01 F	Homsap IGHD3-16*02 F	caagctatttaggtgacactatagaat...actcaagctatgcatccaacgcgttgggagctctcccatatggtcgacctgcaggcggcc............gcgaattcactagtgatttgggtccggcagcctcccgggaagggacttgagtggattggatatctgtattacggt.........gggcacaccaactccatcccttctctcaag...agtcgagccgtcatctcattagactcgtccaagaaccagttctccctgaagctgacctctgtcaccgcccttgacgcggccgtctatttttgtgcgagaacgtcgtttgatgcttttgatgtgtggggccaagggacagtggtcaccgtctcctctg		caagctatttaggtgacactatagaat...actcaagctatgcatccaacgcgttgggagctctcccatatggtcgacctgcaggcggcc............gcgaattcactagtgatttgggtccggcagcctcccgggaagggacttgagtggattggatatctgtattacggt.........gggcacaccaactccatcccttctctcaag...agtcgagccgtcatctcattagactcgtccaagaaccagttctccctgaagctgacctctgtcaccgcccttgacgcggccgtctatttttgtgcgaga	caagctatttaggtgacactatagaat...actcaagctatgcatccaacgcgttgggagctctcccatatggtcgac	ctgcaggcggcc............gcgaattcacta	gtgatttgggtccggcagcctcccgggaagggacttgagtggattggatat	ctgtattacggt.........gggcacacc	aactccatcccttctctcaag...agtcgagccgtcatctcattagactcgtccaagaaccagttctccctgaagctgacctctgtcaccgcccttgacgcggccgtctatttttgt	gcgagaacgtcgtttgatgcttttgatgtg	tgtgcgagaacgtcgtttgatgcttttgatgtgtgg	tgatgcttttgatgtgtggggccaagggacagtggtcaccgtctcctctg	tggggccaagggacagtggtcaccgtctcctctg
10	Clone IgG-10-15	unproductive	Homsap IGHV5-51*05 F	Homsap IGHJ4*02 F	Homsap IGHD3-9*01 F	caagctatttaggtgacactatagaat...actcaagctatgcatccaacgcgttgggagctctcccatatggtcgacctgcaggcggcc............gcgaattcactagtgatttgggtccggcagcctcctgggaaaggcctggagtggatggggatcatctatcccggt......gactctgataccacatacagcccgtcattccga...ggccaggtcaccctctccgtcgacaagttcatcaataccgcctacctgcagtgggacagtctgaaggcctcggacaccgccatatattactgtgcgagatggaatgttatgattggattttatacagctgactactggggccagggaacccaggtcaccgtctcctctg		caagctatttaggtgacactatagaat...actcaagctatgcatccaacgcgttgggagctctcccatatggtcgacctgcaggcggcc............gcgaattcactagtgatttgggtccggcagcctcctgggaaaggcctggagtggatggggatcatctatcccggt......gactctgataccacatacagcccgtcattccga...ggccaggtcaccctctccgtcgacaagttcatcaataccgcctacctgcagtgggacagtctgaaggcctcggacaccgccatatattactgtgcgaga	caagctatttaggtgacactatagaat...actcaagctatgcatccaacgcgttgggagctctcccatatggtcgac	ctgcaggcggcc............gcgaattcacta	gtgatttgggtccggcagcctcctgggaaaggcctggagtggatggggatc	atctatcccggt......gactctgatacc	acatacagcccgtcattccga...ggccaggtcaccctctccgtcgacaagttcatcaataccgcctacctgcagtgggacagtctgaaggcctcggacaccgccatatattactgt	gcgagatggaatgttatgattggattttatacagctgactac	tgtgcgagatggaatgttatgattggattttatacagctgactactgg	tgactactggggccagggaacccaggtcaccgtctcctctg	tggggccagggaacccaggtcaccgtctcctctg
10	Clone IgG-10-18	unproductive	Homsap IGHV3-30*03 F, or Homsap IGHV3-30*18 F or Homsap IGHV3-30-5*01 F	Homsap IGHJ4*02 F	Homsap IGHD6-6*01 F	caagctatttaggtgacactatagaat...actcaagctatgcatccaacgcgttgggagctctcccatatggtcgacctgcaggcggcc............gcgaattcactagtgatttgggtccgccaggctccgggcaaggggctggactgggtggcagtcattgcacatgac......ggaagtattgcatactatgcagactccgcgaag...ggccgattcaccctctccagagacaattccaagaacacgctgtctctgcaaatgaacagcctgagagaggaggacacggctatatattactgtgcgaaagaatccgatcaatatagcagcacgtccttgggctcctggggccagggaaccctggtcaccgtctcctctg		caagctatttaggtgacactatagaat...actcaagctatgcatccaacgcgttgggagctctcccatatggtcgacctgcaggcggcc............gcgaattcactagtgatttgggtccgccaggctccgggcaaggggctggactgggtggcagtcattgcacatgac......ggaagtattgcatactatgcagactccgcgaag...ggccgattcaccctctccagagacaattccaagaacacgctgtctctgcaaatgaacagcctgagagaggaggacacggctatatattactgtgcgaaaga	caagctatttaggtgacactatagaat...actcaagctatgcatccaacgcgttgggagctctcccatatggtcgac	ctgcaggcggcc............gcgaattcacta	gtgatttgggtccgccaggctccgggcaaggggctggactgggtggcagtc	attgcacatgac......ggaagtattgca	tactatgcagactccgcgaag...ggccgattcaccctctccagagacaattccaagaacacgctgtctctgcaaatgaacagcctgagagaggaggacacggctatatattactgt	gcgaaagaatccgatcaatatagcagcacgtccttgggctcc	tgtgcgaaagaatccgatcaatatagcagcacgtccttgggctcctgg	ctcctggggccagggaaccctggtcaccgtctcctctg	tggggccagggaaccctggtcaccgtctcctctg
10	Clone IgG-10-20	productive	Homsap IGHV3-23*01 F, or Homsap IGHV3-23*04 F or Homsap IGHV3-23D*01 F	Homsap IGHJ5*02 F	Homsap IGHD2-21*02 F	.......................................................tgggcccgacgtcgcatgctcccggccgccatggc............ggccgcgggaattcgatttgggtccgccaggctcccgggaagggtctggagtgggtctcagacatcggtggaagt......ggggccggcacatactacgcagactccgtgaag...ggccggtttatcatctccagagacaattccaactatatgttgtttctccaaatgaatagtctcagacccgaagacacggccctttattactgtgcgcgaagggtgacggacttggggatccgtcagtggggccagggaaccctggtcaccgtctcctctg		.......................................................tgggcccgacgtcgcatgctcccggccgccatggc............ggccgcgggaattcgatttgggtccgccaggctcccgggaagggtctggagtgggtctcagacatcggtggaagt......ggggccggcacatactacgcagactccgtgaag...ggccggtttatcatctccagagacaattccaactatatgttgtttctccaaatgaatagtctcagacccgaagacacggccctttattactgtgcg	.......................................................tgggcccgacgtcgcatgctccc	ggccgccatggc............ggccgcgggaat	tcgatttgggtccgccaggctcccgggaagggtctggagtgggtctcagac	atcggtggaagt......ggggccggcaca	tactacgcagactccgtgaag...ggccggtttatcatctccagagacaattccaactatatgttgtttctccaaatgaatagtctcagacccgaagacacggccctttattactgt	gcgcgaagggtgacggacttggggatccgtcag	tgtgcgcgaagggtgacggacttggggatccgtcagtgg	tggggccagggaaccctggtcaccgtctcctctg	tggggccagggaaccctggtcaccgtctcctctg
10	Clone IgG-10-4	unproductive	Homsap IGHV1-24*01 F	Homsap IGHJ4*02 F	Homsap IGHD2-15*01 F	caagctatttaggtgacactatagaat...actcaagctatgcatccaacgcgttgggagctctcccatatggtcgacctgcaggcggcc............gcgaattcactagtgatatgggtccgccaggctcctggaaaagggcttgagtggatgggaaggtttgatcctgaa......gatgatgaaacattatacgcacagcaattccag...ggcagattcaccgtgaccgaggacacatcaacagacacagcctacatggagctgcgcagcctgagatctgaggacacggccgtctattattgtgcaacttgtgatggtagctgctactcacccgatccgacctttcacttctggggccagggaacccgggtcaccgtctcctctg		caagctatttaggtgacactatagaat...actcaagctatgcatccaacgcgttgggagctctcccatatggtcgacctgcaggcggcc............gcgaattcactagtgatatgggtccgccaggctcctggaaaagggcttgagtggatgggaaggtttgatcctgaa......gatgatgaaacattatacgcacagcaattccag...ggcagattcaccgtgaccgaggacacatcaacagacacagcctacatggagctgcgcagcctgagatctgaggacacggccgtctattattgtgcaac	caagctatttaggtgacactatagaat...actcaagctatgcatccaacgcgttgggagctctcccatatggtcgac	ctgcaggcggcc............gcgaattcacta	gtgatatgggtccgccaggctcctggaaaagggcttgagtggatgggaagg	tttgatcctgaa......gatgatgaaaca	ttatacgcacagcaattccag...ggcagattcaccgtgaccgaggacacatcaacagacacagcctacatggagctgcgcagcctgagatctgaggacacggccgtctattattgt	gcaacttgtgatggtagctgctactcacccgatccgacctttcacttc	tgtgcaacttgtgatggtagctgctactcacccgatccgacctttcacttctgg	ctttcacttctggggccagggaacccgggtcaccgtctcctctg	tggggccagggaacccgggtcaccgtctcctctg
10	Clone IgG-10-7	productive	Homsap IGHV1-8*02 F	Homsap IGHJ2*01 F	Homsap IGHD6-6*01 F	....................................................gattgggcccgacgtcgcatgctcccggccgccatggc............ggccgcgggaattcgatttgggtccggcaggctcctggacaagggcttgagtggatgggatgggtgaaccctaac......agcggtaacacaggctatgcacagaagttccag...ggcagagtcaccatgaccagggacacctccataagcacagcctacatggaactgagcagcctgacctctgaggacacgggcgtttattactgtgcgagagacgtcagcttcccggtctggtacttcgatctctggggccgcggcaccctggtcaccgtctcctctg		....................................................gattgggcccgacgtcgcatgctcccggccgccatggc............ggccgcgggaattcgatttgggtccggcaggctcctggacaagggcttgagtggatgggatgggtgaaccctaac......agcggtaacacaggctatgcacagaagttccag...ggcagagtcaccatgaccagggacacctccataagcacagcctacatggaactgagcagcctgacctctgaggacacgggcgtttattactgtgcgagag	....................................................gattgggcccgacgtcgcatgctccc	ggccgccatggc............ggccgcgggaat	tcgatttgggtccggcaggctcctggacaagggcttgagtggatgggatgg	gtgaaccctaac......agcggtaacaca	ggctatgcacagaagttccag...ggcagagtcaccatgaccagggacacctccataagcacagcctacatggaactgagcagcctgacctctgaggacacgggcgtttattactgt	gcgagagacgtcagcttcccggtctggtacttcgatctc	tgtgcgagagacgtcagcttcccggtctggtacttcgatctctgg	ctggtacttcgatctctggggccgcggcaccctggtcaccgtctcctctg	tggggccgcggcaccctggtcaccgtctcctctg
10	Clone IgG-10-1	unproductive	Homsap IGHV3-30*03 F, or Homsap IGHV3-30*18 F or Homsap IGHV3-30-5*01 F	Homsap IGHJ4*02 F	Homsap IGHD3-3*01 F	caagctatttaggtgacactatagaat...actcaagctatgcatccaacgcgttgggagctctcccatatggtcgacctgcaggcggcc............gcgaattcactagtgatttgggtccggcaggctcccggcaaggggctggagtggctggcactgataacatctgat......ggagggaagacatattatgcagaccccgtgcgg...ggccgatttagtatctccagagacaatgccaaggacaccctttatctccaagtgaccagcctgagacctgacgacacgggagtctattattgtgtgaaagatcgtgacggcacttggagtgggtttgactactggggccagggatccttggtcaccgtctcctctg		caagctatttaggtgacactatagaat...actcaagctatgcatccaacgcgttgggagctctcccatatggtcgacctgcaggcggcc............gcgaattcactagtgatttgggtccggcaggctcccggcaaggggctggagtggctggcactgataacatctgat......ggagggaagacatattatgcagaccccgtgcgg...ggccgatttagtatctccagagacaatgccaaggacaccctttatctccaagtgaccagcctgagacctgacgacacgggagtctattattgtgtgaaaga	caagctatttaggtgacactatagaat...actcaagctatgcatccaacgcgttgggagctctcccatatggtcgac	ctgcaggcggcc............gcgaattcacta	gtgatttgggtccggcaggctcccggcaaggggctggagtggctggcactg	ataacatctgat......ggagggaagaca	tattatgcagaccccgtgcgg...ggccgatttagtatctccagagacaatgccaaggacaccctttatctccaagtgaccagcctgagacctgacgacacgggagtctattattgt	gtgaaagatcgtgacggcacttggagtgggtttgactac	tgtgtgaaagatcgtgacggcacttggagtgggtttgactactgg	tttgactactggggccagggatccttggtcaccgtctcctctg	tggggccagggatccttggtcaccgtctcctctg
10	Clone IgA-10-11	productive	Homsap IGHV3-23*01 F, or Homsap IGHV3-23*04 F or Homsap IGHV3-23D*01 F	Homsap IGHJ4*01 F, or Homsap IGHJ4*02 F	Homsap IGHD5-12*01 F	.................................................................gtcgcatgctcccggccgccatggc............ggccgcgggaattcgatttgggtccggcagcctcccggggaggggctggagtgggtctctgctatcagtctaagt......ggtgctactacagactacgcagactccgtgagg...ggccggttcaccatctccagagacatttccaggaacatgttgtatttgcagatgaacagcctgacggtcgaggacacggccgtttattattgtgcgagagggacgactaacatagaccactggggccacggaacgcgggtcaccgtctcctctg		.................................................................gtcgcatgctcccggccgccatggc............ggccgcgggaattcgatttgggtccggcagcctcccggggaggggctggagtgggtctctgctatcagtctaagt......ggtgctactacagactacgcagactccgtgagg...ggccggttcaccatctccagagacatttccaggaacatgttgtatttgcagatgaacagcctgacggtcgaggacacggccgtttattattgtgcgagag	.................................................................gtcgcatgctccc	ggccgccatggc............ggccgcgggaat	tcgatttgggtccggcagcctcccggggaggggctggagtgggtctctgct	atcagtctaagt......ggtgctactaca	gactacgcagactccgtgagg...ggccggttcaccatctccagagacatttccaggaacatgttgtatttgcagatgaacagcctgacggtcgaggacacggccgtttattattgt	gcgagagggacgactaacatagaccac	tgtgcgagagggacgactaacatagaccactgg	gaccactggggccacggaacgcgggtcaccgtctcctctg	tggggccacggaacgcgggtcaccgtctcctctg
10	Clone IgA-10-12	productive	Homsap IGHV5-51*01 F, or Homsap IGHV5-51*02 F or Homsap IGHV5-51*03 F	Homsap IGHJ4*02 F	Homsap IGHD3-9*01 F	.................................................ggcgattgggcccgacgtcgcatgctcccggccgccatggc............ggccgcgggaattcgatttgggtccggcagcccccggggaaaggcctggagtggatggggatcatctatcccggt......gactccgataccacatacagcccgtcattccga...ggccaggtcaccctctccgtcgacaagttcatcaataccgcctacctgcagtgggacagtctgaaggcctcggacaccgccatatattactgtgcgagatggaatgttatgattggattttatacagctgactactggggccagggaacccaggtcaccgtctcctctg		.................................................ggcgattgggcccgacgtcgcatgctcccggccgccatggc............ggccgcgggaattcgatttgggtccggcagcccccggggaaaggcctggagtggatggggatcatctatcccggt......gactccgataccacatacagcccgtcattccga...ggccaggtcaccctctccgtcgacaagttcatcaataccgcctacctgcagtgggacagtctgaaggcctcggacaccgccatatattactgtgcgaga	.................................................ggcgattgggcccgacgtcgcatgctccc	ggccgccatggc............ggccgcgggaat	tcgatttgggtccggcagcccccggggaaaggcctggagtggatggggatc	atctatcccggt......gactccgatacc	acatacagcccgtcattccga...ggccaggtcaccctctccgtcgacaagttcatcaataccgcctacctgcagtgggacagtctgaaggcctcggacaccgccatatattactgt	gcgagatggaatgttatgattggattttatacagctgactac	tgtgcgagatggaatgttatgattggattttatacagctgactactgg	tgactactggggccagggaacccaggtcaccgtctcctctg	tggggccagggaacccaggtcaccgtctcctctg
10	Clone IgA-10-13	unproductive	Homsap IGHV5-51*05 F	Homsap IGHJ4*02 F	Homsap IGHD3-9*01 F	caagctatttaggtgacactatagaat...actcaagctatgcatccaacgcgttgggagctctcccatatggtcgacctgcaggcggcc............gcgaattcactagtgatttgggtccggcaggctccggggaaaggcctggagtggatggggatcatctatcccggt......gactctgataccacatacagcccgtcattccga...ggccaggtcaccctctccgtcgacaagttcatcaataccgcctacctgcagtgggacagtctgaaggcctcggacaccgccatatattactgtgcgagatggaatgttatgattggattttatgcagctgactactggggccagggaacccaggtcaccgtctcctctg		caagctatttaggtgacactatagaat...actcaagctatgcatccaacgcgttgggagctctcccatatggtcgacctgcaggcggcc............gcgaattcactagtgatttgggtccggcaggctccggggaaaggcctggagtggatggggatcatctatcccggt......gactctgataccacatacagcccgtcattccga...ggccaggtcaccctctccgtcgacaagttcatcaataccgcctacctgcagtgggacagtctgaaggcctcggacaccgccatatattactgtgcgaga	caagctatttaggtgacactatagaat...actcaagctatgcatccaacgcgttgggagctctcccatatggtcgac	ctgcaggcggcc............gcgaattcacta	gtgatttgggtccggcaggctccggggaaaggcctggagtggatggggatc	atctatcccggt......gactctgatacc	acatacagcccgtcattccga...ggccaggtcaccctctccgtcgacaagttcatcaataccgcctacctgcagtgggacagtctgaaggcctcggacaccgccatatattactgt	gcgagatggaatgttatgattggattttatgcagctgactac	tgtgcgagatggaatgttatgattggattttatgcagctgactactgg	tgactactggggccagggaacccaggtcaccgtctcctctg	tggggccagggaacccaggtcaccgtctcctctg
10	Clone IgA-10-1	unproductive	Homsap IGHV5-51*05 F	Homsap IGHJ4*02 F	Homsap IGHD3-9*01 F	caagctatttaggtgacactatagaat...actcaagctatgcatccaacgcgttgggagctctcccatatggtcgacctgcaggcggcc............gcgaattcactagtgatttgggtccgccaggctcctgggaaaggcctggagtggatggggatcatctatcccggt......gactctgatgccacatacagcccgtcattccga...ggccaggtcaccctctccgtcgacaagttcatcaataccgcctacctgcagtgggacagtctgaaggcctcggacaccgccatatattactgtgcgagatggaatgttatgattggattttatacagctgactactggggccagggaacccaggtcaccgtctcctctg		caagctatttaggtgacactatagaat...actcaagctatgcatccaacgcgttgggagctctcccatatggtcgacctgcaggcggcc............gcgaattcactagtgatttgggtccgccaggctcctgggaaaggcctggagtggatggggatcatctatcccggt......gactctgatgccacatacagcccgtcattccga...ggccaggtcaccctctccgtcgacaagttcatcaataccgcctacctgcagtgggacagtctgaaggcctcggacaccgccatatattactgtgcgaga	caagctatttaggtgacactatagaat...actcaagctatgcatccaacgcgttgggagctctcccatatggtcgac	ctgcaggcggcc............gcgaattcacta	gtgatttgggtccgccaggctcctgggaaaggcctggagtggatggggatc	atctatcccggt......gactctgatgcc	acatacagcccgtcattccga...ggccaggtcaccctctccgtcgacaagttcatcaataccgcctacctgcagtgggacagtctgaaggcctcggacaccgccatatattactgt	gcgagatggaatgttatgattggattttatacagctgactac	tgtgcgagatggaatgttatgattggattttatacagctgactactgg	tgactactggggccagggaacccaggtcaccgtctcctctg	tggggccagggaacccaggtcaccgtctcctctg
10	Clone IgA-10-2	productive	Homsap IGHV5-51*01 F, or Homsap IGHV5-51*03 F	Homsap IGHJ4*02 F	Homsap IGHD3-9*01 F	..................................................................gtcgcatgctcccggccgccatgg............cggccgcgggaattcgatttgggtccggcaggctccgggaaaggcctggagtggatggggatcatctatcccggt......gactctgataccacatacagcccgtcattccga...ggccaggtcaccctctccgtcgacaagttcatcaataccgcctacctgcagtgggacagtctgaaggcctcggacaccgccatatattactgtgcgagatggaatgttatgattggattttatacagctgactactggggccagggaacccaggtcaccgtctcctctg		..................................................................gtcgcatgctcccggccgccatgg............cggccgcgggaattcgatttgggtccggcaggctccgggaaaggcctggagtggatggggatcatctatcccggt......gactctgataccacatacagcccgtcattccga...ggccaggtcaccctctccgtcgacaagttcatcaataccgcctacctgcagtgggacagtctgaaggcctcggacaccgccatatattactgtgcgaga	..................................................................gtcgcatgctcc	cggccgccatgg............cggccgcgggaa	ttcgatttgggtccggcaggctccgggaaaggcctggagtggatggggatc	atctatcccggt......gactctgatacc	acatacagcccgtcattccga...ggccaggtcaccctctccgtcgacaagttcatcaataccgcctacctgcagtgggacagtctgaaggcctcggacaccgccatatattactgt	gcgagatggaatgttatgattggattttatacagctgactac	tgtgcgagatggaatgttatgattggattttatacagctgactactgg	tgactactggggccagggaacccaggtcaccgtctcctctg	tggggccagggaacccaggtcaccgtctcctctg
10	Clone IgA-10-3	productive	Homsap IGHV5-51*01 F, or Homsap IGHV5-51*02 F or Homsap IGHV5-51*03 F	Homsap IGHJ4*02 F	Homsap IGHD3-9*01 F	................................................gggcgattgggcccgacgtcgcatgctcccggccgccatggc............ggccgcgggaattcgatttgggtccgacaggctcctgggaaaggcctggagtggatggggatcatctatcccggt......gactctgataccacatacagcccgtcattccga...ggccaggtcaccctctccgtcgacgagttcatcaataccgcctacctgcagtgggacagtctgaaggcctcggacaccgccatatattactgtgcgagatggaatgttatgattggattttatacagctgactactggggccagggaacccaggtcaccgtctcctctg		................................................gggcgattgggcccgacgtcgcatgctcccggccgccatggc............ggccgcgggaattcgatttgggtccgacaggctcctgggaaaggcctggagtggatggggatcatctatcccggt......gactctgataccacatacagcccgtcattccga...ggccaggtcaccctctccgtcgacgagttcatcaataccgcctacctgcagtgggacagtctgaaggcctcggacaccgccatatattactgtgcgaga	................................................gggcgattgggcccgacgtcgcatgctccc	ggccgccatggc............ggccgcgggaat	tcgatttgggtccgacaggctcctgggaaaggcctggagtggatggggatc	atctatcccggt......gactctgatacc	acatacagcccgtcattccga...ggccaggtcaccctctccgtcgacgagttcatcaataccgcctacctgcagtgggacagtctgaaggcctcggacaccgccatatattactgt	gcgagatggaatgttatgattggattttatacagctgactac	tgtgcgagatggaatgttatgattggattttatacagctgactactgg	tgactactggggccagggaacccaggtcaccgtctcctctg	tggggccagggaacccaggtcaccgtctcctctg
10	Clone IgA-10-5	productive	Homsap IGHV5-51*01 F, or Homsap IGHV5-51*02 F or Homsap IGHV5-51*03 F	Homsap IGHJ4*02 F	Homsap IGHD3-9*01 F	................................................gggcgattgggcccgacgtcgcatgctcccggccgccatggc............ggccgcgggaattcgatttgggtccgacaggctcctgggaaaggcctggagtggatggggatcatctatcccggt......gactctgataccacatacagcccgtcattccga...ggccaggtcaccctctccgtcgacgagttcatcaataccgcctacctgcagtgggacagtctgaaggcctcggacaccgccatatattactgtgcgagatggaatgttatgattggattttatacagctgactactggggccagggaacccaggtcaccgtctcctctg		................................................gggcgattgggcccgacgtcgcatgctcccggccgccatggc............ggccgcgggaattcgatttgggtccgacaggctcctgggaaaggcctggagtggatggggatcatctatcccggt......gactctgataccacatacagcccgtcattccga...ggccaggtcaccctctccgtcgacgagttcatcaataccgcctacctgcagtgggacagtctgaaggcctcggacaccgccatatattactgtgcgaga	................................................gggcgattgggcccgacgtcgcatgctccc	ggccgccatggc............ggccgcgggaat	tcgatttgggtccgacaggctcctgggaaaggcctggagtggatggggatc	atctatcccggt......gactctgatacc	acatacagcccgtcattccga...ggccaggtcaccctctccgtcgacgagttcatcaataccgcctacctgcagtgggacagtctgaaggcctcggacaccgccatatattactgt	gcgagatggaatgttatgattggattttatacagctgactac	tgtgcgagatggaatgttatgattggattttatacagctgactactgg	tgactactggggccagggaacccaggtcaccgtctcctctg	tggggccagggaacccaggtcaccgtctcctctg
10	Clone IgA-10-7	unproductive	Homsap IGHV3-11*01 F	Homsap IGHJ4*02 F	Homsap IGHD3-16*02 F	caagctatttaggtgacactatagaat...actcaagctatgcatccaacgcgttgggagctctcccatatggtcgacctgcaggcggcc............gcgaattcactagtgatttgggtccggcaggctccggggaagggactggagtatgtttcatacatcagtagtgat......gctcagaccatatactatgcagactctgtgaag...ggccgcttctctgtctccagggacaactttaggaactcactctttctccaaatgagcagcctcagagccgaggacacggccgtatactactgtgcgagagatggcgccatcacagcactttattactggggccagggaaccctggtcaccgtctcctctg		caagctatttaggtgacactatagaat...actcaagctatgcatccaacgcgttgggagctctcccatatggtcgacctgcaggcggcc............gcgaattcactagtgatttgggtccggcaggctccggggaagggactggagtatgtttcatacatcagtagtgat......gctcagaccatatactatgcagactctgtgaag...ggccgcttctctgtctccagggacaactttaggaactcactctttctccaaatgagcagcctcagagccgaggacacggccgtatactactgtgcgagaga	caagctatttaggtgacactatagaat...actcaagctatgcatccaacgcgttgggagctctcccatatggtcgac	ctgcaggcggcc............gcgaattcacta	gtgatttgggtccggcaggctccggggaagggactggagtatgtttcatac	atcagtagtgat......gctcagaccata	tactatgcagactctgtgaag...ggccgcttctctgtctccagggacaactttaggaactcactctttctccaaatgagcagcctcagagccgaggacacggccgtatactactgt	gcgagagatggcgccatcacagcactttattac	tgtgcgagagatggcgccatcacagcactttattactgg	tttattactggggccagggaaccctggtcaccgtctcctctg	tggggccagggaaccctggtcaccgtctcctctg
10	Clone IgA-10-8	unproductive	Homsap IGHV3-7*01 F	Homsap IGHJ5*02 F		caagctatttaggtgacactatagaat...actcaagctatgcatccaacgcgttgggagctctcccatatggtcgacctgcaggcggcc............gcgaattcactagtgatttgggtccgccaggctcccgggaagggactggagtgggtgggcaacataaaatacgat......ggaagtgagagatattatacggactctataaag...ggccgcttcagcatctccagagacaacgccaggaactccctgtatctgcaaatgaacagcctgagccccgacgacacggctgtttattactgtatgggaggggatggcgtcaccggcctgggatccctggtcaccgtctcctctg		caagctatttaggtgacactatagaat...actcaagctatgcatccaacgcgttgggagctctcccatatggtcgacctgcaggcggcc............gcgaattcactagtgatttgggtccgccaggctcccgggaagggactggagtgggtgggcaacataaaatacgat......ggaagtgagagatattatacggactctataaag...ggccgcttcagcatctccagagacaacgccaggaactccctgtatctgcaaatgaacagcctgagccccgacgacacggctgtttattactgtatgggag	caagctatttaggtgacactatagaat...actcaagctatgcatccaacgcgttgggagctctcccatatggtcgac	ctgcaggcggcc............gcgaattcacta	gtgatttgggtccgccaggctcccgggaagggactggagtgggtgggcaac	ataaaatacgat......ggaagtgagaga	tattatacggactctataaag...ggccgcttcagcatctccagagacaacgccaggaactccctgtatctgcaaatgaacagcctgagccccgacgacacggctgtttattactgt	atgggaggggatggcgtc	tgtatgggaggggatggcgtcacc	gggatggcgtcaccggcctgggatccctggtcaccgtctcctctg	accggcctgggatccctggtcaccgtctcctctg
10	Clone IgA-10-9	productive	Homsap IGHV5-51*01 F, or Homsap IGHV5-51*02 F or Homsap IGHV5-51*03 F	Homsap IGHJ4*02 F	Homsap IGHD3-9*01 F	................................................gggcgattgggcccgacgtcgcatgctcccggccgccatggc............ggccgcgggaattcgatttgggtccgccaggctccagggaaaggcctggagtggatggggatcatctatcccggt......gactctgataccacatacagcccgtcattccga...ggccaggtcaccctctccgtcgacaagttcatcaataccgcctacctgcagtgggacagtctgaaggcctcggacaccgccatatattactgtgcgagatggaatgttatgattggattttatacagctgactactggggccagggaacccaggtcaccgtctcctctg		................................................gggcgattgggcccgacgtcgcatgctcccggccgccatggc............ggccgcgggaattcgatttgggtccgccaggctccagggaaaggcctggagtggatggggatcatctatcccggt......gactctgataccacatacagcccgtcattccga...ggccaggtcaccctctccgtcgacaagttcatcaataccgcctacctgcagtgggacagtctgaaggcctcggacaccgccatatattactgtgcgaga	................................................gggcgattgggcccgacgtcgcatgctccc	ggccgccatggc............ggccgcgggaat	tcgatttgggtccgccaggctccagggaaaggcctggagtggatggggatc	atctatcccggt......gactctgatacc	acatacagcccgtcattccga...ggccaggtcaccctctccgtcgacaagttcatcaataccgcctacctgcagtgggacagtctgaaggcctcggacaccgccatatattactgt	gcgagatggaatgttatgattggattttatacagctgactac	tgtgcgagatggaatgttatgattggattttatacagctgactactgg	tgactactggggccagggaacccaggtcaccgtctcctctg	tggggccagggaacccaggtcaccgtctcctctg

## Sheet: Donor 8
Supplementary information, Table S9. Ig sequences in single B cells of donor 8
Subtype of B cells	Cell number	Clone	V-DOMAIN Functionality	V-GENE and allele	J-GENE and allele	D-GENE and allele	V-D-J-REGION	V-J-REGION	V-REGION	FR1-IMGT	CDR1-IMGT	FR2-IMGT	CDR2-IMGT	FR3-IMGT	CDR3-IMGT	JUNCTION	J-REGION	FR4-IMGT
Naïve B cell	1	Clone IgM-1-10	productive	Homsap IGHV1-2*02 F	Homsap IGHJ4*02 F	Homsap IGHD6-13*01 F	................................................gggcgattgggcccgacgtcgcatgctcccggccgccatggc............ggccgcgggaattcgatttgggtccggcagcctcccggacaagggcttgagtggatgggatggatcaaccctaac......agtggtggcacaaactatgcacagaagtttcag...ggcagggtcaccatgaccagggacacgtccatcagcacagcctacatggagttgagcaggctgggatctgacgacacggccgtgtattactgtgcgagatttatagcagcacttggcgctgtgagtcgtgactactggggccagggaaccctggtcaccgtctcctctg		................................................gggcgattgggcccgacgtcgcatgctcccggccgccatggc............ggccgcgggaattcgatttgggtccggcagcctcccggacaagggcttgagtggatgggatggatcaaccctaac......agtggtggcacaaactatgcacagaagtttcag...ggcagggtcaccatgaccagggacacgtccatcagcacagcctacatggagttgagcaggctgggatctgacgacacggccgtgtattactgtgcgaga	................................................gggcgattgggcccgacgtcgcatgctccc	ggccgccatggc............ggccgcgggaat	tcgatttgggtccggcagcctcccggacaagggcttgagtggatgggatgg	atcaaccctaac......agtggtggcaca	aactatgcacagaagtttcag...ggcagggtcaccatgaccagggacacgtccatcagcacagcctacatggagttgagcaggctgggatctgacgacacggccgtgtattactgt	gcgagatttatagcagcacttggcgctgtgagtcgtgactac	tgtgcgagatttatagcagcacttggcgctgtgagtcgtgactactgg	tgactactggggccagggaaccctggtcaccgtctcctctg	tggggccagggaaccctggtcaccgtctcctctg
Naïve B cell	1	Clone IgM-1-11	productive	Homsap IGHV1-2*02 F	Homsap IGHJ4*02 F	Homsap IGHD6-13*01 F	.................................................ggcgattgggcccgacgtcgcatgctcccggccgccatggc............ggccgcgggaattcgatttgggtccggcaggctcctggacaagggcttgagtggatgggatggatcaaccctaac......agtggtggcacaaactatgcacagaagtttcag...ggcagggtcaccatgaccagggacacgtccatcagcacagcctacatggagttgagcaggctgagatctgacgacacggccgcgtattactgtgcgagatttatagcagcacttggcgctgtgagtcgtgactactggggccagggaaccctggtcaccgtctcctctg		.................................................ggcgattgggcccgacgtcgcatgctcccggccgccatggc............ggccgcgggaattcgatttgggtccggcaggctcctggacaagggcttgagtggatgggatggatcaaccctaac......agtggtggcacaaactatgcacagaagtttcag...ggcagggtcaccatgaccagggacacgtccatcagcacagcctacatggagttgagcaggctgagatctgacgacacggccgcgtattactgtgcgaga	.................................................ggcgattgggcccgacgtcgcatgctccc	ggccgccatggc............ggccgcgggaat	tcgatttgggtccggcaggctcctggacaagggcttgagtggatgggatgg	atcaaccctaac......agtggtggcaca	aactatgcacagaagtttcag...ggcagggtcaccatgaccagggacacgtccatcagcacagcctacatggagttgagcaggctgagatctgacgacacggccgcgtattactgt	gcgagatttatagcagcacttggcgctgtgagtcgtgactac	tgtgcgagatttatagcagcacttggcgctgtgagtcgtgactactgg	tgactactggggccagggaaccctggtcaccgtctcctctg	tggggccagggaaccctggtcaccgtctcctctg
Naïve B cell	1	Clone IgM-1-3	productive	Homsap IGHV1-2*02 F	Homsap IGHJ4*02 F	Homsap IGHD2-15*01 F	..................................................gcgattgggcccgacgtcgcatgctcccggccgccatggc............ggccgcgggaattcgatttgggtccgccagcctccgggacaagggcttgagtggatgggatggatcaaccctaac......agtggtggcacgaactatgcacagaagtttcag...ggcagggtcaccatgaccagggacacgtccatcagcacagcctacatggagctgagcaggctgagatctgacgacacggccgtgtattactgtgcgagagatcgttgtagtggtggtagctgctacctaccataccatgactactggggccagggaaccctggtcaccgtctcctctg		..................................................gcgattgggcccgacgtcgcatgctcccggccgccatggc............ggccgcgggaattcgatttgggtccgccagcctccgggacaagggcttgagtggatgggatggatcaaccctaac......agtggtggcacgaactatgcacagaagtttcag...ggcagggtcaccatgaccagggacacgtccatcagcacagcctacatggagctgagcaggctgagatctgacgacacggccgtgtattactgtgcgagaga	..................................................gcgattgggcccgacgtcgcatgctccc	ggccgccatggc............ggccgcgggaat	tcgatttgggtccgccagcctccgggacaagggcttgagtggatgggatgg	atcaaccctaac......agtggtggcacg	aactatgcacagaagtttcag...ggcagggtcaccatgaccagggacacgtccatcagcacagcctacatggagctgagcaggctgagatctgacgacacggccgtgtattactgt	gcgagagatcgttgtagtggtggtagctgctacctaccataccatgactac	tgtgcgagagatcgttgtagtggtggtagctgctacctaccataccatgactactgg	taccatgactactggggccagggaaccctggtcaccgtctcctctg	tggggccagggaaccctggtcaccgtctcctctg
Naïve B cell	1	Clone IgM-1-5	unproductive	Homsap IGHV1-2*02 F	Homsap IGHJ4*02 F	Homsap IGHD6-13*01 F	caagctatttaggtgacactatagaat...actcaagctatgcatccaacgcgttgggagctctcccatatggtcgacctgcaggcggcc............gcgaattcactagtgatttgggtccgacagccccctggacaagggcttgagtggatgggatggatcaaccctaac......agtggtggcacaaactatgcacagaagtttcag...ggcagggtcaccatgaccagggacacgtccatcagcacagcctacatggagttgagcaggctgagatctgacgacacggccgtgtattactgtgcgagatttatagcagcacttggcgctgtgagtcgtgaccactggggccagggaaccctggtcaccgtctcctctg		caagctatttaggtgacactatagaat...actcaagctatgcatccaacgcgttgggagctctcccatatggtcgacctgcaggcggcc............gcgaattcactagtgatttgggtccgacagccccctggacaagggcttgagtggatgggatggatcaaccctaac......agtggtggcacaaactatgcacagaagtttcag...ggcagggtcaccatgaccagggacacgtccatcagcacagcctacatggagttgagcaggctgagatctgacgacacggccgtgtattactgtgcgaga	caagctatttaggtgacactatagaat...actcaagctatgcatccaacgcgttgggagctctcccatatggtcgac	ctgcaggcggcc............gcgaattcacta	gtgatttgggtccgacagccccctggacaagggcttgagtggatgggatgg	atcaaccctaac......agtggtggcaca	aactatgcacagaagtttcag...ggcagggtcaccatgaccagggacacgtccatcagcacagcctacatggagttgagcaggctgagatctgacgacacggccgtgtattactgt	gcgagatttatagcagcacttggcgctgtgagtcgtgaccac	tgtgcgagatttatagcagcacttggcgctgtgagtcgtgaccactgg	tgaccactggggccagggaaccctggtcaccgtctcctctg	tggggccagggaaccctggtcaccgtctcctctg
Naïve B cell	1	Clone IgM-1-6	productive	Homsap IGHV1-69*13 F	Homsap IGHJ3*02 F	Homsap IGHD6-19*01 F	.....................................................attgggcccgacgtcgcatgctcccggccgccatggc............ggccgcgggaattcgatttgggtccggcagccccccggacaagggcttgagtggatgggagggatcatccctatc......tttggtacagcaaactacgcacagaagttccag...ggcagagccacgattaccgcggacgaatccacgagcacagcctacatggagctgagcagcctgagatctgaggacacggccgtgtattactgtgcgagagggggtatagcagtggctggccatgcttttgatatctggggccaagggacaatggtcaccgtctcctctg		.....................................................attgggcccgacgtcgcatgctcccggccgccatggc............ggccgcgggaattcgatttgggtccggcagccccccggacaagggcttgagtggatgggagggatcatccctatc......tttggtacagcaaactacgcacagaagttccag...ggcagagccacgattaccgcggacgaatccacgagcacagcctacatggagctgagcagcctgagatctgaggacacggccgtgtattactgtgcgagag	.....................................................attgggcccgacgtcgcatgctccc	ggccgccatggc............ggccgcgggaat	tcgatttgggtccggcagccccccggacaagggcttgagtggatgggaggg	atcatccctatc......tttggtacagca	aactacgcacagaagttccag...ggcagagccacgattaccgcggacgaatccacgagcacagcctacatggagctgagcagcctgagatctgaggacacggccgtgtattactgt	gcgagagggggtatagcagtggctggccatgcttttgatatc	tgtgcgagagggggtatagcagtggctggccatgcttttgatatctgg	atgcttttgatatctggggccaagggacaatggtcaccgtctcctctg	tggggccaagggacaatggtcaccgtctcctctg
Naïve B cell	1	Clone IgM-1-7	unproductive	Homsap IGHV1-2*02 F	Homsap IGHJ4*02 F	Homsap IGHD2-15*01 F	caagctatttaggtgacactatagaat...actcaagctatgcatccaacgcgttgggagctctcccatatggtcgacctgcaggcggcc............gcgaattcactagtgatttgggtccgacagcctccgggacaagggcttgagtggatgggatggatcaaccctaac......agtggtggcacgaactatgcacagaagtttcag...ggcagggtcaccatgaccagggacacgtccatcagcacagcctacatggagctgagcaggctgagatctgacgacacggccgtgtattactgtgcgagagatcgttgtagtggtggtagctgctacctaccataccatgactactggggccagggaaccctggtcaccgtctcctctg		caagctatttaggtgacactatagaat...actcaagctatgcatccaacgcgttgggagctctcccatatggtcgacctgcaggcggcc............gcgaattcactagtgatttgggtccgacagcctccgggacaagggcttgagtggatgggatggatcaaccctaac......agtggtggcacgaactatgcacagaagtttcag...ggcagggtcaccatgaccagggacacgtccatcagcacagcctacatggagctgagcaggctgagatctgacgacacggccgtgtattactgtgcgagaga	caagctatttaggtgacactatagaat...actcaagctatgcatccaacgcgttgggagctctcccatatggtcgac	ctgcaggcggcc............gcgaattcacta	gtgatttgggtccgacagcctccgggacaagggcttgagtggatgggatgg	atcaaccctaac......agtggtggcacg	aactatgcacagaagtttcag...ggcagggtcaccatgaccagggacacgtccatcagcacagcctacatggagctgagcaggctgagatctgacgacacggccgtgtattactgt	gcgagagatcgttgtagtggtggtagctgctacctaccataccatgactac	tgtgcgagagatcgttgtagtggtggtagctgctacctaccataccatgactactgg	taccatgactactggggccagggaaccctggtcaccgtctcctctg	tggggccagggaaccctggtcaccgtctcctctg
Naïve B cell	1	Clone IgM-1-8	unproductive	Homsap IGHV1-69*01 F, or Homsap IGHV1-69*12 F or Homsap IGHV1-69*13 F or Homsap IGHV1-69D*01 F	Homsap IGHJ3*02 F	Homsap IGHD6-19*01 F	caagctatttaggtgacactatagaat...actcaagctatgcatccaacgcgttgggagctctcccatatggtcgacctgcaggcggcc............gcgaattcactagtgatttgggtccggcaggctcctggacaagggcttgagtggatgggagggatcatccctatc......tttggtacagcaaactacgcacagaagttccag...ggcggagccacgattaccgcggacgaatccacgagcacagcctacatggagctgagcagcctgagatctgaggacacggccgtgtattactgtgcgagagggggtatagcagtggctggccatgcttttgatatctggggccaagggacaatggtcaccgtctcctctg		caagctatttaggtgacactatagaat...actcaagctatgcatccaacgcgttgggagctctcccatatggtcgacctgcaggcggcc............gcgaattcactagtgatttgggtccggcaggctcctggacaagggcttgagtggatgggagggatcatccctatc......tttggtacagcaaactacgcacagaagttccag...ggcggagccacgattaccgcggacgaatccacgagcacagcctacatggagctgagcagcctgagatctgaggacacggccgtgtattactgtgcgagag	caagctatttaggtgacactatagaat...actcaagctatgcatccaacgcgttgggagctctcccatatggtcgac	ctgcaggcggcc............gcgaattcacta	gtgatttgggtccggcaggctcctggacaagggcttgagtggatgggaggg	atcatccctatc......tttggtacagca	aactacgcacagaagttccag...ggcggagccacgattaccgcggacgaatccacgagcacagcctacatggagctgagcagcctgagatctgaggacacggccgtgtattactgt	gcgagagggggtatagcagtggctggccatgcttttgatatc	tgtgcgagagggggtatagcagtggctggccatgcttttgatatctgg	atgcttttgatatctggggccaagggacaatggtcaccgtctcctctg	tggggccaagggacaatggtcaccgtctcctctg
Naïve B cell	1	Clone IgM-1-9	unproductive	Homsap IGHV1-69*01 F, or Homsap IGHV1-69*12 F or Homsap IGHV1-69*13 F or Homsap IGHV1-69D*01 F	Homsap IGHJ3*02 F	Homsap IGHD6-19*01 F	caagctatttaggtgacactatagaat...actcaagctatgcatccaacgcgttgggagctctcccatatggtcgacctgcaggcggcc............gcgaattcactagtgatttgggtccgccaggctccgggacaagggcttgagtggatgggagggatcatccctatc......tttggtacagcaaactacgcacagaagttccag...ggcagagccacgattaccgcggacgaatccacgagcacagcctacatggagctgagcagcctgagatctgaggacacggccgtgtaccactgtgcgagagggggtatagcagtggctggccatgcttttgatatctggggccaagggacaatggtcaccgtctcctctg		caagctatttaggtgacactatagaat...actcaagctatgcatccaacgcgttgggagctctcccatatggtcgacctgcaggcggcc............gcgaattcactagtgatttgggtccgccaggctccgggacaagggcttgagtggatgggagggatcatccctatc......tttggtacagcaaactacgcacagaagttccag...ggcagagccacgattaccgcggacgaatccacgagcacagcctacatggagctgagcagcctgagatctgaggacacggccgtgtaccactgtgcgagag	caagctatttaggtgacactatagaat...actcaagctatgcatccaacgcgttgggagctctcccatatggtcgac	ctgcaggcggcc............gcgaattcacta	gtgatttgggtccgccaggctccgggacaagggcttgagtggatgggaggg	atcatccctatc......tttggtacagca	aactacgcacagaagttccag...ggcagagccacgattaccgcggacgaatccacgagcacagcctacatggagctgagcagcctgagatctgaggacacggccgtgtaccactgt	gcgagagggggtatagcagtggctggccatgcttttgatatc	tgtgcgagagggggtatagcagtggctggccatgcttttgatatctgg	atgcttttgatatctggggccaagggacaatggtcaccgtctcctctg	tggggccaagggacaatggtcaccgtctcctctg
Naïve B cell	1	Clone IgM-1-12	productive	Homsap IGHV1-69*13 F	Homsap IGHJ3*02 F	Homsap IGHD6-19*01 F	................................................gggcgattgggcccgacgtcgcatgctcccggccgccatggc............ggccgcgggaattcgatttgggtccgacagcctcccggacaagggcttgagtggatgggagggatcatccctatc......tttggtacagcaaactacgcacagaagttccag...ggcagagccacgattaccgcggacgaatccacgagcacagcctacatggagctgagcagcctgagatctgaggacacggccgtgtattactgtgcgagagggggtatagcagtggctggccatgcttttgatatctggggccaagggacaatggtcaccgtctcctctg		................................................gggcgattgggcccgacgtcgcatgctcccggccgccatggc............ggccgcgggaattcgatttgggtccgacagcctcccggacaagggcttgagtggatgggagggatcatccctatc......tttggtacagcaaactacgcacagaagttccag...ggcagagccacgattaccgcggacgaatccacgagcacagcctacatggagctgagcagcctgagatctgaggacacggccgtgtattactgtgcgagag	................................................gggcgattgggcccgacgtcgcatgctccc	ggccgccatggc............ggccgcgggaat	tcgatttgggtccgacagcctcccggacaagggcttgagtggatgggaggg	atcatccctatc......tttggtacagca	aactacgcacagaagttccag...ggcagagccacgattaccgcggacgaatccacgagcacagcctacatggagctgagcagcctgagatctgaggacacggccgtgtattactgt	gcgagagggggtatagcagtggctggccatgcttttgatatc	tgtgcgagagggggtatagcagtggctggccatgcttttgatatctgg	atgcttttgatatctggggccaagggacaatggtcaccgtctcctctg	tggggccaagggacaatggtcaccgtctcctctg
Naïve B cell	1	Clone IgM-1-13	unproductive	Homsap IGHV1-69*01 F, or Homsap IGHV1-69*12 F or Homsap IGHV1-69*13 F or Homsap IGHV1-69D*01 F	Homsap IGHJ3*02 F	Homsap IGHD6-19*01 F	caagctatttaggtgacactatagaat...actcaagctatgcatccaacgcgttgggagctctcccatatggtcgacctgcaggcggcc............gcgaattcactagtgatttgggtccggcagcctcccggacaagggcttgagtggatgggagggatcatccctatc......tttggtacagcaaactacgcacagaagttccag...ggcagagccacgattaccgcggacgaatccacgagcacagcctacatggagctgagcagcctgagatctgaggacacggccgtgtattactgtgcgagagggggtatagcagtggctggccatgcttttgatatctggggccaagggacaatggtcaccgtctcctctg		caagctatttaggtgacactatagaat...actcaagctatgcatccaacgcgttgggagctctcccatatggtcgacctgcaggcggcc............gcgaattcactagtgatttgggtccggcagcctcccggacaagggcttgagtggatgggagggatcatccctatc......tttggtacagcaaactacgcacagaagttccag...ggcagagccacgattaccgcggacgaatccacgagcacagcctacatggagctgagcagcctgagatctgaggacacggccgtgtattactgtgcgagag	caagctatttaggtgacactatagaat...actcaagctatgcatccaacgcgttgggagctctcccatatggtcgac	ctgcaggcggcc............gcgaattcacta	gtgatttgggtccggcagcctcccggacaagggcttgagtggatgggaggg	atcatccctatc......tttggtacagca	aactacgcacagaagttccag...ggcagagccacgattaccgcggacgaatccacgagcacagcctacatggagctgagcagcctgagatctgaggacacggccgtgtattactgt	gcgagagggggtatagcagtggctggccatgcttttgatatc	tgtgcgagagggggtatagcagtggctggccatgcttttgatatctgg	atgcttttgatatctggggccaagggacaatggtcaccgtctcctctg	tggggccaagggacaatggtcaccgtctcctctg
Naïve B cell	1	Clone IgM-1-14	productive	Homsap IGHV1-69*13 F	Homsap IGHJ3*02 F	Homsap IGHD6-19*01 F	..................................................gcgattgggcccgacgtcgcatgctcccggccgccatggc............ggccgcgggaattcgatttgggtccggcaggctcccggacaagggcttgagtggatgggagggatcatccctatc......tttggtacagcaaactacgcacagaagttccag...ggcagagccacgattaccgcggacgagtccacgagcacagcctacatggagctgagcagcctgagatctgaggacacggccgtgtattactgtgcgagagggggtatagcagtggctggccatgcttttgatatctggggccaagggacaatggtcaccgtctcaatca		..................................................gcgattgggcccgacgtcgcatgctcccggccgccatggc............ggccgcgggaattcgatttgggtccggcaggctcccggacaagggcttgagtggatgggagggatcatccctatc......tttggtacagcaaactacgcacagaagttccag...ggcagagccacgattaccgcggacgagtccacgagcacagcctacatggagctgagcagcctgagatctgaggacacggccgtgtattactgtgcgagag	..................................................gcgattgggcccgacgtcgcatgctccc	ggccgccatggc............ggccgcgggaat	tcgatttgggtccggcaggctcccggacaagggcttgagtggatgggaggg	atcatccctatc......tttggtacagca	aactacgcacagaagttccag...ggcagagccacgattaccgcggacgagtccacgagcacagcctacatggagctgagcagcctgagatctgaggacacggccgtgtattactgt	gcgagagggggtatagcagtggctggccatgcttttgatatc	tgtgcgagagggggtatagcagtggctggccatgcttttgatatctgg	atgcttttgatatctggggccaagggacaatggtcaccgtctcaatca	tggggccaagggacaatggtcaccgtctcaatca
Naïve B cell	1	Clone IgM-1-15	unproductive	Homsap IGHV1-69*01 F, or Homsap IGHV1-69*12 F or Homsap IGHV1-69*13 F or Homsap IGHV1-69D*01 F	Homsap IGHJ3*02 F	Homsap IGHD6-19*01 F	caagctatttaggtgacactatagaat...actcaagctatgcatccaacgcgttgggagctctcccatatggtcgacctgcaggcggcc............gcgaattcactagtgatttgggtccgccagcctccaggacaagggcttgagtggatgggagggatcatccctatc......tttggtacagcaaactacgcacggaagttccag...ggcagagccacgattaccgcggacgaatccacgagcacagcctacatggagctgagcagcctgagatctgaggacacggccgtgtattactgtgcgagagggggtatagcagtggctggccatgcttttgatatctggggccaagggacaatggtcaccgtctcctctg		caagctatttaggtgacactatagaat...actcaagctatgcatccaacgcgttgggagctctcccatatggtcgacctgcaggcggcc............gcgaattcactagtgatttgggtccgccagcctccaggacaagggcttgagtggatgggagggatcatccctatc......tttggtacagcaaactacgcacggaagttccag...ggcagagccacgattaccgcggacgaatccacgagcacagcctacatggagctgagcagcctgagatctgaggacacggccgtgtattactgtgcgagag	caagctatttaggtgacactatagaat...actcaagctatgcatccaacgcgttgggagctctcccatatggtcgac	ctgcaggcggcc............gcgaattcacta	gtgatttgggtccgccagcctccaggacaagggcttgagtggatgggaggg	atcatccctatc......tttggtacagca	aactacgcacggaagttccag...ggcagagccacgattaccgcggacgaatccacgagcacagcctacatggagctgagcagcctgagatctgaggacacggccgtgtattactgt	gcgagagggggtatagcagtggctggccatgcttttgatatc	tgtgcgagagggggtatagcagtggctggccatgcttttgatatctgg	atgcttttgatatctggggccaagggacaatggtcaccgtctcctctg	tggggccaagggacaatggtcaccgtctcctctg
Naïve B cell	1	Clone IgM-1-1	productive	Homsap IGHV1-69*13 F	Homsap IGHJ3*02 F	Homsap IGHD6-19*01 F	.................................................ggcgattgggcccgacgtcgcatgctcccggccgccatggc............ggccgcgggaattcgatttgggtccggcagccccctggacaagggcttgagtggatgggagggatcatccctatc......tttggtacagcaaactacgcacagaagttccag...ggcagagccacgattaccgcggacgaatccacgagcacagcctacatggagctgagcagcctgagatctgaggacacggccgtgtattactgtgcgagagggggtatagcagtggctggccatgcttttgatatctggggccaagggacaatggtcaccgtctcctctg		.................................................ggcgattgggcccgacgtcgcatgctcccggccgccatggc............ggccgcgggaattcgatttgggtccggcagccccctggacaagggcttgagtggatgggagggatcatccctatc......tttggtacagcaaactacgcacagaagttccag...ggcagagccacgattaccgcggacgaatccacgagcacagcctacatggagctgagcagcctgagatctgaggacacggccgtgtattactgtgcgagag	.................................................ggcgattgggcccgacgtcgcatgctccc	ggccgccatggc............ggccgcgggaat	tcgatttgggtccggcagccccctggacaagggcttgagtggatgggaggg	atcatccctatc......tttggtacagca	aactacgcacagaagttccag...ggcagagccacgattaccgcggacgaatccacgagcacagcctacatggagctgagcagcctgagatctgaggacacggccgtgtattactgt	gcgagagggggtatagcagtggctggccatgcttttgatatc	tgtgcgagagggggtatagcagtggctggccatgcttttgatatctgg	atgcttttgatatctggggccaagggacaatggtcaccgtctcctctg	tggggccaagggacaatggtcaccgtctcctctg
Naïve B cell	1	Clone IgM-1-2	unproductive	Homsap IGHV1-2*02 F	Homsap IGHJ4*02 F	Homsap IGHD2-15*01 F	caagctatttaggtgacactatagaat...actcaagctatgcatccaacgcgttgggagctctcccatatggtcgacctgcaggcggcc............gcgaattcactagtgatttgggtccggcaggccccgggacaagggcttgagtggatgggatggatcaaccctaac......agtggtggcacgaactatgcacagaagtttcag...ggcagggtcaccatgaccagggacacgtccatcagcacagcctacatggagctgagcaggctgagatctgacgacacggccgtgtattactgtgcgagagatcgttgtagtggtggtagctgctacctaccataccatgactactggggccagggaaccctggtcaccgtctcctctg		caagctatttaggtgacactatagaat...actcaagctatgcatccaacgcgttgggagctctcccatatggtcgacctgcaggcggcc............gcgaattcactagtgatttgggtccggcaggccccgggacaagggcttgagtggatgggatggatcaaccctaac......agtggtggcacgaactatgcacagaagtttcag...ggcagggtcaccatgaccagggacacgtccatcagcacagcctacatggagctgagcaggctgagatctgacgacacggccgtgtattactgtgcgagaga	caagctatttaggtgacactatagaat...actcaagctatgcatccaacgcgttgggagctctcccatatggtcgac	ctgcaggcggcc............gcgaattcacta	gtgatttgggtccggcaggccccgggacaagggcttgagtggatgggatgg	atcaaccctaac......agtggtggcacg	aactatgcacagaagtttcag...ggcagggtcaccatgaccagggacacgtccatcagcacagcctacatggagctgagcaggctgagatctgacgacacggccgtgtattactgt	gcgagagatcgttgtagtggtggtagctgctacctaccataccatgactac	tgtgcgagagatcgttgtagtggtggtagctgctacctaccataccatgactactgg	taccatgactactggggccagggaaccctggtcaccgtctcctctg	tggggccagggaaccctggtcaccgtctcctctg
Naïve B cell	1	Clone IgD-1-10	unproductive	Homsap IGHV3-64*02 F	Homsap IGHJ6*02 F	Homsap IGHD5-18*01 F	caagctatttaggtgacactatagaat...actcaagctatgcatccaacgcgttgggagctctcccatatggtcgacctgcaggcggcc............gcgaattcactagtgatttgggtccgacaggctccaggggagggactggaatatgtttcagctattagtagtaat......gggggtagcacatattatgcagactctgtgaag...ggcagattcaccatctccagagacaattccaagaacacgctgtatcttcaaatgggcagcctgagagctgaggacatggctgtgtattaccgtgcgagaggatacagctatggtttatcccatatggacgtctagggccaagggaccacggtcacctctcctctg		caagctatttaggtgacactatagaat...actcaagctatgcatccaacgcgttgggagctctcccatatggtcgacctgcaggcggcc............gcgaattcactagtgatttgggtccgacaggctccaggggagggactggaatatgtttcagctattagtagtaat......gggggtagcacatattatgcagactctgtgaag...ggcagattcaccatctccagagacaattccaagaacacgctgtatcttcaaatgggcagcctgagagctgaggacatggctgtgtattaccgtgcgagag	caagctatttaggtgacactatagaat...actcaagctatgcatccaacgcgttgggagctctcccatatggtcgac	ctgcaggcggcc............gcgaattcacta	gtgatttgggtccgacaggctccaggggagggactggaatatgtttcagct	attagtagtaat......gggggtagcaca	tattatgcagactctgtgaag...ggcagattcaccatctccagagacaattccaagaacacgctgtatcttcaaatgggcagcctgagagctgaggacatggctgtgtattaccgt	gcgagaggatacagctatggtttatcccatatggacgtc	cgtgcgagaggatacagctatggtttatcccatatggacgtctag	tatggacgtctagggccaagggaccacggtcacctctcctctg	tagggccaagggaccacggtcacctctcctctg
Naïve B cell	1	Clone IgD-1-11	productive	Homsap IGHV3-23*01 F, or Homsap IGHV3-23*04 F or Homsap IGHV3-23D*01 F	Homsap IGHJ6*02 F	Homsap IGHD5-12*01 F	..................................................gcgattgggcccgacgtcgcatgctcccggccgccatggc............ggccgcgggaattcgatttgggtccggcagccccctgggaaggggctggagtgggtctcaactattactggtggt......ggtggtagcacatactacgcagactccgtgcag...ggccggttcatcatctccagagacaattccaagaacacgctgtatctgcagatgaacagcctgagggccgaggacacggccctatattactgtgcgaaaggcctatcttatattttccactcctccggtctggacgtctggggccaagggaccacggtcaccgtctcctct		..................................................gcgattgggcccgacgtcgcatgctcccggccgccatggc............ggccgcgggaattcgatttgggtccggcagccccctgggaaggggctggagtgggtctcaactattactggtggt......ggtggtagcacatactacgcagactccgtgcag...ggccggttcatcatctccagagacaattccaagaacacgctgtatctgcagatgaacagcctgagggccgaggacacggccctatattactgtgcgaaag	..................................................gcgattgggcccgacgtcgcatgctccc	ggccgccatggc............ggccgcgggaat	tcgatttgggtccggcagccccctgggaaggggctggagtgggtctcaact	attactggtggt......ggtggtagcaca	tactacgcagactccgtgcag...ggccggttcatcatctccagagacaattccaagaacacgctgtatctgcagatgaacagcctgagggccgaggacacggccctatattactgt	gcgaaaggcctatcttatattttccactcctccggtctggacgtc	tgtgcgaaaggcctatcttatattttccactcctccggtctggacgtctgg	ctccggtctggacgtctggggccaagggaccacggtcaccgtctcctct	tggggccaagggaccacggtcaccgtctcctct
Naïve B cell	1	Clone IgD-1-12	productive	Homsap IGHV3-23*01 F, or Homsap IGHV3-23*04 F or Homsap IGHV3-23D*01 F	Homsap IGHJ4*02 F	Homsap IGHD6-6*01 F	................................................gggcgattgggcccgacgtcgcatgctcccggccgccatggc............ggccgcgggaattcgatttgggtccggcaggctcctgggaaggggctggagtgggtctcagctattagtggtagt......ggtggtagcacatactacgcagactccgtgaag...ggccggttcaccatctccagagacaattccaagaacacgctgtatctgcaaatgaacagcctgagagccgaggacacggccgtatattactgtgcgaaagatcaatggagaaagcagctcgcccctagtgactactggggccagggaaccctggtcaccgtctcctctg		................................................gggcgattgggcccgacgtcgcatgctcccggccgccatggc............ggccgcgggaattcgatttgggtccggcaggctcctgggaaggggctggagtgggtctcagctattagtggtagt......ggtggtagcacatactacgcagactccgtgaag...ggccggttcaccatctccagagacaattccaagaacacgctgtatctgcaaatgaacagcctgagagccgaggacacggccgtatattactgtgcgaaaga	................................................gggcgattgggcccgacgtcgcatgctccc	ggccgccatggc............ggccgcgggaat	tcgatttgggtccggcaggctcctgggaaggggctggagtgggtctcagct	attagtggtagt......ggtggtagcaca	tactacgcagactccgtgaag...ggccggttcaccatctccagagacaattccaagaacacgctgtatctgcaaatgaacagcctgagagccgaggacacggccgtatattactgt	gcgaaagatcaatggagaaagcagctcgcccctagtgactac	tgtgcgaaagatcaatggagaaagcagctcgcccctagtgactactgg	tgactactggggccagggaaccctggtcaccgtctcctctg	tggggccagggaaccctggtcaccgtctcctctg
Naïve B cell	1	Clone IgD-1-15	unproductive	Homsap IGHV3-23*01 F, or Homsap IGHV3-23*04 F or Homsap IGHV3-23D*01 F	Homsap IGHJ6*02 F	Homsap IGHD5-12*01 F	gccaagctatttaggtgacactataga...atactcaagctatgcatccaacgcgttgggagctctcccatatggtcgacctgcaggcgg............ccgcgaattcactagtgattggtccggcagcctccggggaaggggctggagtgggtctcaactattactggtggt......ggtggtagcacatactacgcagactccgtgcag...ggccggttcatcatctccagagacaattccaagaacacgctgtatctgcagatgaacagcctgagggccgaggacacggccctatattactgtgcgaaaggcctatcttatattttccactcctccggtctggacgtctggggccaagggaccacggtcaccgtctcctct		gccaagctatttaggtgacactataga...atactcaagctatgcatccaacgcgttgggagctctcccatatggtcgacctgcaggcgg............ccgcgaattcactagtgattggtccggcagcctccggggaaggggctggagtgggtctcaactattactggtggt......ggtggtagcacatactacgcagactccgtgcag...ggccggttcatcatctccagagacaattccaagaacacgctgtatctgcagatgaacagcctgagggccgaggacacggccctatattactgtgcgaaag	gccaagctatttaggtgacactataga...atactcaagctatgcatccaacgcgttgggagctctcccatatggtcg	acctgcaggcgg............ccgcgaattcac	tagtgattggtccggcagcctccggggaaggggctggagtgggtctcaact	attactggtggt......ggtggtagcaca	tactacgcagactccgtgcag...ggccggttcatcatctccagagacaattccaagaacacgctgtatctgcagatgaacagcctgagggccgaggacacggccctatattactgt	gcgaaaggcctatcttatattttccactcctccggtctggacgtc	tgtgcgaaaggcctatcttatattttccactcctccggtctggacgtctgg	ctccggtctggacgtctggggccaagggaccacggtcaccgtctcctct	tggggccaagggaccacggtcaccgtctcctct
Naïve B cell	1	Clone IgD-1-1	productive	Homsap IGHV3-23*01 F, or Homsap IGHV3-23*04 F or Homsap IGHV3-23D*01 F	Homsap IGHJ4*02 F	Homsap IGHD6-6*01 F	................................................gggcgattgggcccgacgtcgcatgctcccggccgccatggc............ggccgcgggaattcgatttgggtccggcagcctcctgggaaggggctggagtgggtctcagctattagtggtagt......ggtggtagcacatactacgcagactccgtgaag...ggccggttcaccatctccagagacaattccaagaacacgctgtatctgcaaatgaacagcctgagagccgaggacacggccgtatattactgtgcgaaagatcaatggagaaagcagctcgcccctagtgactactggggccagggaaccctggtcaccgtctcctctg		................................................gggcgattgggcccgacgtcgcatgctcccggccgccatggc............ggccgcgggaattcgatttgggtccggcagcctcctgggaaggggctggagtgggtctcagctattagtggtagt......ggtggtagcacatactacgcagactccgtgaag...ggccggttcaccatctccagagacaattccaagaacacgctgtatctgcaaatgaacagcctgagagccgaggacacggccgtatattactgtgcgaaaga	................................................gggcgattgggcccgacgtcgcatgctccc	ggccgccatggc............ggccgcgggaat	tcgatttgggtccggcagcctcctgggaaggggctggagtgggtctcagct	attagtggtagt......ggtggtagcaca	tactacgcagactccgtgaag...ggccggttcaccatctccagagacaattccaagaacacgctgtatctgcaaatgaacagcctgagagccgaggacacggccgtatattactgt	gcgaaagatcaatggagaaagcagctcgcccctagtgactac	tgtgcgaaagatcaatggagaaagcagctcgcccctagtgactactgg	tgactactggggccagggaaccctggtcaccgtctcctctg	tggggccagggaaccctggtcaccgtctcctctg
Naïve B cell	1	Clone IgD-1-6	unproductive	Homsap IGHV3-23*04 F	Homsap IGHJ4*02 F	Homsap IGHD6-6*01 F	caagctatttaggtgacactatagaat...actcaagctatgcatccaacgcgttgggagctctcccatatggtcgacctgcaggcggcc............gcgaattcactagtgatttgggtccgacagcctccggggaaggggctggagtgggtctcagctattagtggtagt......ggtggtagcacatactacgcagactccgtgaag...ggccggttcaccatctccagagacaattccaagaacacgctgtatctgcaaatgaacagcctgagagccgaggacacggccgtatattactgtgcgaaagatcaatggagaaagcagctcgcccctagtgactactggggccagggaaccctggtcaccgtctcctctg		caagctatttaggtgacactatagaat...actcaagctatgcatccaacgcgttgggagctctcccatatggtcgacctgcaggcggcc............gcgaattcactagtgatttgggtccgacagcctccggggaaggggctggagtgggtctcagctattagtggtagt......ggtggtagcacatactacgcagactccgtgaag...ggccggttcaccatctccagagacaattccaagaacacgctgtatctgcaaatgaacagcctgagagccgaggacacggccgtatattactgtgcgaaaga	caagctatttaggtgacactatagaat...actcaagctatgcatccaacgcgttgggagctctcccatatggtcgac	ctgcaggcggcc............gcgaattcacta	gtgatttgggtccgacagcctccggggaaggggctggagtgggtctcagct	attagtggtagt......ggtggtagcaca	tactacgcagactccgtgaag...ggccggttcaccatctccagagacaattccaagaacacgctgtatctgcaaatgaacagcctgagagccgaggacacggccgtatattactgt	gcgaaagatcaatggagaaagcagctcgcccctagtgactac	tgtgcgaaagatcaatggagaaagcagctcgcccctagtgactactgg	tgactactggggccagggaaccctggtcaccgtctcctctg	tggggccagggaaccctggtcaccgtctcctctg
Naïve B cell	1	Clone IgD-1-7	unproductive	Homsap IGHV3-23*04 F	Homsap IGHJ6*02 F	Homsap IGHD5-12*01 F	caagctatttaggtgacactatagaat...actcaagctatgcatccaacgcgttgggagctctcccatatggtcgacctgcaggcggcc............gcgaattcactagtgatttgggtccgccaggctcctgggaaggggctggagtgggtctcaactattactggtggt......ggtggtagcacatactacgcagactccgtgcag...ggccggttcatcatctccagagacaattccaagaacacgctgtatctgcagatgaacagcctgagggccgaggacacggccctatattaccgtgcgaaaggcctatcttatattttccactcctccggtctggacgtctggggccaagggaccacggtcaccgtctcctct		caagctatttaggtgacactatagaat...actcaagctatgcatccaacgcgttgggagctctcccatatggtcgacctgcaggcggcc............gcgaattcactagtgatttgggtccgccaggctcctgggaaggggctggagtgggtctcaactattactggtggt......ggtggtagcacatactacgcagactccgtgcag...ggccggttcatcatctccagagacaattccaagaacacgctgtatctgcagatgaacagcctgagggccgaggacacggccctatattaccgtgcgaaag	caagctatttaggtgacactatagaat...actcaagctatgcatccaacgcgttgggagctctcccatatggtcgac	ctgcaggcggcc............gcgaattcacta	gtgatttgggtccgccaggctcctgggaaggggctggagtgggtctcaact	attactggtggt......ggtggtagcaca	tactacgcagactccgtgcag...ggccggttcatcatctccagagacaattccaagaacacgctgtatctgcagatgaacagcctgagggccgaggacacggccctatattaccgt	gcgaaaggcctatcttatattttccactcctccggtctggacgtc	cgtgcgaaaggcctatcttatattttccactcctccggtctggacgtctgg	ctccggtctggacgtctggggccaagggaccacggtcaccgtctcctct	tggggccaagggaccacggtcaccgtctcctct
Naïve B cell	1	Clone IgD-1-8	productive	Homsap IGHV3-23*01 F, or Homsap IGHV3-23*04 F or Homsap IGHV3-23D*01 F	Homsap IGHJ4*02 F	Homsap IGHD6-6*01 F	.......................................................tgggcccgacgtcgcatgctcccggccgccatggc............ggccgcgggaattcgatttgggtccgacagcctcctgggaaggggctggagtgggtctcagctattagtggtagt......ggtggtagcacatactacgcagactccgtgaag...ggccggttcaccatctccagagacaattccaagaacacgctgtatctgcaaatgaacagcctgagagccgaggacacggccgtatattactgtgcgaaagatcaatggagaaagcagctcgcccctagtgactactggggccagggaaccctggtcaccgtctcctctg		.......................................................tgggcccgacgtcgcatgctcccggccgccatggc............ggccgcgggaattcgatttgggtccgacagcctcctgggaaggggctggagtgggtctcagctattagtggtagt......ggtggtagcacatactacgcagactccgtgaag...ggccggttcaccatctccagagacaattccaagaacacgctgtatctgcaaatgaacagcctgagagccgaggacacggccgtatattactgtgcgaaaga	.......................................................tgggcccgacgtcgcatgctccc	ggccgccatggc............ggccgcgggaat	tcgatttgggtccgacagcctcctgggaaggggctggagtgggtctcagct	attagtggtagt......ggtggtagcaca	tactacgcagactccgtgaag...ggccggttcaccatctccagagacaattccaagaacacgctgtatctgcaaatgaacagcctgagagccgaggacacggccgtatattactgt	gcgaaagatcaatggagaaagcagctcgcccctagtgactac	tgtgcgaaagatcaatggagaaagcagctcgcccctagtgactactgg	tgactactggggccagggaaccctggtcaccgtctcctctg	tggggccagggaaccctggtcaccgtctcctctg
Naïve B cell	1	Clone IgD-1-9	unproductive	Homsap IGHV3-23*04 F	Homsap IGHJ4*02 F	Homsap IGHD6-6*01 F	caagctatttaggtgacactatagaat...actcaagctatgcatccaacgcgttgggagctctcccatatggtcgacctgcaggcggcc............gcgaattcactagtgatttgggtccgccaggctcccgggaaggggctggagtgggtctcagctattagtggtagt......gatggtagcacatactacgcagactccgtgaag...ggccggttcaccatctccagagacaattccaagaacacgctgtatctgcaaatgaacagcctgaaagccgaggacacggccgtatattactgtgcgaaagatcaatggagaaagcagctcgcccctagtgactactggggccagggaaccctggtcaccgtctcctctg		caagctatttaggtgacactatagaat...actcaagctatgcatccaacgcgttgggagctctcccatatggtcgacctgcaggcggcc............gcgaattcactagtgatttgggtccgccaggctcccgggaaggggctggagtgggtctcagctattagtggtagt......gatggtagcacatactacgcagactccgtgaag...ggccggttcaccatctccagagacaattccaagaacacgctgtatctgcaaatgaacagcctgaaagccgaggacacggccgtatattactgtgcgaaaga	caagctatttaggtgacactatagaat...actcaagctatgcatccaacgcgttgggagctctcccatatggtcgac	ctgcaggcggcc............gcgaattcacta	gtgatttgggtccgccaggctcccgggaaggggctggagtgggtctcagct	attagtggtagt......gatggtagcaca	tactacgcagactccgtgaag...ggccggttcaccatctccagagacaattccaagaacacgctgtatctgcaaatgaacagcctgaaagccgaggacacggccgtatattactgt	gcgaaagatcaatggagaaagcagctcgcccctagtgactac	tgtgcgaaagatcaatggagaaagcagctcgcccctagtgactactgg	tgactactggggccagggaaccctggtcaccgtctcctctg	tggggccagggaaccctggtcaccgtctcctctg
Naïve B cell	1	Clone IgD-1-41	productive	Homsap IGHV3-23*01 F, or Homsap IGHV3-23*04 F or Homsap IGHV3-23D*01 F	Homsap IGHJ4*02 F	Homsap IGHD6-6*01 F	.................................................ggcgattgggcccgacgtcgcatgctcccggccgccatggc............ggccgcgggaattcgatttgggtccgccagcctcc.gggaaggggctggagtgggtctcagctattagtggtagt......ggtggtagcacatactacgcagactccgtgaag...ggccggttcaccatctccagagacaattccaagaacacgctgtatctgcaaatgaacagcctgagagccgaggacacggccgtatattactgtgcgaaagatcaatggagaaagcagctcgcccctagtgactactggggccagggaaccctggtcaccgtctcctctg		.................................................ggcgattgggcccgacgtcgcatgctcccggccgccatggc............ggccgcgggaattcgatttgggtccgccagcctcc.gggaaggggctggagtgggtctcagctattagtggtagt......ggtggtagcacatactacgcagactccgtgaag...ggccggttcaccatctccagagacaattccaagaacacgctgtatctgcaaatgaacagcctgagagccgaggacacggccgtatattactgtgcgaaaga	.................................................ggcgattgggcccgacgtcgcatgctccc	ggccgccatggc............ggccgcgggaat	tcgatttgggtccgccagcctcc.gggaaggggctggagtgggtctcagct	attagtggtagt......ggtggtagcaca	tactacgcagactccgtgaag...ggccggttcaccatctccagagacaattccaagaacacgctgtatctgcaaatgaacagcctgagagccgaggacacggccgtatattactgt	gcgaaagatcaatggagaaagcagctcgcccctagtgactac	tgtgcgaaagatcaatggagaaagcagctcgcccctagtgactactgg	tgactactggggccagggaaccctggtcaccgtctcctctg	tggggccagggaaccctggtcaccgtctcctctg
Naïve B cell	1	Clone IgD-1-42	productive	Homsap IGHV1-18*01 F, or Homsap IGHV1-18*04 F	Homsap IGHJ3*02 F	Homsap IGHD3-10*01 F	................................................gggcgattgggcccgacgtcgcatgctcccggccgccatggc............ggccgcgggaattcgatttgggtccggcaggctcccggacaagggcttgagtggatgggatggatcggccctgac......aatggatacacaaactatggacagaagctccag...ggcagagtcaccatgaccacagacacatccacgaccaccgcctacatggagctgaggagcctcagatctgacgacacggccgtgtattactgtgcgagaggttcgggagcttttgatatctggggccaagggacaatggtcaccgtctcctctg		................................................gggcgattgggcccgacgtcgcatgctcccggccgccatggc............ggccgcgggaattcgatttgggtccggcaggctcccggacaagggcttgagtggatgggatggatcggccctgac......aatggatacacaaactatggacagaagctccag...ggcagagtcaccatgaccacagacacatccacgaccaccgcctacatggagctgaggagcctcagatctgacgacacggccgtgtattactgtgcgagag	................................................gggcgattgggcccgacgtcgcatgctccc	ggccgccatggc............ggccgcgggaat	tcgatttgggtccggcaggctcccggacaagggcttgagtggatgggatgg	atcggccctgac......aatggatacaca	aactatggacagaagctccag...ggcagagtcaccatgaccacagacacatccacgaccaccgcctacatggagctgaggagcctcagatctgacgacacggccgtgtattactgt	gcgagaggttcgggagcttttgatatc	tgtgcgagaggttcgggagcttttgatatctgg	gcttttgatatctggggccaagggacaatggtcaccgtctcctctg	tggggccaagggacaatggtcaccgtctcctctg
Naïve B cell	1	Clone IgD-1-43	unproductive	Homsap IGHV3-23*04 F	Homsap IGHJ6*02 F	Homsap IGHD5-12*01 F	caagctatttaggtgacactatagaat...actcaagctatgcatccaacgcgttgggagctctcccatatggtcgacctgcaggcggcc............gcgaattcactagtgatttgggtccgccagcctcccgggaaggggctggagtgggtctcaactattactggtggt......ggtggtagcacatactacgcagactccgtgcag...ggccggttcatcatctccggagacaattccaagaacacgctgtatctgcagatgaacagcctgagggccgaggacacggccctatattactgtgcgaaaggcctatcttatattttccactcctccggtctggacgtctggggccaagggaccacggtcaccgtctcctct		caagctatttaggtgacactatagaat...actcaagctatgcatccaacgcgttgggagctctcccatatggtcgacctgcaggcggcc............gcgaattcactagtgatttgggtccgccagcctcccgggaaggggctggagtgggtctcaactattactggtggt......ggtggtagcacatactacgcagactccgtgcag...ggccggttcatcatctccggagacaattccaagaacacgctgtatctgcagatgaacagcctgagggccgaggacacggccctatattactgtgcgaaag	caagctatttaggtgacactatagaat...actcaagctatgcatccaacgcgttgggagctctcccatatggtcgac	ctgcaggcggcc............gcgaattcacta	gtgatttgggtccgccagcctcccgggaaggggctggagtgggtctcaact	attactggtggt......ggtggtagcaca	tactacgcagactccgtgcag...ggccggttcatcatctccggagacaattccaagaacacgctgtatctgcagatgaacagcctgagggccgaggacacggccctatattactgt	gcgaaaggcctatcttatattttccactcctccggtctggacgtc	tgtgcgaaaggcctatcttatattttccactcctccggtctggacgtctgg	ctccggtctggacgtctggggccaagggaccacggtcaccgtctcctct	tggggccaagggaccacggtcaccgtctcctct
Naïve B cell	1	Clone IgD-1-44	productive	Homsap IGHV3-23*01 F, or Homsap IGHV3-23*04 F or Homsap IGHV3-23D*01 F	Homsap IGHJ4*02 F	Homsap IGHD6-6*01 F	..................................................gcgattgggcccgacgtcgcatgctcccggccgccatggc............ggccgcgggaattcgatttgggtccggcaggctcctgggaaggggctggagtgggtctcagctattagtggtagt......ggtggtagcacatactacgcagactccgtgaag...ggccggttcaccatctccagagacaattccaagaacacgctgtatctgcaaatgaacagcctgagagccgaggacacggccgtatattactgtgcgaaagatcaatggagaaagcagctcgcccctagtgactactggggccagggaaccctggtcaccgtctcctctg		..................................................gcgattgggcccgacgtcgcatgctcccggccgccatggc............ggccgcgggaattcgatttgggtccggcaggctcctgggaaggggctggagtgggtctcagctattagtggtagt......ggtggtagcacatactacgcagactccgtgaag...ggccggttcaccatctccagagacaattccaagaacacgctgtatctgcaaatgaacagcctgagagccgaggacacggccgtatattactgtgcgaaaga	..................................................gcgattgggcccgacgtcgcatgctccc	ggccgccatggc............ggccgcgggaat	tcgatttgggtccggcaggctcctgggaaggggctggagtgggtctcagct	attagtggtagt......ggtggtagcaca	tactacgcagactccgtgaag...ggccggttcaccatctccagagacaattccaagaacacgctgtatctgcaaatgaacagcctgagagccgaggacacggccgtatattactgt	gcgaaagatcaatggagaaagcagctcgcccctagtgactac	tgtgcgaaagatcaatggagaaagcagctcgcccctagtgactactgg	tgactactggggccagggaaccctggtcaccgtctcctctg	tggggccagggaaccctggtcaccgtctcctctg
Naïve B cell	1	Clone IgD-1-45	productive	Homsap IGHV3-23*01 F, or Homsap IGHV3-23*04 F or Homsap IGHV3-23D*01 F	Homsap IGHJ4*02 F	Homsap IGHD6-6*01 F	................................................gggcgattgggcccgacgtcgcatgctcccggccgccatggc............ggccgcgggaattcgatttggatccggcaggctccggggaaggggctggagtgggtctcagctattagtggtagt......ggtggtagcacatactacgcagactccgtgaag...ggccggttcaccatctccagagacaattccaagaacacgctgtatctgcaaatgaacagcctgagagccgaggacacggccgtatattactgtgcgaaagatcaatggagaaagcagctcgcccctagtgactactggggccagggaaccctggtcaccgtctcctctg		................................................gggcgattgggcccgacgtcgcatgctcccggccgccatggc............ggccgcgggaattcgatttggatccggcaggctccggggaaggggctggagtgggtctcagctattagtggtagt......ggtggtagcacatactacgcagactccgtgaag...ggccggttcaccatctccagagacaattccaagaacacgctgtatctgcaaatgaacagcctgagagccgaggacacggccgtatattactgtgcgaaaga	................................................gggcgattgggcccgacgtcgcatgctccc	ggccgccatggc............ggccgcgggaat	tcgatttggatccggcaggctccggggaaggggctggagtgggtctcagct	attagtggtagt......ggtggtagcaca	tactacgcagactccgtgaag...ggccggttcaccatctccagagacaattccaagaacacgctgtatctgcaaatgaacagcctgagagccgaggacacggccgtatattactgt	gcgaaagatcaatggagaaagcagctcgcccctagtgactac	tgtgcgaaagatcaatggagaaagcagctcgcccctagtgactactgg	tgactactggggccagggaaccctggtcaccgtctcctctg	tggggccagggaaccctggtcaccgtctcctctg
Naïve B cell	1	Clone IgD-1-46	unproductive	Homsap IGHV3-64*02 F	Homsap IGHJ6*02 F	Homsap IGHD5-18*01 F	................................................gggcgattgggcccgacgtcgcatgctcccggccgccatggc............ggccgcgggaattcgatttgggtccggcaggctcctggggagggactggaatatgtttcagctattagtagtaat......gggggtagcacatattatgcagactctgtgaag...ggcagattcaccatctccagagacaattccaagaacacgctgtatcttcaaatgggcagcctgagagctgaggacatggctgtgtattactgtgcgagagtatacagctatggtttatcccatatggacgtctagggccaagggaccacggtcaccgtctcctct		................................................gggcgattgggcccgacgtcgcatgctcccggccgccatggc............ggccgcgggaattcgatttgggtccggcaggctcctggggagggactggaatatgtttcagctattagtagtaat......gggggtagcacatattatgcagactctgtgaag...ggcagattcaccatctccagagacaattccaagaacacgctgtatcttcaaatgggcagcctgagagctgaggacatggctgtgtattactgtgcgagag	................................................gggcgattgggcccgacgtcgcatgctccc	ggccgccatggc............ggccgcgggaat	tcgatttgggtccggcaggctcctggggagggactggaatatgtttcagct	attagtagtaat......gggggtagcaca	tattatgcagactctgtgaag...ggcagattcaccatctccagagacaattccaagaacacgctgtatcttcaaatgggcagcctgagagctgaggacatggctgtgtattactgt	gcgagagtatacagctatggtttatcccatatggacgtc	tgtgcgagagtatacagctatggtttatcccatatggacgtctag	tatggacgtctagggccaagggaccacggtcaccgtctcctct	tagggccaagggaccacggtcaccgtctcctct
Naïve B cell	1	Clone IgD-1-3	unproductive	Homsap IGHV3-64*02 F	Homsap IGHJ6*02 F	Homsap IGHD5-18*01 F	..................................................gcgattgggcccgacgtcgcatgctcccggccgccatggc............ggccgcgggaattcgatttgggtccgccaggctccgggggagggactggaatatgtttcagctattagtagtaat......gggggtagcacatattatgcagactctgtgaag...ggcagattcaccatctccagagacaattccaagaacacgctgtatcttcaaatgggcagcctgagagctgaggacatggctgtgtattactgtgcgaggggatacagctatggtttatcccatatggacgtctagggccaagggaccacggtcaccgtctcctct		..................................................gcgattgggcccgacgtcgcatgctcccggccgccatggc............ggccgcgggaattcgatttgggtccgccaggctccgggggagggactggaatatgtttcagctattagtagtaat......gggggtagcacatattatgcagactctgtgaag...ggcagattcaccatctccagagacaattccaagaacacgctgtatcttcaaatgggcagcctgagagctgaggacatggctgtgtattactgtgcgag	..................................................gcgattgggcccgacgtcgcatgctccc	ggccgccatggc............ggccgcgggaat	tcgatttgggtccgccaggctccgggggagggactggaatatgtttcagct	attagtagtaat......gggggtagcaca	tattatgcagactctgtgaag...ggcagattcaccatctccagagacaattccaagaacacgctgtatcttcaaatgggcagcctgagagctgaggacatggctgtgtattactgt	gcgaggggatacagctatggtttatcccatatggacgtc	tgtgcgaggggatacagctatggtttatcccatatggacgtctag	tatggacgtctagggccaagggaccacggtcaccgtctcctct	tagggccaagggaccacggtcaccgtctcctct
Naïve B cell	1	Clone IgG-1-1	productive	Homsap IGHV1-18*01 F, or Homsap IGHV1-18*04 F	Homsap IGHJ6*02 F	Homsap IGHD3-9*01 F	....................................................gattgggcccgacgtcgcatgctcccggccgccatggc............ggccgcgggaattcgatttgggtccggcagccccctggacaagggcttgaatggatgggatggatcagcgaatac......aatggtaacacaaagtatgcacagacgttccag...ggcaggctcagcctgaccacagacacatccacgaccacagtctacatggagctgaggagcttgagatctgacgacacggccgtctattactgtgcgagagagggttacgatattttgactggtaattataaggggaagcactactacttccacggtatggacgtctggggccaagggacc…		....................................................gattgggcccgacgtcgcatgctcccggccgccatggc............ggccgcgggaattcgatttgggtccggcagccccctggacaagggcttgaatggatgggatggatcagcgaatac......aatggtaacacaaagtatgcacagacgttccag...ggcaggctcagcctgaccacagacacatccacgaccacagtctacatggagctgaggagcttgagatctgacgacacggccgtctattactgtgcgagaga	....................................................gattgggcccgacgtcgcatgctccc	ggccgccatggc............ggccgcgggaat	tcgatttgggtccggcagccccctggacaagggcttgaatggatgggatgg	atcagcgaatac......aatggtaacaca	aagtatgcacagacgttccag...ggcaggctcagcctgaccacagacacatccacgaccacagtctacatggagctgaggagcttgagatctgacgacacggccgtctattactgt	gcgagagagggttacgatattttgactggtaattataaggggaagcactactacttccacggtatggacgtc	tgtgcgagagagggttacgatattttgactggtaattataaggggaagcactactacttccacggtatggacgtctgg	actactacttccacggtatggacgtctggggccaagggaccacggtcaccgtctcctct	tggggccaagggaccacggtcaccgtctcctct
Naïve B cell	1	Clone IgG-1-26	productive	Homsap IGHV1-18*01 F, or Homsap IGHV1-18*04 F	Homsap IGHJ6*02 F	Homsap IGHD3-9*01 F	..............................................................gacgtcgcatgctcccggccgccatggc............ggccgcgggaattcgatttgggtccggcagcctcccggacaagggcttgaatggatgggatggatcagcgaatac......aatggtaacacaaagtatgcacagacgttccag...ggcaggctcagcctgaccacagacacatccacgaccacagtctacatggagctgaggagcttgagatctgacgacacggccgtctattactgtgcgagagagggttacgatattttgactggtaattataaggggaagcactactacttccacggtatggacgtctggggccaagggacc…		..............................................................gacgtcgcatgctcccggccgccatggc............ggccgcgggaattcgatttgggtccggcagcctcccggacaagggcttgaatggatgggatggatcagcgaatac......aatggtaacacaaagtatgcacagacgttccag...ggcaggctcagcctgaccacagacacatccacgaccacagtctacatggagctgaggagcttgagatctgacgacacggccgtctattactgtgcgagaga	..............................................................gacgtcgcatgctccc	ggccgccatggc............ggccgcgggaat	tcgatttgggtccggcagcctcccggacaagggcttgaatggatgggatgg	atcagcgaatac......aatggtaacaca	aagtatgcacagacgttccag...ggcaggctcagcctgaccacagacacatccacgaccacagtctacatggagctgaggagcttgagatctgacgacacggccgtctattactgt	gcgagagagggttacgatattttgactggtaattataaggggaagcactactacttccacggtatggacgtc	tgtgcgagagagggttacgatattttgactggtaattataaggggaagcactactacttccacggtatggacgtctgg	actactacttccacggtatggacgtctggggccaagggaccacggtcaccgtctcctct	tggggccaagggaccacggtcaccgtctcctct
Naïve B cell	1	Clone IgG-1-27	productive	Homsap IGHV1-18*01 F, or Homsap IGHV1-18*04 F	Homsap IGHJ6*02 F	Homsap IGHD3-9*01 F	..............................................................gacgtcgcatgctcccggccgccatggc............ggccgcgggaattcgatttgggtccggcaggctcctggacaagggcttgaatggatgggatggatcagcgaatac......aatggtaacacaaagtatgcacagacgttccag...ggcaggctcagcctgaccacagacacatccacgaccacagtctacatggagctgaggagcttgagatctgacgacacggccgtctattactgtgcgagagagggttacgatattttgactggtaattataaggggaagcactactacttccacggtatggacgtctggggccaagggacc…		..............................................................gacgtcgcatgctcccggccgccatggc............ggccgcgggaattcgatttgggtccggcaggctcctggacaagggcttgaatggatgggatggatcagcgaatac......aatggtaacacaaagtatgcacagacgttccag...ggcaggctcagcctgaccacagacacatccacgaccacagtctacatggagctgaggagcttgagatctgacgacacggccgtctattactgtgcgagaga	..............................................................gacgtcgcatgctccc	ggccgccatggc............ggccgcgggaat	tcgatttgggtccggcaggctcctggacaagggcttgaatggatgggatgg	atcagcgaatac......aatggtaacaca	aagtatgcacagacgttccag...ggcaggctcagcctgaccacagacacatccacgaccacagtctacatggagctgaggagcttgagatctgacgacacggccgtctattactgt	gcgagagagggttacgatattttgactggtaattataaggggaagcactactacttccacggtatggacgtc	tgtgcgagagagggttacgatattttgactggtaattataaggggaagcactactacttccacggtatggacgtctgg	actactacttccacggtatggacgtctggggccaagggaccacggtcaccgtctcctct	tggggccaagggaccacggtcaccgtctcctct
Naïve B cell	1	Clone IgG-1-30	productive	Homsap IGHV5-51*01 F, or Homsap IGHV5-51*02 F or Homsap IGHV5-51*03 F	Homsap IGHJ4*02 F	Homsap IGHD3-9*01 F	.............................................................cgacgtcgcatgctcccggccgccatggc............ggccgcgggaattcgatttggatccggcagcctcctgggaaaggcctggagtggatggggatcatctatcccggt......gactctgataccacatacagcccgtcattccga...ggccaggtcaccctctccgtcgacaagttcatcaataccgcctacctgcagtgggacagtctgaaggcctcggacaccgccatatattactgtgcgagatggaatgttatgattggattttatacagctgactactggggccagggaacccaggtcaccgtctcctctg		.............................................................cgacgtcgcatgctcccggccgccatggc............ggccgcgggaattcgatttggatccggcagcctcctgggaaaggcctggagtggatggggatcatctatcccggt......gactctgataccacatacagcccgtcattccga...ggccaggtcaccctctccgtcgacaagttcatcaataccgcctacctgcagtgggacagtctgaaggcctcggacaccgccatatattactgtgcgaga	.............................................................cgacgtcgcatgctccc	ggccgccatggc............ggccgcgggaat	tcgatttggatccggcagcctcctgggaaaggcctggagtggatggggatc	atctatcccggt......gactctgatacc	acatacagcccgtcattccga...ggccaggtcaccctctccgtcgacaagttcatcaataccgcctacctgcagtgggacagtctgaaggcctcggacaccgccatatattactgt	gcgagatggaatgttatgattggattttatacagctgactac	tgtgcgagatggaatgttatgattggattttatacagctgactactgg	tgactactggggccagggaacccaggtcaccgtctcctctg	tggggccagggaacccaggtcaccgtctcctctg
Naïve B cell	1	Clone IgG-1-43	productive	Homsap IGHV1-18*01 F, or Homsap IGHV1-18*04 F	Homsap IGHJ6*02 F	Homsap IGHD3-9*01 F	.................................................ggcgattgggcccgacgtcgcatgctcccggccgccatggc............ggccgcgggaattcgatttgggtccgacaggctcctggacaagggcttgaatggatgggatggatcagcgaatac......aatggtaacacaaagtatgcacagacgttccag...ggcaggctcagcctgaccacagacacatccacgaccacagtctacatggagctgaggagcttgagatctgacgacacggccgtctattactgtgcgagagagggttacgatattttgactggtaattataaggggaagcactactacttccacggtatggacgtctggggccaagggacc…		.................................................ggcgattgggcccgacgtcgcatgctcccggccgccatggc............ggccgcgggaattcgatttgggtccgacaggctcctggacaagggcttgaatggatgggatggatcagcgaatac......aatggtaacacaaagtatgcacagacgttccag...ggcaggctcagcctgaccacagacacatccacgaccacagtctacatggagctgaggagcttgagatctgacgacacggccgtctattactgtgcgagaga	.................................................ggcgattgggcccgacgtcgcatgctccc	ggccgccatggc............ggccgcgggaat	tcgatttgggtccgacaggctcctggacaagggcttgaatggatgggatgg	atcagcgaatac......aatggtaacaca	aagtatgcacagacgttccag...ggcaggctcagcctgaccacagacacatccacgaccacagtctacatggagctgaggagcttgagatctgacgacacggccgtctattactgt	gcgagagagggttacgatattttgactggtaattataaggggaagcactactacttccacggtatggacgtc	tgtgcgagagagggttacgatattttgactggtaattataaggggaagcactactacttccacggtatggacgtctgg	actactacttccacggtatggacgtctggggccaagggaccacggtcaccgtctcctct	tggggccaagggaccacggtcaccgtctcctct
Naïve B cell	1	Clone IgG-1-47	productive	Homsap IGHV1-3*01 F	Homsap IGHJ4*02 F	Homsap IGHD6-13*01 F	ttaggtgacactatagaatactcaagc...tatgcatccaacgcgttgggagctctcccatatggtcgacctgcaggcggccgcgaattc............actag........tgatttgggtccggcaggctcctgggcaaaggcttgagtggatgggatggatcaacgctggc......aatggtaacacaaaatattcacagaagttccag...ggcagagtcaccattaccaaggacacatccgcgagcacagcctacatggagctgagcagcctgagatctgaagacacggctgtgtattactgtgcgagaaggtgtagcagcagggatgagcactttgactactggggccagggaaccctggtcaccgtctcctctg		ttaggtgacactatagaatactcaagc...tatgcatccaacgcgttgggagctctcccatatggtcgacctgcaggcggccgcgaattc............actag........tgatttgggtccggcaggctcctgggcaaaggcttgagtggatgggatggatcaacgctggc......aatggtaacacaaaatattcacagaagttccag...ggcagagtcaccattaccaaggacacatccgcgagcacagcctacatggagctgagcagcctgagatctgaagacacggctgtgtattactgtgcgaga	ttaggtgacactatagaatactcaagc...tatgcatccaacgcgttgggagctctcccatatggtcgacctgcaggc	ggccgcgaattc............actag.......	.tgatttgggtccggcaggctcctgggcaaaggcttgagtggatgggatgg	atcaacgctggc......aatggtaacaca	aaatattcacagaagttccag...ggcagagtcaccattaccaaggacacatccgcgagcacagcctacatggagctgagcagcctgagatctgaagacacggctgtgtattactgt	gcgagaaggtgtagcagcagggatgagcactttgactac	tgtgcgagaaggtgtagcagcagggatgagcactttgactactgg	actttgactactggggccagggaaccctggtcaccgtctcctctg	tggggccagggaaccctggtcaccgtctcctctg
Naïve B cell	1	Clone IgG-1-48	productive	Homsap IGHV5-51*01 F, or Homsap IGHV5-51*02 F or Homsap IGHV5-51*03 F	Homsap IGHJ4*02 F	Homsap IGHD3-9*01 F	.....................................................attgggcccgacgtcgcatgctcccggccgccatggc............ggccgcgggaattcgatttgggtccgccagcctcctgggaaaggcctggagtggatggggatcatctatcccggt......gactctgataccacatacagcccgtcattccga...ggccaggtcaccctctccgtcgacaagtccatcaataccgcctacctgcagtgggacagtctgaaggcctcggacaccgccatatattactgtgcgagatggaatgttatgattggattttatacagctgactactggggccagggaacccaggtcaccgtctcctctg		.....................................................attgggcccgacgtcgcatgctcccggccgccatggc............ggccgcgggaattcgatttgggtccgccagcctcctgggaaaggcctggagtggatggggatcatctatcccggt......gactctgataccacatacagcccgtcattccga...ggccaggtcaccctctccgtcgacaagtccatcaataccgcctacctgcagtgggacagtctgaaggcctcggacaccgccatatattactgtgcgaga	.....................................................attgggcccgacgtcgcatgctccc	ggccgccatggc............ggccgcgggaat	tcgatttgggtccgccagcctcctgggaaaggcctggagtggatggggatc	atctatcccggt......gactctgatacc	acatacagcccgtcattccga...ggccaggtcaccctctccgtcgacaagtccatcaataccgcctacctgcagtgggacagtctgaaggcctcggacaccgccatatattactgt	gcgagatggaatgttatgattggattttatacagctgactac	tgtgcgagatggaatgttatgattggattttatacagctgactactgg	tgactactggggccagggaacccaggtcaccgtctcctctg	tggggccagggaacccaggtcaccgtctcctctg
Naïve B cell	1	Clone IgG-1-49	unproductive	Homsap IGHV1-18*04 F	Homsap IGHJ6*02 F	Homsap IGHD3-9*01 F	aagctatttaggtgacactatagaata...ctcaagctatgcatccaacgcgttgggagctctcccatatggtcgacctgcaggcggccg............cgaattcactagtgatttggggtccgccagcctcctggacaagggcttgaatggatgggatggatcagcgaatac......aatggtaacacaaagtatgcacagacgttccag...ggcaggctcagcctgaccacagacacatccacgaccacagtctacatggagctgaggagcttgagatctgacgacacggccgtctattactgtgcgagagagggttacgatattttgattggtaattataaggggaagcactactacttccacggtatggacgtctggggccaagggacc…		aagctatttaggtgacactatagaata...ctcaagctatgcatccaacgcgttgggagctctcccatatggtcgacctgcaggcggccg............cgaattcactagtgatttggggtccgccagcctcctggacaagggcttgaatggatgggatggatcagcgaatac......aatggtaacacaaagtatgcacagacgttccag...ggcaggctcagcctgaccacagacacatccacgaccacagtctacatggagctgaggagcttgagatctgacgacacggccgtctattactgtgcgagaga	aagctatttaggtgacactatagaata...ctcaagctatgcatccaacgcgttgggagctctcccatatggtcgacc	tgcaggcggccg............cgaattcactag	tgatttggggtccgccagcctcctggacaagggcttgaatggatgggatgg	atcagcgaatac......aatggtaacaca	aagtatgcacagacgttccag...ggcaggctcagcctgaccacagacacatccacgaccacagtctacatggagctgaggagcttgagatctgacgacacggccgtctattactgt	gcgagagagggttacgatattttgattggtaattataaggggaagcactactacttccacggtatggacgtc	tgtgcgagagagggttacgatattttgattggtaattataaggggaagcactactacttccacggtatggacgtctgg	actactacttccacggtatggacgtctggggccaagggaccacggtcaccgtctcctct	tggggccaagggaccacggtcaccgtctcctct
Naïve B cell	1	Clone IgG-1-55	productive	Homsap IGHV5-51*01 F, or Homsap IGHV5-51*02 F or Homsap IGHV5-51*03 F	Homsap IGHJ4*02 F	Homsap IGHD3-9*01 F	................................................gggcgattgggcccgacgtcgcatgctcccggccgccatggc............ggccgcgggaattcgatttgggtccgacaggctcccgg.aaaggcctggagtggatggggatcatctatcccggt......gactctgataccacatacagcccgtcattccga...ggccaggtcaccctctccgtcgacaagttcatcaataccgcctacctgcagtgggacagtctgaaggcctcggacaccgccatatattactgtgcgaggtggaatgttatgattggattttatacagctgactactggggccagggaacccaggtcaccgtctcctctg		................................................gggcgattgggcccgacgtcgcatgctcccggccgccatggc............ggccgcgggaattcgatttgggtccgacaggctcccgg.aaaggcctggagtggatggggatcatctatcccggt......gactctgataccacatacagcccgtcattccga...ggccaggtcaccctctccgtcgacaagttcatcaataccgcctacctgcagtgggacagtctgaaggcctcggacaccgccatatattactgtgcgag	................................................gggcgattgggcccgacgtcgcatgctccc	ggccgccatggc............ggccgcgggaat	tcgatttgggtccgacaggctcccgg.aaaggcctggagtggatggggatc	atctatcccggt......gactctgatacc	acatacagcccgtcattccga...ggccaggtcaccctctccgtcgacaagttcatcaataccgcctacctgcagtgggacagtctgaaggcctcggacaccgccatatattactgt	gcgaggtggaatgttatgattggattttatacagctgactac	tgtgcgaggtggaatgttatgattggattttatacagctgactactgg	tgactactggggccagggaacccaggtcaccgtctcctctg	tggggccagggaacccaggtcaccgtctcctctg
Naïve B cell	1	Clone IgG-1-59	productive	Homsap IGHV1-18*01 F, or Homsap IGHV1-18*04 F	Homsap IGHJ6*02 F	Homsap IGHD3-9*01 F	.................................................ggcgattgggcccgacgtcgcatgctcccggccgccatggc............ggccgcgggaattcgatttgggtccggcaggctcctggacaagggcttgaatggatgggatggatcagcgaatac......aatggtaacacaaagtatgcacagacgttccag...ggcaggctcagcctgaccacagacacatccacgaccacagtctacatggagctgaggagcttgagatctgacgacacggccgtctattactgtgcgagagagggttacgatattttgactggtaattataaggggaagcactactacttccacggtatggacgtctggggccaagggacc…		.................................................ggcgattgggcccgacgtcgcatgctcccggccgccatggc............ggccgcgggaattcgatttgggtccggcaggctcctggacaagggcttgaatggatgggatggatcagcgaatac......aatggtaacacaaagtatgcacagacgttccag...ggcaggctcagcctgaccacagacacatccacgaccacagtctacatggagctgaggagcttgagatctgacgacacggccgtctattactgtgcgagaga	.................................................ggcgattgggcccgacgtcgcatgctccc	ggccgccatggc............ggccgcgggaat	tcgatttgggtccggcaggctcctggacaagggcttgaatggatgggatgg	atcagcgaatac......aatggtaacaca	aagtatgcacagacgttccag...ggcaggctcagcctgaccacagacacatccacgaccacagtctacatggagctgaggagcttgagatctgacgacacggccgtctattactgt	gcgagagagggttacgatattttgactggtaattataaggggaagcactactacttccacggtatggacgtc	tgtgcgagagagggttacgatattttgactggtaattataaggggaagcactactacttccacggtatggacgtctgg	actactacttccacggtatggacgtctggggccaagggaccacggtcaccgtctcctct	tggggccaagggaccacggtcaccgtctcctct
Naïve B cell	1	Clone IgG-1-60	unproductive	Homsap IGHV5-51*01 F	Homsap IGHJ4*02 F	Homsap IGHD3-9*01 F	aagctatttaggtgacactatagaata...ctcaagctatgcatccaacgcgttgggagctctcccatatggtcgacctgcaggcggccg............cgaattcactagtgatttggggtccgacaggctcctgggaaaggcctggagtggatggggatcatctatcccggt......gactctgataccacatacagcccgtcattccga...ggccaggtcaccctctccgtcgacaagttcatcaataccgcctacctgcagtgggacagtctgaaggcctcggacaccgccatatattactgtgcgagatggaatgttatgattggattttatacagctgactactggggccagggaacccaggtcaccgtctcctctg		aagctatttaggtgacactatagaata...ctcaagctatgcatccaacgcgttgggagctctcccatatggtcgacctgcaggcggccg............cgaattcactagtgatttggggtccgacaggctcctgggaaaggcctggagtggatggggatcatctatcccggt......gactctgataccacatacagcccgtcattccga...ggccaggtcaccctctccgtcgacaagttcatcaataccgcctacctgcagtgggacagtctgaaggcctcggacaccgccatatattactgtgcgaga	aagctatttaggtgacactatagaata...ctcaagctatgcatccaacgcgttgggagctctcccatatggtcgacc	tgcaggcggccg............cgaattcactag	tgatttggggtccgacaggctcctgggaaaggcctggagtggatggggatc	atctatcccggt......gactctgatacc	acatacagcccgtcattccga...ggccaggtcaccctctccgtcgacaagttcatcaataccgcctacctgcagtgggacagtctgaaggcctcggacaccgccatatattactgt	gcgagatggaatgttatgattggattttatacagctgactac	tgtgcgagatggaatgttatgattggattttatacagctgactactgg	tgactactggggccagggaacccaggtcaccgtctcctctg	tggggccagggaacccaggtcaccgtctcctctg
Naïve B cell	1	Clone IgA-1-16	productive	Homsap IGHV3-23*01 F, or Homsap IGHV3-23*04 F or Homsap IGHV3-23D*01 F	Homsap IGHJ4*02 F	Homsap IGHD1-26*01 F	.................................................ggcgattgggcccgacgtcgcatgctcccggccgccatggc............ggccgcgggaattcgatttgggtccgccagcctcctgggaaggggctggagtgggtctcaggtattagtggtagt......ggtggtggcacatactacgcagactccgtgaag...ggccggttcaccatctcgagagacaattcgaagaacacgctgtatctgcgaataaacagcctgagagccgacgacacggccgtatattactgtgcgaaaaaccggggagtgggagctactaactttgactactggggccagggaaccctggtcaccgtctcctctg		.................................................ggcgattgggcccgacgtcgcatgctcccggccgccatggc............ggccgcgggaattcgatttgggtccgccagcctcctgggaaggggctggagtgggtctcaggtattagtggtagt......ggtggtggcacatactacgcagactccgtgaag...ggccggttcaccatctcgagagacaattcgaagaacacgctgtatctgcgaataaacagcctgagagccgacgacacggccgtatattactgtgcgaaa	.................................................ggcgattgggcccgacgtcgcatgctccc	ggccgccatggc............ggccgcgggaat	tcgatttgggtccgccagcctcctgggaaggggctggagtgggtctcaggt	attagtggtagt......ggtggtggcaca	tactacgcagactccgtgaag...ggccggttcaccatctcgagagacaattcgaagaacacgctgtatctgcgaataaacagcctgagagccgacgacacggccgtatattactgt	gcgaaaaaccggggagtgggagctactaactttgactac	tgtgcgaaaaaccggggagtgggagctactaactttgactactgg	actttgactactggggccagggaaccctggtcaccgtctcctctg	tggggccagggaaccctggtcaccgtctcctctg
Naïve B cell	1	Clone IgA-1-17	productive	Homsap IGHV3-21*01 F, or Homsap IGHV3-21*02 F	Homsap IGHJ4*02 F	Homsap IGHD1-26*01 F	.................................................ggcgattgggcccgacgtcgcatgctcccggccgccatggc............ggccgcgggaattcgatttgggtccggcaggctcctgggaaggggctggagtgggtctcatccattagtagtagt......agtagttacatatactacgcagactcagtgaag...ggccgattcaccatctccagagacaacgccaagaactcactgtatctgcaaatgaacagcctgagagccgaggacacggctgtgtattactgtgcgagagatcttgcagtgggagctactacccctggctactggggccagggaaccctggtcaccgtctcctctg		.................................................ggcgattgggcccgacgtcgcatgctcccggccgccatggc............ggccgcgggaattcgatttgggtccggcaggctcctgggaaggggctggagtgggtctcatccattagtagtagt......agtagttacatatactacgcagactcagtgaag...ggccgattcaccatctccagagacaacgccaagaactcactgtatctgcaaatgaacagcctgagagccgaggacacggctgtgtattactgtgcgagaga	.................................................ggcgattgggcccgacgtcgcatgctccc	ggccgccatggc............ggccgcgggaat	tcgatttgggtccggcaggctcctgggaaggggctggagtgggtctcatcc	attagtagtagt......agtagttacata	tactacgcagactcagtgaag...ggccgattcaccatctccagagacaacgccaagaactcactgtatctgcaaatgaacagcctgagagccgaggacacggctgtgtattactgt	gcgagagatcttgcagtgggagctactacccctggctac	tgtgcgagagatcttgcagtgggagctactacccctggctactgg	tggctactggggccagggaaccctggtcaccgtctcctctg	tggggccagggaaccctggtcaccgtctcctctg
Naïve B cell	1	Clone IgA-1-18	productive	Homsap IGHV3-21*01 F, or Homsap IGHV3-21*02 F	Homsap IGHJ5*02 F	Homsap IGHD3-10*01 F	................................................gggcgattgggcccgacgtcgcatgctcccggccgccatggc............ggccgcgggaattcgatttgggtccgacaggctcctgggaaggggctggagtgggtctcatccattagtagtact......agtgctcacatatactacgcagactcagtgaag...ggccgattcgccatctccagagacaacgccaagaactcactgtatctgcaaatgagcagcctgagagccgaggacacggctgtgtattactgtacgagatacgggggttcggggagttatcagaccaactggttcgacccctggggccagggaaccctggtcaccgtctcctctg		................................................gggcgattgggcccgacgtcgcatgctcccggccgccatggc............ggccgcgggaattcgatttgggtccgacaggctcctgggaaggggctggagtgggtctcatccattagtagtact......agtgctcacatatactacgcagactcagtgaag...ggccgattcgccatctccagagacaacgccaagaactcactgtatctgcaaatgagcagcctgagagccgaggacacggctgtgtattactgtacgaga	................................................gggcgattgggcccgacgtcgcatgctccc	ggccgccatggc............ggccgcgggaat	tcgatttgggtccgacaggctcctgggaaggggctggagtgggtctcatcc	attagtagtact......agtgctcacata	tactacgcagactcagtgaag...ggccgattcgccatctccagagacaacgccaagaactcactgtatctgcaaatgagcagcctgagagccgaggacacggctgtgtattactgt	acgagatacgggggttcggggagttatcagaccaactggttcgacccc	tgtacgagatacgggggttcggggagttatcagaccaactggttcgacccctgg	caactggttcgacccctggggccagggaaccctggtcaccgtctcctctg	tggggccagggaaccctggtcaccgtctcctctg
Naïve B cell	1	Clone IgA-1-20	productive	Homsap IGHV3-72*01 F	Homsap IGHJ3*02 F	Homsap IGHD6-13*01 F	..................................................gcgattgggcccgacgtcgcatgctcccggccgccatggc............ggccgcgggaattcgatttgggtccgccagcctcctgggaaggggctggagtgggttggccgcactagaaacaaagctaacagttacgccacagaatacgccgcgtctgtgaaa...ggcagattcaccatctcaagagatgattcaaagaactcactgtatctgcaaatgaacagcctgagagccgaggacacggccgtgcattactgtgcgagagagggaacagcaggtgcttttgatatctggggccaagggacaatggtcaccgtctcctctg		..................................................gcgattgggcccgacgtcgcatgctcccggccgccatggc............ggccgcgggaattcgatttgggtccgccagcctcctgggaaggggctggagtgggttggccgcactagaaacaaagctaacagttacgccacagaatacgccgcgtctgtgaaa...ggcagattcaccatctcaagagatgattcaaagaactcactgtatctgcaaatgaacagcctgagagccgaggacacggccgtgcattactgtgcgagaga	..................................................gcgattgggcccgacgtcgcatgctccc	ggccgccatggc............ggccgcgggaat	tcgatttgggtccgccagcctcctgggaaggggctggagtgggttggccgc	actagaaacaaagctaacagttacgccaca	gaatacgccgcgtctgtgaaa...ggcagattcaccatctcaagagatgattcaaagaactcactgtatctgcaaatgaacagcctgagagccgaggacacggccgtgcattactgt	gcgagagagggaacagcaggtgcttttgatatc	tgtgcgagagagggaacagcaggtgcttttgatatctgg	tgcttttgatatctggggccaagggacaatggtcaccgtctcctctg	tggggccaagggacaatggtcaccgtctcctctg
Naïve B cell	1	Clone IgA-1-21	productive	Homsap IGHV3-72*01 F	Homsap IGHJ4*02 F	Homsap IGHD3-10*01 F	.......................................................tgggcccgacgtcgcatgctcccggccgccatggc............ggccgcgggaattcgatttgggtccgccaggctccggggaaggggctggagtgggttggccgtattagaaacaaagctaacagtcacaccacagaatacgccgcgtctgtgaaa...ggcagattcaccatctcaagggatgattcaaagaactcactgtttctgcaaatgaacagcctgaaaaccaaggacacggccgtgtattattgtgccagagctcggggaggtggttactcctggggccagggaaccctggtcaccgtctcctctg		.......................................................tgggcccgacgtcgcatgctcccggccgccatggc............ggccgcgggaattcgatttgggtccgccaggctccggggaaggggctggagtgggttggccgtattagaaacaaagctaacagtcacaccacagaatacgccgcgtctgtgaaa...ggcagattcaccatctcaagggatgattcaaagaactcactgtttctgcaaatgaacagcctgaaaaccaaggacacggccgtgtattattgtgccagag	.......................................................tgggcccgacgtcgcatgctccc	ggccgccatggc............ggccgcgggaat	tcgatttgggtccgccaggctccggggaaggggctggagtgggttggccgt	attagaaacaaagctaacagtcacaccaca	gaatacgccgcgtctgtgaaa...ggcagattcaccatctcaagggatgattcaaagaactcactgtttctgcaaatgaacagcctgaaaaccaaggacacggccgtgtattattgt	gccagagctcggggaggtggttactcc	tgtgccagagctcggggaggtggttactcctgg	actcctggggccagggaaccctggtcaccgtctcctctg	tggggccagggaaccctggtcaccgtctcctctg
Naïve B cell	1	Clone IgA-1-22	productive	Homsap IGHV3-7*01 F	Homsap IGHJ4*02 F	Homsap IGHD2-2*01 F	.....................................................attgggcccgacgtcgcatgctcccggccgccatggc............ggccgcgggaattcgatttgggtccgccaggctcccgggagggggctggagcgggtggccaacataaagcaagat......ggaagtgagaaatactatgtggactctgtgaag...ggccgattcaccatctccagagacaacaccaagaactcactatatctgcaaatgaacagcctgagagccgaggacacggctgtctattactgtgcgagagcgggatattgtagcagcaccacctgttatgtcgggtactttgagtgttggggccagggaaccctggtcaccgtctcctctg		.....................................................attgggcccgacgtcgcatgctcccggccgccatggc............ggccgcgggaattcgatttgggtccgccaggctcccgggagggggctggagcgggtggccaacataaagcaagat......ggaagtgagaaatactatgtggactctgtgaag...ggccgattcaccatctccagagacaacaccaagaactcactatatctgcaaatgaacagcctgagagccgaggacacggctgtctattactgtgcgagag	.....................................................attgggcccgacgtcgcatgctccc	ggccgccatggc............ggccgcgggaat	tcgatttgggtccgccaggctcccgggagggggctggagcgggtggccaac	ataaagcaagat......ggaagtgagaaa	tactatgtggactctgtgaag...ggccgattcaccatctccagagacaacaccaagaactcactatatctgcaaatgaacagcctgagagccgaggacacggctgtctattactgt	gcgagagcgggatattgtagcagcaccacctgttatgtcgggtactttgagtgt	tgtgcgagagcgggatattgtagcagcaccacctgttatgtcgggtactttgagtgttgg	tggggccagggaaccctggtcaccgtctcctctg	tggggccagggaaccctggtcaccgtctcctctg
Naïve B cell	1	Clone IgA-1-23	unproductive	Homsap IGHV3-23*01 F, or Homsap IGHV3-23*04 F or Homsap IGHV3-23D*01 F	Homsap IGHJ6*02 F	Homsap IGHD4-23*01 ORF	................................................gggcgattgggcccgacgtcgcatgctcccggccgccatggc............ggccgcgggaattcgatttgggtccggcagcctcccgggaaggggctggagtgggtctcaacttttagtggtagt......ggtggtagcacatactacgcagactccgtgaag...ggccggttcaccatctccagagacaattccaagaacacgctgtatctgcaaatgaacagcctgagagccgaggacacggccgtataatactgtgcgaagctacacggtgggtattactactacggtacggacgtctggggccaacggaccacggtcaccgtctcctct		................................................gggcgattgggcccgacgtcgcatgctcccggccgccatggc............ggccgcgggaattcgatttgggtccggcagcctcccgggaaggggctggagtgggtctcaacttttagtggtagt......ggtggtagcacatactacgcagactccgtgaag...ggccggttcaccatctccagagacaattccaagaacacgctgtatctgcaaatgaacagcctgagagccgaggacacggccgtataatactgtgcgaa	................................................gggcgattgggcccgacgtcgcatgctccc	ggccgccatggc............ggccgcgggaat	tcgatttgggtccggcagcctcccgggaaggggctggagtgggtctcaact	tttagtggtagt......ggtggtagcaca	tactacgcagactccgtgaag...ggccggttcaccatctccagagacaattccaagaacacgctgtatctgcaaatgaacagcctgagagccgaggacacggccgtataatactgt	gcgaagctacacggtgggtattactactacggtacggacgtc	tgtgcgaagctacacggtgggtattactactacggtacggacgtctgg	tattactactacggtacggacgtctggggccaacggaccacggtcaccgtctcctct	tggggccaacggaccacggtcaccgtctcctct
Naïve B cell	1	Clone IgA-1-24	unproductive	Homsap IGHV3-23*04 F	Homsap IGHJ4*02 F	Homsap IGHD3-10*01 F	caagctatttaggtgacactatagaat...actcaagctatgcatccaacgcgttgggagctctcccatatggtcgacctgcaggcggcc............gcgaattcactagtgatttgggtccggcaggcccctgggaaggggctggagtgggtctcaactattagtgaaagt......ggtggtaccacaatctacgcagaccccgtgaag...ggccggttcaccatctccagagacaattccaagaacactctgtatctgcaaatgaacagcctgagagccgaggacacggccgtatttttctgtgggcgttatcactatgcttcggggacttatacactgcttgactactggggccagggaaccctggtcaccgtctcctctg		caagctatttaggtgacactatagaat...actcaagctatgcatccaacgcgttgggagctctcccatatggtcgacctgcaggcggcc............gcgaattcactagtgatttgggtccggcaggcccctgggaaggggctggagtgggtctcaactattagtgaaagt......ggtggtaccacaatctacgcagaccccgtgaag...ggccggttcaccatctccagagacaattccaagaacactctgtatctgcaaatgaacagcctgagagccgaggacacggccgtatttttctgtg	caagctatttaggtgacactatagaat...actcaagctatgcatccaacgcgttgggagctctcccatatggtcgac	ctgcaggcggcc............gcgaattcacta	gtgatttgggtccggcaggcccctgggaaggggctggagtgggtctcaact	attagtgaaagt......ggtggtaccaca	atctacgcagaccccgtgaag...ggccggttcaccatctccagagacaattccaagaacactctgtatctgcaaatgaacagcctgagagccgaggacacggccgtatttttctgt	gggcgttatcactatgcttcggggacttatacactgcttgactac	tgtgggcgttatcactatgcttcggggacttatacactgcttgactactgg	ttgactactggggccagggaaccctggtcaccgtctcctctg	tggggccagggaaccctggtcaccgtctcctctg
Naïve B cell	1	Clone IgA-1-25	productive	Homsap IGHV3-48*02 F	Homsap IGHJ4*02 F	Homsap IGHD1-26*01 F	................................................gggcgattgggcccgacgtcgcatgctcccggccgccatggc............ggccgcgggaattcgatttgggtccgacaggctccggggaaggggctggagtgggtttcatacattagtactagt......agtagtaccatatactacgcagactctgtgaag...ggccgattcaccatctccagagacaatgccaagaactcactgtatctgcaaatgaacagcctgagagacggggacacggctgtgtattactgtgcgagagcccaagggtgggatagtgggagctactatttacggggctactttgactactggggccagggaaccctggtcaccgtctcc…		................................................gggcgattgggcccgacgtcgcatgctcccggccgccatggc............ggccgcgggaattcgatttgggtccgacaggctccggggaaggggctggagtgggtttcatacattagtactagt......agtagtaccatatactacgcagactctgtgaag...ggccgattcaccatctccagagacaatgccaagaactcactgtatctgcaaatgaacagcctgagagacggggacacggctgtgtattactgtgcgagag	................................................gggcgattgggcccgacgtcgcatgctccc	ggccgccatggc............ggccgcgggaat	tcgatttgggtccgacaggctccggggaaggggctggagtgggtttcatac	attagtactagt......agtagtaccata	tactacgcagactctgtgaag...ggccgattcaccatctccagagacaatgccaagaactcactgtatctgcaaatgaacagcctgagagacggggacacggctgtgtattactgt	gcgagagcccaagggtgggatagtgggagctactatttacggggctactttgactac	tgtgcgagagcccaagggtgggatagtgggagctactatttacggggctactttgactactgg	ctactttgactactggggccagggaaccctggtcaccgtctcctctg	tggggccagggaaccctggtcaccgtctcctctg
Naïve B cell	1	Clone IgA-1-26	productive	Homsap IGHV3-21*01 F, or Homsap IGHV3-21*02 F or Homsap IGHV3-21*04 F	Homsap IGHJ4*02 F	Homsap IGHD3-10*01 F	.......................................................tgggcccgacgtcgcatgctcccggccgccatggc............ggccgcgggaattcgatttgggtccggcaggctccggggaaggggctggagtgggtcgcatccattagtagtggt......agtagttatatatactacgcagactcagtgaag...ggccgtttcaccatctccagagacaacgccaagaactcactatttctgcaaatggacaacctgagggccgaggacacggcagtgtatcactgtgcgagagggaaggattattatgggtcggggggttatatttactttgattactggggccagggagccctggtcaccgtctcctctg		.......................................................tgggcccgacgtcgcatgctcccggccgccatggc............ggccgcgggaattcgatttgggtccggcaggctccggggaaggggctggagtgggtcgcatccattagtagtggt......agtagttatatatactacgcagactcagtgaag...ggccgtttcaccatctccagagacaacgccaagaactcactatttctgcaaatggacaacctgagggccgaggacacggcagtgtatcactgtgcgagag	.......................................................tgggcccgacgtcgcatgctccc	ggccgccatggc............ggccgcgggaat	tcgatttgggtccggcaggctccggggaaggggctggagtgggtcgcatcc	attagtagtggt......agtagttatata	tactacgcagactcagtgaag...ggccgtttcaccatctccagagacaacgccaagaactcactatttctgcaaatggacaacctgagggccgaggacacggcagtgtatcactgt	gcgagagggaaggattattatgggtcggggggttatatttactttgattac	tgtgcgagagggaaggattattatgggtcggggggttatatttactttgattactgg	tactttgattactggggccagggagccctggtcaccgtctcctctg	tggggccagggagccctggtcaccgtctcctctg
Naïve B cell	1	Clone IgA-1-6	productive	Homsap IGHV3-21*04 F	Homsap IGHJ6*02 F	Homsap IGHD6-13*01 F	..................................................gcgattgggcccgacgtcgcatgctcccggccgccatggc............ggccgcgggaattcgatttgggtccggcagcctcctgggaaggggctggagtgggtctcatccatcagtagtagt......agtagttacatatactacgcagactcagtgaag...ggccgattcaccatctccagagacaacgccaagaacacgctgtatctgcaaatgaacagcctgagagccgaggacacggccgtatattactgtgcgaaaggccgaagcggggggaactactacggtatggacgtctggggccaagggaccacggtcaccgtctcctct		..................................................gcgattgggcccgacgtcgcatgctcccggccgccatggc............ggccgcgggaattcgatttgggtccggcagcctcctgggaaggggctggagtgggtctcatccatcagtagtagt......agtagttacatatactacgcagactcagtgaag...ggccgattcaccatctccagagacaacgccaagaacacgctgtatctgcaaatgaacagcctgagagccgaggacacggccgtatattactgtgcgaaag	..................................................gcgattgggcccgacgtcgcatgctccc	ggccgccatggc............ggccgcgggaat	tcgatttgggtccggcagcctcctgggaaggggctggagtgggtctcatcc	atcagtagtagt......agtagttacata	tactacgcagactcagtgaag...ggccgattcaccatctccagagacaacgccaagaacacgctgtatctgcaaatgaacagcctgagagccgaggacacggccgtatattactgt	gcgaaaggccgaagcggggggaactactacggtatggacgtc	tgtgcgaaaggccgaagcggggggaactactacggtatggacgtctgg	actactacggtatggacgtctggggccaagggaccacggtcaccgtctcctct	tggggccaagggaccacggtcaccgtctcctct
Naïve B cell	1	Clone IgA-1-7	productive	Homsap IGHV3-43*01 F	Homsap IGHJ4*02 F	Homsap IGHD1-26*01 F	.................................................ggcgattgggcccgacgtcgcatgctcccggccgccatggc............ggccgcgggaattcgatttgggtccggcaggctccggggaagggtctggagtgggtctctcttattagttgggat......ggtggtagcacatactatgcagactctgtgaag...ggccgattcaccatctccagagacaacagcaaaaactccctgtatctgcaaatgaacagtctgagaacagaggacaccgccttgtattactgtgcaaaagatatttcggccgggagttacgacggttactttgactactggggccagggaaccctggtcaccgtctcctctg		.................................................ggcgattgggcccgacgtcgcatgctcccggccgccatggc............ggccgcgggaattcgatttgggtccggcaggctccggggaagggtctggagtgggtctctcttattagttgggat......ggtggtagcacatactatgcagactctgtgaag...ggccgattcaccatctccagagacaacagcaaaaactccctgtatctgcaaatgaacagtctgagaacagaggacaccgccttgtattactgtgcaaaagata	.................................................ggcgattgggcccgacgtcgcatgctccc	ggccgccatggc............ggccgcgggaat	tcgatttgggtccggcaggctccggggaagggtctggagtgggtctctctt	attagttgggat......ggtggtagcaca	tactatgcagactctgtgaag...ggccgattcaccatctccagagacaacagcaaaaactccctgtatctgcaaatgaacagtctgagaacagaggacaccgccttgtattactgt	gcaaaagatatttcggccgggagttacgacggttactttgactac	tgtgcaaaagatatttcggccgggagttacgacggttactttgactactgg	tactttgactactggggccagggaaccctggtcaccgtctcctctg	tggggccagggaaccctggtcaccgtctcctctg
Naïve B cell	1	Clone IgA-1-8	productive	Homsap IGHV3-7*01 F	Homsap IGHJ3*02 F	Homsap IGHD3-10*01 F	................................................gggcgattgggcccgacgtcgcatgctcccggccgccatggc............ggccgcgggaattcgatttgggtccggcagcctcccgggaaggggctggggtgggtggccaacataaacccagat......gcaagtaggaaatcgtatgtggactctgtgagg...ggccgattcagcatctccagagacaacgtcaagaacgcagtgtttctgcaaatgagcagcctgagagtcgaggactcggctgtgtattactgtgcgagagatcccgggtggggtgcctgtgatatctggggccaagggacagtggtcaccgtctcctctg		................................................gggcgattgggcccgacgtcgcatgctcccggccgccatggc............ggccgcgggaattcgatttgggtccggcagcctcccgggaaggggctggggtgggtggccaacataaacccagat......gcaagtaggaaatcgtatgtggactctgtgagg...ggccgattcagcatctccagagacaacgtcaagaacgcagtgtttctgcaaatgagcagcctgagagtcgaggactcggctgtgtattactgtgcgagaga	................................................gggcgattgggcccgacgtcgcatgctccc	ggccgccatggc............ggccgcgggaat	tcgatttgggtccggcagcctcccgggaaggggctggggtgggtggccaac	ataaacccagat......gcaagtaggaaa	tcgtatgtggactctgtgagg...ggccgattcagcatctccagagacaacgtcaagaacgcagtgtttctgcaaatgagcagcctgagagtcgaggactcggctgtgtattactgt	gcgagagatcccgggtggggtgcctgtgatatc	tgtgcgagagatcccgggtggggtgcctgtgatatctgg	tgcctgtgatatctggggccaagggacagtggtcaccgtctcctctg	tggggccaagggacagtggtcaccgtctcctctg
Naïve B cell	1	Clone IgA-1-28	productive	Homsap IGHV3-48*02 F	Homsap IGHJ3*01 F, or Homsap IGHJ3*02 F	Homsap IGHD1-20*01 F	.................................................ggcgattgggcccgacgtcgcatgctcccggccgccatggc............ggccgcgggaattcgatttgggtccggcagcccccggggaaggggctggagtggatttcatacgttactagtagt......agtgatatcctatactacgcagactctgtgaag...ggccgattcgccatctccagagacaatgccgagaactcactgtatctgcaaatgaagagcctgagagacgaggacacggctgtatattactgtgcgagagcccggatggcatggctgcaacacaactcttttgatctgtggggccaagggacaatggtcaccgtctcctctg		.................................................ggcgattgggcccgacgtcgcatgctcccggccgccatggc............ggccgcgggaattcgatttgggtccggcagcccccggggaaggggctggagtggatttcatacgttactagtagt......agtgatatcctatactacgcagactctgtgaag...ggccgattcgccatctccagagacaatgccgagaactcactgtatctgcaaatgaagagcctgagagacgaggacacggctgtatattactgtgcgagag	.................................................ggcgattgggcccgacgtcgcatgctccc	ggccgccatggc............ggccgcgggaat	tcgatttgggtccggcagcccccggggaaggggctggagtggatttcatac	gttactagtagt......agtgatatccta	tactacgcagactctgtgaag...ggccgattcgccatctccagagacaatgccgagaactcactgtatctgcaaatgaagagcctgagagacgaggacacggctgtatattactgt	gcgagagcccggatggcatggctgcaacacaactcttttgatctg	tgtgcgagagcccggatggcatggctgcaacacaactcttttgatctgtgg	cttttgatctgtggggccaagggacaatggtcaccgtctcctctg	tggggccaagggacaatggtcaccgtctcctctg
Naïve B cell	1	Clone IgA-1-29	productive	Homsap IGHV3-23*01 F, or Homsap IGHV3-23*04 F or Homsap IGHV3-23D*01 F	Homsap IGHJ4*02 F	Homsap IGHD4-17*01 F	.................................................ggcgattgggcccgacgtcgcatgctcccggccgccatggc............ggccgcgggaattcgatttgggtccgccaggctccggggaaggggctggagtgggtctcagttattagttataat......ggtggcagcacatactatgcagactccgtgaag...ggccggttcaccatctccagaggcaattccaagaacacgctgtatctgcaaatgaacagcctgagagccgaggacacggccgtatattactgtgcgaaacgggtgatgactacggggacaccgtctgactactggggccagggaaccctggtcaccgtctcctctg		.................................................ggcgattgggcccgacgtcgcatgctcccggccgccatggc............ggccgcgggaattcgatttgggtccgccaggctccggggaaggggctggagtgggtctcagttattagttataat......ggtggcagcacatactatgcagactccgtgaag...ggccggttcaccatctccagaggcaattccaagaacacgctgtatctgcaaatgaacagcctgagagccgaggacacggccgtatattactgtgcgaaa	.................................................ggcgattgggcccgacgtcgcatgctccc	ggccgccatggc............ggccgcgggaat	tcgatttgggtccgccaggctccggggaaggggctggagtgggtctcagtt	attagttataat......ggtggcagcaca	tactatgcagactccgtgaag...ggccggttcaccatctccagaggcaattccaagaacacgctgtatctgcaaatgaacagcctgagagccgaggacacggccgtatattactgt	gcgaaacgggtgatgactacggggacaccgtctgactac	tgtgcgaaacgggtgatgactacggggacaccgtctgactactgg	tgactactggggccagggaaccctggtcaccgtctcctctg	tggggccagggaaccctggtcaccgtctcctctg
Naïve B cell	1	Clone IgA-1-3	productive	Homsap IGHV3-23*01 F, or Homsap IGHV3-23*04 F or Homsap IGHV3-23D*01 F	Homsap IGHJ6*02 F	Homsap IGHD6-13*01 F	...............................................................gggcgattgggcccgacgtcgcatgct............cccggccgccatggcggctgggtccggcaggctcctgggaaggggctggagtgggtctcagctattagtggtagt......ggtggtagcgcatactacgcagactccgtgaag...ggccggttcaccatctccagagacaattccaaggacacgctgtatctgcaaatgaacagcctgggagccgaggacacggccgtatattactgtgcgaaaggccgaagcggggggaactactacggtatggacgtctggggccaagggaccacggtcaccgtctcctct		...............................................................gggcgattgggcccgacgtcgcatgct............cccggccgccatggcggctgggtccggcaggctcctgggaaggggctggagtgggtctcagctattagtggtagt......ggtggtagcgcatactacgcagactccgtgaag...ggccggttcaccatctccagagacaattccaaggacacgctgtatctgcaaatgaacagcctgggagccgaggacacggccgtatattactgtgcgaaag	...............................................................gggcgattgggcccg	acgtcgcatgct............cccggccgccat	ggcggctgggtccggcaggctcctgggaaggggctggagtgggtctcagct	attagtggtagt......ggtggtagcgca	tactacgcagactccgtgaag...ggccggttcaccatctccagagacaattccaaggacacgctgtatctgcaaatgaacagcctgggagccgaggacacggccgtatattactgt	gcgaaaggccgaagcggggggaactactacggtatggacgtc	tgtgcgaaaggccgaagcggggggaactactacggtatggacgtctgg	actactacggtatggacgtctggggccaagggaccacggtcaccgtctcctct	tggggccaagggaccacggtcaccgtctcctct
Naïve B cell	2	Clone IgM-2-10	productive	Homsap IGHV3-23*01 F, or Homsap IGHV3-23*04 F or Homsap IGHV3-23D*01 F	Homsap IGHJ4*02 F	Homsap IGHD2-15*01 F	.........................gc...gattgggcccgacgtcgcatgctcccggccgccatggcggccgcgggaattcgatttggg............tccgacaggctcctgggaagggtccgccaggctcccgggaaggggctggagtgggtctcagctattagtggtagt......ggtggtagcacatactacgcagactccgtgaag...ggccggttcaccatctccagagacaattccgagaacaccctgtatctgcaaatgaacagcctgagggccgaggacacggccgtattttactgtgcgaaagatggagattgtagtggtggtagctgctaccccactgctgactttgactactggggccagggaaccctggtcaccgtctcc…		.........................gc...gattgggcccgacgtcgcatgctcccggccgccatggcggccgcgggaattcgatttggg............tccgacaggctcctgggaagggtccgccaggctcccgggaaggggctggagtgggtctcagctattagtggtagt......ggtggtagcacatactacgcagactccgtgaag...ggccggttcaccatctccagagacaattccgagaacaccctgtatctgcaaatgaacagcctgagggccgaggacacggccgtattttactgtgcgaaaga	.........................gc...gattgggcccgacgtcgcatgctcccggccgccatggcggccgcggga	attcgatttggg............tccgacaggctc	ctgggaagggtccgccaggctcccgggaaggggctggagtgggtctcagct	attagtggtagt......ggtggtagcaca	tactacgcagactccgtgaag...ggccggttcaccatctccagagacaattccgagaacaccctgtatctgcaaatgaacagcctgagggccgaggacacggccgtattttactgt	gcgaaagatggagattgtagtggtggtagctgctaccccactgctgactttgactac	tgtgcgaaagatggagattgtagtggtggtagctgctaccccactgctgactttgactactgg	actttgactactggggccagggaaccctggtcaccgtctcctctg	tggggccagggaaccctggtcaccgtctcctctg
Naïve B cell	2	Clone IgM-2-3	productive	Homsap IGHV3-21*01 F, or Homsap IGHV3-21*02 F	Homsap IGHJ4*02 F	Homsap IGHD7-27*01 F	..................................................gcgattgggcccgacgtcgcatgctcccggccgccatggc............ggccgcgggaattcgatttgggtccggcaggctcctgggaaggggctggagtgggtctcatccattagtagtagt......agtagttacatacactacgcagattcagtgaag...ggccgattcaccatctccagagacaacgccaagaactcactgtatctgcaaatgagcagcctgagagccgaggacacggctgtgtattactgtgcgagagatctgactgggtactactttgactactggggccagggaaccctggtcaccgtctcctctg		..................................................gcgattgggcccgacgtcgcatgctcccggccgccatggc............ggccgcgggaattcgatttgggtccggcaggctcctgggaaggggctggagtgggtctcatccattagtagtagt......agtagttacatacactacgcagattcagtgaag...ggccgattcaccatctccagagacaacgccaagaactcactgtatctgcaaatgagcagcctgagagccgaggacacggctgtgtattactgtgcgagaga	..................................................gcgattgggcccgacgtcgcatgctccc	ggccgccatggc............ggccgcgggaat	tcgatttgggtccggcaggctcctgggaaggggctggagtgggtctcatcc	attagtagtagt......agtagttacata	cactacgcagattcagtgaag...ggccgattcaccatctccagagacaacgccaagaactcactgtatctgcaaatgagcagcctgagagccgaggacacggctgtgtattactgt	gcgagagatctgactgggtactactttgactac	tgtgcgagagatctgactgggtactactttgactactgg	actactttgactactggggccagggaaccctggtcaccgtctcctctg	tggggccagggaaccctggtcaccgtctcctctg
Naïve B cell	2	Clone IgM-2-4	unproductive	Homsap IGHV3-21*01 F, or Homsap IGHV3-21*02 F	Homsap IGHJ4*02 F	Homsap IGHD7-27*01 F	caagctatttaggtgacactatagaat...actcaagctatgcatccaacgcgttgggagctctcccatatggtcgacctgcaggcggcc............gcgaattcactagtgatttgggtccggcaggccccggggaaggggctggagtgggtctcatccattagtagtagt......agtagttacatacactacgcagattcagtgaag...ggccgattcaccatctccagagacaacgccaagaactcactgtatctgcaaatgagcagcctgagagccgaggacacggctgtgtattactgtgcgagagatctgactgggtactactttgactactggggccagggaaccctggtcaccgtctcctctg		caagctatttaggtgacactatagaat...actcaagctatgcatccaacgcgttgggagctctcccatatggtcgacctgcaggcggcc............gcgaattcactagtgatttgggtccggcaggccccggggaaggggctggagtgggtctcatccattagtagtagt......agtagttacatacactacgcagattcagtgaag...ggccgattcaccatctccagagacaacgccaagaactcactgtatctgcaaatgagcagcctgagagccgaggacacggctgtgtattactgtgcgagaga	caagctatttaggtgacactatagaat...actcaagctatgcatccaacgcgttgggagctctcccatatggtcgac	ctgcaggcggcc............gcgaattcacta	gtgatttgggtccggcaggccccggggaaggggctggagtgggtctcatcc	attagtagtagt......agtagttacata	cactacgcagattcagtgaag...ggccgattcaccatctccagagacaacgccaagaactcactgtatctgcaaatgagcagcctgagagccgaggacacggctgtgtattactgt	gcgagagatctgactgggtactactttgactac	tgtgcgagagatctgactgggtactactttgactactgg	actactttgactactggggccagggaaccctggtcaccgtctcctctg	tggggccagggaaccctggtcaccgtctcctctg
Naïve B cell	2	Clone IgM-2-5	unproductive	Homsap IGHV3-21*01 F, or Homsap IGHV3-21*02 F	Homsap IGHJ4*02 F	Homsap IGHD7-27*01 F	caagctatttaggtgacactatagaat...actcaagctatgcatccaacgcgttgggagctctcccatatggtcgacctgcaggcggcc............gcgaattcactagtgatttgggtccgacaggctcc.tggaaggggctggagtgggtctcatccat......tagt......agtagttacatacactacgcagattcagtgaag...ggccgattcaccatctccagagacaacgccaagaactcactgtatctgcaaatgagcagcctgagagccgaggacacggctgtgtattactgtgcgagagatctgactgggtactactttgactactggggccagggaaccctggtcaccgtctcctctg		caagctatttaggtgacactatagaat...actcaagctatgcatccaacgcgttgggagctctcccatatggtcgacctgcaggcggcc............gcgaattcactagtgatttgggtccgacaggctcc.tggaaggggctggagtgggtctcatccat......tagt......agtagttacatacactacgcagattcagtgaag...ggccgattcaccatctccagagacaacgccaagaactcactgtatctgcaaatgagcagcctgagagccgaggacacggctgtgtattactgtgcgagaga	caagctatttaggtgacactatagaat...actcaagctatgcatccaacgcgttgggagctctcccatatggtcgac	ctgcaggcggcc............gcgaattcacta	gtgatttgggtccgacaggctcc.tggaaggggctggagtgggtctcatcc	at......tagt......agtagttacata	cactacgcagattcagtgaag...ggccgattcaccatctccagagacaacgccaagaactcactgtatctgcaaatgagcagcctgagagccgaggacacggctgtgtattactgt	gcgagagatctgactgggtactactttgactac	tgtgcgagagatctgactgggtactactttgactactgg	actactttgactactggggccagggaaccctggtcaccgtctcctctg	tggggccagggaaccctggtcaccgtctcctctg
Naïve B cell	2	Clone IgM-2-6	unproductive	Homsap IGHV3-21*01 F, or Homsap IGHV3-21*02 F	Homsap IGHJ4*02 F	Homsap IGHD7-27*01 F	caagctatttaggtgacactatagaat...actcaagctatgcatccaacgcgttgggagctctcccatatggtcgacctgcaggcggcc............gcgaattcactagtgatttgggtccgccagcctccggggaaggggctggagtgggtctcatccattagtagtagt......agtagttacatacactacgcagattcagtgaag...ggccgattcaccatctccagagacaacgccaagaactcactgtatctgcaaatgagcagcctgagagccgaggacacggctgtgtattactgtgcgagagatctgactgggtactactttgactactggggccagggaaccctggtcaccgtctcctctg		caagctatttaggtgacactatagaat...actcaagctatgcatccaacgcgttgggagctctcccatatggtcgacctgcaggcggcc............gcgaattcactagtgatttgggtccgccagcctccggggaaggggctggagtgggtctcatccattagtagtagt......agtagttacatacactacgcagattcagtgaag...ggccgattcaccatctccagagacaacgccaagaactcactgtatctgcaaatgagcagcctgagagccgaggacacggctgtgtattactgtgcgagaga	caagctatttaggtgacactatagaat...actcaagctatgcatccaacgcgttgggagctctcccatatggtcgac	ctgcaggcggcc............gcgaattcacta	gtgatttgggtccgccagcctccggggaaggggctggagtgggtctcatcc	attagtagtagt......agtagttacata	cactacgcagattcagtgaag...ggccgattcaccatctccagagacaacgccaagaactcactgtatctgcaaatgagcagcctgagagccgaggacacggctgtgtattactgt	gcgagagatctgactgggtactactttgactac	tgtgcgagagatctgactgggtactactttgactactgg	actactttgactactggggccagggaaccctggtcaccgtctcctctg	tggggccagggaaccctggtcaccgtctcctctg
Naïve B cell	2	Clone IgM-2-7	productive	Homsap IGHV3-21*01 F, or Homsap IGHV3-21*02 F	Homsap IGHJ4*02 F	Homsap IGHD7-27*01 F	.................................................ggcgattgggcccgacgtcgcatgctcccggccgccatggc............ggccgcgggaattcgatttgggtccggcaggctccggggaaggggctggagtgggtctcatccattagtagtagt......agtagttacatacactacgcagattcagtgaag...ggccgattcaccatctccagagacaacgccaagaactcactgtatctgcaaatgagcagcctgagagccgaggacacggctgtgtattactgtgcgagagatctgactgggtactactttgactactggggccagggaaccctggtcaccgtctcctctg		.................................................ggcgattgggcccgacgtcgcatgctcccggccgccatggc............ggccgcgggaattcgatttgggtccggcaggctccggggaaggggctggagtgggtctcatccattagtagtagt......agtagttacatacactacgcagattcagtgaag...ggccgattcaccatctccagagacaacgccaagaactcactgtatctgcaaatgagcagcctgagagccgaggacacggctgtgtattactgtgcgagaga	.................................................ggcgattgggcccgacgtcgcatgctccc	ggccgccatggc............ggccgcgggaat	tcgatttgggtccggcaggctccggggaaggggctggagtgggtctcatcc	attagtagtagt......agtagttacata	cactacgcagattcagtgaag...ggccgattcaccatctccagagacaacgccaagaactcactgtatctgcaaatgagcagcctgagagccgaggacacggctgtgtattactgt	gcgagagatctgactgggtactactttgactac	tgtgcgagagatctgactgggtactactttgactactgg	actactttgactactggggccagggaaccctggtcaccgtctcctctg	tggggccagggaaccctggtcaccgtctcctctg
Naïve B cell	2	Clone IgM-2-8	productive	Homsap IGHV3-23*01 F, or Homsap IGHV3-23*04 F or Homsap IGHV3-23D*01 F	Homsap IGHJ4*02 F	Homsap IGHD2-15*01 F	.....................................................attgggcccgacgtcgcatgctcccggccgccatggc............ggccgcgggaattcgatttgggtccggcaggctccggggaaggggctggagtgggtctcagctattagtggtagt......ggtggtagcacatactacgcagactccgtgaag...ggccggttcaccatctccagagacaattccgagaacaccctgtatctgcaaatgaacagcctgagagccgaggacacggccgtattttactgtgcgaaagatggagattgtagtggtggtagctgctaccccactgctgactttgactactggggccagggaaccctggtcaccgtctcc…		.....................................................attgggcccgacgtcgcatgctcccggccgccatggc............ggccgcgggaattcgatttgggtccggcaggctccggggaaggggctggagtgggtctcagctattagtggtagt......ggtggtagcacatactacgcagactccgtgaag...ggccggttcaccatctccagagacaattccgagaacaccctgtatctgcaaatgaacagcctgagagccgaggacacggccgtattttactgtgcgaaaga	.....................................................attgggcccgacgtcgcatgctccc	ggccgccatggc............ggccgcgggaat	tcgatttgggtccggcaggctccggggaaggggctggagtgggtctcagct	attagtggtagt......ggtggtagcaca	tactacgcagactccgtgaag...ggccggttcaccatctccagagacaattccgagaacaccctgtatctgcaaatgaacagcctgagagccgaggacacggccgtattttactgt	gcgaaagatggagattgtagtggtggtagctgctaccccactgctgactttgactac	tgtgcgaaagatggagattgtagtggtggtagctgctaccccactgctgactttgactactgg	actttgactactggggccagggaaccctggtcaccgtctcctctg	tggggccagggaaccctggtcaccgtctcctctg
Naïve B cell	2	Clone IgM-2-9	productive	Homsap IGHV3-23*01 F, or Homsap IGHV3-23*04 F or Homsap IGHV3-23D*01 F	Homsap IGHJ4*02 F	Homsap IGHD2-15*01 F	.................................................ggcgattgggcccgacgtcgcatgctcccggccgccatggc............ggccgcgggaattcgatttgggtccgccagccccccgggaaggggctggagtgggtctcagctattagtggtagt......ggtggtagcacatactacgcagactccgtgaag...ggccggttcaccatctccagagacaattccgagaacaccctgtatctgcaaatgaacagcctgagagccgaggacacggccgtattttactgtgcgaaagatggagattgtagtggtggtagctgctaccccactgctgactttgactactggggccagggaaccctggtcaccgtctcc…		.................................................ggcgattgggcccgacgtcgcatgctcccggccgccatggc............ggccgcgggaattcgatttgggtccgccagccccccgggaaggggctggagtgggtctcagctattagtggtagt......ggtggtagcacatactacgcagactccgtgaag...ggccggttcaccatctccagagacaattccgagaacaccctgtatctgcaaatgaacagcctgagagccgaggacacggccgtattttactgtgcgaaaga	.................................................ggcgattgggcccgacgtcgcatgctccc	ggccgccatggc............ggccgcgggaat	tcgatttgggtccgccagccccccgggaaggggctggagtgggtctcagct	attagtggtagt......ggtggtagcaca	tactacgcagactccgtgaag...ggccggttcaccatctccagagacaattccgagaacaccctgtatctgcaaatgaacagcctgagagccgaggacacggccgtattttactgt	gcgaaagatggagattgtagtggtggtagctgctaccccactgctgactttgactac	tgtgcgaaagatggagattgtagtggtggtagctgctaccccactgctgactttgactactgg	actttgactactggggccagggaaccctggtcaccgtctcctctg	tggggccagggaaccctggtcaccgtctcctctg
Naïve B cell	2	Clone IgM-2-11	productive	Homsap IGHV3-21*01 F, or Homsap IGHV3-21*02 F	Homsap IGHJ4*02 F	Homsap IGHD7-27*01 F	.................................................ggcgattgggcccgacgtcgcatgctcccggccgccatggc............ggccgcgggaattcgatttgggtccgacagcctcctgggaaggggctggagtgggtctcatccattagtagtagt......agtagttacatacactacgcagattcagtgaag...ggccgattcaccatctccagagacaacgccaagaactcactgtatctgcaaatgagcagcctgagagccgaggacacggctgtgtattaccgtgcgagagatctgactgggtactactttgactactggggccagggaaccctggtcaccgtctcctctg		.................................................ggcgattgggcccgacgtcgcatgctcccggccgccatggc............ggccgcgggaattcgatttgggtccgacagcctcctgggaaggggctggagtgggtctcatccattagtagtagt......agtagttacatacactacgcagattcagtgaag...ggccgattcaccatctccagagacaacgccaagaactcactgtatctgcaaatgagcagcctgagagccgaggacacggctgtgtattaccgtgcgagaga	.................................................ggcgattgggcccgacgtcgcatgctccc	ggccgccatggc............ggccgcgggaat	tcgatttgggtccgacagcctcctgggaaggggctggagtgggtctcatcc	attagtagtagt......agtagttacata	cactacgcagattcagtgaag...ggccgattcaccatctccagagacaacgccaagaactcactgtatctgcaaatgagcagcctgagagccgaggacacggctgtgtattaccgt	gcgagagatctgactgggtactactttgactac	cgtgcgagagatctgactgggtactactttgactactgg	actactttgactactggggccagggaaccctggtcaccgtctcctctg	tggggccagggaaccctggtcaccgtctcctctg
Naïve B cell	2	Clone IgM-2-13	productive	Homsap IGHV3-21*01 F, or Homsap IGHV3-21*02 F	Homsap IGHJ4*02 F	Homsap IGHD7-27*01 F	.................................................ggcgattgggcccgacgtcgcatgctcccggccgccatggc............ggccgcgggaattcgatttgggtccgccagcctcctgggaaggggctggagtgggtctcatccattagcagtagt......agtagttacatacactacgcagattcagtgaag...ggccgattcaccatctccagagacaacgccaagaactcactgtatctgcaaatgagcagcctgagagccgaggacacggctgtgtattactgtgcgagagatctgactgggtactactttgactactggggccagggaaccctggtcaccgtctcctctg		.................................................ggcgattgggcccgacgtcgcatgctcccggccgccatggc............ggccgcgggaattcgatttgggtccgccagcctcctgggaaggggctggagtgggtctcatccattagcagtagt......agtagttacatacactacgcagattcagtgaag...ggccgattcaccatctccagagacaacgccaagaactcactgtatctgcaaatgagcagcctgagagccgaggacacggctgtgtattactgtgcgagaga	.................................................ggcgattgggcccgacgtcgcatgctccc	ggccgccatggc............ggccgcgggaat	tcgatttgggtccgccagcctcctgggaaggggctggagtgggtctcatcc	attagcagtagt......agtagttacata	cactacgcagattcagtgaag...ggccgattcaccatctccagagacaacgccaagaactcactgtatctgcaaatgagcagcctgagagccgaggacacggctgtgtattactgt	gcgagagatctgactgggtactactttgactac	tgtgcgagagatctgactgggtactactttgactactgg	actactttgactactggggccagggaaccctggtcaccgtctcctctg	tggggccagggaaccctggtcaccgtctcctctg
Naïve B cell	2	Clone IgM-2-14	unproductive	Homsap IGHV3-21*01 F, or Homsap IGHV3-21*02 F	Homsap IGHJ4*02 F	Homsap IGHD7-27*01 F	caagctatttaggtgacactatagaat...actcaagctatgcatccaacgcgttgggagctctcccatatggtcgacctgcaggcggcc............gcgaattcactagtgatttgggtccggcagcctcccgggaaggggctggagtgggtctcatccattagtagtggt......agtagttacatacactacgcagattcagtgaag...ggccgattcaccatctccagagacaacgccaagaactcactgtatctgcaaatgagcagcctgagagccgaggacacggctgtgtattactgtgcgagagatctgactgggtactactttgactactggggccagggaaccctggtcaccgtctcctctg		caagctatttaggtgacactatagaat...actcaagctatgcatccaacgcgttgggagctctcccatatggtcgacctgcaggcggcc............gcgaattcactagtgatttgggtccggcagcctcccgggaaggggctggagtgggtctcatccattagtagtggt......agtagttacatacactacgcagattcagtgaag...ggccgattcaccatctccagagacaacgccaagaactcactgtatctgcaaatgagcagcctgagagccgaggacacggctgtgtattactgtgcgagaga	caagctatttaggtgacactatagaat...actcaagctatgcatccaacgcgttgggagctctcccatatggtcgac	ctgcaggcggcc............gcgaattcacta	gtgatttgggtccggcagcctcccgggaaggggctggagtgggtctcatcc	attagtagtggt......agtagttacata	cactacgcagattcagtgaag...ggccgattcaccatctccagagacaacgccaagaactcactgtatctgcaaatgagcagcctgagagccgaggacacggctgtgtattactgt	gcgagagatctgactgggtactactttgactac	tgtgcgagagatctgactgggtactactttgactactgg	actactttgactactggggccagggaaccctggtcaccgtctcctctg	tggggccagggaaccctggtcaccgtctcctctg
Naïve B cell	2	Clone IgM-2-16	productive	Homsap IGHV3-21*01 F, or Homsap IGHV3-21*02 F	Homsap IGHJ4*02 F	Homsap IGHD7-27*01 F	.................................................ggcgattgggcccgacgtcgcatgctcccggccgccatggc............ggccgcgggaattcgatttgggtccgacagcctcctgggaaggggctggagtgggtctcatccattagtagtagt......agtagttacatacactacgcagattcagtgaag...ggccgattcaccatctccagagacaacgccaagaactcactgtatctgcaaatgagcagcctgagagccgaggacacggctgtgtattactgtgcgagagatctgactgggtactactttgactactggggccagggaaccctggtcaccgtctcctctg		.................................................ggcgattgggcccgacgtcgcatgctcccggccgccatggc............ggccgcgggaattcgatttgggtccgacagcctcctgggaaggggctggagtgggtctcatccattagtagtagt......agtagttacatacactacgcagattcagtgaag...ggccgattcaccatctccagagacaacgccaagaactcactgtatctgcaaatgagcagcctgagagccgaggacacggctgtgtattactgtgcgagaga	.................................................ggcgattgggcccgacgtcgcatgctccc	ggccgccatggc............ggccgcgggaat	tcgatttgggtccgacagcctcctgggaaggggctggagtgggtctcatcc	attagtagtagt......agtagttacata	cactacgcagattcagtgaag...ggccgattcaccatctccagagacaacgccaagaactcactgtatctgcaaatgagcagcctgagagccgaggacacggctgtgtattactgt	gcgagagatctgactgggtactactttgactac	tgtgcgagagatctgactgggtactactttgactactgg	actactttgactactggggccagggaaccctggtcaccgtctcctctg	tggggccagggaaccctggtcaccgtctcctctg
Naïve B cell	2	Clone IgM-2-1	productive	Homsap IGHV3-21*01 F, or Homsap IGHV3-21*02 F	Homsap IGHJ4*02 F	Homsap IGHD7-27*01 F	.................................................ggcgattgggcccgacgtcgcatgctcccggccgccatggc............ggccgcgggaattcgatttgggtccgacagcctcccgggaaggggctggagtgggtctcatccattagtagtagt......agtagttacatacactacgcagattcagtgaag...ggccgattcaccatctccagagacaacgccaagaactcactgtatctgcaaatgagcagcctgagagccgaggacacggctgtgtattactgtgcgagagatctgactgggtactactttgactactggggccagggaaccctggtcaccgtctcctctg		.................................................ggcgattgggcccgacgtcgcatgctcccggccgccatggc............ggccgcgggaattcgatttgggtccgacagcctcccgggaaggggctggagtgggtctcatccattagtagtagt......agtagttacatacactacgcagattcagtgaag...ggccgattcaccatctccagagacaacgccaagaactcactgtatctgcaaatgagcagcctgagagccgaggacacggctgtgtattactgtgcgagaga	.................................................ggcgattgggcccgacgtcgcatgctccc	ggccgccatggc............ggccgcgggaat	tcgatttgggtccgacagcctcccgggaaggggctggagtgggtctcatcc	attagtagtagt......agtagttacata	cactacgcagattcagtgaag...ggccgattcaccatctccagagacaacgccaagaactcactgtatctgcaaatgagcagcctgagagccgaggacacggctgtgtattactgt	gcgagagatctgactgggtactactttgactac	tgtgcgagagatctgactgggtactactttgactactgg	actactttgactactggggccagggaaccctggtcaccgtctcctctg	tggggccagggaaccctggtcaccgtctcctctg
Naïve B cell	2	Clone IgM-2-2	unproductive	Homsap IGHV3-21*01 F, or Homsap IGHV3-21*02 F	Homsap IGHJ4*02 F	Homsap IGHD7-27*01 F	caagctatttaggtgacactatagaat...actcaagctatgcatccaacgcgttgggagctctcccatatggtcgacctgcaggcggcc............gcgaattcactagtgatttgggtccgccagcctcctggggaggggctggagtgggtctcatccattagtagtagt......agtagttacatacactacgcagattcagtgaag...ggccgattcaccatctccagagacaacgccaagaactcactgtatctgcaaatgagcagcctgagagccgaggacacggctgtgtattactgtgcgagagatctgactgggtactactttgactactggggccagggaaccctggtcaccgtctcctctg		caagctatttaggtgacactatagaat...actcaagctatgcatccaacgcgttgggagctctcccatatggtcgacctgcaggcggcc............gcgaattcactagtgatttgggtccgccagcctcctggggaggggctggagtgggtctcatccattagtagtagt......agtagttacatacactacgcagattcagtgaag...ggccgattcaccatctccagagacaacgccaagaactcactgtatctgcaaatgagcagcctgagagccgaggacacggctgtgtattactgtgcgagaga	caagctatttaggtgacactatagaat...actcaagctatgcatccaacgcgttgggagctctcccatatggtcgac	ctgcaggcggcc............gcgaattcacta	gtgatttgggtccgccagcctcctggggaggggctggagtgggtctcatcc	attagtagtagt......agtagttacata	cactacgcagattcagtgaag...ggccgattcaccatctccagagacaacgccaagaactcactgtatctgcaaatgagcagcctgagagccgaggacacggctgtgtattactgt	gcgagagatctgactgggtactactttgactac	tgtgcgagagatctgactgggtactactttgactactgg	actactttgactactggggccagggaaccctggtcaccgtctcctctg	tggggccagggaaccctggtcaccgtctcctctg
Naïve B cell	2	Clone IgA-2-10	unproductive	Homsap IGHV3-7*01 F	Homsap IGHJ6*02 F		caagctatttaggtgacactatagaat...actcaagctatgcatccaacgcgttgggagctctcccatatggtcgacctgcaggcggcc............gcgaattcactagtgatttgggtccgacagcctccggggaaggggctggagtgggtggccaacataaagtatgat......ggaagtgagaaaaactatgtggactctgtgaag...ggccgattcaccatctccagagacaacgccaagaattcattgtatctgcaaatgaacagcctgagagtcgaggacacggctctttattattgtgtgagagatatggacgtctggggccaggggaccacggtcaccgtctcctct		caagctatttaggtgacactatagaat...actcaagctatgcatccaacgcgttgggagctctcccatatggtcgacctgcaggcggcc............gcgaattcactagtgatttgggtccgacagcctccggggaaggggctggagtgggtggccaacataaagtatgat......ggaagtgagaaaaactatgtggactctgtgaag...ggccgattcaccatctccagagacaacgccaagaattcattgtatctgcaaatgaacagcctgagagtcgaggacacggctctttattattgtgtgagaga	caagctatttaggtgacactatagaat...actcaagctatgcatccaacgcgttgggagctctcccatatggtcgac	ctgcaggcggcc............gcgaattcacta	gtgatttgggtccgacagcctccggggaaggggctggagtgggtggccaac	ataaagtatgat......ggaagtgagaaa	aactatgtggactctgtgaag...ggccgattcaccatctccagagacaacgccaagaattcattgtatctgcaaatgaacagcctgagagtcgaggacacggctctttattattgt	gtgagagatatggacgtc	tgtgtgagagatatggacgtctgg	tatggacgtctggggccaggggaccacggtcaccgtctcctct	tggggccaggggaccacggtcaccgtctcctct
Naïve B cell	2	Clone IgA-2-11	unproductive	Homsap IGHV3-7*01 F	Homsap IGHJ2*01 F	Homsap IGHD1-1*01 F	caagctatttaggtgacactatagaat...actcaagctatgcatccaacgcgttgggagctctcccatatggtcgacctgcaggcggcc............gcgaattcactagtgatttgggtccgacaggctcccgggaaggggctggagggggtggccagcatagagaagtct......ggaagtgagaggtactatgtggactctgtgaag...ggccgattcaccatctccagagacaacgccaagagttcagtgtttctacaaatgaacggccttagaggcgaggacacgggtatttattactgtgcgatagggcactggagtccctggggccggggaaccctggtcaccgtctcctctg		caagctatttaggtgacactatagaat...actcaagctatgcatccaacgcgttgggagctctcccatatggtcgacctgcaggcggcc............gcgaattcactagtgatttgggtccgacaggctcccgggaaggggctggagggggtggccagcatagagaagtct......ggaagtgagaggtactatgtggactctgtgaag...ggccgattcaccatctccagagacaacgccaagagttcagtgtttctacaaatgaacggccttagaggcgaggacacgggtatttattactgtgcgatag	caagctatttaggtgacactatagaat...actcaagctatgcatccaacgcgttgggagctctcccatatggtcgac	ctgcaggcggcc............gcgaattcacta	gtgatttgggtccgacaggctcccgggaaggggctggagggggtggccagc	atagagaagtct......ggaagtgagagg	tactatgtggactctgtgaag...ggccgattcaccatctccagagacaacgccaagagttcagtgtttctacaaatgaacggccttagaggcgaggacacgggtatttattactgt	gcgatagggcactggagtccc	tgtgcgatagggcactggagtccctgg	tccctggggccggggaaccctggtcaccgtctcctctg	tggggccggggaaccctggtcaccgtctcctctg
Naïve B cell	2	Clone IgA-2-3	productive	Homsap IGHV3-23*01 F, or Homsap IGHV3-23*04 F or Homsap IGHV3-23D*01 F	Homsap IGHJ6*02 F	Homsap IGHD5-18*01 F	.................................................ggcgattgggcccgacgtcgcatgctcccggccgccatggc............ggccgcgggaattcgatttgggtccgccagcctcctgggaaggggctggagtgggtctcagctattagtggtagt......ggtggtagaacatactacgcagactccgtgaag...ggccggttaaccattaacccagacacatccaagaacctgttgtccctgcagctgaactctgtgactcccgaggacacggctgtgtattactgtgcgagagagggtggatatagctatggtagggacaactgttacggtatggacgtctggggccaagggaccacggtcaccgtctcctct		.................................................ggcgattgggcccgacgtcgcatgctcccggccgccatggc............ggccgcgggaattcgatttgggtccgccagcctcctgggaaggggctggagtgggtctcagctattagtggtagt......ggtggtagaacatactacgcagactccgtgaag...ggccggttaaccattaacccagacacatccaagaacctgttgtccctgcagctgaactctgtgactcccgaggacacggctgtgtattactgtgcgagaga	.................................................ggcgattgggcccgacgtcgcatgctccc	ggccgccatggc............ggccgcgggaat	tcgatttgggtccgccagcctcctgggaaggggctggagtgggtctcagct	attagtggtagt......ggtggtagaaca	tactacgcagactccgtgaag...ggccggttaaccattaacccagacacatccaagaacctgttgtccctgcagctgaactctgtgactcccgaggacacggctgtgtattactgt	gcgagagagggtggatatagctatggtagggacaactgttacggtatggacgtc	tgtgcgagagagggtggatatagctatggtagggacaactgttacggtatggacgtctgg	actgttacggtatggacgtctggggccaagggaccacggtcaccgtctcctct	tggggccaagggaccacggtcaccgtctcctct
Naïve B cell	2	Clone IgA-2-4	productive	Homsap IGHV3-33*05 F	Homsap IGHJ6*02 F, or Homsap IGHJ6*03 F		.................................................ggcgattgggcccgacgtcgcatgctcccggccgccatggc............ggccgcgggaattcgatttgggtccggcagcctcctggcaaggggctggagtgggtggcagtgacatcaaatcat......ggaagtaataaatactatgcagactccgtgaag...ggccgattcaccatctccagagacaattccaagaacacgctgtatctgcaaatgaacagcctgagagccgaggacgcggctgtgtattactgtgcgaaagacctggacgtctggggccaagggaccacggtcaccgtctcctct		.................................................ggcgattgggcccgacgtcgcatgctcccggccgccatggc............ggccgcgggaattcgatttgggtccggcagcctcctggcaaggggctggagtgggtggcagtgacatcaaatcat......ggaagtaataaatactatgcagactccgtgaag...ggccgattcaccatctccagagacaattccaagaacacgctgtatctgcaaatgaacagcctgagagccgaggacgcggctgtgtattactgtgcgaaaga	.................................................ggcgattgggcccgacgtcgcatgctccc	ggccgccatggc............ggccgcgggaat	tcgatttgggtccggcagcctcctggcaaggggctggagtgggtggcagtg	acatcaaatcat......ggaagtaataaa	tactatgcagactccgtgaag...ggccgattcaccatctccagagacaattccaagaacacgctgtatctgcaaatgaacagcctgagagccgaggacgcggctgtgtattactgt	gcgaaagacctggacgtc	tgtgcgaaagacctggacgtctgg	tggacgtctggggccaagggaccacggtcaccgtctcctct	tggggccaagggaccacggtcaccgtctcctct
Naïve B cell	2	Clone IgA-2-6	productive	Homsap IGHV3-21*01 F, or Homsap IGHV3-21*02 F	Homsap IGHJ4*02 F	Homsap IGHD5-18*01 F	.......................................................tgggcccgacgtcgcatgctcccggccgccatggc............ggccgcgggaattcgatttgggtccggcaggctcccgggaaggggctggagtgggtctcatccattagtagtagt......agtagttacatatactacgcagactcagtgaag...ggccgattcaccatctccagagacaacgccaagaactcactgtatctgcaaatgaacagcctgagagccgaggacacggctgtgtattactgtgcgagagacggtgacatctatacagctatggattactggggccagggaaccctggtcaccgtctcctctg		.......................................................tgggcccgacgtcgcatgctcccggccgccatggc............ggccgcgggaattcgatttgggtccggcaggctcccgggaaggggctggagtgggtctcatccattagtagtagt......agtagttacatatactacgcagactcagtgaag...ggccgattcaccatctccagagacaacgccaagaactcactgtatctgcaaatgaacagcctgagagccgaggacacggctgtgtattactgtgcgagaga	.......................................................tgggcccgacgtcgcatgctccc	ggccgccatggc............ggccgcgggaat	tcgatttgggtccggcaggctcccgggaaggggctggagtgggtctcatcc	attagtagtagt......agtagttacata	tactacgcagactcagtgaag...ggccgattcaccatctccagagacaacgccaagaactcactgtatctgcaaatgaacagcctgagagccgaggacacggctgtgtattactgt	gcgagagacggtgacatctatacagctatggattac	tgtgcgagagacggtgacatctatacagctatggattactgg	gattactggggccagggaaccctggtcaccgtctcctctg	tggggccagggaaccctggtcaccgtctcctctg
Naïve B cell	2	Clone IgA-2-7	productive	Homsap IGHV3-72*01 F	Homsap IGHJ5*02 F	Homsap IGHD3-16*01 F	........................................................gggcccgacgtcgcatgctcccggccgccatggc............ggccgcgggaattcgatttgggtccggcaggctcctgggaagtggctggagtgggttggccgtgttagaaacaaagctaacagttacaccacagaatacgccgcgtctgtgaga...ggcagattcaccatctcaagagatgattcaaagaactcagtgtatctacaaatgaacagcctgagatctgaggacacggccgtgtattactgtgcgagaggccctgaattgcggttcggggacgaaaactggttcgacccctggggccagggaaccctggtcaccgtctcctctg		........................................................gggcccgacgtcgcatgctcccggccgccatggc............ggccgcgggaattcgatttgggtccggcaggctcctgggaagtggctggagtgggttggccgtgttagaaacaaagctaacagttacaccacagaatacgccgcgtctgtgaga...ggcagattcaccatctcaagagatgattcaaagaactcagtgtatctacaaatgaacagcctgagatctgaggacacggccgtgtattactgtgcgagag	........................................................gggcccgacgtcgcatgctccc	ggccgccatggc............ggccgcgggaat	tcgatttgggtccggcaggctcctgggaagtggctggagtgggttggccgt	gttagaaacaaagctaacagttacaccaca	gaatacgccgcgtctgtgaga...ggcagattcaccatctcaagagatgattcaaagaactcagtgtatctacaaatgaacagcctgagatctgaggacacggccgtgtattactgt	gcgagaggccctgaattgcggttcggggacgaaaactggttcgacccc	tgtgcgagaggccctgaattgcggttcggggacgaaaactggttcgacccctgg	aactggttcgacccctggggccagggaaccctggtcaccgtctcctctg	tggggccagggaaccctggtcaccgtctcctctg
Naïve B cell	2	Clone IgA-2-8	productive	Homsap IGHV3-23*01 F, or Homsap IGHV3-23*04 F or Homsap IGHV3-23D*01 F	Homsap IGHJ6*02 F	Homsap IGHD6-19*01 F	.................................................ggcgattgggcccgacgtcgcatgctcccggccgccatggc............ggccgcgggaattcgatttgggtccgccagcctccggggaaggggctggagtgggtctcaggtataagtggtagt......ggtggtagcacatactacgcagacgccgtgaag...ggccggctcaccatcttcagagacaattccaagaacacgctgtctctgcaaatgaacagcctgagagtcgaggacacggccgtatactactgtgcgaaagatctctctctagcactgactgggggggactactacggtatggacgtctggggccaagggaccacggtcaccgtctcctct		.................................................ggcgattgggcccgacgtcgcatgctcccggccgccatggc............ggccgcgggaattcgatttgggtccgccagcctccggggaaggggctggagtgggtctcaggtataagtggtagt......ggtggtagcacatactacgcagacgccgtgaag...ggccggctcaccatcttcagagacaattccaagaacacgctgtctctgcaaatgaacagcctgagagtcgaggacacggccgtatactactgtgcgaaaga	.................................................ggcgattgggcccgacgtcgcatgctccc	ggccgccatggc............ggccgcgggaat	tcgatttgggtccgccagcctccggggaaggggctggagtgggtctcaggt	ataagtggtagt......ggtggtagcaca	tactacgcagacgccgtgaag...ggccggctcaccatcttcagagacaattccaagaacacgctgtctctgcaaatgaacagcctgagagtcgaggacacggccgtatactactgt	gcgaaagatctctctctagcactgactgggggggactactacggtatggacgtc	tgtgcgaaagatctctctctagcactgactgggggggactactacggtatggacgtctgg	actactacggtatggacgtctggggccaagggaccacggtcaccgtctcctct	tggggccaagggaccacggtcaccgtctcctct
Naïve B cell	2	Clone IgA-2-9	unproductive	Homsap IGHV3-7*01 F	Homsap IGHJ6*02 F	Homsap IGHD3-10*01 F	caagctatttaggtgacactatagaat...actcaagctatgcatccaacgcgttgggagctctcccatatggtcgacctgcaggcggcc............gcgaattcactagtgatatggatccggcaggctcctgggaaggggctggagtgggtggccatcgttaatgaagat......ggaggtgagaaacactatgtggactctgtgaag...ggccgattctccatctccagagacaacgccaagaattcactgtatctgcaaatgaacagcctgagagccgaggacacggctgtgtattactgtgcgagagtaagggggttcggggacttgtggggtatggacgtcaggggccaagggaccacggtcaccgtctcctct		caagctatttaggtgacactatagaat...actcaagctatgcatccaacgcgttgggagctctcccatatggtcgacctgcaggcggcc............gcgaattcactagtgatatggatccggcaggctcctgggaaggggctggagtgggtggccatcgttaatgaagat......ggaggtgagaaacactatgtggactctgtgaag...ggccgattctccatctccagagacaacgccaagaattcactgtatctgcaaatgaacagcctgagagccgaggacacggctgtgtattactgtgcgagag	caagctatttaggtgacactatagaat...actcaagctatgcatccaacgcgttgggagctctcccatatggtcgac	ctgcaggcggcc............gcgaattcacta	gtgatatggatccggcaggctcctgggaaggggctggagtgggtggccatc	gttaatgaagat......ggaggtgagaaa	cactatgtggactctgtgaag...ggccgattctccatctccagagacaacgccaagaattcactgtatctgcaaatgaacagcctgagagccgaggacacggctgtgtattactgt	gcgagagtaagggggttcggggacttgtggggtatggacgtc	tgtgcgagagtaagggggttcggggacttgtggggtatggacgtcagg	ggtatggacgtcaggggccaagggaccacggtcaccgtctcctct	aggggccaagggaccacggtcaccgtctcctct
Naïve B cell	2	Clone IgA-2-13	productive	Homsap IGHV3-23*01 F, or Homsap IGHV3-23*04 F or Homsap IGHV3-23D*01 F	Homsap IGHJ4*02 F	Homsap IGHD5-18*01 F	.................................................ggcgattgggcccgacgtcgcatgctcccggccgccatggc............ggccgcgggaattcgatttgggtccgacagcctcctgggaaggggctggagtgggtctcagctattagtggtagt......ggtggtagcacatactacgcagactccgtgaag...ggccggttcaccatctccagagacaattccaagaacacgctgtatctgcaaatgaacagcctgagagacgaggacacggctgtttattactgtgcgagaagaacagctatggacaactttgactcccggggccagggaaccctggtcaccgtctcctctg		.................................................ggcgattgggcccgacgtcgcatgctcccggccgccatggc............ggccgcgggaattcgatttgggtccgacagcctcctgggaaggggctggagtgggtctcagctattagtggtagt......ggtggtagcacatactacgcagactccgtgaag...ggccggttcaccatctccagagacaattccaagaacacgctgtatctgcaaatgaacagcctgagagacgaggacacggctgtttattactgtgcga	.................................................ggcgattgggcccgacgtcgcatgctccc	ggccgccatggc............ggccgcgggaat	tcgatttgggtccgacagcctcctgggaaggggctggagtgggtctcagct	attagtggtagt......ggtggtagcaca	tactacgcagactccgtgaag...ggccggttcaccatctccagagacaattccaagaacacgctgtatctgcaaatgaacagcctgagagacgaggacacggctgtttattactgt	gcgagaagaacagctatggacaactttgactcc	tgtgcgagaagaacagctatggacaactttgactcccgg	actttgactcccggggccagggaaccctggtcaccgtctcctctg	cggggccagggaaccctggtcaccgtctcctctg
Naïve B cell	2	Clone IgA-2-15	productive	Homsap IGHV3-48*04 F	Homsap IGHJ5*02 F	Homsap IGHD2-2*01 F	................................................gggcgattgggcccgacgtcgcatgctcccggccgccatggc............ggccgcgggaattcgatttgggtccgccaggctcctgggaaggggctggagtgggtttcatacattagtagtagt......actggtaccatgtactacgcagactctgtgaag...ggccgatccaccatctccagggacaacgccaacaactcactgtatctgcaaatgaacagcctgagagccgaggacacggccgtgtattactgtgccccgggatattgtcgtactaccagctgccctccctggggccagggaaccctggtcaccgtctcctctg		................................................gggcgattgggcccgacgtcgcatgctcccggccgccatggc............ggccgcgggaattcgatttgggtccgccaggctcctgggaaggggctggagtgggtttcatacattagtagtagt......actggtaccatgtactacgcagactctgtgaag...ggccgatccaccatctccagggacaacgccaacaactcactgtatctgcaaatgaacagcctgagagccgaggacacggccgtgtattactgtgc	................................................gggcgattgggcccgacgtcgcatgctccc	ggccgccatggc............ggccgcgggaat	tcgatttgggtccgccaggctcctgggaaggggctggagtgggtttcatac	attagtagtagt......actggtaccatg	tactacgcagactctgtgaag...ggccgatccaccatctccagggacaacgccaacaactcactgtatctgcaaatgaacagcctgagagccgaggacacggccgtgtattactgt	gccccgggatattgtcgtactaccagctgccctccc	tgtgccccgggatattgtcgtactaccagctgccctccctgg	ccctggggccagggaaccctggtcaccgtctcctctg	tggggccagggaaccctggtcaccgtctcctctg
Naïve B cell	2	Clone IgA-2-1	unproductive	Homsap IGHV3-23*04 F	Homsap IGHJ5*02 F	Homsap IGHD3-3*01 F	caagctatttaggtgacactatagaat...actcaagctatgcatccaacgcgttgggagctctcccatatggtcgacctgcaggcggcc............gcgaattcactagtgatttgggtccggcaggctccggggaaggggctggagtgggtctcagctattagtggtagt......ggtgatggcacatactacgcagactccgtgaag...ggccggtccaccatctccagagacatttccaagaacaccctgtatctgcaaatgaacagcctgagatctgaagacacggctgtgtattactgtgcgagattatcggactggttcgacccctggggccagggaaccctggtcaccgtctcctctg		caagctatttaggtgacactatagaat...actcaagctatgcatccaacgcgttgggagctctcccatatggtcgacctgcaggcggcc............gcgaattcactagtgatttgggtccggcaggctccggggaaggggctggagtgggtctcagctattagtggtagt......ggtgatggcacatactacgcagactccgtgaag...ggccggtccaccatctccagagacatttccaagaacaccctgtatctgcaaatgaacagcctgagatctgaagacacggctgtgtattactgtgcga	caagctatttaggtgacactatagaat...actcaagctatgcatccaacgcgttgggagctctcccatatggtcgac	ctgcaggcggcc............gcgaattcacta	gtgatttgggtccggcaggctccggggaaggggctggagtgggtctcagct	attagtggtagt......ggtgatggcaca	tactacgcagactccgtgaag...ggccggtccaccatctccagagacatttccaagaacaccctgtatctgcaaatgaacagcctgagatctgaagacacggctgtgtattactgt	gcgagattatcggactggttcgacccc	tgtgcgagattatcggactggttcgacccctgg	actggttcgacccctggggccagggaaccctggtcaccgtctcctctg	tggggccagggaaccctggtcaccgtctcctctg
Naïve B cell	2	Clone IgA-2-2	unproductive	Homsap IGHV3-48*02 F, or Homsap IGHV3-48*03 F	Homsap IGHJ4*02 F	Homsap IGHD3-10*01 F	caagctatttaggtgacactatagaat...actcaagctatgcatccaacgcgttgggagctctcccatatggtcgacctgcaggcggcc............gcgaattcactagtgatttgggtccggcaggctcc.tggaagggactggagtgggtttcatacattagtggtggt......agtagtaacatatactacgcagactctgtaaag...ggccgattcagtatctccagagacaatggcaagaactcactgtatctgcaactgaacggcctgagagacgaggacacggccgtatattactgtgcgaaaggacctactatgtttcggggagcccctgactactggggcctgggaaccctggtcaccgtctcctctg		caagctatttaggtgacactatagaat...actcaagctatgcatccaacgcgttgggagctctcccatatggtcgacctgcaggcggcc............gcgaattcactagtgatttgggtccggcaggctcc.tggaagggactggagtgggtttcatacattagtggtggt......agtagtaacatatactacgcagactctgtaaag...ggccgattcagtatctccagagacaatggcaagaactcactgtatctgcaactgaacggcctgagagacgaggacacggccgtatattactgtgcgaaag	caagctatttaggtgacactatagaat...actcaagctatgcatccaacgcgttgggagctctcccatatggtcgac	ctgcaggcggcc............gcgaattcacta	gtgatttgggtccggcaggctcc.tggaagggactggagtgggtttcatac	attagtggtggt......agtagtaacata	tactacgcagactctgtaaag...ggccgattcagtatctccagagacaatggcaagaactcactgtatctgcaactgaacggcctgagagacgaggacacggccgtatattactgt	gcgaaaggacctactatgtttcggggagcccctgactac	tgtgcgaaaggacctactatgtttcggggagcccctgactactgg	tgactactggggcctgggaaccctggtcaccgtctcctctg	tggggcctgggaaccctggtcaccgtctcctctg
Naïve B cell	3	Clone IgM-3-10	productive	Homsap IGHV3-23*01 F, or Homsap IGHV3-23*04 F or Homsap IGHV3-23D*01 F	Homsap IGHJ4*02 F	Homsap IGHD4-23*01 ORF	....................................................gattgggcccgacgtcgcatgctcccggccgccatggc............ggccgcgggaattcgatttgggtccgccagcctcctggggaggggctggagtgggtctcttctattcgtgatagt......ggcggtggcacatactacgcagactccgtaaag...ggccggttcgccatctccagagacaattccaagtacacgctgtatctgcaaatgaacagcctgagagccgaggacacggccgtatattactgtgcgaaaggctcccgtgggaactacgactactggggccagggaaatctggtcaccgtctcctctg		....................................................gattgggcccgacgtcgcatgctcccggccgccatggc............ggccgcgggaattcgatttgggtccgccagcctcctggggaggggctggagtgggtctcttctattcgtgatagt......ggcggtggcacatactacgcagactccgtaaag...ggccggttcgccatctccagagacaattccaagtacacgctgtatctgcaaatgaacagcctgagagccgaggacacggccgtatattactgtgcgaaag	....................................................gattgggcccgacgtcgcatgctccc	ggccgccatggc............ggccgcgggaat	tcgatttgggtccgccagcctcctggggaggggctggagtgggtctcttct	attcgtgatagt......ggcggtggcaca	tactacgcagactccgtaaag...ggccggttcgccatctccagagacaattccaagtacacgctgtatctgcaaatgaacagcctgagagccgaggacacggccgtatattactgt	gcgaaaggctcccgtgggaactacgactac	tgtgcgaaaggctcccgtgggaactacgactactgg	actacgactactggggccagggaaatctggtcaccgtctcctctg	tggggccagggaaatctggtcaccgtctcctctg
Naïve B cell	3	Clone IgM-3-11	unproductive	Homsap IGHV3-23*04 F	Homsap IGHJ4*02 F	Homsap IGHD4-23*01 ORF	caagctatttaggtgacactatagaat...actcaagctatgcatccaacgcgttgggagctctcccatatggtcgacctgcaggcggcc............gcgaattcactagtgatttgggtccggcaggctcctggggaggggctggagtgggtctcttctattcgtgatagt......ggcggtggcacatactacgcagactccgtaaag...ggccggttcgccatctccagagacaattccaagaacacgctgtatctgcaaatgaacagcctgagagccgaggacacggccgtatattactgtgcgaaaggctcccgtgggaactacgactactggggccagggaaatctggtcaccgtctcctctg		caagctatttaggtgacactatagaat...actcaagctatgcatccaacgcgttgggagctctcccatatggtcgacctgcaggcggcc............gcgaattcactagtgatttgggtccggcaggctcctggggaggggctggagtgggtctcttctattcgtgatagt......ggcggtggcacatactacgcagactccgtaaag...ggccggttcgccatctccagagacaattccaagaacacgctgtatctgcaaatgaacagcctgagagccgaggacacggccgtatattactgtgcgaaag	caagctatttaggtgacactatagaat...actcaagctatgcatccaacgcgttgggagctctcccatatggtcgac	ctgcaggcggcc............gcgaattcacta	gtgatttgggtccggcaggctcctggggaggggctggagtgggtctcttct	attcgtgatagt......ggcggtggcaca	tactacgcagactccgtaaag...ggccggttcgccatctccagagacaattccaagaacacgctgtatctgcaaatgaacagcctgagagccgaggacacggccgtatattactgt	gcgaaaggctcccgtgggaactacgactac	tgtgcgaaaggctcccgtgggaactacgactactgg	actacgactactggggccagggaaatctggtcaccgtctcctctg	tggggccagggaaatctggtcaccgtctcctctg
Naïve B cell	3	Clone IgM-3-12	productive	Homsap IGHV3-23*01 F, or Homsap IGHV3-23*04 F or Homsap IGHV3-23D*01 F	Homsap IGHJ4*02 F	Homsap IGHD4-23*01 ORF	.................................................ggcgattgggcccgacgtcgcatgctcccggccgccatggc............ggccgcgggaattcgatttgggtccggcaggctcccggggaggggctggagtgggtctcttctattcgtgatagt......ggcggtggcacatactacgcagactccgtaaag...ggccggttcgccatctccagagacaattccaagaacacgctgtatctgcaaatgaacagcctgagagccgaggacacggccgtatattactgtgcgaaaggctcccgtgggaactacgactactggggccagggaaatctggtcaccgtctcctctg		.................................................ggcgattgggcccgacgtcgcatgctcccggccgccatggc............ggccgcgggaattcgatttgggtccggcaggctcccggggaggggctggagtgggtctcttctattcgtgatagt......ggcggtggcacatactacgcagactccgtaaag...ggccggttcgccatctccagagacaattccaagaacacgctgtatctgcaaatgaacagcctgagagccgaggacacggccgtatattactgtgcgaaag	.................................................ggcgattgggcccgacgtcgcatgctccc	ggccgccatggc............ggccgcgggaat	tcgatttgggtccggcaggctcccggggaggggctggagtgggtctcttct	attcgtgatagt......ggcggtggcaca	tactacgcagactccgtaaag...ggccggttcgccatctccagagacaattccaagaacacgctgtatctgcaaatgaacagcctgagagccgaggacacggccgtatattactgt	gcgaaaggctcccgtgggaactacgactac	tgtgcgaaaggctcccgtgggaactacgactactgg	actacgactactggggccagggaaatctggtcaccgtctcctctg	tggggccagggaaatctggtcaccgtctcctctg
Naïve B cell	3	Clone IgM-3-4	unproductive	Homsap IGHV3-23*04 F	Homsap IGHJ4*02 F	Homsap IGHD4-23*01 ORF	caagctatttaggtgacactatagaat...actcaagctatgcatccaacgcgttgggagctctcccatatggtcgacctgcaggcggcc............gcgaattcactagtgatttgggtccggcagcctcctggggaggggctggagtgggtctcttctattcgtgatagt......ggcggtggcacatactacgcagactccgtaaag...ggccggttcgccatctccagagacaattccaagaacacgctgtatctgcaaatgaacagcctgagagccgaggacacggccgtatattactgtgcgaaaggctcccgtgggaactacgactactggggccagggaaatctggtcaccgtctcctctg		caagctatttaggtgacactatagaat...actcaagctatgcatccaacgcgttgggagctctcccatatggtcgacctgcaggcggcc............gcgaattcactagtgatttgggtccggcagcctcctggggaggggctggagtgggtctcttctattcgtgatagt......ggcggtggcacatactacgcagactccgtaaag...ggccggttcgccatctccagagacaattccaagaacacgctgtatctgcaaatgaacagcctgagagccgaggacacggccgtatattactgtgcgaaag	caagctatttaggtgacactatagaat...actcaagctatgcatccaacgcgttgggagctctcccatatggtcgac	ctgcaggcggcc............gcgaattcacta	gtgatttgggtccggcagcctcctggggaggggctggagtgggtctcttct	attcgtgatagt......ggcggtggcaca	tactacgcagactccgtaaag...ggccggttcgccatctccagagacaattccaagaacacgctgtatctgcaaatgaacagcctgagagccgaggacacggccgtatattactgt	gcgaaaggctcccgtgggaactacgactac	tgtgcgaaaggctcccgtgggaactacgactactgg	actacgactactggggccagggaaatctggtcaccgtctcctctg	tggggccagggaaatctggtcaccgtctcctctg
Naïve B cell	3	Clone IgM-3-6	productive	Homsap IGHV3-23*01 F, or Homsap IGHV3-23*04 F or Homsap IGHV3-23D*01 F	Homsap IGHJ4*02 F	Homsap IGHD2-15*01 F	....................................................gattgggcccgacgtcgcatgctcccggccgccatggc............ggccgcgggaattcgatttgggtccggcaggctccagggatggggctggagtgggtctcaactattggtgctggt......ggtggtgacacatactacgcagactccgtgaag...ggccggttcaccacttccagagacaattccaagaacacgctgtatctgcaaatgaacagcctgagagccgaagacacggccgtatattactgtgcggaagactattgtagtggtggtctgtgccggatctttgactactggggccagggaaccctggtcaccgtctcctctg		....................................................gattgggcccgacgtcgcatgctcccggccgccatggc............ggccgcgggaattcgatttgggtccggcaggctccagggatggggctggagtgggtctcaactattggtgctggt......ggtggtgacacatactacgcagactccgtgaag...ggccggttcaccacttccagagacaattccaagaacacgctgtatctgcaaatgaacagcctgagagccgaagacacggccgtatattactgtgcggaaga	....................................................gattgggcccgacgtcgcatgctccc	ggccgccatggc............ggccgcgggaat	tcgatttgggtccggcaggctccagggatggggctggagtgggtctcaact	attggtgctggt......ggtggtgacaca	tactacgcagactccgtgaag...ggccggttcaccacttccagagacaattccaagaacacgctgtatctgcaaatgaacagcctgagagccgaagacacggccgtatattactgt	gcggaagactattgtagtggtggtctgtgccggatctttgactac	tgtgcggaagactattgtagtggtggtctgtgccggatctttgactactgg	ctttgactactggggccagggaaccctggtcaccgtctcctctg	tggggccagggaaccctggtcaccgtctcctctg
Naïve B cell	3	Clone IgM-3-7	productive	Homsap IGHV3-23*01 F, or Homsap IGHV3-23*04 F or Homsap IGHV3-23D*01 F	Homsap IGHJ4*02 F	Homsap IGHD4-23*01 ORF	................................................gggcgattgggcccgacgtcgcatgctcccggccgccatggc............ggccgcgggaattcgatttgggtccggcaggctcctggggaggggctggagtgggtctcttctattcgtgatagt......ggcggtggcacatactacgcagactccgtaaag...gaccggttcgccatctccagagacaattccaagaacacgctgtatctgcaaatgaacagcctgagagccgaggacacggccgtatattactgtgcgaaaggctcccgtgggaactacgactactggggccagggaaatctggtcaccgtctcctctg		................................................gggcgattgggcccgacgtcgcatgctcccggccgccatggc............ggccgcgggaattcgatttgggtccggcaggctcctggggaggggctggagtgggtctcttctattcgtgatagt......ggcggtggcacatactacgcagactccgtaaag...gaccggttcgccatctccagagacaattccaagaacacgctgtatctgcaaatgaacagcctgagagccgaggacacggccgtatattactgtgcgaaag	................................................gggcgattgggcccgacgtcgcatgctccc	ggccgccatggc............ggccgcgggaat	tcgatttgggtccggcaggctcctggggaggggctggagtgggtctcttct	attcgtgatagt......ggcggtggcaca	tactacgcagactccgtaaag...gaccggttcgccatctccagagacaattccaagaacacgctgtatctgcaaatgaacagcctgagagccgaggacacggccgtatattactgt	gcgaaaggctcccgtgggaactacgactac	tgtgcgaaaggctcccgtgggaactacgactactgg	actacgactactggggccagggaaatctggtcaccgtctcctctg	tggggccagggaaatctggtcaccgtctcctctg
Naïve B cell	3	Clone IgM-3-8	unproductive	Homsap IGHV3-23*01 F, or Homsap IGHV3-23*04 F or Homsap IGHV3-23D*01 F	Homsap IGHJ4*02 F	Homsap IGHD2-15*01 F	gccaagctatttaggtgacactataga...atactcaagctatgcatccaacgcgttgggagctctcccatatggtcgacctgcaggcgg............ccgcgaattcactagtgattggtccggcaggctcccggggaggggctggagtgggtctcttctattcgtgatagt......ggcggtggcacatactacgcagactccgtaaag...ggccggttcgccatctccagagacaattccaagaacgcgctgtatctgcaaatgaacagcctgagagccgaggacacggccgtatattactgtgcgggagactattgtagtggtggtctgtgccggatctttgactactggggccagggaaccctggtcaccgtctcctctg		gccaagctatttaggtgacactataga...atactcaagctatgcatccaacgcgttgggagctctcccatatggtcgacctgcaggcgg............ccgcgaattcactagtgattggtccggcaggctcccggggaggggctggagtgggtctcttctattcgtgatagt......ggcggtggcacatactacgcagactccgtaaag...ggccggttcgccatctccagagacaattccaagaacgcgctgtatctgcaaatgaacagcctgagagccgaggacacggccgtatattactgtgcgggaga	gccaagctatttaggtgacactataga...atactcaagctatgcatccaacgcgttgggagctctcccatatggtcg	acctgcaggcgg............ccgcgaattcac	tagtgattggtccggcaggctcccggggaggggctggagtgggtctcttct	attcgtgatagt......ggcggtggcaca	tactacgcagactccgtaaag...ggccggttcgccatctccagagacaattccaagaacgcgctgtatctgcaaatgaacagcctgagagccgaggacacggccgtatattactgt	gcgggagactattgtagtggtggtctgtgccggatctttgactac	tgtgcgggagactattgtagtggtggtctgtgccggatctttgactactgg	ctttgactactggggccagggaaccctggtcaccgtctcctctg	tggggccagggaaccctggtcaccgtctcctctg
Naïve B cell	3	Clone IgM-3-9	unproductive	Homsap IGHV3-23*04 F	Homsap IGHJ4*02 F	Homsap IGHD2-15*01 F	caagctatttaggtgacactatagaat...actcaagctatgcatccaacgcgttgggagctctcccatatggtcgacctgcaggcggcc............gcgaattcactagtgatttgggtccggcaggctcctgggatggggctggagtgggtctcaactattggtgctggt......ggtggtgacacatactacgcagactccgtgaag...ggccggttcaccatttccagagacaattccaagaacacgctgtatctgcaaatgaacagcctgagagccgaagacacggccgtatattactgtgcggaagactattgtagtggtggtctgtgccggatctttgactactggggccagggaaccctggtcaccgtctcctctg		caagctatttaggtgacactatagaat...actcaagctatgcatccaacgcgttgggagctctcccatatggtcgacctgcaggcggcc............gcgaattcactagtgatttgggtccggcaggctcctgggatggggctggagtgggtctcaactattggtgctggt......ggtggtgacacatactacgcagactccgtgaag...ggccggttcaccatttccagagacaattccaagaacacgctgtatctgcaaatgaacagcctgagagccgaagacacggccgtatattactgtgcggaaga	caagctatttaggtgacactatagaat...actcaagctatgcatccaacgcgttgggagctctcccatatggtcgac	ctgcaggcggcc............gcgaattcacta	gtgatttgggtccggcaggctcctgggatggggctggagtgggtctcaact	attggtgctggt......ggtggtgacaca	tactacgcagactccgtgaag...ggccggttcaccatttccagagacaattccaagaacacgctgtatctgcaaatgaacagcctgagagccgaagacacggccgtatattactgt	gcggaagactattgtagtggtggtctgtgccggatctttgactac	tgtgcggaagactattgtagtggtggtctgtgccggatctttgactactgg	ctttgactactggggccagggaaccctggtcaccgtctcctctg	tggggccagggaaccctggtcaccgtctcctctg
Naïve B cell	3	Clone IgM-3-13	productive	Homsap IGHV3-23*01 F, or Homsap IGHV3-23*04 F or Homsap IGHV3-23D*01 F	Homsap IGHJ4*02 F	Homsap IGHD4-23*01 ORF	..........................................................ggcgattgggcccgacgtcgcatgctcccggc............cgccatggcggccgcgggtgggtccggcagcctcccggggaggggctggaatgggtctcttctatacgtgatagt......ggcggtggcacatactacgcagactccgtaaag...ggccggttcgccatctccagagacaattccaagaacacgctgtatctgcaaatgaacagcctgagagccgaggacacggccgtatattactgtgcgaaaggctcccgtgggaactatgactactggggccagggaaatctggtcaccgtctcctctg		..........................................................ggcgattgggcccgacgtcgcatgctcccggc............cgccatggcggccgcgggtgggtccggcagcctcccggggaggggctggaatgggtctcttctatacgtgatagt......ggcggtggcacatactacgcagactccgtaaag...ggccggttcgccatctccagagacaattccaagaacacgctgtatctgcaaatgaacagcctgagagccgaggacacggccgtatattactgtgcgaaag	..........................................................ggcgattgggcccgacgtcg	catgctcccggc............cgccatggcggc	cgcgggtgggtccggcagcctcccggggaggggctggaatgggtctcttct	atacgtgatagt......ggcggtggcaca	tactacgcagactccgtaaag...ggccggttcgccatctccagagacaattccaagaacacgctgtatctgcaaatgaacagcctgagagccgaggacacggccgtatattactgt	gcgaaaggctcccgtgggaactatgactac	tgtgcgaaaggctcccgtgggaactatgactactgg	actatgactactggggccagggaaatctggtcaccgtctcctctg	tggggccagggaaatctggtcaccgtctcctctg
Naïve B cell	3	Clone IgM-3-14	unproductive	Homsap IGHV3-23*04 F	Homsap IGHJ4*02 F	Homsap IGHD4-23*01 ORF	caagctatttaggtgacactatagaat...actcaagctatgcatccaacgcgttgggagctctcccatatggtcgacctgcaggcggcc............gcgaattcactagtgatttgggtccggcaggctcctggggaggggctggagtgggtctcttctattcgtgatagt......ggcggtggcacatactacgcagactccgtaaag...ggccggttcgccatctccagagacaattccaagaacacgctgtatctgcaaatgaacagcctgagagccgaggacacggccgtatattactgtgcgaaaggctcccgtgggaactacgactactggggccagggaaatctggtcaccgtctcctctg		caagctatttaggtgacactatagaat...actcaagctatgcatccaacgcgttgggagctctcccatatggtcgacctgcaggcggcc............gcgaattcactagtgatttgggtccggcaggctcctggggaggggctggagtgggtctcttctattcgtgatagt......ggcggtggcacatactacgcagactccgtaaag...ggccggttcgccatctccagagacaattccaagaacacgctgtatctgcaaatgaacagcctgagagccgaggacacggccgtatattactgtgcgaaag	caagctatttaggtgacactatagaat...actcaagctatgcatccaacgcgttgggagctctcccatatggtcgac	ctgcaggcggcc............gcgaattcacta	gtgatttgggtccggcaggctcctggggaggggctggagtgggtctcttct	attcgtgatagt......ggcggtggcaca	tactacgcagactccgtaaag...ggccggttcgccatctccagagacaattccaagaacacgctgtatctgcaaatgaacagcctgagagccgaggacacggccgtatattactgt	gcgaaaggctcccgtgggaactacgactac	tgtgcgaaaggctcccgtgggaactacgactactgg	actacgactactggggccagggaaatctggtcaccgtctcctctg	tggggccagggaaatctggtcaccgtctcctctg
Naïve B cell	3	Clone IgM-3-15	productive	Homsap IGHV3-23*01 F, or Homsap IGHV3-23*04 F or Homsap IGHV3-23D*01 F	Homsap IGHJ4*02 F	Homsap IGHD2-15*01 F	.................................................ggcgattgggcccgacgtcgcatgctcccggccgccatggc............ggccgcgggaattcgatttgggtccgacagcctccggggatggggctggagtgggtctcaactattggtgttggt......ggtggtgacacatactacgcagactccgtgaag...ggccggttcaccatttccagagacaattccaagaacacgctgtatctgcaaatgaacagcctgagagccgaagacacggccgtatattactgtgcggaagactattgtagtggtggtctgtgccggatctttgactactggggccagggaaccctggtcaccgtctcctctg		.................................................ggcgattgggcccgacgtcgcatgctcccggccgccatggc............ggccgcgggaattcgatttgggtccgacagcctccggggatggggctggagtgggtctcaactattggtgttggt......ggtggtgacacatactacgcagactccgtgaag...ggccggttcaccatttccagagacaattccaagaacacgctgtatctgcaaatgaacagcctgagagccgaagacacggccgtatattactgtgcggaaga	.................................................ggcgattgggcccgacgtcgcatgctccc	ggccgccatggc............ggccgcgggaat	tcgatttgggtccgacagcctccggggatggggctggagtgggtctcaact	attggtgttggt......ggtggtgacaca	tactacgcagactccgtgaag...ggccggttcaccatttccagagacaattccaagaacacgctgtatctgcaaatgaacagcctgagagccgaagacacggccgtatattactgt	gcggaagactattgtagtggtggtctgtgccggatctttgactac	tgtgcggaagactattgtagtggtggtctgtgccggatctttgactactgg	ctttgactactggggccagggaaccctggtcaccgtctcctctg	tggggccagggaaccctggtcaccgtctcctctg
Naïve B cell	3	Clone IgM-3-41	unproductive	Homsap IGHV3-23*04 F	Homsap IGHJ4*02 F	Homsap IGHD4-23*01 ORF	caagctatttaggtgacactatagaat...actcaagctatgcatccaacgcgttgggagctctcccatatggtcgacctgcaggcggcc............gcgaattcactagtgatttgggtccggcagcctccgggggaggggctggagtgggtctcttctattcgtgatagt......ggcggtggcacatactacgcagactccgtaaag...ggccggttcgccatctccagagacaattccaagaacacgctgtatctgcaaatgaacagcctgagagccgaggacacggccgtatattactgtgcgaaaggctcccgtgggaactacgactactggggccagggaaatctggtcaccgtctcctctg		caagctatttaggtgacactatagaat...actcaagctatgcatccaacgcgttgggagctctcccatatggtcgacctgcaggcggcc............gcgaattcactagtgatttgggtccggcagcctccgggggaggggctggagtgggtctcttctattcgtgatagt......ggcggtggcacatactacgcagactccgtaaag...ggccggttcgccatctccagagacaattccaagaacacgctgtatctgcaaatgaacagcctgagagccgaggacacggccgtatattactgtgcgaaag	caagctatttaggtgacactatagaat...actcaagctatgcatccaacgcgttgggagctctcccatatggtcgac	ctgcaggcggcc............gcgaattcacta	gtgatttgggtccggcagcctccgggggaggggctggagtgggtctcttct	attcgtgatagt......ggcggtggcaca	tactacgcagactccgtaaag...ggccggttcgccatctccagagacaattccaagaacacgctgtatctgcaaatgaacagcctgagagccgaggacacggccgtatattactgt	gcgaaaggctcccgtgggaactacgactac	tgtgcgaaaggctcccgtgggaactacgactactgg	actacgactactggggccagggaaatctggtcaccgtctcctctg	tggggccagggaaatctggtcaccgtctcctctg
Naïve B cell	3	Clone IgM-3-42	productive	Homsap IGHV4-61*07 F	Homsap IGHJ4*02 F	Homsap IGHD3-9*01 F	..................................................gcgattgggcccgacgtcgcatgctcccggccgccatggc............ggccgcgggaattcgatttggatccgccagcctcctgggaagggactggagtggattggggatatctataacagt.........gggagcaccaactacaacccctccctcaag...agtcaagtcactatatcagtagacacgtccaagaaccagttctccctgaacctgaggtctgtgaccgctgcggacacggccgtgtattactgtgcgagcacctattacgtttttttgactggttctcaacaatactactttgacttctggggccagggaaccctggtcaccgtctcctctg		..................................................gcgattgggcccgacgtcgcatgctcccggccgccatggc............ggccgcgggaattcgatttggatccgccagcctcctgggaagggactggagtggattggggatatctataacagt.........gggagcaccaactacaacccctccctcaag...agtcaagtcactatatcagtagacacgtccaagaaccagttctccctgaacctgaggtctgtgaccgctgcggacacggccgtgtattactgtgcgag	..................................................gcgattgggcccgacgtcgcatgctccc	ggccgccatggc............ggccgcgggaat	tcgatttggatccgccagcctcctgggaagggactggagtggattggggat	atctataacagt.........gggagcacc	aactacaacccctccctcaag...agtcaagtcactatatcagtagacacgtccaagaaccagttctccctgaacctgaggtctgtgaccgctgcggacacggccgtgtattactgt	gcgagcacctattacgtttttttgactggttctcaacaatactactttgacttc	tgtgcgagcacctattacgtttttttgactggttctcaacaatactactttgacttctgg	actactttgacttctggggccagggaaccctggtcaccgtctcctctg	tggggccagggaaccctggtcaccgtctcctctg
Naïve B cell	3	Clone IgM-3-43	unproductive	Homsap IGHV3-23*04 F	Homsap IGHJ4*02 F	Homsap IGHD2-15*01 F	caagctatttaggtgacactatagaat...actcaagctatgcatccaacgcgttgggagctctcccatatggtcgacctgcaggcggcc............gcgaattcactagtgatttgggtccggcaggctcc.gggatggggctggagtgggtctcaactattggtgctggt......ggtggtgacacatactacgcagactccgtgaag...ggccggttcaccatttccagagacaattccaagaacacgctgtatctgcaaatgaacagcctgagagccgaagacacggccgtatattactgtgcggaagactattgtagtggtggtctgtgccggatctttgactactggggccagggaaccctggtcaccgtctcctctg		caagctatttaggtgacactatagaat...actcaagctatgcatccaacgcgttgggagctctcccatatggtcgacctgcaggcggcc............gcgaattcactagtgatttgggtccggcaggctcc.gggatggggctggagtgggtctcaactattggtgctggt......ggtggtgacacatactacgcagactccgtgaag...ggccggttcaccatttccagagacaattccaagaacacgctgtatctgcaaatgaacagcctgagagccgaagacacggccgtatattactgtgcggaaga	caagctatttaggtgacactatagaat...actcaagctatgcatccaacgcgttgggagctctcccatatggtcgac	ctgcaggcggcc............gcgaattcacta	gtgatttgggtccggcaggctcc.gggatggggctggagtgggtctcaact	attggtgctggt......ggtggtgacaca	tactacgcagactccgtgaag...ggccggttcaccatttccagagacaattccaagaacacgctgtatctgcaaatgaacagcctgagagccgaagacacggccgtatattactgt	gcggaagactattgtagtggtggtctgtgccggatctttgactac	tgtgcggaagactattgtagtggtggtctgtgccggatctttgactactgg	ctttgactactggggccagggaaccctggtcaccgtctcctctg	tggggccagggaaccctggtcaccgtctcctctg
Naïve B cell	3	Clone IgM-3-44	productive	Homsap IGHV3-23*01 F, or Homsap IGHV3-23*04 F or Homsap IGHV3-23D*01 F	Homsap IGHJ4*02 F	Homsap IGHD4-23*01 ORF	.................................................ggcgattgggcccgacgtcgcatgctcccggccgccatggc............ggccgcgggaattcgatttgggtccgccaggctcctggggaggggctggagtgggtctcttctattcgtgatagt......ggcggaggcacatactacgcagactccgtaaag...ggccggttcgccatctccagagacaattccaagaacacgctgtatctgcaaatgaacagcctgagagccgaggacacggccgtatattactgtgcgaaaggctcccgtgggaactacgactactggggccagggaaatctggtcaccgtctcctctg		.................................................ggcgattgggcccgacgtcgcatgctcccggccgccatggc............ggccgcgggaattcgatttgggtccgccaggctcctggggaggggctggagtgggtctcttctattcgtgatagt......ggcggaggcacatactacgcagactccgtaaag...ggccggttcgccatctccagagacaattccaagaacacgctgtatctgcaaatgaacagcctgagagccgaggacacggccgtatattactgtgcgaaag	.................................................ggcgattgggcccgacgtcgcatgctccc	ggccgccatggc............ggccgcgggaat	tcgatttgggtccgccaggctcctggggaggggctggagtgggtctcttct	attcgtgatagt......ggcggaggcaca	tactacgcagactccgtaaag...ggccggttcgccatctccagagacaattccaagaacacgctgtatctgcaaatgaacagcctgagagccgaggacacggccgtatattactgt	gcgaaaggctcccgtgggaactacgactac	tgtgcgaaaggctcccgtgggaactacgactactgg	actacgactactggggccagggaaatctggtcaccgtctcctctg	tggggccagggaaatctggtcaccgtctcctctg
Naïve B cell	3	Clone IgM-3-45	unproductive	Homsap IGHV3-23*04 F	Homsap IGHJ4*02 F	Homsap IGHD4-23*01 ORF	caagctatttaggtgacactatagaat...actcaagctatgcatccaacgcgttgggagctctcccatatggtcgacctgcaggcggcc............gcgaattcactagtgatttgggtccggcaggctccgggggaggggctggagtgggtctcttctattcgtgatagt......ggcggtggcacatactacgcagactccgtaaag...ggccggttcgccatctccagagacaattccaagaacacgctgtatctgcaaatgaacagcctgagagccgaggacacggccgtatattactgtgcgaaaggctcccgtgggaactacgactactggggccagggaaatctggtcaccgtctcctctg		caagctatttaggtgacactatagaat...actcaagctatgcatccaacgcgttgggagctctcccatatggtcgacctgcaggcggcc............gcgaattcactagtgatttgggtccggcaggctccgggggaggggctggagtgggtctcttctattcgtgatagt......ggcggtggcacatactacgcagactccgtaaag...ggccggttcgccatctccagagacaattccaagaacacgctgtatctgcaaatgaacagcctgagagccgaggacacggccgtatattactgtgcgaaag	caagctatttaggtgacactatagaat...actcaagctatgcatccaacgcgttgggagctctcccatatggtcgac	ctgcaggcggcc............gcgaattcacta	gtgatttgggtccggcaggctccgggggaggggctggagtgggtctcttct	attcgtgatagt......ggcggtggcaca	tactacgcagactccgtaaag...ggccggttcgccatctccagagacaattccaagaacacgctgtatctgcaaatgaacagcctgagagccgaggacacggccgtatattactgt	gcgaaaggctcccgtgggaactacgactac	tgtgcgaaaggctcccgtgggaactacgactactgg	actacgactactggggccagggaaatctggtcaccgtctcctctg	tggggccagggaaatctggtcaccgtctcctctg
Naïve B cell	3	Clone IgM-3-46	productive	Homsap IGHV3-23*04 F	Homsap IGHJ4*02 F	Homsap IGHD4-23*01 ORF	ccaagctatttaggtgacactatagaa...tactcaagctatgcatccaacgcgttgggagctctcccatatggtcgacctgcaggcggc............cgcgaattcactagtgattgggtcccgcaggctcctggggaggggctggagtgggtctcttctattcgtgatagt......ggcggtggcacatactacgcagactccgtaaag...ggccggttcgccatctccagagacaattccaagaacacgctgtatctgcaaatgaacagcctgagagccgaggacacggccgtatattactgtgcgaaaggctcccgtgggaactacgactactggggccagggaaatctggtcaccgtctcctctg		ccaagctatttaggtgacactatagaa...tactcaagctatgcatccaacgcgttgggagctctcccatatggtcgacctgcaggcggc............cgcgaattcactagtgattgggtcccgcaggctcctggggaggggctggagtgggtctcttctattcgtgatagt......ggcggtggcacatactacgcagactccgtaaag...ggccggttcgccatctccagagacaattccaagaacacgctgtatctgcaaatgaacagcctgagagccgaggacacggccgtatattactgtgcgaaag	ccaagctatttaggtgacactatagaa...tactcaagctatgcatccaacgcgttgggagctctcccatatggtcga	cctgcaggcggc............cgcgaattcact	agtgattgggtcccgcaggctcctggggaggggctggagtgggtctcttct	attcgtgatagt......ggcggtggcaca	tactacgcagactccgtaaag...ggccggttcgccatctccagagacaattccaagaacacgctgtatctgcaaatgaacagcctgagagccgaggacacggccgtatattactgt	gcgaaaggctcccgtgggaactacgactac	tgtgcgaaaggctcccgtgggaactacgactactgg	actacgactactggggccagggaaatctggtcaccgtctcctctg	tggggccagggaaatctggtcaccgtctcctctg
Naïve B cell	3	Clone IgM-3-47	productive	Homsap IGHV3-23*01 F, or Homsap IGHV3-23*04 F or Homsap IGHV3-23D*01 F	Homsap IGHJ4*02 F	Homsap IGHD2-15*01 F	................................................gggcgattgggcccgacgtcgcatgctcccggccgccatggc............ggccgcgggaattcgatttggatccgccagcctccggggatggggctggagtgggtctcaactattggtgctggt......ggtggtgacacatactacgcagactccgtgaag...ggccggttcaccatttccagagacaattccaagaacacgctgtatctgcaaatgaacagcctgagagccgaagacacggccgtatattactgtgcggaagactattgtagtggtggtctgtgccggatctttgactactggggccagggaaccctggtcaccgtctcctctg		................................................gggcgattgggcccgacgtcgcatgctcccggccgccatggc............ggccgcgggaattcgatttggatccgccagcctccggggatggggctggagtgggtctcaactattggtgctggt......ggtggtgacacatactacgcagactccgtgaag...ggccggttcaccatttccagagacaattccaagaacacgctgtatctgcaaatgaacagcctgagagccgaagacacggccgtatattactgtgcggaaga	................................................gggcgattgggcccgacgtcgcatgctccc	ggccgccatggc............ggccgcgggaat	tcgatttggatccgccagcctccggggatggggctggagtgggtctcaact	attggtgctggt......ggtggtgacaca	tactacgcagactccgtgaag...ggccggttcaccatttccagagacaattccaagaacacgctgtatctgcaaatgaacagcctgagagccgaagacacggccgtatattactgt	gcggaagactattgtagtggtggtctgtgccggatctttgactac	tgtgcggaagactattgtagtggtggtctgtgccggatctttgactactgg	ctttgactactggggccagggaaccctggtcaccgtctcctctg	tggggccagggaaccctggtcaccgtctcctctg
Naïve B cell	3	Clone IgM-3-2	productive	Homsap IGHV3-23*01 F, or Homsap IGHV3-23*04 F or Homsap IGHV3-23D*01 F	Homsap IGHJ4*02 F	Homsap IGHD2-15*01 F	.................................................ggcgattgggcccgacgtcgcatgctcccggccgccatggc............ggccgcgggaattcgatttgggtccgacagcctccggggatggggctggagtgggtctcaactattggtgttggt......ggtggtgacacatactacgcagactccgtgaag...ggccggttcaccatttccagagacaattccaagaacacgctgtatctgcaaatgaacagcctgagagccgaagacacggccgtatattactgtgcggaagactattgtagtggtggtctgtgccggatctttgactactggggccagggaaccctggtcaccgtctcctctg		.................................................ggcgattgggcccgacgtcgcatgctcccggccgccatggc............ggccgcgggaattcgatttgggtccgacagcctccggggatggggctggagtgggtctcaactattggtgttggt......ggtggtgacacatactacgcagactccgtgaag...ggccggttcaccatttccagagacaattccaagaacacgctgtatctgcaaatgaacagcctgagagccgaagacacggccgtatattactgtgcggaaga	.................................................ggcgattgggcccgacgtcgcatgctccc	ggccgccatggc............ggccgcgggaat	tcgatttgggtccgacagcctccggggatggggctggagtgggtctcaact	attggtgttggt......ggtggtgacaca	tactacgcagactccgtgaag...ggccggttcaccatttccagagacaattccaagaacacgctgtatctgcaaatgaacagcctgagagccgaagacacggccgtatattactgt	gcggaagactattgtagtggtggtctgtgccggatctttgactac	tgtgcggaagactattgtagtggtggtctgtgccggatctttgactactgg	ctttgactactggggccagggaaccctggtcaccgtctcctctg	tggggccagggaaccctggtcaccgtctcctctg
Naïve B cell	3	Clone IgA-3-10	productive	Homsap IGHV4-61*06 ORF	Homsap IGHJ1*01 F	Homsap IGHD5-12*01 F	....................................................gattgggcccgacgtcgcatgctcccggccgccatggc............ggccgcgggaattcgatttgggtccgacagcctcctgggaagggactggagtggattggctatatctattatact.........gggaccaccaactacaacccctccctcaag...agtcgagtcaccatgtcagtagacacgtccaagaaccagttctccctgaggctgagctctgtgaccgccgcggacacggccgtgttttattgtgcgagttacgggtcagtgggtatgaaaagatacttccagtattggggccagggcaccctggtcaccgtctcctctg		....................................................gattgggcccgacgtcgcatgctcccggccgccatggc............ggccgcgggaattcgatttgggtccgacagcctcctgggaagggactggagtggattggctatatctattatact.........gggaccaccaactacaacccctccctcaag...agtcgagtcaccatgtcagtagacacgtccaagaaccagttctccctgaggctgagctctgtgaccgccgcggacacggccgtgttttattgtgcgag	....................................................gattgggcccgacgtcgcatgctccc	ggccgccatggc............ggccgcgggaat	tcgatttgggtccgacagcctcctgggaagggactggagtggattggctat	atctattatact.........gggaccacc	aactacaacccctccctcaag...agtcgagtcaccatgtcagtagacacgtccaagaaccagttctccctgaggctgagctctgtgaccgccgcggacacggccgtgttttattgt	gcgagttacgggtcagtgggtatgaaaagatacttccagtat	tgtgcgagttacgggtcagtgggtatgaaaagatacttccagtattgg	atacttccagtattggggccagggcaccctggtcaccgtctcctctg	tggggccagggcaccctggtcaccgtctcctctg
Naïve B cell	3	Clone IgA-3-13	productive	Homsap IGHV3-74*01 F, or Homsap IGHV3-74*02 F	Homsap IGHJ4*02 F	Homsap IGHD2-15*01 F	.................................................gggcgattgggcccgacgtcgcatgctcccggccgccatgg............cggccgcgggaattcgattggatccggcaggctccgggggaggggctggtgtgggtctcacatattagtggagat......gggagtaatacacactacgcggactccgtgaag...ggccgtttcaccatctccagagacaacgccaagaacgcgctgtatttgcaaatgagcggtctgagagccgaggacacgggtctgtattattgtgcaagagatcccctacaccctgttcccattgactactggggccagggaaccccggtcaccgtctcctctg		.................................................gggcgattgggcccgacgtcgcatgctcccggccgccatgg............cggccgcgggaattcgattggatccggcaggctccgggggaggggctggtgtgggtctcacatattagtggagat......gggagtaatacacactacgcggactccgtgaag...ggccgtttcaccatctccagagacaacgccaagaacgcgctgtatttgcaaatgagcggtctgagagccgaggacacgggtctgtattattgtgcaagaga	.................................................gggcgattgggcccgacgtcgcatgctcc	cggccgccatgg............cggccgcgggaa	ttcgattggatccggcaggctccgggggaggggctggtgtgggtctcacat	attagtggagat......gggagtaataca	cactacgcggactccgtgaag...ggccgtttcaccatctccagagacaacgccaagaacgcgctgtatttgcaaatgagcggtctgagagccgaggacacgggtctgtattattgt	gcaagagatcccctacaccctgttcccattgactac	tgtgcaagagatcccctacaccctgttcccattgactactgg	ttgactactggggccagggaaccccggtcaccgtctcctctg	tggggccagggaaccccggtcaccgtctcctctg
Naïve B cell	3	Clone IgA-3-14	productive	Homsap IGHV3-30*14 F, or Homsap IGHV3-33*05 F	Homsap IGHJ4*02 F	Homsap IGHD2-8*01 F	.....................................................gattgggccgacgtcgcatgctcccggccgccatggc............ggccgcgggaattcgatttgggtccggcagcctcctggcaaggggctggagtggttggcagttatatcatatgat......ggaaatactaaatactatacagactccgtgaag...ggccgattcaccatctccagagacaattccaagaacacgatgtatcttcaaatgaacaccctgagagtcgaggacacggccctttattattgtatgttttatggcctctcttgggggggctactggggccagggaacccgggtcaccgtctcctctg		.....................................................gattgggccgacgtcgcatgctcccggccgccatggc............ggccgcgggaattcgatttgggtccggcagcctcctggcaaggggctggagtggttggcagttatatcatatgat......ggaaatactaaatactatacagactccgtgaag...ggccgattcaccatctccagagacaattccaagaacacgatgtatcttcaaatgaacaccctgagagtcgaggacacggccctttattattgt	.....................................................gattgggccgacgtcgcatgctccc	ggccgccatggc............ggccgcgggaat	tcgatttgggtccggcagcctcctggcaaggggctggagtggttggcagtt	atatcatatgat......ggaaatactaaa	tactatacagactccgtgaag...ggccgattcaccatctccagagacaattccaagaacacgatgtatcttcaaatgaacaccctgagagtcgaggacacggccctttattattgt	atgttttatggcctctcttgggggggctac	tgtatgttttatggcctctcttgggggggctactgg	ctactggggccagggaacccgggtcaccgtctcctctg	tggggccagggaacccgggtcaccgtctcctctg
Naïve B cell	3	Clone IgA-3-3	productive	Homsap IGHV3-23*01 F, or Homsap IGHV3-23*04 F or Homsap IGHV3-23D*01 F	Homsap IGHJ6*02 F	Homsap IGHD3-10*01 F	.................................................ggcgattgggcccgacgtcgcatgctcccggccgccatggc............ggccgcgggaattcgatttgggtccgccaggctcc.cggaaggggctggagtgggtctcagctattagtggtagt......ggtagtggcacatactacgcagactccgtgaag...ggccggttcaccatctccagagacaattccaagaacaccctgtatctgcgaatgaacatcctgagagccgaggacacggccgtatattactgtgcgaaagaccttcgggggggtatggacggctggggccaagggaccacggtcaccgtctcctct		.................................................ggcgattgggcccgacgtcgcatgctcccggccgccatggc............ggccgcgggaattcgatttgggtccgccaggctcc.cggaaggggctggagtgggtctcagctattagtggtagt......ggtagtggcacatactacgcagactccgtgaag...ggccggttcaccatctccagagacaattccaagaacaccctgtatctgcgaatgaacatcctgagagccgaggacacggccgtatattactgtgcgaaaga	.................................................ggcgattgggcccgacgtcgcatgctccc	ggccgccatggc............ggccgcgggaat	tcgatttgggtccgccaggctcc.cggaaggggctggagtgggtctcagct	attagtggtagt......ggtagtggcaca	tactacgcagactccgtgaag...ggccggttcaccatctccagagacaattccaagaacaccctgtatctgcgaatgaacatcctgagagccgaggacacggccgtatattactgt	gcgaaagaccttcgggggggtatggacggc	tgtgcgaaagaccttcgggggggtatggacggctgg	ggtatggacggctggggccaagggaccacggtcaccgtctcctct	tggggccaagggaccacggtcaccgtctcctct
Naïve B cell	3	Clone IgA-3-42	unproductive	Homsap IGHV3-23*04 F	Homsap IGHJ6*02 F	Homsap IGHD6-13*01 F	caagctatttaggtgacactatagaat...actcaagctatgcatccaacgcgttgggagctctcccatatggtcgacctgcaggcggcc............gcgaattcactagtgatttgggtccggcaggctccggggaaggggctggagtgggtctcaggtattaatggtggt......ggtggttacacaaactacgcagactccgtgaag...ggccggttcaccatctccagagacaactccaagaacacgctgtctctgcaattgaacacccagagagacgaggacacggccgcatactactgtgcgaagagttccggtatagcagcttactacggtctggacgtctggggccaagggaccacggtcaccgtctcctct		caagctatttaggtgacactatagaat...actcaagctatgcatccaacgcgttgggagctctcccatatggtcgacctgcaggcggcc............gcgaattcactagtgatttgggtccggcaggctccggggaaggggctggagtgggtctcaggtattaatggtggt......ggtggttacacaaactacgcagactccgtgaag...ggccggttcaccatctccagagacaactccaagaacacgctgtctctgcaattgaacacccagagagacgaggacacggccgcatactactgtgcgaa	caagctatttaggtgacactatagaat...actcaagctatgcatccaacgcgttgggagctctcccatatggtcgac	ctgcaggcggcc............gcgaattcacta	gtgatttgggtccggcaggctccggggaaggggctggagtgggtctcaggt	attaatggtggt......ggtggttacaca	aactacgcagactccgtgaag...ggccggttcaccatctccagagacaactccaagaacacgctgtctctgcaattgaacacccagagagacgaggacacggccgcatactactgt	gcgaagagttccggtatagcagcttactacggtctggacgtc	tgtgcgaagagttccggtatagcagcttactacggtctggacgtctgg	tactacggtctggacgtctggggccaagggaccacggtcaccgtctcctct	tggggccaagggaccacggtcaccgtctcctct
Naïve B cell	3	Clone IgA-3-45	productive	Homsap IGHV3-7*01 F	Homsap IGHJ5*02 F		.................................................ggcgattgggcccgacgtcgcatgctcccggccgccatggc............ggccgcgggaattcgatttgggtccgacaggctcctgggaagggactggagtgggtggccaacataaagcaagat......ggaagtgaaaaatattacatggactctataaag...ggccgattcagcatctccagagacaacgccaagaattccctgtatctgcaaatgaatagcctgagccccgacgacacggctatttattactgtatgggaggggatggcgtcaccggcctgggatccctggtcaccgtctcctctg		.................................................ggcgattgggcccgacgtcgcatgctcccggccgccatggc............ggccgcgggaattcgatttgggtccgacaggctcctgggaagggactggagtgggtggccaacataaagcaagat......ggaagtgaaaaatattacatggactctataaag...ggccgattcagcatctccagagacaacgccaagaattccctgtatctgcaaatgaatagcctgagccccgacgacacggctatttattactgtatgggag	.................................................ggcgattgggcccgacgtcgcatgctccc	ggccgccatggc............ggccgcgggaat	tcgatttgggtccgacaggctcctgggaagggactggagtgggtggccaac	ataaagcaagat......ggaagtgaaaaa	tattacatggactctataaag...ggccgattcagcatctccagagacaacgccaagaattccctgtatctgcaaatgaatagcctgagccccgacgacacggctatttattactgt	atgggaggggatggcgtc	tgtatgggaggggatggcgtcacc	gggatggcgtcaccggcctgggatccctggtcaccgtctcctctg	accggcctgggatccctggtcaccgtctcctctg
Naïve B cell	3	Clone IgA-3-46	unproductive	Homsap IGHV3-73*01 F, or Homsap IGHV3-73*02 F	Homsap IGHJ4*02 F	Homsap IGHD4-17*01 F	caagctatttaggtgacactatagaat...actcaagctatgcatccaacgcgttgggagctctcccatatggtcgacctgcaggcggcc............gcgaattcactagtgatttgggtccggcagcctcctgggaaagggctgcagtgggttggccgtattagaaccaaggctgacagttacgcgacaggatatgctgcgtcggtgaaa...ggcaggttcatcatctccagagatgattcagagaacacggcgtatctgcaaatgaacagcctgaaaaccgacgacacggccgtgtattactgtactagacaggccccttctgggaatattgacttctggggccagggaaccctggtcaccgtctcctctg		caagctatttaggtgacactatagaat...actcaagctatgcatccaacgcgttgggagctctcccatatggtcgacctgcaggcggcc............gcgaattcactagtgatttgggtccggcagcctcctgggaaagggctgcagtgggttggccgtattagaaccaaggctgacagttacgcgacaggatatgctgcgtcggtgaaa...ggcaggttcatcatctccagagatgattcagagaacacggcgtatctgcaaatgaacagcctgaaaaccgacgacacggccgtgtattactgtactagaca	caagctatttaggtgacactatagaat...actcaagctatgcatccaacgcgttgggagctctcccatatggtcgac	ctgcaggcggcc............gcgaattcacta	gtgatttgggtccggcagcctcctgggaaagggctgcagtgggttggccgt	attagaaccaaggctgacagttacgcgaca	ggatatgctgcgtcggtgaaa...ggcaggttcatcatctccagagatgattcagagaacacggcgtatctgcaaatgaacagcctgaaaaccgacgacacggccgtgtattactgt	actagacaggccccttctgggaatattgacttc	tgtactagacaggccccttctgggaatattgacttctgg	ttgacttctggggccagggaaccctggtcaccgtctcctctg	tggggccagggaaccctggtcaccgtctcctctg
Naïve B cell	3	Clone IgA-3-5	productive	Homsap IGHV3-7*01 F	Homsap IGHJ6*02 F	Homsap IGHD1-26*01 F	.................................................gcgattgggcccgacgtcgcatgctcccggccgccatggcg............gccgcgggaattcgattttgggtccggcagcctcccgggaaggggctggagtgggtggccaacataaaacaggat......ggaagtgagcaatactatattgactctgtgaag...ggccgattcatcatctccagaggcaacgccatgaactctctgtctctgcaaatgaacagcctgagagccgacgacacggctgtgtattactgtgcgagagtggcgtgggatctagccacctactactactacggtatggacgtctggggccaagggaccacggtcaccgtctcctct		.................................................gcgattgggcccgacgtcgcatgctcccggccgccatggcg............gccgcgggaattcgattttgggtccggcagcctcccgggaaggggctggagtgggtggccaacataaaacaggat......ggaagtgagcaatactatattgactctgtgaag...ggccgattcatcatctccagaggcaacgccatgaactctctgtctctgcaaatgaacagcctgagagccgacgacacggctgtgtattactgtgcgagag	.................................................gcgattgggcccgacgtcgcatgctcccg	gccgccatggcg............gccgcgggaatt	cgattttgggtccggcagcctcccgggaaggggctggagtgggtggccaac	ataaaacaggat......ggaagtgagcaa	tactatattgactctgtgaag...ggccgattcatcatctccagaggcaacgccatgaactctctgtctctgcaaatgaacagcctgagagccgacgacacggctgtgtattactgt	gcgagagtggcgtgggatctagccacctactactactacggtatggacgtc	tgtgcgagagtggcgtgggatctagccacctactactactacggtatggacgtctgg	ctactactactacggtatggacgtctggggccaagggaccacggtcaccgtctcctct	tggggccaagggaccacggtcaccgtctcctct
Naïve B cell	3	Clone IgA-3-7	unproductive	Homsap IGHV3-23*04 F	Homsap IGHJ4*02 F	Homsap IGHD6-19*01 F	caagctatttaggtgacactatagaat...actcaagctatgcatccaacgcgttgggagctctcccatatggtcgacctgcaggcggcc............gcgaattcactagtgatttgggtccggcaggctcc.tggaaggggctggagtgggtctcagctattagtggtagt......ggtggtagcacatactacgcagactccgcgaag...ggccggttcaccatctccagagacaattccaagaacacgctgtatctgcaaatgaacagcctgagagccgaggacacggccgtatattactgtgcgaaagatcggagggacagtggctggtactgggactactggggccagggaaccctggtcaccgtctcctctg		caagctatttaggtgacactatagaat...actcaagctatgcatccaacgcgttgggagctctcccatatggtcgacctgcaggcggcc............gcgaattcactagtgatttgggtccggcaggctcc.tggaaggggctggagtgggtctcagctattagtggtagt......ggtggtagcacatactacgcagactccgcgaag...ggccggttcaccatctccagagacaattccaagaacacgctgtatctgcaaatgaacagcctgagagccgaggacacggccgtatattactgtgcgaaaga	caagctatttaggtgacactatagaat...actcaagctatgcatccaacgcgttgggagctctcccatatggtcgac	ctgcaggcggcc............gcgaattcacta	gtgatttgggtccggcaggctcc.tggaaggggctggagtgggtctcagct	attagtggtagt......ggtggtagcaca	tactacgcagactccgcgaag...ggccggttcaccatctccagagacaattccaagaacacgctgtatctgcaaatgaacagcctgagagccgaggacacggccgtatattactgt	gcgaaagatcggagggacagtggctggtactgggactac	tgtgcgaaagatcggagggacagtggctggtactgggactactgg	tactgggactactggggccagggaaccctggtcaccgtctcctctg	tggggccagggaaccctggtcaccgtctcctctg
Naïve B cell	3	Clone IgA-3-8	unproductive	Homsap IGHV3-23*04 F	Homsap IGHJ4*02 F	Homsap IGHD3-9*01 F	caagctatttaggtgacactatagaat...actcaagctatgcatccaacgcgttgggagctctcccatatggtcgacctgcaggcggcc............gcgaattcactagtgatttgggtccggcagccccctgggaaggggctggagtgggtctcaggtattagtggcagt......ggtggtactacatactacgcagactccgtgaag...ggccggttcaccatctccagagacaattccaagaacacgctatatctgcaaatgaacagcctgagagccgaggacacggccgtatattactgtgcgaaagattcccgaaattacaattttttgactggttttgaatactggggccagggaaccccggtcaccgtctcctctg		caagctatttaggtgacactatagaat...actcaagctatgcatccaacgcgttgggagctctcccatatggtcgacctgcaggcggcc............gcgaattcactagtgatttgggtccggcagccccctgggaaggggctggagtgggtctcaggtattagtggcagt......ggtggtactacatactacgcagactccgtgaag...ggccggttcaccatctccagagacaattccaagaacacgctatatctgcaaatgaacagcctgagagccgaggacacggccgtatattactgtgcgaaaga	caagctatttaggtgacactatagaat...actcaagctatgcatccaacgcgttgggagctctcccatatggtcgac	ctgcaggcggcc............gcgaattcacta	gtgatttgggtccggcagccccctgggaaggggctggagtgggtctcaggt	attagtggcagt......ggtggtactaca	tactacgcagactccgtgaag...ggccggttcaccatctccagagacaattccaagaacacgctatatctgcaaatgaacagcctgagagccgaggacacggccgtatattactgt	gcgaaagattcccgaaattacaattttttgactggttttgaatac	tgtgcgaaagattcccgaaattacaattttttgactggttttgaatactgg	tttgaatactggggccagggaaccccggtcaccgtctcctctg	tggggccagggaaccccggtcaccgtctcctctg
Naïve B cell	3	Clone IgA-3-9	productive	Homsap IGHV3-7*01 F	Homsap IGHJ4*02 F		................................................gggcgattgggcccgacgtcgcatgctcccggccgccatggc............ggccgcgggaattcgatttgggtccggcaggccccggggaaggggctggagtgggtggccaacataaagcaagat......ggaagtgagaaatactatgtggactctgtgaag...ggccgattcaccatctccagagacaacaccaagagctcactgtatctgcaaatgaacagcctgagagccgaggacacggctgtgtattactgtgcgagagatccgctttctgggtatagcagctcgtttggccagggaaccctggtcaccgtctcctctg		................................................gggcgattgggcccgacgtcgcatgctcccggccgccatggc............ggccgcgggaattcgatttgggtccggcaggccccggggaaggggctggagtgggtggccaacataaagcaagat......ggaagtgagaaatactatgtggactctgtgaag...ggccgattcaccatctccagagacaacaccaagagctcactgtatctgcaaatgaacagcctgagagccgaggacacggctgtgtattactgtgcgagaga	................................................gggcgattgggcccgacgtcgcatgctccc	ggccgccatggc............ggccgcgggaat	tcgatttgggtccggcaggccccggggaaggggctggagtgggtggccaac	ataaagcaagat......ggaagtgagaaa	tactatgtggactctgtgaag...ggccgattcaccatctccagagacaacaccaagagctcactgtatctgcaaatgaacagcctgagagccgaggacacggctgtgtattactgt	gcgagagatccgctttctgggtatagcagctcg	tgtgcgagagatccgctttctgggtatagcagctcgttt	ggtatagcagctcgtttggccagggaaccctggtcaccgtctcctctg	tttggccagggaaccctggtcaccgtctcctctg
Naïve B cell	3	Clone IgA-3-1	unproductive	Homsap IGHV3-48*03 F	Homsap IGHJ4*02 F, or Homsap IGHJ5*02 F	Homsap IGHD4-17*01 F	caagctatttaggtgacactatagaat...actcaagctatgcatccaacgcgttgggagctctcccatatggtcgacctgcaggcggcc............gcgaattcactagtgatttgggtccggcaggcccccgggaaggggctggagtgggtttcatacattagtagtagt......agtggtaccatatactacgcagactccgtgaag...ggccggttcaccatctccagagacaattccaagaacacgctgtatctgcaaatgaacagcctgagagccgaggacacggccgtatattactgtgcgaacccccgcggtggctggggccagggaaccctggtcaccgtctcctctg		caagctatttaggtgacactatagaat...actcaagctatgcatccaacgcgttgggagctctcccatatggtcgacctgcaggcggcc............gcgaattcactagtgatttgggtccggcaggcccccgggaaggggctggagtgggtttcatacattagtagtagt......agtggtaccatatactacgcagactccgtgaag...ggccggttcaccatctccagagacaattccaagaacacgctgtatctgcaaatgaacagcctgagagccgaggacacggccgtatattactgtgcga	caagctatttaggtgacactatagaat...actcaagctatgcatccaacgcgttgggagctctcccatatggtcgac	ctgcaggcggcc............gcgaattcacta	gtgatttgggtccggcaggcccccgggaaggggctggagtgggtttcatac	attagtagtagt......agtggtaccata	tactacgcagactccgtgaag...ggccggttcaccatctccagagacaattccaagaacacgctgtatctgcaaatgaacagcctgagagccgaggacacggccgtatattactgt	gcgaacccccgcggtggc	tgtgcgaacccccgcggtggctgg	ctggggccagggaaccctggtcaccgtctcctctg	tggggccagggaaccctggtcaccgtctcctctg
Naïve B cell	3	Clone IgA-3-2	productive	Homsap IGHV3-7*01 F	Homsap IGHJ5*02 F		.................................................ggcgattgggcccgacgtcgcatgctcccggccgccatggc............ggccgcgggaattcgatttgggtccgacaggctccggggaagggactggagtgggtggccaacataaagcaagat......ggaagtgaaaaatattacatggactctataaag...ggccgatccagcatctccagagacaacgccaagaactccctgtatctgcaaatgaatagcctgagccccgacgacacggctatttattactgtatgggaggggatggcgtcaccggcctgggatccctggtcaccgtctcctctg		.................................................ggcgattgggcccgacgtcgcatgctcccggccgccatggc............ggccgcgggaattcgatttgggtccgacaggctccggggaagggactggagtgggtggccaacataaagcaagat......ggaagtgaaaaatattacatggactctataaag...ggccgatccagcatctccagagacaacgccaagaactccctgtatctgcaaatgaatagcctgagccccgacgacacggctatttattactgtatgggag	.................................................ggcgattgggcccgacgtcgcatgctccc	ggccgccatggc............ggccgcgggaat	tcgatttgggtccgacaggctccggggaagggactggagtgggtggccaac	ataaagcaagat......ggaagtgaaaaa	tattacatggactctataaag...ggccgatccagcatctccagagacaacgccaagaactccctgtatctgcaaatgaatagcctgagccccgacgacacggctatttattactgt	atgggaggggatggcgtc	tgtatgggaggggatggcgtcacc	gggatggcgtcaccggcctgggatccctggtcaccgtctcctctg	accggcctgggatccctggtcaccgtctcctctg
Naïve B cell	4	Clone IgK-4-11	unproductive	Homsap IGKV3-20*01 F, or Homsap IGKV3D-20*01 F	Homsap IGKJ1*01 F			tccggctcgtatgttgtgtggaattgtgagcggataacaatttcacacaggaaacagctatgaccatgattacgccaagctatttaggtg...............acactatagaatactcaagctatgcatccaacgcgttgggagctctcccatatggtcgacctgcag.....................gcggccgcgaattcactagtgatt...tcaaggttcagcggcagtgga......tctgggacagacttcactctcaccatcagcagactggagcctgaagattttgcagtgtattactgtcagcagtatggtagctcaacgcggacgttcggccaagggaccaaggtggaaatcaaac	tccggctcgtatgttgtgtggaattgtgagcggataacaatttcacacaggaaacagctatgaccatgattacgccaagctatttaggtg...............acactatagaatactcaagctatgcatccaacgcgttgggagctctcccatatggtcgacctgcag.....................gcggccgcgaattcactagtgatt...tcaaggttcagcggcagtgga......tctgggacagacttcactctcaccatcagcagactggagcctgaagattttgcagtgtattactgtcagcagtatggtagctca	tccggctcgtatgttgtgtggaattgtgagcggataacaatttcacacaggaaacagctatgaccatgattacgccaa	gctatttaggtg...............acactatag	aatactcaagctatgcatccaacgcgttgggagctctcccatatggtcgac	ctgcag.....................gcg	gccgcgaattcactagtgatt...tcaaggttcagcggcagtgga......tctgggacagacttcactctcaccatcagcagactggagcctgaagattttgcagtgtattactgt	cagcagtatggtagctcaacgcggacg	tgtcagcagtatggtagctcaacgcggacgttc	ggacgttcggccaagggaccaaggtggaaatcaaac	ttcggccaagggaccaaggtggaaatcaaac
Naïve B cell	4	Clone IgK-4-12	productive	Homsap IGKV3-20*01 F	Homsap IGKJ1*01 F			................................................................................................................................................ggcccgacgtcgcatgctcccggccgc.....................catggcggccgcgggaattcgatt...tcaaggttcagcggcagtgga......tctggggga............tgcatcatagatgaggagcctgaagattttgcagtgtattactgtcagcagtatggtagctcaacgcggacgttcggccaagggaccaaggtggaaatcaaac	................................................................................................................................................ggcccgacgtcgcatgctcccggccgc.....................catggcggccgcgggaattcgatt...tcaaggttcagcggcagtgga......tctggggga............tgcatcatagatgaggagcctgaagattttgcagtgtattactgtcagcagtatggtagctca	..............................................................................	....................................	..............................ggcccgacgtcgcatgctccc	ggccgc.....................cat	ggcggccgcgggaattcgatt...tcaaggttcagcggcagtgga......tctggggga............tgcatcatagatgaggagcctgaagattttgcagtgtattactgt	cagcagtatggtagctcaacgcggacg	tgtcagcagtatggtagctcaacgcggacgttc	ggacgttcggccaagggaccaaggtggaaatcaaac	ttcggccaagggaccaaggtggaaatcaaac
Naïve B cell	4	Clone IgK-4-5	productive	Homsap IGKV3-20*01 F	Homsap IGKJ1*01 F			.....................................................................................................................................................gacgtcgcatgctcccggccgc.....................catggcggccgcgggaattcgatt...tcaaggttcagcggcagtgga......tctgggacagacttcactctcaccatcagcagactggagcctgaagattttgcagtgtattactgtcagcagtatggtagctcaacgcggacgttcggccaagggaccaaggtggaaatcaaac	.....................................................................................................................................................gacgtcgcatgctcccggccgc.....................catggcggccgcgggaattcgatt...tcaaggttcagcggcagtgga......tctgggacagacttcactctcaccatcagcagactggagcctgaagattttgcagtgtattactgtcagcagtatggtagctca	..............................................................................	....................................	...................................gacgtcgcatgctccc	ggccgc.....................cat	ggcggccgcgggaattcgatt...tcaaggttcagcggcagtgga......tctgggacagacttcactctcaccatcagcagactggagcctgaagattttgcagtgtattactgt	cagcagtatggtagctcaacgcggacg	tgtcagcagtatggtagctcaacgcggacgttc	ggacgttcggccaagggaccaaggtggaaatcaaac	ttcggccaagggaccaaggtggaaatcaaac
Naïve B cell	4	Clone IgK-4-6	unproductive	Homsap IGKV3-20*01 F, or Homsap IGKV3D-20*01 F	Homsap IGKJ1*01 F			tccggctcgtatgttgtgtggaattgtgagcggataacaatttcacacaggaaacagctatgaccatgattacgccaagctatttaggtg...............acactatagaatactcaagctatgcatccaacgcgttgggagctctcccatatggtcgacctgcag.....................gcggccgcgaattcactagtgatt...tcaaggttcagcggcagtgga......tctgggacagacttcactctcaccatcagcagactggagcctgaagattttgcagtgtattactgtcagcagtatggtagctcaacgcggacgttcggccaagggaccaaggtggaaatcaaac	tccggctcgtatgttgtgtggaattgtgagcggataacaatttcacacaggaaacagctatgaccatgattacgccaagctatttaggtg...............acactatagaatactcaagctatgcatccaacgcgttgggagctctcccatatggtcgacctgcag.....................gcggccgcgaattcactagtgatt...tcaaggttcagcggcagtgga......tctgggacagacttcactctcaccatcagcagactggagcctgaagattttgcagtgtattactgtcagcagtatggtagctca	tccggctcgtatgttgtgtggaattgtgagcggataacaatttcacacaggaaacagctatgaccatgattacgccaa	gctatttaggtg...............acactatag	aatactcaagctatgcatccaacgcgttgggagctctcccatatggtcgac	ctgcag.....................gcg	gccgcgaattcactagtgatt...tcaaggttcagcggcagtgga......tctgggacagacttcactctcaccatcagcagactggagcctgaagattttgcagtgtattactgt	cagcagtatggtagctcaacgcggacg	tgtcagcagtatggtagctcaacgcggacgttc	ggacgttcggccaagggaccaaggtggaaatcaaac	ttcggccaagggaccaaggtggaaatcaaac
Naïve B cell	4	Clone IgK-4-17	unproductive	Homsap IGKV3-20*01 F, or Homsap IGKV3D-20*01 F	Homsap IGKJ1*01 F			tccggctcgtatgttgtgtggaattgtgagcggataacaatttcacacaggaaacagctatgaccatgattacgccaagctatttaggtg...............acactatagaatactcaagctatgcatccaacgcgttgggagctctcccatatggtcgacctgcag.....................gcggccgcgaattcactagtgatt...tcaaggttcagcggcagtgga......tctgggacagacttcactctcaccatcagcagactggagcctgaagattttgcagtgtattactgtcagcagtatggtagctcaacgcggacgttcggccaagggaccaaggtggaaatcaaac	tccggctcgtatgttgtgtggaattgtgagcggataacaatttcacacaggaaacagctatgaccatgattacgccaagctatttaggtg...............acactatagaatactcaagctatgcatccaacgcgttgggagctctcccatatggtcgacctgcag.....................gcggccgcgaattcactagtgatt...tcaaggttcagcggcagtgga......tctgggacagacttcactctcaccatcagcagactggagcctgaagattttgcagtgtattactgtcagcagtatggtagctca	tccggctcgtatgttgtgtggaattgtgagcggataacaatttcacacaggaaacagctatgaccatgattacgccaa	gctatttaggtg...............acactatag	aatactcaagctatgcatccaacgcgttgggagctctcccatatggtcgac	ctgcag.....................gcg	gccgcgaattcactagtgatt...tcaaggttcagcggcagtgga......tctgggacagacttcactctcaccatcagcagactggagcctgaagattttgcagtgtattactgt	cagcagtatggtagctcaacgcggacg	tgtcagcagtatggtagctcaacgcggacgttc	ggacgttcggccaagggaccaaggtggaaatcaaac	ttcggccaagggaccaaggtggaaatcaaac
Naïve B cell	4	Clone IgK-4-19	productive	Homsap IGKV3-20*01 F, or Homsap IGKV3D-20*01 F	Homsap IGKJ1*01 F			..........................................................................................................................................................gtcgcatgctcccggcc.....................gccatggcggccgcgggaattcga...ttcaggttcagcggcagtgga......tctgggacagacttcactctcaccatcagcagactggagcctgaagattttgcagtgtattactgtcagcagtatggtagctcaacgcggacgttcggccaagggaccaaggtggaaatcaaac	..........................................................................................................................................................gtcgcatgctcccggcc.....................gccatggcggccgcgggaattcga...ttcaggttcagcggcagtgga......tctgggacagacttcactctcaccatcagcagactggagcctgaagattttgcagtgtattactgtcagcagtatggtagctca	..............................................................................	....................................	........................................gtcgcatgctc	ccggcc.....................gcc	atggcggccgcgggaattcga...ttcaggttcagcggcagtgga......tctgggacagacttcactctcaccatcagcagactggagcctgaagattttgcagtgtattactgt	cagcagtatggtagctcaacgcggacg	tgtcagcagtatggtagctcaacgcggacgttc	ggacgttcggccaagggaccaaggtggaaatcaaac	ttcggccaagggaccaaggtggaaatcaaac
[truncated: 340 more rows]

## Sheet: Donor 9
Supplementary information, Table S9. Ig sequences in single B cells of donor 9
[truncated: 314 more rows]
